# Supplementary material for: Chromosome Copy Number Variation and Control in the Ciliate Chilodonella uncinata
Source: PLoS One. 2013 Feb 20;8(2):e56413. doi: 10.1371/journal.pone.0056413 (PMC3577910; doi:10.1371/journal.pone.0056413)
Supplement: File S1 — Macronuclear chromosome distribution simulator. R script containing a set of functions to generate the simulated distribution of macronuclear chromosomes during asexual division in Chilodonella uncinata. (R) [file pone.0056413.s001.r]

###############################################################################
# Title     : Macronuclear chromosome distribution simulator
# Purpose   : A set of functions to generate expected results for the
#             distribution of macronuclear chromosomes during asexual division
# Author    : Kevin Joseph Spring
#             http://kevinjspring.com
#             kevinjspring@gmail.com
# Copyright : Attribution-ShareAlike 3.0 Unported (CC BY-SA 3.0)
#             http://creativecommons.org/licenses/by-sa/3.0/legalcode
###############################################################################
###############################################################################
# Documentation : 
#
# To adequatly replicate the results of this paper, download the supplementary 
# data file (dataset_S1.zip), uncompress it, and import the experimental data 
# (exp_data.csv) along with the functions in this source file into your R 
# environment.
#
# Then run the sim_1000() function using the input parameters:
# gene  : The chromosome to simulate ('RDNA18S', 'P1', 'EF', 'P2')
# omega : The level of selection to apply
# G     : The number of generations between each cell line subculture
# k     : The total number of cells to transfer between subcultures
# t     : The total number of subculture transfers in the simulation
# h     : The total number of simulations
#
# Example:
# dat <- read.csv(file='exp_data.csv')
# i18S <- subset(a, a$Gene=='18S' & a$Time=='initial')
# ip1 <- subset(a, a$Gene=='atubP1' & a$Time=='initial')
# ip2 <- subset(a, a$Gene=='atubP2' & a$Time=='initial')
# ief <- subset(a, a$Gene=='EF' & a$Time=='initial')
# sim_1000(gene='P1', G=12, k=1, t=23, h=1000, omega=1)

    # Function regen() is used to regenerate the cell line in case one of the
    # replicate subculture is lost
    regen <- function(x) {
                a <- which(x[1:nrow(x),1] <= 0)
                x[a] <- x[a+(nrow(x)/2)]
                b <- which(is.na(x))
                x[b] <- x[b-(nrow(x)/2)]
                return(x)
                }

    sim_repo = function( x1, G=12, k=1, omega, theta=theta ) {
            xn <- x1

            # loop the replication for each cell in each generation
            for ( i in 1:G ) { 
                # double the somatic chromosomes for replication
                dup <- xn * 2 
                z <- matrix(rbinom(n=rep(1,length(dup)),
                            size = as.vector(dup),prob = 0.5),
                            nrow = nrow(dup)) 
                
                # amount of somatic chromosomes distributed 
                # to one of the daughter cells
                z1 <- dup - z 
                
                # the other daughter cells receives 
                # the remainder somatic chromosomes
                xn <- cbind(z, z1)
                
                # Selection
                W <- exp( -(1/2)*( ( ( xn - theta ) / theta ) ^2 / omega ) )
                Z <- matrix(rbinom(nrow(W) * ncol(W), 1, W), nrow=nrow(W), ncol=ncol(W) ) 
                xn <- ifelse ( Z == 0, 0, xn )                
                }

            # replace 0 with NA
            xn[which(xn==0)] <- NA

            # replace any rows with only NA with 0
            xn[rowSums(is.na(xn))==ncol(xn), ] <- 0

            # find the mean of each row.  Simulates using real-time PCR
            x.mean <- round(matrix(apply(xn, 1, mean, na.rm=TRUE) ) )
            x.mean <- matrix(regen(x.mean)[1:6,1],ncol=1)

            # randomly select one living cell from the sample 
            # and puts it all in 1 column              
            xn <- matrix(apply(xn, 1, function(x)
                {if (length(x[!is.na(x)]) > 1) 
                { sample(x[!is.na(x)], size = k) } 
                else x[!is.na(x)] }), ncol=k)

            # if there is a zero result, use its pair
                xn <- regen(xn)

            #output a list of the random selection and the mean of each cell line
            xn <- list(xn,x.mean)
            xn           
    }

    # The function outputs the difference between 
    # the intial variance component between
    # 'cell lines' with the final variance after t number of transfers   
    sim_exp = function( gene, G=12, k=1, t=23, h=1000, omega ) {

            # Loads the raw data
            if (gene == "P1") {
                  ip1mean <- mean(ip1$CNPC)
                  ip1sd <-sd(ip1$CNPC)
                  x1 <- as.matrix(round(sample(rnorm(1000,ip1mean,ip1sd),6)))
                  x1 <- matrix(rep(x1, 2), ncol=1)
                  theta <- rowMeans(x1)
                  while (any(is.na(x1))) {
                    ip2mean <- mean(ip1$CNPC)
                    ip2sd <- sd(ip1$CNPC)
                    x1 <- as.matrix(round(sample(rnorm(1000,ip1mean,ip1sd),6)))
                    x1 <- matrix(rep(x1, 2), ncol=1)
                    x1[which(x1<=0)] <- NA
                    theta <- rowMeans(x1)
                    }
                  }
                  
            if (gene == "P2") {
                  ip2mean <- mean(ip2$CNPC)
                  ip2sd <- sd(ip2$CNPC)
                  x1 <- as.matrix(round(sample(rnorm(1000,ip2mean,ip2sd),6)))
                  x1 <- matrix(rep(x1, 2), ncol=1)
                  x1[which(x1<=0)] <- NA
                  theta <- rowMeans(x1)
                  while (any(is.na(x1))) {
                    ip2mean <- mean(ip2$CNPC)
                    ip2sd <- sd(ip2$CNPC)
                    x1 <- as.matrix(round(sample(rnorm(1000,ip2mean,ip2sd),6)))
                    x1 <- matrix(rep(x1, 2), ncol=1)
                    x1[which(x1<=0)] <- NA
                    theta <- rowMeans(x1)
                    }
                  }
                  
            if (gene == "EF") {
                  iefmean <- mean(ief$CNPC)
                  iefsd <- sd(ief$CNPC)
                  x1 <- as.matrix(round(sample(rnorm(1000,iefmean,iefsd),6)))
                  x1 <- matrix(rep(x1, 2), ncol=1)
                  theta <- rowMeans(x1)
                  while (any(is.na(x1))) {
                    ip2mean <- mean(ief$CNPC)
                    ip2sd <- sd(ief$CNPC)
                    x1 <- as.matrix(round(sample(rnorm(1000,iefmean,iefsd),6)))
                    x1 <- matrix(rep(x1, 2), ncol=1)
                    x1[which(x1<=0)] <- NA
                    theta <- rowMeans(x1)
                    }
                  }

            if (gene == "RDNA18S") {
                  i18Smean <- mean(i18s$CNPC)
                  i18Ssd <- sd(i18s$CNPC)
                  x1 <- as.matrix(round(sample(rnorm(1000,i18Smean,i18Ssd),6)))
                  x1 <- matrix(rep(x1, 2), ncol=1)
                  theta <- rowMeans(x1)
                  while (any(is.na(x1))) {
                    ip2mean <- mean(i18s$CNPC)
                    ip2sd <- sd(i18s$CNPC)
                    x1 <- as.matrix(round(sample(rnorm(1000,ip2mean,i18ssd),6)))
                    x1 <- matrix(rep(x1, 2), ncol=1)
                    x1[which(x1<=0)] <- NA
                    theta <- rowMeans(x1)
                    }
                  }
                  
        x <- x1
        
        # preallocate the xn matrix
        xn <- matrix(NA, nrow(x1), t) # create a matrix
        
        # preallocate the xn.mean matrix
        xn.mean <- matrix(NA, nrow(x1)/2, t)

        # preallocate the extinct vector
        #xn.extinct <- matrix(NA, nrow=h)
        
        # enter the initial data into the preallocated matrices
        xn[,1] <- x1 
        xn.mean[,1] <- x1[1:6,1]
        
        for ( l in 2:t ) {
            # create the next population transfer
            x <- sim_repo( x1=x, G=G, k=k, omega=omega, theta=theta )
            #save them in the preallocated matrix
            xn[ ,l] <- x[[1]] 
            xn.mean[,l] <- x[[2]]
            # save the next input after the transfer
            x <- as.matrix(xn[,l])
        }

        #set any 0 values in the xn.mean matrix to NA so not to calculate the
        # variance of missing values
        xn.mean[which(xn.mean==0)] <- NA

        # How many of the lines in the last column are extinct?
        #xn.extinct <- length(which(is.na(xn.mean[,t])))
        
        #output the variance between the first and last measurements
        colvar <- matrix(apply(xn.mean,2,var, na.rm=TRUE),ncol=ncol(xn.mean))
        ivar <- colvar[,1]
        fvar <- colvar[,ncol(xn.mean)]
        deltavar <- fvar - ivar
        y <- list(deltavar, xn.mean)
        return(y)
    }            

    # This repeats the simulation 1000 times and outputs the delta variance.

    sim_1000 <- function( gene, G=12, k=1, t=23, h=1000, omega ) {
        xn <- vector(length=h)
        xn.ext <- matrix(NA, nrow=h)

        for ( i in 1:h ) {
            x <- sim_exp( gene, G, k, t, h, omega )
            xn.ext[i,] <- length(which(is.na(x[[2]][,t])))
            xn[i] <- x[[1]]
        }
        
        xn <- list(xn, xn.ext)
        return(xn)
    } 
