# Supplementary material for: Chromosome Copy Number Variation and Control in the Ciliate Chilodonella uncinata
Source: PLoS One. 2013 Feb 20;8(2):e56413. doi: 10.1371/journal.pone.0056413 (PMC3577910; doi:10.1371/journal.pone.0056413)
Supplement: Dataset S1 — Chromosome copy numbers from the experimental and simulated cell lines of Dataset of Chilodonella uncinata . dataset.zip is a compressed file. exp_data.csv contains the experimental data derived from qPCR analyses (Cell.line = original cell line; Time = time point of the DNA extraction; DNA.extract = DNA extract replicate; Gene = macronuclear chromosome; CNPC = copy number of the macronuclear chromosome per cell). The remainder of the CSV files are from the simulations. Each CSV file contains data on 1000 simulations where the change in variance from initial to final for each simulation is stored under column ‘x’. See _readme.txt in the compressed file dataset.zip for documentation of the file names. (ZIP) [file pone.0056413.s002.zip]

Archive with 210 entries (209 files):
- dataset_S1/
- dataset_S1/_readme.txt
- dataset_S1/EF_omega0.02.csv
- dataset_S1/EF_omega0.04.csv
- dataset_S1/EF_omega0.06.csv
- dataset_S1/EF_omega0.08.csv
- dataset_S1/EF_omega0.1.csv
- dataset_S1/EF_omega0.12.csv
- dataset_S1/EF_omega0.14.csv
- dataset_S1/EF_omega0.16.csv
- dataset_S1/EF_omega0.18.csv
- dataset_S1/EF_omega0.2.csv
- dataset_S1/EF_omega0.22.csv
- dataset_S1/EF_omega0.24.csv
- dataset_S1/EF_omega0.26.csv
- dataset_S1/EF_omega0.28.csv
- dataset_S1/EF_omega0.3.csv
- dataset_S1/EF_omega0.32.csv
- dataset_S1/EF_omega0.34.csv
- dataset_S1/EF_omega0.36.csv
- dataset_S1/EF_omega0.38.csv
- dataset_S1/EF_omega0.4.csv
- dataset_S1/EF_omega0.42.csv
- dataset_S1/EF_omega0.44.csv
- dataset_S1/EF_omega0.46.csv
- dataset_S1/EF_omega0.48.csv
- dataset_S1/EF_omega0.5.csv
- dataset_S1/EF_omega0.52.csv
- dataset_S1/EF_omega0.54.csv
- dataset_S1/EF_omega0.56.csv
- dataset_S1/EF_omega0.58.csv
- dataset_S1/EF_omega0.6.csv
- dataset_S1/EF_omega0.62.csv
- dataset_S1/EF_omega0.64.csv
- dataset_S1/EF_omega0.66.csv
- dataset_S1/EF_omega0.68.csv
- dataset_S1/EF_omega0.7.csv
- dataset_S1/EF_omega0.72.csv
- dataset_S1/EF_omega0.74.csv
- dataset_S1/EF_omega0.76.csv
- dataset_S1/EF_omega0.78.csv
- dataset_S1/EF_omega0.8.csv
- dataset_S1/EF_omega0.82.csv
- dataset_S1/EF_omega0.84.csv
- dataset_S1/EF_omega0.86.csv
- dataset_S1/EF_omega0.88.csv
- dataset_S1/EF_omega0.9.csv
- dataset_S1/EF_omega0.92.csv
- dataset_S1/EF_omega0.94.csv
- dataset_S1/EF_omega0.96.csv
- dataset_S1/EF_omega0.98.csv
- dataset_S1/EF_omega1.5.csv
- dataset_S1/EF_omega1.csv
- dataset_S1/EF_omega10.csv
- dataset_S1/EF_omega2.5.csv
- dataset_S1/EF_omega2.csv
- dataset_S1/EF_omega3.5.csv
- dataset_S1/EF_omega3.csv
- dataset_S1/EF_omega4.5.csv
- dataset_S1/EF_omega4.csv
- dataset_S1/EF_omega5.5.csv
- dataset_S1/EF_omega5.csv
- dataset_S1/EF_omega6.5.csv
- dataset_S1/EF_omega6.csv
- dataset_S1/EF_omega7.5.csv
- dataset_S1/EF_omega7.csv
- dataset_S1/EF_omega8.5.csv
- dataset_S1/EF_omega8.csv
- dataset_S1/EF_omega9.5.csv
- dataset_S1/EF_omega9.csv
- dataset_S1/EF_omega_nosel.csv
- dataset_S1/exp_data.csv
- dataset_S1/P1_omega0.02.csv
- dataset_S1/P1_omega0.04.csv
- dataset_S1/P1_omega0.06.csv
- dataset_S1/P1_omega0.08.csv
- dataset_S1/P1_omega0.1.csv
- dataset_S1/P1_omega0.12.csv
- dataset_S1/P1_omega0.14.csv
- dataset_S1/P1_omega0.16.csv
- dataset_S1/P1_omega0.18.csv
- dataset_S1/P1_omega0.2.csv
- dataset_S1/P1_omega0.22.csv
- dataset_S1/P1_omega0.24.csv
- dataset_S1/P1_omega0.26.csv
- dataset_S1/P1_omega0.28.csv
- dataset_S1/P1_omega0.3.csv
- dataset_S1/P1_omega0.32.csv
- dataset_S1/P1_omega0.34.csv
- dataset_S1/P1_omega0.36.csv
- dataset_S1/P1_omega0.38.csv
- dataset_S1/P1_omega0.4.csv
- dataset_S1/P1_omega0.42.csv
- dataset_S1/P1_omega0.44.csv
- dataset_S1/P1_omega0.46.csv
- dataset_S1/P1_omega0.48.csv
- dataset_S1/P1_omega0.5.csv
- dataset_S1/P1_omega0.52.csv
- dataset_S1/P1_omega0.54.csv
- dataset_S1/P1_omega0.56.csv
- dataset_S1/P1_omega0.58.csv
- dataset_S1/P1_omega0.6.csv
- dataset_S1/P1_omega0.62.csv
- dataset_S1/P1_omega0.64.csv
- dataset_S1/P1_omega0.66.csv
- dataset_S1/P1_omega0.68.csv
- dataset_S1/P1_omega0.7.csv
- dataset_S1/P1_omega0.72.csv
- dataset_S1/P1_omega0.74.csv
- dataset_S1/P1_omega0.76.csv
- dataset_S1/P1_omega0.78.csv
- dataset_S1/P1_omega0.8.csv
- dataset_S1/P1_omega0.82.csv
- dataset_S1/P1_omega0.84.csv
- dataset_S1/P1_omega0.86.csv
- dataset_S1/P1_omega0.88.csv
- dataset_S1/P1_omega0.9.csv
- dataset_S1/P1_omega0.92.csv
- dataset_S1/P1_omega0.94.csv
- dataset_S1/P1_omega0.96.csv
- dataset_S1/P1_omega0.98.csv
- dataset_S1/P1_omega1.5.csv
- dataset_S1/P1_omega1.csv
- dataset_S1/P1_omega10.csv
- dataset_S1/P1_omega2.5.csv
- dataset_S1/P1_omega2.csv
- dataset_S1/P1_omega3.5.csv
- dataset_S1/P1_omega3.csv
- dataset_S1/P1_omega4.5.csv
- dataset_S1/P1_omega4.csv
- dataset_S1/P1_omega5.5.csv
- dataset_S1/P1_omega5.csv
- dataset_S1/P1_omega6.5.csv
- dataset_S1/P1_omega6.csv
- dataset_S1/P1_omega7.5.csv
- dataset_S1/P1_omega7.csv
- dataset_S1/P1_omega8.5.csv
- dataset_S1/P1_omega8.csv
- dataset_S1/P1_omega9.5.csv
- dataset_S1/P1_omega9.csv
- dataset_S1/P1_omega_nosel.csv
- dataset_S1/P2_omega0.02.csv
- dataset_S1/P2_omega0.04.csv
- dataset_S1/P2_omega0.06.csv
- dataset_S1/P2_omega0.08.csv
- dataset_S1/P2_omega0.1.csv
- dataset_S1/P2_omega0.12.csv
- dataset_S1/P2_omega0.14.csv
- dataset_S1/P2_omega0.16.csv
- dataset_S1/P2_omega0.18.csv
- dataset_S1/P2_omega0.2.csv
- dataset_S1/P2_omega0.22.csv
- dataset_S1/P2_omega0.24.csv
- dataset_S1/P2_omega0.26.csv
- dataset_S1/P2_omega0.28.csv
- dataset_S1/P2_omega0.3.csv
- dataset_S1/P2_omega0.32.csv
- dataset_S1/P2_omega0.34.csv
- dataset_S1/P2_omega0.36.csv
- dataset_S1/P2_omega0.38.csv
- dataset_S1/P2_omega0.4.csv
- dataset_S1/P2_omega0.42.csv
- dataset_S1/P2_omega0.44.csv
- dataset_S1/P2_omega0.46.csv
- dataset_S1/P2_omega0.48.csv
- dataset_S1/P2_omega0.5.csv
- dataset_S1/P2_omega0.52.csv
- dataset_S1/P2_omega0.54.csv
- dataset_S1/P2_omega0.56.csv
- dataset_S1/P2_omega0.58.csv
- dataset_S1/P2_omega0.6.csv
- dataset_S1/P2_omega0.62.csv
- dataset_S1/P2_omega0.64.csv
- dataset_S1/P2_omega0.66.csv
- dataset_S1/P2_omega0.68.csv
- dataset_S1/P2_omega0.7.csv
- dataset_S1/P2_omega0.72.csv
- dataset_S1/P2_omega0.74.csv
- dataset_S1/P2_omega0.76.csv
- dataset_S1/P2_omega0.78.csv
- dataset_S1/P2_omega0.8.csv
- dataset_S1/P2_omega0.82.csv
- dataset_S1/P2_omega0.84.csv
- dataset_S1/P2_omega0.86.csv
- dataset_S1/P2_omega0.88.csv
- dataset_S1/P2_omega0.9.csv
- dataset_S1/P2_omega0.92.csv
- dataset_S1/P2_omega0.94.csv
- dataset_S1/P2_omega0.96.csv
- dataset_S1/P2_omega0.98.csv
- dataset_S1/P2_omega1.5.csv
- dataset_S1/P2_omega1.csv
- dataset_S1/P2_omega10.csv
- dataset_S1/P2_omega2.5.csv
- dataset_S1/P2_omega2.csv
- dataset_S1/P2_omega3.5.csv
- dataset_S1/P2_omega3.csv
- dataset_S1/P2_omega4.5.csv
- dataset_S1/P2_omega4.csv
- dataset_S1/P2_omega5.5.csv
- dataset_S1/P2_omega5.csv
- dataset_S1/P2_omega6.5.csv
- dataset_S1/P2_omega6.csv
- dataset_S1/P2_omega7.5.csv
- dataset_S1/P2_omega7.csv
- dataset_S1/P2_omega8.5.csv
- dataset_S1/P2_omega8.csv
- dataset_S1/P2_omega9.5.csv
- dataset_S1/P2_omega9.csv
- dataset_S1/P2_omega_nosel.csv
