# Supplementary material for: Chromosome Copy Number Variation and Control in the Ciliate Chilodonella uncinata
Source: PLoS One. 2013 Feb 20;8(2):e56413. doi: 10.1371/journal.pone.0056413 (PMC3577910; doi:10.1371/journal.pone.0056413)
Supplement: Dataset S1 — Chromosome copy numbers from the experimental and simulated cell lines of Dataset of Chilodonella uncinata . dataset.zip is a compressed file. exp_data.csv contains the experimental data derived from qPCR analyses (Cell.line = original cell line; Time = time point of the DNA extraction; DNA.extract = DNA extract replicate; Gene = macronuclear chromosome; CNPC = copy number of the macronuclear chromosome per cell). The remainder of the CSV files are from the simulations. Each CSV file contains data on 1000 simulations where the change in variance from initial to final for each simulation is stored under column ‘x’. See _readme.txt in the compressed file dataset.zip for documentation of the file names. (ZIP) [file pone.0056413.s002.zip › dataset_S1/_readme.txt]

###############################################################################
# Supporting Information Documentation
###############################################################################
The following is the documentation for the compressed files in dataset_S1.zip
*******************************************************************************
File name: exp_data.csv
***********************
This CSV file contains the experimental data of the resulting analyzed qPCR.

The file contains the following columns:
Cell.line   : The original cell line.
Time        : The time point of the DNA extraction (initial or final).
DNA.extract : The DNA extract replicate.  Three were done per each cell line.
Gene        : The macronuclear chromosome quantified.
CNPC        : Copy number per cell.  The total copies of that chromosome.
              within each cell in the DNA extacted cell line.

*******************************************************************************
File name:  GENE_omegaXXXX.csv
******************************

The remainder of the files within the dataset_S1.zip contain CSV files from the
simulated data.  Each file contains 1000 replicate change in variance from the 
initial to the final time point in the simulation.  The first colum shows the
replicate number and the column 'x' shows the change in variance.

Each file has a specific nomenclature:
GENE_omegaXXXX.csv

GENE is the macronuclear chromosome being simulated
omegaXXXX is the omega level used in the stabilizing selection step in the
equation (see equation 2 in the paper).  'omega_nosel' signifies that this
simulation did not have a selection step.

Example:

The simulation for alpha-tubulin P1 at an omega of 0.5 will be the file:
P1_omega0.5.csv
*******************************************************************************
END
