# Supplementary material for: Chromosome Copy Number Variation and Control in the Ciliate Chilodonella uncinata
Source: PLoS One. 2013 Feb 20;8(2):e56413. doi: 10.1371/journal.pone.0056413 (PMC3577910; doi:10.1371/journal.pone.0056413)
Supplement: Dataset S1 — Chromosome copy numbers from the experimental and simulated cell lines of Dataset of Chilodonella uncinata . dataset.zip is a compressed file. exp_data.csv contains the experimental data derived from qPCR analyses (Cell.line = original cell line; Time = time point of the DNA extraction; DNA.extract = DNA extract replicate; Gene = macronuclear chromosome; CNPC = copy number of the macronuclear chromosome per cell). The remainder of the CSV files are from the simulations. Each CSV file contains data on 1000 simulations where the change in variance from initial to final for each simulation is stored under column ‘x’. See _readme.txt in the compressed file dataset.zip for documentation of the file names. (ZIP) [file pone.0056413.s002.zip › dataset_S1/EF_omega0.02.csv]

	x
1	-114.099999999999
2	4716.83333333333
3	2758.3
4	-27223.7833333333
5	-33216.8166666667
6	-1039.6
7	-29336.8
8	-7636.73333333333
9	-18869.9333333333
10	1502.23333333333
11	-9309.16666666666
12	-26338.1333333333
13	-13709.8666666667
14	-2459.1
15	-814
16	-1555.66666666667
17	-344
18	556.299999999988
19	7381.2
20	-95131.3666666667
21	-5414.6
22	1940.35
23	604.400000000001
24	-32835
25	16220.1333333333
26	5548.13333333333
27	1563.43333333333
28	5062.7
29	10927.7166666667
30	11924.4333333333
31	-55910.1
32	-17017.2166666667
33	1116.09999999999
34	3976.36666666667
35	-39445.5333333333
36	-44208.85
37	-1272.58333333333
38	10963.55
39	NA
40	-9816.5
41	-66838.2666666667
42	962.800000000003
43	6989.28333333333
44	-4952.16666666667
45	6386.83333333333
46	-7938.96666666667
47	-346.400000000001
48	-44918.6333333333
49	401.099999999999
50	933.099999999999
51	2979.53333333333
52	-342.899999999998
53	13192.5
54	-35315.4666666667
55	-45635.8666666667
56	-33716.1666666667
57	-6915.36666666666
58	4217.58333333333
59	-57330.7
60	791.600000000006
61	-16125.6666666667
62	6865.1
63	-814.699999999997
64	-8514.56666666667
65	-23722.2333333333
66	8.83333333333212
67	-56062.0666666667
68	-660.133333333333
69	15209.8333333333
70	304
71	-17292.5666666667
72	3580.6
73	-48076.3666666667
74	-29064.8666666667
75	-18036.3
76	347.866666666667
77	1102.5
78	1880
79	-1163.3
80	-17746.2666666667
81	-54062.4666666667
82	182.1
83	9443.93333333333
84	1911.46666666667
85	2737.8
86	-329.066666666666
87	-3643.6
88	28180.9333333333
89	8089.63333333333
90	-1104.39999999999
91	17542.1333333333
92	-39140.55
93	7300.25
94	-12675
95	-23116.0666666667
96	-203.599999999999
97	-47177.5
98	-15993.25
99	-6757.2
100	-19456.8666666667
101	-36912.15
102	8674.43333333333
103	-28355.5666666667
104	3611.2
105	-48303.1666666667
106	-94940.9333333333
107	-677.466666666667
108	-594
109	-795.033333333333
110	-40810.9
111	-274.533333333333
112	3160
113	-372.833333333336
114	-22428.2666666667
115	-40.7666666666664
116	11406.2333333333
117	-23210.3
118	34075.7166666667
119	-4586.86666666667
120	-15626.3666666667
121	-47175.6666666667
122	14047.0333333333
123	6567.36666666666
124	NA
125	-12577.0833333333
126	-300.833333333336
127	-14295.65
128	-13624.3666666667
129	-19759.7333333333
130	-874.100000000006
131	-5672.56666666667
132	-2373.1
133	-106.566666666666
134	-67028.1
135	-19016.1666666667
136	193.733333333334
137	4780.43333333333
138	5070.13333333334
139	-85.0666666666671
140	7664.83333333334
141	1934.83333333333
142	-16685.5666666667
143	-5567.26666666667
144	17964.3
145	1770.8
146	11160
147	6942.2
148	-6351.1
149	-11335.1666666667
150	8452.73333333333
151	2055
152	-31654.7
153	-22773.4666666667
154	12425
155	464.933333333334
156	212.733333333334
157	5159.93333333333
158	-6306.96666666667
159	-9399.66666666667
160	-1776.36666666667
161	-45407.2
162	-41870.3666666667
163	-33022.3666666667
164	-52266.05
165	1792.63333333333
166	601.333333333332
167	-74580.45
168	19337.95
169	-16658.9833333333
170	-17104.4666666667
171	430.699999999997
172	-1482.36666666667
173	-29332.8666666667
174	7100.53333333333
175	564.933333333334
176	-1858.96666666667
177	34.9000000000015
178	-2670.66666666667
179	-385.200000000001
180	-14330.05
181	-3160.16666666667
182	793.733333333334
183	2136.43333333334
184	-245.733333333334
185	-11799.1
186	-22002.0333333333
187	-1008.16666666666
188	-19546.8
189	-50437.1166666667
190	-1572
191	-244.133333333331
192	825.299999999999
193	722.5
194	-23824.4666666667
195	5239.8
196	80.6666666666715
197	-170749.666666667
198	-33559.9
199	-458.266666666666
200	-4242.93333333333
201	-14551.1666666667
202	-657.099999999999
203	-16413.2666666667
204	8356.83333333334
205	14392.4333333333
206	-163.200000000001
207	4432.83333333334
208	-18332.3
209	-6634.63333333333
210	-1112.8
211	3154.63333333334
212	-6739.66666666666
213	5562.2
214	-86178.2666666667
215	-13942.7333333333
216	-8744.63333333334
217	-14834.5
218	-1151.7
219	42282.4333333333
220	6273.83333333333
221	6733.23333333334
222	-1658.8
223	-2175.33333333334
224	708.900000000001
225	-7752.36666666666
226	-8270.23333333333
227	-18629.2666666667
228	-38983.3666666667
229	-67635.5
230	1307.06666666667
231	-5621.86666666667
232	7417.13333333333
233	-31074.5666666667
234	-10027.3666666667
235	-12276.2666666667
236	-16296.4666666667
237	-26601.8666666667
238	5104.43333333333
239	-15509.9666666667
240	2349.7
241	542.133333333331
242	-18350.3666666667
243	4681.2
244	-8289.91666666666
245	20155.3333333333
246	-14758.6666666667
247	-7178.13333333333
248	12036.2
249	-15249.2166666667
250	170.300000000001
251	275.899999999998
252	499.96666666666
253	-707.433333333334
254	-715.650000000001
255	-9367.76666666666
256	-47056.7333333333
257	41373.3666666667
258	-28671.5666666667
259	-62.7999999999993
260	15515.3333333333
261	-8841.03333333333
262	-13782.4
263	3514.13333333334
264	-23573.8333333333
265	-21524.3333333333
266	7691.7
267	-47696.8166666667
268	-336.533333333333
269	-20765.4833333333
270	-29928.1333333333
271	3858.53333333333
272	-133.5
273	2202.73333333334
274	4492.6
275	2147.43333333333
276	3673.1
277	-1227.6
278	-3443.96666666667
279	5081.93333333333
280	2469.96666666667
281	179.199999999997
282	1033.7
283	19117.9333333333
284	2714.4
285	-1645
286	7882
287	-69128.8666666667
288	-35819.8333333333
289	-17637.2166666667
290	17015.7
291	4201.83333333334
292	-41101.3
293	9769.68333333333
294	-28440.5
295	-10776.7666666667
296	-51920
297	-14761.9666666667
298	-28427.6666666667
299	244.399999999998
300	41813.05
301	3592.96666666667
302	-1882.53333333333
303	92.1333333333387
304	5639.8
305	-1411.7
306	4751.73333333333
307	-904.700000000001
308	-1884.93333333333
309	-3979.8
310	86788.1666666667
311	11681.1
312	-18065.6666666667
313	-4209.25
314	-17506.9
315	-393.066666666666
316	-3772.68333333333
317	-30508.4666666667
318	-1288.53333333333
319	4892.83333333333
320	-40790.6333333333
321	2167.93333333333
322	4627.15
323	-17726.4666666667
324	3144
325	-9128.16666666667
326	-40216.3666666667
327	-325.199999999997
328	1012.43333333333
329	6939.68333333333
330	-10163.0666666667
331	197.066666666666
332	1834.8
333	70.8000000000029
334	12849.7333333333
335	-6948.26666666666
336	-782.666666666664
337	3134.53333333333
338	1068.53333333333
339	30118.7666666667
340	-25989.75
341	99.4333333333329
342	-23034.5833333333
343	-23555.3666666667
344	-2210.4
345	-48290.9666666667
346	615.933333333332
347	389.733333333332
348	-3664.26666666667
349	1141.7
350	-19005.9666666667
351	-34577.8666666667
352	-4921.46666666667
353	-37435.6666666667
354	-4005.6
355	7102.8
356	-122.400000000001
357	-42624.9666666667
358	11359.4333333333
359	11279.0333333333
360	-24461.0666666667
361	2716.66666666666
362	-64122.0666666667
363	3862.43333333333
364	-77919.4666666667
365	12398.6333333333
366	10360.8333333333
367	-7223.3
368	3255.46666666667
369	-28754.4666666667
370	-7134.66666666666
371	5417.83333333333
372	-6640.56666666667
373	-24412.1
374	146.099999999999
375	-15045.25
376	3315.63333333334
377	937.599999999999
378	-59617.1
379	6967.76666666667
380	-1045.06666666667
381	-17164.95
382	-5625.76666666666
383	2126.56666666667
384	546.933333333334
385	-8433.21666666667
386	-745.599999999999
387	1610.53333333333
388	-2689.26666666667
389	8150.21666666666
390	-28618.9
391	-222.533333333336
392	2959.96666666667
393	-55434.3
394	7654.53333333334
395	3293.10000000001
396	-991.599999999999
397	267.033333333334
398	-123753.766666667
399	-1247.06666666667
400	3682.13333333333
401	-3028.1
402	-48664.05
403	578.799999999996
404	51483.5333333333
405	-23513.3
406	-1895.36666666667
407	-18130.9666666667
408	4614.63333333333
409	-256.899999999998
410	-17950.6333333333
411	754.699999999999
412	26957.8166666667
413	986
414	-6290.16666666667
415	-254.5
416	-15496.95
417	13883.7666666667
418	-9785.03333333333
419	-7073.46666666666
420	-7693.56666666667
421	-971.733333333334
422	-18817.5666666667
423	-23467.3666666667
424	6371.1
425	-37980.8
426	19961
427	-1981.91666666667
428	17648.4333333333
429	1285.9
430	2684.4
431	1803.63333333333
432	292.133333333331
433	519.066666666666
434	5887.6
435	-30510.5666666667
436	-20387.6
437	-4178.1
438	-11925.1166666667
439	-93506.4333333333
440	-30107.7
441	13118.65
442	-21.066666666673
443	-1972.45
444	-6149.66666666667
445	-4360.18333333333
446	-1408.66666666667
447	-1944.76666666667
448	-1071.1
449	-59796.3666666667
450	-2687.5
451	10364.3
452	-23012.5666666667
453	-49723.25
454	-30124.6333333333
455	50540.9333333333
456	-10741.4666666667
457	-17264.2666666667
458	-1019.1
459	-686.366666666669
460	-55319.0666666667
461	2514.33333333333
462	9042.56666666667
463	-6445.43333333333
464	-18054.1666666667
465	3060.5
466	2711.53333333333
467	-1070
468	7820.96666666667
469	-16681.5666666667
470	-10487.5
471	-11949.8833333333
472	-3153.26666666667
473	-4106.1
474	-10036.8
475	6188.33333333334
476	71.5
477	304.799999999999
478	8104.48333333333
479	-18538.2
480	-14671.4833333333
481	11195.7333333333
482	443.066666666666
483	-38868.5
484	-52997.3833333333
485	-19456.85
486	-45170.7333333333
487	-687.966666666667
488	1160.23333333333
489	365.733333333334
490	-4633.89999999999
491	8227.53333333333
492	-34725.9666666667
493	-751.466666666667
494	-12888.5666666667
495	3981.05
496	-9669.48333333333
497	88
498	-56327.8666666667
499	-60331.8666666667
500	-20689.8666666667
501	-39315.2666666667
502	-48536.0666666667
503	-61933.0833333333
504	-24221.0833333333
505	-552.933333333334
506	-64750.95
507	-80487.7666666667
508	-40630.1833333333
509	7533.5
510	796.533333333333
511	416.099999999999
512	-43545.3333333333
513	118.266666666666
514	667.633333333331
515	-196.466666666667
516	121.133333333331
517	-156.400000000001
518	-908.366666666669
519	-15996.45
520	-44005.8333333333
521	78.6333333333387
522	8930.35
523	3039.76666666666
524	-17654
525	8557.53333333333
526	-6229.48333333333
527	8951.63333333334
528	-5437
529	-10060.6666666667
530	-3328.66666666667
531	-40793.8666666667
532	-14674.7333333333
533	43780.1
534	-879.200000000004
535	-1914.8
536	9872.1
537	451.200000000004
538	-36749.1666666667
539	-23552.1833333333
540	-47176.4666666667
541	-925.633333333331
542	-1584.1
543	-1800.66666666666
544	-1290.18333333333
545	433.233333333334
546	-19797.0666666667
547	-7935.7
548	-41992.6
549	-36792.3
550	-641.666666666666
551	760.9
552	-11757.3833333333
553	11972.35
554	-1879.06666666667
555	-51248.5
556	-23642.1666666667
557	-31935.5666666667
558	172.099999999999
559	-20095.4833333333
560	1087.43333333333
561	69492.0333333333
562	4425.9
563	-5904.9
564	17260.7833333333
565	-10828.7333333333
566	-32442.0166666667
567	-24219.9666666667
568	-540.366666666661
569	-6363.16666666666
570	-673.349999999999
571	4111.9
572	-859.416666666667
573	-52946.6333333333
574	-11014.85
575	-7202.8
576	-45698.2666666667
577	-51954.3666666667
578	-47817.1
579	19299.5666666667
580	-7971.75
581	680.4
582	14825.1833333333
583	1618.03333333333
584	214.200000000001
585	-89.1000000000004
586	-5443.65
587	-4235.46666666667
588	-33945.3833333333
589	-32617.0833333333
590	18875.15
591	10557.9
592	15770.3333333333
593	-193.300000000003
594	-352.799999999999
595	-1177.6
596	-4809.96666666667
597	-645.466666666667
598	14096.5
599	1327.9
600	310.083333333332
601	-507.733333333337
602	-14358.2666666667
603	-13937.5666666667
604	-11969.4666666667
605	-93924.6
606	-33075.0666666667
607	593.099999999999
608	-1491.9
609	3843.86666666667
610	462.499999999996
611	6450.03333333333
612	-39796.7
613	-371.366666666669
614	8010.23333333333
615	641.45
616	386.800000000001
617	132.033333333333
618	-36616.45
619	-9372.45
620	-31107.9
621	-23585.9666666667
622	-10141.3666666667
623	185.333333333332
624	-16506.3
625	-3254.46666666666
626	209.299999999999
627	-37803.8666666667
628	-15272.05
629	-13007.2
630	-1766.39999999999
631	-14396.4166666667
632	-4713.43333333333
633	8137.13333333334
634	6741.73333333333
635	-355.066666666668
636	-4238.16666666667
637	435.1
638	-23785.8666666667
639	687.199999999997
640	-2821.46666666667
641	-2279.75
642	-1310.3
643	-59004.7666666667
644	-983.333333333328
645	-5231.46666666667
646	-21642.2666666667
647	-109279.5
648	-6463.21666666667
649	32369.7
650	-83.5
651	24210.2166666667
652	3630.93333333333
653	4182.33333333334
654	-5252.96666666667
655	11324.1
656	-11847.9333333333
657	37098.2
658	-9192.7
659	-33659.25
660	-10541.9
661	588.266666666666
662	-386.133333333335
663	-2753.36666666667
664	-10770.4666666667
665	-90211.9666666667
666	9939.03333333334
667	-1431.1
668	1012.8
669	-185.466666666664
670	400.366666666666
671	-580.133333333331
672	-51.2333333333336
673	-18526.1
674	-53124.3
675	215.200000000001
676	-901.200000000001
677	-11592.2666666667
678	-29203.8
679	-19421.8666666667
680	-1238
681	-31235.9333333333
682	-223.599999999999
683	-841.766666666666
684	17789.05
685	7770.96666666667
686	-10555.0666666667
687	4568.33333333334
688	-42665.8666666667
689	-522.5
690	18679.2
691	850.033333333333
692	4973.33333333334
693	-24436.7333333333
694	-10326.6
695	1162.7
696	22661.8166666667
697	23338.0333333333
698	-132.933333333334
699	6895.53333333333
700	2650.70000000001
701	-130.099999999999
702	-2265.46666666667
703	-332.5
704	-4494.45
705	-29900.3166666667
706	-18366.4166666667
707	-2497.63333333335
708	-12048.5
709	4823.13333333334
710	304.300000000003
711	-23544.1833333333
712	1513.6
713	-17146.9666666667
714	-25640.45
715	-28182.4666666667
716	10000.0333333333
717	-1450.4
718	-22301.4666666667
719	-16551
720	-486.900000000001
721	-12726.5833333333
722	-8838.76666666667
723	189.866666666667
724	3179.7
725	526.033333333333
726	-2949.96666666667
727	-25563.5666666667
728	-4247.3
729	-23373.2666666667
730	4695.43333333333
731	-6043.86666666666
732	-4074.05
733	-20553.6666666667
734	21706.5333333333
735	-6146.46666666667
736	-2224.9
737	-28245.1666666667
738	-867.733333333334
739	641.466666666665
740	-24527.4333333333
741	-1941.1
742	7706.2
743	-9102.86666666667
744	-8293.35
745	-28532.4
746	8531.16666666666
747	-4814.76666666667
748	861.733333333334
749	5692.73333333333
750	1252.23333333334
751	35212.4666666667
752	-19687.4666666667
753	6273.73333333333
754	-79082.7
755	-50371.7666666667
756	2499.33333333333
757	-22455.8
758	-700.899999999994
759	-23738.2333333333
760	-53304.7
761	-27580.85
762	178.133333333333
763	-9767.2
764	-11051.1666666667
765	-9439.16666666667
766	1578.6
767	550.400000000001
768	-9277.9
769	-1542.53333333333
770	-1192.66666666666
771	-411.833333333336
772	-16316.7666666667
773	-15796.4
774	-62512.7333333333
775	4088.5
776	-2221.56666666667
777	-26412.2666666667
778	6794.2
779	-4521.36666666667
780	-9057.8
781	-37.0666666666657
782	-11933.3
783	329.5
784	-302.5
785	-5168.76666666667
786	-8752.56666666667
787	-781.5
788	-2721.83333333334
789	-749.733333333334
790	418.5
791	4299.2
792	-952.699999999997
793	11340
794	-23820.85
795	-62311.4333333333
796	7624.13333333333
797	-18801.5666666667
798	12655.3333333333
799	-274.799999999999
800	-41846.3
801	9461
802	16015.7166666667
803	-20196.9666666667
804	-33381.3
805	1598.83333333333
806	-1023.56666666667
807	1754.75
808	858.399999999994
809	-44571.0666666667
810	4449.43333333333
811	494.033333333333
812	-190.133333333333
813	-930.9
814	530.700000000001
815	-34196.8
816	-1006.66666666666
817	-26013.8666666667
818	-5724.8
819	-662.533333333333
820	-18139.1666666667
821	46273.1666666667
822	-13294.4
823	-48795.5666666667
824	-37794.9666666667
825	-22920.8
826	14632.8333333333
827	-5039.26666666667
828	9871.36666666667
829	-26367.3
830	-22010.9
831	-1389.76666666667
832	-13766.6
833	-11312.6
834	-11508.7666666667
835	20.9333333333343
836	18619.1833333333
837	18257.2
838	-59951.6333333333
839	-10749.5333333333
840	-15094.8666666667
841	2587.13333333333
842	-157.299999999999
843	-38367.4666666667
844	-15742.5666666667
845	3203.18333333333
846	-160.900000000001
847	-10108.5
848	-838.433333333334
849	-13522.6
850	-26480.0666666667
851	5885.73333333333
852	713.333333333328
853	-87864.2
854	190.933333333334
855	-83674.8666666667
856	4073.4
857	-1333.5
858	-2123.86666666667
859	-9817.7
860	2090.13333333334
861	-11426.7666666667
862	6971.03333333333
863	-7806.45
864	3153.18333333333
865	-63593.3
866	1207.6
867	-2528.26666666667
868	16019.4166666667
869	-33944.05
870	3046.9
871	5980.93333333333
872	-9891
873	3131.2
874	1882.3
875	4172.33333333333
876	-185.200000000001
877	1532.09999999999
878	-12503.9166666667
879	-30390.9833333333
880	12347.6333333333
881	3821.53333333333
882	-1310.86666666667
883	10817.8
884	9729.9
885	-462.433333333331
886	688.400000000001
887	652
888	-19518.5
889	-27724.2666666667
890	-52473.6
891	1098.63333333334
892	-5055.26666666667
893	892.699999999997
894	-732.799999999999
895	11924.3333333333
896	-6082.45
897	-9404.85000000001
898	8860.23333333333
899	-34118.8333333333
900	1950.63333333333
901	116.400000000001
902	-13110.4
903	-28382.6333333333
904	-4522.46666666667
905	-15836.1
906	-40343.0666666667
907	-13889.65
908	959.033333333333
909	2669.4
910	-144.033333333333
911	-37141.8666666667
912	838.26666666667
913	-1943.06666666667
914	-1151.33333333334
915	-709.899999999998
916	-2044.66666666667
917	-44487.4333333333
918	2153.03333333333
919	2532.4
920	1039.16666666667
921	-22324.9
922	-6452.5
923	-1089.9
924	-19913.6
925	9854.7
926	-1352.7
927	179.5
928	-6979.75
929	3195
930	-1700.7
931	46.6666666666642
932	-2399.46666666667
933	-46089.5666666667
934	15079.3
935	4294.2
936	2756.73333333333
937	8789
938	-53922.9833333333
939	1289
940	-194.833333333336
941	1922.63333333334
942	-44219
943	-151.6
944	7799.8
945	-4195.36666666667
946	1381.3
947	-9056.96666666666
948	158.399999999998
949	-594.3
950	-2603.6
951	-42076.1666666667
952	10324.7333333333
953	-41722.4666666667
954	-1344.8
955	689.700000000001
956	-13756.9666666667
957	-10095.2166666667
958	-15719.1666666667
959	28460.0666666667
960	-14718.3166666667
961	16578.1666666667
962	-549.333333333336
963	-519.76666666667
964	-9000.2
965	-9593.86666666667
966	-39389.0666666667
967	-25705.8666666667
968	1305.63333333333
969	1707.09999999999
970	5704.33333333333
971	7336.5
972	-19431.5
973	-31135.8
974	-12289.9
975	38556.5666666667
976	514.266666666666
977	9477.1
978	-80552.4666666667
979	-32260.45
980	-3395.86666666667
981	-3106.8
982	-42136.5666666667
983	-213.333333333332
984	1564.5
985	793.333333333332
986	13076.6166666667
987	-13116.1666666667
988	-35979.7666666667
989	-46237.7666666667
990	-1296.36666666667
991	8352.25
992	-13628.1666666667
993	1619.9
994	929.633333333335
995	-23434.1833333333
996	-286.400000000001
997	268.666666666668
998	-2653.63333333333
999	-37369.3
1000	-40876.8666666667
