# Supplementary material for: Chromosome Copy Number Variation and Control in the Ciliate Chilodonella uncinata
Source: PLoS One. 2013 Feb 20;8(2):e56413. doi: 10.1371/journal.pone.0056413 (PMC3577910; doi:10.1371/journal.pone.0056413)
Supplement: Dataset S1 — Chromosome copy numbers from the experimental and simulated cell lines of Dataset of Chilodonella uncinata . dataset.zip is a compressed file. exp_data.csv contains the experimental data derived from qPCR analyses (Cell.line = original cell line; Time = time point of the DNA extraction; DNA.extract = DNA extract replicate; Gene = macronuclear chromosome; CNPC = copy number of the macronuclear chromosome per cell). The remainder of the CSV files are from the simulations. Each CSV file contains data on 1000 simulations where the change in variance from initial to final for each simulation is stored under column ‘x’. See _readme.txt in the compressed file dataset.zip for documentation of the file names. (ZIP) [file pone.0056413.s002.zip › dataset_S1/EF_omega0.04.csv]

	x
1	3704.53333333333
2	-3218.56666666667
3	-3386.56666666667
4	-1178.4
5	6122.13333333333
6	-36910.3666666667
7	-24773.3
8	-3459.38333333333
9	3906.13333333334
10	13005.6333333333
11	-37184.2833333333
12	-726.933333333334
13	4349.83333333334
14	-2764.4
15	9236.93333333333
16	-18086.7
17	2644.70000000001
18	-465.466666666667
19	3710.13333333333
20	638.166666666668
21	1866.8
22	-24367.9
23	-33666.3333333333
24	1431.63333333334
25	6630.5
26	1527.06666666667
27	-40154.9666666667
28	-4669.46666666667
29	-28601.3666666667
30	-12712.6
31	-8643.66666666666
32	-24928.0666666667
33	2140.13333333333
34	23425.0166666667
35	558.300000000001
36	1861
37	-1604.03333333333
38	2313.93333333333
39	-5642.8
40	-1372.3
41	-31827.7
42	-997.6
43	1069.53333333333
44	1246.53333333333
45	500.799999999999
46	-1947.96666666667
47	-26913.1
48	-605.599999999999
49	-86.8000000000002
50	-62.3666666666686
51	-65297.4666666667
52	1651.2
53	904.933333333333
54	200.266666666666
55	-239.033333333333
56	7957.23333333334
57	-26715.7
58	15667.5
59	-1205.36666666667
60	911.133333333335
61	-1460.5
62	1366
63	617.766666666666
64	-13799.3666666667
65	21367.8333333333
66	-1387.46666666667
67	1275
68	2414.23333333333
69	-2289.60000000001
70	940.266666666677
71	-210.700000000004
72	-76.0333333333365
73	-1087.56666666667
74	1622.83333333334
75	-1459.2
76	21108.2333333333
77	-15019.4333333333
78	5563.73333333333
79	2365.2
80	-18035.65
81	919.299999999999
82	-34.8999999999978
83	-3176.96666666667
84	2198.8
85	-14806.8333333333
86	-4979.1
87	-2901.9
88	635.333333333334
89	3725.86666666666
90	-2604.56666666667
91	-3836.06666666667
92	-9863.16666666667
93	-18790.4666666667
94	-848.400000000001
95	680
96	-18017.7
97	-8029.16666666667
98	-49566.6666666667
99	-5054.46666666667
100	-21884.8666666667
101	-23550.7666666667
102	2308.8
103	2986.66666666666
104	7433.33333333334
105	-285.333333333334
106	-39942.4333333333
107	-42019.6
108	-95.5999999999985
109	-4521.91666666667
110	-449.6
111	-30627.0833333333
112	-3190.5
113	164.266666666666
114	-94530.85
115	1345.33333333333
116	-4162.53333333333
117	-2586.4
118	-1087.6
119	1100.3
120	11279.95
121	-10600.8
122	176.666666666666
123	-3340.4
124	-8291.06666666667
125	-1549.46666666667
126	-42232.55
127	-1995.46666666667
128	2078
129	168.233333333334
130	-1172.66666666667
131	149.700000000001
132	435.900000000001
133	-13036.4
134	-41.5
135	14476.1333333333
136	-9114.16666666666
137	1137.86666666666
138	-21774.9666666667
139	-3118.4
140	-3498.9
141	-10738.4666666667
142	-17677.4833333333
143	992.4
144	-1748.4
145	7315.41666666666
146	500.833333333334
147	-3282.5
148	853.700000000001
149	-12396.8
150	767.533333333333
151	-23776.2
152	-1153.6
153	8353.46666666667
154	-2371.9
155	1568.26666666667
156	-1316.23333333334
157	-4216.7
158	6113.03333333333
159	-6975.7
160	-3752.03333333333
161	-85390.05
162	637.76666666667
163	-18.4000000000001
164	-335.200000000001
165	-4819.46666666667
166	799.200000000001
167	466.433333333333
168	3877.93333333333
169	16975.5333333333
170	-70354.5666666667
171	-9799.16666666667
172	1814.3
173	7042.43333333333
174	-22120.4
175	-1019.6
176	339.333333333336
177	-20899.6666666667
178	11211.2333333333
179	-70.2999999999993
180	1677.33333333333
181	5014.33333333334
182	-12290.7
183	2685.86666666667
184	-2649.2
185	-640.4
186	1293.13333333334
187	-11669.7
188	12176.7333333333
189	16754.2333333333
190	2608.3
191	884.299999999999
192	-35157.5333333333
193	-2723.3
194	2118.53333333333
195	30191.2666666667
196	-92358.55
197	-524.9
198	-328.700000000001
199	-24857.6333333333
200	-995.699999999997
201	-1282.4
202	-32363.7666666667
203	-12473.9166666667
204	2487.03333333333
205	-4009.59999999999
206	-25790.7
207	-16535.5
208	-11758.2666666667
209	1100.5
210	495.099999999999
211	401.933333333333
212	-6795.2
213	-15938.7666666667
214	2925.2
215	-30931.0666666667
216	8521.13333333333
217	1137.5
218	269.700000000004
219	-14592
220	7514.43333333334
221	-7715.89999999999
222	1880.8
223	25851.5333333333
224	-30500.3666666667
225	7633.13333333333
226	-33533.7
227	-912
228	69.5
229	-614.266666666663
230	-9958.86666666667
231	-1568.83333333333
232	-928.666666666668
233	-97459.35
234	1410.3
235	2868.9
236	-5102.5
237	-16088.3
238	-1213.2
239	-51899.7666666667
240	-23645.75
241	5574.8
242	-821.033333333333
243	1629.33333333333
244	-20372.7
245	-23971.9166666667
246	-16790.6333333333
247	-29128.45
248	-7312.56666666667
249	2885.9
250	-529.5
251	8886.93333333333
252	-12809.5666666667
253	-1584.5
254	-13098.6666666667
255	-3562.23333333333
256	-499.066666666666
257	715.599999999999
258	2013.33333333333
259	-904.833333333332
260	-26591.0666666667
261	-3635.9
262	-2023.5
263	-82.2333333333299
264	5505.63333333334
265	-4063.2
266	3045
267	-1829.6
268	-10200.1
269	-8928.66666666666
270	-42325.7666666667
271	-955.466666666667
272	-1385.16666666666
273	2315.63333333333
274	-296.866666666669
275	-64251.6666666667
276	8681.89999999999
277	-2021.3
278	9960.5
279	2353.5
280	-2590.9
281	-9390.7
282	324.1
283	-608.966666666666
284	12160.2
285	-22795.7
286	-9829.7
287	3716.8
288	-1784.13333333333
289	4505.06666666667
290	2670.43333333333
291	-13.3666666666666
292	-1750.4
293	3086.63333333334
294	-48415.6
295	-3137.23333333333
296	-34540.7
297	-6857.06666666667
298	1393.63333333333
299	-10396.7
300	1084
301	-1323.36666666667
302	-1176.8
303	1730
304	-871.333333333332
305	-19022.4666666667
306	-34578.2666666667
307	335.333333333333
308	-1530.39999999999
309	-850.033333333333
310	-183.9
311	5225.16666666666
312	-5424
313	-29279.9666666667
314	1747.83333333333
315	-18025.3
316	-21377.2666666667
317	7442.33333333333
318	-916.266666666666
319	1845.6
320	-29006.6833333333
321	-17909.2666666667
322	-3764.76666666666
323	-272.099999999999
324	5381.2
325	-772.266666666666
326	-973.599999999999
327	-4820.1
328	-13124.4666666667
329	-52654.1666666667
330	-3547.56666666667
331	-45062.2666666667
332	3807.86666666667
333	1638.3
334	-1570.9
335	-3240.93333333333
336	-127.200000000001
337	189.333333333336
338	5823.86666666667
339	-1132.5
340	1420.7
341	-2693.25
342	-8446.36666666666
343	-10133.4666666667
344	-188.099999999999
345	-6403.36666666666
346	278.933333333334
347	-397.066666666668
348	1306.1
349	-296.900000000001
350	2591.86666666667
351	5384.13333333333
352	-20.9666666666672
353	5502.16666666666
354	741.433333333334
355	-22420.95
356	368.033333333333
357	-52286.8166666667
358	-16892.7666666667
359	19228
360	-32265.8666666667
361	-31480.0166666667
362	145.199999999999
363	-110820.8
364	-31929.3
365	-39521.6666666667
366	-5677.86666666667
367	-30714.7
368	-30733.7
369	-18657.8666666667
370	43702.35
371	10638.4333333333
372	-21199.6333333333
373	3376.3
374	-929.600000000006
375	-46706
376	-203.333333333336
377	-5602
378	-605.899999999998
379	2516.8
380	-860.466666666667
381	-8765.66666666667
382	-26022.4333333333
383	-71400.4
384	867.6
385	-878.066666666668
386	-7823.56666666667
387	-15531.3833333333
388	-12474.3
389	9463.63333333333
390	-1704.66666666667
391	-26592.6666666667
392	-15577.6666666667
393	-19913.5
394	-12176.9666666667
395	-247.9
396	-1793.86666666667
397	-34045.4333333333
398	10213.0666666667
399	-1291.56666666667
400	844.366666666665
401	21835.7333333333
402	9782.23333333334
403	-140.799999999999
404	1966.8
405	-5953.25
406	-47439.2666666667
407	-16711.1
408	-421.233333333334
409	3917.63333333333
410	-4812.63333333333
411	-1088.03333333333
412	2785.73333333333
413	2191.33333333333
414	37.7333333333336
415	-44577.8666666667
416	481.333333333336
417	933.600000000006
418	2982.5
419	6102.53333333333
420	5092.03333333334
421	-22301.7666666667
422	1106.13333333333
423	-904.799999999996
424	63119.9333333333
425	-20767.9666666667
426	-179.900000000001
427	-12755.2666666667
428	3441.26666666667
429	10695.7
430	3993.59999999999
431	10106
432	-585.200000000001
433	-1309.76666666667
434	-5970.81666666668
435	953.333333333336
436	3442
437	423.199999999997
438	-5634.8
439	-33364.6
440	473.766666666666
441	-1559.76666666667
442	1036.7
443	960.116666666667
444	442.399999999994
445	-234.700000000001
446	-60723.3666666667
447	3530.56666666667
448	-84304.7
449	-8620.45000000001
450	-1360
451	8392.53333333333
452	-17959.5666666667
453	-2941.33333333333
454	-403.6
455	-704.799999999999
456	3340.93333333333
457	1570.3
458	10632.7333333333
459	-468.099999999999
460	-1110.56666666667
461	-66804.95
462	384.900000000001
463	-9813.16666666667
464	-11660.0666666667
465	-1149.7
466	-1113.66666666667
467	2593.53333333333
468	-7971.86666666667
469	8179.2
470	-6218.3
471	2956.26666666667
472	-1599.2
473	4300
474	-48336.7666666667
475	457.099999999999
476	766.033333333333
477	-196.099999999999
478	10185.5
479	-44407.2
480	1792.8
481	3737.2
482	1436.7
483	-41312.8
484	1600.8
485	844.100000000002
486	8023.43333333333
487	21558.7
488	-24634.1
489	3664.63333333333
490	2270.56666666667
491	4598.2
492	433.966666666667
493	2201.76666666667
494	350.766666666668
495	2744
496	-6388.76666666667
497	-105.6
498	4883.7
499	21046.1
500	283.333333333334
501	4542.23333333333
502	-14068.1666666667
503	-18067.3666666667
504	-11163.2166666667
505	-2574
506	97.9666666666672
507	991.599999999999
508	1130.7
509	-5655.11666666666
510	-6821.26666666667
511	4332.16666666666
512	-20317.1
513	-20681.1666666667
514	8776.2
515	-26456.5833333333
516	-2906.56666666667
517	-273.200000000004
518	3083.06666666667
519	-39627.8666666667
520	-18118.6
521	-6953.26666666667
522	-3657.43333333333
523	713.566666666666
524	-2852.2
525	1718.3
526	1316.16666666667
527	-834.766666666666
528	-10576.45
529	-11398.6666666667
530	-372.133333333333
531	-2149.33333333334
532	-47244.7
533	1990.65000000001
534	-32024
535	-2260.8
536	-37716.4
537	-358.666666666666
538	184.633333333333
539	640.800000000003
540	309.633333333333
541	1404.63333333334
542	-4878.9
543	1069.33333333333
544	-11914.2833333333
545	3240.26666666666
546	-44159.1333333333
547	-16481.5666666667
548	1529.8
549	3042
550	1783.9
551	2530.43333333333
552	1121.6
553	-2277.06666666667
554	433.300000000003
555	604.800000000001
556	-332.799999999999
557	-78786.6333333333
558	-42116.0666666667
559	-35152.4666666667
560	-14022.3
561	-657.700000000004
562	-51605.8666666667
563	-8086.56666666667
564	-153.1
565	-10829.7666666667
566	-11056.6666666667
567	-739.300000000003
568	-1273.3
569	-1256.43333333333
570	-22097.7
571	973.549999999999
572	-616.800000000003
573	-1436.16666666667
574	-2149.83333333334
575	-415.599999999999
576	10303.7666666667
577	1826.43333333333
578	-934.4
579	682.733333333334
580	-11804.1666666667
581	-1265.2
582	5066.39999999999
583	3638
584	123.633333333331
585	-3584
586	1465.4
587	-503
588	-333.600000000002
589	-1332.60000000001
590	-4279.16666666666
591	405.866666666667
592	-60625.8666666667
593	4402.03333333334
594	-2070.39999999999
595	-1479.73333333333
596	-20463.4
597	263.466666666667
598	-59639.1333333333
599	472.366666666669
600	-3339.33333333333
601	-63621.2666666667
602	-4053.4
603	-5012.1
604	-742.900000000001
605	-1337.86666666666
606	2257.68333333333
607	1769.06666666667
608	-43792.6666666667
609	-34892.4666666667
610	8210.5
611	-341.5
612	-538.400000000001
613	1221.7
614	-29025.2666666667
615	-78002.95
616	1162.4
617	762.400000000001
618	3912.89999999999
619	375.566666666667
620	85.2000000000007
621	1644.56666666667
622	-3142.5
623	-1635.16666666667
624	-2083.16666666667
625	-20677.3
626	-374.966666666667
627	-3583.2
628	-2538.5
629	-818.133333333335
630	-5649.03333333333
631	-854.133333333331
632	-104.800000000003
633	-93.3333333333358
634	3817.43333333333
635	2907.3
636	-76.2666666666664
637	-22984.6
638	-224.933333333331
639	8143.83333333333
640	-34871.75
641	-31914.3
642	13307.5333333333
643	-13765.3833333333
644	10358.7833333333
645	-50330.4666666667
646	12397.9333333333
647	-47242.1666666667
648	-11119.2166666667
649	-46421.65
650	-812.433333333334
651	7810.73333333333
652	-13117.5666666667
653	-215.6
654	-915.066666666666
655	-60324.1666666667
656	-3650.86666666667
657	-612.800000000003
658	18328.35
659	-732.233333333334
660	4841.7
661	2029.03333333333
662	-41497.3
663	-872.366666666669
664	1551.1
665	-14626.8666666667
666	-27998.1666666667
667	-4188.16666666667
668	-3656.7
669	-12545.5666666667
670	-2219.7
671	-51052.15
672	3376.53333333334
673	494.766666666666
674	-104111.2
675	141.733333333334
676	140.433333333327
677	-3041.6
678	-42911.6
679	18689.1
680	69.4333333333334
681	-2395.5
682	-26200.4666666667
683	-332.5
684	-40922.7666666667
685	307.600000000006
686	281.599999999999
687	-7525.6
688	-14695.5
689	-45510
690	5140.53333333333
691	605.166666666664
692	104.933333333333
693	-2222.93333333333
694	5137.83333333334
695	-42456.6666666667
696	-20583.7
697	-31043.9166666667
698	-3170.13333333333
699	638.633333333331
700	-3728.36666666667
701	1533.76666666667
702	1732.9
703	2556.26666666668
704	-1641.6
705	-31034.2833333333
706	-43030
707	2976.93333333333
708	-4503.2
709	15294.35
710	466.399999999998
711	-96878.7166666667
712	-49286.1333333333
713	2974.3
714	2604
715	25365.7333333333
716	771.299999999996
717	3490.83333333333
718	3146.83333333334
719	-2308.7
720	-50730.9666666667
721	4982.9
722	-385.899999999998
723	7093.43333333334
724	8771.83333333334
725	-8524.96666666667
726	-7423.86666666666
727	3604
728	-549.299999999999
729	-13071.9
730	-3898
731	8780.10000000001
732	10356.7333333333
733	3247.58333333333
734	-1378
735	720.800000000003
736	2579.10000000001
737	-2636.13333333333
738	-656.799999999999
739	1264.13333333334
740	7062.7
741	10828.5333333333
742	-10860.2
743	623.600000000002
744	1871.06666666667
745	-2555.46666666667
746	2015.9
747	-20968.6833333333
748	593.599999999999
749	-1345.6
750	3613.2
751	-45510.3
752	-32121.2666666667
753	-2030.98333333333
754	-2915.76666666667
755	603.066666666666
756	3066.78333333333
757	-974.900000000001
758	-42492.15
759	194.033333333333
760	-969.600000000002
761	-4964.71666666667
762	-36308.1666666667
763	2741.2
764	2199.23333333333
765	-26768.0666666667
766	-17315.1333333333
767	591.5
768	-19683.8
769	-9969.16666666666
770	-40939.7666666667
771	36916.5333333333
772	6.76666666666642
773	97.8999999999978
774	-19628.7
775	-7586.4
776	931.299999999996
777	-66401.3666666667
778	-648.266666666666
779	2681.56666666667
780	225.5
781	-113.900000000001
782	-4749.93333333333
783	3175.13333333333
784	-24299.3666666667
785	-8112.31666666667
786	2871.43333333333
787	-19800.5666666667
788	-434.666666666664
789	-6639
790	2265.1
791	1770.76666666667
792	-158.666666666672
793	-5549.1
794	730.133333333331
795	24813.6
796	11309.1
797	1962.7
798	-3288.26666666666
799	-88.7999999999993
800	-87.4666666666672
801	4966.43333333333
802	-2724.4
803	12301.0166666667
804	-6871.26666666667
805	-24605.6666666667
806	-19982
807	3746.16666666666
808	-1398.8
809	-63.0666666666657
810	-65192.1
811	-24136.9666666667
812	-88.3999999999996
813	-33787.8333333333
814	3840.73333333333
815	-517.900000000001
816	-21506
817	-4064.7
818	2864.5
819	-31897.7666666667
820	-18540.9666666667
821	-4071.9
822	-8003.36666666665
823	-2969.06666666667
824	-3988.5
825	-636.266666666666
826	-2430.23333333334
827	294.666666666664
828	-21496.5
829	-19881
830	-3031.2
831	-18035.1
832	1586.3
833	-21910.6666666667
834	187.200000000001
835	5815.93333333333
836	-1334.9
837	-3220.4
838	-5661.16666666667
839	-2785.56666666667
840	-1622.66666666667
841	-1250.06666666667
842	-32092.8
843	342.383333333335
844	-58537.7
845	-29416.1666666667
846	-32466.1333333333
847	-1448.93333333333
848	-29962.3666666667
849	-860
850	-9977.2
851	-1530.1
852	3948.4
853	4688.9
854	-45677.1
855	579.166666666664
856	561.166666666668
857	16915.8166666667
858	-34460.8666666667
859	1653.8
860	-22668.7166666667
861	1033.23333333333
862	-35197.5666666667
863	636
864	-504.399999999998
865	1482.13333333333
866	1564.13333333334
867	9144.48333333333
868	-510.033333333333
869	-44376.85
870	-273.099999999999
871	-26599.4666666667
872	20520.3333333333
873	-2473.65
874	-1381.33333333333
875	5630.53333333333
876	-1998.14999999999
877	38727.15
878	-2142.4
879	-7323.86666666667
880	10150.7
881	-28851.4666666667
882	-5899.43333333333
883	-20855.7333333333
884	6106.23333333333
885	-8942
886	-18396.2666666667
887	-1857.6
888	913.299999999999
889	-9553.11666666667
890	-2538.63333333333
891	-2663.06666666667
892	-593.766666666666
893	1672
894	-6407.96666666667
895	-16468.5833333333
896	-33984.6666666667
897	-52595.9
898	-36452.8
899	1778.36666666667
900	-5160.5
901	9366.5
902	10363.6
903	-94828.85
904	6239.33333333334
905	-15010.4
906	2990.5
907	-164.166666666667
908	4466.93333333333
909	-60013.0666666667
910	-348.300000000003
911	-68.2333333333299
912	-41897.2
913	1569.7
914	7925.83333333334
915	-7638.03333333333
916	-21222.8
917	-1710.66666666667
918	-633.366666666667
919	240.1
920	9149.33333333334
921	-1281.1
922	23346.5
923	-4496.5
924	-3516.66666666667
925	-13338.0666666667
926	650.800000000001
927	-1555.3
928	91.3000000000011
929	-61.3999999999942
930	2083.53333333333
931	-16640.7666666667
932	3813.13333333333
933	3897.43333333333
934	-6360.93333333333
935	-2570.03333333333
936	-1854.1
937	1020.8
938	3091.33333333333
939	-25456
940	1261.43333333333
941	-22967.2
942	-27333.0666666667
943	-6346
944	-30530.45
945	-41734.2
946	-12187.9666666667
947	-1158.10000000001
948	-12395.3666666667
949	5575.4
950	-31584.05
951	-1466.8
952	170.833333333328
953	8245.98333333333
954	-245.066666666666
955	855.466666666667
956	3327.1
957	-22205.6333333333
958	-2940.66666666667
959	-161.1
960	-35108.7
961	-12470.6
962	-33629.1666666667
963	1863.6
964	-5968.1
965	373.899999999998
966	-29660.2666666667
967	-34240.7333333333
968	-1577.9
969	8045.5
970	-35769.75
971	-14010.2666666667
972	-20733.6
973	-578.266666666666
974	778.5
975	-2427.2
976	-22806.5666666667
977	-3935.96666666666
978	-8708.36666666667
979	-39146.6666666667
980	-15699.2666666667
981	736.099999999999
982	5936.83333333333
983	-72071.8333333333
984	1169.6
985	-10596.3
986	-529.599999999999
987	-68310.6333333333
988	1034.7
989	2089.33333333334
990	24641.0166666667
991	-30755.0666666667
992	-1678.68333333333
993	-15311.2666666667
994	-1449.3
995	-224.266666666666
996	1079.16666666666
997	5107.23333333333
998	16022.8
999	6368.26666666666
1000	-1514.13333333333
