# Supplementary material for: Chromosome Copy Number Variation and Control in the Ciliate Chilodonella uncinata
Source: PLoS One. 2013 Feb 20;8(2):e56413. doi: 10.1371/journal.pone.0056413 (PMC3577910; doi:10.1371/journal.pone.0056413)
Supplement: Dataset S1 — Chromosome copy numbers from the experimental and simulated cell lines of Dataset of Chilodonella uncinata . dataset.zip is a compressed file. exp_data.csv contains the experimental data derived from qPCR analyses (Cell.line = original cell line; Time = time point of the DNA extraction; DNA.extract = DNA extract replicate; Gene = macronuclear chromosome; CNPC = copy number of the macronuclear chromosome per cell). The remainder of the CSV files are from the simulations. Each CSV file contains data on 1000 simulations where the change in variance from initial to final for each simulation is stored under column ‘x’. See _readme.txt in the compressed file dataset.zip for documentation of the file names. (ZIP) [file pone.0056413.s002.zip › dataset_S1/EF_omega0.06.csv]

	x
1	1255.1
2	-2172.39999999999
3	-10410.5666666667
4	831.466666666667
5	-21606.1666666667
6	-738.633333333331
7	-3864.5
8	2568.26666666666
9	774.133333333339
10	-5442.43333333333
11	-5484.8
12	-1736.4
13	-5109.46666666667
14	-58066
15	4752.5
16	-3903.3
17	1663.7
18	2808.5
19	-15440.2666666667
20	-50873.4833333333
21	-1015.7
22	-345.733333333334
23	1933.06666666667
24	3485.43333333333
25	-944.5
26	7526.63333333333
27	-998.533333333336
28	1064.93333333333
29	-29437.8
30	8942.8
31	-704.566666666667
32	-2780.9
33	843.733333333334
34	-57906.6666666667
35	1999.2
36	-325.299999999999
37	-2001.6
38	-2297.73333333333
39	-21864.9666666667
40	1720.1
41	5761.5
42	13220.6333333333
43	-428.966666666667
44	-46804.0666666667
45	5718.73333333333
46	2679.73333333334
47	8711.33333333334
48	-3190.66666666667
49	-1877.5
50	-846.399999999998
51	1747.2
52	2644.13333333334
53	938.400000000001
54	-42520.4666666667
55	-211.599999999999
56	-3316.36666666667
57	-1111.6
58	6774.93333333333
59	-24589.9666666667
60	-19371.4666666667
61	-322.166666666664
62	2463.6
63	5202.4
64	2223.2
65	2481.86666666666
66	8242.26666666666
67	5399.43333333333
68	14687.2
69	7611.56666666667
70	-23955.5
71	6140.93333333333
72	115.3
73	1705.49999999999
74	3641.83333333334
75	5592.43333333333
76	3598.03333333333
77	-4394.13333333334
78	204.399999999994
79	-1125.6
80	-1934.4
81	5724.73333333334
82	4569.76666666667
83	-3591.2
84	5624.4
85	1624.16666666666
86	-8180.56666666667
87	2704.8
88	-61649.9
89	-28317.6666666667
90	10536.2333333333
91	-8160.76666666667
92	492.700000000001
93	-52855.2166666667
94	-1441.96666666667
95	3220.23333333333
96	3538.7
97	-112.133333333331
98	718.933333333332
99	-1595.7
100	-18682.7
101	4234.53333333333
102	15256.0333333333
103	-1966.53333333333
104	518.399999999998
105	-4630.13333333333
106	2194.43333333333
107	6450.2
108	-1448.66666666667
109	-4889.96666666667
110	-1539.63333333333
111	-1189.33333333333
112	-1112
113	2140.96666666667
114	-1761.06666666667
115	-3491.83333333333
116	-512.533333333336
117	32.7999999999993
118	2586.3
119	-28052
120	-1026
121	-2297.7
122	1989.58333333333
123	-1262.66666666666
124	7435.86666666667
125	484.533333333336
126	-1204.4
127	-778.766666666666
128	-7429.6
129	-42977.2666666667
130	-26044.5
131	-4859.03333333334
132	-3215.96666666667
133	2784
134	-3685.26666666667
135	4589.23333333333
136	-33833.8666666667
137	-17328.8
138	3258.93333333333
139	1817.3
140	-2819.5
141	240.099999999999
142	-1675.46666666666
143	-6359.56666666667
144	2660.5
145	-8274.8
146	3549.7
147	-5750.66666666667
148	-112
149	-13826.7666666667
150	810.133333333331
151	-16227.2666666667
152	-1338.3
153	-14816.5666666667
154	-2532.3
155	4596.5
156	-5020.66666666667
157	-27725.5
158	-1564.8
159	-41719.2666666667
160	6465.6
161	1344.3
162	11384.2333333333
163	5865.7
164	2226.23333333333
165	-1683.2
166	595.200000000001
167	-23437.65
168	-7404.16666666666
169	-124.4
170	904.800000000003
171	-4697.6
172	1827.60000000001
173	-5035.73333333334
174	-1992.86666666667
175	2086.4
176	-1503.2
177	1554.3
178	-96688.45
179	-1524.96666666666
180	3674.93333333333
181	-18697.7
182	-2764.4
183	-32695.8666666667
184	-19872.9666666667
185	-2566.3
186	730.566666666667
187	1582.53333333333
188	3465.33333333334
189	507.699999999997
190	-25917.5666666667
191	-2517.06666666667
192	-2309.46666666667
193	-1212.53333333333
194	-1099.7
195	-34459.8666666667
196	5606.7
197	1589.2
198	7874.1
199	2532.5
200	-48817.8
201	-14700.1666666667
202	-3179.46666666667
203	805.6
204	-2148.26666666666
205	3389.2
206	694.633333333335
207	9799.93333333333
208	-6634.89999999999
209	3803.76666666667
210	-2524.26666666667
211	-1834.7
212	5167.33333333333
213	36298
214	-13677.5
215	636
216	-6027.3
217	-1558
218	-1430.1
219	-2045.2
220	473.599999999999
221	2435.2
222	-59885.3666666667
223	3445.36666666666
224	-15459.2
225	2713.43333333333
226	12751.3166666667
227	3146.96666666667
228	-12670.8333333333
229	-608.366666666667
230	1273.3
231	-1300.79999999999
232	-355.466666666667
233	-3635.76666666667
234	-21349.3333333333
235	-4764.9
236	-6284.7
237	-2887.06666666667
238	-2926.23333333333
239	-2207.76666666667
240	-10936.9333333333
241	4807.93333333333
242	2331.03333333333
243	795.766666666666
244	-747.200000000001
245	4451.86666666667
246	2350
247	-20770.1
248	-1511.2
249	-1344.53333333334
250	-5445.3
251	-87.5999999999999
252	606
253	-22331.1333333333
254	967.600000000006
255	-10018.9
256	-37877.5
257	501.200000000001
258	-1254.3
259	2121.43333333333
260	-712.433333333334
261	-28358.8666666667
262	5844.03333333333
263	-342.5
264	-6677.66666666667
265	4586.3
266	-13627.6
267	18040.0333333333
268	-5275.46666666667
269	-4023.2
270	-1835.60000000001
271	-44257.6
272	1644.9
273	-36939.75
274	4455.8
275	1891.5
276	1803.33333333334
277	-64359.2666666667
278	-1268.8
279	1476.9
280	-1529.46666666667
281	-6103.56666666667
282	-2631.06666666667
283	323.600000000006
284	-25169.6666666667
285	-839.600000000002
286	-25735.6666666667
287	11179.3333333333
288	-43240.3666666667
289	-4694.1
290	336.400000000001
291	-2062.76666666667
292	1480.39999999999
293	907.433333333333
294	120.400000000001
295	-3383.6
296	2255.53333333333
297	-23077.65
298	-627.866666666661
299	2309.83333333333
300	-10377.8666666667
301	-16736.3666666667
302	4342.8
303	491.333333333333
304	-4629.6
305	512.800000000003
306	-2816.8
307	6785.86666666666
308	-49587.35
309	-1877.3
310	-3697.03333333333
311	461.5
312	-24557.1666666667
313	9033.2
314	1633.3
315	2640.23333333333
316	-44972.5833333333
317	-236.900000000001
318	-3636.7
319	1276
320	-63408.6
321	-678.266666666666
322	1447.06666666667
323	-21245.2166666667
324	2082.26666666666
325	-52469.2666666667
326	-16989.7
327	-18596.9
328	6970.5
329	-291.5
330	-2967.3
331	0.400000000001455
332	3085.89999999999
333	-13236.8666666667
334	1335.3
335	-6485.26666666667
336	2394.66666666666
337	-3667.7
338	-19533.1
339	-28029.8666666667
340	1984.43333333333
341	-3323.96666666667
342	595.899999999994
343	-10361.9666666667
344	3444.4
345	11851.2333333333
346	595.433333333334
347	6476.93333333333
348	-354.033333333333
349	-2288.90000000001
350	-1589.03333333333
351	-4795.60000000001
352	6900.39999999999
353	-573.199999999997
354	1529.2
355	-3392.26666666667
356	-461.200000000001
357	3769.53333333333
358	417.133333333331
359	-4804.93333333333
360	-4184.83333333334
361	-30797.4666666667
362	-3407.7
363	2236.33333333333
364	-5235.2
365	-2510
366	-44209.35
367	8464.8
368	118.5
369	-415.066666666666
370	-6831.2
371	966.033333333335
372	3457.16666666666
373	311.433333333334
374	-679.233333333334
375	-1600.7
376	-4300.16666666666
377	500.133333333335
378	-222.4
379	-64619.9666666667
380	-1202
381	-53401.4
382	-12022.9
383	-32575.3666666667
384	-539.900000000001
385	-2999.70000000001
386	-32455.2666666667
387	1023.2
388	-1559.86666666667
389	-76735
390	-9903.6
391	2269.5
392	4327.2
393	-26685.5166666667
394	-557.333333333336
395	-53065.6
396	-1299.36666666667
397	-6759
398	412.133333333335
399	6897.7
400	2004.56666666667
401	-3955.76666666667
402	-10205.2333333333
403	-6569.20000000001
404	-1599.6
405	-2200.7
406	-35999.6666666667
407	6868.4
408	9072.5
409	-462.666666666666
410	69.5
411	-4701.96666666667
412	935.599999999999
413	-4286.8
414	441.766666666667
415	-3205.1
416	-2011.56666666667
417	-1882.13333333334
418	2586.26666666667
419	111.200000000001
420	-17794.3
421	-3078.63333333334
422	-1488.56666666667
423	-54021.6666666667
424	-1209.3
425	-79480.7
426	15342.7666666667
427	677.366666666669
428	-11780.4666666667
429	-16226.3
430	-2528.13333333333
431	-14494.8666666667
432	-31490.2666666667
433	-674.366666666669
434	-53612.1666666667
435	2970.53333333333
436	-72942.8666666667
437	-12619.0833333333
438	-10793.6
439	-32138.3666666667
440	622.800000000003
441	-63592.3666666667
442	1338.23333333333
443	-59.2999999999993
444	-853.633333333331
445	-19828.2666666667
446	6423.03333333333
447	4534.33333333333
448	-1861.33333333333
449	9320.23333333334
450	6877.33333333334
451	18729.5333333333
452	8335.13333333333
453	3400.33333333333
454	2675.33333333333
455	-13470.7
456	-1308.86666666666
457	-16381.4666666667
458	84.0333333333328
459	-23385.2666666667
460	4442.43333333333
461	2341.5
462	-152.933333333333
463	14808
464	-334.799999999999
465	611.333333333336
466	1927.3
467	22971.8666666667
468	5140.43333333333
469	-8217.09999999999
470	356.4
471	-143324.066666667
472	-9070.41666666667
473	4092.53333333334
474	1175.9
475	2080.53333333333
476	-5556.23333333333
477	-2376.3
478	849.866666666669
479	15582.4
480	6584.53333333333
481	-11310.1666666667
482	-2981.96666666667
483	-1480.06666666667
484	22548.7666666667
485	-61516.6666666667
486	-9372.46666666666
487	4068.9
488	2254.8
489	3903.81666666667
490	-2991.86666666666
491	386.666666666667
492	2633.06666666667
493	-43806.5666666667
494	5613.5
495	-31212.1666666667
496	-3069.16666666667
497	-9222.96666666667
498	1730.26666666667
499	-23408.3666666667
500	-15248.5833333333
501	1414.43333333333
502	-1405.86666666666
503	7145.45
504	940.400000000001
505	-2763.10000000001
506	-2111.5
507	2711.16666666666
508	2067.33333333333
509	2868
510	-2165.26666666666
511	7480
512	1360
513	612.099999999999
514	-3209.2
515	-3869.2
516	-434.26666666667
517	-985.566666666666
518	2952.5
519	-25498.5
520	2704.23333333333
521	2723.43333333333
522	1070.8
523	866.433333333334
524	-6308.93333333333
525	-5701.2
526	-25650.5
527	-1567.3
528	-52237.3
529	1233.16666666667
530	-2648.8
531	1152.36666666667
532	-3385.33333333334
533	1874.53333333333
534	-43023.9666666667
535	-134283.566666667
536	21243.9666666667
537	-28667.5666666667
538	-10801.5666666667
539	643.099999999999
540	5643.3
541	-195.9
542	425.966666666667
543	-555.699999999997
544	-432
545	-17565.3833333333
546	-1484.26666666667
547	-3318.53333333333
548	1604.5
549	-29814.2666666667
550	2697.73333333333
551	-57304.7666666667
552	-56336.0666666667
553	-1674.53333333333
554	-4564.4
555	3830
556	-16702.4
557	-2052.83333333334
558	5940.66666666667
559	7221.5
560	-34419.2
561	-32426.8166666667
562	-11293.9
563	-962.800000000003
564	1955.2
565	33404.2333333333
566	1973.1
567	2511.63333333334
568	333.466666666667
569	1140.4
570	-889.199999999997
571	3294.89999999999
572	-2936.81666666667
573	16060.4333333333
574	-254.633333333331
575	-9626.95
576	-61357.0666666667
577	-8242.2
578	5749.5
579	-3403.6
580	13684.5333333333
581	-1193.2
582	-12419.9
583	-2753.3
584	1070.63333333333
585	-16969.7833333333
586	-1550.1
587	7365.19999999999
588	-1062.5
589	-149.733333333337
590	1412.8
591	-2546.96666666667
592	-0.399999999999636
593	-3425.23333333333
594	757.766666666666
595	-417.9
596	471.200000000001
597	4645.13333333333
598	8001.4
599	4996
600	-39110.8666666667
601	-1418.5
602	-21370.4666666667
603	-98428.9
604	-10065.8333333333
605	-4117.8
606	-13207.25
607	-18037.1666666667
608	-3996.3
609	11221.6333333333
610	-17459.2
611	-1080.26666666667
612	-1289.33333333333
613	-10969.5666666667
614	6705.73333333333
615	28062.5
616	1324.66666666666
617	-5711.86666666666
618	24490.8
619	50348.1666666667
620	-6567.2
621	4581.46666666667
622	-5176.1
623	1455.23333333333
624	2041.03333333333
625	-1678
626	-1783.5
627	2680.43333333333
628	200
629	-24412.7
630	-1873.06666666667
631	-4851.33333333334
632	5129.53333333333
633	-14023.0666666667
634	2083.96666666667
635	-21146.3
636	-13760.3666666667
637	-4745.06666666667
638	-15699.5666666667
639	-11447.3666666667
640	-34206.9
641	378.666666666664
642	4375.46666666667
643	-53113.6
644	-26823.4
645	6846
646	-392.816666666666
647	-3230.63333333333
648	820.799999999999
649	45.5999999999995
650	-326.133333333333
651	1985.2
652	-712.800000000001
653	-2221.2
654	-2545.06666666667
655	-758.666666666667
656	5628.1
657	-2014.1
658	-34240.0666666667
659	3844.23333333333
660	2468.93333333333
661	667.166666666672
662	-2308.36666666667
663	8428.5
664	4216.7
665	-40862.1
666	16779.4
667	5122.23333333333
668	7684.33333333333
669	342.5
670	-6371.35000000001
671	3416.3
672	4357.3
673	1940.5
674	-4315.96666666666
675	3342.4
676	1168.16666666667
677	35158.2166666667
678	3235.6
679	-52.1000000000004
680	1605.6
681	-4492.89999999999
682	12058.5
683	6024.16666666667
684	-1531.16666666667
685	21778.4333333333
686	1715.46666666667
687	-45579.6666666667
688	-3038.5
689	-4362.13333333334
690	5937.6
691	-36531.5666666667
692	-54294.7666666667
693	-109.200000000004
694	1476.03333333334
695	-1047.16666666666
696	-1279.6
697	-4367.06666666666
698	-1099.76666666667
699	-13198.4
700	4331.7
701	1728.23333333333
702	-3447.86666666667
703	-3467.9
704	809.600000000006
705	-7585.3
706	-72.9333333333334
707	4447.06666666667
708	-1300.8
709	-3797.7
710	2150.56666666667
711	713.166666666668
712	-26392.2666666667
713	-1534.8
714	4433.56666666667
715	-31666.9666666667
716	2297.6
717	9263.8
718	1830.56666666667
719	-1735.06666666667
720	7903.33333333334
721	-5539.6
722	-13874.4
723	-11897.7
724	-3229.3
725	2034.7
726	-2403.43333333333
727	10877.8333333333
728	-324.433333333332
729	-4031.46666666667
730	2315.59999999999
731	538.666666666664
732	-17545.3333333333
733	410.799999999999
734	1644.33333333333
735	-3334.53333333333
736	3514.63333333333
737	-3802.03333333333
738	-10618.6666666667
739	1972
740	-37972.2333333333
741	7765.2
742	-3229.5
743	7797.83333333333
744	-545.5
745	1057.23333333333
746	2972.13333333334
747	4008.9
748	-1803.7
749	-23126.0666666667
750	-37541.3833333333
751	1883.6
752	-11352.6666666667
753	228.800000000003
754	-20690.2333333333
755	-17507.1
756	1520.63333333334
757	612.533333333333
758	-36472.9666666667
759	11803.8333333333
760	7681.2
761	3201.39999999999
762	5993.73333333333
763	-1428.13333333333
764	-1990.26666666667
765	-2788.13333333333
766	2642.23333333333
767	-2431.33333333333
768	-18538.1333333333
769	-3303.2
770	-420
771	116.833333333336
772	9171.33333333334
773	-31390.4666666667
774	-2890.1
775	-16079.2
776	6594.4
777	-234.566666666666
778	126.133333333333
779	3457.83333333333
780	-24082.5666666667
781	5019.53333333333
782	-39574.7666666667
783	3498
784	-6995.46666666667
785	3377.9
786	-14311.1666666667
787	-2701.2
788	3226.66666666667
789	-775.099999999999
790	-248.066666666666
791	-7849.6
792	-27790.8
793	1004.93333333333
794	3842.26666666667
795	3422.9
796	2395.6
797	5967.76666666667
798	18744.3833333333
799	33423.45
800	-8510.8
801	1595.63333333334
802	22173.45
803	1160.13333333334
804	-335.333333333332
805	-1674
806	782.300000000003
807	-8768.66666666667
808	246.300000000001
809	6934.33333333334
810	1350.16666666667
811	827.9
812	7071.43333333333
813	4045.2
814	-1609.3
815	3584.03333333334
816	8417.16666666666
817	-29098.6666666667
818	7829.73333333333
819	-5087.2
820	7878.83333333333
821	-4534.76666666667
822	-112291.533333333
823	1097.3
824	-808.5
825	-22598.45
826	958.766666666666
827	7903.43333333333
828	4124.39999999999
829	-31013.0666666667
830	-4443.66666666667
831	-6060.40000000001
832	4623.43333333333
833	-7111.56666666667
834	-49220.4666666667
835	-6897.5
836	-5438.8
837	1829.33333333333
838	13111.9333333333
839	287.633333333331
840	-11166.7666666667
841	-5544.86666666666
842	-9265.33333333334
843	-9788.16666666667
844	843.200000000001
845	150.666666666664
846	-100.399999999998
847	142
848	-50297.8666666667
849	-7035.36666666666
850	-16260.8
851	-11453.5666666667
852	765.200000000012
853	1484.5
854	597.4
855	-473.199999999997
856	-2393.9
857	-4893.03333333333
858	-5652.96666666667
859	-18635.4666666667
860	1684.4
861	17197.6
862	7702.36666666667
863	-61214.05
864	1751.7
865	-36325.65
866	2863.6
867	-4922.89999999999
868	-20229.5
869	-8163.1
870	-3565.33333333334
871	1552.23333333332
872	-742.400000000001
873	222.76666666667
874	-2968.1
875	4726.13333333333
876	338.133333333331
877	760
878	1995.96666666667
879	-249.599999999999
880	-6243.73333333333
881	-6388.7
882	3107.3
883	-7022.9
884	-2864.36666666667
885	-5120.5
886	-2225.2
887	-10528.8666666667
888	-10885.1
889	-654.5
890	11771.8333333333
891	2837.23333333334
892	2416.3
893	4085.8
894	-33362.3666666667
895	-26072.1666666667
896	-228.766666666666
897	-93.4333333333343
898	-12517
899	-872.966666666664
900	772.633333333331
901	1765.86666666666
902	-48.7999999999993
903	888.933333333334
904	-59002.1666666667
905	-2901.73333333333
906	-37809.7666666667
907	-942
908	682.833333333336
909	682.1
910	-1745.86666666667
911	-15959.4833333333
912	1730.4
913	-37582.9666666667
914	-1739.83333333333
915	711.233333333334
916	-21864.3
917	1808.8
918	4993.01666666666
919	-51596.7666666667
920	-58162.2666666667
921	661.699999999997
922	-3990.45
923	777.333333333328
924	-25293.8666666667
925	1246.5
926	10035.8333333333
927	3296.8
928	793.233333333337
929	-7415.2
930	-786.533333333333
931	-25716.8666666667
932	22115.0333333333
933	-42851.8
934	-6942.4
935	5506.16666666667
936	-1007.2
937	-55702.8666666667
938	-11780.6333333333
939	-398.5
940	-2581.66666666667
941	-277.566666666668
942	-3839.43333333333
943	-33390.6666666667
944	-35131.7
945	2034.7
946	-2831.2
947	5320.93333333333
948	130.133333333335
949	384.26666666667
950	-28879.6666666667
951	-1256.16666666666
952	-10619
953	-837.066666666666
954	2894.4
955	-5037.76666666666
956	5887.93333333333
957	-32883.9333333333
958	-50199.1
959	-4296.46666666667
960	-4996.13333333333
961	10646.1
962	2951.73333333334
963	-7224.93333333333
964	-57622.7666666667
965	1274.5
966	-84712.6666666667
967	507.76666666667
968	616.533333333333
969	-34216.8
970	-986.533333333333
971	2375.36666666667
972	-1606.93333333333
973	-4544.03333333333
974	-1396.9
975	-2264.5
976	-4637.5
977	-3092.9
978	-416.099999999999
979	-2105.9
980	-42655.7
981	-48060.7
982	-1247.73333333334
983	-684.300000000001
984	1774.5
985	-29067.65
986	1718.23333333333
987	276.833333333332
988	1142.93333333333
989	823.9
990	-45792.1666666667
991	-3882.1
992	-139.633333333335
993	-4969.76666666667
994	-76514.4666666667
995	-2147
996	1586
997	-3576.83333333334
998	-1962
999	2677.1
1000	-44204.4
