# Supplementary material for: Chromosome Copy Number Variation and Control in the Ciliate Chilodonella uncinata
Source: PLoS One. 2013 Feb 20;8(2):e56413. doi: 10.1371/journal.pone.0056413 (PMC3577910; doi:10.1371/journal.pone.0056413)
Supplement: Dataset S1 — Chromosome copy numbers from the experimental and simulated cell lines of Dataset of Chilodonella uncinata . dataset.zip is a compressed file. exp_data.csv contains the experimental data derived from qPCR analyses (Cell.line = original cell line; Time = time point of the DNA extraction; DNA.extract = DNA extract replicate; Gene = macronuclear chromosome; CNPC = copy number of the macronuclear chromosome per cell). The remainder of the CSV files are from the simulations. Each CSV file contains data on 1000 simulations where the change in variance from initial to final for each simulation is stored under column ‘x’. See _readme.txt in the compressed file dataset.zip for documentation of the file names. (ZIP) [file pone.0056413.s002.zip › dataset_S1/EF_omega0.08.csv]

	x
1	1001.6
2	9165.13333333333
3	-39781.0666666667
4	-2808.8
5	-2631.56666666667
6	-24889.3666666667
7	1755.7
8	-7300.4
9	1567.63333333333
10	-15743.6
11	7143.86666666667
12	-18667.1
13	8531.3
14	-4018.83333333334
15	7473.5
16	-4959.6
17	-41049.7666666667
18	-39173.3333333333
19	-40632.6
20	-41759.2666666667
21	21939.5333333333
22	3094.5
23	-5780.26666666667
24	-7005.86666666667
25	265.099999999999
26	21826.5333333333
27	2327.9
28	7527.13333333333
29	-4465.73333333333
30	-654.533333333333
31	-62417.5
32	-5411.2
33	2382.63333333333
34	-846.966666666667
35	-32403.9
36	-34213.4666666667
37	-11047.6666666667
38	430.233333333333
39	1716.33333333333
40	-11188.7
41	12878.9
42	-5555.73333333333
43	-33249.3
44	-3006.7
45	9388.83333333333
46	-5986.29999999999
47	-32803.5666666667
48	10378.0333333333
49	-1832.4
50	-466.299999999996
51	-51.0333333333328
52	1252.8
53	-46609.8
54	-28695.6
55	-3509.9
56	-34996.4666666667
57	-6585.5
58	-95085.4666666667
59	-15911.5
60	-10191.9
61	1958.93333333333
62	4902.4
63	-3020.10000000001
64	-34046.0666666667
65	-1607.03333333333
66	3798
67	228.799999999999
68	1179.1
69	46.6333333333387
70	-4654.4
71	3969.70000000001
72	-37827.0666666667
73	3183.7
74	-617.099999999999
75	-29139.1666666667
76	9954.03333333334
77	-4153.5
78	-2157.16666666667
79	-7167.36666666667
80	-2671.1
81	390.433333333334
82	-20215.6
83	-5784.26666666666
84	-5261.43333333333
85	-2955.06666666667
86	-375.033333333336
87	429.066666666666
88	-3315.73333333333
89	-3749.1
90	-4220.8
91	-1442
92	-117.566666666666
93	-22204.2666666667
94	-7615.26666666666
95	9202.13333333333
96	-20928.8666666667
97	4057.2
98	-5291.6
99	6947.83333333333
100	1046.23333333333
101	4967.2
102	-1857.6
103	-1929.76666666666
104	363.5
105	-18008.55
106	-826.166666666664
107	-26141.7666666667
108	-39469.4666666667
109	-740.099999999999
110	70975.2333333334
111	-23440
112	-38224.7666666667
113	-27904.95
114	-45403.3
115	-46264.9666666667
116	-829.599999999999
117	-2587.03333333333
118	1787.5
119	-158.366666666669
120	2004.93333333333
121	-691.666666666664
122	2019.2
123	38.9666666666672
124	-24648.6
125	1125.86666666667
126	-22737.1
127	-13896
128	-75761.5666666667
129	-31679.4
130	32290.9
131	-21455.4666666667
132	844
133	2798.53333333333
134	2252.4
135	-8672.96666666667
136	-2858.10000000001
137	9185.33333333333
138	5585.4
139	-28854.4
140	179.900000000001
141	-2200.89999999999
142	-148.76666666667
143	-453.599999999999
144	21107.0666666667
145	16113.8333333333
146	67.133333333335
147	1965.2
148	563.433333333334
149	4626.4
150	5854.53333333333
151	4700
152	1187.9
153	-26774.5
154	-2501.16666666666
155	-3279.06666666667
156	15896.1666666667
157	-57905.0666666667
158	-664.800000000003
159	-1453.6
160	2007.2
161	-3778.56666666667
162	-878.8
163	6052.1
164	-45305.4666666667
165	6182.53333333333
166	4776.8
167	6110.8
168	-4165.33333333334
169	4628
170	1050.7
171	-7260.93333333333
172	3513.56666666667
173	-1605.89999999999
174	-19435.8666666667
175	-32061.0666666667
176	-1241.33333333333
177	1244.4
178	-2952.56666666667
179	-11881.2
180	4525.86666666667
181	7271.1
182	-12844.1666666667
183	-1234.93333333333
184	-5198
185	-22868.4
186	9847.83333333334
187	-801.700000000004
188	177.033333333333
189	12513.0666666667
190	-5950.89999999999
191	-65865.8
192	-821.5
193	19601.9666666667
194	3491.6
195	1312.63333333334
196	-2314.53333333333
197	-1422.83333333333
198	2727.33333333334
199	2376.83333333333
200	-228.966666666667
201	4069.03333333333
202	537.599999999999
203	1445.06666666667
204	10473.4
205	1909.9
206	-8334.9
207	13908.9
208	1154.36666666667
209	-3379.10000000001
210	-17977.6
211	-7910.06666666667
212	318.166666666668
213	3228.23333333333
214	1467.43333333333
215	6941.7
216	-358.800000000001
217	-1750.03333333333
218	-1858
219	3890.03333333333
220	-13318.7666666667
221	-743.366666666667
222	1729.06666666667
223	-10634.2
224	690.666666666668
225	-22910.2666666667
226	3604.83333333333
227	-15554.3666666667
228	-26088.5666666667
229	1056
230	-33829.9666666667
231	-1038.16666666666
232	-19094.8
233	9489.53333333334
234	7023.06666666667
235	3934.66666666667
236	2865.33333333334
237	-1514.5
238	15653.2333333333
239	-24336.1666666667
240	-1540.8
241	-34573.2
242	430.533333333336
243	-363.299999999999
244	-183.100000000006
245	-11024.5
246	1242.5
247	7683.96666666667
248	-4000.53333333333
249	8994.3
250	-51389.3
251	-723.5
252	666
253	-37616.6666666667
254	2276
255	-4457.46666666667
256	-7594.8
257	-4534.76666666666
258	2591.8
259	-12277.6
260	-1120.66666666666
261	3502.53333333333
262	-1786.1
263	-2997.36666666667
264	-6746.86666666667
265	1587.9
266	-31330.5666666667
267	24263.8333333333
268	1163.43333333333
269	5401.1
270	950.5
271	-34439.6666666667
272	3030.5
273	7388.9
274	717.866666666667
275	-3244.56666666667
276	-39202.6666666667
277	-2241.3
278	3745.2
279	-6550.86666666667
280	2544.7
281	813.199999999999
282	-32903.5666666667
283	5161.56666666667
284	1935.2
285	-1642.26666666667
286	2495.03333333333
287	-22914.9666666667
288	4356.8
289	-1669.36666666667
290	6379.7
291	227.199999999997
292	-7674.26666666667
293	13052
294	-18043.2666666667
295	2125.73333333334
296	-24811.5666666667
297	2537.36666666667
298	-6087.1
299	679.599999999999
300	-2418.56666666667
301	11484
302	-8323.2
303	4818.96666666667
304	-3280.23333333332
305	3510.23333333333
306	-11156.3
307	-673.5
308	-233.466666666667
309	1036.43333333333
310	-702.833333333336
311	173.733333333334
312	5477.2
313	-4809.5
314	243.766666666663
315	-593.5
316	11224.1333333333
317	-6595.96666666666
318	5250.9
319	-1778.5
320	3345.86666666667
321	420.966666666667
322	-254.266666666666
323	-12041.9
324	-2984.4
325	-8889.86666666666
326	5180.5
327	-620.666666666664
328	-104807
329	-4933.56666666667
330	23872.4333333333
331	-1813.1
332	-14085.7666666667
333	-9387.86666666667
334	6733.13333333333
335	4361.2
336	1914.1
337	1274.96666666667
338	-1940.8
339	6336.46666666667
340	2440.9
341	-64251.9
342	-21550.5666666667
343	-26229.6666666667
344	-47432.8
345	67.9000000000005
346	-25056.3666666667
347	17384.4333333333
348	-37887.4666666667
349	-11176.4666666667
350	-79.8333333333321
351	-10631.5666666667
352	-1899.56666666667
353	-17765.9
354	-3042.13333333334
355	-4409.46666666667
356	5166.73333333333
357	-6719.06666666667
358	-1663.83333333334
359	1786.8
360	-39969.9
361	-1166.66666666667
362	14887.8666666667
363	-19049.2666666667
364	-3079.83333333333
365	-27111.8
366	1330.56666666667
367	-14784.5
368	11426.8
369	-1654.56666666667
370	6345.53333333333
371	276.5
372	-8019.86666666666
373	351.6
374	-39101.8833333333
375	81.5
376	-1526
377	7209.73333333334
378	22556.3
379	-3854.10000000001
380	11438.7333333333
381	-19378.5
382	-8899.1
383	-44087.6333333333
384	3578.96666666667
385	2816.43333333333
386	16062
387	-52
388	672.133333333333
389	-6422.86666666666
390	2614.26666666666
391	1411.1
392	-5931.06666666667
393	-37254.1666666667
394	-5636.2
395	5377.2
396	-23343.4
397	-13974
398	-6832.36666666667
399	3585.2
400	6643.7
401	-841.5
402	-5527.3
403	902
404	4066.1
405	-7247.83333333333
406	796
407	-26862.1833333333
408	-3841.6
409	-574.76666666667
410	-25793.8666666667
411	5961.8
412	3609.86666666666
413	41.1333333333332
414	-5395.6
415	657.5
416	-1673.03333333333
417	-40436.9666666667
418	96
419	-4026.7
420	4486.26666666667
421	-24644.6666666667
422	-33460.6833333333
423	-42423.3333333333
424	-14103.9666666667
425	2633.83333333333
426	4986.93333333333
427	-85.5
428	-10230.05
429	5893.3
430	-4119.36666666666
431	9305.3
432	-8346.60000000001
433	-93.5
434	-19582.5666666667
435	91.2333333333336
436	-2885.6
437	675.499999999999
438	483.899999999994
439	1109.9
440	1750.4
441	-4314.9
442	14191.6333333333
443	-2390.3
444	-4150.8
445	-57746.7666666667
446	6891.43333333333
447	15369.3
448	6118.46666666667
449	-3303.46666666667
450	3566.63333333334
451	8106
452	-3558.93333333333
453	-822
454	5711.89999999999
455	-5649.76666666667
456	164.333333333336
457	-29967.0833333333
458	-34686.8
459	10009.8666666667
460	9728
461	5223.9
462	-2756.5
463	-313.100000000006
464	-38161.2666666667
465	4535.33333333333
466	11659.6333333333
467	-10419.5666666667
468	4147.2
469	3106.63333333333
470	-1178.53333333333
471	1695.46666666667
472	1011.7
473	35336.3833333333
474	-220.033333333335
475	4396.2
476	-43253.3666666667
477	10721.2
478	-13190.1333333333
479	-17204.4
480	-2829.7
481	-10251.7333333333
482	-141.333333333332
483	1871.2
484	2708.03333333334
485	-2041.5
486	-5483.23333333333
487	-104331.9
488	-41707
489	-19829.5666666667
490	-380.800000000003
491	-249.100000000002
492	-35850.7666666667
493	1562.8
494	961.900000000001
495	-112711.9
496	4217.53333333333
497	-32460.7666666667
498	-23.8333333333358
499	2420.5
500	-47491.5333333333
501	2236.39999999999
502	6048.03333333334
503	-10285.5666666667
504	923.5
505	2032.8
506	-2322.96666666667
507	-540.966666666667
508	386.800000000003
509	9075.43333333333
510	2280.8
511	480.400000000001
512	-4604.5
513	-2171.1
514	3408.63333333333
515	5518.13333333333
516	4291.2
517	1365.06666666667
518	-4595.5
519	1941.93333333333
520	6038.40000000001
521	-2295.36666666667
522	-10216.9
523	4430.53333333334
524	1616.39999999999
525	8797.63333333333
526	7268.83333333334
527	-18056.6666666667
528	298.833333333336
529	315.900000000001
530	1312.66666666667
531	2248.9
532	5468.23333333333
533	-2810.76666666667
534	-25897.0666666667
535	-15892.2
536	-835.566666666666
537	-227.900000000001
538	4781.46666666667
539	-51864.2666666667
540	-3528.43333333333
541	-3090.9
542	-80377.0833333333
543	-6192.53333333333
544	2445.3
545	4989.4
546	-126715.883333333
547	320.533333333333
548	-373.433333333327
549	-1149.33333333334
550	-2251.2
551	2020.4
552	-3204.8
553	2899.1
554	-142.133333333333
555	387.066666666666
556	140.966666666674
557	713.866666666669
558	1916.9
559	5856.26666666667
560	6453.73333333334
561	16896.7
562	-1902.53333333334
563	10061.2
564	-84713.2666666667
565	6760.8
566	-7134.04999999999
567	2080.03333333333
568	1260.36666666666
569	-33809.4
570	-21160.8
571	4727.73333333334
572	-63009.5333333333
573	-2666.8
574	-7789.5
575	8716.43333333333
576	1579
577	-2956.03333333333
578	-34420.7666666667
579	2767.86666666667
580	-13358.1333333333
581	9090.10000000001
582	4268.63333333333
583	-6026.76666666666
584	158.933333333327
585	-2150.4
586	137.599999999999
587	-4987.66666666666
588	-7272.4
589	-1955.16666666667
590	1039.9
591	-855.5
592	-232.266666666663
593	19107.9666666667
594	-33610.2666666667
595	-2637.1
596	13929.8333333333
597	-5862.3
598	8001.39999999999
599	-3435.06666666667
600	19779.0333333333
601	-3320.5
602	2349.6
603	3058.96666666667
604	-1836.3
605	1090.1
606	-2328.89999999999
607	-2324.4
608	-10210.7
609	-1222.39999999999
610	-3276.8
611	-19582.2666666667
612	-2610.8
613	-8241.6
614	-3730
615	-4174
616	2805.63333333333
617	9683.60000000001
618	194.5
619	-2958.8
620	1164.53333333333
621	1348
622	9060.3
623	1094.73333333333
624	6601.5
625	-15142.3666666667
626	-8399.96666666667
627	3840.79999999999
628	-2020.1
629	-12562.3
630	-7997.86666666667
631	-1796.9
632	-47821.6166666667
633	13956.3333333333
634	531.899999999994
635	-4339.3
636	-58405.4
637	1358.8
638	-67721.5
639	-11531.6333333333
640	-27175.1333333333
641	-38594.3666666667
642	8445.8
643	9196.03333333333
644	-137.433333333334
645	-610.966666666667
646	-543.733333333334
647	343.73333333333
648	3061.3
649	-3056.66666666667
650	-3556.43333333333
651	-12263.6333333333
652	3946.26666666667
653	4520.96666666666
654	4499.2
655	11094.7666666667
656	1589.86666666667
657	-2136.3
658	-1919.2
659	-6193.78333333333
660	3140.23333333333
661	1118.10000000001
662	-1349.2
663	-12003.5166666667
664	-12559.4
665	-55018.5666666667
666	550.399999999994
667	-3049.76666666667
668	2234
669	1440.26666666667
670	1465.7
671	-33273.6666666667
672	-1228.4
673	3110.96666666667
674	-18994.4
675	1025.2
676	-4177.5
677	3197.93333333333
678	-1154
679	-4795.56666666667
680	-31425.9666666667
681	31000.4333333333
682	-898.400000000001
683	9247.23333333333
684	6500.13333333333
685	-2711.1
686	19122.3666666667
687	-5215.43333333333
688	1442.8
689	-3942.8
690	7745.73333333334
691	-2474.8
692	-39342.4
693	-44035.3
694	12242.3666666667
695	2696.7
696	1705.73333333333
697	-44192.6666666667
698	-3648.23333333334
699	-684.099999999999
700	-16
701	-26191.6
702	2588.16666666667
703	3074.8
704	-2120.53333333334
705	-14156.9333333333
706	476.700000000001
707	-22780.7
708	-21074.5
709	-246.699999999997
710	-47805.4666666667
711	-67749.7
712	155.133333333335
713	-30241.3333333333
714	1382.53333333333
715	-8242
716	1537.96666666667
717	-3050.13333333333
718	-42394.5666666667
719	7196.83333333334
720	-37552.5666666667
721	1745.2
722	-2839.3
723	-24274.6666666667
724	4182.73333333333
725	-2912.3
726	-3363.76666666667
727	3220.16666666666
728	1870.03333333333
729	-6249.33333333334
730	-40420.5833333333
731	14861.5
732	2160
733	-2325.76666666667
734	233.133333333333
735	-11719.9666666667
736	756
737	595.233333333334
738	-27182.1833333333
739	4992.53333333333
740	2912.93333333333
741	16438.5333333333
742	113.333333333336
743	1445.7
744	2819.10000000001
745	-66
746	1467.76666666667
747	-2850.9
748	-12176.5
749	1010.8
750	-99447.7666666667
751	-6356.16666666667
752	-31276.1666666667
753	4510.1
754	7197.06666666667
755	3822.7
756	4221.6
757	4357.53333333333
758	9840.83333333334
759	2908.93333333333
760	-2398.7
761	1494.7
762	17677.5
763	1497.06666666667
764	-2112.7
765	-22673
766	-83599.4666666667
767	4981.83333333334
768	4388.53333333333
769	-12601.4666666667
770	-2092.03333333333
771	-3793.6
772	-37684.6
773	-2233.3
774	10602.1666666667
775	8031.01666666666
776	-988.133333333331
777	12318.9333333333
778	1677.7
779	-17972.9666666667
780	-10697.7
781	4282.90000000001
782	375.333333333336
783	-9788.9
784	9772.23333333333
785	-62160.1666666667
786	1910.76666666667
787	-2990.96666666667
788	-1447.23333333333
789	-9174
790	-24788.5833333333
791	-19.5999999999985
792	-21239.5
793	9034.63333333333
794	-11161.4
795	-13642.3166666667
796	3918.96666666667
797	4160.8
798	1004.7
799	2169.1
800	-39095.0666666667
801	-40986.6666666667
802	256.533333333334
803	-5671.96666666667
804	-21795.3
805	2846.13333333333
806	950.5
807	2346.53333333333
808	935.100000000002
809	29248.6666666667
810	3628.23333333334
811	-4809.3
812	14319.8666666667
813	3087.2
814	-4305.2
815	-5112.4
816	225.333333333336
817	604.400000000001
818	-2415.86666666666
819	-2113.76666666667
820	267.099999999999
821	-4498.1
822	-67804.4
823	1948.51666666667
824	-1082.5
825	1934.63333333333
826	3531.33333333333
827	239.099999999999
828	-193.73333333333
829	-3578.66666666666
830	-833.766666666667
831	-33100.9
832	-66.6666666666642
833	-1582.1
834	1325.9
835	6568.16666666667
836	-137.699999999997
837	-7089.33333333333
838	23426.2333333333
839	-641.733333333334
840	4147.33333333334
841	-5617.7
842	-15292.7666666667
843	-5294.53333333333
844	789.46666666666
845	4562.4
846	-4859.66666666667
847	-1008.3
848	3427.46666666667
849	-1373.63333333334
850	7474.10000000001
851	294.900000000001
852	-30816.6666666667
853	-20760.4666666667
854	-43547.7
855	-43653.75
856	-678.533333333333
857	-62301.6166666667
858	-30665.8666666667
859	540.5
860	-22239.6666666667
861	-9459.16666666666
862	-11457.7333333333
863	2898.13333333334
864	-631.633333333335
865	2538.9
866	6807.86666666667
867	4244.93333333333
868	5772.7
869	-453.200000000001
870	-1464.9
871	2562
872	-25924.3666666667
873	-3826.66666666666
874	2629.46666666667
875	2495.20000000001
876	-60
877	-26894.2
878	1642.9
879	528.5
880	-2315.25
881	-1009.73333333333
882	-91099
883	2559.06666666667
884	3050.53333333333
885	4375.2
886	-6392
887	-28187.2666666667
888	18080.4
889	4268.63333333333
890	-3362.4
891	-92178.5666666667
892	3823.9
893	-48068.9666666667
894	-5512.1
895	-715.6
896	1041.03333333333
897	1414.83333333333
898	-4752.8
899	-35944.95
900	-2261.56666666667
901	-2318.83333333333
902	-5104.66666666666
903	12610.6333333333
904	-514.966666666666
905	-2650.3
906	-5968.66666666667
907	4918.03333333333
908	5623.33333333333
909	10171.5
910	-2468.66666666667
911	-23863.0666666667
912	-3148.26666666667
913	-75501.1666666667
914	2956.23333333333
915	-7502.9
916	87.1999999999998
917	-6783.33333333334
918	3274.1
919	-42576.6
920	17137.6333333333
921	-34328.7
922	-188.700000000001
923	2337.2
924	3378.9
925	4426.25
926	-1932.8
927	-5213.1
928	3508.08333333333
929	-84087.2666666667
930	238.966666666666
931	0.899999999997817
932	13230.1
933	1830.4
934	507.900000000001
935	4318.8
936	-3145.63333333334
937	-24307.9666666667
938	447.866666666661
939	3002.4
940	3643.1
941	-43649.1666666667
942	-3672.53333333333
943	5257.5
944	-254.566666666666
945	221.600000000002
946	911.199999999999
947	-11925.0666666667
948	357.166666666668
949	-530.966666666667
950	-931.099999999999
951	837.6
952	4080.4
953	-83.6000000000004
954	-55901.2
955	-30383.2666666667
956	2795.5
957	6974.53333333333
958	289.599999999999
959	3654.8
960	-8212.4
961	-9934.4
962	-19174
963	-861.299999999999
964	7635.3
965	11003.6
966	-8254.8
967	670.533333333333
968	-435.099999999999
969	22734.9333333333
970	2387.6
971	260.900000000001
972	3544.5
973	-3926.29999999999
974	-1656.5
975	-5045.1
976	2188
977	-14363.2666666667
978	-21304.7
979	-23455.3666666667
980	3007.46666666667
981	-1614.5
982	-2904.93333333333
983	-11219.6666666667
984	-6076.9
985	2090.63333333333
986	-19784.2666666667
987	-2620.89999999999
988	-9514.16666666667
989	-5973.66666666666
990	-2536.66666666666
991	1764.1
992	5435.86666666666
993	12532.3333333333
994	-408.966666666667
995	-30974.7
996	101.433333333334
997	-4489.6
998	1295.86666666666
999	-980.533333333333
1000	1774.83333333334
