# Supplementary material for: Chromosome Copy Number Variation and Control in the Ciliate Chilodonella uncinata
Source: PLoS One. 2013 Feb 20;8(2):e56413. doi: 10.1371/journal.pone.0056413 (PMC3577910; doi:10.1371/journal.pone.0056413)
Supplement: Dataset S1 — Chromosome copy numbers from the experimental and simulated cell lines of Dataset of Chilodonella uncinata . dataset.zip is a compressed file. exp_data.csv contains the experimental data derived from qPCR analyses (Cell.line = original cell line; Time = time point of the DNA extraction; DNA.extract = DNA extract replicate; Gene = macronuclear chromosome; CNPC = copy number of the macronuclear chromosome per cell). The remainder of the CSV files are from the simulations. Each CSV file contains data on 1000 simulations where the change in variance from initial to final for each simulation is stored under column ‘x’. See _readme.txt in the compressed file dataset.zip for documentation of the file names. (ZIP) [file pone.0056413.s002.zip › dataset_S1/EF_omega0.1.csv]

	x
1	1011.6
2	-861.200000000004
3	-2059.46666666667
4	22404.4
5	517.599999999991
6	18239.4666666667
7	-11385.3666666667
8	26622.3
9	8120.93333333333
10	1746.8
11	5618.93333333333
12	1355.7
13	4346.4
14	1421.6
15	20704.3
16	-5338.1
17	3036.53333333333
18	-9851.3
19	-14348.1
20	-3215.03333333333
21	-2434.1
22	-22725.0666666667
23	-12144.5
24	697.5
25	19159.6
26	-55033.1166666667
27	-8760.8
28	7796.93333333334
29	-12764.1333333333
30	-798.400000000001
31	11790.5
32	11659.3666666667
33	3747.03333333333
34	-39017.0666666667
35	14759.7666666667
36	-22234.9666666667
37	11033.7666666667
38	2999.46666666667
39	-14164.3666666667
40	-466.100000000002
41	-19526.7
42	-221.333333333332
43	-3044
44	4034.9
45	2744.1
46	4114.43333333333
47	1336.9
48	10846.3666666667
49	-4310.16666666666
50	-10635
51	-141428.566666667
52	16744.6666666667
53	1355.5
54	1244.66666666666
55	-5485.86666666666
56	-6254.39999999999
57	-91504.55
58	-3272.93333333333
59	7733.16666666667
60	3724.2
61	2904
62	830
63	-2391.3
64	-1404
65	3555.5
66	972.266666666666
67	-2136.13333333334
68	-1795.10000000001
69	7472.33333333333
70	6839.63333333334
71	-19755.1
72	1246.8
73	-23653.0666666667
74	-1209.33333333334
75	4219.2
76	35873.5
77	-2175.6
78	-14613.1666666667
79	4673.2
80	-318.900000000001
81	-11972.2666666667
82	1840.3
83	-89056.6
84	3752.43333333333
85	-91.2000000000007
86	6507.1
87	-12807.2
88	-2850.1
89	-18271.9
90	672.799999999999
91	-2263.56666666667
92	-6018
93	-6274.3
94	-4395.23333333333
95	-3622.1
96	-6498.16666666667
97	5879.6
98	9208.03333333333
99	4133.23333333334
100	-42131.65
101	-29236.7666666667
102	6935.46666666667
103	-3091.10000000001
104	7473.86666666666
105	-1433.7
106	-5126.2
107	-8525.06666666667
108	1873.16666666666
109	-2327.86666666667
110	-33700.1666666667
111	-5871.33333333334
112	-6141.33333333333
113	-1673.7
114	373.1
115	6283.46666666667
116	-8899.5
117	-1154.86666666667
118	4221.33333333333
119	7236.9
120	2474.83333333333
121	4932.90000000001
122	200
123	-36813.1666666667
124	4142
125	10526.7333333333
126	-38795.7666666667
127	1784.66666666667
128	-5792.4
129	-15060.6666666667
130	-23063.1666666667
131	5912.8
132	-51157.1
133	-7917.46666666667
134	-4649.2
135	-33830.3666666667
136	-860.5
137	615.700000000004
138	-6563.03333333333
139	-4737.46666666667
140	-12335.6
141	350.266666666666
142	-4466.7
143	-8487.5
144	2539.33333333334
145	-30777.3666666667
146	738
147	-8059.5
148	7019.83333333334
149	-966
150	-637.2
151	122.799999999999
152	-17349.4666666667
153	-11373.9666666667
154	-17548.0166666667
155	-643.200000000001
156	-21754.6
157	-4969.16666666667
158	8783.5
159	1661.33333333334
160	-1324.93333333333
161	1034.4
162	1644.76666666667
163	-197.066666666669
164	-5373.36666666666
165	1841.33333333334
166	4267.9
167	3782.9
168	-3181.96666666667
169	1363.63333333333
170	-14544.55
171	2198.4
172	-1741.63333333333
173	-11187.7666666667
174	6411.2
175	-119.966666666667
176	-76288.8666666667
177	4464.23333333333
178	-39626.9666666667
179	-1330.7
180	1380.3
181	-78377.7666666667
182	-27794.5
183	12124.3333333333
184	-27135.2
185	2249.63333333333
186	-2557.2
187	-1376
188	-2601.6
189	2651.63333333334
190	-48038.2666666667
191	-19854.4
192	-1484.93333333333
193	-11772
194	-6725.1
195	-3035
196	5434.4
197	1589.03333333333
198	12478.3
199	4839.93333333333
200	-1814.7
201	-411.73333333333
202	6269.6
203	-4612.7
204	15030.9333333333
205	-1232
206	6814.93333333333
207	-30965.4666666667
208	21295.0333333333
209	4393.03333333333
210	-4196.56666666667
211	4112.13333333334
212	11604.1
213	-28554.3
214	3912
215	-911.600000000006
216	-3831.5
217	4976.23333333333
218	-1070.26666666667
219	-30413.0666666667
220	-1404.53333333333
221	-3014.66666666667
222	-11447.6
223	-693.866666666667
224	16357.2
225	1117.86666666667
226	2510.36666666666
227	51.9666666666744
228	3995.53333333333
229	-3673.2
230	3869.16666666666
231	-1158.4
232	922.533333333333
233	-20680.2666666667
234	10047.1666666667
235	3763.63333333334
236	19942.2666666667
237	-57267.7
238	1244.1
239	1802.4
240	-21030.4166666667
241	17090.1
242	531.599999999999
243	6093.76666666666
244	-363.3
245	-1900.1
246	-12796.8
247	2218
248	871.683333333333
249	792.099999999999
250	4909.83333333334
251	-8530.9
252	6568.83333333334
253	1311.73333333333
254	-6370.93333333333
255	4495.5
256	-3562.56666666667
257	8733.43333333333
258	-5072.16666666666
259	-26592.7666666667
260	-7899.9
261	6874.5
262	-9426.7
263	8192.53333333333
264	-3749.7
265	-36160.4666666667
266	-301.033333333333
267	1843.06666666667
268	-3225.86666666667
269	-6949.96666666667
270	-4094.7
271	-1725
272	986.933333333334
273	7803.70000000001
274	17778.9666666667
275	-1457.2
276	-1018.76666666666
277	-16469.3
278	-59556.3
279	4928.40000000001
280	-3530.7
281	-9771.56666666667
282	2934.9
283	1521.23333333333
284	859.166666666664
285	-32439.3666666667
286	140.900000000001
287	4140.4
288	7664.5
289	3561.46666666667
290	-2507.46666666667
291	5830.66666666666
292	7693.5
293	-16610.2666666667
294	-10536.4
295	-1119.86666666666
296	-16216.8666666667
297	896.400000000001
298	-3402.9
299	-6256.26666666666
300	6453.2
301	-1873.86666666667
302	-9255.7
303	737.1
304	-25434.8
305	15945.9
306	5401.2
307	-7445.8
308	817.700000000001
309	-3378.8
310	1233.33333333334
311	-37320
312	-3268.3
313	-306.1
314	10456.3
315	-3867.2
316	-54486.9666666667
317	-4400.03333333333
318	-7407.56666666667
319	-3563.2
320	-11098
321	-35174.1333333333
322	-6107.06666666667
323	7741.73333333333
324	-7851.3
325	1416.9
326	-51554.1333333333
327	6703.46666666666
328	-924.966666666667
329	-1045.3
330	-9342.36666666667
331	-4739.7
332	7895.6
333	-19020.5666666667
334	11565.2
335	-105239.266666667
336	-5760.4
337	-1912.39999999999
338	11892.6666666667
339	1590.4
340	-5514.1
341	620.133333333333
342	-6819.59999999999
343	63.5666666666657
344	2765.23333333333
345	-9923.96666666667
346	4191.83333333334
347	-7353.16666666667
348	1078.26666666667
349	6384.8
350	-67.7000000000044
351	2412.5
352	7939.73333333334
353	582
354	-1053.83333333334
355	6920.89999999999
356	2434.7
357	550.699999999997
358	-1101.9
359	16849.7333333333
360	25.7333333333299
361	-7805.3
362	-37264.0666666667
363	325.700000000001
364	918.799999999996
365	-7811.36666666667
366	-14516.8
367	-571.5
368	-1190.5
369	-1248.66666666666
370	-26956.0666666667
371	-18498.3
372	796.433333333334
373	4569.59999999999
374	8151.23333333333
375	-2051.86666666667
376	-1079.6
377	-2017.06666666667
378	-87153.1
379	-140338.166666667
380	-1775.2
381	5217.6
382	8887.7
383	-4381.76666666666
384	-4819.56666666667
385	6349.76666666667
386	11478.4
387	5292.43333333333
388	6203.86666666667
389	-9779.25
390	-1200.5
391	-3573.86666666665
392	-2796.9
393	-3373.76666666667
394	-25524.7
395	130.399999999994
396	-4071.6
397	7212.53333333333
398	-370.966666666667
399	516.799999999999
400	-5921.76666666667
401	-1203.46666666667
402	-54370.8666666667
403	-1322.1
404	3463.86666666667
405	-815.5
406	3232.13333333333
407	-340.833333333328
408	3899.9
409	-4018.7
410	2706.13333333334
411	-12107.9666666667
412	1567.45
413	1679.2
414	3964.89999999999
415	-14409.5166666667
416	-5602.93333333333
417	-4687.3
418	-40551.3833333333
419	1448.83333333334
420	5447.1
421	2867.3
422	4946.93333333333
423	871.033333333334
424	-1341.5
425	-11631.4
426	5629.60000000001
427	535.333333333334
428	-2682.5
429	-13096.6333333333
430	-11186.7666666667
431	7828
432	-21871.2666666667
433	9361.73333333334
434	-2511.33333333333
435	3844.8
436	868.900000000009
437	-5298.46666666667
438	19860.4
439	-4006.90000000001
440	-4047.46666666666
441	-66150.0666666667
442	-30650.2
443	-6152.7
444	-6774.8
445	-88766.1333333333
446	-4217.23333333333
447	-4628.8
448	-2573.3
449	-745.199999999997
450	4224
451	-3331.2
452	50.9000000000015
453	1592.83333333334
454	1120.23333333333
455	-14019.6
456	2056.93333333333
457	-1638
458	-48.3999999999996
459	13576.3666666667
460	6443.63333333333
461	-6315.08333333333
462	-2591.46666666667
463	-556.166666666664
464	-72612.85
465	8959.86666666667
466	6649.6
467	2793.2
468	1413.23333333333
469	260.233333333334
470	8428.3
471	1258.03333333333
472	-13178.9666666667
473	-68482.4666666667
474	-3476.7
475	693.700000000001
476	1789
477	-4553.3
478	-32346.1
479	10985.0666666667
480	-34602.8666666667
481	4321.5
482	-11946.3666666667
483	1985.36666666667
484	-27316.7666666667
485	-2134.4
486	6614.8
487	-9970.76666666666
488	5044.7
489	482.299999999996
490	-95418.6333333333
491	199.033333333333
492	-35813.3666666667
493	-8388
494	2091.2
495	-10734.4333333333
496	-1010.9
497	2587.9
498	4031.60000000001
499	-1937.2
500	-5333.73333333333
501	14497.7
502	374.399999999998
503	-5072.4
504	-984.400000000001
505	-12794.45
506	5543.46666666667
507	1733.03333333333
508	13096.3
509	-18453.75
510	-48198.2666666667
511	-6754.46666666667
512	-1817.46666666667
513	3725.96666666667
514	7638.5
515	14925.8333333333
516	-5704.9
517	-44899.2666666667
518	-15446.5333333333
519	3556.8
520	-31802.1666666667
521	-19067.1666666667
522	8772.10000000001
523	-64769.2
524	-6456.63333333333
525	8632.93333333333
526	6516.79999999999
527	-3951.7
528	-3392.3
529	-24712.4
530	9121.2
531	4883.3
532	-193.166666666668
533	-2968.56666666667
534	13980.8
535	-92916.5666666667
536	9394.9
537	1458.26666666667
538	-15071
539	-3204.8
540	2080.03333333333
541	-25074.0666666667
542	-91944.6
543	5422
544	7077.5
545	9061.86666666667
546	-66875
547	7059.56666666667
548	16760.2666666667
549	-8238.43333333333
550	5511.3
551	1836.4
552	-50394.2
553	-32011.9666666667
554	-5476.4
555	13973.8333333333
556	5633.06666666667
557	-1517.6
558	-2236
559	-6646.26666666667
560	-47599.0666666667
561	9938.65
562	1263.1
563	281.733333333334
564	2626.3
565	-140.566666666673
566	1593.56666666667
567	27050.6
568	27538.6666666667
569	3062
570	-1520.76666666667
571	-76222.4
572	10060.1333333333
573	-21807.2666666667
574	-9861.33333333334
575	-105730.15
576	-11810.9
577	-2307.9
578	2620.63333333333
579	235.866666666665
580	-1075.56666666667
581	3524.26666666666
582	-35311.6
583	2548.1
584	3421.1
585	-3597.33333333333
586	245.100000000002
587	-1908.53333333333
588	-10795.7333333333
589	-598.299999999999
590	5581.5
591	-4097.36666666667
592	6344.40000000001
593	-28977.1
594	-1171.3
595	-42453.2666666667
596	340.899999999998
597	219.299999999999
598	-30180.6
599	-6612.23333333334
600	-3332.3
601	-920.400000000001
602	-1760.43333333333
603	-1200.4
604	4833.83333333333
605	-66143.5
606	-1200.4
607	6504.39999999999
608	15007.2
609	36788.9333333333
610	2132.1
611	-5914.13333333333
612	-21400.2833333333
613	4239.46666666667
614	-3700.56666666667
615	-19182.1
616	-4364
617	-10034.8
618	5658.8
619	12727.1
620	2698
621	4227.2
622	387.6
623	1905.06666666667
624	-2138
625	-8433.33333333333
626	-9774.8
627	4777.2
628	2219.6
629	-520.233333333337
630	4059.86666666667
631	7153.33333333333
632	-1345.5
633	-6432.8
634	580.400000000001
635	-9667.16666666666
636	-678.966666666665
637	1403.73333333333
638	2899.86666666667
639	-2205.3
640	1899.2
641	-4471.06666666667
642	-4372.3
643	28174.25
644	7637.06666666667
645	-9869.43333333333
646	-6057.7
647	-1760
648	-424
649	1462.93333333333
650	-1678
651	1088.53333333334
652	5598.5
653	672.933333333334
654	-35766.1
655	1199.16666666666
656	-79628.0666666667
657	-10370.0666666667
658	8635.2
659	-1848.1
660	-5876.45
661	4236.83333333333
662	2655.73333333333
663	1388.26666666667
664	7085.36666666667
665	11062.6333333333
666	-11168.4666666667
667	-22263.8666666667
668	7550.4
669	768.300000000003
670	-1403.2
671	5494.13333333334
672	-3518.76666666667
673	5414.53333333333
674	-494.800000000003
675	1405.76666666667
676	-4061.96666666666
677	5689.7
678	-24400.2
679	5962.4
680	-1896.16666666667
681	-45083.7
682	-5593.6
683	3768.03333333333
684	15943.6333333333
685	-4580.43333333333
686	-5736.9
687	2282.66666666667
688	-3508.63333333333
689	-7106.96666666667
690	-44249.3666666667
691	-4762.93333333333
692	13749.7333333333
693	668.300000000003
694	2272.4
695	-32133.1666666667
696	-3226.63333333333
697	-120.299999999999
698	1930.1
699	-1459.86666666667
700	2339.03333333334
701	-22580.8666666667
702	1862.83333333333
703	2658.8
704	-3981.43333333334
705	14126
706	-82191.3
707	13413.7
708	26868.2666666667
709	-3567.2
710	-58326.8666666667
711	2723.46666666667
712	2271.7
713	7177.46666666667
714	15385.4333333333
715	-15619.2333333333
716	-18158.9
717	-1753.26666666667
718	2928.43333333333
719	-1799.86666666666
720	-35291.9666666667
721	134.799999999999
722	-6603.73333333333
723	-1074.53333333333
724	3649.86666666667
725	3984
726	9134
727	-9970.5
728	-1162.13333333333
729	-6987.5
730	-632
731	51383.05
732	10630
733	1608.4
734	-21964.0666666667
735	-89121.9666666667
736	-30685.7666666667
737	-29030.5666666667
738	-5143.06666666667
739	-14263.4666666667
740	-10601.6
741	-18083.5
742	3476.8
743	11986.6333333333
744	-4464.8
745	-9010.7
746	2380.93333333333
747	-3518.53333333333
748	-2071.7
749	7327.33333333333
750	13780.5333333333
751	-9785.2
752	-32474.8666666667
753	-2894.06666666667
754	581.466666666667
755	-6325.46666666667
756	-29957.4
757	9152.76666666667
758	2582.23333333333
759	22438.8
760	-2625.5
761	-849.766666666666
762	3973.2
763	5137.03333333333
764	-3113.43333333333
765	5434.66666666667
766	-1418.7
767	-84172.6
768	-2371.03333333333
769	4873.5
770	-3674.63333333333
771	2318.03333333333
772	8920.83333333334
773	-4287.5
774	1632.4
775	2042.63333333333
776	-13514.1666666667
777	4188.9
778	928.533333333333
779	3035.73333333333
780	3464.8
781	3012
782	3113.2
783	-35093.8666666667
784	-2266.5
785	-33405.5
786	8761.73333333333
787	8444.8
788	9939.60000000001
789	-681.899999999994
790	1518.4
791	-7636.96666666667
792	1189.90000000001
793	-35563.1666666667
794	-3601.6
795	12782.7666666667
796	92
797	-793.466666666666
798	-4217.33333333333
799	1027.73333333333
800	-5966.2
801	12846.1333333333
802	9162.4
803	6997.9
804	-34227.5166666667
805	1110
806	-2537.96666666667
807	40251.9333333333
808	2439.33333333333
809	8445.03333333333
810	-5968.56666666667
811	-4556.8
812	-1516.26666666666
813	-7420.01666666667
814	-505.599999999999
815	7093.06666666667
816	375.96666666666
817	3727.5
818	2033.76666666667
819	10547.8333333333
820	-21551.8666666667
821	5839.03333333333
822	-941.733333333337
823	-10438.7
824	1046.7
825	5690.96666666667
826	1761.56666666667
827	6137.23333333333
828	-4931.4
829	-4704.7
830	15064.9666666667
831	-1700.4
832	3640.1
833	-3019.33333333333
834	-20355.6666666667
835	-3905.2
836	453.6
837	7859.90000000001
838	22199.0333333333
839	-27772.8
840	5145.7
841	-8893.60000000001
842	1507.33333333334
843	-6023.6
844	3502
845	1032.7
846	-3288.4
847	5090.8
848	12588.2333333333
849	2119.29999999999
850	-3679.2
851	-4097.03333333333
852	94.2666666666701
853	-1195.7
854	-4246.43333333333
855	-3396.8
856	2331.6
857	1919.1
858	-4323.36666666667
859	1911.1
860	3267.2
861	-7873.06666666667
862	2582.93333333333
863	-12106.9666666667
864	-4483.83333333333
865	780.666666666672
866	667.233333333337
867	1776.9
868	-29528.6
869	1391.06666666667
870	-6178.16666666667
871	6979.73333333333
872	-539.033333333333
873	8552.7
874	-9536.26666666666
875	1497.6
876	-5163.6
877	-18302.55
878	2746.76666666667
879	8039.7
880	-17213.6666666667
881	-3318
882	-11265.9666666667
883	4758.9
884	4919.2
885	493.866666666665
886	-38844.8666666667
887	-3535.36666666667
888	15958.5
889	-5363.3
890	-132.4
891	-20885.1666666667
892	1878.4
893	3191.63333333333
894	-6397.96666666667
895	-1291.56666666667
896	400.800000000003
897	-8009.46666666666
898	-27560.0666666667
899	4224.33333333333
900	-1288.26666666667
901	8014.7
902	-27510.95
903	4681.6
904	-7683.5
905	5666.91666666667
906	7539.2
907	-2995.73333333333
908	2360.79999999999
909	-2831.6
910	1412.7
911	-16562.9333333333
912	-743.900000000009
913	-1096.1
914	-1674.5
915	5349.1
916	15710.0333333333
917	-4539.7
918	-39476.4666666667
919	-4863.2
920	-35.7666666666664
921	-2354.7
922	6641.13333333333
923	-4568.43333333333
924	1994.4
925	-8338.26666666667
926	12042.8
927	828.900000000001
928	-12791.4
929	-3158.56666666667
930	599.200000000001
931	-1232.76666666667
932	-5145.9
933	-7926.8
934	7404.88333333334
935	2720.8
936	-197.433333333332
937	2232.26666666667
938	13230.5333333333
939	-45332.5666666667
940	2473.2
941	-24865.4666666667
942	-2361.26666666667
943	-3644.8
944	1370.23333333333
945	-5589.5
946	-19207.3666666667
947	-10600.8333333333
948	889.333333333332
949	1193.03333333333
950	11064.9666666667
951	-3139.06666666667
952	-1458.26666666667
953	232.3
954	-3391.26666666666
955	-34530.3666666667
956	-161.899999999994
957	2610.63333333334
958	-13950.6333333333
959	4068.8
960	11819.7
961	36946.9333333333
962	454.400000000001
963	-4156.53333333333
964	-10291.2666666667
965	2055.33333333334
966	565.033333333333
967	3514
968	6356.10000000001
969	-2265.1
970	850.766666666663
971	-1669.46666666667
972	-28677.6
973	-7969.06666666667
974	2300
975	-7398.16666666667
976	9035.3
977	-2733.3
978	8198.9
979	-56620.5
980	-8036.36666666667
981	12114.4
982	-3403.60000000001
983	2529.6
984	-2218.13333333333
985	-1114
986	-15382.2666666667
987	-2299.86666666666
988	-1934.9
989	-2814.26666666667
990	-3028.66666666667
991	-10913.0333333333
992	-71059.9666666667
993	-2486.23333333333
994	-470.433333333334
995	-27177.6333333333
996	831.099999999999
997	1297.7
998	14419.6333333333
999	-30241.0666666667
1000	1592.3
