# Supplementary material for: Chromosome Copy Number Variation and Control in the Ciliate Chilodonella uncinata
Source: PLoS One. 2013 Feb 20;8(2):e56413. doi: 10.1371/journal.pone.0056413 (PMC3577910; doi:10.1371/journal.pone.0056413)
Supplement: Dataset S1 — Chromosome copy numbers from the experimental and simulated cell lines of Dataset of Chilodonella uncinata . dataset.zip is a compressed file. exp_data.csv contains the experimental data derived from qPCR analyses (Cell.line = original cell line; Time = time point of the DNA extraction; DNA.extract = DNA extract replicate; Gene = macronuclear chromosome; CNPC = copy number of the macronuclear chromosome per cell). The remainder of the CSV files are from the simulations. Each CSV file contains data on 1000 simulations where the change in variance from initial to final for each simulation is stored under column ‘x’. See _readme.txt in the compressed file dataset.zip for documentation of the file names. (ZIP) [file pone.0056413.s002.zip › dataset_S1/EF_omega0.12.csv]

	x
1	19802.8333333333
2	-144.699999999999
3	3862.83333333333
4	-2988
5	12810.9
6	-60054.7166666667
7	6542.66666666667
8	-17292
9	9611.3
10	-423.700000000001
11	-3066.36666666667
12	-12450.2666666667
13	-3732.06666666667
14	-25103.1
15	-26354.5
16	-18187.2666666667
17	21044.0333333333
18	-25061.9666666667
19	5724.8
20	-39664.45
21	-33328.4666666667
22	3317.46666666667
23	704.133333333335
24	-26675.2666666667
25	2852.63333333333
26	-23022.4666666667
27	-1414.03333333333
28	164.766666666666
29	-2936.26666666666
30	-264.533333333333
31	3800.13333333334
32	5766.39999999999
33	-29424.95
34	-70683.4
35	-985.233333333334
36	-8228
37	-4198.76666666667
38	4056
39	-517.900000000001
40	-16635.9
41	-535.599999999999
42	-18391.5666666667
43	18260.1
44	14802.8
45	5099.76666666667
46	-73001.5666666667
47	17669.7333333333
48	1466.13333333333
49	-105.699999999997
50	-15211.3333333333
51	1505.86666666667
52	-2540
53	-2420.9
54	-1220
55	-21955.5666666667
56	1774.16666666667
57	10189.2
58	-6771.5
59	-27611.4666666667
60	1907.5
61	-32579.4666666667
62	-373.833333333334
63	-5507.9
64	-3657.43333333333
65	-7901.16666666666
66	-13768.1
67	-2891.96666666667
68	8884.26666666666
69	-2312.7
70	652.400000000001
71	-14286.5666666667
72	-1822.96666666667
73	2793.3
74	-9463.49999999999
75	-6694.7
76	-6619.26666666667
77	13339.4666666667
78	5519.6
79	3400.5
80	4698.8
81	4124.76666666667
82	-52932.2666666667
83	8547.6
84	-3372.76666666667
85	-50181.7666666667
86	-2839.06666666667
87	-6914.8
88	-44178.5666666667
89	-4079.33333333333
90	5319.06666666667
91	-7265.56666666667
92	-48711.7
93	-13780.5666666667
94	-739.699999999997
95	1693.3
96	-583.599999999999
97	6956.56666666667
98	15918.6333333333
99	9852.4
100	-8884.1
101	-1096
102	-12296.5
103	-43896.5666666667
104	888.133333333331
105	3715.2
106	1371.23333333334
107	2520.76666666667
108	5420.73333333333
109	-6535.2
110	3451.1
111	-1481.6
112	-30415.1666666667
113	11680.9666666667
114	-2245.40000000001
115	1191.1
116	-361.900000000001
117	2432.43333333333
118	513.73333333333
119	-777.7
120	4207.83333333333
121	-2783.9
122	349.233333333334
123	2198.93333333333
124	7077.73333333334
125	13634.7666666667
126	2293.73333333333
127	1165.5
128	-29465.9666666667
129	1872.2
130	-28013.3666666667
131	10691.0333333333
132	11264.8
133	865.599999999999
134	-34553.0666666667
135	-50760.7
136	3134.83333333334
137	1333.76666666667
138	7808.23333333334
139	-34724.9666666667
140	-41950.9333333333
141	-17755.2
142	-24478.4
143	-46631.2666666667
144	-40574.8666666667
145	-2730
146	1456.8
147	586.533333333333
148	-10720
149	-1932.63333333334
150	-17990.9666666667
151	23885.3333333333
152	-5608
153	-76549.0333333333
154	7672.9
155	-7395.39999999999
156	3257.3
157	15598.4
158	2538.9
159	4493.6
160	581.600000000002
161	13025.2
162	-39432.2666666667
163	-3223.36666666667
164	3608.4
165	-167.599999999999
166	-12669.6
167	-18524.8
168	7474.1
169	-70370.4666666667
170	6804.03333333334
171	-405.433333333332
172	1957.7
173	-15920.95
174	4371.7
175	4708.83333333333
176	-615.166666666668
177	-28172.1666666667
178	-1038.13333333334
179	9288.40000000001
180	-36735.4
181	-960.033333333333
182	5723.13333333333
183	-38118.4666666667
184	-32192.1666666667
185	-13520
186	1872.3
187	6743.13333333334
188	-6586
189	43287.5333333333
190	11607.1
191	-1764.76666666667
192	15226.9333333333
193	-5061.66666666667
194	1044.16666666666
195	1776.4
196	-1474.63333333333
197	-5371.6
198	7001.43333333333
199	-3609.60000000001
200	-1234.8
201	891.300000000001
202	4889.6
203	-1112
204	3880.8
205	1847.53333333333
206	-4119.06666666667
207	9881.83333333333
208	-1884.1
209	-1816.66666666667
210	-22648.7
211	-7899.33333333333
212	2921.18333333333
213	5510.56666666667
214	-8194.7
215	-36924.6
216	-144.400000000009
217	7971.9
218	6407.6
219	-9208.03333333333
220	3994.36666666667
221	-2761.5
222	-8178
223	-3695.1
224	1859.83333333333
225	594.699999999999
226	-2322.96666666667
227	8272.7
228	-3683.46666666667
229	-7658.8
230	-12258.5333333333
231	1361.33333333334
232	-4556.1
233	-3139.46666666667
234	-74328.7666666667
235	-6071.16666666666
236	-12358.2
237	2411.5
238	2406.13333333333
239	-12006.1666666667
240	-62168.2833333333
241	-52998.8666666667
242	12756.1
243	-22422.2666666667
244	11338.5333333333
245	-7598.8
246	-12758.6
247	-75989.0666666667
248	1317.10000000001
249	-5359.9
250	-600.133333333339
251	2149.3
252	257.466666666667
253	1141.23333333333
254	1951.16666666667
255	6267.46666666667
256	-25349.1666666667
257	-13846.9666666667
258	5020.9
259	6606.4
260	-3604.3
261	5667.33333333333
262	12661.7333333333
263	-4645.2
264	-8864.7
265	8738.66666666666
266	406.599999999999
267	2332.3
268	-34088.6666666667
269	6131.46666666667
270	8547.2
271	3826.4
272	-7024.16666666666
273	8358.8
274	-665.166666666668
275	-20873.7666666667
276	20453.7666666667
277	5348.10000000001
278	-1191.2
279	-17369.2
280	-115051.266666667
281	-74619.9333333333
282	-1796.23333333333
283	-899.199999999997
284	-25083.5
285	-82819.1666666667
286	-2050.26666666667
287	4623.60000000001
288	-4605.86666666667
289	2452.63333333334
290	-72751.8833333333
291	-3369.06666666667
292	-4327.7
293	-2009.9
294	10943.9666666667
295	1769.6
296	515.099999999999
297	376.666666666664
298	1316.63333333333
299	870.400000000001
300	11802.7
301	-56608.7
302	-22177.4
303	-2460.53333333333
304	-336.166666666668
305	-1825.16666666667
306	-2618.4
307	2448.13333333334
308	4250.4
309	-869.9
310	11417.6
311	4225.06666666667
312	-64328.1666666667
313	-38251.1666666667
314	1387.83333333334
315	3083.20000000001
316	-3.69999999999709
317	-19209
318	35812.0333333333
319	1616
320	-27452.0666666667
321	-1902.56666666667
322	6179.36666666667
323	-1000.4
324	-2545.7
325	5028.9
326	-42361.6
327	1687.6
328	-2115.63333333333
329	2236.26666666666
330	-6215.33333333333
331	-9728.8
332	8202.4
333	9974.03333333333
334	-24732.0666666667
335	-8452.13333333333
336	9089.5
337	-89262.0166666667
338	-2031.6
339	7900.53333333333
340	-12810.0333333333
341	8577.33333333333
342	-9308.83333333334
343	-28196.8
344	669.099999999999
345	955.466666666667
346	3354.4
347	248.3
348	3481.29999999999
349	-2836.8
350	-5111.66666666667
351	-45808.3333333333
352	904.899999999998
353	-1690
354	17475.6833333333
355	-3532.4
356	-2821.33333333334
357	-15359.7666666667
358	-4912.56666666667
359	-109806.7
360	2911.2
361	993.966666666667
362	1904.03333333333
363	-6414.4
364	1349.2
365	-6870
366	-79202.7
367	-29274.7666666667
368	-5726.03333333333
369	-55817.4
370	-12619.3
371	-245.6
372	-16167.3666666667
373	1797.73333333333
374	-6433.23333333334
375	-3515.1
376	-35820.6666666667
377	-440.399999999998
378	-18335.3333333333
379	-40518.8666666667
380	-19297.2666666667
381	-2784.5
382	1704.66666666667
383	-2333.5
384	-20555.5666666667
385	10223.3
386	10513.4666666667
387	-1252.26666666667
388	-62.6666666666715
389	21808.7333333333
390	421.2
391	-26095.1166666667
392	6929.2
393	1343.83333333333
394	-7715.1
395	-806.399999999994
396	-28026.9
397	-34447.9
398	1365.53333333333
399	-3074.7
400	-10296.7666666667
401	-134
402	-3945.7
403	931.433333333334
404	1290.4
405	7673.73333333333
406	5787.7
407	-6323.7
408	5153.1
409	-1008.26666666666
410	4470.1
411	-2485.6
412	-5635.86666666667
413	-6973.96666666667
414	11634.5333333333
415	15537.7
416	1174.8
417	-155.7
418	-44339.7666666667
419	1007.3
420	-3938.13333333333
421	2961.6
422	-635.7
423	4845.1
424	1564.9
425	-7761.1
426	-99822.6
427	-14505.5
428	-8073.2
429	-1429.59999999999
430	-3965.2
431	-12717.6666666667
432	878.8
433	-1105.36666666667
434	218.566666666667
435	-8072.36666666667
436	-54152.1
437	-2341.5
438	958.366666666654
439	18528.4
440	-4798.5
441	-1796.66666666666
442	246.700000000004
443	532.400000000001
444	-3932.8
445	-25972.9
446	-5456.8
447	14156.7
448	-5371.96666666667
449	-1896.3
450	-4097.21666666666
451	-41124.2
452	6672
453	-14813.5666666667
454	-24019.2
455	1126.3
456	-29029.9666666667
457	-3102.16666666667
458	-149.399999999994
459	588.633333333333
460	-3774.63333333334
461	-4841.3
462	11099.2
463	-2680.85000000001
464	2049.43333333333
465	-3817.5
466	4271.46666666667
467	-9435.1
468	-2616.53333333333
469	27.7666666666669
470	-5505.73333333333
471	9048.43333333333
472	-3217.43333333333
473	-7999.43333333333
474	-4907.9
475	-6166.8
476	-4755.46666666667
477	-66239.9
478	-51711.5
479	-6711.60000000001
480	-4648.16666666666
481	-1329.2
482	5890.4
483	-11495.7666666667
484	-34381.9666666667
485	-1447.33333333333
486	-10741.0666666667
487	-10428.3
488	-436.833333333336
489	-2758.1
490	10405.7333333333
491	-1636.03333333333
492	1211.6
493	-8567.03333333333
494	-1268.4
495	2802.96666666667
496	7368
497	-3209.56666666667
498	-3888.4
499	1890.76666666667
500	5110.93333333333
501	1928.3
502	-50235.0666666667
503	-82075.2666666667
504	-4405.7
505	1991.2
506	5154.4
507	12332.4333333333
508	2584.7
509	689.5
510	-3684.36666666666
511	841.333333333332
512	4031.3
513	-2278.86666666667
514	-4253.43333333333
515	2557.86666666667
516	4964.7
517	8635
518	5300.5
519	-6826.93333333333
520	909.166666666666
521	382.5
522	-4006.3
523	7150.96666666667
524	6129.5
525	-498.399999999994
526	-6566.43333333333
527	-811.233333333334
528	-1680
529	6266.33333333334
530	352.933333333334
531	-3852
532	-39610.9666666667
533	783.200000000001
534	-8208.4
535	2839.46666666667
536	-27807.6666666667
537	2750
538	6047.5
539	1150.76666666667
540	-130.266666666666
541	-22059.3333333333
542	924.5
543	4787.09999999999
544	12076.3666666667
545	55077.7
546	-9594.8
547	-4125.2
548	-3158
549	12190.4
550	4047.6
551	12958.4
552	22365.6333333333
553	-21180.9666666667
554	3754.8
555	-366.466666666667
556	-6531.2
557	-25978.5666666667
558	-14201.8666666667
559	-19638.4
560	594.933333333334
561	-45372.8666666667
562	9865.96666666667
563	5015.43333333333
564	-2721.7
565	3284.5
566	-41583.7666666667
567	3125.33333333333
568	-28565.4
569	-232
570	8598.39999999999
571	-7971.2
572	-46129.4666666667
573	642.966666666667
574	-18667.4666666667
575	6391.16666666667
576	-6700.5
577	9983.9
578	2311.6
579	-2799.73333333333
580	9521.2
581	-2246.4
582	-44299.7666666667
583	-8815.06666666667
584	-7.59999999999854
585	6662.4
586	-46543.3666666667
587	-9747.96666666667
588	-33851.2
589	-7218.13333333333
590	3849.2
591	843.733333333337
592	-5791.9
593	-6549.73333333333
594	-28574.05
595	-64591.4666666667
596	399.5
597	5978
598	3369.76666666667
599	-18024.0666666667
600	-953.166666666668
601	13167.3333333333
602	-1860.16666666667
603	17090.4333333333
604	-65604.3
605	1033.96666666667
606	29085.3666666667
607	-39767.7
608	-10757.1
609	810.566666666666
610	2799.73333333334
611	637.200000000004
612	21822.1666666667
613	-2776.56666666667
614	-285.300000000003
615	-14295.3666666667
616	-6341.9
617	-10793.5
618	7101.7
619	-7179.76666666667
620	-24558.6
621	-65442.3666666667
622	13019.1
623	-1171
624	3134.23333333333
625	16156.1
626	-2897.76666666667
627	2664.53333333333
628	6703
629	1011.73333333333
630	2429.2
631	-4393.73333333334
632	-1776.36666666667
633	-125.199999999997
634	5364.4
635	-26439.6666666667
636	3270
637	-25096.6666666667
638	-10002.2666666667
639	11489.6
640	8525.60000000001
641	-1603.86666666667
642	-38222.3666666667
643	14772.1333333333
644	-12172.9333333333
645	2918.53333333333
646	12069.4666666667
647	-3627.9
648	-10290.2
649	-1520.93333333333
650	-13728.8
651	5988.83333333334
652	-3850.56666666667
653	2998
654	2666.66666666667
655	14096.9333333333
656	-8148.26666666666
657	-32471.6
658	-15113.6
659	6858.1
660	2104.5
661	-1215.73333333333
662	502.25
663	65.0999999999985
664	8464.43333333333
665	12322.9
666	-826.800000000001
667	-4298
668	-10482.4333333333
669	2027.2
670	1602.03333333333
671	-6324.3
672	-314.933333333334
673	-1693.3
674	1639.6
675	-44280.7
676	-9060.4
677	2046.4
678	14169.5
679	-49548.3666666667
680	-21952.3
681	7799.3
682	1665.83333333333
683	-2563.2
684	1584.39999999999
685	-6817.2
686	-26550.6666666667
687	3917.33333333333
688	-15490.0666666667
689	-16382.1
690	-5830.26666666667
691	-53.3333333333321
692	-1669.03333333333
693	-69420.9
694	2757.16666666667
695	-6878.8
696	-146.933333333331
697	-40342.5666666667
698	-3828.86666666666
699	10784.4
700	-38421.0666666667
701	-2281.46666666667
702	14858.1
703	2648
704	-6674.3
705	-63799.7666666667
706	-36717.7666666667
707	-10356.2666666667
708	-293.599999999999
709	2182
710	-1374.23333333333
711	2963.9
712	4272.8
713	-5683.5
714	-527.966666666667
715	3178
716	-5467.7
717	-678.966666666667
718	2281.86666666666
719	-53377.7666666667
720	-2692.13333333334
721	-20067.6
722	5178.23333333333
723	408.833333333336
724	-22944.8333333333
725	-19550.3
726	-652.366666666654
727	20017.1
728	-1448.9
729	6633.6
730	4752.7
731	-41107.3666666667
732	-876.299999999996
733	-3302.13333333334
734	-2620.9
735	-8363.9
736	2736.8
737	-45433
738	-4926.13333333334
739	-49854
740	8577.7
741	6421.53333333333
742	5027.4
743	3363.2
744	1032.8
745	-7648
746	5557.5
747	2347.1
748	-31303.3
749	-663.333333333336
750	-7934.16666666667
751	6266.66666666667
752	-10714.9
753	13320.2666666667
754	3389.6
755	-152.799999999996
756	-4292.36666666667
757	-3320.13333333333
758	6917.73333333333
759	-5426.7
760	-20226.3666666667
761	-8816.39999999999
762	-13317.0333333333
763	-5268.9
764	5291.73333333333
765	3212.26666666667
766	1992.13333333333
767	10785.5
768	7323.13333333333
769	4850.3
770	-2287.46666666667
771	8045.76666666667
772	14934.8
773	3897.5
774	4006.9
775	3052.33333333333
776	4323.3
777	-30655.6666666667
778	-5924.4
779	-1137.56666666667
780	-2522.3
781	5440.36666666666
782	-18500.0666666667
783	-16646.4
784	4243.33333333333
785	-8754.3
786	4724.8
787	-1269.56666666667
788	7924.36666666666
789	-24948.4666666667
790	-17979.7666666667
791	-4085.06666666667
792	-7295.63333333334
793	-4809.2
794	5786.63333333333
795	11875.2333333333
796	10.9333333333325
797	-29252.9666666667
798	11068.1
799	-1549.2
800	-1036.66666666667
801	5616.5
802	6665.43333333333
803	-3104.03333333333
804	2684.26666666667
805	-665.066666666668
806	-239.899999999994
807	-3154.26666666666
808	-3576.53333333333
809	-118580.4
810	4385.5
811	1960.26666666667
812	-12843.5666666667
813	2868.13333333333
814	-448.399999999998
815	15114.9333333333
816	-7388.4
817	15344.1666666667
818	-58549.2666666667
819	4529.23333333334
820	8266.66666666667
821	-561.5
822	-2790.7
823	-31251.2
824	-1156.3
825	18278.3333333333
826	95.4666666666635
827	-2156.13333333333
828	-6332.96666666667
829	-32311.3666666667
830	-294.5
831	8182.4
832	7005.2
833	2056
834	-5574.9
835	6983.3
836	-383.099999999999
837	5581.6
838	1338.9
839	-27097.4666666667
840	-472.5
841	-7534.26666666668
842	-75819
843	-2554.9
844	5245.7
845	6851.43333333333
846	620.033333333333
847	14575.3333333333
848	-153.833333333332
849	-45905.8666666667
850	-13835.8
851	4335.3
852	1005.1
853	3213.63333333333
854	-4063.46666666667
855	6649.6
856	2952.43333333333
857	5825.76666666667
858	-3257.76666666667
859	166.966666666665
860	-6119.2
861	3409.6
862	5432.4
863	2154.5
864	-2262.3
865	-40101.6666666667
866	63.3333333333339
867	-25499.5666666667
868	-6914.16666666667
869	2056.4
870	-8062.7
871	-14119.1666666667
872	-60047.7
873	9007.73333333334
874	-1380.53333333334
875	4564
876	-6825.36666666666
877	-7201.76666666667
878	-97294.2666666667
879	-10763.3333333333
880	-23359.3666666667
881	-6026.93333333333
882	2045.2
883	4454.1
884	11733.2
885	-10930.6
886	-2099.5
887	7382.63333333333
888	3921.73333333333
889	8930.7
890	3357.7
891	8996.13333333334
892	1218.96666666666
893	7214.1
894	5814.4
895	2252.3
896	-32291.3666666667
897	2723.46666666667
898	-80858.5666666667
899	4799.06666666667
900	-26658.7
901	2156.9
902	-5411.86666666667
903	4587.63333333333
904	1865.86666666666
905	-978.266666666666
906	1849.3
907	3346.8
908	5203.2
909	8539.2
910	-5496
911	10149.7666666667
912	-5338.8
913	5895.36666666666
914	-852.26666666667
915	3128.26666666667
916	21889.7333333333
917	-21983.3666666667
918	1120.1
919	1070.8
920	-7505.43333333333
921	-12203.6
922	4361.23333333333
923	-22576.2666666667
924	-3640
925	28337.0333333333
926	-3252.66666666667
927	-613.766666666666
928	1907.56666666667
929	15304.9333333333
930	-225.366666666667
931	-22084.5
932	-4663.16666666666
933	-79697.1166666667
934	-3153.26666666666
935	6554.66666666667
936	4230.90000000001
937	-11687.7666666667
938	-3420.46666666667
939	-1064.83333333333
940	-497.23333333333
941	9842.26666666667
942	12840.4333333333
943	2758.63333333334
944	3314.7
945	-28722.7
946	-62346.9666666667
947	3921.63333333333
948	1159.83333333333
949	-7069.3
950	5026.93333333333
951	-5533.7
952	-290.399999999994
953	-2303.73333333333
954	2964.43333333333
955	-13550.8666666667
956	-4193.7
957	1128.5
958	-7709.2
959	24734
960	-25571.35
961	-765.199999999997
962	-26110.5
963	867.100000000002
964	-34901.7
965	-2664.56666666667
966	-12.5
967	-4110.4
968	-9965.6
969	8759.23333333332
970	-9201.2
971	2235.6
972	-86340.2
973	2609.86666666667
974	-8671.36666666666
975	10301.1
976	-5797.46666666667
977	-396.133333333335
978	-1965.06666666666
979	10442.0333333333
980	1702.4
981	8787.5
982	-13491.5166666667
983	-21222.1666666667
984	-4018.3
985	3046.7
986	573.200000000001
987	6965.1
988	29679.2333333333
989	15843.2333333333
990	25939.5666666667
991	-9653.10000000001
992	13565.3333333333
993	867.199999999997
994	6275.7
995	-1572.9
996	-51954.9666666667
997	6047.76666666666
998	-4718.4
999	3829.5
1000	1048.9
