# Supplementary material for: Chromosome Copy Number Variation and Control in the Ciliate Chilodonella uncinata
Source: PLoS One. 2013 Feb 20;8(2):e56413. doi: 10.1371/journal.pone.0056413 (PMC3577910; doi:10.1371/journal.pone.0056413)
Supplement: Dataset S1 — Chromosome copy numbers from the experimental and simulated cell lines of Dataset of Chilodonella uncinata . dataset.zip is a compressed file. exp_data.csv contains the experimental data derived from qPCR analyses (Cell.line = original cell line; Time = time point of the DNA extraction; DNA.extract = DNA extract replicate; Gene = macronuclear chromosome; CNPC = copy number of the macronuclear chromosome per cell). The remainder of the CSV files are from the simulations. Each CSV file contains data on 1000 simulations where the change in variance from initial to final for each simulation is stored under column ‘x’. See _readme.txt in the compressed file dataset.zip for documentation of the file names. (ZIP) [file pone.0056413.s002.zip › dataset_S1/EF_omega0.14.csv]

	x
1	28824.3666666667
2	-17749.7333333333
3	-3756.43333333333
4	15795.7
5	-21324.9
6	-3527.86666666666
7	2948.1
8	-60276.2666666667
9	-18446.7666666667
10	-34252
11	5946.3
12	-14450.1666666667
13	-13428.15
14	4499.5
15	-3735.33333333334
16	3600.9
17	197.100000000002
18	-25550.6666666667
19	499.599999999999
20	-12288.4
21	4031.83333333334
22	2623.43333333333
23	-2172.53333333333
24	-32525.0666666667
25	1555.10000000001
26	-18011.1
27	3511.2
28	-25384.0166666667
29	12812.6333333333
30	-3050.23333333333
31	-6433.6
32	-7735.83333333334
33	-13392
34	680.5
35	489.833333333336
36	-740.7
37	-3984.56666666667
38	1039.7
39	2134.5
40	4273.33333333333
41	-8515.5
42	8304.66666666666
43	10765.1
44	-3217.7
45	-23292.8666666667
46	2472.66666666666
47	-66150.2666666667
48	-3508.56666666667
49	-6583.06666666667
50	16718
51	-755.200000000001
52	-4925.6
53	-11554.1
54	4783.1
55	-8439.3
56	509.099999999991
57	-1640.8
58	3338.76666666667
59	-12433.5
60	1874.8
61	-4257.5
62	-843.299999999999
63	2149.2
64	6598
65	-13707.0666666667
66	-4284.36666666667
67	24274.1
68	4326.8
69	-21093.2
70	1793.1
71	-70880.2666666667
72	15048.2666666667
73	39738.3
74	-12607.0333333333
75	-7405.73333333333
76	35492.1666666667
77	-33811.8666666667
78	6678.53333333333
79	-24996.1
80	-4686.8
81	7549.76666666667
82	304.133333333331
83	22342.3
84	6604.8
85	-7043.7
86	-9641.7
87	-30899.6666666667
88	3781.6
89	-25476
90	-22886.8666666667
91	-3047.3
92	-92
93	2903.46666666667
94	-10941.6
95	-52.7000000000116
96	-5734.3
97	2757.43333333333
98	-96.9000000000015
99	-595.166666666666
100	-454.799999999999
101	-13812.4666666667
102	-1154.7
103	-7355.06666666667
104	6707.1
105	10168.7
106	-18951.0666666667
107	5047.6
108	23645.6
109	2340.66666666667
110	5085.33333333333
111	837.599999999999
112	1162.53333333333
113	-1514.63333333333
114	-2342.7
115	-5624.26666666667
116	4156
117	1913.2
118	5.60000000000036
119	10830.3666666667
120	19665.8666666667
121	-3174.4
122	-35207.9
123	-3550.8
124	4098
125	1801.90000000001
126	-2800
127	-17280.1
128	112.633333333335
129	-888.299999999988
130	6082
131	7168.8
132	20033.9
133	-3439.33333333334
134	5129.9
135	-1790.5
136	-5270.4
137	-2357.66666666666
138	-511.233333333334
139	-111220.683333333
140	-4577.6
141	-2228.39999999999
142	-7422.8
143	-2252.8
144	-2538.8
145	-37313.9666666667
146	-3545.23333333333
147	-3563.7
148	-6272.23333333334
149	-40512.5666666667
150	1169.6
151	3795.96666666667
152	-606.23333333333
153	17986.1
154	-2444.8
155	10201.3
156	-15657.3
157	1780.66666666667
158	2680.36666666667
159	-21004.8666666667
160	-52022.4666666667
161	-7820.3
162	-4559.7
163	-1105.7
164	1356.8
165	5844.8
166	-1092.63333333333
167	1294.4
168	-9195.2
169	1332.53333333333
170	18400.5666666667
171	-1301.96666666667
172	6370.40000000001
173	-8631.7
174	-41580.4666666667
175	-16130.8666666667
176	-16242.2
177	-34111.1666666667
178	5266.83333333333
179	19614.9666666667
180	-5257.76666666667
181	-2527.3
182	26250.2333333333
183	-4686.56666666667
184	2813.2
185	-52798
186	1173.5
187	6034.89999999999
188	4622.5
189	-88751.5
190	884.5
191	632.5
192	-45524.3666666667
193	-1397.06666666667
194	4527.6
195	-1895.9
196	4020.83333333333
197	16222
198	1638
199	-30467.3666666667
200	236.666666666668
201	-33293.5
202	1164.3
203	-5675.43333333333
204	4776
205	-6158.4
206	-31882.9666666667
207	-6755.66666666666
208	-1898.13333333334
209	-3645.73333333333
210	-5408.2
211	88.7666666666664
212	-13206.1666666667
213	-21006.2666666667
214	16537.5
215	820.533333333333
216	-2697.23333333333
217	-43403.1
218	168.800000000003
219	5159.6
220	1653.2
221	-4232
222	1909.2
223	3352.76666666666
224	2591.33333333333
225	-447.866666666667
226	-12723
227	-4714.3
228	-3147.2
229	16558.5666666667
230	-506.400000000001
231	727.800000000001
232	12886.9333333333
233	-21196.3666666667
234	557.5
235	8456.96666666667
236	6002.3
237	-9090.26666666667
238	6880
239	4486.3
240	1256.36666666666
241	28898.9
242	-4637.3
243	-4599.2
244	5618.23333333333
245	-1290.9
246	-2988.93333333333
247	2972.7
248	-1358.9
249	5349.46666666667
250	175.466666666666
251	-32698.85
252	13908.8
253	-58058.3666666667
254	37167.6
255	-3277.83333333334
256	-642.666666666666
257	1596.3
258	-2327.23333333333
259	-790.000000000002
260	-2802.83333333334
261	-2440.4
262	-35855.6
263	-2347.76666666667
264	-898.166666666664
265	-6670.8
266	46293.8
267	5484
268	4951.43333333333
269	-13289.5666666667
270	3908.83333333333
271	3964.39999999999
272	25345.1
273	-19659.3666666667
274	15132.9333333333
275	-7144.7
276	-730.566666666666
277	1266.53333333333
278	-21732.0666666667
279	5466.43333333333
280	5123.3
281	12848.9166666667
282	-29485.3666666667
283	13751.9
284	-700.533333333333
285	4254.43333333333
286	-27437.8
287	-1890.01666666667
288	2770.93333333333
289	13871.2
290	3990.5
291	1979.33333333334
292	-16504.6666666667
293	-19715.8666666667
294	4794.9
295	-24581.6666666667
296	6013.03333333334
297	-49780.8666666667
298	-49678.8666666667
299	-3983.3
300	3761.46666666666
301	-869.7
302	-40551.7666666667
303	2371.23333333333
304	-382.5
305	-6416.53333333333
306	-25894.2
307	-1220
308	-2305.13333333333
309	445.733333333334
310	16200.5333333333
311	-7121.56666666667
312	-488.533333333333
313	1250.9
314	1245.6
315	9561.2
316	87.3333333333339
317	2116.13333333334
318	2061.7
319	6582.26666666667
320	-7099.7
321	30422.1666666667
322	2277.63333333334
323	5122.26666666667
324	-802
325	-50078.4666666667
326	4803.06666666667
327	-2063.63333333334
328	-10598.4
329	24452.4
330	-1317.83333333333
331	-5240.96666666667
332	6046.53333333333
333	-16943.3
334	-12846.7
335	5613.43333333333
336	5875.60000000001
337	25372.0333333333
338	-1526
339	-3009.9
340	2542.26666666667
341	10782.1
342	13373.2
343	1087.2
344	9271.3
345	-5560.4
346	-1885.2
347	-9555.3
348	900.899999999998
349	3372.1
350	-8007.86666666666
351	8417.83333333333
352	-3368.53333333333
353	8755.06666666666
354	4151.73333333333
355	-3023.23333333333
356	4273.36666666667
357	-1518.4
358	-1324.9
359	9375.36666666666
360	2988.3
361	10036
362	2804.1
363	3081.6
364	-1992.56666666667
365	1252.4
366	-2464.93333333333
367	-20558.5
368	-17311.0666666667
369	-15940.4666666667
370	-33.2000000000007
371	10153.7666666667
372	-7758.96666666667
373	-75.6999999999971
374	3811.9
375	-1591.23333333333
376	2218.7
377	-66030.15
378	-9031.06666666667
379	23932.6333333333
380	-1852.36666666667
381	-10088.2666666667
382	-46.5
383	19148.2666666667
384	2855.1
385	14549.6333333333
386	-5338.8
387	1321.7
388	-59833.5666666667
389	1307.2
390	14881.3333333333
391	10961.9333333333
392	1075.16666666667
393	8948.3
394	-848.03333333334
395	-15760.2666666667
396	-23135.4
397	6125.2
398	1693.13333333333
399	4099.43333333333
400	1088.3
401	4885.46666666667
402	-2579.33333333333
403	1855.33333333333
404	-31910.0666666667
405	20927.2
406	-754.133333333335
407	6729.2
408	8868.23333333335
409	-34972.6666666667
410	1158.4
411	-12329.2
412	-6290.4
413	-167.466666666667
414	-42836.3666666667
415	690.099999999999
416	-19526.7
417	768.699999999997
418	-534.466666666667
419	426.233333333334
420	6228.8
421	2499.3
422	8590.3
423	-14958.6
424	14874.4
425	9119.2
426	-2578.26666666667
427	428.233333333334
428	-4103.43333333333
429	-16342.5
430	-597.1
431	1494.83333333333
432	4679.46666666667
433	-20971.5666666667
434	465.5
435	-8265.6
436	6578.4
437	359.099999999999
438	-119500.866666667
439	-15229.3666666667
440	-24619.2
441	-793.700000000001
442	-9157.66666666666
443	2055.23333333333
444	8027.6
445	6543.60000000001
446	8934.93333333334
447	9653.16666666667
448	8012.33333333334
449	-15903.6
450	-2622.3
451	-901.333333333332
452	-43125.2166666667
453	-15054.4
454	-14745.65
455	-1461.06666666667
456	-2490.5
457	1525.2
458	-1264.4
459	-3068.4
460	-66229.4
461	1822
462	3633.6
463	166.033333333333
464	-2148
465	3753.86666666667
466	1294.03333333333
467	2803.33333333333
468	-2404.3
469	2727.96666666667
470	1858.83333333333
471	5300.4
472	-17551.3
473	-62296.8666666667
474	-1721.76666666667
475	6112.96666666667
476	168.133333333335
477	1426.9
478	-12603.0666666667
479	10752.2333333333
480	-5411.43333333333
481	-653.599999999999
482	1102.26666666667
483	-30664.6
484	-18443.7666666667
485	1656.93333333333
486	-6092.66666666667
487	-7500.36666666666
488	2206.4
489	-4887.46666666667
490	5687.86666666666
491	1299.55
492	735.366666666667
493	-41658.2833333333
494	-9714.8
495	4208.76666666667
496	3613.1
497	8752
498	-1047.46666666667
499	-38204.8
500	5186.53333333333
501	-4630.93333333333
502	-22054.5333333333
503	30099.3333333333
504	-1441.3
505	-2024.26666666667
506	13149.6333333333
507	1678.26666666667
508	13976
509	8867.3
510	-96861
511	-221.633333333331
512	7998.23333333333
513	-1378.39999999999
514	-8916.96666666667
515	-1634.3
516	3899.06666666667
517	-39005.2
518	-1448.36666666667
519	-39080.3
520	-30329.1666666667
521	541.599999999999
522	883.233333333337
523	-1716.9
524	-20070.7666666667
525	-9497.6
526	10210.5
527	19896.9333333333
528	-6074.53333333333
529	-11033.2
530	-5527.43333333333
531	12734.5
532	-42756.2833333333
533	1658.1
534	457.5
535	7124.43333333333
536	10899.3666666667
537	733.833333333332
538	2835.06666666667
539	-3244.7
540	-18010.4666666667
541	5002.4
542	3594.63333333333
543	-13858.3166666667
544	-1312.26666666667
545	8531.7
546	2158.13333333333
547	-4092.93333333333
548	-6534.26666666667
549	-59275.8666666667
550	7604.53333333333
551	-4682.63333333333
552	33132.9333333333
553	-33678.8
554	2546.93333333333
555	12355.2333333333
556	-77668.7166666667
557	1706.76666666666
558	-3635.76666666667
559	15881.6
560	-1995.16666666666
561	-11764.2666666667
562	-8360.93333333333
563	9291.23333333333
564	1658.93333333333
565	-4776.8
566	-1018.8
567	14949.8666666667
568	-241.466666666666
569	-27783.4
570	-8260.4
571	8360.83333333333
572	1328.93333333333
573	21142.5666666667
574	-52366.2666666667
575	5687.73333333333
576	-38043.5166666667
577	-76.9333333333343
578	-1135.96666666667
579	3644
580	-484.400000000001
581	-38323.6666666667
582	-11942.7666666667
583	8793.3
584	1241.1
585	197.599999999999
586	-36378
587	-1575.7
588	1320.3
589	-40286.2666666667
590	3166.39999999999
591	957.966666666667
592	-27690.7666666667
593	-3971.06666666667
594	-13613.7
595	2178
596	-9193.83333333333
597	-2551.9
598	-16301
599	7816.39999999999
600	-15527.4333333333
601	-13115.2666666667
602	-1820.3
603	-12350.7666666667
604	-2317.7
605	473.199999999997
606	13102.5
607	383.199999999997
608	23328.7
609	-4562.5
610	6392.7
611	-51958.1
612	6496.13333333333
613	26066.5333333333
614	-34292
615	-330.799999999999
616	-3051.76666666667
617	1160.26666666667
618	-6434.76666666667
619	-5997.36666666666
620	-2725.16666666667
621	-8713.73333333334
622	-6550.36666666667
623	-6731.76666666666
624	764.433333333332
625	-15489.8666666667
626	5337.06666666667
627	6946.26666666667
628	903.899999999994
629	-153762.7
630	6447.33333333334
631	5364.93333333333
632	3578.7
633	-1547.76666666667
634	6982.4
635	1358
636	-5151.63333333334
637	-37468.7666666667
638	6442.9
639	-25092.5666666667
640	-38902.55
641	-72751.9
642	13228.9
643	-10033.0666666667
644	33382.8
645	11568
646	11531.1666666667
647	-70252.3666666667
648	10633.0333333333
649	756.800000000003
650	-43435.9
651	-2452.66666666667
652	-13549.5
653	-2118
654	-23752.5
655	-1707.2
656	-24533
657	-3973.86666666667
658	-22379.1666666667
659	217.466666666664
660	641.299999999999
661	-42030.1666666667
662	5867.1
663	-5910.16666666667
664	-2526.66666666667
665	-45208.4666666667
666	10072.2666666667
667	-5906.66666666667
668	1452.36666666667
669	-51279.5666666667
670	-17128.6666666667
671	-5969.3
672	-35473.3666666667
673	969.733333333332
674	9831.2
675	-684
676	6062.7
677	8331.6
678	-1973.36666666667
679	2682.66666666667
680	-11232.5666666667
681	4531.83333333334
682	4954.8
683	-2114.93333333333
684	-114.100000000006
685	2933.3
686	-10750.6666666667
687	8370.5
688	-9440.1
689	4425.06666666667
690	-10966
691	7099.2
692	-1366.13333333333
693	-1549.2
694	3605.2
695	1983.9
696	-5.90000000000146
697	-19859.1166666667
698	-3044
699	-45474.5333333333
700	-4236.13333333333
701	-6743.76666666666
702	-8785.2
703	-7187.66666666667
704	6577.9
705	-2431.7
706	10110.9666666667
707	-83855.6666666667
708	1590.63333333334
709	2070.7
710	-3322
711	-74980.2666666667
712	-6010.8
713	-44116.7
714	-16271.7666666667
715	-59942.8666666667
716	8691.43333333333
717	5358.36666666666
718	1589.7
719	4078
720	-12138
721	-6860.9
722	2788.53333333334
723	-43585.6666666667
724	-48681.0666666667
725	1960.93333333333
726	-42202.3666666667
727	9034.1
728	-4756
729	-184.133333333333
730	-13919.6666666667
731	250.033333333333
732	26274.9333333333
733	792.5
734	3748.7
735	-5064
736	6390.73333333334
737	-350.8
738	-24115.5
739	-6159.86666666667
740	7526.7
741	2596.8
742	1515.86666666667
743	-13122.4
744	8821.7
745	-42188.8666666667
746	-2945.83333333333
747	-9703.1
748	10830.0333333333
749	-5902
750	-28750.5
751	847.5
752	-10194.1333333333
753	-8686.36666666666
754	902.5
755	5706.5
756	-6148.93333333333
757	-4909.43333333333
758	-1110.93333333333
759	6377.2
760	-1733.46666666667
761	-2424.5
762	-9386.46666666667
763	-292
764	1562.7
765	1385.9
766	2491.1
767	-2121.06666666667
768	2680.56666666667
769	-1393.03333333333
770	-19487.9666666667
771	-12876.1
772	15720.5333333333
773	-2404.26666666667
774	1404.53333333333
775	-10308.0666666667
776	27826.3666666667
777	-15936.8666666667
778	318.533333333333
779	-8377.06666666667
780	-5953.36666666667
781	-848.533333333333
782	-388.700000000001
783	-22489.3666666667
784	-22.7000000000007
785	14574.4
786	6659.3
787	-687.033333333333
788	-724.533333333333
789	3576.7
790	8106.4
791	12547.3
792	-14822.7
793	-20674.3
794	1904.4
795	11622.1666666667
796	2067.5
797	-10131.1
798	-5909.9
799	4627.23333333334
800	5152.1
801	-1489.89999999999
802	8409.33333333334
803	-13568.8666666667
804	18420.3666666667
805	-3957.73333333333
806	5753.86666666667
807	2309.33333333334
808	-3294.53333333333
809	-9928
810	1684.3
811	12975.2
812	1802.5
813	25380.5333333333
814	-46481.4
815	-11855.1666666667
816	-1893.06666666667
817	-2044.1
818	36.2666666666664
819	564.699999999997
820	3774.26666666667
821	3192.8
822	15771.2333333333
823	-17416.1
824	-29142.4666666667
825	3064.7
826	-8287.2
827	27849.1
828	-12122.9666666667
829	2189.89999999999
830	-8132.76666666667
831	980.400000000001
832	-12180.1
833	-29764.0666666667
834	5827.23333333334
835	-14992.1
836	-403.5
837	29967.9333333333
838	1906.5
839	10078.4
840	7929.6
841	-16152.4666666667
842	5619.1
843	-607.599999999999
844	-17226.4666666667
845	-11454.8666666667
846	856
847	12015.2
848	15302
849	-5410.7
850	9241.2
851	3578.63333333333
852	-8806.16666666666
853	-33587.5666666667
854	-3127.86666666666
855	12311.5
856	2776.63333333334
857	9990.03333333333
858	20543.1
859	14103.2333333333
860	-47419.9
861	-1851.2
862	-58997.4666666667
863	-1822.26666666666
864	-3660.66666666667
865	19651.3
866	3964.83333333334
867	-63671.35
868	3777.13333333333
869	23836.0333333333
870	10078.4
871	2760
872	3313.43333333333
873	-1055.5
874	-23450.4333333333
875	-1281.33333333333
876	-1818.7
877	-3928
878	-499.600000000002
879	1230.5
880	-916.533333333333
881	-5455.7
882	1995.9
883	-22472.7666666667
884	6773.03333333333
885	1779.73333333334
886	3705.73333333334
887	-1961.86666666666
888	-3970.1
889	-633.033333333336
890	17781.1
891	14064.4
892	-9439.3
893	9314.16666666667
894	1950
895	-3471.86666666666
896	-4600.8
897	31719.9666666667
898	32769
899	-252.833333333328
900	-11257.6666666667
901	4901.06666666667
902	14398.2333333333
903	-668.366666666669
904	3437.73333333334
905	5676.8
906	-32634.5666666667
907	23113.6
908	2289.46666666667
909	-4856.93333333333
910	6502.8
911	-15759.9666666667
912	-2772.1
913	5291.9
914	4659.33333333334
915	12786.8
916	-7486.1
917	1427.46666666667
918	-12500.1
919	4574.96666666667
920	-4944.13333333333
921	2146.26666666667
922	-6427.1
923	287.099999999999
924	-5786.16666666667
925	-15407.7
926	10828.8
927	13843.6
928	-4106.4
929	-21174.2666666667
930	-7856.5
931	3813.2
932	-12091.1666666667
933	-1285.56666666667
934	1844.5
935	-15599.0333333333
936	7880.5
937	-804.800000000003
938	-5085.46666666665
939	8862.56666666667
940	-5546.7
941	1483.2
942	6701.56666666667
943	3831.3
944	-307.833333333336
945	9088.83333333333
946	8891.5
947	7153.83333333334
948	-12591.2333333333
949	-15839.3333333333
950	-5311.9
951	-4574.63333333333
952	-952.966666666667
953	-10538.7
954	11150.1
955	4891.56666666667
956	-2991.7
957	-3250.4
958	3786
959	907.633333333335
960	-8725.06666666667
961	-6895.76666666667
962	-232.566666666666
963	-670.833333333334
964	-40807.3666666667
965	-4280.13333333333
966	233.433333333334
967	-2106.96666666667
968	30991.7666666667
969	279.599999999999
970	-10594.2666666667
971	10455.0666666667
972	18631.9666666667
973	-46405.7666666667
974	-1566.8
975	-0.400000000001455
976	3295.7
977	406.700000000004
978	3580.13333333333
979	10856.6333333333
980	4781.16666666667
981	-83.866666666665
982	-4743.5
983	-1814.16666666666
984	-19400.4666666667
985	-7425.6
986	12544.9333333333
987	27582.3333333333
988	-1024.56666666667
989	6503.6
990	26736.3
991	-10142.1666666667
992	15141.6333333333
993	-7352.23333333334
994	-12792.9666666667
995	2208.83333333333
996	-47338.1666666667
997	6801.7
998	3559.06666666667
999	5468.5
1000	-2459.9
