# Supplementary material for: Chromosome Copy Number Variation and Control in the Ciliate Chilodonella uncinata
Source: PLoS One. 2013 Feb 20;8(2):e56413. doi: 10.1371/journal.pone.0056413 (PMC3577910; doi:10.1371/journal.pone.0056413)
Supplement: Dataset S1 — Chromosome copy numbers from the experimental and simulated cell lines of Dataset of Chilodonella uncinata . dataset.zip is a compressed file. exp_data.csv contains the experimental data derived from qPCR analyses (Cell.line = original cell line; Time = time point of the DNA extraction; DNA.extract = DNA extract replicate; Gene = macronuclear chromosome; CNPC = copy number of the macronuclear chromosome per cell). The remainder of the CSV files are from the simulations. Each CSV file contains data on 1000 simulations where the change in variance from initial to final for each simulation is stored under column ‘x’. See _readme.txt in the compressed file dataset.zip for documentation of the file names. (ZIP) [file pone.0056413.s002.zip › dataset_S1/EF_omega0.16.csv]

	x
1	1607.33333333333
2	3782.76666666667
3	-13080
4	-10720.6333333333
5	17995.3666666667
6	9786.03333333333
7	13993.0333333333
8	-4216
9	2107.33333333333
10	16504.7
11	-19217.4
12	-57881.3833333333
13	-18646
14	6782.03333333333
15	9723.09999999999
16	2200.66666666667
17	234.666666666664
18	1221.10000000001
19	-3036.3
20	-34674.0666666667
21	1567.81666666667
22	-13.6000000000004
23	-36976.3
24	-1408.3
25	-14776.3666666667
26	-17311.2666666667
27	973.599999999999
28	-2002.4
29	-3414.5
30	4297.56666666667
31	1420.76666666667
32	-26877.9666666667
33	3559.1
34	-2287.1
35	-3346.3
36	2816.93333333333
37	-21589.1
38	4485.5
39	3798.03333333333
40	5174.3
41	-5403.5
42	5085.7
43	1323.6
44	-68518.5833333333
45	9158.53333333333
46	-52943.8666666667
47	9083.7
48	916.4
49	-8288.56666666667
50	15530
51	-376.06666666668
52	-2493.03333333333
53	9521.6
54	-10316.5666666667
55	10592.9
56	-629.5
57	4406.79999999999
58	11094
59	-3241.16666666666
60	6896.03333333333
61	-352.5
62	571.033333333333
63	-5675.7
64	-23191.3
65	-45651.4
66	4995.96666666667
67	4699.86666666667
68	6232.16666666667
69	11719.4666666667
70	-646.566666666666
71	-9519.9
72	-60457.4
73	-2957.16666666666
74	1633.7
75	-5529.2
76	-1376
77	-3133.73333333333
78	4992.3
79	-152.5
80	4025.03333333333
81	5697.33333333334
82	2661.3
83	-248.399999999998
84	830.399999999998
85	6259.86666666666
86	362.166666666664
87	-12009.6
88	5896
89	-1632.93333333333
90	13.4666666666653
91	-5149.1
92	-4245.66666666667
93	-5566.83333333333
94	-24043.7666666667
95	-6809.76666666667
96	-4657.46666666667
97	8344.03333333333
98	13.0333333333328
99	9815.19999999999
100	-53107.0666666667
101	-21246.2666666667
102	-1496
103	757.200000000004
104	-3002.13333333334
105	9530.7
106	-11294.8666666667
107	14053.6
108	-1563.2
109	-51366.0666666667
110	288.400000000001
111	-16876.5333333333
112	2201.96666666667
113	-1234.5
114	987.166666666668
115	-4968
116	-9141.06666666667
117	9874.13333333333
118	1215.9
119	4775.86666666667
120	-1763.6
121	4098.76666666667
122	-2116.93333333333
123	-6972.5
124	512.533333333333
125	3254.1
126	12377.5
127	4867.3
128	-102238.1
129	-7132
130	-1326.3
131	2692.66666666667
132	1086.23333333333
133	6251.46666666667
134	-86643.6333333333
135	23073.1
136	-1721.2
137	31621.7666666667
138	1681.03333333333
139	-4105.9
140	5650.4
141	-3919.2
142	27834.8
143	-4296.76666666667
144	-3502.36666666666
145	5962.23333333334
146	-7067.6
147	141.5
148	-6301.2
149	-20310.2666666667
150	26346.8333333333
151	24866.4
152	-6834.96666666667
153	-27029.8666666667
154	-1551.3
155	8408.8
156	-3981.56666666667
157	-19556.3666666667
158	-18274.3666666667
159	317.199999999997
160	6076.89999999999
161	-2000
162	-25705.9
163	-2537.6
164	3080.5
165	1020.39999999999
166	-1304.3
167	-4864.66666666667
168	6060.76666666667
169	8760.89999999999
170	-31929.4666666667
171	-38841.6
172	-21312.7666666667
173	-509.5
174	2135.46666666667
175	-12749.9
176	42663.0666666667
177	-2635.7
178	-62717.1666666667
179	-2785.03333333333
180	-1383.2
181	17631.8333333333
182	-4453.3
183	5787.73333333334
184	666.900000000001
185	10209.4666666667
186	8132.8
187	-16176.7
188	10220.4333333333
189	10744.4
190	-6973.63333333334
191	-14584.8666666667
192	2834.36666666667
193	-12623.8666666667
194	1566.5
195	16587.9
196	-1109.46666666667
197	3716
198	4547.1
199	39240.1333333333
200	2650.13333333334
201	-6552.26666666667
202	3126
203	3787.6
204	-5945.9
205	-5694.26666666667
206	-1365.1
207	9170.23333333334
208	5788.63333333333
209	21839.9333333333
210	-19656.2
211	-2280.66666666666
212	2875.5
213	-8215.3
214	4975.03333333333
215	2708.6
216	-9278.9
217	-4574
218	2592.26666666667
219	-5802.5
220	9557.96666666667
221	-1578
222	83.9000000000015
223	8060.66666666667
224	9694.13333333334
225	578.3
226	-37392.9
227	3695.53333333334
228	-501.966666666667
229	-8811.16666666666
230	1495.3
231	-6301.86666666666
232	-3529.06666666667
233	1996.63333333333
234	278
235	5550.23333333334
236	4361.3
237	2418.66666666666
238	-4582.3
239	-3591.06666666667
240	-6715.56666666667
241	-15402.3
242	-1280.8
243	-1863.6
244	-4638.1
245	-53301.8666666667
246	9069.5
247	-1928.16666666666
248	5500.1
249	-6752.3
250	-9105.66666666667
251	-17838.5333333333
252	570.933333333333
253	-825.966666666667
254	-36058.4666666667
255	1602.43333333333
256	9929.83333333333
257	-1345.73333333333
258	5512.5
259	4045.1
260	4992.1
261	-50743.3666666667
262	-34386.5666666667
263	18776.6666666667
264	2587.5
265	-2600.66666666666
266	26165.7
267	1175.96666666667
268	-188.900000000001
269	-21762.9
270	-2902.8
271	3453.1
272	8208.39999999999
273	12737.3333333333
274	9966.7
275	-1900.8
276	1550.5
277	-2895.96666666667
278	58.9000000000015
279	4148.16666666666
280	4828.5
281	-4353.2
282	-16294.1
283	624.5
284	4633.6
285	-10052.8666666667
286	-5847.2
287	5343.63333333334
288	475.866666666669
289	-4022.4
290	-4
291	-3173.7
292	1137.06666666667
293	-40849.6666666667
294	5969.3
295	-50220.2666666667
296	-13733.6
297	19046.5
298	12068.4
299	529.200000000001
300	-5412.1
301	4922.8
302	-15772.6333333333
303	-5660.56666666667
304	-6788.83333333334
305	4559.43333333333
306	-20137.8666666667
307	2261.43333333333
308	12228.7
309	-32304.1
310	476.800000000003
311	-11932.6666666667
312	-1134.89999999999
313	-47477.9666666667
314	13711.7333333333
315	3153.6
316	-3018
317	-2859.16666666667
318	138.233333333334
319	-1217.56666666667
320	6786.53333333333
321	1173.6
322	-32268.8
323	6419.3
324	-29769.4666666667
325	14104.8333333333
326	-20391.6
327	3969.10000000001
328	4805.23333333334
329	5926.36666666667
330	-45363.3666666667
331	6307.53333333333
332	-9499.86666666667
333	6636.8
334	13330.5
335	1713.5
336	-21462.4
337	-2963.06666666667
338	4355.46666666667
339	3880.13333333333
340	11401.6
341	-37936.8666666667
342	-12721.1
343	34985.7333333333
344	6042.4
345	20448.5
346	-5163.6
347	-43459.6666666667
348	5248.56666666667
349	-6309.06666666667
350	27926.8
351	-1742.5
352	37018.1666666667
353	9818.83333333334
354	32405.6
355	9003.59999999999
356	865.599999999999
357	369.199999999999
358	-393.733333333337
359	-30799.2333333333
360	11216.1
361	3525.73333333333
362	23434.0333333333
363	-2789.46666666667
364	-17203.5
365	-70271.5666666667
366	8360.8
367	-63101.3
368	-2795.36666666667
369	-7043.2
370	3578
371	-7727.16666666667
372	9297.6
373	-66977.8666666667
374	-37987.1
375	-852.800000000001
376	-5443.89999999999
377	6199.36666666666
378	1706.3
379	-534.300000000003
380	-49727.7
381	1918.1
382	-7056.13333333334
383	-79492.8
384	-4741.56666666667
385	5780
386	-22941.9666666667
387	7429.3
388	-39514.0666666667
389	1070
390	1884.03333333333
391	-2812.13333333333
392	-21570.8
393	-10722
394	-157.900000000001
395	-19146.2666666667
396	-1623.06666666667
397	15287.8333333333
398	8656.33333333333
399	-2976.1
400	-10371.7666666667
401	9590.53333333334
402	-19115.7666666667
403	5369.1
404	-38497.2666666667
405	5985.6
406	-65479.2666666667
407	-56898.7333333333
408	12358.5666666667
409	-17496.1
410	56183.4666666667
411	166.300000000003
412	7958
413	9743.13333333334
414	3017.53333333333
415	-1141.6
416	12663.4666666667
417	939.200000000001
418	10250.8
419	1715.46666666667
420	11816.7
421	154.300000000003
422	5971.7
423	-8230
424	-25474.45
425	-42365.0666666667
426	3170.1
427	-2128.76666666667
428	-3249.86666666667
429	3338.56666666667
430	-4361.7
431	-26999.9666666667
432	1756.76666666667
433	180.833333333343
434	1774.09999999999
435	-22415.7
436	-461.600000000006
437	-7563.7
438	792.4
439	-6220
440	-6776.1
441	18402.6666666667
442	-13225.4666666667
443	-281.766666666666
444	-39900.1666666667
445	-3940.5
446	15865.1666666667
447	1534.13333333333
448	1047.9
449	4452.93333333333
450	-6414.66666666667
451	-67683.9
452	-6487.46666666667
453	4818.36666666666
454	7644.1
455	559.200000000001
456	16181.3
457	-2522.93333333333
458	-99377.1
459	2534.1
460	38.2999999999993
461	4158.9
462	-7484.3
463	-870
464	-18479.4
465	6309.86666666666
466	5328
467	1438.40000000001
468	2689.60000000001
469	-2912.53333333333
470	-26822.7
471	29580.5
472	4655.60000000001
473	-15608.9
474	-7071.43333333333
475	-1416
476	8667.7
477	-19960.9
478	7586.96666666666
479	1035.7
480	-52992.1666666667
481	-1548.66666666666
482	6766.8
483	1651.03333333333
484	-18805.5666666667
485	-58583.1666666667
486	-707.833333333334
487	-22973.7666666667
488	-8664
489	7507.3
490	-3762.4
491	2823.2
492	13770.2666666667
493	1820.66666666667
494	22885.8666666667
495	-29946.7666666667
496	4877.2
497	3816.9
498	-28131.0666666667
499	-125.033333333336
500	4735.23333333334
501	-4816.68333333333
502	-55437.4666666667
503	3652.23333333334
504	-23703.7666666667
505	-15156.9333333333
506	2371.4
507	2224.13333333334
508	84.1000000000022
509	1555.5
510	-33411.3666666667
511	-8114.40000000001
512	-1241.16666666667
513	5687.33333333334
514	4469.73333333333
515	-10426.4
516	12752.7
517	-58272.4
518	-6999.86666666667
519	-22229.0666666667
520	-389.7
521	-10121.2
522	1290.56666666667
523	-7837.36666666667
524	3132.66666666666
525	1993.5
526	-48120.8
527	-629.099999999999
528	19369
529	-7410.16666666666
530	6264.66666666666
531	-18823.5
532	5998.4
533	-30019.3
534	-20390.9666666667
535	-33722.9666666667
536	-56477.6666666667
537	-10688.1333333333
538	-38759.1666666667
539	-52296.4
540	20065.4666666667
541	-543.466666666667
542	-20346.6666666667
543	5621.73333333334
544	-1049.3
545	2647.76666666667
546	15104.7666666667
547	-3089.6
548	-6550.8
549	-5272.53333333334
550	2756.7
551	9562.16666666667
552	-10764.9
553	13011.7
554	-2367.7
555	-4142.93333333333
556	-65061.4
557	31.0999999999985
558	1228.4
559	-6134.26666666667
560	8372.93333333333
561	2623.06666666667
562	17852.5333333333
563	-10541.2666666667
564	-3867.1
565	-1149.63333333333
566	-5956.03333333333
567	3192.03333333334
568	2769.9
569	6019.9
570	12629.8333333333
571	-27688.0666666667
572	-3196.5
573	9028.83333333334
574	-5501.5
575	3637.03333333333
576	-1543.5
577	-113.200000000004
578	-4465.6
579	-2688.26666666667
580	-15196.9666666667
581	7200.7
582	14591.5333333333
583	-2095.63333333333
584	11135.7333333333
585	6931.03333333333
586	7330
587	15267.7
588	1296.23333333333
589	-14013.6
590	-58512.6
591	-43913.5
592	-18427.4666666667
593	108.300000000003
594	10290.1666666667
595	1188.83333333333
596	-24374.3
597	1644.13333333333
598	1913.5
599	-2433.46666666667
600	-4158.4
601	-120.799999999999
602	10252.7
603	7003.13333333334
604	12277.6
605	-37434.7
606	-23797.8666666667
607	287.200000000001
608	-189.366666666669
609	-1170.53333333333
610	-8958
611	-2672.5
612	4399.3
613	-23370.3333333333
614	-54875.2
615	-5211.46666666667
616	1179.73333333333
617	-39154.8166666667
618	-1093.46666666667
619	-12090.5666666667
620	-4685.23333333333
621	-13781.2666666667
622	9468.4
623	3188.8
624	-6463.5
625	4911.33333333333
626	12707.9
627	-9406.23333333333
628	-2758.7
629	4686
630	3123.6
631	-3039.2
632	8330.39999999999
633	4051.5
634	-465.599999999999
635	1413.6
636	-336.5
637	2170.53333333333
638	-18393.9
639	87.1000000000058
640	6434.7
641	1022.5
642	-3659.2
643	-36164.3666666667
644	2634.1
645	-1637.16666666666
646	-4912.03333333334
647	7910.23333333334
648	-501.5
649	-4739.46666666666
650	-12803.2
651	-33409.1666666667
652	40319.4666666667
653	4168
654	-28615.5
655	-2108
656	-57.5
657	1317.06666666667
658	7089.5
659	-12201.0666666667
660	-740.76666666667
661	-26149.5
662	5231.63333333334
663	-7088.03333333333
664	-1768.63333333333
665	6661.03333333333
666	-1309.3
667	-2342.4
668	-4092.43333333333
669	-2707.9
670	40458.1
671	291.600000000006
672	-13657.1
673	-8412.13333333333
674	1545.56666666667
675	8031.6
676	5116.56666666667
677	-9054.76666666667
678	-15801.3666666667
679	-1904.7
680	9748.48333333334
681	-41173.4666666667
682	19412.7333333333
683	-21011.1
684	1502.66666666667
685	-4399.5
686	757.866666666667
687	8529.76666666667
688	-22732.6666666667
689	-3676.26666666667
690	1804.93333333333
691	21596.9666666667
692	6127.46666666666
693	-47874.8
694	2605.73333333333
695	-2644.76666666666
696	13128.5333333333
697	-32951.8666666667
698	-2807.6
699	14445.9666666667
700	10870
701	-1962.8
702	-7492.6
703	4304.5
704	-600.266666666666
705	3526.8
706	-27528.6666666667
707	-47481.2666666667
708	-4660.5
709	4423.03333333333
710	-25810.6666666667
711	5608.66666666666
712	15697.6
713	-2224.3
714	-1550
715	10733.4666666667
716	98
717	3269.93333333333
718	-38065.6666666667
719	3113.2
720	-1814.4
721	3989.2
722	-3789.7
723	21143.6
724	1232.5
725	-8557.66666666667
726	-68078.6
727	-31698.3
728	-53016.5666666667
729	-47441.0666666667
730	4992.93333333333
731	1219.06666666667
732	5268.33333333334
733	-7427.6
734	34567.1
735	-52334.6
736	-11262.7666666667
737	24467.9333333333
738	-5311.86666666665
739	19995.3333333333
740	-7524.90000000001
741	-4145.86666666666
742	8662.3
743	-30784.9666666667
744	-3454.86666666667
745	-17044
746	4071.03333333333
747	2198.53333333333
748	-10612.1333333333
749	939.633333333333
750	8155.43333333333
751	4040
752	1197.16666666667
753	2683.05
754	3879.93333333333
755	-9141.6
756	-588.5
757	5304.39999999999
758	-4231.73333333333
759	7956.5
760	-4584.8
761	-19488.9
762	9388.89999999999
763	3691.46666666667
764	-1186
765	7213.16666666667
766	-6665.06666666667
767	3995.33333333334
768	-7536.8
769	-2083.33333333334
770	-1703.73333333333
771	-476
772	12873.3333333333
773	-23878.6666666667
774	-3794.1
775	7524.3
776	2783.33333333333
777	29076.2333333333
778	2344.1
779	1202.66666666667
780	3924.5
781	1652.43333333333
782	2596.4
783	9637.73333333333
784	-67589.4
785	3521.5
786	-3162.4
787	-1325.5
788	-34787.1666666667
789	-1071.36666666667
790	975.299999999999
791	1044
792	4260
793	10709.7
794	-188.9
795	-97407.6666666667
796	-8119.8
797	-3717.6
798	-8130.7
799	24549.3333333333
800	3179.33333333333
801	-1035.8
802	6500.83333333334
803	-3049.3
804	-15877.7666666667
805	-12816.7
806	-3691.86666666667
807	-4728
808	-1723.73333333333
809	4024.83333333334
810	-15582.3666666667
811	8937.2
812	1289.46666666667
813	-78358.05
814	-3681.36666666667
815	-13992.3
816	-37267.6666666667
817	2565.46666666667
818	-1166.56666666667
819	-60145.7
820	-4235.96666666667
821	-11353.8666666667
822	1988.8
823	-2097.86666666667
824	-166
825	18046.3666666667
826	796.166666666667
827	-9023.2
828	7390.8
829	1106.4
830	3075.83333333333
831	-3954.1
832	3157.33333333333
833	16407.5
834	-115231.566666667
835	-31525.9
836	15468.7
837	-7099.46666666667
838	6841.3
839	-34122.2666666667
840	-2905.1
841	-5544.13333333334
842	39297.0666666667
843	3582.1
844	3012.4
845	-3184.5
846	6038.8
847	13404
848	-3019.2
849	4486.66666666667
850	1746.89999999999
851	-738.900000000001
852	2319.46666666667
853	-1476.93333333333
854	2862.8
855	1933.86666666667
856	-21273.7666666667
857	915.166666666664
858	1701.86666666666
859	-324.800000000003
860	1352.8
861	43841.8666666667
862	8855.93333333333
863	-12862.2333333333
864	-26157.2666666667
865	-47083.8
866	2011.43333333333
867	-27622.2333333333
868	-16102.5333333333
869	9480.9
870	3518.93333333333
871	19360.5333333333
872	-4247.76666666666
873	-12517.5
874	4862.66666666666
875	-74979.75
876	10459.1333333333
877	7158.5
878	-8387.06666666667
879	4663.86666666666
880	7742.26666666667
881	752.26666666667
882	6123.03333333333
883	5244.53333333333
884	-5563.6
885	-2188.8
886	2853.23333333333
887	28342.4
888	1055.3
889	-6107.03333333334
890	903.099999999999
891	-3892.66666666666
892	-10469.9666666667
893	2110.69999999998
894	5940.46666666667
895	2348.56666666667
896	22201.1
897	-665.600000000002
898	-6090.56666666667
899	-4658.8
900	8103.1
901	-8705.3
902	6213.16666666666
903	-6041.2
904	3010.7
905	-21928.7
906	6417.7
907	-686.899999999998
908	12480.5
909	-63244.5
910	-974.933333333334
911	2928.9
912	-8068.3
913	-9632.66666666667
914	-5249.6
915	-20896.9
916	-43492.0666666667
917	-3603.7
918	-3084.76666666666
919	-43929.9
920	-2178.7
921	4879.56666666667
922	-8844.3
923	2008
924	-4802.56666666667
925	24614.2666666667
926	2825.46666666667
927	9704.63333333334
928	-15184.6666666667
929	-2574.83333333334
930	3947.46666666667
931	-1278.9
932	7589.46666666667
933	3377.6
934	5227.3
935	844.900000000001
936	-2787.3
937	12142.5
938	-28954.7666666667
939	7588.10000000001
940	-3142.7
941	6178.23333333333
942	-30606.2666666667
943	-10746.9666666667
944	1284.36666666667
945	3289.46666666667
946	-4181.46666666667
947	-1763.1
948	7798.9
949	1811.9
950	3778.5
951	-10800.8666666667
952	1953.73333333333
953	470.133333333335
954	2578.83333333333
955	16210.1
956	-56516.1666666667
957	3317.73333333333
958	-2558.76666666667
959	-2539.6
960	8783.83333333333
961	-8994.53333333333
962	-14582.2333333333
963	-1912.4
964	742.366666666667
965	-29621.9166666667
966	-23561.2666666667
967	1179.63333333333
968	-6819.46666666667
969	394.100000000002
970	-23843.2
971	-10644.8
972	-1212
973	5994.16666666666
974	1694.7
975	2478.16666666667
976	-1538.53333333333
977	-621.066666666668
978	10508.3
979	-16506.7
980	33754.1666666667
981	-53056.7666666667
982	445.033333333333
983	22317.0666666667
984	4220.9
985	-6279.5
986	7357.86666666667
987	-29857.7666666667
988	-5906.8
989	-1439.3
990	-9878.7
991	1511.1
992	1627.33333333333
993	-4949.86666666667
994	-1714.89999999999
995	1458
996	4978
997	6838.76666666666
998	623.699999999999
999	10865.7333333333
1000	1134
