# Supplementary material for: Chromosome Copy Number Variation and Control in the Ciliate Chilodonella uncinata
Source: PLoS One. 2013 Feb 20;8(2):e56413. doi: 10.1371/journal.pone.0056413 (PMC3577910; doi:10.1371/journal.pone.0056413)
Supplement: Dataset S1 — Chromosome copy numbers from the experimental and simulated cell lines of Dataset of Chilodonella uncinata . dataset.zip is a compressed file. exp_data.csv contains the experimental data derived from qPCR analyses (Cell.line = original cell line; Time = time point of the DNA extraction; DNA.extract = DNA extract replicate; Gene = macronuclear chromosome; CNPC = copy number of the macronuclear chromosome per cell). The remainder of the CSV files are from the simulations. Each CSV file contains data on 1000 simulations where the change in variance from initial to final for each simulation is stored under column ‘x’. See _readme.txt in the compressed file dataset.zip for documentation of the file names. (ZIP) [file pone.0056413.s002.zip › dataset_S1/EF_omega0.18.csv]

	x
1	-386.5
2	8711.6
3	-5162.7
4	2880
5	-8211.56666666667
6	8016.8
7	-13821.1666666667
8	16437.2333333333
9	-3905.73333333333
10	3000.5
11	1231.89999999999
12	-36844.1666666667
13	2602.3
14	-16434.8
15	8455.3
16	-6869.46666666667
17	3987.06666666667
18	11946.6666666667
19	-267.199999999997
20	-6489.5
21	20306
22	639.099999999999
23	-47421.2
24	-3989.86666666666
25	297.600000000002
26	-9931.9
27	5589.83333333334
28	12301.5
29	5823.03333333333
30	3878.93333333333
31	10074.4
32	-54291.1666666667
33	-6803.86666666667
34	-31518
35	-8291.9
36	-2397.66666666667
37	26420.8
38	-3759.7
39	-705.966666666667
40	-2332.53333333333
41	-5043.7
42	-15.7000000000007
43	-21965.6
44	6356.13333333334
45	1464.3
46	-41861.6
47	-2455.06666666667
48	4853.3
49	-721.466666666667
50	14757.7333333333
51	-2244.1
52	340.166666666666
53	-445.366666666661
54	1253.86666666667
55	-11580
56	-9588.26666666666
57	-99408.1
58	3179.23333333333
59	-1522.16666666667
60	3756.8
61	12905.6
62	-803.466666666667
63	2669.06666666667
64	-31085.3666666667
65	2418.3
66	-7993.2
67	-2167.86666666667
68	-43.3000000000002
69	16837.9666666667
70	-1064.03333333334
71	9961.23333333333
72	-976.666666666672
73	5282.8
74	-11865.8
75	-80793.8
76	-25780.9
77	-8612.23333333333
78	-29888.3666666667
79	11631.3
80	-5037.43333333333
81	-1371.23333333334
82	393.3
83	-5960.40000000001
84	4166.39999999999
85	-3126.53333333333
86	-600.099999999999
87	-14275.0666666667
88	-22680.8
89	9698.2
90	2840.63333333333
91	8147.10000000001
92	15084.2666666667
93	10835.4333333333
94	-4942.53333333333
95	23580.6
96	-18184.8666666667
97	2552.39999999999
98	380.26666666667
99	2117.6
100	-2833.7
101	-8179.2
102	14290.3
103	4564.3
104	3909.2
105	-15489.2666666667
106	43235.1
107	16733.1
108	-32421.9
109	-6061.6
110	-6647.46666666666
111	-10968.6666666667
112	2180.26666666667
113	-51890.4
114	-220.933333333334
115	9542.39999999999
116	6729.6
117	-8549.6
118	3508.3
119	5574.26666666667
120	8570.13333333333
121	-7262.66666666666
122	611.5
123	4167.4
124	4162.66666666667
125	-7218.8
126	11599.7
127	-4812
128	-8027.2
129	1473.9
130	-5702.26666666667
131	17632.1
132	4802.13333333333
133	-9002.9
134	-250.933333333327
135	-3779.5
136	2239.89999999999
137	2697.43333333333
138	-1922.26666666667
139	-2870.9
140	12281.6
141	7907.2
142	-2417.73333333334
143	-3867.9
144	-43085.7666666667
145	-26351.5666666667
146	-7619.33333333334
147	-9029.7
148	-2699.3
149	-3164.53333333333
150	-3439.5
151	-1458.36666666667
152	21911.9333333333
153	7931.7
154	453.899999999994
155	1443.6
156	4460.03333333333
157	1907.56666666667
158	-8472.03333333333
159	2108
160	14130.9333333333
161	-6821.46666666667
162	320.699999999997
163	-87349.6
164	6530.7
165	-1394.96666666667
166	17588.9666666667
167	-24674.7666666667
168	8382
169	-39853.5666666667
170	1252.26666666666
171	-4000.3
172	-6953.2
173	2287.5
174	12648.5666666667
175	1321.06666666667
176	17479.8666666667
177	-25779.2
178	-2028.83333333334
179	2958.8
180	16886.4333333333
181	2995.5
182	10627.7333333333
183	-15753.6
184	989.899999999998
185	4168.66666666667
186	2623.2
187	7199.2
188	-1414.4
189	-27613.5666666667
190	-4772.96666666666
191	-2752.3
192	1340
193	-35200.5666666667
194	-20788.8666666667
195	14022.3
196	16749.5
197	-35215.0666666667
198	2316.43333333333
199	-1097.76666666667
200	3816.9
201	1318.3
202	1253.33333333334
203	-1634.4
204	-2046.4
205	-1896.23333333333
206	21141.9
207	-17412.8
208	2063.2
209	-4954.1
210	-14256.8
211	-11900.7666666667
212	-9821.1
213	-6122.4
214	-1869.73333333333
215	3646
216	-10296.2333333333
217	2352.43333333333
218	-48840.0666666667
219	-23123.6
220	18632.1666666667
221	7398.16666666666
222	10594
223	-24602.1
224	-978.666666666666
225	4028.5
226	7251.73333333333
227	-2705.43333333333
228	59498
229	-98346.7666666667
230	-4515.1
231	19200.4333333333
232	-1314.53333333333
233	-19614.3666666667
234	814.399999999998
235	5168.93333333333
236	-20246.9333333333
237	7906.13333333333
238	-29495.8666666667
239	2941.46666666667
240	10963.8333333333
241	3335.63333333334
242	-25444.9666666667
243	-14922.1666666667
244	1203.2
245	3009.63333333333
246	-2459.06666666667
247	-2139.36666666667
248	8561.73333333333
249	11969.6
250	5173.10000000001
251	-21706.1666666667
252	174.033333333333
253	7730.3
254	-3297.5
255	1242.5
256	10279.05
257	-13746.7666666667
258	-4585.56666666667
259	-11541.8333333333
260	-55707.1666666667
261	8864.63333333334
262	-37306.9
263	16792.1
264	9662.4
265	-11946.1
266	7611.83333333333
267	680.700000000001
268	-13747.9666666667
269	-765.600000000002
270	14621.4333333333
271	-1532.5
272	967.600000000002
273	8870.8
274	-44721.7
275	18.9000000000001
276	-13821.7666666667
277	7660.4
278	12702.4
279	-4660
280	-2737.16666666667
281	479.200000000004
282	-1825.06666666667
283	-11891.4
284	-2353.9
285	-14501.5
286	-1122.5
287	-21235.0666666667
288	-49997.8
289	-55996.1
290	-64680.2833333333
291	10619.8333333333
292	-12834.9
293	-19632.0666666667
294	-12018.1
295	301.966666666667
296	8373.56666666667
297	-36143.5
298	-248.4
299	-2066.93333333333
300	-3563.06666666667
301	8131.7
302	1628.4
303	3666.1
304	-4322.8
305	-263.333333333336
306	4107.2
307	9686.5
308	-7452.76666666667
309	8522.5
310	13047.4333333333
311	-6530
312	-4793.1
313	-4313.5
314	30656.4
315	-26995.8666666667
316	9420.1
317	-504
318	-544.799999999999
319	-29142.5666666667
320	4603.73333333333
321	-3724.8
322	-5900.5
323	3433.1
324	669.833333333333
325	-884.766666666666
326	-2055.3
327	9049.23333333333
328	3322.56666666667
329	-12804.3666666667
330	-27942.4666666667
331	37907.4666666667
332	-72623.6666666667
333	-7337.76666666666
334	-2002.9
335	15980.5
336	-20163.2666666667
337	-26948.9666666667
338	10341.3666666667
339	-2992.8
340	2711.43333333333
341	-9027.16666666667
342	6770.93333333333
343	4609.2
344	4216.93333333333
345	-10626.9666666667
346	-50665.8666666667
347	3266.36666666667
348	-26727.0666666667
349	13628.7333333333
350	-4568.16666666666
351	-32138.1666666667
352	13113.5666666667
353	-2959.43333333333
354	-28929.2
355	-124335.933333333
356	-3647.6
357	2415.1
358	-17978.7666666667
359	-6266.53333333333
360	-1523.06666666667
361	-6447.46666666667
362	-10196.6666666667
363	-237.333333333332
364	-42854.3666666667
365	-9666.7
366	347.199999999999
367	2767.36666666667
368	4346.36666666667
369	542.133333333339
370	-17322.1
371	-13289.6
372	-5294.4
373	-6124.96666666666
374	-7080.5
375	2408.1
376	14.4000000000015
377	4559.86666666667
378	-9763.3
379	10391.1
380	-31674.2666666667
381	-5314.66666666666
382	-15901.0666666667
383	-4664.8
384	-45340
385	-5525.6
386	-1149.96666666667
387	-5607.9
388	5116.03333333333
389	-53542.7166666667
390	-1484.96666666667
391	-1520.1
392	1386.4
393	-3368.26666666667
394	9148.26666666667
395	-6549.76666666667
396	6209.06666666667
397	-3932.23333333333
398	-13432.4
399	11012
400	8832.63333333333
401	10272
402	17503.4666666667
403	-6147.2
404	-28831.5666666667
405	-2122.1
406	1022.8
407	-2454.96666666667
408	-24287.1
409	-6210.98333333333
410	-3720.8
411	1752.4
412	-539.066666666666
413	-5063.86666666667
414	-7832.8
415	214.700000000004
416	-29018.9333333333
417	-7043.06666666667
418	5002.96666666667
419	-22828
420	807.233333333337
421	6310.1
422	-11604.4
423	-1282.3
424	10055.3
425	2365.33333333334
426	-2937.33333333333
427	-2287.33333333334
428	-215.200000000001
429	-14210.6666666667
430	1504.26666666667
431	-23331.5666666667
432	-38.7999999999993
433	6771.83333333334
434	12131.0333333333
435	2508.4
436	4484.5
437	2644.66666666666
438	4980.23333333333
439	3837.63333333333
440	12204.6666666667
441	2269.2
442	234.5
443	5405.86666666666
444	11120
445	-1760.1
446	-2117.06666666667
447	12636.8
448	-5037.60000000001
449	-23803.0666666667
450	-10772.2
451	-3935.2
452	-8177.23333333333
453	-33000.5333333333
454	-3638
455	3459.6
456	-1821.23333333333
457	-1583.23333333333
458	1633.33333333334
459	-2159.6
460	12622.2666666667
461	8099.96666666666
462	-4840
463	6274.13333333334
464	3520.53333333333
465	-2688.76666666666
466	-43938.0666666667
467	27277
468	6086.8
469	18676.9
470	-25218.8666666667
471	84.5
472	4562.39999999999
473	-2778.8
474	-37001.1666666667
475	-809.033333333336
476	-5619.63333333334
477	-9558.26666666667
478	13396.1666666667
479	-24599.8666666667
480	20846.5
481	1009.06666666667
482	-5981.06666666667
483	-38313.1666666667
484	-14819.6
485	-1723.1
486	4377.5
487	2843.23333333332
488	8122.63333333333
489	-43240.2
490	-107391.766666667
491	5892.76666666667
492	-28541.3666666667
493	303.066666666668
494	48601.2
495	-5334.53333333333
496	-3731.06666666667
497	-3848
498	3350.93333333333
499	-815.966666666667
500	-5294.76666666667
501	2800.43333333333
502	-8725.7
503	9096.13333333333
504	16520.1
505	1257.8
506	-9436.66666666666
507	-1281.6
508	-7822.3
509	4796.89999999999
510	-1854.53333333333
511	-1962.8
512	-2887.2
513	327.299999999999
514	-6448
515	1750.4
516	-611.600000000002
517	3705.16666666667
518	2492
519	-2129.46666666666
520	5467.83333333334
521	-11322.4
522	-42837.3666666667
523	-15096.8
524	11122.5666666667
525	-576
526	-2839.16666666667
527	-5615.2
528	23494.7
529	65933.2
530	-3026.8
531	1114.53333333333
532	-5113.7
533	24555.8666666667
534	-25445.0666666667
535	-3344.56666666667
536	2634.3
537	6899.9
538	-12193.8
539	-52227.6
540	16324.4
541	-7610.23333333333
542	27507.4666666667
543	-8108.63333333333
544	-47243.4333333333
545	-33925.9666666667
546	-11340.7666666667
547	8507.83333333333
548	-4592
549	7384.3
550	4720.33333333334
551	29472.8
552	3832.5
553	99.5999999999995
554	7445.6
555	-88.0333333333328
556	10466.7
557	-7382.86666666667
558	-7783.96666666667
559	-26132.9
560	-1938.46666666667
561	-5962.1
562	9891.9
563	-5011.46666666667
564	6584.26666666667
565	-1036.8
566	-32908.3
567	-8030.7
568	4915.6
569	-4810.8
570	-22780.3
571	-34688.6666666667
572	-4029.7
573	1771.3
574	31171.1333333333
575	-13549.3666666667
576	21886
577	-39258.3
578	-5837.9
579	-1887.2
580	4598.03333333334
581	23826.8333333333
582	5345.5
583	8294.83333333333
584	-3644.3
585	-13395.4333333333
586	-527.366666666665
587	15310.8
588	-17882.1
589	-3136.4
590	2668.63333333333
591	-204.700000000004
592	3525.73333333333
593	-2757.9
594	-1573.76666666667
595	-3272.5
596	25955.7333333333
597	-6499.5
598	12403.2
599	-25669.4666666667
600	-740.799999999999
601	6433.3
602	979.700000000004
603	-4255.2
604	-7218.8
605	-39904.7666666667
606	36393.5666666667
607	-53763.5333333333
608	9855.43333333333
609	-2008.8
610	-26759.3666666667
611	5751.6
612	958.433333333327
613	-8672.1
614	-66320.4
615	5094
616	-5816
617	68.7999999999993
618	12317.1
619	6584.63333333333
620	5822.5
621	-366.800000000003
622	6191.5
623	1863.6
624	3363.3
625	-20962.0333333333
626	-3531.3
627	-13282.5
628	-2981.83333333333
629	7080.03333333333
630	-163556.816666667
631	837.199999999999
632	2139.73333333333
633	-2491.83333333333
634	4834.4
635	-176.666666666666
636	4571.7
637	24964
638	1772.8
639	4694.13333333334
640	37093.3333333333
641	-128057.066666667
642	1031.33333333333
643	-6913.6
644	3480.93333333333
645	4239.03333333333
646	-7421.7
647	667.6
648	-14165.9
649	6809.86666666666
650	-22761.2666666667
651	-19509.7
652	1283.9
653	-49155.2
654	26099.7333333333
655	11509.8333333333
656	-21674.7666666667
657	-965.9
658	-37546.1666666667
659	11543.8333333333
660	-99168.3666666667
661	-4665.96666666667
662	2746.53333333333
663	-32453.5666666667
664	-29447.2
665	5976.53333333333
666	-2460.43333333333
667	1142.26666666667
668	-1547.46666666666
669	-1233.86666666667
670	6344
671	2088.96666666666
672	8746
673	4756.33333333334
674	2921.7
675	5469.1
676	11980
677	-9414.13333333335
678	8528.66666666666
679	-17405.7666666667
680	22605.7
681	16305.5
682	-4246.23333333333
683	4156.8
684	-8620.8
685	-3809.2
686	-6772.8
687	4958.26666666667
688	8685.63333333334
689	-142
690	7107.86666666667
691	-22235.1
692	-13427.7333333333
693	-1003.7
694	3081.9
695	-2147.6
696	9374
697	10796.6666666667
698	-9537.9
699	-98795.2333333333
700	-4164.3
701	9612.63333333333
702	3356.66666666666
703	626.300000000001
704	-3298.4
705	-4052.4
706	-32888.6666666667
707	17107.1
708	10906.7
709	-4757.7
710	-6972.16666666667
711	-1010
712	-2240
713	1402.9
714	-3125.5
715	17842
716	-30678.5
717	-8774.7
718	-10745.2
719	1180.7
720	18050.8
721	9584.63333333333
722	4930.53333333333
723	-8725.6
724	3337.7
725	-50529.1
726	-3378.9
727	4391.5
728	-1171.7
729	6035.43333333333
730	-2038.83333333333
731	3767.7
732	5195.73333333333
733	374.800000000003
734	-507.6
735	-6086.26666666667
736	5757.73333333334
737	32510.5
738	18413.0333333333
739	-19254.1333333333
740	9454.53333333333
741	33240.2666666667
742	-60342.6
743	17341.7
744	-832.400000000001
745	-729.699999999997
746	-93496.5
747	-1418.26666666666
748	1526.03333333333
749	7507.1
750	-9415.8
751	-1168
752	28198.5666666667
753	2261.36666666666
754	2131.73333333333
755	-3935.36666666667
756	-2603.96666666666
757	8112.23333333333
758	-1618.66666666667
759	1761.46666666666
760	-8948.3
761	8253.73333333333
762	1215.3
763	-3641.5
764	-4559.3
765	-6974.5
766	-558
767	-1462.63333333333
768	-16265.3
769	4322
770	-3493.73333333333
771	-15366.1333333333
772	-8140.8
773	-3998.8
774	-36376.8666666667
775	2091.53333333333
776	280.366666666669
777	5105.3
778	-4337.56666666667
779	-14615.8666666667
780	-41157.2666666667
781	-42609.5333333333
782	3595.3
783	-20855.0666666667
784	1386.7
785	-42495.0666666667
786	-65396.6666666667
787	-62022.5666666667
788	-9796.8
789	-1582.8
790	-11211.1
791	-2060
792	-1090.83333333333
793	7725.4
794	-3360.3
795	-1282.96666666667
796	11408.7666666667
797	-2438.96666666667
798	7036.13333333334
799	-20042.1
800	231.733333333323
801	5824.4
802	-14398.6333333333
803	-13450.4333333333
804	31425.6
805	31894.9333333333
806	7689.2
807	-1341.5
808	7950.39999999999
809	-29853.3666666667
810	-696.800000000003
811	-2021.66666666667
812	-183.699999999999
813	11.8000000000029
814	-2186.1
815	2665.3
816	-31933.7666666667
817	-7051.1
818	-3682.8
819	7495.4
820	2662.16666666667
821	-4652.5
822	-4434.7
823	7266
824	2983.89999999999
825	6628.53333333333
826	-4358
827	1282.8
828	3105.16666666666
829	9164.1
830	-23047.9
831	-14302.8333333333
832	-34105.7
833	-5048.76666666667
834	3866.10000000001
835	1394.53333333333
836	14152
837	418
838	-7718
839	5694.66666666666
840	11573.6
841	1173.7
842	11046.3666666667
843	2159.1
844	-8759.2
845	2366
846	-7360.9
847	-31429.3
848	-3067.2
849	-2011.6
850	-6542.10000000001
851	1810.89999999999
852	-1328.1
853	6314.3
854	-12473.1
855	-18382.4333333333
856	613.900000000001
857	2273.46666666667
858	-16353.7
859	10354.8
860	7405.76666666666
861	-2140.8
862	-4444.16666666666
863	-4659.6
864	21917.7
865	-3089.43333333333
866	-2622.96666666667
867	9724.8
868	-4092.26666666667
869	1467.89999999999
870	-6762.16666666666
871	892.566666666666
872	-1354.23333333333
873	-1929.6
874	17792.8
875	-3393.03333333333
876	-13542
877	-25759.5666666667
878	-2149.63333333333
879	-8280.3
880	-12485.6
881	-10139.1666666667
882	-2218.66666666667
883	-4337.73333333333
884	-1600.1
885	-245.200000000001
886	-15992.3
887	2748
888	-15684.7
889	6764.23333333333
890	4598.4
891	2592.73333333334
892	-16281.1
893	6149.7
894	-1144.93333333333
895	-43207.2666666667
896	-84441
897	4220.13333333334
898	3151.16666666666
899	2698.66666666667
900	-8497.2
901	-11299.8666666667
902	-6677.7
903	-39298.9666666667
904	16400.2333333333
905	1262.03333333333
906	-10857.3333333333
907	-38820.1666666667
908	-64556.9
909	2006.56666666667
910	1703.86666666667
911	-12966.9666666667
912	-3056.3
913	8332.66666666666
914	101.599999999999
915	-5213.63333333334
916	-20082.0666666667
917	3561.2
918	-3697.2
919	-2787.7
920	-25950.8666666667
921	-8862.89999999999
922	2030.53333333333
923	-2077.7
924	-11913.2333333333
925	-15857.6
926	-8345.36666666667
927	-2861.6
928	7406.1
929	-119161.2
930	-61633.6666666667
931	2995.03333333333
932	14604.2666666667
933	5660.26666666667
934	2195.93333333333
935	-24319.2666666667
936	2749.2
937	-2943.3
938	-2277.5
939	-9727.33333333333
940	-14952.3666666667
941	3570.4
942	-4756.5
943	4586.4
944	2408.8
945	778
946	-14858.3
947	-61185.0666666667
948	3833.56666666667
949	-6252.8
950	-4307.5
951	-10786.2666666667
952	-3671.7
953	-6991.5
954	-2764.4
955	6455.6
956	9632.13333333334
957	-10835.3333333333
958	1600.5
959	-1956.66666666666
960	-19412.3666666667
961	46502
962	-23045.5666666667
963	-1900.9
964	-29418.2
965	336.5
966	8485.9
967	-3146.8
968	-5563.76666666668
969	6154.3
970	-12074.4
971	-19681.9666666667
972	-9127.46666666667
973	-5031.9
974	-4079.1
975	8690.8
976	-10141.6
977	10033.7
978	-17996.8
979	11359.9
980	-26090.7666666667
981	2016
982	23806
983	3517.46666666667
984	-2753.33333333333
985	4944.3
986	-5841.06666666667
987	7529.3
988	-2344.96666666667
989	13048.5333333333
990	-2328.56666666667
991	2772.39999999999
992	1681.6
993	2251.73333333333
994	54121.1
995	2766.26666666667
996	-3106.56666666667
997	2569.9
998	4110.03333333333
999	2225.46666666667
1000	20336.5666666667
