# Supplementary material for: Chromosome Copy Number Variation and Control in the Ciliate Chilodonella uncinata
Source: PLoS One. 2013 Feb 20;8(2):e56413. doi: 10.1371/journal.pone.0056413 (PMC3577910; doi:10.1371/journal.pone.0056413)
Supplement: Dataset S1 — Chromosome copy numbers from the experimental and simulated cell lines of Dataset of Chilodonella uncinata . dataset.zip is a compressed file. exp_data.csv contains the experimental data derived from qPCR analyses (Cell.line = original cell line; Time = time point of the DNA extraction; DNA.extract = DNA extract replicate; Gene = macronuclear chromosome; CNPC = copy number of the macronuclear chromosome per cell). The remainder of the CSV files are from the simulations. Each CSV file contains data on 1000 simulations where the change in variance from initial to final for each simulation is stored under column ‘x’. See _readme.txt in the compressed file dataset.zip for documentation of the file names. (ZIP) [file pone.0056413.s002.zip › dataset_S1/EF_omega0.2.csv]

	x
1	1596.26666666666
2	4430.23333333334
3	-15435.6
4	-2960.4
5	-4177.6
6	-26691.2666666667
7	-642.400000000009
8	-9238.3
9	-6091.60000000001
10	2633.2
11	7878.5
12	-3554.8
13	-32111.2
14	-1346
15	4537.2
16	2642.8
17	-41.7000000000007
18	6253.89999999999
19	-5238.1
20	-1569.16666666667
21	-104984.866666667
22	3575.06666666667
23	1390.93333333333
24	215.066666666666
25	3051.33333333333
26	1240.8
27	-6336.4
28	-1764.9
29	-42950.8666666667
30	2606.9
31	-1597.1
32	-1689.86666666666
33	-45384.3666666667
34	-22854
35	-684.400000000005
36	8124.8
37	-1939.26666666667
38	-4723.63333333334
39	-2141.5
40	4177.1
41	-15839.3333333333
42	11062.4
43	3422.4
44	14972.7
45	12309.0333333333
46	3766.3
47	4096
48	7271.5
49	20415.0666666667
50	-2711.2
51	462.000000000002
52	30273.1666666667
53	10693.3
54	-47229.7
55	-1877.9
56	8041.1
57	-5468.1
58	3481.36666666666
59	-55888.7166666667
60	1044.4
61	7239.2
62	-10039.7666666667
63	-2968.96666666667
64	4098.7
65	-6892.5
66	-2362.8
67	-9963.76666666667
68	-4235.83333333334
69	-33858.0666666667
70	13526
71	-5042.4
72	-17111
73	-20130.4
74	11183.0666666667
75	925.166666666668
76	-3101.76666666667
77	-2749.06666666667
78	-3962.9
79	-80329.4
80	-29327.9666666667
81	-6082.36666666667
82	-16267.2
83	-2684.9
84	-1369.43333333333
85	-5326.8
86	-8757.73333333333
87	3043.9
88	15583.6
89	-20929.7333333333
90	18471.4666666667
91	-22793.3666666667
92	11984.5
93	-1324.8
94	-3580.05
95	1474.26666666667
96	-17364.6666666667
97	14180.8
98	-18183.6333333333
99	4905.9
100	-2860.1
101	13035.1
102	-60140.3666666667
103	-4333.23333333334
104	5275.06666666667
105	-44015.2666666667
106	1380.83333333334
107	3346.03333333333
108	-3242.89999999999
109	-1437.5
110	-73798.5666666667
111	-27253.8666666667
112	-15989.5666666667
113	-7499.1
114	-5279.36666666667
115	-1741.3
116	-963.599999999999
117	-1789.63333333333
118	-54036.5
119	-12555.4666666667
120	3571.9
121	4595.63333333333
122	4560.76666666667
123	-4637.43333333333
124	-1606
125	4140.03333333333
126	-5871.7
127	-28846.95
128	-22268.2
129	-2059.2
130	6557.06666666667
131	-17082.3
132	-5102.93333333333
133	-3909.2
134	-3512.4
135	-11431.7666666667
136	-6927.1
137	6354.7
138	10893.3
139	-709.599999999999
140	-4844.5
141	11599.5
142	342.366666666669
143	-8501.33333333333
144	2765.43333333333
145	-2411.3
146	-17614.8
147	-36361.2
148	-295.066666666666
149	-15980.7666666667
150	6768
151	13560.4
152	5995.36666666667
153	8861.5
154	21691.9
155	7750.1
156	528.766666666667
157	-25170.2
158	-8709.2
159	2184.7
160	702.900000000001
161	-6046.4
162	-1330.43333333333
163	1690.03333333333
164	-65752.3666666667
165	3864.23333333334
166	-13757.2
167	2377.83333333334
168	-14597.7666666667
169	21926
170	-4542.53333333334
171	2401.96666666667
172	-15723.2
173	-4655.60000000001
174	-6946.3
175	5692.5
176	-10059.5
177	1387.43333333333
178	-77736.5333333333
179	-13447.8333333333
180	-3173.7
181	7589.6
182	3713.86666666666
183	1394
184	24263.5
185	2979.7
186	-2115.23333333333
187	12083.3666666667
188	-30146.9
189	-1298.43333333333
190	13983.8333333333
191	-2931.73333333333
192	-13478.1666666667
193	-16919.8666666667
194	-11316.9
195	-3333.06666666667
196	-8666.53333333334
197	-9258.5
198	-37162.7
199	-13196.9333333333
200	-1234.13333333333
201	92.2999999999956
202	-10190.1
203	8921.5
204	2350.9
205	-3470.8
206	14822
207	32948.8
208	12708.2666666667
209	9957.9
210	16437.0666666667
211	28383.3333333333
212	9013.7
213	993.033333333333
214	1663.56666666667
215	1821.5
216	18621.7333333333
217	-19924.3
218	-17290.9333333333
219	-2305.6
220	-4123
221	6618.4
222	-18569.0666666667
223	-9230.06666666667
224	2443.46666666667
225	9938.83333333334
226	4997.33333333334
227	10755.9
228	-4830.23333333333
229	4656.9
230	-17823
231	-1930.63333333333
232	21004
233	1238.9
234	-984
235	5350.3
236	6866
237	987.900000000001
238	-29363.6
239	12920.1666666667
240	-1595.96666666667
241	20405.6
242	-17305.5
243	-1606
244	3900.03333333334
245	-4174.3
246	-16465.7
247	-4700.7
248	2162.66666666667
249	-10906.2333333333
250	5845.93333333333
251	-2433.06666666667
252	9429.73333333333
253	14478
254	-19482.9666666667
255	-403.366666666667
256	11664.6333333333
257	-1945.60000000001
258	-6988.93333333333
259	-1384
260	-32769.7333333333
261	806.400000000001
262	1901.6
263	-4555.73333333333
264	2859.2
265	8086.26666666667
266	7610.43333333333
267	-5187.2
268	311.633333333333
269	-35243.1666666667
270	-2164.63333333334
271	-1832.1
272	10270.1666666667
273	-16064.8333333333
274	-3721.56666666667
275	17116.5
276	6829.43333333333
277	3875.2
278	7138.51666666666
279	3854.89999999999
280	15426.1
281	2853.33333333333
282	-56162.0666666667
283	-12480.2666666667
284	-7923.89999999999
285	-15307.5
286	-1330.96666666667
287	-12562.5
288	-310.8
289	-2774.26666666667
290	10521.3
291	4692
292	2255.9
293	4340
294	-23728.9
295	-15006.8
296	22594.2333333333
297	5701.06666666667
298	-472.266666666666
299	427.700000000001
300	-54184.1
301	8674.39999999999
302	-6859.36666666666
303	7993.33333333333
304	-215.033333333333
305	5877.43333333333
306	-82602.0666666667
307	-2955
308	7355.6
309	5566.96666666667
310	-2263.56666666667
311	-21269.3
312	-4507.56666666667
313	-10608
314	8691.46666666667
315	4952.56666666667
316	-20630
317	-15995.4333333333
318	3095.63333333333
319	63784.5333333333
320	9423.2
321	-1292.93333333333
322	-36118.2666666667
323	3440.53333333333
324	-18677.7
325	4139.6
326	-4162.7
327	6894.4
328	8226.66666666667
329	-70178.5666666667
330	6381.7
331	-3569.89999999999
332	151.033333333333
333	16779.1
334	11656.8
335	-15356
336	-8697.66666666667
337	-2116
338	3588.53333333333
339	-15693.8333333333
340	3243.56666666667
341	2016.53333333333
342	856.400000000001
343	-13067.4333333333
344	-7245.33333333334
345	-14161.5
346	-3929.9
347	496.966666666666
348	-349.899999999998
349	-8576.66666666667
350	10552.6333333333
351	-1796.1
352	-26037.5
353	12410.8
354	22792.9333333333
355	-752.433333333332
356	15430.6666666667
357	9728.8
358	-26131.3666666667
359	2442.53333333333
360	5586.26666666667
361	22108.1333333333
362	12737.8333333333
363	-93330.6666666667
364	-3037.3
365	2306.53333333333
366	-3531.91666666667
367	30812.3333333333
368	-401.5
369	-1528.4
370	-15737.9666666667
371	-5507.46666666667
372	-1990.13333333333
373	7539.2
374	-1068.76666666666
375	-193.199999999997
376	2193.46666666667
377	13112.2666666667
378	1896.59999999999
379	8951.3
380	-3058
381	20265.8666666667
382	-18773.4666666667
383	30177.7
384	-26086.4
385	-148.666666666664
386	-41857.2166666667
387	11023.7333333333
388	7724.5
389	-4964.4
390	-27667.3666666667
391	-1836.9
392	-20805.8666666667
393	851.033333333333
394	-14595.6
395	-16319.9666666667
396	3066.4
397	-3411.6
398	-2902.26666666666
399	-2236.66666666666
400	-55.4666666666653
401	-3200.9
402	-907.733333333337
403	-9292
404	16657.6333333333
405	8142.26666666667
406	28653.8333333333
407	12494.9
408	-958.266666666666
409	-20983.8666666667
410	6720.7
411	-641.6
412	-4558.1
413	-2654.83333333333
414	-22297.3666666667
415	495.5
416	-36287.5666666667
417	16545.8666666667
418	-2710
419	-64546
420	7773.56666666667
421	-1439.46666666667
422	-7556.40000000001
423	13160.3
424	-27890.3
425	-14398.9333333333
426	7437.46666666667
427	8851.83333333334
428	-9608.36666666665
429	4969.06666666667
430	-1459.63333333333
431	-622.266666666663
432	-37872.45
433	3736.4
434	4216.4
435	-464.566666666668
436	-4163.03333333333
437	14984.4333333333
438	9035.83333333333
439	-8886.66666666667
440	-578.099999999999
441	22739.3
442	-2672
443	-31170.9666666667
444	4733.23333333334
445	10795.9
446	-19656.5
447	-15527.2666666667
448	1438.4
449	-1396.96666666667
450	-349.599999999999
451	-26435.9666666667
452	6804.4
453	22075.0333333333
454	20904
455	-20632.7
456	30293.3333333333
457	-11567.9666666667
458	-1035.7
459	-10198.4
460	10372.9
461	-39505.7666666667
462	12382.8
463	-9790.4
464	31426.5
465	-15208.6
466	-67239.3666666667
467	247.233333333332
468	4943.6
469	-7460.36666666667
470	3173.6
471	-39463.1
472	-3758.5
473	4872.83333333333
474	-6456.53333333333
475	-52971.0666666667
476	9680.89999999999
477	12270.7
478	-5820.9
479	2770.8
480	-1518
481	5090.10000000001
482	-24560.7666666667
483	-4464
484	39627.6
485	1645.36666666666
486	-8819.7
487	-2254.53333333333
488	9277.60000000001
489	-1339.33333333333
490	-8290.26666666667
491	9701.7
492	12519.2333333333
493	-1470.3
494	3756.39999999999
495	-13164.4666666667
496	986.799999999999
497	2185.63333333334
498	-53558.3666666667
499	-4350
500	-16137.5666666667
501	3553.86666666667
502	-2534.66666666667
503	-19643.1666666667
504	21987.7333333333
505	-3947.73333333334
506	-3626.9
507	-4363.76666666666
508	-14386.4
509	-27505.5
510	-1538.63333333333
511	-6664.1
512	3310.16666666667
513	-10419.5666666667
514	-1251.1
515	31138.4
516	-61418.5666666667
517	-6752.4
518	-15418
519	-1116
520	-7551.33333333333
521	-214.666666666664
522	-9131.2
523	-4090.93333333333
524	-14552.2666666667
525	1006.23333333333
526	-10501.7
527	6105.7
528	-4661.26666666667
529	237.200000000001
530	-6787.63333333333
531	-44549.4
532	1609.2
533	5291.73333333333
534	28895.2
535	-76988.9666666667
536	-11375.9
537	3114.63333333333
538	6442.96666666667
539	257.333333333336
540	12583.3
541	552.1
542	22333.6
543	-11381.5
544	1893.33333333333
545	-6334.26666666667
546	-29160.0666666667
547	9450.3
548	-306.400000000001
549	1529.83333333333
550	-1227.16666666667
551	-53800.7666666667
552	1405.2
553	9280.96666666667
554	-10560.4
555	-290.433333333338
556	3229.46666666667
557	-125391.65
558	-3242.3
559	-1274.8
560	10913.5
561	-16945.4
562	-890.400000000001
563	22667.7
564	-5580.5
565	7002.4
566	7505.86666666667
567	-4057.7
568	-7600.53333333333
569	-3367.83333333333
570	12757.3666666667
571	618.966666666667
572	105.333333333332
573	5584.26666666666
574	-4102.66666666667
575	9742.3
576	-63750.8
577	7114.13333333333
578	-1555.33333333333
579	-7211.83333333334
580	6175.76666666668
581	5839.73333333333
582	-1946.1
583	-54188.2
584	7066.09999999999
585	3180
586	2605.73333333333
587	-12341.6
588	-23114.9666666667
589	1997.73333333333
590	-685.199999999997
591	13951.1666666667
592	-36438.5666666667
593	-432.233333333334
594	2486.16666666666
595	49555.1
596	-6696.1
597	-26860.6666666667
598	-2513.06666666667
599	-4233.6
600	-18241.1666666667
601	-8984.36666666666
602	-9634.16666666667
603	2734.03333333333
604	478.799999999999
605	2769.96666666667
606	17646.6666666667
607	16441.0333333333
608	4949.46666666667
609	-1550.4
610	23199.3666666667
611	2605.6
612	-17985.9666666667
613	-5753.6
614	-10519.4666666667
615	7776
616	-5743.7
617	-14630.1666666667
618	-60863.6
619	-12810.4
620	8630.93333333333
621	-9619.6
622	-2858.7
623	-19480.2666666667
624	-1447.76666666667
625	-110.533333333333
626	8292.5
627	-2569.16666666666
628	9776.8
629	6218.4
630	-1714.36666666666
631	-44171
632	478.566666666667
633	-39317.7666666667
634	-10260.6666666667
635	-1154.1
636	-25247.4666666667
637	163.333333333328
638	-1269.76666666667
639	-9629.6
640	3085.2
641	1797.46666666667
642	1579.23333333333
643	4637.06666666667
644	15849.0666666667
645	4857.7
646	-4393.91666666667
647	20359.7333333333
648	4382.8
649	4221.03333333333
650	-5707.16666666667
651	5750.96666666666
652	-74781.5666666667
653	8582
654	379.933333333332
655	2301.03333333334
656	-912.133333333333
657	4664.7
658	7369.6
659	6168.3
660	20475.2
661	-5847.9
662	-3066.3
663	18560.8333333333
664	16955.2
665	-1762.26666666667
666	1469.96666666667
667	-30277.6
668	-14144.3666666667
669	-4008
670	-5041.5
671	2641.86666666667
672	-1255.10000000001
673	-11703.4333333333
674	-9353.46666666667
675	-104911.966666667
676	-16146.1
677	2882
678	-2498.53333333333
679	7127.1
680	23916.8333333333
681	9528.16666666667
682	4000.8
683	16188.1
684	-9503.9
685	-4616.39999999999
686	727.900000000001
687	-65695.2666666667
688	4258.3
689	-56837.3
690	-17923.1
691	2058.93333333333
692	-10515.3333333333
693	-27048.4
694	-9978
695	-1931.73333333333
696	-119645.6
697	-10048.7
698	-1165.5
699	-4225.5
700	2741.5
701	10550.2333333333
702	-9468.66666666666
703	-8629.73333333333
704	2856.36666666666
705	-1172.7
706	1799.43333333333
707	-2981.2
708	2333.2
709	21279.1
710	3798.16666666666
711	2860.93333333333
712	-3329.9
713	3399.2
714	-52180.0666666667
715	-2135.73333333333
716	-10101.3333333333
717	-26986.8
718	509.566666666666
719	6950.1
720	4495.16666666667
721	-3588.26666666667
722	-9127.36666666667
723	-5967.2
724	4691.73333333333
725	-3099.36666666667
726	-27796.3666666667
727	-2782.13333333333
728	6662.1
729	661.100000000002
730	3470.8
731	-3867.56666666667
732	-2765.7
733	4733.03333333333
734	-24718.0666666667
735	-8819.76666666666
736	6107.9
737	-5244.5
738	10255.6333333333
739	8282.13333333333
740	6232.13333333333
741	15411.6
742	-25784.2333333333
743	-8441.5
744	-2516
745	5471.6
746	6065.2
747	-3190.9
748	-16629.6
749	5231.9
750	13232
751	-2713.3
752	-2481.33333333333
753	6658
754	-7287.76666666667
755	-800.700000000001
756	-3959.23333333333
757	197.199999999997
758	15683.5333333333
759	2172.8
760	8303.96666666667
761	14402.0333333333
762	277.633333333331
763	-2026.96666666667
764	-12587.9
765	2128.8
766	9253.33333333334
767	-399.700000000001
768	5546.1
769	10762.4
770	-19227.2
771	-15058.8
772	3190.8
773	13566
774	18391.7
775	-7414.66666666667
776	3566.93333333333
777	-34415.6
778	-6183.7
779	7453.1
780	-10666.4
781	3348.8
782	-12097.5
783	-52381.3666666667
784	3728.13333333333
785	-3522.5
786	2734.56666666667
787	-10706.3666666667
788	-17498.6666666667
789	-5731.5
790	5038.40000000001
791	2101.46666666667
792	10134.1
793	-8492.36666666667
794	478.233333333332
795	-2471.16666666667
796	-5735.3
797	12184.3666666667
798	-9700.16666666667
799	2432.66666666666
800	2103.06666666667
801	4556.66666666667
802	11429.3333333333
803	-2596.76666666667
804	12313.8666666667
805	940
806	3073.2
807	4949.5
808	1065.3
809	9301.23333333333
810	-5083.9
811	741.599999999999
812	-18669.2666666667
813	2402.13333333333
814	10026.7
815	6323.73333333333
816	-6774.4
817	3627.23333333333
818	-12997.6666666667
819	11234.1
820	4757.9
821	4955.86666666667
822	6794.8
823	6129.3
824	-59369.3666666667
825	-39327.4
826	706.033333333333
827	-1705.46666666666
828	6696.93333333333
829	-8368.3
830	-12666.1333333333
831	-8535.5
832	-2793.33333333333
833	6655.53333333333
834	18949.6
835	-5818.66666666666
836	29615.45
837	9549.60000000001
838	18363.6
839	2675.5
840	-861.300000000003
841	4252.4
842	5035.03333333333
843	-77630.3666666667
844	-2690
845	3012.1
846	-53172.8666666667
847	-17072.1666666667
848	12863.6333333333
849	5652
850	-12804.1666666667
851	11406.1666666667
852	-2847.5
853	2639.1
854	11446.2666666667
855	-3236.39999999999
856	-4396.26666666666
857	-810.933333333334
858	-8013.86666666666
859	8562.5
860	-1247.5
861	-817.299999999996
862	-2223.56666666667
863	-67758.5333333333
864	-2283.6
865	9966.8
866	7017.3
867	-3757.06666666667
868	2850.39999999999
869	-5797.73333333334
870	-3895.06666666667
871	-57105
872	-10325.9
873	-7414.4
874	8388.7
875	783.1
876	5646.7
877	-3662.26666666667
878	-88682.8166666667
879	-7941.06666666667
880	1969.6
881	-36042.6666666667
882	-6557.63333333334
883	-22433.7
884	-1514.9
885	6899.7
886	-12776.0666666667
887	12380.3
888	-2634.7
889	-378.099999999999
890	-719.466666666667
891	-2797.16666666666
892	1568.53333333334
893	967.466666666667
894	-72780.6
895	5933.43333333333
896	-50791.9666666667
897	-2009.6
898	665.099999999999
899	42182.8333333333
900	526.433333333334
901	-7412.63333333333
902	6103.1
903	4204
904	-9082.46666666667
905	31396.8333333333
906	11480.3666666667
907	-3725.76666666667
908	2733.53333333333
909	5110.39999999999
910	9427.5
911	529.333333333328
912	8796.93333333333
913	-62097.9666666667
914	2716.93333333333
915	8418.1
916	8644.56666666667
917	-7718.1
918	3919.96666666667
919	-19356.5
920	774.233333333334
921	383.599999999999
922	2015.2
923	956.5
924	-6993.06666666667
925	-3125.7
926	7662.8
927	-33853.25
928	39560.7
929	-20667.9
930	23718.6666666667
931	-1539.2
932	-47131.6333333333
933	8439.7
934	-4100.4
935	2208.83333333333
936	-2173.46666666667
937	-5558.4
938	-2117.1
939	3434.4
940	9030.3
941	4301.1
942	5241.7
943	21417.4
944	5402
945	-26054.6
946	49.5
947	-3238.56666666667
948	5048.79999999999
949	4746.39999999999
950	-5042.16666666666
951	8675.2
952	-9378.13333333333
953	6299.2
954	-33130.3
955	2440.5
956	-51490.3666666667
957	1675.3
958	6084.66666666667
959	-16830.0666666667
960	544.666666666666
961	-3903.3
962	24370.4333333333
963	7297.33333333334
964	14413.4666666667
965	-41498.0666666667
966	9312.3
967	23499.3333333333
968	-24208.1666666667
969	11888.1333333333
970	11467.5
971	338.5
972	906.399999999998
973	3711.2
974	-1554.9
975	15138.5
976	-19450.2666666667
977	-15794
978	4164.03333333333
979	1846.93333333333
980	-4993.16666666666
981	-18631.6
982	-17429.1
983	-70543.6666666667
984	-9232.36666666666
985	-333.100000000006
986	8331.6
987	-12293.1666666667
988	1749.7
989	4066.63333333333
990	11831.3
991	10556.8
992	9684
993	6234.56666666667
994	13784.6666666667
995	-1411.6
996	-6759.56666666667
997	-48360.0666666667
998	726.933333333332
999	-6878.8
1000	31894.1333333333
