# Supplementary material for: Chromosome Copy Number Variation and Control in the Ciliate Chilodonella uncinata
Source: PLoS One. 2013 Feb 20;8(2):e56413. doi: 10.1371/journal.pone.0056413 (PMC3577910; doi:10.1371/journal.pone.0056413)
Supplement: Dataset S1 — Chromosome copy numbers from the experimental and simulated cell lines of Dataset of Chilodonella uncinata . dataset.zip is a compressed file. exp_data.csv contains the experimental data derived from qPCR analyses (Cell.line = original cell line; Time = time point of the DNA extraction; DNA.extract = DNA extract replicate; Gene = macronuclear chromosome; CNPC = copy number of the macronuclear chromosome per cell). The remainder of the CSV files are from the simulations. Each CSV file contains data on 1000 simulations where the change in variance from initial to final for each simulation is stored under column ‘x’. See _readme.txt in the compressed file dataset.zip for documentation of the file names. (ZIP) [file pone.0056413.s002.zip › dataset_S1/EF_omega0.22.csv]

	x
1	13701.2
2	14200.6666666667
3	-6177.2
4	-2023.43333333333
5	12845.8666666667
6	-29504.5666666667
7	-2360.56666666667
8	2173.33333333333
9	-140.700000000001
10	1479.7
11	-9040.4
12	-13703.7666666667
13	-37325.4666666667
14	7111.33333333333
15	-21848.8
16	-2272.43333333333
17	-41979.4
18	-12108.1666666667
19	-3896.46666666666
20	1008.5
21	-210.799999999999
22	651.300000000003
23	5946.93333333333
24	-17825.5666666667
25	15658.8
26	-3641.9
27	2084.96666666667
28	1546.5
29	-1775.6
30	-7526.9
31	-127.866666666669
32	-7290.83333333334
33	-20346.6666666667
34	18698
35	-4778.4
36	-9702.13333333333
37	11350.1333333333
38	11866.8
39	3446
40	252.400000000001
41	665.5
42	-23112.8
43	5257.1
44	14034.4
45	-7024
46	6761.36666666666
47	2714.8
48	3065.83333333333
49	-4801.1
50	-12539.8333333333
51	-52543.1666666667
52	-1579.7
53	-52224.95
54	25844.8
55	10625.1
56	6700.56666666667
57	-538.3
58	8475.2
59	-26451.5666666667
60	-19161.3666666667
61	-11601.3
62	535.633333333335
63	12596.8333333333
64	1735.36666666667
65	-133.700000000001
66	-302.799999999999
67	-58.4000000000015
68	-60114
69	4579.73333333334
70	-1846.13333333333
71	-4359.7
72	8892.93333333333
73	5767.03333333333
74	-5125.76666666667
75	4126.1
76	8212.5
77	-2244
78	-1207.06666666667
79	-6718
80	4007.2
81	-59262.8666666667
82	-280.633333333331
83	13378.0333333333
84	9229.56666666667
85	8875.46666666667
86	-2533.7
87	26414
88	-2215.26666666667
89	-895.599999999999
90	-2877.86666666667
91	5347.2
92	21908.7
93	-28321.3666666667
94	-9257.63333333333
95	5946.53333333333
96	-11094.4
97	38760.2
98	-554.400000000001
99	132.5
100	10789.7
101	-3617.2
102	-1325.7
103	-17988.6333333333
104	-5432.53333333333
105	-4626.66666666666
106	2910.1
107	-3228.93333333333
108	-4605.46666666667
109	7618.1
110	-1563.9
111	1022.8
112	-356
113	1030.96666666667
114	-18613.6
115	-27491
116	7551.73333333333
117	8962.93333333333
118	5226.4
119	-1731.6
120	11745.8666666667
121	11676.9333333333
122	-1413.10000000001
123	4771.33333333334
124	1976.7
125	-10184.3
126	-659.700000000001
127	-16516.2666666667
128	-2296.13333333334
129	-1605.5
130	2195.3
131	7753.06666666667
132	-5017.76666666667
133	3854.5
134	-3821.6
135	3771.31666666667
136	1410.7
137	32122.9
138	443.45
139	-38988.2666666667
140	-5907.76666666667
141	-9638.16666666667
142	1601.23333333333
143	3486.26666666667
144	4564
145	5000.1
146	6558.4
147	-29952.5666666667
148	13122.2333333333
149	10836.8333333333
150	7915.3
151	15204.3
152	13626
153	-94.3000000000011
154	774.100000000002
155	-8772.63333333333
156	1462.3
157	3531.73333333333
158	-6397.6
159	6609.13333333333
160	578.399999999994
161	2044.8
162	3317.5
163	-33385.9
164	-1785.5
165	-7686.13333333334
166	3074.7
167	4506.4
168	-90495.2
169	-8226.3
170	-11462.1666666667
171	23218.2333333333
172	-3695.06666666667
173	9849.46666666667
174	-7624.53333333333
175	5530.4
176	22401.6
177	1232.1
178	1009.06666666667
179	-14857.0333333333
180	-3614.70000000001
181	6592.76666666667
182	-2450.13333333333
183	-53794.5666666667
184	15550
185	-3344.36666666667
186	-661.73333333333
187	-6138.56666666667
188	16729.6
189	843.900000000001
190	-26742.6666666667
191	14378.1
192	4351.83333333334
193	-45272.9666666667
194	3937.6
195	-4333.5
196	-35831.5666666667
197	3519.43333333333
198	26610.9333333333
199	3034.43333333333
200	2802.96666666667
201	-3320.13333333334
202	-8480.53333333333
203	10050.3
204	-30139.7333333333
205	10094.7
206	7773.46666666667
207	-26397.9666666667
208	-14311.7333333333
209	-1886.93333333333
210	441.866666666667
211	35762.3
212	-375.599999999999
213	-49741.4666666667
214	-8177.6
215	-4901.9
216	-25844.1666666667
217	-10812.1333333333
218	-17799.3666666667
219	2943.5
220	-46931.3666666667
221	-3062.23333333334
222	-30681.3666666667
223	-3413.46666666667
224	4655.60000000001
225	-27878.6666666667
226	-7942.5
227	-16478.8
228	-4697.3
229	-12389.9
230	22484
231	7415.6
232	-3763.46666666667
233	21.4666666666672
234	708.033333333333
235	859.599999999999
236	6091.33333333333
237	-1616.36666666667
238	1388.76666666667
239	11684.7
240	-5394.8
241	-266.966666666667
242	-735.700000000001
243	-34999.5666666667
244	-4645.2
245	-14322.3666666667
246	-27540.4666666667
247	1640.1
248	2506.03333333333
249	52535.2
250	11463.4666666667
251	-11402.9333333333
252	-2239.1
253	-18278.9666666667
254	3947.63333333334
255	-21422.7166666667
256	10374.1
257	-28306.5666666667
258	-683.733333333337
259	6339.96666666667
260	2248.63333333333
261	2234.43333333333
262	-34816.8
263	-28100.3666666667
264	-1945.63333333333
265	5075.23333333333
266	1003.3
267	8375.06666666667
268	-2445.83333333334
269	-7690.8
270	1226.23333333334
271	26625.6
272	-4435.36666666666
273	7669.73333333333
274	-3534.5
275	3580.56666666667
276	-2382.8
277	-33271.7
278	5072.63333333334
279	-4683.46666666667
280	3583.2
281	-14297.0666666667
282	-51859.3666666667
283	16101.0666666667
284	-4343.86666666666
285	4314.66666666666
286	-35719.3666666667
287	-1727.36666666667
288	-785.700000000001
289	-444.299999999999
290	-7457.9
291	-84980.3
292	16386.3
293	140.533333333333
294	-36860.6666666667
295	4498.9
296	3370.4
297	4279.6
298	-5506.96666666667
299	75018.5333333333
300	-369.466666666667
301	2327.76666666666
302	-89329.4666666667
303	-53571.9
304	13604.6333333333
305	-2324.8
306	6830.23333333334
307	-11597.0333333333
308	-1320.13333333334
309	-3292.53333333333
310	-7118.8
311	9133.9
312	17162.6666666667
313	-6697.03333333333
314	9.59999999999854
315	-3312.13333333333
316	8229.43333333333
317	-3321.63333333333
318	-12717.6
319	-341.5
320	3876.63333333333
321	5313.2
322	14595.2
323	1998.53333333333
324	193.599999999999
325	-20795.5666666667
326	-7931.60000000001
327	4871.76666666667
328	-369.066666666667
329	-166.699999999997
330	-4072
331	4051.6
332	7262
333	-7744.5
334	-3239.99999999999
335	8536.7
336	308.433333333334
337	-34.4000000000015
338	-8911.16666666667
339	3522.23333333333
340	-5874.3
341	6068.8
342	15034.9333333333
343	1295.16666666667
344	216.766666666663
345	-27462.7666666667
346	-64613.4666666667
347	20546
348	4790
349	5493.86666666667
350	13511.9
351	-35735.2666666667
352	1162.3
353	36695.2
354	-11508.9333333333
355	-52654.6
356	12989.6
357	-567.600000000006
358	-56316.3666666667
359	5438.4
360	-2575.73333333333
361	-10433.4333333333
362	12557.7333333333
363	8025.56666666667
364	-14069.4
365	2603.46666666667
366	1954.66666666667
367	-11951.4666666667
368	4280.7
369	-2992.7
370	6058.4
371	-12612.5333333333
372	11421.2
373	-6829.9
374	19076.5333333333
375	-7549.2
376	-4024.1
377	-1359.5
378	-30172.3666666667
379	-5336.5
380	-1738.16666666667
381	-5920.4
382	-43759.6
383	2415.83333333334
384	-32890.0666666667
385	-255.733333333334
386	-21346.8
387	-3456.8
388	1557.1
389	-24677.1
390	-3671.2
391	33693.2
392	-3319.86666666667
393	17510.7
394	-444.133333333333
395	-5429.73333333334
396	-33932.6
397	-21213.7666666667
398	4814.4
399	17103.1666666667
400	3300.36666666666
401	-3738.66666666667
402	873.466666666667
403	16820.3666666667
404	10413.5666666667
405	9856.73333333333
406	-4298
407	459.466666666667
408	10024.8
409	771.466666666667
410	5490.96666666667
411	-8355.06666666666
412	1504.26666666667
413	-18731.1666666667
414	-13415.3
415	14911.2333333333
416	-5489.6
417	13802
418	-2745
419	-18053.9
420	908.633333333331
421	-36256.2666666667
422	-177.066666666666
423	-10688.6333333333
424	1237.33333333333
425	-2275.46666666667
426	36324.5
427	933.299999999999
428	-7550.66666666667
429	1463.86666666667
430	583.099999999999
431	-32544.6333333333
432	-4183.3
433	-1965.56666666667
434	-13599.6
435	-32229.7666666667
436	-3133.5
437	-2117.06666666667
438	-23727.5666666667
439	-2949.73333333333
440	-59922.9666666667
441	2375.46666666667
442	-3951.60000000001
443	-2299.2
444	-5745.56666666667
445	5955.73333333333
446	2977.9
447	-16289.6
448	3473.83333333333
449	-15613.8
450	-17485.6666666667
451	847.033333333336
452	-71526.1666666667
453	-3252.4
454	-1160
455	-32476.3
456	3621.6
457	-3838
458	-6409.46666666667
459	-3996.7
460	-13176.4666666667
461	22248.4
462	-6194.5
463	1714.23333333333
464	3080.26666666667
465	-4426.43333333333
466	2632.16666666666
467	-6376.3
468	1581.03333333333
469	-116.400000000001
470	-2725.6
471	-539.5
472	-7632.1
473	-2875.73333333333
474	5992.53333333333
475	-45200.1666666667
476	-50076.2666666667
477	10699.2
478	-2908
479	1454.93333333333
480	20773.2
481	-3289.36666666666
482	2054.66666666667
483	19954.4
484	-7641.83333333334
485	3863.3
486	3655.83333333334
487	9673.89999999999
488	-314.899999999998
489	1784.03333333333
490	1316
491	4717.3
492	-7288.9
493	-38.7000000000007
494	-613.599999999999
495	-4296.8
496	982
497	6773.16666666667
498	-44649.9166666667
499	-4074.16666666667
500	-2682.43333333333
501	-5459.83333333334
502	14592.3
503	54557.1
504	10022
505	428
506	-20236.0333333333
507	-16275.3333333333
508	17918.8
509	-373.833333333328
510	-3184.1
511	813.333333333328
512	7986.89999999999
513	11189.0666666667
514	-65994.3666666667
515	-42026.8666666667
516	7504.63333333335
517	15724.1666666667
518	-374.099999999999
519	-894.400000000001
520	-8480.5
521	-12113.8666666667
522	988
523	30459.4333333333
524	8476.8
525	-7084.53333333333
526	13542
527	-97.8999999999942
528	-2763.60000000001
529	-20628.1666666667
530	32412.8
531	291.333333333336
532	3461.5
533	-551.699999999997
534	-73643.2
535	3963.56666666667
536	1854.1
537	22390.1333333333
538	6780.8
539	-11413.2333333333
540	-2202
541	15782.4
542	-31994.6666666667
543	-18883.1166666667
544	-5057.16666666666
545	42176.7666666667
546	-37288.45
547	2748.3
548	-78.8000000000011
549	-12035.7
550	7469.33333333334
551	2981.3
552	-5255.7
553	8587.2
554	-7749.46666666667
555	5796.7
556	-26408.9666666667
557	-15240.3
558	427.766666666663
559	13419.5
560	-18331.4
561	10510.9666666667
562	-43621.4666666667
563	-8724.76666666667
564	-3122.13333333333
565	8695.41666666666
566	-8126
567	-17797.9666666667
568	11244.3666666667
569	-6660.03333333333
570	-2257.36666666667
571	-7346
572	-49285.1666666667
573	-34870
574	-2454.3
575	-5692.56666666667
576	-13574.9666666667
577	-3019.26666666667
578	-22210.5666666667
579	6999.63333333333
580	-7064.3
581	-11069.7333333333
582	4064.43333333333
583	-26846.0333333333
584	1545.2
585	2826.1
586	-1797.2
587	12426.1
588	13826.2333333333
589	-12609.3333333333
590	2.39999999999964
591	-76594.1666666667
592	3560.63333333333
593	-1864.8
594	-4971.33333333334
595	15917.6333333333
596	1862.5
597	4523.2
598	-12812.8333333333
599	4141.6
600	-3889.5
601	-42637.2666666667
602	7520.1
603	24816.6333333333
604	-27558.2666666667
605	-995.299999999996
606	-15859.5
607	5281.7
608	-90135.9666666667
609	-31463.3
610	-11284.6666666667
611	-32955.3
612	4081.1
613	9351.63333333333
614	4737.7
615	-8588.5
616	-35444.9666666667
617	-507.200000000012
618	9765.46666666667
619	-9135.9
620	-68775.3666666667
621	3021.7
622	4710.26666666667
623	-855.733333333334
624	-1034.23333333333
625	12690.1666666667
626	238.5
627	15544.3
628	8792.03333333333
629	-485.866666666669
630	-32481.7666666667
631	-2053.43333333333
632	-1424.6
633	-29835.8666666667
634	2559.06666666667
635	8414.43333333333
636	22688.8
637	-8605.60000000001
638	7916.5
639	3988
640	3188.4
641	-8324.53333333333
642	973.600000000002
643	16329.8333333333
644	-21951.5
645	5069.2
646	-22578.9666666667
647	-24748.7666666667
648	-4244.53333333334
649	-920.1
650	-13585
651	2523.86666666667
652	-17722.7666666667
653	-8645.6
654	5673.63333333333
655	17019.9
656	-3842.23333333333
657	466
658	274.5
659	1912.66666666667
660	-5325.73333333334
661	8952.13333333334
662	-12597.4333333333
663	238.53333333334
664	4026
665	-5808.8
666	6696.96666666667
667	-1346.9
668	15559.2
669	-196.966666666667
670	-11082.5666666667
671	4575.2
672	16549.5666666667
673	-1765.2
674	-10693.7666666667
675	-59297.3
676	-7819.06666666667
677	5688.4
678	-1809.86666666666
679	-15876.8666666667
680	-8422
681	-6491.9
682	-12506.2333333333
683	-6528.23333333333
684	12486.3
685	22998.0333333333
686	-1764.13333333333
687	4208.43333333333
688	-345.566666666666
689	12217.6
690	1612.8
691	34815.4
692	14298
693	-7479.6
694	12886.3
695	-12616.1333333333
696	7984.96666666667
697	-32223.5666666667
698	16517.7333333333
699	6082.7
700	-38678.0666666667
701	-20817.7666666667
702	1247.3
703	3876.5
704	-1575.73333333333
705	-1509.46666666667
706	-824.133333333335
707	-4490
708	4442.1
709	-5006.9
710	-14900.7
711	8958.8
712	-6684.53333333334
713	-925.833333333336
714	-39156.1666666667
715	-2622.7
716	-4533.2
717	-3929.4
718	4564.4
719	12338.8333333333
720	13668.8
721	13261.4666666667
722	1944.96666666667
723	-331.833333333336
724	-42398.2666666667
725	-2069.46666666666
726	-44212.5
727	4426.26666666667
728	5305.7
729	-15553.9
730	-4565.36666666667
731	25211.6333333333
732	-1635.60000000001
733	-10567.7
734	2015.46666666667
735	-5130.9
736	-69241.0833333333
737	-14854.3666666667
738	1573.36666666667
739	11815.0333333333
740	-36153.7
741	-29202.3666666667
742	3111.6
743	8873.6
744	2000.1
745	-61706.3666666667
746	1109.43333333333
747	5395.7
748	32312.8
749	-1251.76666666666
750	2164.91666666667
751	-10182
752	23351.7
753	8414.8
754	-5036.7
755	-1946.13333333333
756	6426.3
757	-29106.7666666667
758	5472.76666666667
759	5777.2
760	3130.26666666667
761	-11238.4
762	2785.43333333333
763	-7054.13333333333
764	-2055.63333333334
765	12586.9666666667
766	-6359.56666666667
767	-1529.33333333333
768	-2472
769	6723.6
770	588.233333333337
771	-4492.26666666667
772	-57225.4666666667
773	-1897.7
774	-9950.53333333333
775	745.200000000001
776	-1968.13333333334
777	11575.9
778	-1755.9
779	7836.7
780	7918.63333333333
781	-27472.9666666667
782	-63160.1666666667
783	-4289.33333333333
784	2114.66666666667
785	-3671.83333333333
786	2297.03333333333
787	20210
788	-1911.06666666667
789	4141.46666666667
790	-4693.96666666666
791	-8092.93333333333
792	-6253.73333333333
793	1243.2
794	-4484.5
795	13620
796	6583.33333333334
797	3807.56666666667
798	391.033333333333
799	1222.23333333333
800	2979.73333333333
801	8747.16666666666
802	-11441.3333333333
803	4874.7
804	-6008.9
805	9543.23333333333
806	-1384.9
807	-55318.8
808	5379.83333333333
809	96.0999999999985
810	-48405.1666666667
811	42.7999999999993
812	-34377.9666666667
813	-1410.26666666667
814	-66124.3666666667
815	3631.83333333333
816	-5403.7
817	-57378.4
818	1838.66666666666
819	-4628.83333333334
820	6358.5
821	12359.3333333333
822	-8987.6
823	-5492
824	-44911.8666666667
825	-5746
826	-65244.9666666667
827	-7317.86666666666
828	2151.06666666667
829	-1235.89999999999
830	11796.4
831	-44608.4666666667
832	-22037.1666666667
833	8020.40000000001
834	-21090.0666666667
835	-13306.3
836	26270.0333333333
837	-7757.63333333334
838	17770.3
839	-7450.2
840	-3814.76666666666
841	-23752.5666666667
842	-27336.1666666667
843	-3987.03333333333
844	9536.13333333334
845	-6944.16666666667
846	-16866.4
847	-3512.1
848	-26056.5833333333
849	-4653.6
850	1728.03333333333
851	-3859.6
852	9886.16666666666
853	10383.7
854	-10101.7
855	-35680.9666666667
856	11250.7
857	-10487.6166666667
858	-1835.9
859	-892.400000000009
860	-105740.966666667
861	-1754
862	-23773.0666666667
863	-6779.06666666667
864	8995.33333333334
865	12760.3
866	8350.5
867	-7869.43333333333
868	14540.4
869	-53647.2166666667
870	-7863.5
871	-2243.83333333334
872	12575.6333333333
873	8615.5
874	6186
875	-3860.7
876	-4866.53333333333
877	11409.1
878	-32390.1
879	20413.5
880	33937.8333333333
881	-7919.3
882	-8213.46666666667
883	-1058.8
884	-17767.3666666667
885	5580.9
886	430.633333333335
887	5192.8
888	-2660.96666666667
889	-7062.13333333335
890	-2166.53333333333
891	832.900000000001
892	-18507.7
893	-37515.4666666667
894	-35524.2666666667
895	8912.23333333333
896	-2192.76666666667
897	-1311.2
898	-1295.9
899	-3480.26666666667
900	-1485.3
901	-10660.2333333333
902	-48791.9666666667
903	-25136.3666666667
904	-2426.9
905	-6328.8
906	8318.43333333333
907	-72334.8666666667
908	-8207.73333333333
909	543.899999999994
910	-9328.8
911	5617.7
912	-152.533333333333
913	-5483.10000000001
914	-61530.9
915	8694
916	7935.33333333333
917	-5933.86666666666
918	-441.5
919	-54143.1666666667
920	-11938.5333333333
921	-336.133333333333
922	18200.8333333333
923	-12783.4333333333
924	-17829.2
925	68889.0666666667
926	3830.13333333334
927	898.433333333333
928	8820.40000000001
929	2672.1
930	-2187.7
931	-40932.7666666667
932	-6131.1
933	10584.1
934	1914.7
935	-17754.6333333333
936	38133.0333333333
937	-13603.7
938	-53383.5666666667
939	-21113.8666666667
940	5649.33333333334
941	-8075.2
942	-45858.8666666667
943	4718.8
944	-4389.2
945	-11184
946	4403.33333333333
947	10315.6
948	292.4
949	-4867.56666666667
950	3960.23333333333
951	12798.3
952	-430.966666666667
953	-4986.8
954	2354.4
955	-8927.06666666667
956	2375.63333333334
957	-12724.8
958	2362.8
959	-4375.5
960	21287.2
961	2732.3
962	-3616.93333333333
963	-56360.5666666667
964	-3869.26666666666
965	18116.2666666667
966	3969.10000000001
967	1991.7
968	-8578.93333333333
969	10679.3333333333
970	-1080.76666666667
971	1284.4
972	21264.6333333333
973	3520.13333333334
974	14190.5
975	-5268.56666666667
976	4937.33333333333
977	4920.5
978	15939.0666666667
979	-9717.03333333333
980	4095.63333333333
981	1953.43333333333
982	12547.1
983	-25357.5666666667
984	-3902.03333333333
985	28846.1333333333
986	-4301.3
987	5477.33333333334
988	-36432.5
989	-3554.13333333334
990	-464
991	-7321.20000000001
992	-6790.76666666667
993	5823.9
994	-246.099999999999
995	-16670.1
996	86659.9
997	-6968.8
998	-44.5333333333328
999	-223.466666666664
1000	-15616.6666666667
