# Supplementary material for: Chromosome Copy Number Variation and Control in the Ciliate Chilodonella uncinata
Source: PLoS One. 2013 Feb 20;8(2):e56413. doi: 10.1371/journal.pone.0056413 (PMC3577910; doi:10.1371/journal.pone.0056413)
Supplement: Dataset S1 — Chromosome copy numbers from the experimental and simulated cell lines of Dataset of Chilodonella uncinata . dataset.zip is a compressed file. exp_data.csv contains the experimental data derived from qPCR analyses (Cell.line = original cell line; Time = time point of the DNA extraction; DNA.extract = DNA extract replicate; Gene = macronuclear chromosome; CNPC = copy number of the macronuclear chromosome per cell). The remainder of the CSV files are from the simulations. Each CSV file contains data on 1000 simulations where the change in variance from initial to final for each simulation is stored under column ‘x’. See _readme.txt in the compressed file dataset.zip for documentation of the file names. (ZIP) [file pone.0056413.s002.zip › dataset_S1/EF_omega0.24.csv]

	x
1	16322
2	308.399999999994
3	579.733333333334
4	4532.26666666667
5	3227.73333333333
6	1194.93333333333
7	-1992.26666666667
8	21432.4
9	27350.9333333333
10	14517.8666666667
11	-55789.1666666667
12	9938.43333333333
13	-17041.4666666667
14	5411.6
15	-5026.7
16	700.76666666667
17	-7665.86666666667
18	3027.33333333333
19	1952.8
20	17557.3333333333
21	-17728.7
22	301.700000000001
23	3628.8
24	15967.5
25	-16313.2
26	-6080.4
27	19720.5333333333
28	5909.76666666667
29	-1079.43333333333
30	17315.0333333333
31	-9367.4
32	-1335.73333333333
33	-14952.5
34	10489.0666666667
35	-38296.3
36	-25192.8
37	5529.33333333333
38	8181.6
39	2886
40	120.400000000001
41	7396.66666666666
42	-2343.1
43	9414.66666666667
44	-12604.3
45	-3733.6
46	2175.06666666667
47	1894.3
48	14632.4
49	-15269.8333333333
50	-29205.3
51	-4012.13333333334
52	43803.6
53	-8453.33333333334
54	14611.2
55	-439.3
56	-2938.8
57	15911.8666666667
58	-2525.6
59	-32333.2
60	-35266.2333333333
61	5123.06666666667
62	16349.0333333333
63	9784.63333333333
64	-1531.1
65	-6850.8
66	-80162
67	-12215.2
68	9217.63333333334
69	-1270.76666666667
70	-3120.4
71	-32402.1666666667
72	-6859.96666666667
73	-7368.5
74	960.000000000002
75	-20612.8
76	-15622.2666666667
77	-17884.1666666667
78	-19320.0666666667
79	-13486.6
80	8004.10000000001
81	26423.7
82	-2058.8
83	-75.1999999999989
84	-2286.5
85	-12265.7666666667
86	-599.199999999997
87	2750
88	-9344.93333333333
89	12604.3
90	-25805.9666666667
91	18258.8
92	6376.63333333333
93	-4928.5
94	15371.2333333333
95	-12926.0666666667
96	-3302.76666666667
97	13448.8333333333
98	-8062
99	5161.33333333333
100	-8355.56666666666
101	-18763.2
102	-12225.8333333333
103	8667.96666666666
104	-2408.5
105	3594.1
106	-7229.76666666666
107	-9423.7
108	-940.166666666664
109	-9159.6
110	9797.6
111	20428.8
112	-1247.6
113	-3737.73333333333
114	10516.4
115	6538
116	6046.23333333333
117	7300.4
118	-27364.4666666667
119	-13744.2333333333
120	-9166.26666666666
121	-25509.9
122	3013.13333333333
123	2616.26666666667
124	4479.7
125	39064.5333333333
126	6208.8
127	8782.3
128	2938.93333333333
129	-10483.6333333333
130	-95399
131	9486.93333333333
132	-2189.9
133	3445.86666666666
134	-7535.2
135	-32286.9666666667
136	3990.83333333333
137	-2097.06666666667
138	-132.699999999997
139	-29194.8
140	-2617.33333333333
141	8670.93333333333
142	5687.36666666666
143	5131.23333333334
144	6309.73333333334
145	103009.6
146	-34707.3666666667
147	2266.13333333334
148	-25846.4666666667
149	-10182.2666666667
150	-5381.6
151	-4032.13333333334
152	-18102.4333333333
153	16128.6666666667
154	-7299.2
155	-12205.2
156	38716.2666666667
157	11711.1666666667
158	12441.7333333333
159	52435.2
160	-7742.8
161	-55973.3666666667
162	13891.6333333333
163	4409.63333333334
164	-37370.3
165	1155.10000000001
166	6368.23333333333
167	12088.1333333333
168	-18194.4333333333
169	1212.76666666667
170	-9738.83333333334
171	4898.8
172	25952.5333333333
173	31789.4666666667
174	2678.7
175	-26854.85
176	-8094.83333333333
177	-6297.5
178	1583.43333333333
179	-13268.5666666667
180	33563.8666666667
181	10884.3333333333
182	-21718.7
183	10272.0333333333
184	13401.6
185	-7155.1
186	-13765.2333333333
187	-3986.76666666667
188	-2452.93333333333
189	-22321.2666666667
190	-11461.6
191	-13603.2
192	1739.1
193	24961.7166666667
194	-2268.4
195	-1621.63333333333
196	13776.9666666667
197	-55999.2666666667
198	5894.4
199	4133.83333333334
200	-15383.3
201	-33780.3666666667
202	1199.2
203	-9359.2
204	-6018.89999999999
205	7027.7
206	-43244.9666666667
207	-1515.46666666666
208	-1092.1
209	-18066.85
210	1482
211	-12032.3
212	-2176.23333333333
213	-24861.8666666667
214	-13522.1
215	-13265.2
216	-16474.4
217	3208.9
218	22977.3333333333
219	1585.7
220	-57140.1666666667
221	-2744.43333333333
222	-27365.3
223	10442.4
224	-2123.63333333334
225	14330.4333333333
226	7204.53333333333
227	-2226
228	-63614.5666666667
229	-4258.13333333333
230	-83467.2666666667
231	10482
232	1526.93333333333
233	-12585.3
234	2661.06666666667
235	10157.1
236	2758
237	1329.46666666667
238	-9286.1
239	3151.06666666667
240	-33148
241	16722.7666666667
242	656.966666666667
243	6235.6
244	8665.43333333333
245	4801.2
246	313.866666666667
247	12933.3333333333
248	13121.9
249	-2759.2
250	5287.5
251	7223.13333333333
252	-3032.8
253	-9817.7
254	9461.59999999999
255	13350.9666666667
256	-12365.3333333333
257	-2186.83333333334
258	-59922.1
259	-26758.2666666667
260	2833.06666666667
261	-17287.1
262	8652.33333333333
263	508.133333333333
264	-12919.0666666667
265	-2969.46666666667
266	13450.1
267	-6520
268	-29450.4666666667
269	-19976.1666666667
270	-7903.86666666666
271	-810.800000000001
272	5969.9
273	-7893.06666666667
274	-14052.5
275	-8380.76666666667
276	-5126
277	-333.966666666667
278	10251.8666666667
279	463.900000000001
280	-928.266666666666
281	-15609.4666666667
282	4381.2
283	-47706.9666666667
284	-7603.96666666667
285	-10034.3666666667
286	-8257.5
287	-8778.3
288	6273.06666666667
289	-62124.2666666667
290	26045.7
291	12443.7333333333
292	-6855.1
293	-3933.33333333334
294	-9680.4
295	-1560.4
296	12523.7
297	13684.4
298	-2236.10000000001
299	7535.73333333333
300	31313.6
301	6473.60000000001
302	3671.16666666666
303	5471.96666666667
304	6859.83333333333
305	24257.0666666667
306	-11245.0666666667
307	3334.53333333333
308	-11458.8333333333
309	-8123.96666666667
310	-48557.7666666667
311	3181.3
312	23625.6333333333
313	1844.23333333333
314	-38087.2
315	12827.2
316	16428.3
317	-9062
318	14661.3333333333
319	-4872.53333333334
320	-34106.2666666667
321	-11778.8666666667
322	-563.200000000001
323	11361.8333333333
324	582.166666666667
325	2968.43333333333
326	23863.9
327	5370.03333333333
328	-19051.9666666667
329	8712.7
330	-4997.60000000001
331	-5150.3
332	8153.7
333	-13730.4
334	21657.0666666667
335	4192.16666666666
336	1797.2
337	-3357.86666666666
338	8951.3
339	-9217.73333333333
340	3014.56666666667
341	11603.5
342	-34111.9666666667
343	-49559.7666666667
344	-893.766666666666
345	11404.8
346	-86620.7
347	4915.6
348	16324.5333333333
349	12152
350	-16232.9
351	4014.3
352	5331.3
353	-1260.4
354	-12432.9
355	-1891.73333333333
356	3273.43333333333
357	-2399.76666666667
358	-71826.9666666667
359	-36016.1666666667
360	-6652
361	-27198.7
362	-51304.4
363	2318.83333333334
364	-19997.2333333333
365	-10004
366	11988.8
367	5091.2
368	-41986.1333333333
369	1647.6
370	-4388.56666666667
371	-50.3000000000029
372	30670.4
373	-7801.3
374	-7345.2
375	7625.7
376	839.866666666666
377	-10202.0333333333
378	191.199999999997
379	25645.1
380	-19044.3166666667
381	-3279.3
382	-24044.8666666667
383	3310.9
384	-48985.9666666667
385	15830.8
386	-11338
387	12565.3
388	-2834.26666666667
389	-32199.3333333333
390	6136.8
391	-14410.8
392	-3438
393	3062.5
394	6196.16666666666
395	-748.900000000001
396	25054.1
397	-26180.5
398	19776.6333333333
399	-11752.1333333333
400	-15578.9
401	-12903.2666666667
402	649.600000000002
403	-26026.9
404	9030.53333333333
405	12865.3
406	-4331.86666666667
407	25942
408	-7326.9
409	-12795.4666666667
410	2783.9
411	-318.5
412	-2149.6
413	-1513.2
414	-29587.3
415	24584.9333333333
416	-1636.4
417	-19806
418	-34130.0666666667
419	-10314.1666666667
420	-59629.9
421	-38256.4666666667
422	6497.33333333333
423	4104
424	-33952.7666666667
425	-4899.2
426	-8063.2
427	1075.3
428	17573.6
429	-3966.23333333334
430	-3603.6
431	-3471.2
432	-13732.2666666667
433	8188.93333333333
434	19721.5666666667
435	12765.7
436	2716.9
437	-51804.6666666667
438	-2256.26666666667
439	4023.1
440	-5386.8
441	6767.86666666667
442	15924.5
443	5629.5
444	17129.6
445	-54.2666666666664
446	-54855.6666666667
447	-9951.06666666667
448	41652.7
449	-6046.3
450	41249.2
451	4569.1
452	-5627.63333333333
453	10733.4333333333
454	-13497.6
455	-4516.8
456	5180.23333333334
457	-16850.5333333333
458	-2808.56666666667
459	-2386.93333333333
460	-34144.2666666667
461	3396.1
462	16535.4333333333
463	-552.233333333337
464	-27973.6666666667
465	-614.699999999999
466	31837.3
467	2313.36666666667
468	-1566.8
469	-42722.1666666667
470	8217.73333333333
471	-4122.4
472	-11168.4
473	-1018.43333333333
474	-129.099999999999
475	-460.400000000001
476	1518.93333333333
477	2666.53333333333
478	-11306.7666666667
479	-9393.1
480	10236.3666666667
481	-43800.3666666667
482	-10285.1
483	11110.9666666667
484	-5094.53333333333
485	18318.4333333333
486	-1052.66666666667
487	7734.8
488	-4628.89999999999
489	-18571.7666666667
490	4719.2
491	11319.5
492	-78660.8666666667
493	-11728.9
494	-8011.1
495	-16484.8
496	12823.8333333333
497	-2282.8
498	-63192.1
499	90808.4
500	5996.93333333333
501	5083.1
502	-2061.06666666667
503	9596.9
504	23256.4
505	3681.46666666667
506	-65606.9666666667
507	-842.900000000001
508	-6106
509	-4663.2
510	-22782.5666666667
511	-96926.8666666667
512	3886.39999999999
513	6398.96666666667
514	2067.33333333333
515	-1135.36666666667
516	-1158.40000000002
517	-35557.2
518	-36713.5666666667
519	-6438.53333333333
520	-36154.5
521	-12605.6
522	5098.23333333333
523	-4289.6
524	27317.7
525	2433.7
526	-5427.7
527	-1365.2
528	1179.73333333333
529	3830.9
530	-1739.2
531	34525.3333333333
532	-9568.56666666667
533	-1090.5
534	5502.8
535	-5625.96666666667
536	-13482.3666666667
537	-82356.8666666667
538	3273.9
539	1356.56666666667
540	-10249.6
541	12096.2666666667
542	5557.6
543	12222.6666666667
544	-23280.5666666667
545	4097.73333333334
546	-4319.33333333334
547	463.300000000001
548	13359.7
549	35.0333333333328
550	-48
551	-89082.1666666667
552	445.599999999999
553	-4990.96666666667
554	-8830
555	-11946.9
556	-547.199999999997
557	25689.9
558	17458.8
559	6699.6
560	2804.4
561	5097.46666666667
562	-20442.6666666667
563	-3415.6
564	-1888.8
565	11496.7666666667
566	-1114.1
567	18362
568	2078.13333333333
569	30234
570	-968.4
571	6686.13333333334
572	-1773.73333333334
573	19655.7
574	21506.7666666667
575	5048.4
576	626.766666666677
577	-94706.5666666667
578	-10099.5
579	9004
580	-24386.6
581	4814.7
582	-4826.53333333333
583	29680.8333333333
584	12496.4
585	5712
586	13931.8333333333
587	7989.96666666667
588	-5862.36666666667
589	-1472.4
590	-92319.5666666667
591	7433.86666666667
592	1939.46666666667
593	-13872.4666666667
594	369.899999999994
595	-4241.3
596	5122.1
597	18589.2333333333
598	-10820.7
599	2231.73333333333
600	-8122.4
601	14445.7333333333
602	22644.8
603	-4788.26666666667
604	-2340.5
605	-18689.2
606	2293.1
607	829.966666666667
608	-4455.16666666666
609	-12644.3666666667
610	15539.3333333333
611	-11998.1666666667
612	1112.4
613	-1881.5
614	-6701.10000000001
615	-2286.5
616	-55466
617	-10885.6333333333
618	9786.56666666667
619	21706.4
620	6322
621	14512
622	11918.4
623	-4103.03333333333
624	-13119.9166666667
625	10647.1333333333
626	1362.53333333333
627	9058.53333333333
628	-3235.33333333333
629	17482
630	18981.0333333333
631	-611.366666666669
632	-2439.2
633	10705.1
634	11576.3666666667
635	8192
636	1686.5
637	-8185.96666666667
638	-6482.36666666667
639	2019.3
640	-11135.7333333333
641	-32627.8666666667
642	845.733333333337
643	623.833333333332
644	19972.4
645	1364.7
646	7994.8
647	2882
648	-17154.1
649	9135.7
650	20846.2333333333
651	-5951.65
652	-524.900000000001
653	-2542.43333333333
654	2784.5
655	1663.76666666667
656	3572.7
657	16772.3
658	2138.4
659	2018.93333333333
660	6156.8
661	-17483.7
662	-12104.5
663	881.733333333334
664	-29435.75
665	1924.8
666	-2224.43333333333
667	4389.86666666667
668	-4862.4
669	-6876.39999999999
670	2136.13333333333
671	-4691.96666666667
672	-6310.26666666667
673	-14315.4666666667
674	-12013.4
675	-1474.3
676	-1491.9
677	21330.8333333333
678	-7218.5
679	13469.2
680	-3010.63333333333
681	-22638.4666666667
682	6445.23333333333
683	12146.9
684	991.700000000001
685	-13217.7
686	-2032
687	3996.7
688	-10266.2666666667
689	-14678.7
690	3209.33333333333
691	1040.9
692	1104
693	-3577.1
694	5200.3
695	25171.1666666667
696	7054.8
697	5730.93333333333
698	17351.2333333333
699	17179.8666666667
700	-4863.23333333333
701	1012.89999999999
702	-24643.1
703	3551.86666666667
704	-10424.3666666667
705	5009.16666666667
706	-9450.93333333333
707	-12254.6666666667
708	-1982.43333333333
709	3132.76666666666
710	1040.7
711	2276.3
712	-5855.73333333334
713	-514
714	-3422.7
715	-4129.86666666667
716	2684.26666666667
717	8887.3
718	-3152.36666666667
719	-3602.5
720	-7667.2
721	-45781.5
722	-8322.23333333333
723	21437.0666666667
724	56796.9666666667
725	-9865.9
726	6012.39999999999
727	-14144.4333333333
728	2163.36666666666
729	2253.9
730	-993.366666666669
731	16126.2666666667
732	11532.1333333333
733	-102352.866666667
734	4146.3
735	-29863.4666666667
736	3879.5
737	-1794.5
738	-2671.06666666667
739	-131.9
740	-1578.13333333333
741	9235.56666666667
742	24132.8
743	-7907.73333333333
744	18364.8
745	-8701.96666666667
746	11165.3333333333
747	3998.8
748	13240.7666666667
749	-10053.2
750	18529.1333333333
751	-7503.2
752	-13276.3666666667
753	3482.39999999999
754	6800.26666666667
755	-2719.43333333333
756	-323.333333333334
757	13396.5
758	710
759	35214.4
760	-45179.0666666667
761	-3729.9
762	-22779.3
763	1292
764	21706.9333333333
765	-1843.3
766	14850.3666666667
767	-4429.2
768	1064.4
769	-7513.06666666667
770	-6395.73333333333
771	12357.3
772	939.333333333328
773	-36981
774	-5600.90000000001
775	10717.9
776	294
777	-9774.13333333334
778	-16697.5666666667
779	-9570
780	13357.7
781	-3543.9
782	2138.93333333333
783	18855.6333333333
784	-20217.6
785	-14723.2
786	-26630.6
787	77361.9333333333
788	-37962.3
789	3714.1
790	-2010.93333333333
791	2795.6
792	-24158.7
793	8606.03333333333
794	-21503.6
795	-11647.7
796	13654.5
797	-83.366666666665
798	-2972.23333333333
799	29689
800	-7299.56666666667
801	6645.23333333333
802	19.5999999999985
803	5670.5
804	10306.9666666667
805	-2446.4
806	-36347.3
807	-8544.3
808	-10287.7
809	9099.6
810	15673.2333333333
811	644.033333333333
812	7251.60000000001
813	-46581.2666666667
814	17961.2
815	3838.1
816	-681.900000000001
817	-10339.7666666667
818	820.533333333336
819	212.8
820	9445.3
821	-2541.3
822	-46282.7
823	5825.06666666667
824	-22437.5666666667
825	-9475.20000000001
826	-2544.1
827	-6098.8
828	-3497.03333333333
829	-33966.0666666667
830	-9101.9
831	900.100000000006
832	3889.46666666667
833	-23094.5333333333
834	5156.23333333333
835	-8599.8
836	-37236.9666666667
837	-42291.0666666667
838	-3546.4
839	16654.1333333333
840	-2708.56666666667
841	5110.13333333333
842	-3234.63333333333
843	1896.9
844	23319.3666666667
845	-1630
846	-13058.1
847	-35874.1666666667
848	-23261.2666666667
849	7860.76666666667
850	-13105.5
851	31702.2666666667
852	299.333333333336
853	10565.6
854	-45418.6666666667
855	-2842.93333333333
856	-71442.6666666667
857	12459.2333333333
858	3782.93333333333
859	15313.2
860	-6545.86666666667
861	-3362.36666666667
862	12441.2
863	-19867.8666666667
864	10720.4
865	-8820.4
866	3697.83333333334
867	1842.9
868	513.999999999999
869	-12696.8
870	-3627.56666666667
871	-3224.4
872	-29641.4666666667
873	-5225.1
874	1482.4
875	-29080.5
876	-13013.3
877	-7659.1
878	-10798.5666666667
879	-50884.2666666667
880	9009.3
881	-1741.2
882	583.033333333333
883	-3525.6
884	-4299.03333333333
885	-16946.9333333333
886	9044.7
887	-34.5333333333328
888	-1380.6
889	-14200.9333333333
890	845.700000000001
891	-7497.3
892	-4701.43333333333
893	19961.7
894	-21815.9666666667
895	2027.2
896	-3923.6
897	12696.1
898	2481.9
899	-43869.8
900	12523.4333333333
901	12387.7
902	-4978.26666666666
903	-876.366666666669
904	1173.3
905	-47541.9666666667
906	-11171.9666666667
907	34905.7666666667
908	-7545.3
909	-75317.8666666667
910	-57798.45
911	-49491.4666666667
912	11026.4
913	-7065.43333333333
914	2032.93333333333
915	17952
916	12636.8
917	-537.866666666665
918	14334
919	-12780.4
920	-13745.7
921	-9146.5
922	1794.8
923	-7790.89999999999
924	-5822
925	25303.6
926	-3797.86666666667
927	7457.2
928	-11373.1666666667
929	10336.8
930	-26767.2
931	3671.10000000001
932	6137.2
933	2608.8
934	11805.7
935	10051.0333333333
936	-30268.7666666667
937	-6119.3
938	-6508.93333333333
939	-38143.0333333333
940	8198.89999999999
941	-24624.7
942	-2318.43333333333
943	-11028.5333333333
944	8061.53333333333
945	-7445.5
946	-2453.63333333333
947	3865.6
948	-7742.8
949	4794.13333333333
950	16632.1
951	6306.5
952	11950.3666666667
953	-2581.5
954	11912.8
955	-45275.7666666667
956	-6818.3
957	-40227.6666666667
958	8934.83333333333
959	-29674.1
960	12037.8333333333
961	-17247.3666666667
962	31010.5
963	4678.4
964	-4443.76666666667
965	7364.63333333333
966	-3975.6
967	28214.2666666667
968	6006.13333333334
969	-6389.23333333333
970	-63157.6666666667
971	-6105.7
972	10529.7666666667
973	-31337.6666666667
974	16655.3
975	-27824
976	-41549.0666666667
977	-1813.83333333333
978	-614.666666666672
979	-7638.10000000001
980	-12248.9333333333
981	-16064.7
982	-12930.6666666667
983	-10026.8
984	-6844.93333333333
985	-225.466666666664
986	15486.0333333333
987	-44198.4166666667
988	1905.06666666667
989	9236.53333333333
990	9444.66666666666
991	7559.9
992	28654.2666666667
993	-38260.3666666667
994	2889.6
995	5297.3
996	5764.1
997	-59983.8
998	17673.7333333333
999	3103.03333333333
1000	-5611.73333333333
