# Supplementary material for: Chromosome Copy Number Variation and Control in the Ciliate Chilodonella uncinata
Source: PLoS One. 2013 Feb 20;8(2):e56413. doi: 10.1371/journal.pone.0056413 (PMC3577910; doi:10.1371/journal.pone.0056413)
Supplement: Dataset S1 — Chromosome copy numbers from the experimental and simulated cell lines of Dataset of Chilodonella uncinata . dataset.zip is a compressed file. exp_data.csv contains the experimental data derived from qPCR analyses (Cell.line = original cell line; Time = time point of the DNA extraction; DNA.extract = DNA extract replicate; Gene = macronuclear chromosome; CNPC = copy number of the macronuclear chromosome per cell). The remainder of the CSV files are from the simulations. Each CSV file contains data on 1000 simulations where the change in variance from initial to final for each simulation is stored under column ‘x’. See _readme.txt in the compressed file dataset.zip for documentation of the file names. (ZIP) [file pone.0056413.s002.zip › dataset_S1/EF_omega0.26.csv]

	x
1	16279.1
2	-9818.4
3	-45897.6
4	-10917.2
5	-9918.53333333334
6	-37697.5
7	1825.6
8	-3489.7
9	-2664.43333333333
10	-43206.8666666667
11	-16393.2
12	-21641.4666666667
13	25322.4
14	9185.23333333333
15	29818.4
16	-30968
17	21345.2
18	-7393.1
19	1944.8
20	-12585.7333333333
21	-93285.3666666667
22	-10527.2
23	-35378.6666666667
24	8254
25	-15095.0333333333
26	5379.6
27	7116.7
28	-4271.23333333333
29	-44651.8666666667
30	-1375.6
31	-47243.7833333333
32	4070.66666666667
33	9567.90000000001
34	4733.23333333333
35	-7203.06666666667
36	-3147.76666666667
37	399.733333333334
38	-15641.1666666667
39	20740.9666666667
40	2056.66666666667
41	-1501.46666666667
42	5603.73333333333
43	5036.76666666667
44	6040.4
45	37316.3
46	-22790.1
47	-7473.2
48	20682.6333333333
49	11486.7
50	-15098.4
51	-6368
52	5283.2
53	899.833333333343
54	-3347.46666666666
55	1285.7
56	1946.73333333334
57	9027.2
58	-21849.8666666667
59	2216.66666666666
60	13166.1333333333
61	9088.53333333334
62	-26194.2
63	10096
64	-4934.3
65	10880.4
66	-24725.8
67	-66958.5666666667
68	-6090.40000000001
69	-45833.7666666667
70	1864.53333333333
71	-1883.83333333333
72	-31873.4833333333
73	-2175.26666666667
74	-15590.8
75	14490.9666666667
76	-41867.6666666667
77	-2004.53333333333
78	-9576.8
79	-706.266666666663
80	-1977.96666666667
81	2041.3
82	15137.7333333333
83	9598.93333333333
84	-11249.3333333333
85	312.400000000001
86	4747.83333333334
87	-17679.3
88	-14016.3
89	-11356.0666666667
90	-12840.9666666667
91	-4542.8
92	1398.8
93	2194.13333333334
94	10857.5
95	-10177.2333333333
96	4980.4
97	-14966.9666666667
98	12496.6666666667
99	-24101.7666666667
100	-7541.06666666667
101	-36970.3666666667
102	1448.56666666667
103	-315.5
104	47435.6
105	20712.1333333333
106	7479.16666666666
107	7592.36666666667
108	5100.40000000001
109	-40746.4
110	-45820.5666666667
111	4319.86666666667
112	598.966666666667
113	15424.9666666667
114	27.2000000000044
115	-1441.60000000001
116	-27543.7333333333
117	5889.7
118	15328.5333333333
119	1030.9
120	-4761.73333333333
121	-161.700000000001
122	10261.7
123	11890.4
124	-35360.0666666667
125	14851.6
126	9353.3
127	-904.399999999998
128	-15039.7
129	-1446.66666666666
130	-51505.3
131	-7264.53333333333
132	-6025.1
133	-5510.56666666667
134	2183.9
135	4424.4
136	1216.23333333333
137	1499.23333333333
138	-12106.7
139	1386.8
140	-658.266666666666
141	6623.2
142	-14931.0666666667
143	-6425.73333333334
144	-277.833333333332
145	10811.4666666667
146	-1920.4
147	936.400000000001
148	-1640.1
149	-139.299999999999
150	-7254.26666666666
151	-5971.2
152	-3984.8
153	-11264
154	10714
155	-7797.96666666666
156	-10008.8
157	13861.9
158	1425.9
159	14387.6
160	3980.4
161	-3779.56666666667
162	-7166
163	-25154.8
164	27234.4
165	11231.7
166	35800.0333333333
167	2532.8
168	4730.4
169	-351.333333333343
170	3795.6
171	580.5
172	13398.1333333333
173	851.900000000001
174	13060.5333333333
175	1010.8
176	17245.0666666667
177	27994
178	-4746.83333333334
179	11380.8
180	-19003.5666666667
181	18028.9
182	5867.2
183	-879.100000000006
184	14855.9666666667
185	-12911.6
186	9979.7
187	436.800000000003
188	-4480.3
189	-13675.9666666667
190	10033.5
191	3138.56666666667
192	-4034.8
193	-4096.8
194	-13609.2
195	31977.1
196	4118.26666666667
197	-11766.6666666667
198	2056.3
199	-10088.4
200	-13022.8
201	-4117.73333333333
202	1376.73333333333
203	302.433333333327
204	-1488.8
205	11019.7666666667
206	-18787.0666666667
207	-173.466666666667
208	-7979.7
209	36103.3
210	-1687.2
211	1266.36666666667
212	46039.7666666667
213	-10926.1333333333
214	1050.76666666667
215	6467.86666666667
216	-452.5
217	-12107.0666666667
218	-26356.7666666667
219	-44102.4666666667
220	1422.7
221	-35806.4
222	-31652.1666666667
223	2615.5
224	-1073.2
225	2692.8
226	2874.53333333333
227	-20852.6666666667
228	23903.3666666667
229	1185.36666666666
230	-12934.4
231	13054.6666666667
232	-3631.96666666666
233	-35274.9
234	2048.4
235	-4987.6
236	18081.4666666667
237	22824.7666666667
238	-12518.9
239	18765.1
240	-8572
241	-6617.33333333333
242	-41657.1
243	-10260.7
244	-9053.6
245	-63725.6
246	1471.2
247	48690.5333333333
248	4273.90000000001
249	-8027.2
250	-10518
251	-20245.2666666667
252	-6728.66666666666
253	5111.1
254	-9062.5
255	1939.46666666667
256	5787.33333333333
257	6132.8
258	-43957.4
259	11816.8
260	-16661.8666666667
261	1391.06666666667
262	-17947.5666666667
263	-8390.39999999999
264	3850.3
265	-9234.7
266	-8920.98333333334
267	-59450.1666666667
268	-49449.2
269	-4602.93333333333
270	-32552.2
271	-4652.9
272	3919.3
273	7302.9
274	-5658.5
275	3236.3
276	8648.66666666667
277	-97866.3666666667
278	5697.2
279	3308.83333333333
280	-3402.13333333333
281	-8590.43333333333
282	17979.3
283	-15949.2
284	-3506.9
285	3790.83333333333
286	-57749.6666666667
287	2498.43333333333
288	47761.1
289	-27060.1
290	10688.2666666667
291	-791.733333333334
292	-1167.7
293	-4608.4
294	6830.39999999999
295	4499.86666666666
296	1020.7
297	17125.9
298	3323.73333333333
299	2681.73333333333
300	-8341.46666666667
301	-12732.3666666667
302	-3026.13333333334
303	-241.5
304	-2951.86666666667
305	-2486.8
306	39349.5666666667
307	32206
308	2092.13333333333
309	-2811.7
310	1870.13333333333
311	-8345.96666666667
312	9180.93333333333
313	-56259.4666666667
314	-15694.7
315	2748.63333333334
316	14214.8
317	-376.5
318	-13451.3666666667
319	17680.5333333333
320	475.633333333332
321	2032.8
322	-10104.7
323	14436.1666666667
324	14546.1333333333
325	-3119.86666666666
326	3413.43333333333
327	6787.46666666666
328	10993.1666666667
329	-17720.8
330	2015.96666666667
331	10140.8
332	9738.23333333333
333	-49161.4666666667
334	29461.3666666667
335	6076.16666666667
336	-11575.9
337	-286.166666666664
338	-8496.40000000001
339	-32744.4666666667
340	15515.5
341	-5467.46666666667
342	6377.2
343	-1171.33333333333
344	-52109.9666666667
345	31151.1
346	-13941.7333333333
347	-9353.6
348	-18306.5666666667
349	-22142.4
350	13596.2333333333
351	-920.133333333335
352	3956.4
353	3560.53333333333
354	-645.199999999997
355	-28778.9
356	5207.86666666666
357	7862
358	4362
359	-860.400000000001
360	-1924.96666666666
361	36469.3333333333
362	-11474.9666666667
363	18098.9
364	-32348.1666666667
365	13789.5
366	-12282.4
367	6704.3
368	-9644.00000000001
369	15020.8
370	6527.3
371	-46992.9833333333
372	-2465.2
373	3449.2
374	-2489.10000000001
375	-6119.6
376	43536.1
377	-28316.05
378	-10206.9
379	-3848.26666666666
380	3486.39999999999
381	-94013.1666666667
382	-504.800000000003
383	-3874.53333333333
384	-6604.8
385	-29.1999999999971
386	-4604.8
387	-20747.6666666667
388	-511.200000000001
389	6103.46666666667
390	20649.7666666667
391	2727.56666666667
392	-5056.3
393	14864.2333333333
394	-12829.8
395	-20196
396	7059.6
397	11120.6333333333
398	-25944.5
399	-957.166666666666
400	7473.2
401	4165.03333333333
402	5606.79999999999
403	3646.8
404	-13091.9
405	-9882.93333333333
406	209.733333333334
407	12077.5666666667
408	35797.8666666667
409	-4811.23333333333
410	-30754.9666666667
411	39695.2
412	-2779.89999999999
413	1711.06666666667
414	-2844.4
415	4878.9
416	-8743.7
417	5677.7
418	20957.1
419	-4102.4
420	-98696.4166666667
421	15114.4
422	19051.2
423	33423.9833333333
424	11659.7333333333
425	-5911.73333333333
426	-1204
427	-64639.6
428	21133.8666666667
429	-2255.6
430	5745.3
431	-24988.3666666667
432	-2563.2
433	5776.1
434	27827.9666666667
435	-22015.4666666667
436	1569.96666666667
437	5504.4
438	4174.43333333333
439	-6760.4
440	-42575.5666666667
441	-66629.3
442	-19020.4666666667
443	-1597.2
444	23574.4
445	4681.76666666667
446	367.100000000006
447	-2944.23333333333
448	23877.1666666667
449	-1909.36666666667
450	3562.23333333333
451	-13769.0333333333
452	548.23333333333
453	1149.1
454	-1874
455	298
456	9365.7
457	1843.63333333333
458	4922.63333333333
459	18521.7
460	32067.3
461	-8553.86666666667
462	-5076.9
463	-7546.26666666667
464	-958.133333333333
465	-34962.8666666667
466	-6294.93333333333
467	1138.4
468	2061.73333333333
469	-2799.33333333334
470	7002
471	-5999.60000000001
472	-23969.7333333333
473	-7166.5
474	-4437.2
475	-12924.7
476	1640.43333333333
477	-45825.9
478	-15139.9
479	2710.4
480	-4059.7
481	157.600000000006
482	-112.299999999996
483	14345.9
484	10580.7
485	-23770.7666666667
486	6552
487	-1088.8
488	-3998.96666666666
489	25218.8333333333
490	4929.1
491	-3046.5
492	-3441.43333333333
493	-13022.8
494	-21214.0666666667
495	2372
496	3972.8
497	-14940.7
498	-5018
499	34730.1
500	866.3
501	-13055.2
502	-19236.6
503	-27913.1666666667
504	-3686.8
505	-6764.8
506	-162.099999999999
507	5278.5
508	35.4333333333343
509	2442.3
510	-20139.7666666667
511	-8050
512	-7127.33333333333
513	-959.5
514	1408.29999999999
515	-28322.8
516	17963.2
517	13856.2
518	-3407.6
519	33019.7
520	25662.7666666667
521	5132.03333333333
522	5926.26666666667
523	-4366.76666666667
524	-311.033333333333
525	6422.16666666667
526	-12671.3
527	187.733333333332
528	-1798.4
529	8650.8
530	9692
531	-1206.63333333334
532	-15370.9666666667
533	12477.2
534	-15735.2
535	-41750
536	4139.9
537	-25842.1666666667
538	-2188.4
539	8091.96666666667
540	-5634.13333333334
541	5903.55
542	-24972.6666666667
543	-632
544	-244.5
545	-12475.1
546	-6982.36666666667
547	-22880.9333333333
548	12632.5
549	11806.1333333333
550	4086.53333333333
551	2202
552	-7300.7
553	-169.900000000001
554	-15187.8666666667
555	7198.53333333333
556	-17306.5333333333
557	-14436.9666666667
558	-6444.3
559	1934.43333333333
560	5978.9
561	-7317.6
562	-63461.4833333333
563	-8107.1
564	-49427.0666666667
565	-26206.0333333333
566	13726.8333333333
567	-8348.03333333333
568	-19139.1666666667
569	-6466.16666666666
570	7349.3
571	-16728.8
572	-616.933333333334
573	3029.7
574	700.666666666667
575	-6447.06666666667
576	5699.2
577	-53922.7
578	-1161.96666666667
579	-26116.7666666667
580	10656.9
581	-3644
582	1278.1
583	9125.6
584	-1657.03333333333
585	7654.26666666667
586	17006.8
587	-4160.63333333333
588	-40640.9
589	9407.6
590	-56591.0666666667
591	9250.7
592	5908.4
593	1517.46666666667
594	33863.3666666667
595	-15052.9
596	-20304.9
597	24984.1
598	1233.33333333334
599	-26955
600	4758.63333333333
601	9407.46666666667
602	-23486.8333333333
603	25937.3
604	-5494.8
605	-85306.5666666667
606	-17501.1666666667
607	1995.76666666667
608	10634.8
609	-2804.56666666667
610	8683.5
611	-3381.6
612	5712.23333333334
613	-2690.76666666666
614	1002.3
615	4382.16666666666
616	-7630.4
617	8274.16666666667
618	-29034.2666666667
619	4141.9
620	1960.26666666666
621	71214.2666666667
622	17647.7333333333
623	5980.76666666667
624	14735.9
625	6966.5
626	-2125.36666666667
627	128.400000000001
628	-4331.2
629	-10473.6
630	13053.3
631	-63202.5666666667
632	-5818.5
633	10512.5
634	-8561.6
635	10504.4333333333
636	29500.1333333333
637	-6450.76666666666
638	-2519.2
639	-2923.06666666667
640	1281.06666666667
641	-9729.96666666667
642	47578
643	-30781.5666666667
644	-9540.3
645	4712
646	-2273.76666666667
647	858.533333333334
648	-10985.6
649	-9050
650	4071.6
651	11650.4333333333
652	31121.3
653	-20680.9333333333
654	-5114
655	3566.13333333333
656	10876.4
657	-5510.66666666667
658	3122
659	1654.13333333333
660	-5032.8
661	-4517.56666666667
662	-4348.76666666667
663	-777.199999999999
664	-28542.6
665	16637.2
666	-43072.4
667	4441.43333333333
668	-404
669	-1670.63333333333
670	15575.5333333333
671	-8294.3
672	22238.8
673	-25304.0666666667
674	-146.133333333335
675	-32310.9666666667
676	4179.3
677	7108.9
678	5296.5
679	-2941.5
680	5028.13333333333
681	-3673.2
682	-4110.1
683	7890.5
684	-18691.2
685	3140.13333333334
686	9151.7
687	-19479.4666666667
688	-2629.2
689	914.800000000003
690	-1646.26666666667
691	-48292.2666666667
692	10546.2333333333
693	3760
694	3420.3
695	-3422.5
696	4132.8
697	-4926.05
698	27870.3
699	-4344.39999999999
700	2593.5
701	6642.3
702	-9081.86666666666
703	-9553.5
704	19524.1
705	-2560.3
706	-1206.3
707	-5337.86666666667
708	33487.4666666667
709	-86472.4666666667
710	1076.53333333333
711	-1686.13333333334
712	-10937.5
713	-4095.3
714	-14954.5
715	-4941.43333333333
716	-6468.03333333333
717	-13685.1666666667
718	3044.8
719	12085.3
720	-6148.7
721	5681.2
722	-26445.6666666667
723	1512.66666666666
724	3470.4
725	12371.8666666667
726	-51353.7666666667
727	8379.2
728	-5982
729	14797.9
730	-6313.6
731	-1057.1
732	18365.3666666667
733	-11686.9
734	-3125.7
735	-13242.5666666667
736	480.666666666664
737	-10146.7
738	-6908.3
739	-6307.16666666666
740	26028.2333333333
741	-30953.3666666667
742	-49120.3666666667
743	6552.26666666666
744	2408.3
745	5901.63333333333
746	2136.3
747	1366.93333333333
748	12761.2
749	26669.3666666667
750	16099.6
751	-51194.1666666667
752	9355.8
753	12718.5
754	-9829.7
755	-5986.9
756	-15337.6
757	-7597.2
758	-40749.5666666667
759	-4774.7
760	16017.7
761	-2174.56666666667
762	18410.8333333333
763	-117.5
764	16765.8666666667
765	4330.26666666666
766	1004.4
767	-2717.23333333333
768	6514.13333333334
769	-3037.2
770	-21121.9666666667
771	-16935.5
772	-9480.26666666667
773	558.933333333334
774	9958.8
775	-211.033333333333
776	-22988.7166666667
777	-2324.40000000001
778	5156
779	-1901.06666666667
780	-987.300000000003
781	-3460.8
782	-10226.3
783	3123.16666666667
784	-1227.86666666667
785	-8244.63333333333
786	1623.46666666667
787	1310.4
788	-3824.4
789	-14257.1666666667
790	-3407.7
791	3804.63333333333
792	-55467.9
793	-11816.9
794	-3204.43333333333
795	14442.2666666667
796	-17872.5
797	33946.4
798	-7725.1
799	3893.96666666667
800	-4511.33333333334
801	2784.8
802	-12169.2
803	-53720.6666666667
804	9578.8
805	8151.83333333333
806	-13869.8333333333
807	-29457.2666666667
808	-47414.4666666667
809	-9376.05
810	-20014.4333333333
811	-4245.6
812	-41737.6666666667
813	-18458.8
814	-1264
815	494.766666666666
816	22161.5
817	-19179.7666666667
818	-14417.8333333333
819	-1328.1
820	-3751.73333333333
821	17150
822	6850.4
823	669.366666666669
824	-18256.8666666667
825	-11590.0333333333
826	5237.2
827	-9636.03333333333
828	-7989.9
829	25439.4666666667
830	4299.6
831	11745.9
832	2785.9
833	5012.53333333333
834	11064.8
835	8137.6
836	-29048.7666666667
837	-3523.6
838	-12035.3333333333
839	3237.56666666667
840	-1454.26666666666
841	-5626.43333333333
842	275.466666666667
843	60058.1333333333
844	10394.4
845	-13882.1333333333
846	21648
847	28271.3
848	-66303.5
849	11689.1666666667
850	-5021.33333333333
851	-2093.86666666666
852	-1807.1
853	12467.1333333333
854	-5184.8
855	1205.10000000001
856	-1902.5
857	3930.96666666667
858	1397.2
859	1128
860	24235.4666666667
861	-1298
862	6069.16666666667
863	2052.96666666667
864	-57873.3
865	-1197.3
866	-3093.36666666667
867	-3360.8
868	12117.0333333333
869	-37628.8666666667
870	12643.3
871	-17.2999999999993
872	-1143.1
873	-29726.9666666667
874	1636.9
875	22287.8666666667
876	-5358.4
877	27736.9
878	739.099999999999
879	2892.96666666666
880	-1601.70000000001
881	-19681.5
882	-21089.9
883	40822.8
884	-25290.9666666667
885	-24129.9666666667
886	7142.89999999999
887	13373.5666666667
888	-29397.4
889	20654.5333333333
890	-11136.4333333333
891	-14636.3666666667
892	1379.3
893	12063.6
894	-2302.5
895	-17253.7333333333
896	4004.8
897	-29705.2666666667
898	2941.5
899	5435.33333333333
900	-2409.76666666666
901	-20156
902	-49.4666666666635
903	-33.6000000000022
904	-9655.5
905	19015.8666666667
906	-15957.4666666667
907	-19349.1666666667
908	-10916.0666666667
909	5334.76666666667
910	100449.9
911	-3313.46666666667
912	-1171.06666666667
913	1289.9
914	4171.16666666666
915	-18777.5
916	5409.2
917	-46381.1666666667
918	-2229.6
919	11133.9
920	31519.8333333333
921	668.8
922	5309.9
923	-56829
924	7603.96666666667
925	-4380.8
926	-19535.7333333333
927	71133.4333333333
928	-4213.96666666667
929	-1172.76666666667
930	-30842.2
931	14620.9666666667
932	520.533333333333
933	8757.7
934	8043.6
935	-717.566666666673
936	-17831.0666666667
937	4159.2
938	-18597.3666666667
939	-1204
940	2491.73333333333
941	2804.76666666667
942	6763.5
943	-9368.43333333333
944	791.900000000001
945	1766.26666666667
946	-460.799999999996
947	-5062.4
948	3188.8
949	-36277.9
950	-52176.6
951	-14775.1
952	6774.13333333333
953	-3532.4
954	-3709.5
955	6916.3
956	-10948.1333333333
957	-26126.6666666667
958	-2144.8
959	259.5
960	4234.7
961	7019.2
962	-39179.1
963	7365.43333333333
964	7204.76666666668
965	-15005.8
966	9813.63333333333
967	-29457.9666666667
968	6574.2
969	-12196.5333333333
970	4923.76666666667
971	-4716.86666666667
972	35968.3
973	25193.5
974	7023.2
975	-3339.86666666666
976	-31117.8
977	3376.7
978	241.699999999997
979	29023.9
980	53968.4
981	-7814.8
982	-3488.53333333333
983	-5671.9
984	-11177.4666666667
985	-14969.65
986	-1868.83333333333
987	-1256.5
988	-27963.1666666667
989	11564
990	-14665.9
991	-47144.4
992	35947.0666666667
993	44411.8666666667
994	-4136.36666666667
995	-19011.8
996	-29468.4666666667
997	-15955.6333333333
998	-52308.1666666667
999	-2677.9
1000	-1195.1
