# Supplementary material for: Chromosome Copy Number Variation and Control in the Ciliate Chilodonella uncinata
Source: PLoS One. 2013 Feb 20;8(2):e56413. doi: 10.1371/journal.pone.0056413 (PMC3577910; doi:10.1371/journal.pone.0056413)
Supplement: Dataset S1 — Chromosome copy numbers from the experimental and simulated cell lines of Dataset of Chilodonella uncinata . dataset.zip is a compressed file. exp_data.csv contains the experimental data derived from qPCR analyses (Cell.line = original cell line; Time = time point of the DNA extraction; DNA.extract = DNA extract replicate; Gene = macronuclear chromosome; CNPC = copy number of the macronuclear chromosome per cell). The remainder of the CSV files are from the simulations. Each CSV file contains data on 1000 simulations where the change in variance from initial to final for each simulation is stored under column ‘x’. See _readme.txt in the compressed file dataset.zip for documentation of the file names. (ZIP) [file pone.0056413.s002.zip › dataset_S1/EF_omega0.28.csv]

	x
1	5889.46666666667
2	15250.4
3	457.5
4	5314.3
5	11575.4666666667
6	-2307.56666666667
7	-129.200000000004
8	-1678.66666666667
9	-8584.93333333334
10	-1720.9
11	8880.83333333334
12	9018.63333333333
13	1040.43333333333
14	25837.6
15	1809.6
16	-10464.2666666667
17	-5023.73333333333
18	12524.9333333333
19	-9645.3
20	3596
21	-2066.3
22	-3732.93333333333
23	-97.5666666666657
24	12298.4
25	2549.2
26	3822.96666666667
27	-69672.1666666667
28	5258.3
29	11602.2333333333
30	3439.2
31	10730.2333333333
32	-20719.4666666667
33	4775.83333333334
34	-84914.7
35	8886.9
36	6197.6
37	10507.9666666667
38	-254.300000000001
39	-6947.6
40	1435.63333333333
41	-1762.13333333333
42	-21066.2333333333
43	-9328.63333333334
44	-13557.2666666667
45	-5189.7
46	-13502.6333333333
47	11811.7666666667
48	-16734
49	3839.03333333333
50	-649.600000000002
51	-22043.5666666667
52	-11698.4333333333
53	2513.7
54	-52300.7
55	-25178.0666666667
56	7465.2
57	-3156.26666666667
58	-9098.93333333333
59	10630.1666666667
60	3198.56666666667
61	-8422.26666666666
62	30288.2666666667
63	-5024.13333333334
64	15670.5333333333
65	-6349.06666666667
66	-8888.96666666666
67	-33676.7
68	1430.13333333334
69	-8780.79999999999
70	12251.2
71	-42238.6666666667
72	-8889.5
73	-3582.56666666667
74	-22304.1333333333
75	-55898.6666666667
76	-7705.06666666667
77	18160.2666666667
78	6885.16666666667
79	-32692.9333333333
80	-3411.5
81	-6195.3
82	488.899999999994
83	-7112
84	1509.6
85	-13634.6333333333
86	-7437.3
87	7912.93333333333
88	13296.8
89	-5473.96666666667
90	-48018.7166666667
91	5925.2
92	-6181.43333333333
93	-11588
94	-5967.6
95	14827.2
96	-22421.1666666667
97	5594.4
98	3164.26666666667
99	1537.86666666666
100	-1599.76666666667
101	-13504.3
102	4345.83333333333
103	28874.9333333333
104	-24542.4
105	-19517.4666666667
106	-6844
107	13864.1
108	-36210.8666666667
109	-34063.5
110	5974.93333333333
111	-14419.9
112	-7972.93333333333
113	16270.4
114	-9539.2
115	5167.06666666667
116	2749.6
117	11324.6333333333
118	1856.53333333333
119	5248.53333333333
120	11636.1333333333
121	5770.96666666667
122	1252.3
123	8478.93333333333
124	-18873.7
125	-3755.9
126	15454.9
127	-29727.0666666667
128	1385.03333333333
129	-53301.4666666667
130	-19240.0666666667
131	5039.96666666667
132	-3603.73333333333
133	387.200000000001
134	18090.9333333333
135	-5583.2
136	-16341.2666666667
137	-6504.03333333333
138	-7445.83333333333
139	-14883.2
140	-5721.03333333333
141	4735.3
142	8899.89999999999
143	11023.8333333333
144	-24283.5
145	15481.2
146	-3343.36666666667
147	-6161.2
148	5051.73333333333
149	-14872.5
150	-1543.9
151	6164.5
152	12435.8333333333
153	-585.199999999997
154	-5856.8
155	4296.03333333334
156	2540.1
157	-8731.5
158	-170.100000000002
159	-534
160	11412.1333333333
161	-990.700000000001
162	1858.8
163	-601.900000000001
164	-133.433333333334
165	-1528.10000000001
166	5614.3
167	-7025.73333333333
168	15312
169	-4255.6
170	7379.2
171	-9507.7
172	1587.3
173	-7758.8
174	3076.8
175	-2834.83333333333
176	8642.3
177	-90068.0666666667
178	11105.9333333333
179	-14715.9
180	16535.6
181	-10116.9333333333
182	-66886.4666666667
183	2649.1
184	19589.6
185	9466.3
186	-8997.86666666667
187	461.333333333336
188	26462.4333333333
189	4752.5
190	5093.63333333334
191	13443.4333333333
192	-20251.3
193	5611.2
194	-46197.6
195	-3114.76666666667
196	-4528.1
197	-15858
198	26738.7333333333
199	4581.9
200	18047.2
201	3449.83333333334
202	2994.89999999999
203	-11183.1
204	22502.7
205	8703.2
206	4412.83333333333
207	10373.6
208	5534.83333333333
209	10915.2
210	-19663.5
211	1471.86666666667
212	15944
213	14504.3
214	-4041.25
215	29574.5
216	21800
217	9003.95
218	-3774.66666666667
219	28983.3666666667
220	1314.36666666666
221	6948
222	23218.1333333333
223	24206.5
224	33465.7
225	18613.0666666667
226	477.466666666667
227	14552.1
228	10621.0333333333
229	5261.6
230	87520.4333333333
231	-7983.3
232	-47592
233	5045.2
234	-8431.56666666667
235	-533.1
236	-12862.1
237	322
238	43623.4666666667
239	3428.3
240	24675.2333333333
241	4240.39999999999
242	-6190
243	22217.9
244	-1376.1
245	-1929.56666666667
246	-5474.10000000001
247	-6337.6
248	-12372.3
249	-41011.1166666667
250	1687.33333333333
251	-4167.9
252	-35631.2
253	-10107.0666666667
254	2069.63333333334
255	-1811.1
256	8731.86666666667
257	-1553.9
258	8933.06666666667
259	3123.7
260	-10203.2
261	9175.5
262	3359.7
263	-26172.2666666667
264	7823.5
265	13810.5333333333
266	19829.9333333333
267	2710.53333333333
268	-33373.5666666667
269	4887.86666666666
270	17596.4
271	-797.766666666666
272	1754.13333333333
273	-1085.6
274	3626.7
275	-6967.46666666667
276	-18651.9666666667
277	3643.43333333333
278	-2250.86666666666
279	-8272
280	1736.13333333334
281	-2173.3
282	-3619.6
283	33.8333333333358
284	-54180.4
285	5805.1
286	-30759.25
287	-4590.23333333333
288	21602
289	13034.1
290	2848.7
291	-90939.3666666667
292	29470.1
293	-13240
294	1250.93333333333
295	2911.2
296	1151.33333333333
297	-7410.43333333333
298	-71056.4666666667
299	-115834.266666667
300	-49120.0666666667
301	-3842
302	25384
303	-2625.06666666667
304	6876.7
305	8946.90000000001
306	-580.799999999999
307	-5761.5
308	-2224.66666666667
309	14324.8
310	8920.83333333333
311	44454.3
312	-12995.2
313	-1336.40000000001
314	-24472.7
315	-6800.26666666667
316	-19017.3333333333
317	-5643.46666666667
318	-60661.7666666667
319	30779.2
320	-43100.1
321	-76978.6666666667
322	-1843.06666666667
323	-1709.2
324	-16247.0666666667
325	-2802.4
326	-1154.9
327	9641.1
328	22827.1
329	-23106.4
330	-28706.3666666667
331	-34183.0666666667
332	-38000.2
333	-3376.66666666667
334	7001.6
335	20146.0333333333
336	12027.9
337	-26357.6
338	5039.6
339	-8196.16666666666
340	-3359.73333333334
341	-4256.63333333333
342	-5208.66666666667
343	-19496.9666666667
344	5998.93333333333
345	-1609.7
346	7757.43333333333
347	1592.7
348	652.700000000001
349	13477.9
350	-13903.7666666667
351	-3289.60000000001
352	20895.2
353	403.833333333334
354	2499.2
355	-333.733333333337
356	4935.6
357	-10710.1333333333
358	-2109.63333333333
359	4557.33333333334
360	-934.533333333333
361	-22191.9
362	7933.2
363	10289.1
364	2868.4
365	-25840.8666666667
366	21326.8
367	25311.1666666667
368	3078
369	3919.83333333333
370	4744.43333333333
371	-8228.7
372	12900.7
373	37636.8
374	-1562.26666666667
375	-7765.46666666667
376	1638.3
377	-25060.9333333333
378	7893.63333333333
379	-3476.3
380	-3738.93333333333
381	6728.4
382	2075.2
383	29290.1333333333
384	-3831.2
385	26237.7
386	-43314.3
387	-28520.4666666667
388	-6453.33333333333
389	-1620.7
390	-373.066666666669
391	2262.1
392	-4607.76666666667
393	3924
394	3608
395	-80910.6666666667
396	1927.1
397	-58577.25
398	3522.56666666667
399	-21714.6666666667
400	3110.8
401	7549.9
402	5589.1
403	-27442.5
404	23732.8333333333
405	6640
406	7282.39999999999
407	6076.13333333334
408	3016
409	-26934.3666666667
410	6499.86666666667
411	2930.1
412	1670.4
413	3870.1
414	6443.6
415	6260.39999999999
416	-1993.33333333333
417	-91072.7666666667
418	914.700000000001
419	-1234.66666666667
420	-3124.93333333333
421	-30021.8666666667
422	8559.6
423	-92552.5
424	-18545.8666666667
425	6803.2
426	-2947.86666666666
427	-16910.5
428	6218.4
429	-1765.83333333334
430	1553.1
431	8966.56666666667
432	-8640.7
433	-1281.46666666667
434	11283.5
435	-7577.56666666667
436	5642
437	-45390.8
438	-22254.6666666667
439	-94046.15
440	4997.2
441	13248.7
442	2510.36666666667
443	841.033333333333
444	20494.1
445	6906.9
446	-974
447	18292.9333333333
448	-34280.7666666667
449	23559.1
450	-33695.1666666667
451	-25404.6
452	-9763.06666666667
453	10078.1
454	15312.8
455	-2376.5
456	21176.2666666667
457	-17237.3
458	36498.3666666667
459	332.633333333339
460	-10550.2666666667
461	7141.5
462	459.366666666669
463	-6941.3
464	22880.4333333333
465	-6598.23333333333
466	-961.900000000001
467	-42171.4666666667
468	14705.3333333333
469	1706.5
470	-4997.86666666667
471	-14201.5666666667
472	-32410.4
473	-35464.9666666667
474	52717.8666666667
475	-5420.53333333334
476	-8387.16666666666
477	-17708.9666666667
478	31917.7333333333
479	10568
480	5594.43333333333
481	-40765.6666666667
482	-5906.1
483	29692.9666666667
484	1926.8
485	-44838.7666666667
486	7779.43333333333
487	-4479.73333333333
488	-1684.43333333333
489	-6252.03333333333
490	2259.73333333333
491	3888.39999999999
492	1040.8
493	-5632
494	4466.16666666666
495	-23238.0666666667
496	190.133333333335
497	-23472.3166666667
498	36638.5666666667
499	-4921.2
500	14904.6666666667
501	5554.8
502	-3462.63333333334
503	-4231.7
504	-32958.2666666667
505	-30.9333333333343
506	10788.7
507	-7757.23333333333
508	4893.73333333334
509	-8361.7
510	-472.300000000003
511	5259.33333333333
512	-2512.23333333333
513	-22992.0666666667
514	12421.8666666667
515	-2200.56666666667
516	6377.2
517	192.1
518	-3520.8
519	4392.66666666666
520	1799.1
521	3726.16666666667
522	-34665.7
523	-21994.8
524	-2276.03333333333
525	-11263.3833333333
526	-520.300000000003
527	-31656.5666666667
528	-16724.8333333333
529	-7619.76666666666
530	-2845.9
531	-3319.56666666667
532	9701.83333333333
533	24267.7
534	-9497.76666666667
535	6510.40000000001
536	-26970
537	-2117.6
538	16858
539	5170.5
540	2647.3
541	26475.9333333333
542	7915.06666666667
543	-5957.89999999999
544	16835.1333333333
545	-4014.26666666666
546	-5567.06666666667
547	-19945.1666666667
548	1507.2
549	-7675.1
550	-8282.13333333333
551	765.066666666666
552	-3150.9
553	1765.7
554	10323.2333333333
555	2505.63333333333
556	-40868
557	22372.8
558	24769.2
559	-26965.0666666667
560	-31746.8666666667
561	1955.03333333333
562	30763.3666666667
563	-93615.75
564	-11089.9
565	21010.5333333333
566	-10834.9
567	65520.9
568	-5218.3
569	-2477.43333333333
570	3427.6
571	7180.5
572	7015.5
573	-7770
574	2782.23333333333
575	-10313.7333333333
576	-10719.6
577	5595.06666666667
578	42941.8333333333
579	3552.66666666667
580	7524.39999999999
581	-58762.4
582	13550.5
583	-25060.3666666667
584	506.900000000001
585	2508.4
586	-6520.63333333334
587	11138.7
588	3293.3
589	-52329.3666666667
590	-8465.2
591	9530
592	-32609.2666666667
593	-1718.7
594	-7051.23333333333
595	-14014.6666666667
596	6522.93333333332
597	7354.8
598	16373.6
599	-3590.5
600	-15213.4666666667
601	26358.1
602	-3551.86666666667
603	-11344.9333333333
604	-2932.83333333334
605	3316
606	27570.4
607	-484.533333333334
608	22348.1
609	-7256.1
610	-45864.2666666667
611	-22742.1333333333
612	-2004.36666666667
613	-1863.6
614	-8105.6
615	5394.23333333333
616	1831.06666666667
617	19214.8
618	-13842.3
619	-7959.1
620	-2185.36666666666
621	1184.4
622	-4404.1
623	13504.5666666667
624	-3871.3
625	317.466666666664
626	3510.13333333333
627	12965.6
628	-19327.2
629	-6203.1
630	-1418.4
631	-29351.9
632	12631.3333333333
633	22607.5
634	-3717.33333333334
635	-10774.5
636	7945.46666666667
637	-34831.8333333333
638	-9325.5
639	4876.93333333333
640	-4357.7
641	-27511.8666666667
642	-29970.15
643	10332.2666666667
644	17765.5
645	-15975.5666666667
646	8833.2
647	-692.5
648	-13557.6
649	11597.8666666667
650	2818.93333333333
651	-6734.1
652	-10756.6666666667
653	8546.29999999999
654	28557.2333333333
655	899.700000000001
656	7096.93333333333
657	-7613.3
658	12737.4333333333
659	9083.59999999999
660	-3764.3
661	10489.2
662	-23627.4666666667
663	-21409.2666666667
664	-3043.2
665	-21348.4
666	-14097.6333333333
667	1773.36666666667
668	18320.8
669	54899.7333333333
670	4458.83333333333
671	1573.2
672	6642.8
673	7027.56666666667
674	-60
675	7714.5
676	3784.96666666667
677	501.5
678	6129.33333333333
679	3317.86666666665
680	47366.9
681	5921.6
682	7778.5
683	-4260.4
684	-4998
685	-13632.8
686	25245.3333333333
687	1564.43333333333
688	-6403.06666666667
689	-40383.1
690	34240.6333333333
691	7041.33333333334
692	16568.7666666667
693	-2970.4
694	-265.733333333337
695	7675.46666666667
696	-39183.3
697	-16856
698	-8468.36666666667
699	4858.7
700	-54975.1666666667
701	7452.4
702	-3510.5
703	-3263.46666666667
704	-29044.7
705	-9204.4
706	5861.9
707	5611.73333333333
708	-24720
709	-9760.7
710	8172.7
711	27106
712	2360.56666666667
713	2892.26666666667
714	-25749.5
715	30430
716	-51349.6166666667
717	11305.9
718	-5631.56666666666
719	341.800000000003
720	8672
721	-2456.7
722	-1773.16666666666
723	-3867.73333333334
724	10912.2333333333
725	587.5
726	15563.8666666667
727	-54286.7666666667
728	2179.93333333333
729	-24764.4333333333
730	-6126.5
731	-5284.5
732	-4805.46666666667
733	-220.566666666666
734	2817.3
735	-15680.1333333333
736	-52281.5
737	2758.83333333333
738	15014.9
739	6515.56666666667
740	-47742.7666666667
741	4229.9
742	698.100000000002
743	4260.93333333333
744	3041.2
745	-13173.5
746	-740.266666666666
747	-634.133333333333
748	15029
749	-5184.1
750	-13375.7
751	-1030.4
752	-63814.3
753	21005.9
754	-22451.1666666667
755	872.366666666669
756	-21386.7666666667
757	-8537.63333333334
758	-18044.1
759	-61832.8666666667
760	-45346.9
761	-4704.8
762	6656.8
763	-2098.53333333333
764	-35542.0166666667
765	-9662.96666666667
766	-5870.3
767	857.5
768	-2042.4
769	20565.7333333333
770	-1844.89999999999
771	-58293
772	18214.6666666667
773	10368.6333333333
774	16825.4666666667
775	7328.8
776	17464.1
777	25553.3666666667
778	-24397.0666666667
779	6432.53333333333
780	-5785.43333333333
781	-5130.4
782	29941.7666666667
783	6226.56666666667
784	7602.93333333333
785	4378.8
786	44515.6
787	2252.03333333333
788	-3020.1
789	3808.9
790	2429.56666666667
791	-53805.0666666667
792	13995.1
793	3590.5
794	10840.7333333333
795	-43075.2
796	1406.1
797	-69356.4166666667
798	-3081.36666666666
799	2745.56666666667
800	-46521.1
801	-70098.6
802	-21148.1
803	9618.76666666666
804	-4738
805	8818.66666666667
806	7406.1
807	-7789.5
808	-5234.7
809	31316.0333333333
810	5414.3
811	-53561.9
812	1964.23333333333
813	1917.1
814	-6544.3
815	-57282.4666666667
816	6816.63333333333
817	4276.1
818	-19136
819	5682.8
820	3068.83333333333
821	-13957.7
822	-8644.93333333333
823	1396.26666666667
824	1777.6
825	-20198.5
826	-653.600000000002
827	-33653.6666666667
828	5025.9
829	-19155.1666666667
830	1743.2
831	18003.8333333333
832	-4607.03333333333
833	-8458.43333333333
834	5231.46666666667
835	5274.9
836	22163.6
837	11533.2333333333
838	-25634.3
839	40929.6
840	2676.56666666667
841	9653.46666666667
842	-80901.7666666667
843	11024
844	-17202.9666666667
845	-2217.10000000001
846	-24600.6666666667
847	-8439.1
848	-13367.8
849	28813.1
850	-18247.5
851	13728.4
852	2895.56666666667
853	12002
854	8461.06666666667
855	402.5
856	-13303.5
857	-1571.3
858	-1054.5
859	69.2333333333336
860	-29732
861	-39442.1666666667
862	-61824.5666666667
863	-27142.0666666667
864	-10430.6
865	-33505.3833333333
866	-8377.46666666667
867	-4722.03333333333
868	-8455.2
869	6538
870	-1562.3
871	-3782.7
872	22791.6
873	-12068.2333333333
874	-8029.3
875	10034.1666666667
876	534.400000000001
877	-5769.96666666667
878	-3335.03333333333
879	-1993.86666666666
880	2289.5
881	-1714.43333333333
882	-2572.53333333333
883	-3240.26666666667
884	-16854.1
885	-21951.3333333333
886	2750.83333333333
887	6315.63333333333
888	-13360.4
889	19316.1333333333
890	8169.6
891	-5446.8
892	-6758.83333333334
893	836.766666666663
894	-4158.93333333333
895	-28622.1666666667
896	7139.33333333333
897	-1860.43333333333
898	-9857
899	17361.6
900	7677.43333333333
901	37675.6
902	6359.76666666667
903	-103.200000000004
904	-16942.4666666667
905	220.300000000003
906	-7131.7
907	-922
908	-7645.46666666667
909	5462.4
910	-76089.8
911	-11743.7666666667
912	-8690.10000000001
913	-16020.5333333333
914	8408.53333333333
915	2450.3
916	-13931.7666666667
917	5994.13333333335
918	3253.33333333333
919	-26277.3666666667
920	1981.9
921	-4813.76666666667
922	-3710.43333333333
923	1289.03333333333
924	6089.3
925	-1588.3
926	-6190.96666666667
927	-11600.2666666667
928	-72211.6666666667
929	322.899999999994
930	3179.73333333334
931	37265.2
932	-333.366666666669
933	-7259.33333333333
934	26307.2
935	-16067.7333333333
936	-30899.1
937	4771.63333333333
938	1909.7
939	6091.36666666667
940	11232.4
941	-1325.6
942	-9011.6
943	1206.8
944	-64640.1666666667
945	-12106.4333333333
946	-3924.53333333333
947	10773.6333333333
948	-55636.7
949	21596.9
950	-5463.3
951	-4572.4
952	9515.16666666667
953	-4774.36666666666
954	18823.5
955	-21253.4666666667
956	-1032.53333333333
957	18754.6333333333
958	4100.3
959	-53563.3666666667
960	1287.23333333333
961	5816
962	-4103.73333333334
963	772.300000000003
964	-13982.6333333333
965	-2863.5
966	-11295.0666666667
967	6371.1
968	3250.8
969	4834.53333333333
970	8782.7
971	78.5666666666657
972	-5289.83333333333
973	-13630.1666666667
974	4987.7
975	-4276.13333333333
976	-12171.5
977	-11566.8
978	4671.06666666667
979	-3217.6
980	28399.7
981	22450.4333333333
982	-5949.33333333333
983	-26459.2666666667
984	12601.7666666667
985	-9922.7
986	-7144.16666666667
987	-2894.13333333333
988	-3472.26666666667
989	-1320.39999999999
990	-11915.7666666667
991	41965.3
992	-15062.1
993	4764.26666666667
994	3954.4
995	-838.133333333335
996	14411.3
997	24443.2333333333
998	-9728.63333333334
999	9741.63333333333
1000	-27587.3666666667
