# Supplementary material for: Chromosome Copy Number Variation and Control in the Ciliate Chilodonella uncinata
Source: PLoS One. 2013 Feb 20;8(2):e56413. doi: 10.1371/journal.pone.0056413 (PMC3577910; doi:10.1371/journal.pone.0056413)
Supplement: Dataset S1 — Chromosome copy numbers from the experimental and simulated cell lines of Dataset of Chilodonella uncinata . dataset.zip is a compressed file. exp_data.csv contains the experimental data derived from qPCR analyses (Cell.line = original cell line; Time = time point of the DNA extraction; DNA.extract = DNA extract replicate; Gene = macronuclear chromosome; CNPC = copy number of the macronuclear chromosome per cell). The remainder of the CSV files are from the simulations. Each CSV file contains data on 1000 simulations where the change in variance from initial to final for each simulation is stored under column ‘x’. See _readme.txt in the compressed file dataset.zip for documentation of the file names. (ZIP) [file pone.0056413.s002.zip › dataset_S1/EF_omega0.3.csv]

	x
1	-91840.9
2	-2887.1
3	-7630.5
4	3088.93333333333
5	-17390.2666666667
6	10312.2666666667
7	1396.7
8	88530.7
9	8790.93333333333
10	1062.83333333334
11	30513.3333333333
12	18954.3
13	-5990.7
14	-60840.5833333333
15	-7196.26666666666
16	815.2
17	24845.9
18	-1240.9
19	-1618.4
20	-1229.76666666666
21	9977.3
22	5348.13333333333
23	-66658.8666666667
24	-29024.5666666667
25	-6113.9
26	-19137.6666666667
27	14654.7
28	8473.2
29	5795.43333333333
30	-41477.3
31	-4087.7
32	29044.1333333333
33	977.899999999998
34	5538.8
35	11462.4
36	-7525.90000000001
37	-22117.9666666667
38	-4486.26666666667
39	1390.5
40	5682.8
41	4597.06666666667
42	2062.8
43	4810.9
44	-37459.6666666667
45	-4237.2
46	6756.1
47	6301.06666666667
48	-917.366666666669
49	11276.4
50	-4239.86666666667
51	-17210.8666666667
52	1713.6
53	4690.3
54	4560.7
55	-52158.8666666667
56	11103.6333333333
57	-15679.1
58	312.033333333334
59	12912.4
60	22401.1
61	2697.33333333333
62	18752.4
63	-69676.6
64	14005.4333333333
65	25106.5
66	-19250.3
67	8184.9
68	-20317.3666666667
69	40311.3
70	-6056.66666666666
71	1938.4
72	5314.4
73	2508.40000000001
74	11212.4
75	16800.7
76	1868.8
77	-40404.5
78	-13775.6
79	1155.6
80	-3217.56666666667
81	-18697.5
82	-19826.6666666667
83	4749.6
84	5260.93333333333
85	3374.9
86	5910.1
87	3830.1
88	-1833.33333333333
89	-24279.4666666667
90	204
91	14151.3
92	-6287.9
93	-14194.95
94	-6726.23333333334
95	7959.6
96	2108.1
97	7078
98	13791.2
99	-1091.60000000001
100	2174.7
101	1149.7
102	11612.4
103	-1222.4
104	11473.8666666667
105	10580.1
106	-32796.4666666667
107	-5313.5
108	2261.86666666667
109	-25635.5
110	163447.2
111	2269.3
112	-6840.83333333333
113	6286
114	-21208.4
115	-40.3000000000011
116	-3455.16666666666
117	9711.16666666667
118	26615.3
119	41095.2
120	-15897.1
121	63417.2
122	18020.2666666667
123	12406.5
124	12767.5
125	2948.83333333333
126	-27119.4
127	14733.2
128	41874.7
129	515.600000000006
130	-9355.2
131	-27263.6666666667
132	-5937.10000000001
133	6950.26666666667
134	-25348.8666666667
135	8942.13333333332
136	18014.7666666667
137	19485.6
138	-51762.4
139	1598.4
140	-11089.4666666667
141	-3013.2
142	-6965.2
143	-28563.1666666667
144	-85175.5333333333
145	-1366.7
146	5536.53333333333
147	-52076.5833333333
148	-5639.3
149	-12586.9333333333
150	13944.0333333333
151	-7728.83333333333
152	7514.93333333333
153	-11921.7
154	-972.933333333334
155	31705.7333333333
156	-15426.4
157	6829.06666666667
158	23102.4
159	-2305.76666666667
160	7539.2
161	-4561.73333333333
162	9929.23333333333
163	21734.0333333333
164	621.600000000002
165	6669.1
166	79.7333333333299
167	497.200000000001
168	2780.66666666666
169	-28856.7666666667
170	2382.03333333333
171	-3923.16666666666
172	-1273.5
173	10865.7
174	47349.3333333333
175	-2092.8
176	16701.1
177	-37626.3666666667
178	-25422
179	6228.4
180	-24015.6
181	14720.1
182	-15552.8
183	83905.7
184	-19136
185	-19420
186	-24337.9
187	2912.36666666667
188	-3490
189	-28862.7666666667
190	2470.8
191	10655.6
192	11225.9
193	-13086.5333333333
194	17439.3666666667
195	6632.4
196	3417.06666666667
197	3636.93333333333
198	13937.9
199	877.200000000001
200	-3196.10000000001
201	3158.96666666667
202	-59431
203	-21872.8666666667
204	-2085.73333333334
205	6685.2
206	2355.2
207	9088.9
208	23160.4
209	-3744.9
210	21239.6333333333
211	-155351.7
212	-6215.23333333333
213	10358.9
214	3304.8
215	-6038.8
216	5064.7
217	22967.6
218	39594.3
219	-79914.4666666667
220	462.300000000003
221	-7294.26666666667
222	-5959.16666666667
223	-42771.3666666667
224	12966.1666666667
225	-2091.89999999999
226	-28385.6666666667
227	-2508.9
228	-3291.16666666667
229	7670.13333333334
230	-23682.8166666667
231	2876.76666666667
232	3109.73333333333
233	6941.63333333333
234	4338.4
235	38121.2
236	8395.1
237	-18310
238	4683.16666666667
239	-3155.86666666666
240	-13044.1666666667
241	-7201.96666666667
242	4787.5
243	-4625.23333333333
244	746.23333333333
245	-4279.23333333333
246	36903.1
247	-3137.36666666667
248	-4637.96666666667
249	-1102
250	-7460.1
251	-41388.3666666667
252	-51198.3
253	49704.0333333333
254	6518.3
255	4182.8
256	6115.86666666665
257	2672
258	3052.13333333333
259	-4825.16666666667
260	-20564.4666666667
261	10675.7
262	-792.9
263	92287.2
264	-12943.1
265	770.899999999994
266	1368.8
267	-47703.7333333333
268	1283.6
269	-19070.5333333333
270	-10453.8666666667
271	3714.23333333333
272	-7483.3
273	-9888.7
274	-11828.3
275	-9948.8
276	-936.366666666665
277	6466.96666666667
278	-897.566666666666
279	15645.7
280	-27173.6666666667
281	-2512.36666666667
282	10338.3
283	-6086.63333333334
284	11775.4666666667
285	1800.90000000001
286	-2821.1
287	-13463.7
288	32.4000000000015
289	-10392.4333333333
290	2006.8
291	3417.6
292	1463.23333333334
293	12349.3666666667
294	-9731.3
295	13458.8
296	4391.5
297	-3324.13333333333
298	1886.66666666667
299	-9292
300	11654.3666666667
301	-18125.2
302	7239.2
303	-26673.9
304	-753.700000000001
305	-1890.16666666667
306	-4789.6
307	3693.73333333333
308	7025.76666666666
309	518.133333333335
310	9487.60000000001
311	664.4
312	-13623.6
313	8970.4
314	10762.8
315	-16070.4666666667
316	8433.36666666667
317	-3223.2
318	8810.66666666666
319	-5552
320	111857.6
321	-524.900000000001
322	4426.76666666667
323	-6973.06666666667
324	1007.3
325	10593.1
326	-13561.0666666667
327	9884.93333333333
328	1518.1
329	1583.7
330	-15382.4
331	-49959.6666666667
332	11604
333	7324.8
334	8688.26666666667
335	852.133333333331
336	-18573.6666666667
337	7414
338	-7188.9
339	23972.8
340	-10591.5666666667
341	5077.3
342	9121.09999999999
343	-29875.1666666667
344	-18345.6
345	19716.8
346	15612
347	20472.7
348	-9150
349	-648
350	1526.4
351	-8989.33333333334
352	-8419.16666666667
353	6197.2
354	-1320.3
355	-5763.63333333334
356	-4147.6
357	100610.833333333
358	-36533.3
359	-6332.96666666666
360	5963.6
361	3489.03333333333
362	-1036
363	14141.2
364	6487.76666666667
365	-12911.2333333333
366	-47873.4666666667
367	-5208.9
368	1265.46666666667
369	4206
370	-4597.86666666667
371	13577.5
372	3646.1
373	7950
374	7766.4
375	1408.13333333333
376	951.200000000004
377	1229.9
378	-4605.10000000001
379	-7855.5
380	15831.2
381	-27019.6166666667
382	2046.4
383	656.533333333336
384	-1802.96666666667
385	5009.83333333334
386	35134.9
387	-10633.8333333333
388	2718.8
389	15212.7
390	-48771.9666666667
391	-5553.46666666667
392	4589.46666666667
393	32396.3666666667
394	-3585.2
395	-14849.7333333333
396	-20414.6333333333
397	-5386.13333333334
398	54484.9333333333
399	5876.9
400	-7114.4
401	6576.9
402	-3080.13333333334
403	4382.93333333333
404	-29701.3666666667
405	-7909.6
406	-38616.7666666667
407	-753.733333333334
408	-17286.4
409	3251.7
410	-7767.89999999999
411	2238
412	5019.2
413	15675.6
414	-1146.8
415	-7547.3
416	-17780.7666666667
417	18030.4
418	-9844.7
419	15757.4333333333
420	-88698.5
421	29.0999999999985
422	-9315.3
423	-1240.4
424	-4950.16666666666
425	4251.96666666667
426	-4825.96666666667
427	-100
428	24012.3
429	-16823.1666666667
430	-2276.5
431	-6703.06666666667
432	-7050.5
433	31815.2
434	-14502.3
435	16206.8
436	-27149.6
437	-14128.1
438	-14049.8666666667
439	20261.5
440	7562.23333333334
441	22211.8333333333
442	30618.3666666667
443	5772.8
444	-177.199999999997
445	3984.9
446	626.233333333334
447	-8639.86666666667
448	-14739.8666666667
449	-2847.1
450	770.400000000001
451	-26091.5
452	-19167.1
453	-17172.8666666667
454	6628.4
455	-4592.7
456	-22249.9666666667
457	133.633333333331
458	657.566666666666
459	8986.03333333333
460	6833.73333333333
461	-8424.43333333333
462	-10.4333333333343
463	-10586
464	174.5
465	-3972.5
466	-5501.83333333333
467	-3041.36666666667
468	-38457.6666666667
469	5704.96666666667
470	-16050.8
471	11434.1333333333
472	16660.1
473	1297.5
474	-9323.2
475	-6223.76666666667
476	4659.5
477	1013.5
478	-24149.7666666667
479	-879.899999999998
480	9211.86666666667
481	7688.8
482	13026.9666666667
483	36154.8
484	3824.3
485	-13711.7666666667
486	8209.2
487	-6541.86666666667
488	8400.7
489	-30003.5
490	2575.73333333333
491	-1906
492	313.499999999993
493	-4438.39999999999
494	-19733.2
495	4097.83333333333
496	12519.3
497	-4125.73333333333
498	2835.86666666666
499	-6666.3
500	-10580.0333333333
501	7966.96666666667
502	-5389.46666666667
503	22997.2
504	-24656.2666666667
505	2952.7
506	-83049.8666666667
507	-24764.3
508	55874.4
509	16012.6333333333
510	37124.7
511	9379.33333333333
512	-17790.5333333333
513	-604.700000000001
514	-15331.5
515	13218.4
516	-32091.0666666667
517	31325.7333333333
518	-6065.36666666667
519	2717.3
520	-8492.3
521	-18477.5666666667
522	-12692.1
523	6193.86666666666
524	11170.9333333333
525	-5868.66666666667
526	36922.1333333333
527	4425.3
528	-8223.2
529	12938.8333333333
530	-10144.8
531	8532.26666666667
532	-11339.5666666667
533	-2091.33333333333
534	9926.23333333333
535	-5982.8
536	-6092
537	3016.4
538	10373.1666666667
539	-38600.9666666667
540	6321.86666666665
541	-10091.3
542	7003.1
543	20049.9333333333
544	-63944.9
545	-3358
546	-11819.0666666667
547	-2242.7
548	-18302.3666666667
549	-9341.56666666667
550	4647.33333333333
551	6606.20000000001
552	3190.96666666667
553	-2471.6
554	-968.400000000001
555	-27031.0333333333
556	-4027.16666666667
557	-63684
558	14629.9666666667
559	-6918.9
560	11073.7333333333
561	-35063.1
562	-4152.39999999999
563	-735.099999999999
564	1332.26666666667
565	-13675.8666666667
566	2403.03333333333
567	4103.86666666667
568	28724.9666666667
569	-4997.36666666667
570	514.266666666666
571	-4489.7
572	-26955.1666666667
573	-15143.5666666667
574	-12321.0666666667
575	-10319.5666666667
576	49.6999999999971
577	-6747.26666666666
578	-9116.36666666667
579	11595.0666666667
580	-12154.1666666667
581	-14911.4
582	8825.60000000001
583	7925.03333333333
584	5034.1
585	9814.4
586	22369.6
587	6374.53333333333
588	35454.1
589	7865.63333333333
590	7139.7
591	-2198
592	6716.13333333334
593	-5460.1
594	-4675.2
595	-692
596	3210.7
597	-3945.73333333333
598	5361.23333333333
599	-3619.5
600	55142.5666666667
601	-37308.2
602	-580.5
603	15647.1666666667
604	-3871.56666666667
605	11597.2
606	-15368.3666666667
607	46101.6333333333
608	2956.7
609	-49704.5666666667
610	12266.8
611	9205.06666666667
612	-33150.3666666667
613	-43748.1666666667
614	-88.2666666666701
615	2938.76666666667
616	-11767.4333333333
617	-2862.43333333333
618	5445.9
619	-32253.7666666667
620	6368.9
621	10503.6
622	-21290.4333333333
623	-9527.2
624	21442.9333333333
625	8580.83333333333
626	15693.1666666667
627	6035.5
628	714.4
629	1587.83333333333
630	-26894.6666666667
631	17160.1
632	23820.3
633	11619.3333333333
634	981.3
635	3564.4
636	3899.3
637	-125350.566666667
638	7609.1
639	-21.1999999999971
640	-49484.7
641	-445.5
642	24673.0333333333
643	-3297.3
644	-10265.6
645	-9387.36666666667
646	-1655.2
647	-8497.9
648	-43088.8666666667
649	-13192.9666666667
650	9081.6
651	-15676.8
652	16658.3666666667
653	5885.43333333333
654	38157.6333333333
655	-5299.73333333333
656	-30219.7666666667
657	8963.89999999999
658	-979.866666666666
659	-18731.6
660	-31555.5
661	-7266.9
662	8247.36666666667
663	617.966666666664
664	14053.0666666667
665	-3236.4
666	1923.46666666667
667	14931.3
668	9269.7
669	15319.5
670	5036.1
671	115.3
672	4089.36666666666
673	-71134.7666666667
674	25309.6
675	-64219.6666666667
676	-27720.8666666667
677	-22078.4
678	550.133333333333
679	-31944.5
680	1716.8
681	1144.3
682	26331.4333333333
683	17669.5
684	-16230.5666666667
685	-3218.76666666667
686	-5580.3
687	-3296.36666666667
688	24550.1
689	312.933333333332
690	-6824.5
691	250
692	23516.1
693	-6255.2
694	13640
695	-1763.2
696	1956
697	-4278.3
698	-14804.0666666667
699	18465.8333333333
700	-1060.9
701	-4966.8
702	-6001.96666666667
703	-121.566666666666
704	3617.76666666667
705	2853.33333333333
706	-6875.83333333333
707	-37328.5
708	-6495.8
709	-13241.7
710	-4800.8
711	-946.400000000001
712	-15971.2666666667
713	-25602.8666666667
714	1552
715	-5770.8
716	4762.43333333333
717	-50314.1666666667
718	-2736.36666666666
719	-41654.5
720	-304.366666666669
721	3672.90000000001
722	13791.6
723	-737.199999999997
724	-3532.66666666667
725	17070.6666666667
726	-13504.4333333333
727	13108.7666666667
728	-38090.4
729	-1667.1
730	2016.8
731	709.23333333333
732	-5155.33333333334
733	-10931.3333333333
734	93.7333333333336
735	-32148.8666666667
736	-18896.9
737	2112.76666666667
738	4702.63333333333
739	-20260.8666666667
740	3470.26666666667
741	13192.1333333333
742	-449.366666666665
743	15029.3
744	-35154.6666666667
745	12323.9666666667
746	-5942.9
747	11439.2
748	112.533333333334
749	-9336
750	-10983.5
751	20905.6
752	-6607.1
753	-13895.7
754	10867.7666666667
755	-17211.5
756	-13913.0666666667
757	-6693.6
758	-44382.0666666667
759	13178.4
760	-4392.66666666666
761	-2351.36666666666
762	23803.6
763	-3830.26666666667
764	2812.4
765	757.966666666667
766	-738.533333333333
767	-72377.4666666667
768	-583.300000000001
769	-352.03333333334
770	-4086.13333333334
771	-19779
772	17390.8
773	4727.2
774	23124.1333333333
775	-6747.2
776	18233.7333333333
777	10673.7333333333
778	-20718.0666666667
779	1665.5
780	3170.63333333333
781	-81003.9666666667
782	-11095.6
783	3001.23333333333
784	-4883.33333333333
785	-56606.3666666667
786	-18235.6
787	5284.7
788	-28826.6666666667
789	-19918
790	-41435.8666666667
791	-9493.16666666666
792	2351.33333333334
793	2306.93333333333
794	8088.66666666667
795	-3445.7
796	11884.4
797	-16214.0333333333
798	-7981.3
799	-4109.86666666666
800	-577.699999999999
801	-1227.3
802	17190.8
803	-8485.43333333333
804	-28520.1
805	-22771.4666666667
806	1622.5
807	-22545.9666666667
808	-7546.26666666666
809	4526.5
810	453.599999999999
811	69524
812	-15728.7
813	-7357.66666666666
814	-7060.7
815	-3529.63333333333
816	-1154
817	-36036.4
818	10550
819	-3567.1
820	19071.7333333333
821	-7037.5
822	5666.9
823	15687.6333333333
824	-13869.2333333333
825	-24579.2666666667
826	-87900.1666666667
827	-420.933333333334
828	-2318.4
829	37794.6666666667
830	-31038.1666666667
831	11094.3
832	22297.0333333333
833	10274.1666666667
834	35628.5333333333
835	8661.7
836	-34766.8
837	-37121.5666666667
838	4621.6
839	14100
840	-31566.6666666667
841	9433.86666666667
842	27000.4
843	-11172.4
844	1083.36666666667
845	-41579.8666666667
846	-22689.6
847	3617.46666666667
848	-7182.63333333334
849	-1781.23333333334
850	9569.9
851	-12486.6333333333
852	-2978.13333333334
853	-631.066666666666
854	7627.06666666667
855	-16177.2
856	-13175.3666666667
857	6593.7
858	20399.0666666667
859	-10896.6666666667
860	4949.03333333333
861	-717.300000000003
862	376.433333333332
863	-5596.39999999999
864	17598.3
865	-4116.53333333333
866	31850.9333333333
867	9179.1
868	-4190.3
869	32185.1666666667
870	-51176.6333333333
871	16879.1
872	41239
873	455.833333333333
874	-11558.1
875	5475.23333333334
876	-5315.43333333333
877	3189.06666666667
878	901.1
879	-5831.46666666667
880	-4622.8
881	-43632.1666666667
882	96681.3333333333
883	44813.8
884	-3296.16666666666
885	14710.8333333333
886	4559.7
887	-8974.23333333333
888	9554.8
889	11011.2
890	-82623.8
891	4394.1
892	11010.6666666667
893	-22137.6666666667
894	-15470.7
895	-4377.06666666667
896	-2111.2
897	-5486.9
898	1952.66666666667
899	37193.6333333333
900	2735.6
901	-12082.7
902	3412.43333333333
903	16135.6333333333
904	3166.53333333333
905	-4386
906	-78312.0666666667
907	-12998.9666666667
908	-11718.1666666667
909	-386.8
910	-6629.9
911	-622.299999999999
912	898.366666666667
913	-5182
914	-35058.5666666667
915	974.5
916	10628.2666666667
917	-1103.60000000001
918	-14906.3
919	14622.8
920	23817.4666666667
921	-13035.7333333333
922	-8197.36666666666
923	-7338.9
924	-12467.2666666667
925	-3573.23333333333
926	27277.2
927	-4350.8
928	29486.6666666667
929	10330.9
930	-9856.90000000001
931	7162.93333333333
932	37450.9333333333
933	389.599999999999
934	29274.8333333333
935	-2058
936	-18323.2
937	2356
938	-9338.7
939	-2471.5
940	18057.6
941	-41230.5666666667
942	-2077.9
943	34386.9333333333
944	11978.8
945	-6817.1
946	-11740.8333333333
947	-655.833333333333
948	-14161.6666666667
949	-15562.5333333333
950	7507.60000000001
951	5696.3
952	2368.66666666667
953	-33497.9666666667
954	7157.1
955	125370.133333333
956	-4965.1
957	10506.8
958	18513.9
959	-98071.9333333333
960	-78028.85
961	5342.03333333333
962	2757.1
963	20461.0666666667
964	6975.6
965	15856
966	-19495.2
967	-13809.3
968	8142.49999999999
969	21556.8
970	-23073.4666666667
971	-27909.2
972	-20427.9
973	-13075.0666666667
974	16197.7
975	-37664.6833333333
976	-14815.2
977	-5346.76666666667
978	-41570.7666666667
979	8315.03333333333
980	-66056.8666666667
981	17301.7
982	-1020.43333333333
983	872.700000000004
984	-527.299999999999
985	1751.9
986	-3050.4
987	-74095.1666666667
988	-798.133333333333
989	-5.73333333333358
990	-1302.3
991	-25599.8666666667
992	-51143.2666666667
993	5783.2
994	1086.16666666667
995	-1902.3
996	1447.2
997	916.800000000003
998	13565.5666666667
999	-62971.3666666667
1000	5323.6
