# Supplementary material for: Chromosome Copy Number Variation and Control in the Ciliate Chilodonella uncinata
Source: PLoS One. 2013 Feb 20;8(2):e56413. doi: 10.1371/journal.pone.0056413 (PMC3577910; doi:10.1371/journal.pone.0056413)
Supplement: Dataset S1 — Chromosome copy numbers from the experimental and simulated cell lines of Dataset of Chilodonella uncinata . dataset.zip is a compressed file. exp_data.csv contains the experimental data derived from qPCR analyses (Cell.line = original cell line; Time = time point of the DNA extraction; DNA.extract = DNA extract replicate; Gene = macronuclear chromosome; CNPC = copy number of the macronuclear chromosome per cell). The remainder of the CSV files are from the simulations. Each CSV file contains data on 1000 simulations where the change in variance from initial to final for each simulation is stored under column ‘x’. See _readme.txt in the compressed file dataset.zip for documentation of the file names. (ZIP) [file pone.0056413.s002.zip › dataset_S1/EF_omega0.32.csv]

	x
1	-8506.5
2	-8579.96666666667
3	-18029.0666666667
4	-46639.7666666667
5	-76.8999999999996
6	-3054.5
7	17721.3666666667
8	2581.9
9	-110.5
10	-46003.1
11	-4156.76666666667
12	7128.5
13	3732.13333333333
14	-15418.7
15	-42260.6333333333
16	-2672.36666666667
17	-9355.6
18	-6171.1
19	14335.1
20	8239.56666666667
21	-27269.2
22	4148.43333333333
23	-69709.9
24	21886.8
25	-13228.7666666667
26	-4080.53333333334
27	24859.5333333333
28	-17460.9666666667
29	-35415.8666666667
30	565.716666666674
31	393.566666666667
32	21981.7
33	-493.566666666666
34	-8407.46666666667
35	3371.5
36	-8312.9
37	61103.5
38	-7735.1
39	1522.1
40	1625.46666666666
41	16638
42	5227.43333333333
43	-97.8999999999996
44	-3793.33333333333
45	8789.9
46	-37117.2666666667
47	2271.76666666667
48	-7703.06666666667
49	-63925.0666666667
50	-5378.53333333333
51	-17656.1
52	5638.4
53	-2496.13333333334
54	602.633333333335
55	-2666.7
56	9119.6
57	-24243.5
58	-8939.06666666667
59	2057.3
60	4176.4
61	4002.8
62	2861.76666666667
63	8311.6
64	727.899999999998
65	20383.4666666667
66	1110.3
67	-12601.2
68	4501.60000000001
69	-7306.9
70	5278.03333333333
71	2754.93333333333
72	-13603.8666666667
73	9883.36666666667
74	-10388.8
75	12777.3333333333
76	-26652.1
77	6830.03333333333
78	-32457.0666666667
79	1310.4
80	-108749.066666667
81	11395.4
82	20565.8333333333
83	572.400000000001
84	8454.23333333333
85	7339.3
86	8449.46666666667
87	-4384.4
88	-70753.7333333333
89	15044.3666666667
90	14257.5
91	5277.3
92	6939.73333333333
93	8004.5
94	45252.8
95	-20927.2
96	20746.1666666667
97	-598.766666666668
98	-6262.26666666667
99	277.866666666669
100	11016
101	5426.36666666666
102	-13790.2
103	9102.8
104	377.299999999999
105	-5791.66666666667
106	-5238.03333333333
107	-513.433333333334
108	24456.1333333333
109	3033.86666666667
110	6214.3
111	38317.5
112	28984.1333333333
113	13695.2
114	2548.5
115	-17439.2
116	13015.5
117	2210.43333333333
118	-3042.40000000001
119	16517.8
120	3481.7
121	5475.5
122	-40479.0666666667
123	26071.7333333333
124	11068.1
125	-13340.5666666667
126	-1267.86666666667
127	3134.1
128	-8172.4
129	6270.5
130	7482.8
131	-26261.3666666667
132	17590.9
133	-43833.8666666667
134	10898
135	-31459.8666666667
136	-10181.6
137	1396
138	-763.733333333334
139	-8427.10000000001
140	-24643.1666666667
141	-45217.0666666667
142	-715.23333333333
143	5072
144	2573.86666666666
145	25693.7
146	-107566.9
147	-2543.06666666667
148	1355.5
149	878.366666666669
150	-17192.4
151	8741.36666666666
152	-16096
153	3971.6
154	8345.5
155	-25038.1666666667
156	-6403.76666666667
157	33612
158	-11027.9666666667
159	3695
160	-30452.9
161	1988.7
162	-12537.2333333333
163	-655.199999999997
164	-17657.6
165	-7856.1
166	9973.56666666667
167	11891.1
168	-65633.4666666667
169	26931.9666666667
170	26872.3666666667
171	-3157.9
172	-26955.3666666667
173	-5493.7
174	-1712.53333333334
175	-9349.3
176	-4790.56666666667
177	-16077.9
178	19607.7
179	28027.0333333333
180	-23896.9666666667
181	-16871.3833333333
182	3524.5
183	24909.7333333333
184	7486
185	-5794.13333333333
186	-5447.66666666666
187	-13654
188	11056.2666666667
189	18329.3
190	39234.1333333333
191	8562
192	-2506.4
193	-12668.5
194	-9969.86666666667
195	4630.26666666666
196	914.666666666668
197	-11318.4666666667
198	24611.1
199	-5489.60000000001
200	-32661.5666666667
201	-15474
202	15819.4666666667
203	39558.4333333333
204	4980.7
205	-4149.50000000001
206	-16527.0666666667
207	-63438.0666666667
208	-6813.46666666666
209	9497.86666666667
210	-20083.3
211	5734.03333333333
212	4824.83333333333
213	20862.1
214	10527.7
215	-800.266666666666
216	-48596.95
217	3297.2
218	2186.03333333333
219	-19428.9
220	17255.0333333333
221	-17298.1666666667
222	-19691.6
223	10208.8
224	5830.43333333333
225	-32447.6
226	8150.5
227	-22838.9
228	-1507.7
229	14801.45
230	711.5
231	-9372.93333333333
232	-23504.1666666667
233	-7933.35
234	6445.63333333333
235	-6844.4
236	-37436.0666666667
237	-4465.36666666666
238	14925.2
239	-11043.9
240	-12406.1666666667
241	-35111.3
242	11529.9666666667
243	-12101.1
244	11867.8333333333
245	1509.5
246	-7400.3
247	6898.56666666667
248	6204.56666666667
249	20655.3666666667
250	14711.9
251	-5283.7
252	-21139.7333333333
253	3953.46666666667
254	18710.9333333333
255	1490.8
256	-4768.40000000001
257	-12065.6666666667
258	-2177.33333333333
259	-4280.8
260	-45429.7
261	-23317.6
262	8808
263	-13400.4
264	6404.53333333333
265	-42369.6
266	-2421.9
267	21976.8
268	-590.566666666666
269	-1648
270	-14004.4
271	5626
272	13103.2
273	6336.36666666667
274	-33380.4
275	2452.76666666666
276	-3986.56666666667
277	-6980.3
278	9880.43333333333
279	8315.76666666667
280	15414.9333333333
281	-20921.3333333333
282	13176.7666666667
283	18258.6333333333
284	15085.7
285	14992.5
286	-6793.1
287	37409.3166666667
288	-9610
289	1474.53333333333
290	40366.8
291	-9286.7
292	-21078.2666666667
293	1570.53333333333
294	2697.3
295	-1150.63333333333
296	5563.96666666666
297	-37520.9666666667
298	7049.5
299	-9567.7
300	11177.7
301	-46203.5666666667
302	5009.2
303	31403.3333333333
304	-55919.6
305	20834.6666666667
306	740.799999999999
307	-2984
308	-23455.3
309	7572.8
310	3386.4
311	1697.73333333333
312	-1829.9
313	3544.43333333333
314	-1663.16666666667
315	1065.7
316	-10782.95
317	180.100000000006
318	-13471.6
319	7202.93333333333
320	12131.6
321	-18195.5666666667
322	-68132.3666666667
323	-6335.5
324	2912.10000000001
325	-6841.66666666667
326	300.700000000001
327	-10391.8666666667
328	47091.6
329	8636
330	9703.6
331	29573.2
332	5704.3
333	-23056.4
334	-1975.6
335	-2247.7
336	1012.9
337	-22754.0666666667
338	11104.4
339	-3636.4
340	11965.2
341	4397.83333333334
342	9719.56666666667
343	4431.06666666667
344	-2283.56666666667
345	-53441.3666666667
346	2415.1
347	-32111.8666666667
348	-5960.3
349	-7513.2
350	26212.3
351	-1558.36666666667
352	47135.7666666667
353	-29966.0666666667
354	-13704.3666666667
355	-29214
356	5559.46666666667
357	7146.7
358	-65830.45
359	18640.3
360	-4668.3
361	-6857.5
362	3818.8
363	-213.600000000002
364	5460.66666666667
365	6301.63333333333
366	-824
367	57.2333333333336
368	27816.5
369	1213.9
370	11509.2
371	-21080.6333333333
372	5280.4
373	-5456.7
374	4656.5
375	13893.5
376	-24129.9
377	1871.56666666667
378	-6897.6
379	6925.6
380	-16192.0166666667
381	-18427.7666666667
382	4840.66666666667
383	8725.03333333333
384	-2155.86666666666
385	11737.2
386	-1589.6
387	6492.1
388	-13546.9333333333
389	-17058
390	-8504.96666666667
391	14066.8
392	2730.8
393	5750.26666666667
394	-4291.1
395	12260.3666666667
396	-1183.46666666667
397	-10021.9
398	-9902.39999999999
399	1548.16666666667
400	36631.3333333333
401	-60901.7666666667
402	-5469.63333333333
403	987.5
404	-16910.6333333333
405	2456
406	-16136.8
407	9702.5
408	3644.3
409	9507.13333333334
410	6505.33333333334
411	6435.33333333333
412	63078.5333333333
413	-56276.9
414	-575.700000000001
415	-30404.4
416	32518.6333333333
417	5424.26666666667
418	-2253.5
419	17982.3
420	-33670
421	2834.03333333333
422	-5433.9
423	2558
424	-18091.1666666667
425	10635.9
426	8471.6
427	16314.7
428	-2644.5
429	834.800000000003
430	-24391.4
431	-10831.7
432	-20862.4
433	-3188.89999999999
434	-18341.7333333333
435	-21674.1
436	-1794.16666666667
437	-6100.8
438	1712
439	23141.6333333333
440	-51243
441	1832.9
442	18318
443	3536.9
444	-7316.8
445	-2171.83333333334
446	-148.166666666664
447	-35787.7666666667
448	9264.3
449	18880.7
450	7160.16666666667
451	-17339.3666666667
452	-47573.9666666667
453	-5976.66666666666
454	-5223.2
455	-1269.06666666667
456	-12453.8333333333
457	13063.6333333333
458	5992
459	3783.2
460	-8992.96666666667
461	5618.3
462	1473.73333333333
463	-2833.5
464	-16470.4
465	-11068.1666666667
466	-6444.96666666667
467	-2801.6
468	-865.200000000001
469	11724.5333333333
470	2805.2
471	-1732.3
472	6204
473	6093.89999999999
474	15529.9
475	-18844.9666666667
476	-29537.8666666667
477	6961.76666666667
478	-4369.86666666666
479	-16448.6666666667
480	-12124.5333333333
481	-160301.383333333
482	-11760.7666666667
483	-44362.7
484	59619.8666666667
485	3454.9
486	-31790.7666666667
487	-3689.59999999999
488	-3215.89999999999
489	-47725.4666666667
490	976.933333333332
491	4935.23333333333
492	-650.400000000001
493	-18348.4
494	11950.4
495	-8427.76666666667
496	6024.1
497	-4858.16666666667
498	-8317.2
499	12145.0333333333
500	2833.2
501	12297.4666666667
502	26223.8666666667
503	-4728.16666666667
504	1976.8
505	48170.5333333333
506	68845.5666666667
507	-9015.06666666667
508	15500.1333333333
509	10316.9
510	-18773.2
511	-98.7666666666682
512	-15238.8
513	-19455.9666666667
514	-3056.39999999999
515	-83653.9
516	-18988.5333333333
517	6496.53333333334
518	14836
519	92222.5333333333
520	34487.8333333333
521	-491.433333333334
522	42089.5
523	2187.06666666667
524	-1112
525	-233.199999999997
526	-31905.8666666667
527	8484
528	18643.4666666667
529	4738.66666666666
530	-27475.3333333333
531	9297.1
532	-24864.5
533	9733.86666666667
534	-42185.4666666667
535	-1258.1
536	423.733333333334
537	6544.00000000001
538	-1472
539	6146.39999999999
540	-23126.0333333333
541	-29030.7
542	19477.0666666667
543	-15664.9666666667
544	-140.1
545	-645.333333333328
546	2569.60000000001
547	10853.2
548	45085.1333333333
549	2857.36666666667
550	11158.7
551	-11444.5
552	-72859.3666666667
553	645.7
554	-5776.8
555	-36516.15
556	-9592.36666666667
557	8297.46666666666
558	22231.3333333333
559	586
560	-27046.5666666667
561	-51639.2
562	-50724.3
563	57917.3333333333
564	-1636.4
565	8631.6
566	-14456.6666666667
567	12446.1333333333
568	-23468.5666666667
569	-9426.53333333334
570	12829.5
571	-19014.3
572	-53761.8666666667
573	6062.83333333334
574	-2101.9
575	11678.9333333333
576	15205.8333333333
577	-4522.89999999999
578	9964.7
579	34027.2
580	-4488.5
581	-38582.4
582	-13083.5
583	22.2666666666701
584	7761.56666666667
585	-12612.0333333333
586	6921.5
587	-1030.14999999999
588	16754.8333333333
589	9392.36666666666
590	3095.9
591	5616.56666666667
592	23502.6666666667
593	15458.4
594	28092.1
595	763.233333333334
596	-4277.5
597	-22924.7666666667
598	-5648.26666666667
599	-10418.8
600	14613.1
601	-13817.9666666667
602	10231.3
603	-54838.7
604	-84.2333333333331
605	-27406.4
606	-44525.0333333333
607	13985.7666666667
608	-9866.03333333333
609	12240.4
610	-7617.5
611	9969.2
612	-748.633333333333
613	11579.3
614	23038.5
615	17881.2
616	-6801.46666666666
617	-8334.93333333333
618	-12761.7333333333
619	4133.9
620	8219.63333333333
621	9271.7
622	-11973.7
623	10388.3
624	13555.7
625	-3513.56666666667
626	867.23333333333
627	3776.23333333334
628	-255.333333333332
629	-11266.3666666667
630	22474.5333333333
631	5684.56666666667
632	-4297.23333333333
633	12559.2
634	-864.133333333331
635	-60363.4
636	-432
637	-15969.7666666667
638	-2381.10000000001
639	-6605.3
640	-192.9
641	27560.4
642	4974.8
643	-4339.96666666667
644	41098.5333333333
645	6341.2
646	-2925.86666666667
647	-75740.1666666667
648	4863.36666666667
649	-1943.7
650	2284.8
651	10068.8333333333
652	21579.2
653	27018.2333333333
654	1804
655	-12432.6333333333
656	34909.3333333333
657	3865.63333333333
658	32511.0333333333
659	-22022.5333333333
660	11729.2
661	-7461.56666666667
662	-1914.8
663	-1100.4
664	806
665	4011.3
666	-23580.3666666667
667	-4390.81666666667
668	13480.1
669	-2623.86666666667
670	27878.4
671	-12351.5666666667
672	4757.6
673	-37283.5666666667
674	-28817.7666666667
675	7794
676	-4700
677	-46387.2666666667
678	-7848.16666666666
679	-27623.7666666667
680	43177.8333333333
681	-37996.1
682	-60053.0666666667
683	8988.39999999999
684	-3605.96666666667
685	8560.4
686	-7670.6
687	-8177.86666666667
688	2428.13333333334
689	-7301.46666666667
690	18737.9
691	5004
692	27259.6
693	-7877.6
694	-20331.3
695	8235.3
696	-6370.43333333334
697	-46090.3
698	34204.5333333333
699	2812.9
700	-21130.1333333333
701	-2402.7
702	36087.0333333333
703	6571.46666666667
704	-7474
705	-3664.7
706	-4056.5
707	-41472.9666666667
708	5834.7
709	-13733.7666666667
710	4811.2
711	-11437.3
712	5742
713	27222.4
714	-11646.5
715	19221.3333333333
716	3894.93333333333
717	18401.8666666667
718	-4266.53333333333
719	9895.1
720	-2251.76666666667
721	-3888.39999999999
722	6817.93333333333
723	5969.2
724	-13510.2
725	17602.1333333333
726	-3957.9
727	-28268.5
728	-11189.2666666667
729	699.799999999999
730	7293.2
731	-14117.4333333333
732	-11866.2666666667
733	30861.1
734	40525.4666666667
735	-8561.46666666667
736	7490.8
737	55925.4666666667
738	-4427.33333333334
739	60168.6666666667
740	13256.4333333333
741	17856
742	-9675.76666666666
743	-2150
744	21826
745	-21839.3
746	-68412.2
747	13002.1333333333
748	-28209.3833333333
749	-40069.2666666667
750	-1218.93333333333
751	15694.6666666667
752	-89376.5666666667
753	15084.9
754	-100225.766666667
755	4606.13333333334
756	-2940.53333333333
757	8615.83333333334
758	-3591.3
759	1190.8
760	-4844.86666666667
761	21170.3
762	-1391.7
763	3546.26666666667
764	19687.1
765	-4820
766	-79183.2666666667
767	-1350.4
768	10823.5
769	-3177.2
770	-19109.4666666667
771	8812.96666666667
772	13456.4333333333
773	11671.6
774	7477.06666666667
775	-7691.9
776	7703.43333333333
777	3512.8
778	3663.6
779	-314.5
780	-7534.3
781	-7111.60000000001
782	-17024.6666666667
783	15218.9333333333
784	-9488.5
785	-10426.9333333333
786	-41419.6
787	15937.9
788	13418.6666666667
789	-18568.3666666667
790	3534
791	5532.23333333333
792	-51921.3
793	-62801.3666666667
794	-3833.73333333333
795	3140.53333333333
796	-95745.9166666667
797	-18148.0666666667
798	19536.8
799	-37852.9
800	9116.7
801	5936.93333333333
802	-7557.9
803	-10827.2
804	2118.4
805	-30629.3666666667
806	12703.8666666667
807	-2790.03333333333
808	12356
809	2827.3
810	-2340.43333333333
811	3089.5
812	6762.26666666667
813	-14287.7666666667
814	29013.3333333333
815	7316.79999999999
816	-1218.9
817	3538.3
818	7277.9
819	10650.6666666667
820	13587.7
821	-1562.63333333333
822	4145.6
823	6441.06666666667
824	-56710.3
825	9293.90000000001
826	-25190.1666666667
827	-21720.3666666667
828	23461.3333333333
829	7828
830	25832
831	-68827.9
832	-10147.7333333333
833	7734.96666666667
834	-6309.73333333334
835	8206.13333333334
836	7062.2
837	-17710.4
838	7474.3
839	-749.333333333336
840	-52033.4
841	104.399999999998
842	-2541.3
843	15078.6666666667
844	30192.2333333333
845	5540.76666666667
846	-21685.1666666667
847	-1644.66666666669
848	8315.83333333334
849	133.300000000001
850	-4145.3
851	11486.8
852	6623.2
853	48995.8666666667
854	14295.6
855	-92.9666666666672
856	-4440.7
857	7854.3
858	-23819.7
859	-2518.36666666667
860	-1403.2
861	-4956.23333333333
862	-5727.73333333333
863	7510.56666666667
864	-49520.7666666667
865	-5884.23333333333
866	-7699.2
867	18828.4333333333
868	-1312.26666666667
869	-59148.6666666667
870	-5634.8
871	4617.99999999999
872	93.3000000000029
873	5559.33333333333
874	-25126.9666666667
875	-987.5
876	6312.8
877	325.866666666669
878	-6256.58333333334
879	1714.8
880	17163.2
881	13640.3666666667
882	5665.6
883	-58445.1666666667
884	17240.9
885	8850.03333333333
886	-7015.1
887	10285.5
888	-1621.3
889	-3752
890	-8618.8
891	-14914.4
892	-16858
893	10040.8
894	-6244.1
895	7133.3
896	-19671.4
897	4626.56666666667
898	21400.1
899	961.933333333334
900	57140.4
901	777.033333333333
902	11794.3
903	8115.63333333334
904	-2938.53333333333
905	-2010.4
906	-3298.4
907	-15031.5
908	4439.16666666667
909	8739.9
910	-10371.3
911	4379.43333333333
912	5362.9
913	-1788.83333333334
914	-28469.1666666667
915	-11995.1
916	5667.3
917	-4524.66666666667
918	8954.93333333334
919	21717.6
920	1485.2
921	6971.46666666667
922	11425.3333333333
923	41486.7666666667
924	7657.23333333333
925	-37446.6
926	3383.3
927	-20454.5
928	-38208.6666666667
929	-2177.2
930	1682.7
931	-73057.8666666667
932	29567.2333333333
933	-65355.4
934	3219.3
935	4488.26666666666
936	16730
937	-23217.4666666667
938	2683.9
939	437.2
940	-7914.9
941	15163.1
942	12962
943	18336.7
944	22476.2333333333
945	-24663.7
946	-7712
947	6782.66666666666
948	3905.1
949	-8053.06666666667
950	5307.6
951	8962.16666666666
952	1338.4
953	25785.2
954	1216.66666666667
955	126.266666666663
956	-19179.9
957	11812.1333333333
958	-10469.7333333333
959	9767.06666666667
960	-61127.65
961	5554.66666666667
962	-3025.63333333333
963	-52777.5
964	5802.90000000001
965	16348
966	-1208.26666666667
967	-12209.6666666667
968	822.700000000004
969	15959.2
970	11273.7333333333
971	-822.033333333334
972	-8565.2
973	23200.8
974	524
975	-5348.4
976	-3077.2
977	6357.03333333333
978	18750
979	21500.9
980	11473.3333333333
981	8250.3
982	-1915.6
983	-2175.6
984	1043.2
985	25460.9666666667
986	1557.46666666667
987	4965.13333333333
988	5101.6
989	4669.10000000001
990	-4633.06666666667
991	-6556.1
992	-33481.8333333333
993	-5905.2
994	-4270.4
995	1473.5
996	16992.3666666667
997	1132.36666666667
998	-3459.86666666667
999	2428.3
1000	7399.23333333333
