# Supplementary material for: Chromosome Copy Number Variation and Control in the Ciliate Chilodonella uncinata
Source: PLoS One. 2013 Feb 20;8(2):e56413. doi: 10.1371/journal.pone.0056413 (PMC3577910; doi:10.1371/journal.pone.0056413)
Supplement: Dataset S1 — Chromosome copy numbers from the experimental and simulated cell lines of Dataset of Chilodonella uncinata . dataset.zip is a compressed file. exp_data.csv contains the experimental data derived from qPCR analyses (Cell.line = original cell line; Time = time point of the DNA extraction; DNA.extract = DNA extract replicate; Gene = macronuclear chromosome; CNPC = copy number of the macronuclear chromosome per cell). The remainder of the CSV files are from the simulations. Each CSV file contains data on 1000 simulations where the change in variance from initial to final for each simulation is stored under column ‘x’. See _readme.txt in the compressed file dataset.zip for documentation of the file names. (ZIP) [file pone.0056413.s002.zip › dataset_S1/EF_omega0.34.csv]

	x
1	8342.4
2	1148.4
3	-31094.7
4	7171.6
5	2117.2
6	14790.9
7	51399.7
8	9247.9
9	-9231.43333333333
10	-28240.5333333333
11	27592.6333333333
12	30373.1666666667
13	-12887.0333333333
14	6340.96666666667
15	-6489.2
16	-3872.8
17	-8300.56666666667
18	-3842
19	-9728.23333333334
20	2110.8
21	-6244.76666666667
22	1640.56666666667
23	3471.5
24	-40980.5
25	-9446.8
26	-10610.5
27	1612.66666666667
28	3091.73333333334
29	6686.7
30	16423.1
31	-71877.5666666667
32	583.633333333333
33	15215.8333333333
34	-2437.2
35	-595.333333333332
36	-21050.8
37	12810.5
38	5352.23333333333
39	-2796.66666666666
40	-45595.2666666667
41	8072.9
42	1102.6
43	-13630.1
44	-19735.8666666667
45	-3858.93333333333
46	3391.16666666667
47	18686.6666666667
48	28134.8333333333
49	-16088.3666666667
50	-67471
51	6266.13333333333
52	1000.26666666666
53	11906.2666666667
54	-15310.6333333333
55	-2267.3
56	-17649.7
57	2318.8
58	19828.5333333333
59	12296.8
60	5032.03333333333
61	-166.400000000001
62	30781.2
63	2586.83333333333
64	4615.6
65	25625.3
66	22616.1333333333
67	-15115.1
68	-41380.4
69	-12620.8
70	-9523.06666666667
71	-38084.1
72	-38009.1666666667
73	-3854.26666666667
74	-6784.8
75	-4526.23333333333
76	-31400.0666666667
77	-16636.9333333333
78	-7889.76666666667
79	9197.2
80	6485.43333333333
81	37667.0333333333
82	-6956
83	-4279.1
84	-49889.2166666667
85	361.733333333334
86	-10911.4333333333
87	3986.13333333333
88	14529.7333333333
89	13370.7
90	-7012.36666666667
91	-9027.46666666667
92	-979.300000000001
93	1816
94	-1819.5
95	-1225.03333333333
96	-4299.9
97	-14022.5
98	7449.2
99	-7800.53333333333
100	3710.3
101	6731.2
102	-14058.8
103	11046.0333333333
104	-13063.7
105	-21208.1666666667
106	8673.3
107	-2040.1
108	88
109	10595.3333333333
110	-9086.66666666666
111	7883.63333333334
112	9853.1
113	-17265.7
114	-1059.33333333333
115	-93.4666666666635
116	11406.2
117	1686.4
118	2576.16666666667
119	-11324.1333333333
120	2913.5
121	-43935.2666666667
122	3805.23333333333
123	6815.03333333333
124	-50548.7
125	1566.26666666667
126	9915.7
127	33846.9
128	-37020.1
129	-3077.5
130	-25448
131	14359.6333333333
132	3734.66666666666
133	3474.8
134	13184.6333333333
135	86748.1
136	-18950.7
137	-12129.9
138	5381.86666666667
139	5289.03333333334
140	11278.4
141	-3666.01666666667
142	-75515.2
143	9838.03333333333
144	10546.8
145	-390.400000000001
146	-2662.6
147	9674
148	2266.13333333333
149	-32244.4666666667
150	12718.4
151	9386.5
152	-10377.1666666667
153	5542.7
154	-2438
155	23146.8
156	6375.7
157	35713.8333333333
158	-12640.4
159	-36725.6666666667
160	15217.2
161	45330.5
162	12581.4333333333
163	-4910.7
164	-25744.7666666667
165	-21181.3
166	-802.833333333336
167	13111.3666666667
168	16331.3333333333
169	-1100
170	60583.0666666667
171	-2104.7
172	7350.4
173	5675.6
174	49452.6333333333
175	-14567.8333333333
176	7144.23333333334
177	-9863.7
178	2643.6
179	14594.4333333333
180	21777.6
181	2140.63333333333
182	35618.6666666667
183	-3280.4
184	-8400.83333333334
185	16194.8333333333
186	5554.36666666667
187	7246.23333333333
188	18774.7
189	-14092.9
190	-762.833333333336
191	1295.5
192	-8306.43333333333
193	-1404
194	45263.3333333333
195	6044.8
196	-3449.9
197	8444.83333333333
198	5965.7
199	-13461.0333333333
200	-2279.03333333333
201	3301.7
202	-18230.2333333333
203	2512.39999999999
204	2814.83333333333
205	-451.899999999998
206	3682.4
207	-7038.53333333333
208	30160.7
209	10101.2
210	4262.56666666667
211	-81381.9666666667
212	-13996
213	-2873.63333333334
214	-57615.7666666667
215	2654.9
216	2588.16666666667
217	-7983.2
218	-21661.1
219	-8864.9
220	7956.03333333333
221	-3899.3
222	-2616.93333333333
223	10229.4666666667
224	-4507.9
225	-15536
226	6603.36666666667
227	2508.5
228	-4324.56666666667
229	-12365.1
230	-41268.4
231	-17930.8
232	10720.8333333333
233	7907.83333333333
234	9403.16666666667
235	-53044.9
236	-9100.4
237	15021.1666666667
238	-4693.3
239	-4812.8
240	-1689.7
241	10582.3
242	-6128.66666666666
243	12173.6
244	-1025.23333333333
245	12166.6333333333
246	6499.56666666667
247	14563.0333333333
248	-23385.2666666667
249	291.466666666666
250	-560.133333333331
251	43179.6
252	12328.9333333333
253	-8557.23333333333
254	4510.23333333333
255	-23532.5
256	6896.03333333334
257	1337.33333333333
258	-5302.4
259	1037.2
260	-11134.2666666667
261	-3950.3
262	-48816.8
263	25814.9333333333
264	-2104.7
265	-34.2666666666682
266	-12600.5333333333
267	-995.699999999997
268	4716.1
269	-9303.73333333333
270	6886.96666666667
271	-7938.26666666666
272	12422.7666666667
273	24198.9333333333
274	-2300.26666666667
275	10539.9
276	-1616
277	53527.4333333333
278	-2458
279	8932.4
280	935.299999999999
281	8547.7
282	-31059.9
283	5944.1
284	-38704.2666666667
285	-841.366666666669
286	7919.73333333333
287	-11366.9333333333
288	-3205.5
289	4627.7
290	22948
291	3105.3
292	16763.8666666667
293	6817.36666666667
294	-49157.8333333333
295	34560.3
296	50020.3
297	-14269.1
298	-3911.43333333333
299	588.266666666666
300	-9703.2
301	-8398.53333333333
302	-13433.7
303	7169.16666666667
304	13964.6666666667
305	-25946.8666666667
306	-982
307	-1329.86666666667
308	-1414
309	7855.2
310	3402.76666666667
311	20758.5333333333
312	1556.8
313	10197.3
314	3381.03333333333
315	-24976.7666666667
316	-17412.2666666667
317	-35413.3333333333
318	-19710.5666666667
319	-6404.43333333333
320	-11327.2
321	32252.5333333333
322	-28385.0666666667
323	-2152
324	-6248.03333333333
325	-16450.5333333333
326	-17744.2666666667
327	14514.7666666667
328	8066.93333333333
329	-9593.9
330	-22707.1666666667
331	17151.1
332	-9188.1
333	-34396.5
334	10502
335	10294.8
336	-53440.3666666667
337	17544.1333333333
338	-520.533333333336
339	-25682.1666666667
340	-5018.26666666667
341	1744.4
342	10633.2
343	-84994.9666666667
344	11112.9666666667
345	-11.6000000000022
346	-15184
347	9433.03333333333
348	-7029.6
349	15627.1666666667
350	-1638.53333333333
351	-24072.3166666667
352	11297.2
353	-4393.83333333333
354	-31560.9
355	9846
356	9854.03333333333
357	-4533.23333333333
358	31318.7
359	3116.1
360	-6302.7
361	762.93333333332
362	17367.9
363	-22630.2
364	10033.3
365	9377.89999999999
366	-41924.0666666667
367	-13933.7
368	12702.3666666667
369	2873.2
370	-6755.1
371	-513.066666666666
372	29326.5333333333
373	-3760.69999999999
374	63264.8
375	5174.83333333334
376	4779.6
377	-64530.7
378	7780.96666666667
379	-12608.1
380	-5985.73333333333
381	11182.5333333333
382	-1189.4
383	-28650.7
384	7899.60000000001
385	-1485.63333333334
386	3252.13333333333
387	-17499.8333333333
388	-55970.4666666667
389	-4871.96666666666
390	-11308.2666666667
391	10539.5
392	1541.2
393	-19183.3666666667
394	12348.4
395	-5982.1
396	-14700.7666666667
397	-39017.2666666667
398	86101.6
399	939.5
400	-4706.13333333333
401	-554.833333333333
402	5141.6
403	-3624.66666666666
404	-2716
405	-21106.9
406	2833.2
407	-5461.5
408	-9620.03333333333
409	-1196.43333333333
410	-12710.5
411	-92590.45
412	-33201.3
413	30609.5333333333
414	-4597.96666666667
415	-71832.5
416	1066.8
417	-3937.6
418	23790.4333333333
419	1842.9
420	2450.63333333334
421	12764.7
422	-4194
423	-36425.6666666667
424	-9147.5
425	5667.9
426	-53.7333333333299
427	10352.3333333333
428	5925.5
429	16402.9
430	-19220.2
431	13539.3
432	-17399.2666666667
433	-8221.03333333333
434	12974.5
435	-34275.2166666667
436	-6285.3
437	-6453.56666666667
438	-18057.1
439	377.599999999999
440	1292.76666666667
441	1266.7
442	-6185.23333333334
443	30942.1
444	-38834.9
445	-3260.36666666667
446	-1193.3
447	-5734.1
448	-32828.6666666667
449	-28211.2
450	-26047.0333333333
451	-6978.26666666667
452	-11391.2333333333
453	-3040.4
454	-8056.1
455	-15643.9
456	28376.1
457	-88690.6
458	15411.6
459	28172.7
460	13108
461	24966.1333333333
462	-37463.3666666667
463	-2316.3
464	-3199.36666666667
465	-50715
466	23547.2
467	-4377.86666666667
468	4893.96666666667
469	638.900000000001
470	-4191.6
471	12241.6
472	3323.83333333333
473	-3335.9
474	11326.6333333333
475	-2803.73333333334
476	5906
477	39958.1
478	7232.53333333333
479	11422.1333333333
480	-27214.5666666667
481	6574.3
482	-5589.66666666667
483	7041.5
484	30620.5333333333
485	-49726.4666666667
486	19193.4666666667
487	-8586.16666666667
488	916.799999999996
489	-2281.7
490	-7251.5
491	5902.93333333333
492	-13364.5333333333
493	-23758.6666666667
494	5332
495	-4266.56666666667
496	-14340.4
497	-36535.1333333333
498	6722.8
499	13460
500	-146.833333333332
501	-16013.7
502	-14087.6333333333
503	-16791.6666666667
504	-44870.8666666667
505	9732.09999999999
506	-10410.5666666667
507	-49348.4666666667
508	5083.56666666667
509	-6932.39999999999
510	9823.2
511	9259.3
512	10826.2666666667
513	7786.89999999999
514	19443.1
515	-2613.46666666667
516	-4927.3
517	8942.4
518	8212.13333333333
519	-5143.23333333334
520	-108868.15
521	-22954.6666666667
522	-39696.3
523	26477.6
524	5799.5
525	-6837.46666666667
526	5902.13333333334
527	-6387.66666666667
528	-11592.2666666667
529	14199.5
530	-11574.9333333333
531	7095.2
532	4089.33333333334
533	34506.5
534	1285.3
535	22313.5
536	-51770.6666666667
537	4998.76666666667
538	15902
539	-7796.3
540	16824.7
541	-11977.8333333333
542	3239.46666666667
543	1866.4
544	10732.3
545	-2544.5
546	11139.5
547	-5313.9
548	-20287.7666666667
549	-1417.9
550	11386.1333333333
551	-461.166666666668
552	12331.2
553	27259.6
554	-1900.43333333333
555	-21021.8
556	-220.5
557	7569.16666666667
558	780.900000000001
559	-5289.7
560	4493.6
561	-1126
562	-32005.1666666667
563	41548.3
564	17362.2666666667
565	-123.299999999999
566	-7364.5
567	24463.2
568	6505.9
569	-28793.0666666667
570	-8781.73333333333
571	23078.3
572	-10836.8666666667
573	13074.5
574	14937.9666666667
575	-4936.9
576	-25126.8
577	-13327.5
578	-35011.9333333333
579	3361.76666666666
580	4746.7
581	1562.96666666667
582	-5651.6
583	-20607.3
584	2716.7
585	-45094.7666666667
586	-131893.766666667
587	-6177.9
588	-905.166666666666
589	7156.4
590	-14880.4
591	14534.9
592	-29875.5666666667
593	-21315.6
594	2316.5
595	-7654.8
596	6611.2
597	8765.2
598	23232.2333333333
599	1787.2
600	15516.2666666667
601	2800.66666666666
602	6852.39999999999
603	-16392.5666666667
604	2975.6
605	-10461.3
606	-5600.9
607	29986.9333333333
608	-4192.7
609	5023.43333333333
610	22492.4
611	-319.200000000001
612	-6917.2
613	-23367.4666666667
614	-27945.4
615	2383.03333333333
616	-5269.5
617	-4867.43333333333
618	-73010.7666666667
619	-9932.56666666667
620	-9431.16666666667
621	-15334.9
622	14496.6666666667
623	11863.7333333333
624	-78505.3666666667
625	3750.9
626	-22522.4333333333
627	34484
628	30301.6
629	2493.23333333333
630	-5982.93333333333
631	2877.6
632	1461.73333333333
633	-37350.9666666667
634	-34700.8
635	4246.93333333333
636	-55739.1666666667
637	-44747.0666666667
638	-39216.9
639	4464.03333333333
640	-802.300000000003
641	3376.66666666667
642	-3803.6
643	-3902
644	-6055.2
645	-2896.36666666667
646	-2535.7
647	-5520.7
648	-15295.2
649	9010.8
650	-2716.76666666667
651	1031.3
652	-2643.23333333333
653	-1504.1
654	-24936.7
655	-4012.7
656	34941.3
657	13157.8333333333
658	-2789.06666666667
659	-15489.4333333333
660	-920
661	6652
662	46286.8
663	1156.83333333334
664	1805.2
665	137.199999999999
666	10143.2333333333
667	-84.5
668	-866.900000000001
669	-26958.8
670	-6063.6
671	-4694.40000000001
672	-1638.26666666667
673	-26279.6
674	-662.299999999999
675	11091.2333333333
676	26933.4333333333
677	-3816.23333333333
678	42302.9
679	30415.6
680	-1270.10000000001
681	-950.900000000001
682	11284.8
683	39052.0333333333
684	3066.4
685	-3553.89999999999
686	2725.96666666667
687	3084.13333333333
688	15568.8
689	-1591.46666666667
690	3901.43333333333
691	-273.299999999999
692	-3736.23333333333
693	-8549.16666666667
694	462.366666666669
695	28846.8
696	-73669.3666666667
697	26711.4666666667
698	13820.4333333333
699	4870
700	-3795.2
701	19013.7333333333
702	-18168.9
703	1290.7
704	1577.5
705	-10321.8666666667
706	23432.4
707	2421.2
708	-20430.9
709	3255.06666666667
710	14687.6333333333
711	-6325.7
712	-14374.6666666667
713	-7316.7
714	-56766.0666666667
715	24499.2333333333
716	-3842.4
717	34022.9333333333
718	-46727.65
719	-6442.66666666666
720	-66931.5
721	-33755.4
722	-70.6333333333314
723	-42546.6666666667
724	6406.66666666666
725	25964.3666666667
726	-3795.2
727	-211.699999999997
728	-7093.83333333333
729	11399.1666666667
730	-23600
731	11542
732	2487.2
733	-6721.7
734	1361.6
735	-5850.4
736	7286.69999999999
737	14870.7666666667
738	-81511.3666666667
739	17213.7333333333
740	-2084
741	-63980.8666666667
742	-17496.4
743	3813.76666666667
744	-4961.33333333333
745	25184.4
746	-30931.9666666667
747	32645.2
748	-57406.3
749	13815.6333333333
750	-3386.4
751	184.833333333336
752	7751.03333333334
753	9710.63333333333
754	19673.3333333333
755	-1318.03333333333
756	-15874.5
757	12338.8
758	-6640.4
759	-5003.5
760	14608.2666666667
761	-1857.7
762	-10071.4666666667
763	4912.9
764	18749.8666666667
765	-2527.96666666667
766	17893.4666666667
767	-7034.9
768	4106.16666666667
769	8833.56666666667
770	827.033333333333
771	-13785.7333333333
772	14404.1666666667
773	30836.4
774	28655.3
775	6469.7
776	-565.700000000001
777	-107.599999999999
778	8137.5
779	6557.6
780	2805.5
781	6252.96666666667
782	-61129.2666666667
783	-10922
784	22700.4333333333
785	-444.533333333335
786	-16328.8
787	-4211.6
788	28053.6
789	-9226
790	167.200000000001
791	1885.2
792	-7718.56666666667
793	-19421.7666666667
794	-4406.66666666666
795	14272.4333333333
796	-1550.23333333333
797	-7532.26666666667
798	62286.4
799	42214.0333333333
800	2693.06666666667
801	6855.89999999999
802	-37484.9666666667
803	23221.3
804	-3660.53333333333
805	7214.5
806	5182.03333333333
807	24090.9333333333
808	24246.4
809	2227.56666666667
810	5087.46666666667
811	-20039.6333333333
812	-774.766666666663
813	7980.7
814	-7105.43333333333
815	-7854.5
816	-39705.2666666667
817	-10280.7
818	-17071.6666666667
819	12702.3666666667
820	75.2333333333336
821	23812.6666666667
822	-50905.9666666667
823	5875.3
824	10337.2
825	-1109.7
826	6981.76666666666
827	-20387.6
828	8448
829	2679.6
830	-2122.3
831	13660
832	1386.1
833	3076.1
834	-5939.5
835	-19245.0333333333
836	-6072.13333333333
837	11088.1666666667
838	3140
839	-20452.7
840	3473.06666666667
841	-2588
842	-7423.2
843	-32048.5
844	-38305.3
845	-15470.7
846	-5985.2
847	-14161.3
848	13320.8
849	10003.6
850	9924.8
851	2015.6
852	9738.53333333333
853	3417.86666666667
854	-58297
855	13164.9333333333
856	15068.9666666667
857	-25035.9666666667
858	10310.5333333333
859	-2510.16666666667
860	2864.93333333333
861	29002.4
862	250.533333333333
863	8984.7
864	-51594.7666666667
865	-616
866	-2257.46666666667
867	12009.2
868	-535.23333333333
869	-24883.6666666667
870	-2186.1
871	6098.03333333333
872	-4203.63333333333
873	34304.1
874	-4736.36666666667
875	5532
876	2079.10000000001
877	10930.2666666667
878	11527.3333333333
879	-77692.6666666667
880	11929.1
881	24673.8333333333
882	9366.3
883	1635.5
884	1778.83333333334
885	-66.3999999999996
886	22907.5
887	33915.2333333333
888	14307.4333333333
889	-1005.36666666667
890	-11183.3
891	-13766.1
892	12886.4333333333
893	-8137.2
894	1109.76666666667
895	21162.1
896	49698.1
897	3178.53333333334
898	-7844.13333333333
899	-14343.0666666667
900	1842.9
901	4086.1
902	-3077.2
903	42937.6
904	589.700000000001
905	-649.299999999996
906	21672.5666666667
907	-21798.1
908	-3782.96666666667
909	-36543.4666666667
910	-10072.1333333333
911	22697.6
912	-8844.8
913	16085.1666666667
914	-55669.8833333333
915	-23330.1666666667
916	-13658.5333333333
917	-3930.23333333333
918	-13816
919	-2944.93333333333
920	16447.3666666667
921	11731.0333333333
922	-58025.8666666667
923	3274.26666666667
924	10405.1
925	-144957.966666667
926	-1812.4
927	-48136.95
928	326.799999999999
929	3311.63333333333
930	33794.1666666667
931	496.133333333339
932	-4066.8
933	18124.5666666667
934	-8864.66666666667
935	25551.9
936	31506.9333333333
937	-11891.2666666667
938	7122.3
939	2015.9
940	4208.66666666667
941	2431.16666666666
942	6988.36666666667
943	10460.5
944	-17477.6
945	-116268.566666667
946	8549.9
947	-5029.2
948	-776
949	10577.0666666667
950	12462.5
951	-976.700000000001
952	-15312.7
953	-1598.7
954	5407.43333333333
955	4779.6
956	-2154.7
957	-2884.9
958	11531.4333333333
959	-33237.0666666667
960	-11286.2666666667
961	17895.6
962	2681.86666666666
963	-1425.6
964	-1135.96666666667
965	2005.06666666667
966	49482.9
967	-5418.03333333333
968	6968.66666666667
969	10981.2
970	-6175.23333333333
971	-13430.5666666667
972	5404.83333333334
973	5676.3
974	-2820.36666666667
975	47226.4
976	-7017.6
977	-53053.2666666667
978	23808.9
979	9161.86666666667
980	27347.4333333333
981	466
982	-12896
983	-28823.4666666667
984	1052.26666666667
985	-1544.36666666667
986	8533.1
987	-1646.83333333333
988	1390.26666666667
989	-18150.7
990	-46738.5666666667
991	-89218.6666666667
992	-33243.4666666667
993	-9709.83333333333
994	-6411.7
995	59861.3
996	7344.83333333333
997	-11548.4
998	-24675.4666666667
999	6665.63333333333
1000	-1043.16666666667
