# Supplementary material for: Chromosome Copy Number Variation and Control in the Ciliate Chilodonella uncinata
Source: PLoS One. 2013 Feb 20;8(2):e56413. doi: 10.1371/journal.pone.0056413 (PMC3577910; doi:10.1371/journal.pone.0056413)
Supplement: Dataset S1 — Chromosome copy numbers from the experimental and simulated cell lines of Dataset of Chilodonella uncinata . dataset.zip is a compressed file. exp_data.csv contains the experimental data derived from qPCR analyses (Cell.line = original cell line; Time = time point of the DNA extraction; DNA.extract = DNA extract replicate; Gene = macronuclear chromosome; CNPC = copy number of the macronuclear chromosome per cell). The remainder of the CSV files are from the simulations. Each CSV file contains data on 1000 simulations where the change in variance from initial to final for each simulation is stored under column ‘x’. See _readme.txt in the compressed file dataset.zip for documentation of the file names. (ZIP) [file pone.0056413.s002.zip › dataset_S1/EF_omega0.36.csv]

	x
1	6841.73333333333
2	-70298.7
3	11809.7
4	9061.73333333334
5	3496.5
6	19217.3333333333
7	8961.5
8	6134
9	7594.3
10	27355.0333333333
11	10661.6
12	-4969.46666666667
13	-1417.3
14	-16236.2666666667
15	1281.2
16	7749.86666666666
17	-10579.5
18	-16310.0666666667
19	-3306.96666666667
20	901.733333333334
21	-6491.76666666667
22	-8087.16666666667
23	26412.8
24	-9490.93333333333
25	-4540.53333333333
26	-26821.9666666667
27	-33761.3666666667
28	12306.6333333333
29	-6879.46666666667
30	-4132.16666666667
31	-27423.3666666667
32	8237.03333333333
33	18817.2
34	-18795.1666666667
35	15899.7333333333
36	-16131.3666666667
37	-29212.8
38	-3106.76666666667
39	9270.03333333333
40	-24407.9666666667
41	19332
42	29953.1666666667
43	-117321.566666667
44	-20735.7
45	12508.7666666667
46	-12844.1
47	-3092.53333333333
48	16545.0333333333
49	-2743.9
50	21756.3
51	-31079.4666666667
52	-7800
53	11230.1333333333
54	16237.3
55	11451.9666666667
56	-15482.7
57	-597.599999999999
58	-4434.93333333333
59	163.866666666667
60	3647.46666666667
61	-52354.1
62	16372
63	-14323.1666666667
64	-2163.33333333334
65	-3147.33333333333
66	-10411.6666666667
67	-17222
68	7582.40000000001
69	16733.7333333333
70	-4832.66666666666
71	-9606.56666666667
72	16013.1
73	-4518.36666666667
74	2382.8
75	2575.7
76	-63736.9666666667
77	15691.6333333333
78	-6256.8
79	37282.1666666667
80	65477.3
81	-1983.96666666667
82	39859.6
83	5878.4
84	-398.4
85	16202.2666666667
86	-11437.5
87	-5397.06666666667
88	-36268.4
89	4130.5
90	3431.5
91	-75193.9666666667
92	528.699999999999
93	5907.36666666667
94	3400.5
95	-146
96	-9142.3
97	30165.3
98	-34905.0666666667
99	2286.8
100	-21325.5666666667
101	-29730.6666666667
102	43381.7333333333
103	6028.76666666667
104	-566.400000000001
105	3742.63333333333
106	-1858.26666666667
107	1420.1
108	4073.36666666667
109	-11089.3666666667
110	5913.46666666667
111	9330.56666666665
112	13212.8
113	-9468.16666666666
114	1919.46666666667
115	7785.3
116	3640.76666666667
117	1912.9
118	-752.5
119	14884.8
120	-37637.7666666667
121	8117.56666666667
122	-23269.2
123	-1007.3
124	-1794.8
125	-71751.7
126	9303.6
127	7003.73333333332
128	-2421.33333333333
129	-18213.4666666667
130	-3914.96666666666
131	-5102.5
132	-4571.6
133	12339.0666666667
134	3943.86666666666
135	-25334.3666666667
136	-28593.6666666667
137	8113.3
138	15486.9
139	15734.6666666667
140	-7296.03333333334
141	30265.6
142	-9231.1
143	-1952.5
144	30731.7
145	-2187.2
146	-25793.5666666667
147	-5747.3
148	-32938.9
149	20462.1
150	18221.6
151	15667.9
152	5591.23333333333
153	-19432
154	-50021.2666666667
155	12540.1333333333
156	21827.5
157	-23577.3333333333
158	19538.9
159	9316
160	-27538.1
161	-2081.43333333333
162	-52563.3666666667
163	32185.7
164	47834.9333333333
165	-39171.2
166	9297.33333333333
167	-4503.6
168	28288.2333333333
169	-33291.6
170	-8718.7
171	-5587.56666666667
172	-13843.6
173	-11804.6666666667
174	956.699999999997
175	-5376.9
176	-19690.5
177	2280.66666666667
178	10876.4
179	-22915.3
180	-8139.36666666666
181	7027.9
182	5541.56666666667
183	-9944.4
184	8928.1
185	4020.9
186	16739.1666666667
187	9680.1
188	-787.199999999997
189	-47880.6
190	8567.9
191	49257.7666666667
192	-66066.4666666667
193	-5138.4
194	-496.866666666669
195	-11684.3
196	39814.3666666667
197	6318
198	11618.9666666667
199	-7786.3
200	19372.0333333333
201	11330.5333333333
202	11796.1
203	-19775.5666666667
204	4218.36666666667
205	17545.7
206	-13048.1
207	-3419.76666666667
208	-24472.7
209	4077.2
210	-11768.8
211	-4887.6
212	3166.16666666667
213	-498.966666666664
214	-3901.6
215	36701.3333333333
216	1550.96666666667
217	2383.46666666667
218	-2590.3
219	10408.5333333333
220	-17081.2
221	9419.03333333334
222	-46607.9
223	-17103.8666666667
224	41395.7333333333
225	-5078.66666666667
226	-21880.7666666667
227	-11939.4666666667
228	-77132.7
229	-3762.96666666667
230	1790.8
231	-3724
232	-7369.06666666667
233	8896.5
234	4294.26666666667
235	-6658.13333333333
236	-31025.4666666667
237	24269.6
238	-367.7
239	-37460.8666666667
240	20447.3333333333
241	1566.9
242	3721.2
243	3869.86666666667
244	-79840.0666666667
245	-6578
246	-40559.2
247	28908.1333333333
248	-29226.9
249	14526.8
250	-26889.2
251	13720.2333333333
252	8267.63333333333
253	5107.5
254	7831.23333333333
255	4984.93333333333
256	16357.2
257	1504.83333333333
258	-26217.1666666667
259	26665.1666666667
260	-12482.3
261	1854.4
262	10134.9
263	9241.16666666667
264	8728.9
265	30172
266	-27737.2
267	28330.8
268	2013.5
269	-1478.3
270	-56075.6
271	-3143.2
272	-15407.4666666667
273	4378.8
274	-15722
275	2218.5
276	1666.56666666667
277	5674.79999999999
278	3819.7
279	-16233.5666666667
280	3031.60000000001
281	-809.733333333334
282	-23754.3
283	-44812.2666666667
284	7906.26666666667
285	29075.8333333333
286	6587.46666666667
287	-5676.86666666667
288	13703.5
289	3874.9
290	18621.7333333333
291	4989.23333333333
292	-5678.8
293	-6284.66666666667
294	38199.0666666667
295	15624.7
296	-2278.16666666667
297	-19024.1
298	-3040.26666666667
299	-5755.10000000001
300	-12601.7
301	-13530.4
302	-65787.7
303	-2529.2
304	13543.8333333333
305	18243.1666666667
306	58023.3333333333
307	12252.5666666667
308	18542.5333333333
309	4781.3
310	-584.800000000003
311	2389.16666666667
312	2696
313	32883.1666666667
314	12237.1
315	-13408.4
316	8751.2
317	6979.2
318	1273.7
319	6689.73333333333
320	-5883.96666666667
321	-2575.7
322	-49257.3666666667
323	10252.8
324	-1164.26666666667
325	2712.66666666666
326	12326.1
327	-9668.7
328	48218.8
329	9140.1
330	16073.7333333333
331	-1170.8
332	-8741.16666666667
333	-1957.3
334	9410
335	1443.56666666667
336	11746.9666666667
337	-13647.1
338	-56475.5
339	2446.63333333333
340	16314.9333333333
341	4968.93333333333
342	-31853.6666666667
343	-65025.8666666667
344	-2010
345	23963.6
346	18954.9
347	-7517.36666666666
348	3925.73333333333
349	5389.2
350	3519.33333333333
351	18967.2
352	19907.3666666667
353	52012.9
354	-8408.7
355	1179.6
356	6557.6
357	9616.26666666667
358	-4967.6
359	-8824.66666666667
360	4562.8
361	-2779.6
362	14346.4
363	7866.8
364	11612.9
365	-2650.1
366	19722.8
367	17009.6
368	1603.46666666667
369	-5646.06666666667
370	5796.16666666666
371	-1715.6
372	3284.8
373	84041.2
374	-3564.3
375	-165.699999999997
376	-1970.7
377	2536.03333333333
378	-2051.46666666667
379	23949.2
380	6796.5
381	-25420.7
382	62669.6
383	-28833.4
384	17332.1
385	7079.73333333333
386	8949.6
387	-17980.5
388	5085.96666666667
389	1490.8
390	3242.9
391	-799.066666666666
392	-34938.2666666667
393	-7247.16666666667
394	-7556.16666666667
395	-18693.5666666667
396	5108.8
397	19118.4
398	-1667.5
399	2129.1
400	6454.96666666667
401	-36548.2666666667
402	21303.2333333333
403	-1877.73333333333
404	4321.5
405	-13123.0666666667
406	8869.5
407	-24104.3
408	3974.8
409	13129.1666666667
410	-10777.5
411	-2209.86666666667
412	8176.1
413	-204
414	-291.566666666666
415	14538.1
416	1444.8
417	2716.83333333334
418	14058.9
419	34312.9
420	54327.4666666667
421	10516.2666666667
422	67987.4666666667
423	-29112.5666666667
424	6546.93333333333
425	24741.6
426	3461.23333333333
427	-5410
428	-631.766666666663
429	6193.2
430	4453.9
431	-25977.0666666667
432	4018.43333333333
433	12584.2333333333
434	17684.7666666667
435	20605.6
436	4868
437	1548.66666666667
438	331.233333333334
439	3559.5
440	-269.6
441	-940.633333333333
442	-12003.0666666667
443	-38121.3333333333
444	-20077.7666666667
445	451.599999999991
446	-14437.1
447	-9676.8
448	3322.93333333333
449	10395.4666666667
450	-3537.7
451	10081.0666666667
452	13021.1
453	17415.2
454	3277.83333333333
455	-2488
456	6787.9
457	-624.900000000001
458	11561.9666666667
459	-5630.4
460	-2542
461	-11286.8
462	9720.96666666667
463	-17984.8
464	-7333.4
465	-26940.5333333333
466	5578
467	7875.6
468	8772.26666666666
469	-21685.6
470	7507.2
471	15182
472	-10911.4666666667
473	42489.6333333333
474	9234.66666666667
475	7991.76666666667
476	-41012.3666666667
477	16
478	-9628.56666666667
479	5524.93333333333
480	4368.5
481	10666
482	16470.6333333333
483	7599.89999999999
484	-3945.9
485	-9295.06666666667
486	-6174.8
487	-34393.4666666667
488	-1341.9
489	1201.1
490	-26986.4
491	-4324.93333333333
492	-3094.53333333334
493	18139.2
494	19551.9
495	25232.1333333333
496	7978.7
497	11881.0666666667
498	-3674.7
499	-2522.5
500	-13776.1333333333
501	-4957.73333333333
502	6481.6
503	-455.5
504	-29688.3
505	21564.2666666667
506	7817.83333333333
507	9718.96666666667
508	3724.93333333333
509	-33907.2666666667
510	239.199999999997
511	-3595.03333333334
512	622.5
513	-31114.0333333333
514	5819.7
515	-14472.2666666667
516	-9983.46666666667
517	-2497.1
518	22166
519	5054.8
520	-2426.26666666666
521	2660.26666666667
522	52675.2
523	11775.6
524	-66462.9
525	-4577.33333333333
526	-31226
527	-8104.7
528	5422.8
529	-12791.5666666667
530	-1190.4
531	-29795.1666666667
532	-6107.86666666667
533	17770.8333333333
534	-3873.2
535	2160.23333333333
536	-2424.93333333333
537	8135.2
538	-8437.5
539	-15950.3
540	-1778.8
541	-1046.56666666667
542	5767.53333333333
543	23358.8333333333
544	2033.9
545	12569.3333333333
546	-12161.1
547	-3281.9
548	-3611.2
549	7420.7
550	25210.1
551	25244.0333333333
552	4684.1
553	15388.0333333333
554	1569.76666666667
555	16525.3333333333
556	-55096.1666666667
557	10146.6666666667
558	-6598.13333333333
559	7982.03333333333
560	-3052.7
561	17551.3333333333
562	-4349.2
563	13350.3
564	-15564.4
565	-52849.35
566	-3202.1
567	6661.6
568	5014.93333333333
569	18169.1
570	-369.700000000004
571	-53780.9666666667
572	-11009.9
573	-2792.5
574	-1917.7
575	-20360.2666666667
576	20196.8333333333
577	-10884.8
578	22986
579	-19539.7666666667
580	-21568.9
581	-10399.8666666667
582	55795.9
583	-9079.73333333333
584	6117.13333333333
585	-4492.1
586	-21519.8333333333
587	-4847.26666666666
588	20329.3333333333
589	12446.0333333333
590	-8249.5
591	7140.1
592	-7109.3
593	197.466666666667
594	-20139.6
595	-11719.8333333333
596	-22544.9
597	-774.133333333346
598	-7737.2
599	-14236.4
600	800.4
601	-6241.2
602	-26472.3
603	-10394.7
604	42663.9666666667
605	-7063.5
606	518.1
607	-3372.63333333334
608	11782.4333333333
609	-14798.4
610	19985.1
611	-26623.6666666667
612	23287.8
613	9910.9
614	-25080.1
615	4883.2
616	-2410
617	-22650.2
618	-6480.26666666668
619	15428
620	21963.0333333333
621	816.799999999999
622	-7426.5
623	-60740
624	-61993.6666666667
625	-20997.1666666667
626	6331.16666666667
627	-33756.6333333333
628	-32654.4666666667
629	-98395.8666666667
630	-1390.4
631	-11577.9666666667
632	708.4
633	6874.8
634	11523.2
635	279.900000000001
636	2004.93333333333
637	-34029.5
638	7512
639	21071.3
640	3123.23333333333
641	-6596.26666666667
642	536
643	-3702.53333333334
644	-12494.5
645	14529.2
646	13508.5333333333
647	42322.8
648	22445.6
649	7220.4
650	18245.2
651	27199.7
652	2317.73333333333
653	4397.83333333334
654	41047.3
655	-18319.5
656	-20846.2666666667
657	-30850.3
658	45699.6
659	-4966.26666666667
660	7868.93333333333
661	3088.9
662	-13019.6
663	-7318.96666666667
664	2567.33333333334
665	8430.3
666	-74061.3666666667
667	7794.93333333333
668	4845.06666666667
669	8631.6
670	28493.6
671	-4837.96666666667
672	-33671.4
673	1442.36666666667
674	-15396.5333333333
675	3917.6
676	4266.53333333333
677	-20400.3
678	4998.3
679	154.566666666666
680	2038.93333333333
681	9408.8
682	3489.73333333333
683	-1615.5
684	-17521.5666666667
685	-2265.86666666667
686	33293.9
687	-13945.8666666667
688	1340.4
689	-603.333333333332
690	-2202.03333333334
691	-2875.7
692	-16155.7
693	6331.49999999999
694	7713.86666666667
695	-8956.76666666667
696	-47281.9
697	-62098.4666666667
698	9441.76666666666
699	583.199999999997
700	-57469.2
701	-47261.8666666667
702	789.333333333332
703	-81688.05
704	614.533333333333
705	12518
706	-1830.13333333333
707	-7039.6
708	38087.6333333333
709	-10633.7
710	13270.3333333333
711	-15446.9333333333
712	-10047.2
713	37609.0666666667
714	9229.06666666667
715	3163.3
716	-3751.6
717	-18388.8
718	-19228.9
719	-10174.6666666667
720	-48251.5666666667
721	22511.3333333333
722	-7446.40000000001
723	3216.43333333333
724	-3567.86666666666
725	-47902.5
726	-7628.10000000001
727	40730.1333333333
728	752.400000000001
729	21220.4
730	2693.36666666667
731	-35143.0666666667
732	29506
733	10324.2666666667
734	6686.73333333334
735	-767.900000000001
736	-6656.56666666667
737	5003.86666666667
738	-82273.7666666667
739	-11702.2666666667
740	13341.6333333333
741	-33617.3
742	-3353.73333333332
743	-2673.1
744	6637.2
745	-49613.8666666667
746	4261.2
747	31905.2
748	21765.6
749	9120
750	-11173.3
751	-7735.6
752	-2195.06666666667
753	-16406.5666666667
754	-21585.8666666667
755	-16245.3666666667
756	2607.2
757	-11727.8333333333
758	1329.46666666667
759	1895.06666666667
760	1362.9
761	-6999.2
762	-65329.9666666667
763	3244.9
764	-1796.36666666667
765	-1828
766	572.933333333334
767	16359.6
768	1056.93333333333
769	-21409.4666666667
770	2374.83333333334
771	3350.1
772	1895.5
773	-934.099999999999
774	-4747.33333333333
775	8493.63333333333
776	-31910.4666666667
777	16315.6
778	18490.7666666667
779	-7539.7
780	-1844.23333333333
781	7063.56666666667
782	28739.8666666667
783	-426.799999999996
784	-5813.96666666667
785	2030.7
786	33046.4333333333
787	23374.1
788	45405.6
789	-17848.4
790	17768.9666666667
791	10129.9666666667
792	7298
793	-12564.3
794	14943.6333333333
795	-9973.7
796	-350.800000000003
797	-410.166666666666
798	-14921.7333333333
799	-62801.8833333333
800	14244.1333333333
801	-14102.4
802	7509.73333333333
803	33233.4666666667
804	41829.7
805	-6076.23333333333
806	-4488.9
807	-5429.6
808	-1598.96666666667
809	3362.7
810	6378.36666666667
811	2032.93333333333
812	-13258.9
813	-1321.5
814	1129.2
815	2612.36666666666
816	-2749.33333333334
817	-4742.63333333333
818	-12139.5
819	9909.2
820	6867.6
821	-7643.59999999999
822	-1577.1
823	-3509.86666666667
824	9626
825	-825.333333333336
826	-21467.9666666667
827	1878.03333333333
828	25946.1
829	8681.2
830	-63851
831	-1389.86666666667
832	-21914.8
833	7021.23333333334
834	-6648.5
835	-39615.0666666667
836	-5684.36666666666
837	3974.4
838	13905.9
839	-711.599999999999
840	27069.1
841	-8310.8
842	-9391.2
843	23586.6666666667
844	8487.33333333333
845	-21021.3
846	-14577.5666666667
847	5187.06666666667
848	1922.93333333333
849	2608.76666666667
850	34268
851	-5493.5
852	-67452.8
853	10225.1666666667
854	6065.5
855	4524.8
856	15194.2666666667
857	-43221.2
858	-2294.9
859	-11072.5
860	-397.1
861	-56649.65
862	-12708.6666666667
863	7546
864	-22025.0666666667
865	8078.63333333333
866	-17432.8
867	15659.0333333333
868	-40728.7666666667
869	1127.2
870	-14412.8
871	62356.8333333333
872	42219.7333333333
873	-4166.83333333334
874	4472.26666666667
875	-2616.9
876	-66544.7666666667
877	5657.33333333333
878	-57708.4666666667
879	-13124.0666666667
880	-5335.63333333333
881	-2366
882	685.5
883	-31229.5
884	-9974.4
885	1844.7
886	-306.366666666661
887	-42421.3666666667
888	-37253.0666666667
889	13576.7
890	2826.76666666666
891	-7325.06666666667
892	-17078.9
893	12783.1
894	20830.7
895	-21984.9333333333
896	5144.3
897	-9727.33333333333
898	-93757.8666666667
899	-3498.63333333333
900	4152.8
901	5726.4
902	24761.7333333333
903	1293.1
904	10986
905	26703.0333333333
906	41650.1333333333
907	11451.2333333333
908	-12205.6
909	-33380.4
910	10354.5
911	-14695.6
912	3508.1
913	43476.6666666667
914	-1933.76666666667
915	1282.13333333334
916	-1440
917	4575.73333333334
918	45168.8
919	13907.8333333333
920	8276.7
921	31378.6333333333
922	6282.53333333334
923	-8453.33333333333
924	-2395.2
925	-7530.7
926	-12290.1
927	-2563.3
928	-32355.2
929	-9531.33333333334
930	318.933333333334
931	5539.73333333332
932	9397.63333333333
933	899.900000000001
934	3840.76666666666
935	-8958.8
936	-5169.56666666667
937	-564.400000000001
938	10200.5666666667
939	3799.2
940	2061.36666666667
941	2880
942	13176.2333333333
943	25834.8
944	-5255.83333333333
945	-128.700000000004
946	-4293.2
947	-15613.3333333333
948	-6304.8
949	5190.5
950	1946.03333333333
951	-34978.8666666667
952	9975.86666666667
953	-10452.1666666667
954	2532.5
955	4192
956	12791.1
957	-5399.6
958	-1554.13333333334
959	-3828.29999999999
960	-8103.23333333333
961	-24497.4666666667
962	-20608.6
963	2914.53333333333
964	60.2999999999993
965	-16329.6
966	5961.3
967	10690.1
968	1363.5
969	9641.76666666666
970	-42527.3
971	-7774.03333333333
972	-3673.9
973	11002.8
974	-13670.8
975	14233.5
976	1976.63333333333
977	4793.1
978	2753.5
979	4963.7
980	5286.7
981	7361.5
982	17694.4
983	2223.86666666667
984	12843.6
985	8662
986	-6304.9
987	5951.33333333334
988	-12824.2666666667
989	-30072.0666666667
990	7600.16666666666
991	-15856.9
992	-2018.7
993	3802.8
994	-4326.16666666667
995	20418.8
996	8937.16666666667
997	3409.06666666667
998	25394
999	12247.6
1000	-51525.5166666667
