# Supplementary material for: Chromosome Copy Number Variation and Control in the Ciliate Chilodonella uncinata
Source: PLoS One. 2013 Feb 20;8(2):e56413. doi: 10.1371/journal.pone.0056413 (PMC3577910; doi:10.1371/journal.pone.0056413)
Supplement: Dataset S1 — Chromosome copy numbers from the experimental and simulated cell lines of Dataset of Chilodonella uncinata . dataset.zip is a compressed file. exp_data.csv contains the experimental data derived from qPCR analyses (Cell.line = original cell line; Time = time point of the DNA extraction; DNA.extract = DNA extract replicate; Gene = macronuclear chromosome; CNPC = copy number of the macronuclear chromosome per cell). The remainder of the CSV files are from the simulations. Each CSV file contains data on 1000 simulations where the change in variance from initial to final for each simulation is stored under column ‘x’. See _readme.txt in the compressed file dataset.zip for documentation of the file names. (ZIP) [file pone.0056413.s002.zip › dataset_S1/EF_omega0.38.csv]

	x
1	25123.3
2	1770
3	7188
4	27168.3
5	7187.73333333334
6	-2503.1
7	-6382.63333333334
8	-13060.5666666667
9	16826.5333333333
10	-28966.7
11	-41795.6333333333
12	-35539.7666666667
13	-43177.8666666667
14	10602.6666666667
15	-11525.2
16	-8083.8
17	8365.06666666667
18	842.799999999996
19	-16880.6666666667
20	9831.13333333333
21	-9871.06666666667
22	46849.5
23	-1046.5
24	13684.5
25	9337.7
26	-7715.36666666666
27	51864.5
28	5330.76666666667
29	-22540.9
30	-62890.8666666667
31	-778
32	-8341.6
33	-71514.0666666667
34	7840.66666666667
35	9511.43333333333
36	-50852.8
37	15931.3
38	-14469.5
39	22776.9333333333
40	-14825.1
41	32658
42	-64325.1166666667
43	-2505.8
44	12428.9666666667
45	20918
46	42316.2333333333
47	-4305.56666666667
48	-5830.5
49	5338.7
50	3509.6
51	-4770.4
52	6408.3
53	22966.6333333333
54	4585.83333333334
55	-37094.5666666667
56	-3588.86666666666
57	127.199999999997
58	-7046.4
59	12616.8
60	6498.93333333333
61	25729.7
62	-1877.6
63	-23955.6666666667
64	21780.2666666667
65	32062.7666666667
66	-19638.8666666667
67	-3947.33333333333
68	-40231.9666666667
69	-16223.2
70	-25055.3
71	14344.4333333333
72	-210.266666666666
73	-6233.06666666667
74	10694.6333333333
75	-30593.2
76	-8905.33333333333
77	4379.63333333333
78	567.433333333333
79	6772.96666666667
80	18566
81	-1712.63333333334
82	21439.5
83	-23667.6666666667
84	-1104.66666666667
85	32832.1333333333
86	7562.3
87	-3301.36666666667
88	-74800.9666666667
89	8665.3
90	-4154
91	-12105.3666666667
92	17694
93	28742.1333333333
94	-8719.5
95	6359.90000000001
96	-2369.43333333333
97	-16572.2666666667
98	1234.26666666667
99	5210.83333333334
100	2408.26666666667
101	-2088.8
102	-5848.1
103	6981.16666666666
104	-19181.6
105	11348
106	1116.8
107	16363.7
108	11607.2
109	-18445.0666666667
110	19668
111	8132.8
112	-8247.3
113	68195.2333333333
114	6525.2
115	9824.7
116	6685.43333333333
117	12491.6
118	-11949.9666666667
119	10031.5
120	2462.7
121	-550.5
122	1234.1
123	-1227.63333333333
124	9465.76666666667
125	-25273.1
126	1069.3
127	-19496.4333333333
128	-19550.5
129	22613.4333333333
130	887.1
131	-2994.26666666667
132	7903.1
133	45739.3333333333
134	4417.86666666666
135	15159.3333333333
136	-9938.5
137	16120.9666666667
138	9250.23333333333
139	20631.2
140	2948.4
141	-6465.2
142	-5025.7
143	-74797.8666666667
144	-6387.83333333334
145	-996.800000000001
146	1461.7
147	2830.3
148	9030.1
149	-7729.7
150	-9577.6
151	11784.1
152	-3787.6
153	-55989.9
154	-640.833333333332
155	7740.03333333333
156	-7217.7
157	46667.0333333333
158	10024.6666666667
159	4572.8
160	-10413.1
161	-3189.56666666667
162	16418.8333333333
163	-4018.66666666667
164	-44802.8666666667
165	-5964.8
166	-22192.85
167	4263.13333333333
168	-3441.9
169	-11527.9
170	-50024.6666666667
171	-56
172	-33350.4666666667
173	18146.8
174	-88553.8666666667
175	3324
176	17134.8
177	11959.1666666667
178	4363.23333333333
179	-36441.2
180	-2768.8
181	-19525.6
182	4483.46666666667
183	6247.23333333333
184	-67701.7
185	-1974.83333333334
186	4476.96666666667
187	3538.53333333333
188	1026.43333333333
189	22912.3
190	-22518.2666666667
191	4001.2
192	-5985.96666666667
193	-19593.3666666667
194	9182.8
195	73931.6333333333
196	-2293.76666666666
197	18972.4
198	11023.3333333333
199	7049.76666666667
200	-8659.73333333333
201	-25490.0666666667
202	1950.16666666667
203	25585.6
204	1081.6
205	-9419.16666666666
206	5076.9
207	-5617.5
208	-10
209	8753.73333333334
210	-6423.06666666667
211	2931.2
212	43477.6333333333
213	-22909
214	10536.8
215	-7422.5
216	145.5
217	-12372.8
218	-718.26666666667
219	-3552.7
220	4613.63333333334
221	-939.966666666667
222	-25040.8
223	29071.3666666667
224	822.233333333332
225	3330.96666666667
226	6684.93333333333
227	-9872.76666666667
228	5894.4
229	19490.5
230	-48084.0666666667
231	-27106.4
232	-18497.9
233	-5692.96666666666
234	7322.23333333333
235	-20029.6333333333
236	-16298.6333333333
237	747.700000000001
238	3726.03333333333
239	-24326.4
240	3607.3
241	-574.9
242	4556.4
243	-62697.6666666667
244	81637.7
245	-18518.1333333333
246	-260.533333333335
247	-10585.6
248	22532.8
249	11146.9333333333
250	-4752.96666666667
251	-15290.2333333333
252	-42431.4666666667
253	-918.066666666666
254	78367.1333333333
255	-13632.3
256	-5315.10000000001
257	-46712.4666666667
258	3803.23333333333
259	-1599.86666666667
260	12205.6
261	-12687.7333333333
262	24756.6666666667
263	17726
264	-8728.03333333333
265	7883.2
266	12613.9
267	166.433333333334
268	-22507.5666666667
269	5386.93333333333
270	13730.3
271	-50423.0666666667
272	8206.53333333333
273	23228.6666666667
274	1232
275	4686.03333333333
276	-7938.9
277	2588.96666666667
278	-35151.3
279	17720.1333333333
280	-3748.26666666667
281	6050.4
282	21304.4
283	26845.5666666667
284	4963.63333333334
285	-8965.2
286	-9886.93333333333
287	-7008.8
288	-1500.10000000001
289	5576
290	6755.9
291	-48509.5166666667
292	-6415.3
293	20212.3
294	14543.9
295	-4171.73333333333
296	12872.9333333333
297	23572.8333333333
298	5203.33333333334
299	-89887.9666666667
300	-6738.03333333333
301	-5454.1
302	27259.3
303	-3992.56666666667
304	-15885.1
305	15320
306	3294
307	-3093.7
308	-68060.7333333333
309	-26193.4
310	-8769.3
311	-1270.13333333333
312	-96290.4666666667
313	19770.4
314	22209.6
315	40078.9
316	15418.5
317	-14221.2
318	887.833333333332
319	11912.5333333333
320	17119.9
321	-123512
322	49394.4
323	-36175.9666666667
324	-27717.0333333333
325	-38583.4666666667
326	5969.63333333334
327	5822.66666666666
328	-73785.6
329	-8417.06666666667
330	-12089.4333333333
331	-33163.3666666667
332	15395.8666666667
333	7745.73333333333
334	-21748
335	9319.23333333333
336	-18626
337	7181.63333333334
338	-33501.0666666667
339	11796
340	19851.6
341	-1359.03333333333
342	8483.33333333333
343	14444.9
344	1010
345	5722.4
346	-2803.16666666666
347	-8909.16666666667
348	20442.9
349	-5537.46666666667
350	-1116.63333333333
351	-403.033333333333
352	-22018.3666666667
353	28624.0333333333
354	-30516.8333333333
355	-12131.8666666667
356	37244.1333333333
357	-1507.06666666667
358	-18570.4666666667
359	4599.23333333333
360	-10800.1333333333
361	6723.2
362	-5013.33333333334
363	-5191.63333333333
364	-7369.3
365	-29226.4
366	-59871.4666666667
367	-5830.3
368	-46130.5666666667
369	2811.2
370	1914.4
371	38251.3333333333
372	7603.23333333333
373	25495.8666666667
374	-8821.36666666666
375	9478.8
376	9672.8
377	788.400000000001
378	-14795.4666666667
379	-21045.6
380	-6421.86666666667
381	-4279.46666666666
382	-6155.9
383	-3664.5
384	8889.2
385	-10979.9666666667
386	3438.3
387	-3103.6
388	5582.5
389	12839.3666666667
390	-2675.83333333333
391	16013.6
392	11787.6
393	-19452.9
394	-4379.2
395	-1973.46666666667
396	-1108
397	1588.1
398	8405.9
399	985.033333333336
400	514.233333333334
401	-14804.3
402	5205.5
403	-15344.8
404	-57328.1333333333
405	-40275.9
406	20010.4
407	1793.03333333333
408	-4974.4
409	8311.83333333334
410	-16154.5
411	-8039.46666666667
412	-5623.46666666666
413	26596.6666666667
414	-7794.8
415	-83039.3666666667
416	3742
417	-36092.3666666667
418	-18676.6666666667
419	38250.4
420	4033.3
421	-11008.3
422	-27868
423	-12029.7333333333
424	-11285.1666666667
425	23398.4
426	-77167.4666666667
427	8031.2
428	-21.633333333335
429	45017.8
430	-286.166666666657
431	20222.3
432	957.899999999994
433	2548.96666666667
434	-19412.4
435	-25660.8666666667
436	-21552.6333333333
437	-9494.53333333333
438	3090.9
439	-17126.6
440	315.066666666669
441	9705.2
442	3103.2
443	17917.3333333333
444	-23314.4666666667
445	-32616.9666666667
446	7097.33333333334
447	6415.6
448	-26546.4
449	-4466.4
450	-30273.4
451	12978.9333333333
452	1913.5
453	39835.7333333333
454	-1658.43333333332
455	9563.86666666667
456	20394.5
457	3845.56666666667
458	-17633.1
459	7881.5
460	-29492.6
461	1614.96666666667
462	-554.066666666666
463	-1640.5
464	-3378.8
465	-32258.4666666667
466	5011.23333333333
467	-21761.0666666667
468	894.900000000001
469	-19252.7
470	15854.5333333333
471	12985.8
472	-4095.6
473	-2.79999999999563
474	18193.6
475	298.700000000004
476	-23909.0666666667
477	-11057.2
478	-17675.2
479	-3745.7
480	-18962.3
481	-557.76666666667
482	-30558.2666666667
483	3776.26666666667
484	-2121.6
485	2685.3
486	-69325.6
487	-18706.4
488	9806.43333333333
489	-6146
490	-109513.5
491	22921.9
492	-18160.6666666667
493	5700.3
494	3217.5
495	-19852.8333333333
496	3415.33333333333
497	-4580.3
498	-15466.9666666667
499	24582.8
500	271.866666666669
501	-7417.6
502	9995.73333333333
503	-15338.8
504	14202.4
505	7407.23333333333
506	-514.400000000001
507	-3447.33333333334
508	-12147.2
509	-8233.2
510	6947.33333333334
511	-8772.26666666667
512	3176.56666666667
513	-93048.1666666667
514	2406.93333333333
515	8061.13333333333
516	-6463.6
517	-5031.86666666667
518	-17065.4666666667
519	10033.7
520	-16861.0666666667
521	-2669.9
522	13939.9666666667
523	18525.9666666667
524	11961.7
525	-990.300000000003
526	11864.4
527	-44094.8
528	-17980.7666666667
529	-13098.3666666667
530	3586.9
531	-3309.10000000001
532	15547.3333333333
533	5598
534	-61433.3666666667
535	5887.33333333333
536	-43287.4
537	-10773.1666666667
538	7570.66666666666
539	7424.33333333333
540	5546.93333333333
541	-10128.5666666667
542	-23815.2
543	1927.9
544	-16236.4
545	3429.46666666667
546	13774.7
547	-9550.23333333333
548	1202.7
549	-63222.0666666667
550	1541.76666666667
551	-26842.7
552	6807.5
553	18214.8
554	8651.9
555	9885.2
556	20255.1
557	17415.6
558	1685.16666666666
559	2811.6
560	-29787.9666666667
561	-15882.4
562	19508.3
563	6869.6
564	18415.2
565	-5245.9
566	15803.3333333333
567	21088.1
568	-26637.3666666667
569	10541.1
570	19476
571	-40580.4666666667
572	-16814.2666666667
573	9707.8
574	10682.5
575	5045.6
576	46345.0666666667
577	-6735.36666666667
578	-10057.3666666667
579	12857.2
580	2539
581	2797.76666666667
582	-304.133333333333
583	6264.26666666667
584	6071.5
585	17057.9
586	20991.0666666667
587	-6262.23333333333
588	-11225.2666666667
589	4570.53333333333
590	7295.2
591	-7260.9
592	-10181.9
593	-56311.1
594	4997.2
595	-8097.56666666667
596	47196.5
597	-38198.2666666667
598	-2853.86666666667
599	18661.2
600	58760.6666666667
601	9320.8
602	-1378.8
603	2872.93333333333
604	-79727.6
605	-31032.0666666667
606	-181.099999999999
607	16801.3666666667
608	1214.3
609	12602
610	15543.0666666667
611	386.700000000001
612	5817.93333333333
613	-7920.5
614	-6406.3
615	22884.3
616	-11005.1
617	-31761.6666666667
618	-11492.5
619	-19524.4
620	-19192.1
621	15386.4
622	-5984.8
623	-2069.3
624	1795.86666666667
625	7352.3
626	-6833.46666666667
627	6936.53333333333
628	-6308
629	-11334.2666666667
630	-2671.33333333334
631	15338.8
632	17506.0333333333
633	15545.5
634	10263.3333333333
635	-22099.5
636	-30639.2
637	-10285.2
638	-17741.5
639	4915.46666666666
640	8336.36666666666
641	869.366666666669
642	3428.7
643	-5011.9
644	-19287.9666666667
645	-6423.46666666667
646	1244.53333333333
647	4394.4
648	-3037.23333333333
649	14890.9666666667
650	-15363.3666666667
651	19597.1
652	-1276.26666666667
653	8914.66666666667
654	820.799999999996
655	6099.76666666667
656	3751.2
657	-4483.9
658	20439.7333333333
659	11652.9666666667
660	12580.3666666667
661	-798.799999999999
662	2315.59999999999
663	9049.69999999999
664	-2823.86666666667
665	-37812.6666666667
666	-3393.6
667	-8798.03333333333
668	3510.65000000001
669	14855.2
670	19952.9333333333
671	58862.4
672	786.266666666666
673	-1280.5
674	1881.03333333333
675	3999.83333333333
676	1157
677	279.700000000004
678	7612.93333333333
679	4506.4
680	-37129.6666666667
681	20245.6
682	21604.6666666667
683	6226.53333333333
684	-5909.1
685	11882.6666666667
686	-7436.8
687	-2519.23333333333
688	-18327.2
689	12775.9
690	11291.8666666667
691	12211.6
692	-511.233333333334
693	1054.26666666667
694	8906.4
695	-38126.1666666667
696	-4584.4
697	14.5
698	-6292.93333333333
699	24792
700	-9247.56666666667
701	-9872.8
702	-4330
703	-31457.1666666667
704	37732.3666666667
705	-697.200000000001
706	6918
707	-6805.1
708	-4721.1
709	13295.5
710	6869.43333333333
711	8724.36666666667
712	15066.3
713	2721.46666666667
714	-17942.9666666667
715	-776.766666666677
716	-12333.0666666667
717	-40542.4
718	-543.699999999999
719	-4093.4
720	-1221.2
721	-27689.6166666667
722	14331.6
723	-7871.2
724	-4709.43333333333
725	-4366.23333333333
726	-33042.8333333333
727	18274.1333333333
728	23609.8666666667
729	5866
730	8953.96666666667
731	-16041.8666666667
732	7598.9
733	-3305.06666666667
734	-2043.03333333333
735	4508.7
736	-47639.7
737	-1620.53333333333
738	8669.7
739	-4920
740	3809.06666666667
741	-908.699999999999
742	-47397.7
743	-28607.4
744	-8276.26666666667
745	20039.7333333333
746	1951.2
747	-6305.06666666667
748	31.0999999999985
749	-3853.03333333334
750	6303.6
751	-13806
752	1720.23333333333
753	-2119.2
754	3259.33333333333
755	10289.6
756	13818.9
757	-11388.2666666667
758	1076.56666666667
759	-79549.9666666667
760	8912
761	-91245.25
762	-5510.1
763	3123.1
764	42916.4
765	14257.7333333333
766	11938.9666666667
767	6492.8
768	-113550.633333333
769	24123.7333333333
770	8879.6
771	28009.7
772	-6117.1
773	7373.43333333333
774	-25945.8666666667
775	-4872
776	-5270.5
777	2024.43333333333
778	1711.76666666667
779	14225.3
780	-2801.5
781	-51075.1
782	-35449.5666666667
783	1232.93333333333
784	14079.9333333333
785	-4502.23333333333
786	20721.9
787	-12388.7666666667
788	-427.866666666667
789	14877.7333333333
790	4704.3
791	69216.4333333333
792	-4343.06666666667
793	-5258
794	15512.8
795	347.233333333337
796	-29394.7
797	-56361.1666666667
798	-9749.76666666667
799	-6398.8
800	-10467.9666666667
801	-9750.83333333333
802	-66690.5666666667
803	-75618.0666666667
804	16403.2
805	-13121.9
806	-5331.86666666667
807	23582
808	-50.8000000000029
809	-15486.1333333333
810	4995.76666666667
811	-18468
812	2158.56666666667
813	15226.1333333333
814	-5742.8
815	19840.4
816	19602.5333333333
817	-810.166666666668
818	-4906.76666666668
819	684
820	-32513.1666666667
821	-25683.4666666667
822	11386.3666666667
823	565.599999999999
824	345.5
825	1828.26666666667
826	11496.0333333333
827	31750.7
828	-2000.89999999999
829	21813.4333333333
830	3224.8
831	-481.200000000001
832	8205.76666666666
833	21507.0666666667
834	9348.8
835	-27798.9666666667
836	7324.63333333333
837	-2966.26666666667
838	18169.3333333333
839	-22141.6
840	-11243.8666666667
841	3551.86666666667
842	1136.8
843	-5623.8
844	6269.73333333334
845	11529.8333333333
846	-424.933333333334
847	16898.9
848	9682.1
849	5210.7
850	8543.99999999999
851	-2126.03333333333
852	14756.8333333333
853	-1765.2
854	5952.3
855	1998.63333333333
856	8934.89999999999
857	-24578.0333333333
858	9998.8
859	14599.5
860	19976.4333333333
861	-3042.7
862	-1037.56666666667
863	45633.5
864	-14910.8
865	-38761.1666666667
866	-26734.2666666667
867	-18927.4666666667
868	-21697.6
869	5604.5
870	1498.76666666667
871	11752
872	11248.1666666667
873	24917.4333333333
874	-103911.383333333
875	-6177.5
876	2917.06666666667
877	-24822.4
878	-18654
879	16206.1
880	-5596.5
881	11993.2
882	-4760.13333333334
883	3006.5
884	5499.23333333333
885	-9478.16666666666
886	-19052.4
887	7073.56666666667
888	11312.8
889	4248.7
890	-13942.0333333333
891	13531.0666666667
892	-9138.7
893	10754.4
894	-7832.4
895	-15803.5666666667
896	-19663.3666666667
897	-4371.1
898	-9085.6
899	8574.8
900	-55.7000000000007
901	-4184.3
902	-1902.63333333333
903	-1398.4
904	-5340.89999999999
905	251.166666666666
906	7956.93333333333
907	38031.9333333333
908	2184
909	-10124.2666666667
910	-24566.6333333333
911	-3751.5
912	46132.5333333333
913	-30586.8
914	5063.16666666667
915	-21767.7333333333
916	2325.9
917	-7695.9
918	10003.4333333333
919	-30044.2
920	5587.06666666667
921	5007.06666666667
922	2227.06666666667
923	-54482.1333333333
924	8252.4
925	3167.7
926	-9935.63333333332
927	-5604.43333333333
928	11242.6666666667
929	5215.89999999999
930	-5830.26666666666
931	-843.099999999999
932	-31501.7666666667
933	-1264.8
934	2959.9
935	825.633333333339
936	14600.8
937	4694.3
938	-122263.75
939	7591.86666666667
940	21108.1333333333
941	-66179.5666666667
942	-4423.76666666666
943	19213.2
944	4963.33333333334
945	-10393.0666666667
946	5047.23333333333
947	27297.6
948	3262.9
949	22457.4666666667
950	-2779.6
951	3927.83333333333
952	3312.9
953	44035.9
954	-45082.3666666667
955	9859.43333333333
956	-10242.4333333333
957	-25716.6666666667
958	16050.5
959	-1448.8
960	10072.2333333333
961	1309.73333333333
962	17781.7666666667
963	-8664.1
964	36927.5
965	1977.23333333334
966	-37840.4666666667
967	-2790.5
968	-70.3000000000002
969	11153.1666666667
970	4560.76666666667
971	-45475.7666666667
972	-14942.6666666667
973	13600
974	-14326.1666666667
975	12148.8
976	-8244.8
977	14269.6
978	-16355.1
979	5085.06666666667
980	6726.5
981	9878.93333333333
982	-6758.5
983	53421.2
984	-5929.46666666667
985	-6636
986	4235.90000000001
987	-4757.2
988	23860
989	6169.6
990	16694
991	17323.6
992	8373.56666666667
993	-1194.76666666667
994	-2620.8
995	-18397.4666666667
996	-7947.46666666667
997	-5101.46666666666
998	-20208.9
999	-7979.76666666667
1000	6822
