# Supplementary material for: Chromosome Copy Number Variation and Control in the Ciliate Chilodonella uncinata
Source: PLoS One. 2013 Feb 20;8(2):e56413. doi: 10.1371/journal.pone.0056413 (PMC3577910; doi:10.1371/journal.pone.0056413)
Supplement: Dataset S1 — Chromosome copy numbers from the experimental and simulated cell lines of Dataset of Chilodonella uncinata . dataset.zip is a compressed file. exp_data.csv contains the experimental data derived from qPCR analyses (Cell.line = original cell line; Time = time point of the DNA extraction; DNA.extract = DNA extract replicate; Gene = macronuclear chromosome; CNPC = copy number of the macronuclear chromosome per cell). The remainder of the CSV files are from the simulations. Each CSV file contains data on 1000 simulations where the change in variance from initial to final for each simulation is stored under column ‘x’. See _readme.txt in the compressed file dataset.zip for documentation of the file names. (ZIP) [file pone.0056413.s002.zip › dataset_S1/EF_omega0.4.csv]

	x
1	3021.89999999999
2	8553.7
3	-102.4
4	26409.6
5	2093.60000000001
6	-17573.9
7	15009.3333333333
8	5709.86666666667
9	6369.6
10	-27963.4333333333
11	1589.63333333333
12	4744.8
13	-20620.8666666667
14	15948.2333333333
15	53808.1
16	-25392.0666666667
17	-40748.7
18	14967.3
19	2339.6
20	9934.66666666667
21	-2735.7
22	-9174.86666666667
23	3992.4
24	1443.96666666667
25	-791.866666666669
26	2243.2
27	7735.63333333334
28	-3498.8
29	-53610.7666666667
30	-34061.6
31	-295.066666666666
32	17778.4
33	-18896.5333333333
34	-1069.73333333333
35	-10944.3
36	-95597.9666666667
37	19432.1666666667
38	-4700.56666666667
39	-12253.1
40	-855.233333333334
41	35652.9333333333
42	7473.3
43	-8028
44	4917.16666666667
45	-1242.16666666667
46	-3441.86666666667
47	2459.33333333334
48	30790.2666666667
49	-8753.46666666667
50	-27257.1666666667
51	-33879.4666666667
52	-41600
53	-9845.7
54	13369.5666666667
55	-11916.1
56	10272.9
57	-24119.5
58	-4680.53333333333
59	1664.39999999999
60	-9950.3
61	27268.4
62	12165.5
63	-8485.7
64	23480.8333333333
65	19435.2
66	212.533333333333
67	-12104.4
68	28540.5
69	-7619.33333333333
70	-4402.1
71	40649.0333333333
72	903.5
73	15672
74	-58906.9666666667
75	-26966.7
76	-38241.4666666667
77	6565.23333333333
78	-31156.6
79	-29406.8
80	15349.6
81	2565.5
82	6472.3
83	879.299999999999
84	1372
85	-3465.6
86	3751.2
87	4354.3
88	6816.26666666667
89	11094
90	10366.5
91	-310
92	-17238.2666666667
93	-14242.8333333333
94	3510.5
95	10752.1333333333
96	-14745.7
97	2794.5
98	-9340
99	1387.1
100	7473.2
101	16350.4333333333
102	-8013.1
103	-4283.36666666666
104	-12937.1
105	2668.93333333333
106	-908.76666666667
107	-6507.2
108	1467.10000000001
109	19908.4
110	-7866.3
111	-8169.2
112	52154.4
113	-14002.1
114	12552.1
115	-32711.0666666667
116	18397.6333333333
117	19160.9
118	-5369.46666666667
119	-50859.6
120	-6026.3
121	10705.4333333333
122	30888.1666666667
123	1230.96666666667
124	-47528.1666666667
125	12570
126	862.300000000003
127	-8060.36666666667
128	7556
129	-12461.8666666667
130	4900.26666666667
131	-12461.9
132	14175.3
133	-7071.63333333333
134	-21526.1
135	2107.3
136	1934.13333333333
137	1132.7
138	-6153.36666666666
139	8430.5
140	2717.1
141	-36609.6
142	2577.1
143	-3995.73333333334
144	3143.7
145	-53041.2666666667
146	-3066.03333333334
147	-6840.16666666666
148	5148.26666666667
149	1533.2
150	-9881.23333333334
151	35033.3
152	-47479.2666666667
153	-4636.16666666667
154	-23469.8333333333
155	-17990.5666666667
156	-17967.4333333333
157	6314.8
158	53714.5
159	8572.36666666666
160	13757.2333333333
161	18757.2333333333
162	1509.43333333333
163	3321.73333333334
164	-96298.1833333333
165	-21764.9
166	-30017.1
167	1778.7
168	19124.8333333333
169	18306.8333333333
170	-1016.96666666667
171	3991.6
172	8306
173	14275.1
174	-7850.16666666667
175	-10922
176	28617.1
177	11392.7
178	11217.9666666667
179	9852.3
180	2322.7
181	1970.7
182	3464
183	-79762.6
184	-8001.9
185	8031.5
186	11077.4666666667
187	68099.6
188	-5725.06666666667
189	5274.96666666667
190	14929.2
191	1919.2
192	5524.4
193	-15856.8
194	37481.3333333333
195	6822.3
196	-4297.1
197	29345.2
198	37679.9666666667
199	-98894.5
200	-10588
201	6275.06666666667
202	19052.7
203	23520.8
204	1077.9
205	-1727.2
206	10496.8333333333
207	6336.76666666667
208	-2650.93333333333
209	-13289.9666666667
210	6369.9
211	8512.93333333333
212	5258.93333333333
213	-58839.7666666667
214	-27984.1
215	16201.1
216	-11498
217	-24940
218	-52811.7666666667
219	-19621.2666666667
220	-29573.5666666667
221	-59200.5666666667
222	13282.4
223	6871.6
224	451.200000000001
225	41099.1
226	14379.9
227	-8285.76666666667
228	-57835
229	-7436.8
230	-34103.4666666667
231	20236.6333333333
232	-4637.9
233	3894.96666666667
234	61403.8333333333
235	4138
236	5704.8
237	-7036.4
238	-19700
239	20093.2
240	12334.1666666667
241	-74165.6666666667
242	6836.5
243	2939.36666666667
244	8675.6
245	-4748.1
246	-18208.5333333333
247	-11257.0666666667
248	3336.23333333333
249	839.766666666663
250	-5890.66666666666
251	-21105.8666666667
252	-15860.3
253	254
254	39821.1666666667
255	47564.5333333333
256	-61284.7666666667
257	6113.1
258	-15154.5
259	-2269.2
260	-15170.7
261	5375.1
262	-16252.1333333333
263	5614.1
264	-36503.1666666667
265	5418
266	10298.4
267	21666.4
268	-4980.8
269	6842.8
270	568.966666666667
271	19175.0666666667
272	38559.1
273	701.73333333333
274	30983.7666666667
275	17816.4
276	-1949.5
277	-20291.1
278	-17636
279	8996.13333333334
280	1229.73333333333
281	-2578.8
282	28621.2
283	-9322.36666666667
284	3299.2
285	-34730.6666666667
286	-5062.5
287	-71904.6666666667
288	-7955.3
289	3471.5
290	15062.5333333333
291	-6348.26666666667
292	-11725.4666666667
293	-14593.2666666667
294	-9348
295	23519.6
296	1936.93333333333
297	-2119.2
298	-22917.1
299	-45282.4
300	17660.4
301	-80877
302	1412.13333333333
303	6763.5
304	-104877.6
305	-7382.5
306	24144.8
307	-23623.0666666667
308	-6042
309	-7792.4
310	16813.3
311	-13261.6
312	37280.3
313	-11443.5
314	-7986.43333333333
315	-1995.6
316	14899.5
317	17209.5666666667
318	7498
319	-4714.8
320	-2300.13333333334
321	8496.26666666667
322	3156
323	3866.03333333333
324	5796.8
325	2757.6
326	-15588.1333333333
327	-65712.9666666667
328	-3253.6
329	15592.8
330	-1456.4
331	3606.26666666667
332	-210.799999999999
333	-24272.3
334	4794.7
335	31004.2666666667
336	10188
337	-10079.5
338	-10974.7
339	-11600
340	18022.0333333333
341	-25116.0666666667
342	5871.2
343	7031.73333333334
344	-4322.93333333333
345	6411.33333333333
346	-50699.4666666667
347	4683.6
348	10733.5666666667
349	7362.23333333333
350	-9333.66666666666
351	12716.9
352	-2583.9
353	8913.73333333333
354	7951.6
355	22173.7333333333
356	17277.4666666667
357	-14694.5666666667
358	4083.03333333333
359	5896.3
360	-24288.3
361	14314
362	-43567.6666666667
363	7410.4
364	-31313.5
365	6515.2
366	-13923.5666666667
367	7067.73333333333
368	-9833.9
369	2921.06666666667
370	23568.9
371	6319.90000000001
372	3954.9
373	2256.83333333333
374	5064.66666666666
375	14742.7
376	-12817.3
377	37392.0333333333
378	-2862.39999999999
379	-48818.5
380	-25694.0666666667
381	-6049.2
382	888.133333333333
383	-946.5
384	378.900000000001
385	1393.33333333333
386	15465.0333333333
387	10993.0333333333
388	-1728.96666666667
389	2860.1
390	-11193.6
391	1575.73333333333
392	10938.8
393	25156.1666666667
394	-25109.4666666667
395	87618.7333333334
396	2888.26666666667
397	-7947.5
398	-2103.5
399	-1020.7
400	-6662.63333333333
401	14596.1333333333
402	2474.93333333333
403	-19108.1666666667
404	-7756.63333333333
405	16669.3
406	2558.3
407	86646.9
408	12528.5333333333
409	-8602.9
410	2149.9
411	21446
412	-2685.76666666666
413	-88269.8666666667
414	9863.6
415	333.700000000001
416	4081.83333333334
417	18228.4333333333
418	-5368.53333333333
419	-13593.6
420	5947.86666666667
421	-12381.5666666667
422	7390.9
423	-27973.8
424	14217.3666666667
425	29171.8666666667
426	13074.8
427	8872.53333333333
428	-8966.06666666667
429	23354.3
430	-4405.46666666667
431	-11843.4666666667
432	7676.8
433	-72344.1666666667
434	11441.7666666667
435	-5465.46666666667
436	22554.8333333333
437	8749.09999999999
438	18201.2
439	10689.4666666667
440	5975.2
441	-5009.9
442	15285.8333333333
443	-7532.7
444	-10474.5
445	79693.5666666667
446	183.199999999997
447	5697.06666666667
448	-1417.76666666667
449	2801.5
450	6828.93333333333
451	9248
452	28817.7333333333
453	10672.4
454	28777.3
455	11586.8
456	-11572.3
457	-16254.6333333333
458	-4890.4
459	15409.7333333333
460	66330.0333333333
461	20110.7333333333
462	2790.93333333333
463	-1691.63333333333
464	3803.23333333333
465	-2612.1
466	7996.5
467	-5349.6
468	1084.5
469	4254.63333333334
470	8221.46666666667
471	-3440.76666666667
472	14176.8333333333
473	13694.2666666667
474	-5856.70000000001
475	12495.9666666667
476	-13274.5333333333
477	-10789.4333333333
478	-3113.70000000001
479	-4854.36666666667
480	12908.9
481	-7528.79999999999
482	-40823
483	-13975.7666666667
484	23627.6
485	-3100.23333333334
486	25258.2333333333
487	12343.0666666667
488	-341.266666666666
489	-51030.7666666667
490	-36082.0666666667
491	-794
492	-26956.5
493	17583.1
494	18839.8666666667
495	-14958.9666666667
496	-11993.5
497	162.800000000003
498	5536
499	-12425.3
500	3156.9
501	12427.3333333333
502	-7034.5
503	-5158.40000000001
504	7482.83333333334
505	21452
506	-66638.2333333333
507	-8160.5
508	31610.7
509	-8129.33333333333
510	3726.8
511	-27151.75
512	-344.799999999999
513	-5103.3
514	3136.43333333333
515	23507.8666666667
516	-70831.1666666667
517	-37065.0666666667
518	-8985.6
519	-288.633333333331
520	-44814.6666666667
521	-1780.8
522	19405.4666666667
523	-44844.2666666667
524	-43679.1666666667
525	3279.5
526	1541.1
527	7042.93333333333
528	-2334.4
529	-27882.8
530	3522.16666666667
531	-25145.6666666667
532	1692.7
533	20375.3666666667
534	14378.7
535	-3081.9
536	9556.03333333333
537	34685.8333333333
538	-6932.53333333333
539	-5338.3
540	-5277.9
541	-5999.06666666667
542	-7477.43333333333
543	15219.3
544	9918.93333333333
545	-146.4
546	-46550.2666666667
547	-12576.5
548	-2770.10000000001
549	-19186.0666666667
550	-19135.9
551	5716.3
552	7401.03333333333
553	-16202.5666666667
554	23984.9333333333
555	27108.9333333333
556	2046.93333333333
557	-16753.6
558	-16881.3
559	-12180.2333333333
560	-17711.3333333333
561	-36949.2666666667
562	8575.33333333333
563	-384.399999999994
564	12012.7
565	-1112.26666666667
566	-2941.46666666667
567	-6954.9
568	26797.3333333333
569	8282
570	3211.83333333334
571	-7008.83333333333
572	-7609.06666666667
573	9010.7
574	-9284.13333333333
575	12512.4
576	-21562.1666666667
577	-16125.7333333333
578	4190.4
579	15108.3
580	4584.3
581	-37231
582	15884.1
583	16229.8666666667
584	-5244.8
585	-4689.2
586	-832.033333333326
587	3316.3
588	12115.5
589	-497.466666666667
590	9961.2
591	-34773.1
592	8215.1
593	-17394.3
594	6921.33333333333
595	844.933333333334
596	-17383.2
597	3759.6
598	-2174
599	20280.1333333333
600	-572.966666666667
601	8446.03333333333
602	4561.7
603	-34628.95
604	13145.6
605	16164.3
606	-33788.1666666667
607	27249.3333333333
608	-13219.8333333333
609	22687.7
610	9190.23333333334
611	-81737.3
612	-1058.26666666667
613	5764.13333333333
614	12351.5
615	263.599999999999
616	-4901.56666666667
617	-13391.9
618	-23601.0666666667
619	15561.1
620	-22403.2666666667
621	-87.333333333343
622	-4126.85
623	2927.43333333333
624	10113.4666666667
625	-2914.93333333333
626	-2477.5
627	-21518.3
628	-2792.56666666667
629	3600.9
630	-1374
631	2052.23333333333
632	37848.8
633	9289.2
634	-1831.06666666667
635	-28591.2666666667
636	29316.8333333333
637	7874.8
638	5870.83333333333
639	5269.06666666667
640	6152.03333333333
641	3969.73333333333
642	1263.06666666667
643	-19528.9
644	3007.06666666667
645	26525.6
646	5163.3
647	8055.96666666667
648	72985.9
649	2401.43333333333
650	-17335.9666666667
651	-4223.26666666667
652	-48776.2666666667
653	-9009.16666666667
654	-16678
655	3805.63333333334
656	12530.4
657	4756.3
658	-178189.466666667
659	-6948.83333333334
660	-66486.9
661	-3720.96666666666
662	-4547.3
663	6156.1
664	-52877.4
665	6693.76666666667
666	-10213.8666666667
667	1517.60000000001
668	12012.4
669	6016.13333333333
670	-2882
671	17407.1
672	-43689.6
673	2286.3
674	-4952.4
675	2149.1
676	-11115.6
677	-33459.3
678	-50512.6
679	6358.9
680	1427.03333333333
681	-1426.8
682	-26816.4
683	-15057.2
684	-1992
685	4239.96666666667
686	19542.9333333333
687	12786.6666666667
688	-14516.5666666667
689	5878.36666666666
690	10433.8666666667
691	-54483.5666666667
692	4560.4
693	13814.8
694	3560.4
695	18553.5
696	6505.7
697	17910.2666666667
698	4529.2
699	6388
700	567.5
701	14777.9
702	273.200000000001
703	5497.83333333334
704	-7900.96666666667
705	-34533.3666666667
706	7055.46666666667
707	6141.6
708	21224.6666666667
709	1424.1
710	-1108.93333333333
711	-6403.6
712	-8033.5
713	488.266666666663
714	-10177.6333333333
715	-53780.9666666667
716	-8630.5
717	-3319.33333333333
718	5587.03333333333
719	-66482.0666666667
720	25761.6
721	-6858.36666666666
722	12053.0666666667
723	-22952.1
724	-684.299999999999
725	1246.4
726	-23661.6
727	1402.9
728	13096.6666666667
729	4110.13333333334
730	13860.5
731	15307.6
732	10632.2666666667
733	16307.4666666667
734	-2916.8
735	-2010.96666666667
736	5922
737	-3935.6
738	2671.6
739	9141.90000000001
740	-22662
741	320
742	3528.53333333334
743	-42697.8
744	13673.7
745	-4097.7
746	11017.2
747	16682.9333333333
748	648.266666666666
749	-5096.7
750	2972
751	-3962.39999999999
752	11975.2
753	-18277.8666666667
754	-5237.06666666667
755	8459.43333333333
756	-46280.8
757	21145.3
758	6552.36666666667
759	37024.2666666667
760	13318.3
761	-78750.1
762	-3005.6
763	-2491.23333333333
764	-16529.0666666667
765	-13544.8666666667
766	-6625.5
767	-9231.60000000001
768	-4326.4
769	6275.46666666667
770	-281.566666666666
771	-34812.2666666667
772	-40185.7666666667
773	-65087.5666666667
774	789.633333333331
775	-15440.6666666667
776	-11407.4333333333
777	-14304.9333333333
778	4240.23333333333
779	-3490.3
780	2380.53333333333
781	-6812
782	16411.2333333333
783	12989.1
784	-85661.3
785	22164
786	9641.6
787	-9053.9
788	9784.5
789	26058.6666666667
790	-7487.06666666667
791	5157.2
792	-20342.9333333333
793	-5649.3
794	-10316.7
795	5727.96666666667
796	-27053.2
797	1205.6
798	-2818.56666666667
799	19958.8
800	-10080.9333333333
801	-17458.7
802	-35689.1666666667
803	-46417.0666666667
804	73.7333333333372
805	-3006.93333333333
806	-98786
807	-1832.1
808	-9783.46666666667
809	-23512.4
810	3617.43333333333
811	14547.7
812	-17283.5
813	19775.8666666667
814	12124.1333333333
815	-20003.8666666667
816	-75125.6666666667
817	-41417.1
818	10331.5
819	15956.9333333333
820	16243.4666666667
821	-425.900000000009
822	8602.8
823	-7951.76666666666
824	24771.1666666667
825	-18044.1666666667
826	6273.7
827	-35242.2666666667
828	3143.7
829	85304.2666666667
830	-20245.5666666667
831	-2903.73333333333
832	-11430.9666666667
833	-5942.66666666667
834	5127.16666666667
835	8351.1
836	-15574.7
837	-10239.6
838	-3615.2
839	-94275.6166666667
840	-8040.93333333333
841	8.16666666666697
842	-8972.76666666667
843	11592.4
844	-14716.6333333333
845	-12960.5
846	-18782.9666666667
847	14912.3
848	791.033333333333
849	26276
850	11116.4
851	-9134.06666666667
852	3175.2
853	-22428.0666666667
854	1397.76666666667
855	-27289.7666666667
856	50722.0333333333
857	-3010.03333333333
858	-2854.8
859	-1467.63333333333
860	-13260.6666666667
861	-61489.8666666667
862	-21973.6
863	23650.1
864	9236.23333333333
865	14428.4
866	19149.4666666667
867	627.633333333331
868	-70316.7333333333
869	-42624.9666666667
870	797.066666666667
871	-12624
872	-3828
873	-4948.03333333334
874	-3722.23333333333
875	-6557.03333333333
876	22449.7
877	-9683.03333333333
878	-25093.9
879	-6232.5
880	9259.16666666666
881	-4851.86666666666
882	-24029.5666666667
883	11966.7666666667
884	28756.5333333333
885	834.4
886	259.166666666666
887	16622.1666666667
888	8257.06666666667
889	33970.8
890	6029.1
891	13812.5666666667
892	7619.76666666667
893	-3706.8
894	25919.1
895	-1513.3
896	12211.6
897	5876.8
898	-18814.9
899	-39020.3666666667
900	1484.76666666667
901	-22687.1666666667
902	-10725.3333333333
903	-6364.16666666667
904	199.900000000001
905	-9521.36666666666
906	-2774.4
907	1129.2
908	-34079.2
909	-4087.6
910	-5565.76666666667
911	-20864
912	12033.7333333333
913	-2109.89999999999
914	4906
915	-33850.1
916	-45191.7
917	-15633.8666666667
918	7624.9
919	13869.6
920	19229.3
921	2463.86666666667
922	18266.5333333333
923	-169.466666666667
924	-34597.6666666667
925	13370.2666666667
926	-135.600000000002
927	14728.5666666667
928	-16124
929	-34205
930	-13352.5666666667
931	2181.33333333334
932	-3115.43333333333
933	-942.300000000003
934	-3775.3
935	-81000.7
936	-16671.6
937	5504.56666666667
938	-5749.23333333334
939	-6236.26666666667
940	12374.9333333333
941	14034
942	-2554.66666666666
943	-2432.7
944	4235.6
945	-24523.8333333333
946	-14571.3
947	-24807.0666666667
948	-21303.9666666667
949	24654.6666666667
950	-5651.26666666666
951	-386
952	-51976.1
953	22648.0333333333
954	11861.4666666667
955	2247.3
956	9399.6
957	-1852.3
958	-2332.7
959	7.63333333333321
960	5018.53333333333
961	5736.8
962	-11230
963	177.200000000001
964	-7616.13333333335
965	16309.2333333333
966	-1472
967	-16678.9666666667
968	11363.2
969	55114.1666666667
970	698.9
971	-10416.8
972	-2892.5
973	7666.43333333333
974	-6465.86666666667
975	2264.43333333333
976	5685.23333333333
977	6592.5
978	13978.5666666667
979	-10070.1333333333
980	-4951.46666666667
981	17695.6
982	-1458
983	4367.03333333333
984	-14742.4
985	11466.8
986	2527.3
987	6491.7
988	-4042.26666666666
989	31254.6666666667
990	28962.4
991	-6611.76666666667
992	16096.5
993	6956.5
994	-19962
995	11347.5666666667
996	-11949.6
997	-31991.5
998	-11519.8666666667
999	-7445.5
1000	14645.2
