# Supplementary material for: Chromosome Copy Number Variation and Control in the Ciliate Chilodonella uncinata
Source: PLoS One. 2013 Feb 20;8(2):e56413. doi: 10.1371/journal.pone.0056413 (PMC3577910; doi:10.1371/journal.pone.0056413)
Supplement: Dataset S1 — Chromosome copy numbers from the experimental and simulated cell lines of Dataset of Chilodonella uncinata . dataset.zip is a compressed file. exp_data.csv contains the experimental data derived from qPCR analyses (Cell.line = original cell line; Time = time point of the DNA extraction; DNA.extract = DNA extract replicate; Gene = macronuclear chromosome; CNPC = copy number of the macronuclear chromosome per cell). The remainder of the CSV files are from the simulations. Each CSV file contains data on 1000 simulations where the change in variance from initial to final for each simulation is stored under column ‘x’. See _readme.txt in the compressed file dataset.zip for documentation of the file names. (ZIP) [file pone.0056413.s002.zip › dataset_S1/EF_omega0.42.csv]

	x
1	10874.1
2	-40722.0666666667
3	18716
4	6498.26666666667
5	11233.1
6	12550.6333333333
7	657.733333333337
8	45480.4
9	-838.800000000003
10	51104.1
11	4254.9
12	-15308.5333333333
13	-6451.16666666667
14	12659.0333333333
15	-3006.4
16	2709.5
17	-1909.33333333333
18	28882
19	13530.0333333333
20	-7274.1
21	-10894.3666666667
22	-63575.6
23	-54636.6
24	-16009.4333333333
25	-16056
26	-59222.1666666667
27	1182.3
28	29779.7666666667
29	28079.2
30	3172.3
31	2575.3
32	-199.76666666667
33	10209.6333333333
34	3369.6
35	-13855.3
36	13830.7
37	5298.93333333333
38	-26936.3
39	3978.20000000001
40	7817.6
41	22347.3333333333
42	12062.9333333333
43	2393.60000000001
44	11193.7
45	9844.76666666666
46	-48274.7666666667
47	-5544.43333333333
48	33047.3166666667
49	10741.0666666667
50	-488.266666666666
51	18516
52	22510
53	25095.7333333333
54	8153.2
55	25693.1
56	-41528.1666666667
57	-10688.0333333333
58	20323.3333333333
59	-56097.6666666667
60	645.733333333334
61	13639.7666666667
62	11764.7
63	-28218.4
64	8013.2
65	4762.26666666667
66	10262.8
67	5217.7
68	569.599999999999
69	-11251.4666666667
70	12591.7666666667
71	50674.9666666667
72	15387.7666666667
73	11872.7
74	17169.7
75	10893
76	-24274.5666666667
77	32710
78	6400.83333333334
79	-540.400000000001
80	8518.60000000001
81	6889.56666666667
82	29335.1
83	44161.0666666667
84	-1227.3
85	609.733333333334
86	-9563.89999999999
87	-932.800000000003
88	9020.83333333333
89	2474.56666666667
90	30881.2
91	3774.7
92	38869.6
93	7456.8
94	-10036.7
95	-5916.96666666667
96	5015.2
97	-28308.2666666667
98	14031.3333333333
99	-20707.8666666667
100	-6756
101	16096.7333333333
102	5711.5
103	5180.63333333333
104	-3474.8
105	80.5333333333328
106	-4204.16666666667
107	12543.3333333333
108	-7897.2
109	40666.4
110	-6327.86666666667
111	374.53333333334
112	-32221
113	-4756.16666666667
114	-8694
115	-15194.2333333333
116	5734.8
117	-8918.96666666667
118	-21019.8666666667
119	11656.0333333333
120	24531.3333333333
121	-7106.4
122	-5428.26666666667
123	-2207.36666666667
124	-6050
125	-7636.7
126	-10541.8666666667
127	-28458.2666666667
128	57456.4
129	-1798.36666666667
130	3371.9
131	-6665.6
132	-20584.3
133	23864.1333333333
134	3297.76666666667
135	694.5
136	-16608.3
137	27472.7
138	-4494
139	22213.4333333333
140	12707.8666666667
141	-36424.2666666667
142	-57356.9666666667
143	3924.4
144	-17269.1
145	15790.6666666667
146	-53157.3
147	-618.4
148	23081.9666666667
149	-44644.6333333333
150	-28624.4
151	-1711.9
152	6318.53333333333
153	-10472.1
154	3937.9
155	75450.1333333333
156	-114603.766666667
157	-9851.2
158	-48520.7666666667
159	35935.7
160	-10736.8666666667
161	2028.3
162	41012.5
163	21022.8
164	23077.5
165	4955.6
166	14455.9666666667
167	-12769.3
168	-65734.6666666667
169	-11413.2
170	-48718.9333333333
171	-1491.56666666667
172	-11586.8
173	17315.9
174	-2066.03333333333
175	20495.5
176	4112.4
177	-110870.066666667
178	-34874.9
179	-31408.6666666667
180	13133.6333333333
181	-4523.23333333333
182	16130.2333333333
183	32203.4666666667
184	-3799.33333333333
185	40787.7
186	-1659.5
187	7398
188	14991.4333333333
189	-7119.33333333334
190	-1425.7
191	18547.3
192	1132.8
193	-26726.6666666667
194	-7250.53333333333
195	-15115.8
196	20257.5666666667
197	6508.63333333333
198	-59524.7666666667
199	-5886.93333333333
200	11700.2666666667
201	17757.9666666667
202	-35432.8666666667
203	-22785
204	-40204.0333333333
205	9162
206	383.299999999996
207	8296.09999999999
208	-1935.6
209	16278
210	-3986
211	12587.1
212	28771.2333333333
213	-37989.6666666667
214	-16523.7666666667
215	-7083.43333333333
216	-3074.3
217	-52327.1666666667
218	-8022.9
219	7407.56666666667
220	-1599.36666666667
221	-42551.4666666667
222	-7502.66666666666
223	5880.4
224	1504.93333333333
225	24828.5333333333
226	-1441.83333333333
227	34944.5333333333
228	14556
229	17004.4
230	-7789.2
231	2483.3
232	41470.7
233	-18859.9666666667
234	7919.46666666667
235	7304.8
236	6043.5
237	-1726.39999999999
238	-10401.9666666667
239	-22691.9666666667
240	-10619.3
241	-24780.3
242	11440.2666666667
243	31145.3
244	-7273.83333333333
245	-33931.1666666667
246	-26120.4
247	-2102.4
248	-12879.6
249	-7528
250	28636
251	-2019.3
252	9948.5
253	-22035.5
254	10527.3333333333
255	17441.2
256	10442
257	-8169.2
258	2237.6
259	2567.6
260	2988.56666666667
261	-2314.96666666667
262	371.633333333335
263	-27477.4
264	-10573.5666666667
265	-258.800000000003
266	20039.3333333333
267	-5087.73333333333
268	11745.1
269	-3197.2
270	25300.3
271	-3761.16666666666
272	20004.5333333333
273	319.066666666666
274	16295.2
275	14425.6333333333
276	10608.7
277	18261.0666666667
278	-21103.7
279	2328.93333333333
280	13473.9
281	242.166666666668
282	11881.3
283	-7908.43333333333
284	-7483.1
285	-48048.2666666667
286	-4078.3
287	3174.26666666667
288	17313.7
289	-40574.5
290	20068
291	-27358.6666666667
292	-4548.4
293	6156.53333333333
294	-35216.2666666667
295	6531.03333333333
296	-51033.2666666667
297	28689.1
298	8142.43333333333
299	8491.9
300	-5174.4
301	-7167.7
302	6706.8
303	-4167.6
304	8458.4
305	-4867.10000000001
306	-5475.5
307	-10993.8
308	1242
309	9981.16666666666
310	-22922.3
311	-4720.76666666667
312	8977.46666666667
313	-2424.8
314	-7577.46666666667
315	247.2
316	11119.3
317	-3831.1
318	4181.86666666666
319	-4215.96666666666
320	10346.8
321	-2146.03333333333
322	38386.0333333333
323	-1724.26666666667
324	5540.63333333333
325	11909.3
326	-40540.1666666667
327	34263.1666666667
328	569.366666666669
329	-1192.9
330	5848.8
331	-28843.7666666667
332	-7222.4
333	-7064.83333333333
334	-7724.5
335	2252.4
336	-12105.0333333333
337	-25914.6666666667
338	23104.1666666667
339	-1554.96666666667
340	11428.5666666667
341	-16257
342	-8196
343	10770.4
344	-3168.26666666667
345	737.699999999997
346	11610.8
347	-10496
348	-2040
349	43300.9
350	-15234.3
351	7533.96666666667
352	-3465.9
353	-25748.6666666667
354	3537.56666666667
355	11380.5
356	-1437.36666666667
357	14342.1333333333
358	19923.2
359	8210
360	-9658.1
361	18821.4666666667
362	-16921.3666666667
363	14148
364	13969.7333333333
365	4026.03333333333
366	-52.4666666666672
367	-10155.6
368	4329.73333333333
369	1977.5
370	31216.5
371	1449.3
372	-9112.9
373	-42511.3666666667
374	8850.26666666666
375	-24651.6
376	-30177.7333333333
377	896.766666666666
378	-16828.9
379	8141.36666666667
380	-8167.2
381	19055.6
382	-37015.6
383	27557.3333333333
384	4154.9
385	-15307.7
386	5121.7
387	1375.6
388	-5720.96666666667
389	-20659.8666666667
390	-4201.16666666667
391	25934.1333333333
392	498.666666666666
393	-32829.3
394	6142.93333333334
395	2516.1
396	15869.4666666667
397	-47547.2666666667
398	-7683.86666666666
399	9641.83333333333
400	-4124.96666666667
401	-6856.4
402	-768.900000000001
403	-23937.3666666667
404	8746.16666666666
405	-2165.3
406	9529.46666666667
407	41691.2
408	13112.1
409	67917.6333333333
410	1608.8
411	-11422.5
412	10316.9
413	-45583.7666666667
414	4957.63333333334
415	8580.2
416	-4494.56666666667
417	17885.6
418	3495.2
419	-23588
420	-4226.93333333334
421	5461.36666666667
422	26163.6
423	-8607.76666666666
424	-43433.3
425	31629.9666666667
426	13856.1
427	10155.6333333333
428	13809.1
429	-46292.2666666667
430	-2682.3
431	41563.5666666667
432	-28191.1
433	7666.8
434	-43408.9666666667
435	7886.8
436	-2680.7
437	-26998.4333333333
438	-431.099999999999
439	23329.8666666667
440	400.76666666667
441	14222.2666666667
442	-863.599999999999
443	15109.9666666667
444	-27134.4
445	-1281.5
446	-2156.26666666667
447	11491.1
448	7013.86666666667
449	-35842.9666666667
450	1754.8
451	2102.93333333333
452	5653.1
453	-20089.6666666667
454	-4967.83333333333
455	-7953.3
456	4414
457	35928.9333333333
458	13722
459	4524.8
460	-15147
461	-1985.1
462	-1097.86666666666
463	23643.3
464	-3234
465	-7126.93333333333
466	64211.2
467	-20034.1
468	-3951.6
469	-11437.4666666667
470	2366.3
471	-452.700000000001
472	5787.1
473	3567.76666666666
474	-35365.6
475	8758
476	11331.2
477	3204.53333333333
478	1608.8
479	43034.4
480	3491.63333333333
481	-119.099999999999
482	-7837.2
483	15948.7666666667
484	-7312.7
485	-1085.86666666667
486	90751.5
487	2338.8
488	-38805.8
489	12001.2
490	8303.6
491	-1753.2
492	-2730.3
493	-2859.5
494	-60199.3
495	22773.6
496	-19000.5666666667
497	-74602.6666666667
498	1977.1
499	-14928.1
500	9688.8
501	-10633.5666666667
502	32933.1666666667
503	-31238.3
504	-21472.8
505	1478.36666666667
506	850.033333333334
507	-13180.8
508	5794.1
509	7483.9
510	-9175.46666666667
511	-132357.566666667
512	-10269.6333333333
513	15834.4
514	-3447.2
515	60908.1666666667
516	-12874.9
517	51630.6333333333
518	-9504
519	-49082.2333333333
520	33562
521	-7164.66666666667
522	2727.96666666666
523	10936.6666666667
524	22526.2333333333
525	6099.46666666666
526	6420.89999999999
527	-5513.33333333333
528	33863.6
529	-49432.9
530	-40997.6
531	10908.9
532	-12976.8
533	-7906.16666666666
534	16137.2
535	11158.4
536	29588.9333333333
537	1772.3
538	-58648.2666666667
539	-16068.2666666667
540	4591.6
541	-28459.1666666667
542	-5303.3
543	9839.5
544	1602.16666666667
545	-1780.8
546	10057.3
547	-6135.2
548	7483.86666666667
549	4617.23333333333
550	19201.6
551	-5659.7
552	-30880.7
553	-4763.2
554	-7889.36666666667
555	22389.3666666667
556	3104.9
557	-72650.8666666667
558	-76902.4666666667
559	11464.5
560	2737.5
561	-22362.0333333333
562	-509.900000000001
563	-8208.26666666666
564	3848.3
565	8894.96666666666
566	64086.0333333333
567	1986.8
568	-8947.6
569	-853.699999999999
570	-12741.4333333333
571	-3826.9
572	500.400000000001
573	-8988.26666666666
574	-5063.03333333333
575	13571.1
576	29337.9333333333
577	-29540.95
578	31319.4666666667
579	5569.3
580	-141.766666666666
581	30128.2333333333
582	-4624.36666666667
583	-3338.16666666666
584	11535.6
585	-12002.6666666667
586	3166.7
587	-1601.33333333333
588	-1493.36666666667
589	-36710.8
590	1026.9
591	-35704.1
592	10748.5666666667
593	-4396.13333333334
594	-19214
595	4339.2
596	37134.1333333333
597	-10078.5
598	-2176.8
599	-90499.1666666667
600	-7898.5
601	1335.33333333334
602	7757.33333333333
603	30219.2333333333
604	-31710.2
605	26778.1333333333
606	7700.53333333333
607	35633.7
608	27592.1333333333
609	22585.0666666667
610	20965.4666666667
611	-10400.3
612	7014.3
613	13606.5333333333
614	5743.73333333333
615	-20686.7
616	3676.3
617	34500
618	-24290.8
619	-2617.1
620	-908.233333333337
621	-7847.5
622	9496.3
623	-4468.66666666667
624	-17520.4
625	-4102.96666666667
626	-10029.0666666667
627	-19405.4666666667
628	48278.0333333333
629	-3452.43333333333
630	-5849.10000000001
631	-2541.83333333333
632	1993.2
633	14358.2666666667
634	2859.5
635	4339.83333333334
636	11284.8
637	5289.23333333333
638	10029.2
639	8177.3
640	12246.8
641	4193.2
642	10139.9
643	-2008
644	7314.93333333333
645	9702.13333333333
646	-4731.6
647	-7267.36666666667
648	11253.8666666667
649	19008.9333333333
650	14046.4
651	-1244.26666666666
652	23290.6333333333
653	1128.00000000001
654	297.166666666668
655	3044.26666666667
656	59351.0666666667
657	17269.6
658	-3295.33333333333
659	-15712.2666666667
660	-14310.6666666667
661	-830
662	-18495.9
663	476.833333333336
664	2941.33333333333
665	10054.3
666	2973.33333333334
667	15929.3333333333
668	-3183.1
669	-35645
670	-21038.4
671	-38635.3
672	8894.76666666667
673	-3465.3
674	-11979.2666666667
675	-55713.2666666667
676	8591.86666666666
677	1327.23333333333
678	-24123.3833333333
679	-1539.3
680	7548.66666666666
681	13517.8333333333
682	-7234
683	23413.8333333333
684	15100.6
685	988.799999999999
686	36688.5333333333
687	31568.7666666667
688	12476.1333333333
689	22676.6333333333
690	-27926.6666666667
691	348.433333333331
692	-5128.7
693	-27731.4833333333
694	-17663.7333333333
695	3513.6
696	-36688.0666666667
697	-1210
698	-17313.6
699	16025.4666666666
700	-34679.5
701	25729.4666666667
702	-46280.6
703	-203.1
704	9362.93333333333
705	-27520.9666666667
706	-10712.4666666667
707	1229.6
708	17618.1
709	-28385.3666666667
710	-5630.16666666666
711	20814.6666666667
712	11320.2666666667
713	4347.83333333333
714	-3081.83333333334
715	-23067.5
716	-4339.2
717	-7961.6
718	-12464.4
719	25867.2
720	-12568.5333333333
721	-3490.36666666666
722	8932.03333333333
723	10625.8666666667
724	-8851.3
725	3562.16666666667
726	11387.2
727	-8968.7
728	-14236.1666666667
729	5000.26666666667
730	9668
731	18602.5333333333
732	-19863.1
733	-9834.16666666666
734	8654.93333333333
735	-43973.0666666667
736	-8136.5
737	-6857.60000000001
738	-10776.4
739	-18330.4666666667
740	-234.833333333336
741	37527.7666666667
742	-11348.5333333333
743	9614.16666666667
744	-8003.33333333333
745	14137.1666666667
746	-2570.3
747	-2391.9
748	-9604.10000000001
749	-2197.2
750	9037.46666666667
751	1040.53333333333
752	-19015.5
753	-4382.2
754	5063.1
755	664.4
756	-13104.6666666667
757	-105910.4
758	-3328.89999999999
759	3291.83333333334
760	-2237.2
761	3219.6
762	2948.83333333333
763	-22339.7666666667
764	-41338.6666666667
765	-1613.2
766	-16382
767	-54226.8
768	65562
769	-2088.26666666667
770	-49503.6666666667
771	23884.3
772	-5040.56666666667
773	475.066666666668
774	-5189.63333333333
775	4288.66666666667
776	2905.3
777	-17688.1
778	14543.2
779	4745.33333333333
780	24898
781	8114.9
782	-503.200000000001
783	19735.2
784	-14233.9666666667
785	2514.6
786	-30356.0666666667
787	-39826.7
788	1687.5
789	16844.2666666667
790	7363.60000000001
791	4484.96666666667
792	7404.03333333334
793	1156.53333333333
794	4607.83333333333
795	1359.1
796	32779.3
797	-663.233333333334
798	4774.4
799	-6444.4
800	-35841.2333333333
801	-11008.1
802	16312.6666666667
803	-46813.9666666667
804	2922
805	-4497.3
806	-625.433333333334
807	27250.5666666667
808	4286.16666666666
809	7560
810	-24162.5666666667
811	-6585.96666666667
812	-4774.4
813	8303.6
814	4698.26666666668
815	60547.3
816	-27052.6333333333
817	2243.96666666666
818	-14884.0666666667
819	25818.7
820	13273.3
821	-15671.4666666667
822	9397.76666666667
823	-26738.6666666667
824	-3164.26666666667
825	4903.73333333333
826	3879.2
827	5690.66666666667
828	12215.0333333333
829	517.700000000004
830	7236.1
831	24583.6
832	-1780.26666666667
833	22766.2666666667
834	-6098.03333333333
835	12237.8666666667
836	10035.9
837	-8003.2
838	48881.8666666667
839	14887.1
840	-8339.2
841	-2438.4
842	4666.76666666667
843	-109323.116666667
844	13486
845	11823.0333333333
846	-1036.3
847	10368
848	3895.9
849	3226.13333333333
850	288.933333333334
851	3317.63333333333
852	6249.63333333334
853	-24494.4
854	51050.8
855	6473.43333333333
856	-17535.1
857	9660
858	-25316.9333333333
859	-38004.3
860	-14543.9
861	6154.93333333333
862	-2644.5
863	-22777.8333333333
864	19053.9
865	-32325.3666666667
866	13917.8666666667
867	23098.7666666667
868	-15010.8
869	2688.26666666667
870	2621.86666666667
871	10090.9
872	-9691.1
873	23049.6
874	-1714.4
875	8283.06666666667
876	12347.9
877	17072.8
878	-19119.2
879	3534.7
880	9627.96666666666
881	2650.4
882	33348
883	16600.5
884	13924.9333333333
885	5757.3
886	13752.1
887	-1009.6
888	-21558.2666666667
889	4112
890	-29080
891	-17670.8
892	-35181.8666666667
893	-4488
894	1096.4
895	-4786.7
896	21645.5
897	2895.2
898	12369.0666666667
899	1857.6
900	-25239.3333333333
901	-24793.1666666667
902	-6075.2
903	20535.9666666667
904	22426.1666666667
905	563.5
906	-3704.2
907	-8462.9
908	33169.5
909	3322.43333333333
910	-17443.2
911	-9565.76666666666
912	-13458.7
913	-10417.6
914	5959.3
915	10636
916	-72752.45
917	1873.46666666667
918	34951.0333333333
919	6387.73333333334
920	3352.4
921	16682.0333333333
922	730.400000000001
923	5378.7
924	7513.23333333333
925	3465.86666666667
926	38778.3666666667
927	980.799999999999
928	-25475.7
929	19552.7
930	8574.5
931	609.299999999999
932	19440
933	-60656.6666666667
934	-1814.4
935	-1648.5
936	-79246.2666666667
937	54643.5
938	27532.5333333333
939	-11364.7
940	-10285.0666666667
941	4046.8
942	-11412.4333333333
943	-8818.86666666667
944	9354.3
945	7570.5
946	-4355.2
947	61556.7
948	3987.2
949	3067.23333333333
950	339.900000000001
951	-4930
952	4452.93333333333
953	-14819.6
954	23657.9666666667
955	-5469.03333333333
956	-30490.6666666667
957	-9395.86666666666
958	-12974.0333333333
959	36224.6666666667
960	-24943.7666666667
961	-12018.8
962	13154.1666666667
963	-1741.1
964	-6614.76666666666
965	44199.6
966	-28365.1666666667
967	-2964.1
968	9403.2
969	12803.3333333333
970	7004.36666666667
971	-1897.86666666667
972	32567.0666666667
973	4750
974	-24916.3666666667
975	-3544.7
976	-14962
977	-10550.8
978	-3612.4
979	16959.4333333333
980	8312.96666666667
981	12280.7
982	14323.9
983	-7107.5
984	3711.3
985	-2701.1
986	-14486.8666666667
987	5857.46666666667
988	1813.2
989	-21248.1
990	3326.26666666667
991	-5238.9
992	16851.1
993	-11134.3
994	6631.9
995	8414.26666666667
996	-57915.6
997	-22644.9
998	2293.1
999	12802.0333333333
1000	-2785.73333333333
