# Supplementary material for: Chromosome Copy Number Variation and Control in the Ciliate Chilodonella uncinata
Source: PLoS One. 2013 Feb 20;8(2):e56413. doi: 10.1371/journal.pone.0056413 (PMC3577910; doi:10.1371/journal.pone.0056413)
Supplement: Dataset S1 — Chromosome copy numbers from the experimental and simulated cell lines of Dataset of Chilodonella uncinata . dataset.zip is a compressed file. exp_data.csv contains the experimental data derived from qPCR analyses (Cell.line = original cell line; Time = time point of the DNA extraction; DNA.extract = DNA extract replicate; Gene = macronuclear chromosome; CNPC = copy number of the macronuclear chromosome per cell). The remainder of the CSV files are from the simulations. Each CSV file contains data on 1000 simulations where the change in variance from initial to final for each simulation is stored under column ‘x’. See _readme.txt in the compressed file dataset.zip for documentation of the file names. (ZIP) [file pone.0056413.s002.zip › dataset_S1/EF_omega0.44.csv]

	x
1	-5215.73333333333
2	8224.4
3	4208.5
4	-33990.7
5	-4842.1
6	5856.5
7	-1762.96666666667
8	20571.7
9	4556.8
10	-2096
11	-32939.8833333333
12	-10174.3
13	-4515.86666666667
14	41191.0333333333
15	7776.8
16	365.566666666666
17	-18795.8666666667
18	3892.93333333333
19	2619.3
20	-2836.26666666667
21	-2286.4
22	-12215.0333333333
23	16.9333333333307
24	-63692.6
25	7906.9
26	141.899999999994
27	-16410.1666666667
28	-7544.7
29	-474.400000000001
30	-5998.43333333333
31	7616.83333333333
32	-34494.5
33	2276.8
34	-3352.16666666667
35	-21579.2333333333
36	-4983.9
37	-5222.9
38	4793.16666666667
39	-1228
40	31003.5
41	-3545.2
42	6635.1
43	-8307.6
44	6776.53333333333
45	9081.29999999999
46	16422.2333333333
47	-18293.1
48	-3044.7
49	15277.6
50	-4230.26666666667
51	24464.4
52	30992.8
53	-55766.5666666667
54	-16796.6
55	-7551.36666666667
56	11669.2
57	9443.6
58	-2216.9
59	2930.13333333334
60	5040.13333333333
61	10825.5
62	-38093.3666666667
63	5005.6
64	27217.6
65	-13079.3333333333
66	-5907.60000000001
67	23688.6333333333
68	35709.5
69	9786.4
70	5763.7
71	9890
72	10051.7
73	-3717.46666666667
74	10210.4333333333
75	-12123.4
76	-20237.2
77	-18726.9
78	-22925.9666666667
79	10338
80	-16100.1333333333
81	-16119.5666666667
82	-5144.8
83	-1581.33333333333
84	54757.1333333333
85	-20825.7333333333
86	2157.96666666667
87	1219.73333333334
88	1239.76666666667
89	10321.6
90	-1936.16666666667
91	-843.333333333336
92	1522.4
93	-29388.6
94	24087.6
95	-39502.4666666667
96	1156.63333333334
97	28840.2666666667
98	7860.1
99	-4333.73333333333
100	48525.7
101	24709.6
102	21986.6
103	-33310.3666666667
104	-4082.13333333333
105	47602
106	-2114.8
107	-28374.4
108	30021.6
109	26487.8666666667
110	2569.3
111	-1761.89999999999
112	-784.300000000003
113	-3326.8
114	21170.5
115	14359.4666666667
116	2167.3
117	4293.03333333333
118	30737.2
119	380.699999999997
120	-9058.4
121	-23336.4666666667
122	4848
123	-2456.4
124	-1370.8
125	9557.16666666667
126	-125.733333333334
127	-36894.8
128	-60448.0666666667
129	-9015.06666666667
130	-16144.7666666667
131	18760
132	-6436.9
133	-5608.8
134	31748.7
135	-3468.8
136	6660.93333333333
137	6985.16666666666
138	-876.700000000001
139	26266
140	25249.0333333333
141	-9829.8
142	3759.7
143	18875.8333333333
144	-29469.1666666667
145	11555.3
146	22679.1
147	-23958.5333333333
148	5415.73333333333
149	-575.366666666665
150	4210.03333333333
151	15038.0333333333
152	5858
153	3774.89999999999
154	-27340.1666666667
155	-2734.5
156	-2667.16666666667
157	16662.5333333333
158	-2331.10000000001
159	934.900000000001
160	34845.3333333333
161	5131.1
162	-6900.93333333333
163	16006.5
164	16201.3333333333
165	63634.8
166	-126510.366666667
167	-19916.7666666667
168	-61827.1666666667
169	-1998.7
170	-7127.46666666667
171	2089.89999999999
172	4077.6
173	9869.6
174	9885.1
175	19608.5333333333
176	-286.800000000003
177	-6719.46666666667
178	35553.3
179	3619.73333333333
180	-12715.2
181	27883.2
182	-17262.7
183	6433.16666666667
184	-9986.9
185	-1902.53333333333
186	-13481.2
187	4327.1
188	7059.6
189	-57207.6666666667
190	3728.76666666667
191	26284.4333333333
192	2361.06666666667
193	4730.1
194	17269.2
195	-23781.6
196	6708.8
197	8970.53333333333
198	-21849.8333333333
199	287.466666666667
200	13262.3
201	1232.93333333333
202	-3194
203	1698.7
204	-2537.86666666667
205	1081.33333333334
206	15887.2
207	2274.9
208	-7588.66666666667
209	-8228.16666666667
210	1719.7
211	30790.8
212	6857.1
213	-8079.06666666667
214	22306.3666666667
215	5041.9
216	-2467.73333333333
217	-9631.60000000001
218	7235.5
219	7271.2
220	-16995.7333333333
221	-41253.7
222	-21278.8
223	9185.99999999999
224	17955.0666666667
225	-23197.4333333333
226	-9395.3
227	-5900.8
228	22027.6
229	-6988.8
230	-5388.13333333334
231	-16331.5
232	-46036.1
233	-26256.2333333333
234	-77665.5333333333
235	-18827.2
236	11780.6666666667
237	-5165.1
238	-11542.4
239	-2146.4
240	2224.8
241	-3660
242	-3645.2
243	-24619.5666666667
244	-62718.1666666667
245	4842.5
246	6728.76666666666
247	13515.5
248	12506.7666666667
249	2706.3
250	-5133.9
251	-4587.3
252	59367.6
253	12729.2
254	4052.4
255	-9926.3
256	-12972.7666666667
257	-14793.2
258	-9918
259	-16303.4666666667
260	-22913.8333333333
261	-5858.43333333333
262	-3728.56666666667
263	-2052.4
264	-814.666666666668
265	17655.1
266	-27753.0666666667
267	10461.4666666667
268	7314.7
269	33076.3
270	-14374.9666666667
271	7543.5
272	1281.6
273	779.099999999999
274	-17097.3666666667
275	49456.1
276	2588.8
277	15485.7666666667
278	-35791.5
279	-27434.3
280	7240.90000000001
281	-2446.9
282	-4054
283	15107.3333333333
284	3903.7
285	22992.7
286	8563.43333333333
287	12820.0333333333
288	-5088.4
289	2315.36666666667
290	-841.699999999997
291	-3362
292	6839.6
293	17668
294	16992.8
295	-17970.2666666667
296	-34316.2833333333
297	-1969.2
298	1196.93333333333
299	-4686.4
300	2593.7
301	13458.1
302	-6821.73333333333
303	4870
304	-17802.1
305	5002.3
306	-844
307	15732.1
308	784.099999999999
309	-73455.3666666667
310	95.5666666666675
311	1635.2
312	6121.36666666667
313	4045.06666666667
314	1981.9
315	-19840.4666666667
316	70708.2333333333
317	-7232.9
318	9222.7
319	-10445.6
320	10514.4
321	2948.56666666667
322	13966.8333333333
323	17296.7
324	-50574.7666666667
325	12902.5333333333
326	8646.53333333333
327	6124.3
328	-24372.1666666667
329	12262.3
330	7224.13333333333
331	12908.2333333333
332	3254.23333333333
333	10299.7
334	-6040.36666666666
335	-4638.96666666667
336	-17612.3
337	-12964.7
338	17071.2
339	-10589.1
340	20266.5
341	1249.6
342	-20646.5666666667
343	-659.733333333335
344	-8187.7
345	2726.26666666666
346	36.1333333333314
347	-10942.4
348	25528.8
349	8138.3
350	10481.7
351	4959.63333333333
352	12500.4333333333
353	-82.4000000000015
354	-4516.8
355	-2257.33333333333
356	17711.7333333333
357	-9652.13333333333
358	-11212.1333333333
359	11275.5
360	5002.16666666667
361	-56880.0666666667
362	-7096.4
363	45116.7
364	10072
365	-11835.7333333333
366	-280.833333333332
367	-5910.76666666667
368	-31661.3
369	-13482.3
370	-4571.1
371	43815.1666666667
372	10331.6
373	29769.2
374	1050.1
375	-1196.53333333333
376	20390.1
377	51297.4333333333
378	24162.9
379	14071.9
380	11197.3
381	9971.2
382	24142.1333333333
383	8175.76666666667
384	-23832.8
385	-38476.5666666667
386	1908.13333333334
387	-2650.63333333334
388	15668.8
389	2775.5
390	8681.09999999999
391	-9084.4
392	17637.7
393	4663.6
394	-7020.53333333334
395	3080.4
396	14964.7666666667
397	-6664.8
398	92982.4
399	23146.4333333333
400	19226.8
401	-9435.2
402	-71106.7
403	582.799999999996
404	-128.799999999999
405	-7783.73333333334
406	11929.7333333333
407	6543.7
408	19571.2
409	9279
410	-20895.0333333333
411	-7774.3
412	-13446.8666666667
413	5170.96666666667
414	4220.5
415	-108908.1
416	-23562.0333333333
417	-2036.7
418	-24488.9
419	-43153.8
420	6356.4
421	-5764.96666666667
422	-905.333333333332
423	4758.03333333333
424	7771.23333333333
425	-3119.63333333334
426	-7937.73333333333
427	16491.9
428	-107814.5
429	-7908.8
430	-10887.6
431	4258.40000000001
432	11822.3
433	2906
434	-31621.0666666667
435	40372.5
436	9939.56666666667
437	-9311.5
438	-10713.4666666667
439	-6637.7
440	-3656.4
441	-37841.4666666667
442	-30811.6666666667
443	1353.1
444	-7244.8
445	12289.8666666667
446	-1366
447	3224.26666666667
448	8109.3
449	14978.4
450	-71650.2666666667
451	48371.7
452	6184.5
453	-6729.3
454	40112
455	46917.3
456	-11223.0666666667
457	-10299.5666666667
458	7951.06666666667
459	-17900.8
460	11749.3333333333
461	-4484.43333333333
462	-5441.5
463	2644.8
464	12205.5
465	-5401.9
466	-4432
467	12523.5
468	-3735.46666666667
469	-14107.2
470	-17092.7
471	3762.43333333333
472	-342
473	-1338.4
474	-25004.3
475	-6055.03333333333
476	-7004.43333333333
477	-18798.3
478	-4805.16666666667
479	2769.3
480	15318.4
481	3105.46666666667
482	-1811.6
483	3910
484	-32288
485	24305.7
486	-10278
487	18819.2
488	714.900000000001
489	23454.2666666667
490	9527.86666666667
491	-4034.8
492	-4682.13333333333
493	6859.96666666666
494	3285.23333333333
495	-1285.86666666666
496	5588
497	-1297.2
498	-35212.7
499	-8798
500	12203.6
501	13892.8333333333
502	-8746.56666666667
503	-718.933333333334
504	3728
505	1358.10000000001
506	-3760.36666666666
507	-11279.9666666667
508	5077.3
509	41133.5
510	2976.66666666666
511	10950.6333333333
512	5587.06666666667
513	3984
514	908.4
515	5855.63333333333
516	17422.8
517	-24126.5
518	1983.76666666666
519	-7618.4
520	17604.2333333333
521	18038.7
522	31453.2
523	5718.66666666667
524	37771.7333333333
525	-17077.0666666667
526	5321.6
527	20959.6
528	-1778.26666666666
529	-4116.7
530	-69705.2
531	29641.2
532	-2928.1
533	-23423.6
534	-681.599999999999
535	30427.3
536	2194.5
537	-4535.86666666667
538	-1015.36666666666
539	9718.43333333333
540	-3561.2
541	-46659
542	-6880.1
543	5436
544	11354.2666666667
545	-3621.2
546	-1989.3
547	-2327.63333333333
548	-15987.8
549	34554.8
550	-55904.7
551	-2307.46666666667
552	-17435.1
553	-20669.9
554	-2681.2
555	6097.2
556	-2977.86666666667
557	-11300
558	-9651.9
559	13920.4
560	16001.2
561	-39274.7666666667
562	2659.86666666666
563	-1246
564	21659.9
565	14128.1333333333
566	12062
567	103.199999999997
568	-32260.7666666667
569	14191.1666666667
570	17625.1
571	-6394.9
572	-28631.5
573	6193.3
574	2274.43333333333
575	-73753.7666666667
576	21769.7333333333
577	-5522.3
578	33355.0333333333
579	-3621.16666666666
580	5482.3
581	-26217.2
582	11474.6666666667
583	-72592.2666666667
584	12831.2
585	-15928.8
586	66621.1
587	36094.2
588	-17871.3
589	-6489.46666666667
590	-6710.3
591	-1521.63333333333
592	-2032.66666666667
593	-13560.7666666667
594	-3422.26666666667
595	-13304.8
596	9830.3
597	-22852.1333333333
598	-318.700000000004
599	-2504.9
600	9255.46666666667
601	32546.9
602	-16430.9666666667
603	58005.7333333333
604	-264.400000000001
605	-13955.2
606	44951.7
607	7895.1
608	-8051.03333333334
609	-52707.6666666667
610	16503.1
611	-23509.7666666667
612	19317.1666666667
613	-12858
614	2219.1
615	-18629.9
616	11878.4333333333
617	-11295.1
618	-3371.3
619	-55569
620	3913.46666666667
621	1503.3
622	12379.0666666667
623	2978.66666666667
624	4093.83333333334
625	54636.1333333333
626	-15675.1666666667
627	-146523.666666667
628	1993.9
629	9342.96666666667
630	-4380.96666666667
631	7534.76666666667
632	-1613.9
633	-11799.7
634	1439.86666666667
635	-2053.5
636	-25873.2666666667
637	6479.2
638	48276.8
639	450.400000000001
640	-4637.10000000001
641	54989.6
642	-1037.08333333334
643	41434.4
644	-21806.3
645	4873.86666666667
646	16526.5666666667
647	43573.1
648	1862.63333333333
649	15958.5333333333
650	-46542.6666666667
651	7111.6
652	2523.83333333334
653	34384.8
654	-18548.4666666667
655	-18332.7666666667
656	16490.5
657	3057.86666666666
658	-8599.36666666666
659	7163.5
660	-3745.6
661	41056.9
662	2445.2
663	17486.9
664	23871.6
665	-3444
666	5434.56666666667
667	-4044.93333333333
668	-16127.2
669	-20462.6333333333
670	-2925.73333333333
671	12353.2
672	-2207.46666666667
673	368.5
674	-6191.2
675	-31924.2
676	-41210.0666666667
677	20631.8333333333
678	-3265.2
679	25415.0333333333
680	17126.9333333333
681	-1837.2
682	7908.4
683	10391.5
684	881.166666666664
685	2942.8
686	-99243.7666666667
687	13652.4
688	8516.26666666667
689	33073.6
690	-2952.66666666667
691	-7737.5
692	113.900000000001
693	3126.7
694	3132.23333333333
695	2063.36666666667
696	-849.300000000003
697	11775.3
698	-5127.36666666667
699	7912.4
700	-1363.9
701	11730.5
702	5668.8
703	-13985.1
704	-2970.9
705	-17995.8666666667
706	1794.9
707	-8533.6
708	5480
709	-18939.3333333333
710	10375.9
711	-10529.8666666667
712	53538.4
713	2793.46666666667
714	37555.7
715	-2690.10000000001
716	8740.76666666666
717	9609.46666666667
718	-1088.13333333334
719	-15240.9666666667
720	1284
721	34423.6
722	12472.4
723	24244.4
724	3369.5
725	-7989.76666666667
726	-8737.10000000001
727	7955.06666666667
728	-26313.2666666667
729	19194.1
730	-43921.2666666667
731	-5040.36666666667
732	19365.7
733	11358.4
734	-81328.2
735	5450.43333333333
736	-3596.93333333333
737	5562.76666666667
738	-32598
739	10964.3666666667
740	11465.4666666667
741	-2117.63333333333
742	70516
743	5287.5
744	-3164.1
745	-7341.6
746	-630.700000000004
747	24247.2
748	23257.7333333333
749	44512.9333333333
750	-4606.9
751	22766.3
752	41359.3333333333
753	2818.4
754	7981.46666666667
755	7400
756	2890.8
757	-12377.9
758	-3559.2
759	4461.86666666667
760	16268.9333333333
761	-2074.1
762	8901.33333333334
763	-4085.7
764	11210.7
765	-11572.8
766	12719.3
767	-1793.6
768	-1016.03333333333
769	21482.7
770	-13834.9333333333
771	-49.3000000000029
772	14817.1666666667
773	-2887.43333333333
774	7244.8
775	-21645.5
776	323.233333333334
777	-47876.6666666667
778	4151.2
779	-10149.8666666667
780	-312.8
781	5201.5
782	17041.7
783	3849.9
784	1736.76666666667
785	2972.33333333333
786	39771.7
787	-1543.23333333333
788	-23093.2333333333
789	-4185.06666666667
790	526.266666666666
791	1853.5
792	-16337.9
793	-78723.6666666667
794	4658.1
795	-10069.5666666667
796	-27348.9
797	-11046.3
798	6890.13333333333
799	37141.6
800	-14902.4333333333
801	9443.33333333333
802	31370.3666666667
803	5411.6
804	-9550
805	6714.1
806	-12750.9
807	-10053.7666666667
808	12600.9333333333
809	-12929.7333333333
810	-9166.56666666667
811	17673.3666666667
812	-3436.66666666667
813	16442.2
814	-35252.2
815	2885.3
816	126.766666666666
817	-30413.5
818	-6617.03333333333
819	58508.1
820	16597.3333333333
821	20902.5
822	-4328.23333333333
823	-33016.6666666667
824	6098.93333333333
825	-16663.2333333333
826	-23825.4666666667
827	25542.5
828	24573.0333333333
829	-4996.93333333333
830	15935.0333333333
831	-2872.9
832	7305.2
833	11650.7
834	23879.1
835	8790.5
836	20226.4333333333
837	-5466.1
838	7285.83333333333
839	401.200000000004
840	-31046.4666666667
841	-37090.2666666667
842	6963.5
843	1869.9
844	23197.3666666667
845	29153.0666666667
846	-13449.3
847	1292.93333333333
848	-5766.1
849	1781.6
850	-4064.8
851	11069.4666666667
852	40350.6666666667
853	17066.7666666667
854	-4132.8
855	-16518.7
856	6432.96666666667
857	-16707.4666666667
858	13156.5
859	-5340
860	5032.4
861	49051.3
862	-5804
863	-6923.3
864	5237.9
865	8449.56666666667
866	1505.46666666667
867	-7761.06666666667
868	7682.1
869	-3450.8
870	-67964.5333333333
871	-12243.7666666667
872	4107.76666666667
873	4791.2
874	7786.76666666668
875	1477.23333333333
876	-8898.5
877	46253.3
878	23748.7
879	-36436.8
880	-1331.43333333333
881	-29443.9666666667
882	21964
883	2656.10000000001
884	-53189.2666666667
885	-4036.9
886	-25768.7
887	-3759.33333333333
888	42290.4
889	-3109.7
890	3466.8
891	17955.1666666667
892	15867.8333333333
893	650.166666666668
894	809.300000000001
895	-21124.1333333333
896	-1354.9
897	-5183.2
898	-7149.03333333334
899	-39347.9666666667
900	867.233333333334
901	-2338.53333333333
902	12001.2
903	-4541.43333333333
904	7507.76666666667
905	-17050.1
906	-11086.5
907	-5236.93333333333
908	-38845.6
909	-23885.1
910	-1256.06666666667
911	21447.7333333333
912	48866.9
913	10996.5333333333
914	-2895.23333333333
915	-2144.9
916	5470.23333333334
917	5822.23333333333
918	-10834.5
919	-8279.76666666667
920	18382.6666666667
921	-28739.5666666667
922	26910.9
923	-19534.6
924	-20930.1666666667
925	26144.3
926	-7441.89999999999
927	18393.2
928	-10730.8
929	15922.5333333333
930	-16843.6
931	17239.5
932	-6146.5
933	-29886.4
934	28665.1
935	9188.63333333333
936	-11961.8333333333
937	-7202.16666666667
938	-23507.8666666667
939	7256.9
940	1633.6
941	22216.3
942	-4671.3
943	-9071.73333333333
944	15536
945	13250.2333333333
946	-33447.7666666667
947	-11910.1333333333
948	19878.8
949	1764.5
950	-29065.0666666667
951	15917.5666666667
952	-4698.16666666666
953	-1596.9
954	-588.400000000001
955	-6147.3
956	-4596.8
957	-110.799999999999
958	-11978.4
959	-42683.1666666667
960	-2289.7
961	12895.6
962	-14832.1
963	-5311.33333333334
964	-18817.4666666667
965	-25206
966	-21114.6666666667
967	44959.7666666667
968	-33.6999999999998
969	707.6
970	5279.2
971	34455.8666666667
972	13573.7
973	6333.46666666667
974	-8787.36666666665
975	-53524.5666666667
976	-5415.03333333333
977	14625.6
978	-47196.3
979	2043.43333333333
980	10878.7
981	12809.7666666667
982	-3056.63333333334
983	-14062
984	-13515.7
985	6161.2
986	-5025.3
987	-13580.8
988	-10040.2666666667
989	-19826.1333333333
990	11448.1333333333
991	14497.3333333333
992	39929.8666666667
993	-4347.56666666667
994	-991.300000000003
995	34683.1666666667
996	-579.5
997	14087.2
998	6295.9
999	11786.5333333333
1000	-1119.63333333333
