# Supplementary material for: Chromosome Copy Number Variation and Control in the Ciliate Chilodonella uncinata
Source: PLoS One. 2013 Feb 20;8(2):e56413. doi: 10.1371/journal.pone.0056413 (PMC3577910; doi:10.1371/journal.pone.0056413)
Supplement: Dataset S1 — Chromosome copy numbers from the experimental and simulated cell lines of Dataset of Chilodonella uncinata . dataset.zip is a compressed file. exp_data.csv contains the experimental data derived from qPCR analyses (Cell.line = original cell line; Time = time point of the DNA extraction; DNA.extract = DNA extract replicate; Gene = macronuclear chromosome; CNPC = copy number of the macronuclear chromosome per cell). The remainder of the CSV files are from the simulations. Each CSV file contains data on 1000 simulations where the change in variance from initial to final for each simulation is stored under column ‘x’. See _readme.txt in the compressed file dataset.zip for documentation of the file names. (ZIP) [file pone.0056413.s002.zip › dataset_S1/EF_omega0.46.csv]

	x
1	-7016.63333333333
2	-20578.9333333333
3	-19956.8666666667
4	23960.4
5	31146.1333333333
6	11270.4
7	-18816.9333333333
8	8192.96666666667
9	-1605.3
10	-2950.8
11	-1233.73333333333
12	-43272.8
13	-7436.7
14	43088.5
15	-6272
16	-10759.4666666667
17	7784.16666666667
18	6175.1
19	15821.7
20	17824.6333333333
21	1180.03333333333
22	-3032.26666666667
23	-29943.6
24	2996.3
25	-10717.3666666667
26	-5375.03333333333
27	27284.1
28	-5392
29	28335.1
30	2891.86666666667
31	-60277.4666666667
32	8556.36666666667
33	-935.866666666667
34	19673.0666666667
35	26628.4
36	26072.5333333333
37	20131.4333333333
38	-19366.2666666667
39	9961.89999999999
40	-3654.16666666666
41	18207.9
42	-2465.7
43	11663.5666666667
44	-44935.0666666667
45	14767.9
46	-19312.9666666667
47	-6667.3
48	-2190.93333333333
49	13186.1
50	-6309.43333333333
51	-13400.5333333333
52	24710.8
53	6504.23333333333
54	1746.66666666667
55	-2811.9
56	-10492
57	27785.6
58	-14685.9
59	-24073.9666666667
60	1238.13333333333
61	4415.56666666667
62	-8842.26666666666
63	12276.2333333333
64	6213.3
65	8486.36666666666
66	24749.4333333333
67	-2632.8
68	2927.5
69	-12217.0666666667
70	-4403.5
71	-56514.0666666667
72	-1262.7
73	17456.2333333333
74	1509.7
75	-27308.4
76	-277.700000000001
77	18846
78	5803.63333333333
79	-1052.8
80	27081.2
81	14003.5
82	-539.433333333334
83	6959.73333333333
84	2846
85	-5829.5
86	-20390.3666666667
87	-46102
88	-5931.33333333333
89	15949.1
90	-11487.7666666667
91	3265.46666666667
92	-10463.0333333333
93	15388.4
94	-2646.13333333333
95	-2397.43333333333
96	5449.3
97	211.733333333334
98	-43240.2666666667
99	43215.6333333333
100	16923.1666666667
101	-17295.7333333333
102	9835.36666666667
103	5611.33333333333
104	2273.5
105	-15993.8666666667
106	-18023.4666666667
107	-18332.8
108	-2149.23333333333
109	-1010.8
110	-42806.3
111	-57539.9
112	13640.2666666667
113	23841.4666666667
114	4197.56666666667
115	1429.06666666667
116	15230.2666666667
117	-3745.6
118	991.299999999999
119	76774.3666666667
120	15992.5666666667
121	5653.86666666667
122	23797.2
123	-6786.8
124	-20603.2333333333
125	3271.3
126	-9719.7
127	-8848.18333333333
128	-108541.766666667
129	11846.1333333333
130	3174.3
131	-191.033333333326
132	4658.53333333333
133	28182.6333333333
134	-146.100000000006
135	-928.166666666668
136	-29955.2
137	1367.7
138	-16929.6
139	6484.3
140	-33398.6666666667
141	21821.1666666667
142	748.700000000004
143	8031.7
144	27867.8333333333
145	-11619.5
146	11017.5
147	-774.366666666669
148	2283.33333333333
149	-17742.9
150	17117.9
151	-35325.4
152	8158.4
153	3565.96666666667
154	41675.7
155	429.600000000006
156	6415.43333333333
157	-153.699999999997
158	-17353.5666666667
159	24604.3
160	-1519.7
161	66159.8666666667
162	1965.16666666666
163	-33303.3666666667
164	4934.1
165	10086.9
166	1307.6
167	-659.966666666667
168	-21100.3
169	-5063.83333333334
170	-25605.1666666667
171	59808.0333333333
172	7563.16666666666
173	-2075.3
174	-20159.7666666667
175	-2226.5
176	1675.3
177	-19489.1
178	15389.4666666667
179	2360.13333333334
180	-9690.8
181	24050.1
182	-4279.7
183	8948.8
184	-8283.2
185	15214.8
186	-1610.5
187	1844.03333333333
188	-46957.5
189	9466.13333333333
190	4548.53333333333
191	-1868.9
192	33257.1
193	-13540.7
194	-8518.3
195	6314.3
196	-10760.6666666667
197	-4340.8
198	-2530
199	3282.56666666667
200	18254.9333333333
201	-5712.4
202	8845.6
203	41865.6
204	-67810.2
205	21045.0333333333
206	2552.93333333333
207	-5145.5
208	15469.8666666667
209	33048.5666666667
210	11934.7666666667
211	3654.1
212	-7673.23333333334
213	12055.9
214	-24406.7
215	-11535.5
216	12142.5
217	6113.3
218	-4885.03333333334
219	9161.3
220	-6237.2
221	-10023.0333333333
222	1159.16666666666
223	7892.8
224	-1307.60000000001
225	21750.3
226	13734.1
227	-7745.33333333333
228	5044
229	-20156.9
230	-14577.8
231	2126.3
232	22320.4333333333
233	24565.3
234	2854.83333333334
235	816.299999999999
236	-16564.1666666667
237	-5050.66666666667
238	16286.7
239	-533.600000000006
240	220.666666666668
241	-13005.1
242	-35856.8
243	-4219.3
244	-3389.03333333333
245	-24571.2666666667
246	-2779.2
247	9144.53333333333
248	40459.6333333333
249	-16364.9
250	15792.5666666667
251	32654.7
252	-1117.06666666667
253	-19214.5333333333
254	26257.2
255	-24941.8
256	19762.1
257	-8138.13333333333
258	-2233.9
259	-15329.3
260	14259.6
261	-40312.4
262	9133.73333333333
263	-797.366666666669
264	34628.4
265	-18128.4666666667
266	-27782.2666666667
267	-13528.6666666667
268	-3020.4
269	13357.5
270	3544.7
271	-2049.2
272	10020.2666666667
273	-31715.8666666667
274	4240.96666666667
275	5170
276	13447.2
277	1545.46666666667
278	11251.6
279	7450.66666666667
280	-28458.4
281	-6450.8
282	14531.5666666667
283	-2024.96666666667
284	-74104.4666666667
285	9703.1
286	4650.5
287	-37809.3333333333
288	7193.06666666667
289	294.5
290	-12268.3666666667
291	11824.3333333333
292	-24051.2
293	13055.3333333333
294	5130
295	10114.8
296	12854.5
297	-47847.4666666667
298	76366.3
299	14121.7
300	8685.76666666667
301	14789.6
302	-21938.9
303	-29768.1666666667
304	2283.7
305	35244.7
306	16281.2
307	-19865.8333333333
308	-9238.76666666667
309	-15282.0666666667
310	-12271.2
311	-14973.9666666667
312	14124.1
313	-32576.6666666667
314	3744
315	-3125.1
316	27951.6
317	7558
318	7782.56666666667
319	19346.4
320	-61.2000000000007
321	364.96666666666
322	-19252.3666666667
323	12514.1666666667
324	16903.3666666667
325	-734.033333333333
326	40775.6
327	-9595.06666666667
328	-4737.33333333334
329	2707.86666666667
330	25996
331	24498.3
332	40364.9
333	-2248.7
334	19318.4333333333
335	-71220.2666666667
336	27580.1333333333
337	10629.3
338	679.73333333333
339	-1690.4
340	14647.5666666667
341	10270.5
342	-12253.6
343	12775.9
344	-6697.60000000001
345	17834.5333333333
346	13185.5
347	-3276
348	-10912.1333333333
349	-10293.7666666667
350	-3991.83333333333
351	-40734.6666666667
352	63519.8666666667
353	5042
354	-295.966666666667
355	-9930.76666666666
356	-18035.7
357	8730.63333333334
358	9386.5
359	-1702.1
360	21803.5
361	6881.20000000001
362	-3859.89999999999
363	-6064.7
364	4340
365	-3398.8
366	-10394
367	326
368	5916.23333333333
369	-7902.5
370	1960.16666666667
371	1844.3
372	8696.8
373	40583.2
374	-2297.3
375	16396.4
376	-1549.06666666667
377	-808.666666666672
378	-4600.76666666667
379	-56397.4666666667
380	4055.93333333333
381	9077.2
382	11494.4333333333
383	32608.4333333333
384	-6614.90000000001
385	2527.2
386	2011.96666666667
387	7662.9
388	10190.5666666667
389	405.900000000001
390	-2414.13333333333
391	1889.5
392	-114898.466666667
393	22316.4
394	12573.1666666667
395	-48079.7
396	7057.73333333332
397	44128.1333333333
398	4382.8
399	-16561.3
400	23682.5
401	-7335.03333333334
402	12067.5
403	17754.8
404	-15980.1333333333
405	24062.7666666667
406	13842.5
407	-28703.6
408	-24220.1
409	13368.8
410	-13350.5333333333
411	33063.0333333333
412	-30351.1666666667
413	-6157.83333333333
414	4514.33333333333
415	9439.33333333334
416	4486.23333333333
417	12075.6
418	-71084.5666666667
419	-6735.96666666667
420	-1126.4
421	-55883.2666666667
422	35008.5333333333
423	8741.36666666667
424	15117.2
425	-3054.13333333334
426	-2007.66666666667
427	22518.5666666667
428	3964.4
429	9740.83333333334
430	-41762.3
431	-23131.2
432	-78131.3
433	2859.46666666667
434	-37891.5666666667
435	2832.7
436	9955.5
437	13945.3333333333
438	-46201.75
439	-1787.7
440	3103.33333333333
441	-1494.13333333333
442	13215.5
443	5002.40000000001
444	-9510.9
445	-14136.8333333333
446	16588.1333333333
447	-9622
448	1377.86666666667
449	10106
450	12750.5
451	-70937.8666666667
452	38203.6333333333
453	44544.1
454	1520
455	-7372.56666666667
456	19207.9666666667
457	-14139.9
458	15825.5
459	-8013.46666666667
460	-8959.06666666667
461	2598.7
462	-44611.9
463	10473.6
464	6468
465	-6077.9
466	-4664.4
467	7083.2
468	8484.56666666667
469	6701.9
470	-4271.6
471	-21916.9666666667
472	29438.8
473	31600.8
474	7665.03333333333
475	28740.9666666667
476	24140.9666666667
477	-22164.2666666667
478	3766.53333333333
479	-18238.7
480	7226.8
481	6041.1
482	25189.2
483	1990.53333333333
484	-2245.1
485	-24269.2666666667
486	10030.1
487	-11664.8666666667
488	861.966666666667
489	-9017.10000000001
490	-11429.8
491	-15721.2333333333
492	-19374.2333333333
493	-16892.5
494	3504.93333333333
495	-7816.4
496	-5697.6
497	8299.5
498	4544
499	-12888.6666666667
500	-11243.7333333333
501	22949.3333333333
502	8498.9
503	-14945.3666666667
504	8368.40000000001
505	-1522.4
506	-40147
507	20643.6
508	-3193.09999999999
509	-5407.06666666667
510	-521.46666666666
511	263.066666666666
512	14477.7
513	9426.4
514	14941.3
515	21414.4
516	21945.8666666667
517	24150
518	4217.6
519	-21182.5
520	-21499.8666666667
521	-2579.73333333333
522	5505.6
523	6078.26666666667
524	-2487.3
525	4795.06666666667
526	7939.56666666667
527	42959.6
528	-18072.5
529	13076
530	7422.26666666666
531	-39252.9666666667
532	-11727.2
533	7602.63333333334
534	-15967.3333333333
535	15648.5333333333
536	6738.26666666667
537	2359.43333333333
538	-18195.2
539	-2074
540	-2176.26666666667
541	-13794.2
542	17969.0333333333
543	5133.6
544	-39138.1666666667
545	-51151.4666666667
546	-4494.1
547	-1695.6
548	8740.63333333333
549	-6886.13333333333
550	-1352.56666666667
551	-56560.9
552	-17821.9
553	8973.83333333334
554	13639.6
555	-108.300000000003
556	1771.6
557	1963.2
558	-160.8
559	29082.1333333333
560	3813.46666666667
561	8932.9
562	1923.9
563	1494.8
564	14109.2
565	2788.5
566	-8668
567	-32722.2666666667
568	-29233
569	-9432.1
570	13084.8
571	27427.8333333333
572	2852.21666666667
573	-21051.7666666667
574	4628.03333333333
575	-18036
576	2616.8
577	30664.3
578	-23877.7666666667
579	-8214.5
580	-9299.2
581	354
582	-15501.2
583	3617.96666666666
584	4899.86666666667
585	-15391.0666666667
586	27246.4
587	-27352.5666666667
588	12274.1333333333
589	10097.4666666667
590	17663.6
591	1319.3
592	-12137.1
593	-4673.2
594	8859.60000000001
595	-6112.09999999999
596	6690.4
597	12909.6
598	3741.33333333333
599	-32622
600	8935.06666666667
601	-5911.6
602	34283.1
603	-16593.0666666667
604	-5538.13333333333
605	-3965.1
606	-12735.2
607	-18004.7666666667
608	49551.6
609	5574.9
610	35834.4
611	14508.8
612	48030.2333333333
613	-20306
614	-17705.3333333333
615	-5215.5
616	711.433333333334
617	8638.4
618	-79150.8666666667
619	-4076
620	-4660.63333333333
621	300.833333333334
622	1547.6
623	4491.2
624	-13031.4333333333
625	27929.1
626	5536.03333333334
627	31169.6333333333
628	-12590.4
629	6305.33333333334
630	-6970.26666666667
631	6710.03333333333
632	683.033333333333
633	-20457.4666666667
634	15817.4333333333
635	12445.6
636	-16747.3333333333
637	-9150.9
638	-21682.9
639	-29998.8
640	-1858.7
641	-5844.4
642	20998.5666666667
643	-2902.8
644	-6182.4
645	4178.8
646	12171.3333333333
647	8206.4
648	9226.3
649	8451.6
650	1517.06666666667
651	-26512.6666666667
652	973.600000000001
653	-11111.7
654	-34005.0666666667
655	6212.66666666666
656	-553.300000000003
657	-30377.9666666667
658	4207.9
659	14599.5
660	19098.1333333333
661	33259.3
662	9889.06666666667
663	-4037.9
664	30220
665	-6813.83333333333
666	-1225.6
667	35709.9
668	11825.3333333333
669	1226.4
670	9395.76666666666
671	-44871.8666666667
672	12281.3666666667
673	-2976.56666666667
674	-21545.5666666667
675	-16957.6
676	33832.4
677	-7471.6
678	2790.1
679	-22274.2666666667
680	14087.5
681	87836.3333333333
682	11460.3
683	3272.13333333333
684	225.5
685	-7273.23333333333
686	-5761.76666666667
687	13358.7
688	-26653.2
689	4889.5
690	-18833.3
691	7130.8
692	16639.6
693	3108.76666666667
694	-20023.3666666667
695	-19.3666666666613
696	4612.1
697	6477.1
698	23894.3666666667
699	5203.86666666667
700	1160.13333333333
701	6994.10000000001
702	-32274.5
703	-8602.83333333333
704	3473.1
705	-14408.2666666667
706	15673.0333333333
707	-3809.09999999999
708	-9365.2
709	-5909.1
710	15077.7333333333
711	-4502.5
712	16061.3666666667
713	-3062.36666666666
714	9938.66666666667
715	29215.5666666667
716	3726.83333333333
717	-10036.5333333333
718	2086.66666666667
719	5865.2
720	640
721	4122
722	-15921.6
723	18015.9
724	6830.43333333333
725	-12545.2
726	-2821.5
727	8164.4
728	-25578.2666666667
729	12838.8
730	-14118
731	-19541.2666666667
732	11013.2
733	-3829.23333333333
734	34359.3333333333
735	-4108.4
736	-41616.5
737	849.166666666664
738	-4660.56666666667
739	-35495.4666666667
740	35980.1333333333
741	-1019.56666666667
742	14647.8333333333
743	-145.333333333336
744	25864.9333333333
745	5626.56666666667
746	30933.9
747	14843.3
748	-8880.8
749	24281.4666666667
750	26223.8666666667
751	1978.23333333333
752	-1643.6
753	6680
754	43206.7333333333
755	11500
756	48739.2
757	2315.89999999999
758	6466.53333333333
759	-3207.3
760	3871.6
761	48858.8
762	-16703.7
763	41258.9333333333
764	1985.46666666667
765	-88997.3
766	6653.13333333333
767	-19723.8666666667
768	2843.83333333333
769	5532.76666666667
770	12751.8333333333
771	-59.9000000000015
772	17474.5
773	-37491.1666666667
774	49079.9
775	1069.8
776	32059.1
777	8164.4
778	-6890.96666666667
779	22389.7333333333
780	39594.5666666667
781	1415.1
782	-34548.5
783	-15824.6666666667
784	12480.6333333333
785	-13499.4666666667
786	6755.2
787	69274.4
788	18215.9
789	10063.5
790	-1693.23333333333
791	-1772.3
792	9439.23333333333
793	-5647.96666666667
794	19633.9
795	-2892.39999999999
796	16361.1
797	-685.700000000001
798	-30091.2
799	7403.6
800	1938.5
801	70228.4
802	24735.1
803	4722
804	-3874.93333333333
805	-12799.4666666667
806	21233.6
807	6346.7
808	8446.26666666667
809	4823.9
810	-16209.6
811	18626
812	2632.93333333333
813	-2458.03333333333
814	-4889.46666666667
815	-14068.6333333333
816	8460.7
817	20126.4
818	4428.7
819	-2183.06666666667
820	30675.7
821	42001.5
822	-4512.4
823	54387.3666666667
824	-1068.53333333333
825	-9785.06666666667
826	-41954.9
827	3766.33333333333
828	26997.4333333333
829	-414.300000000003
830	-13787.2
831	6817.86666666666
832	13804.3
833	-17471.9
834	17707.5
835	-3429.3
836	12178.0333333333
837	1385.73333333333
838	6666.5
839	4280.8
840	9860.89999999999
841	-31062
842	1638.26666666667
843	-16725.9
844	-472.799999999999
845	-13675.5666666667
846	-22268.9
847	-38529.35
848	6457.86666666666
849	615.1
850	-23697
851	24461.0666666667
852	-16817.1
853	-66430.5
854	2353.5
855	-1642.1
856	446.233333333334
857	28736.9
858	8565.06666666667
859	5479.7
860	3254.9
861	-5210.8
862	1066.4
863	69884.7
864	-13085.7
865	34929.0333333333
866	-10338.8333333333
867	-810
868	-5487.63333333333
869	14878
870	2175.6
871	38167.4333333333
872	-136.299999999999
873	-9902.66666666667
874	17402.4333333333
875	4680.43333333334
876	-12019.7666666667
877	19103.3
878	19103.7
879	-1634.93333333333
880	-29190.8
881	-1112.8
882	-27015.4333333333
883	58707.7333333333
884	2379.16666666667
885	4088.3
886	-443.699999999999
887	-5621.03333333333
888	-33183.6
889	-3214.8
890	2984.26666666667
891	-12359.5
892	8499.83333333333
893	-5747.46666666667
894	-3281.73333333333
895	-38147.6
896	7367.60000000001
897	1524.8
898	-17633.65
899	-4709.16666666667
900	888.800000000003
901	26567.4333333333
902	12341.4666666667
903	-1144.4
904	17571.3
905	-1514.8
906	-2674.13333333333
907	15019.9666666667
908	-1066.9
909	30364.8333333333
910	17206.6666666667
911	6307.83333333334
912	-53506.2
913	-11380.4
914	-4326.3
915	-15783.4666666667
916	9654.93333333333
917	4072.8
918	-13166.7
919	-4136.26666666667
920	9968.93333333333
921	2198.53333333333
922	3117.6
923	32429.7666666667
924	-2727.46666666667
925	-41461.9
926	18751.3
927	6501.2
928	5459.23333333333
929	14641.8333333333
930	-13376.9333333333
931	-16896.7666666667
932	-16694.3666666667
933	-6332.53333333334
934	-13436.7
935	-20094.4
936	12381.2
937	6064.63333333333
938	-3237.5
939	29977.2333333333
940	2706.8
941	3255.36666666665
942	-5304.5
943	12166
944	3781.76666666666
945	-3423.1
946	-4289.2
947	11404.5333333333
948	-64487.2666666667
949	-2708.23333333333
950	8028.7
951	15430
952	-49279.8666666667
953	-4218.5
954	-578.799999999999
955	-25916.3
956	-24914.0666666667
957	10541.0333333333
958	6136.93333333333
959	1342.03333333333
960	3576.4
961	6141.2
962	36020.8
963	24797.2
964	-46192.1666666667
965	-26159.5
966	-88493.7
967	4596.66666666667
968	35022.1666666667
969	5084.03333333333
970	-31089.2
971	-8498.93333333333
972	-34330.1
973	-2658.8
974	-40830.3666666667
975	887.866666666669
976	9859.90000000001
977	1222
978	2655.2
979	5902.13333333333
980	73295.1
981	-2604.43333333333
982	12376.9333333333
983	838.133333333331
984	14953.9
985	-9253.3
986	27518.1
987	24899.7333333333
988	-1790.10000000001
989	18124
990	-60369.4
991	-2695.6
992	6332.53333333333
993	-264.133333333339
994	3623.7
995	14096.4
996	-7958.3
997	12620.9666666667
998	36317.2
999	17963.5
1000	278.766666666666
