# Supplementary material for: Chromosome Copy Number Variation and Control in the Ciliate Chilodonella uncinata
Source: PLoS One. 2013 Feb 20;8(2):e56413. doi: 10.1371/journal.pone.0056413 (PMC3577910; doi:10.1371/journal.pone.0056413)
Supplement: Dataset S1 — Chromosome copy numbers from the experimental and simulated cell lines of Dataset of Chilodonella uncinata . dataset.zip is a compressed file. exp_data.csv contains the experimental data derived from qPCR analyses (Cell.line = original cell line; Time = time point of the DNA extraction; DNA.extract = DNA extract replicate; Gene = macronuclear chromosome; CNPC = copy number of the macronuclear chromosome per cell). The remainder of the CSV files are from the simulations. Each CSV file contains data on 1000 simulations where the change in variance from initial to final for each simulation is stored under column ‘x’. See _readme.txt in the compressed file dataset.zip for documentation of the file names. (ZIP) [file pone.0056413.s002.zip › dataset_S1/EF_omega0.48.csv]

	x
1	23883.1
2	4468.96666666667
3	-5567.6
4	-21040.9
5	-12743.2666666667
6	12274.3
7	-69613.7666666667
8	10697.6
9	43306.3
10	4668.1
11	24228.4
12	24123.3666666667
13	302.800000000003
14	-18860.8
15	29254.8333333333
16	-5111.1
17	-4265.06666666667
18	28144.3
19	10197.7
20	-13978.1333333333
21	-18810.4
22	2825.5
23	-6483.33333333333
24	-5555.36666666667
25	-22491.0666666667
26	55362.5
27	-13698.5333333333
28	-8745.6
29	-12231.1
30	-5813.06666666667
31	-325.633333333335
32	10021.6
33	13325.4333333333
34	19610.9
35	5657.73333333333
36	21431.2
37	-1764.56666666667
38	-490.799999999999
39	16216.3
40	17754.9
41	3971.63333333333
42	-14874.6666666667
43	3056.8
44	13542.5333333333
45	3982.8
46	-24461.9
47	34833.2
48	4317.60000000001
49	10364
50	20100
51	-2409.96666666667
52	-4174.4
53	-15475.2
54	-11992.7666666667
55	12895.3666666667
56	-3609.3
57	-37200.2333333333
58	-43422.1666666667
59	19033.3
60	-15692.8
61	-15003.5
62	58604
63	-1711.06666666667
64	4801.76666666667
65	10740.65
66	35721.6
67	15463.6333333333
68	3397.1
69	11906.7
70	15456.7333333333
71	-6250.4
72	-17835.2333333333
73	35272.7666666667
74	22056.1333333333
75	-6613.63333333333
76	-23301.4
77	15699.2
78	7178
79	-773.73333333333
80	-6066.03333333333
81	-11131.2
82	-3924.5
83	-56948.5
84	-76251.2666666667
85	2654.36666666667
86	557.299999999996
87	-6710.56666666667
88	13594.1
89	-12579.4666666667
90	-14441.6
91	-4756.7
92	-22452
93	34973.2
94	2917.9
95	2337.33333333333
96	-1487.2
97	4577.2
98	2178.5
99	-9993.7
100	-10828.4333333333
101	3996.26666666667
102	19915.1333333333
103	-29113.6666666667
104	18777.0666666667
105	-2374.1
106	-50845.8666666667
107	25486.2333333333
108	25465.7666666667
109	3296.53333333333
110	9465.5
111	-16804.5
112	36277.5
113	12503.4333333333
114	30521.2
115	20544.5
116	10118.1
117	18321.3
118	-7219.6
119	-12211.6
120	-1296.8
121	14114.1
122	541.299999999999
123	23708
124	35128.2666666667
125	21167.7
126	-5656.43333333334
127	-1386.76666666667
128	42488.7
129	23609.7666666667
130	9359.3
131	-5845.03333333333
132	-10464.5666666667
133	2991.2
134	2239.16666666667
135	2656.76666666667
136	-5890.26666666666
137	-49292.3
138	-14705.2
139	-37825.1
140	27218.1333333333
141	-24151.0833333333
142	2580.03333333333
143	-7090
144	-15011.8333333333
145	-6313.2
146	10117.0333333333
147	4216
148	3502.8
149	-20986.5
150	-3516.93333333333
151	-7836.39999999999
152	5686.3
153	6056.93333333333
154	-37119.9666666667
155	17242.3
156	-23027.9
157	-14608
158	-29173.2666666667
159	890.033333333333
160	10366.9
161	-74327.2666666667
162	6431.06666666667
163	-5709.76666666667
164	21124.7
165	-2364.1
166	14064.6666666667
167	5735.2
168	-21636.1666666667
169	-4083.56666666667
170	-24222.7666666667
171	32796.0333333333
172	1020.10000000001
173	-31273.0666666667
174	-13701
175	-28479.1
176	-1141.5
177	-49693.9
178	3239.46666666667
179	45528.3333333333
180	-2.66666666666424
181	7180.4
182	-37350
183	20163.4333333333
184	15448.3
185	28411.0666666667
186	2828.4
187	932.5
188	29885.1
189	-3363.9
190	6317.1
191	27031.5
192	5482.5
193	-10694.0666666667
194	5046.39999999999
195	6275.76666666667
196	-15358.2333333333
197	19363.4666666667
198	36340.3
199	4319.2
200	-17507.6
201	11522.5666666667
202	-31501.3666666667
203	9335.96666666667
204	-75943.1666666667
205	30522.5333333333
206	5029.86666666666
207	44159.7333333333
208	-54201.6666666667
209	8829.16666666667
210	14557.4333333333
211	-129.166666666668
212	19281.2
213	-10756.4
214	4810.4
215	7834.66666666666
216	-14398.8666666667
217	-1732.8
218	6956.63333333333
219	25428.4333333333
220	-2095.5
221	4232.7
222	448.366666666665
223	-8983.2
224	-10175.0333333333
225	1610
226	9518.66666666666
227	10348
228	24646.6666666667
229	13310
230	-4677.76666666667
231	2211.36666666666
232	3567.63333333333
233	18924.3
234	4521.2
235	-2152.23333333334
236	-3822.53333333333
237	435.600000000006
238	7453.16666666666
239	29018.3
240	-8218.56666666667
241	25841.3333333333
242	-5028.76666666667
243	12571.5
244	9030.8
245	-1236
246	4913.7
247	-1019.43333333333
248	73720.1666666667
249	37824.7
250	-10562.5
251	6418.7
252	2028
253	11581.4666666667
254	13271.7
255	10959.4333333333
256	2456.93333333333
257	50182.7
258	-14658.9
259	-3420.4
260	9536.4
261	-44485.3666666667
262	-5145.73333333334
263	-13739.3333333333
264	-9416.8
265	-11671.5
266	-4995.10000000001
267	1183.2
268	-120
269	-11277.2333333333
270	-4960.16666666667
271	-56880.5666666667
272	5499.33333333334
273	3936.16666666666
274	13438.6333333333
275	368.899999999998
276	-49042.0666666667
277	3830.23333333333
278	38718.3
279	-6636.53333333333
280	-14144.1333333333
281	12299.2
282	-224.4
283	8915.3
284	-13003.3666666667
285	-6894.9
286	15590.9666666667
287	17128.9333333333
288	12121.9666666667
289	10479.3333333333
290	-7344.93333333333
291	988.533333333333
292	9461.46666666667
293	13780.2333333333
294	-37445.5
295	-857.833333333332
296	-3436
297	-91206.6333333333
298	17780.6666666667
299	30300.9
300	-34375.9666666667
301	-21897.5
302	-1096.96666666667
303	18952.0333333333
304	-10850
305	17812.9
306	8043.10000000001
307	-50498.7666666667
308	-1578.53333333334
309	3167.76666666667
310	-11091.6
311	-6488.3
312	13800.7
313	5977.46666666667
314	14417.4666666667
315	13582.6666666667
316	-2858.10000000001
317	-11359.2
318	-2813.6
319	-36239.4833333333
320	-5897.43333333333
321	3805.7
322	-14583.6
323	10479.0666666667
324	-11334.8
325	-9114.26666666666
326	18994.8333333333
327	-49343.3
328	-50661.5
329	-5660.7
330	22952.1333333333
331	-7883.6
332	3599.2
333	21778.1333333333
334	-49050.8
335	-2992.63333333333
336	21313.9
337	9412.66666666666
338	16210.4333333333
339	30674.1666666667
340	4360.36666666667
341	3869.9
342	-40706
343	27078.1
344	-15442
345	4065.86666666667
346	19555.6
347	-27147.2
348	7498.13333333333
349	12684.2666666667
350	8957.5
351	12098.4
352	-20886.3
353	23802.4
354	4868.8
355	1124.3
356	9471.06666666667
357	3990.8
358	-4844.53333333333
359	-3615.03333333333
360	-15429.5666666667
361	5870.43333333333
362	8883.46666666667
363	20249.8666666667
364	14343.3333333333
365	30376.1333333333
366	-57022.3
367	3310.93333333333
368	-19010.9666666667
369	40435.6
370	27298.9666666667
371	-29976.9666666667
372	-86263
373	-6151.86666666666
374	-3781.5
375	-11259.3333333333
376	1611.2
377	-15776.3
378	12192.4
379	-12724.3666666667
380	-1952.53333333333
381	16273.7333333333
382	-1273.9
383	8823.06666666667
384	-18770.8
385	-9102.4
386	-39478.6333333333
387	9452.39999999999
388	-18811.8
389	2128.9
390	19151.2
391	-15595.2666666667
392	-3493.3
393	26813.2
394	-16634.2666666667
395	10166.1666666667
396	-4148
397	-8855.1
398	34061.5
399	-4977.2
400	-6156.8
401	-66840.4
402	11350.1
403	18617.2
404	-18163.1
405	-525.766666666666
406	36228.1
407	-14979.3
408	-27643.9
409	-5609.16666666666
410	-20587.4333333333
411	9240.8
412	2984.53333333334
413	-135.466666666667
414	2630.13333333333
415	-6596.63333333334
416	-56067.3666666667
417	-5236.53333333333
418	12694.2666666667
419	17085.7333333333
420	3114.56666666667
421	30229.4666666667
422	3517.6
423	-21005.2666666667
424	423.099999999999
425	35694.5
426	-778.666666666664
427	10921.3333333333
428	-3192.7
429	30940.8333333333
430	4218
431	563.200000000001
432	54204.4333333333
433	1329.3
434	579.73333333333
435	2014.1
436	7036.53333333333
437	13075.2
438	30143.1
439	9119.83333333333
440	-3121.1
441	-85576.4
442	494.899999999998
443	27673.3333333333
444	7119.3
445	-6717.3
446	3946.66666666667
447	-10946.9666666667
448	-4050.06666666667
449	6409.86666666666
450	-4533.83333333333
451	-7996.26666666666
452	-5660.7
453	14249.5
454	-22410.7
455	19157.2
456	-6239.3
457	19519.7333333333
458	-30216.9
459	17487.3333333333
460	-2582.36666666667
461	8288.4
462	23624.1
463	5491.7
464	12634.7666666667
465	931.466666666667
466	-37347.7666666667
467	-1404.26666666667
468	3523.73333333333
469	19652.9666666667
470	-35597.9666666667
471	-6864.8
472	5300
473	-13848.7666666667
474	7106.76666666667
475	-21739.2666666667
476	6212.36666666667
477	16876.9333333333
478	29692.7
479	-9075.5
480	7430
481	-26433.8666666667
482	-16240.8
483	-13045.1
484	19182.6333333333
485	17109.4666666667
486	17550.9
487	-7696.43333333333
488	12014.1333333333
489	62839.1
490	8648.5
491	21671.0333333333
492	-728.1
493	-94828.3
494	-766.266666666666
495	57142.9
496	-44587.1
497	5530.7
498	-7097.73333333333
499	2504.23333333333
500	8044.8
501	-393.300000000003
502	41546.9666666667
503	-278.899999999994
504	-15947.7
505	6792.8
506	-13641.3333333333
507	-9890.5
508	14472
509	-65070.5666666667
510	-10986.8
511	-79590.7666666667
512	-17121.6
513	20542.8
514	4162
515	-13785.6
516	59.3333333333321
517	12126.4
518	28005.9666666667
519	16392.2333333333
520	5027.9
521	-1285.2
522	-55358.0666666667
523	-43138.6666666667
524	-16771.2
525	-3298.39999999999
526	-5066.39999999999
527	9924
528	-18219.7666666667
529	-13179.2
530	12673.7333333333
531	27609.2
532	4027.23333333333
533	9890.5
534	18967.6
535	3214.8
536	-47740.6
537	13356.9666666667
538	5067.03333333333
539	-61296.0666666667
540	20928.4
541	22814
542	39549.2
543	27457.0666666667
544	20558.3
545	-77751.4333333333
546	-17065.4333333333
547	-17330.7
548	5572.8
549	-5921.3
550	-659.700000000004
551	1802.56666666667
552	286.933333333334
553	47487.4666666667
554	11222.2333333333
555	-2974.83333333334
556	10418.3
557	4314.8
558	-348.900000000001
559	15061.0666666667
560	580.800000000003
561	34915.2
562	2452.4
563	-8322.83333333334
564	6782.93333333333
565	1090.8
566	-93665.9
567	26201.2
568	44686.2666666667
569	-5408.76666666667
570	4036.40000000001
571	-1004.1
572	49800.8
573	16455.2333333333
574	12238.9333333333
575	-23441.5666666667
576	-20755.7666666667
577	-3046.9
578	20225.0333333333
579	-41490.4
580	-50609.1666666667
581	15108.9666666667
582	11319.0333333333
583	408.099999999999
584	-5313.2
585	5906.03333333334
586	18302.4
587	-14179.4666666667
588	-7481.43333333333
589	-7088.7
590	-3773.2
591	1822.4
592	9844.8
593	7525.3
594	3868.3
595	53408.4
596	27177.7
597	-29639.6
598	-68420.5666666667
599	14107.0666666667
600	-167980.55
601	-12441.2333333333
602	17294.7
603	-1630.93333333333
604	27556
605	19693.6
606	25841.9
607	12811.5
608	-7484.53333333334
609	-24328.9666666667
610	-3401.73333333333
611	48992.1333333333
612	-63597.4
613	25811.2
614	5486.8
615	-19508.8
616	-980
617	11568.1
618	4091.2
619	-1857.73333333333
620	-6229.76666666667
621	-1080.10000000001
622	5443.06666666667
623	22895.8666666667
624	8337.2
625	-30234.1666666667
626	134
627	-2942
628	10433.3666666667
629	16708.7
630	20700.5
631	4822.8
632	-354
633	12901.8666666667
634	1089.43333333333
635	-2420.93333333333
636	28894.2666666667
637	39692.4
638	-12290.9
639	-6688.90000000001
640	101.300000000003
641	3860.96666666667
642	5256.8
643	-13863.5
644	1653.43333333333
645	-6700.03333333333
646	1122.3
647	-31472.7666666667
648	14132.8
649	-10502.3
650	8441.23333333333
651	-5334.93333333333
652	1656.13333333333
653	-4351.86666666667
654	8703.03333333333
655	112223.7
656	8387.43333333333
657	2966.43333333333
658	-7435.2
659	33629.5
660	-1097.6
661	28122.8
662	36068
663	43741.0666666667
664	3727.56666666667
665	-1495.76666666667
666	-5792.10000000001
667	7101.06666666667
668	-5324.63333333333
669	16358.1
670	-3219.83333333333
671	1998.96666666667
672	3006.7
673	-13969.8666666667
674	-4090.56666666667
675	-19412.1666666667
676	-663.866666666669
677	-17198.9
678	8594
679	-2253.43333333333
680	9179.10000000001
681	20270.1333333333
682	1533.6
683	12982.6666666667
684	22327.2
685	7031.2
686	-1511.73333333333
687	-37252.4
688	15623.6
689	-21132.9
690	11799.4333333333
691	-72941.9666666667
692	31138.1
693	-10876.9
694	-2286.66666666667
695	-21596
696	-10239.9666666667
697	-22933.7
698	47296.6666666667
699	12539.2333333333
700	12612
701	-44714.95
702	1032.56666666667
703	-5601.6
704	-65112.9666666667
705	-15957.1
706	-36072.1666666667
707	-355.6
708	-59188.7666666667
709	-4243.7
710	-20599.5666666667
711	1779.9
712	25511.0666666667
713	-24762.7
714	15492.8
715	-3882.5
716	82.5333333333328
717	9958.8
718	502.233333333334
719	-29406.8666666667
720	-15422.9333333333
721	-30866.4666666667
722	-8907.86666666667
723	16363.6333333333
724	35565.1333333333
725	23620.9666666667
726	-4538.3
727	16490.5333333333
728	7880.43333333333
729	-5571.86666666667
730	-11448
731	-24034.6666666667
732	6057.33333333334
733	-8746.8
734	19374.9
735	-12968.3
736	-5591.06666666667
737	24360.2666666667
738	-1530.4
739	11881.3333333333
740	-3546.3
741	-54166.3666666667
742	1126.5
743	-6559.2
744	506.266666666663
745	15965.4666666667
746	11419.1
747	55318.8
748	-3867.2
749	5921.6
750	8360.56666666667
751	-9302.3
752	-922.633333333335
753	4000.1
754	-24579.2333333333
755	-9078.66666666667
756	6919.3
757	14524.5
758	-5589.7
759	11988
760	5019.46666666667
761	62694.2333333333
762	-6049.5
763	13973.3
764	746.799999999999
765	5611.43333333333
766	-3902.4
767	20822.6
768	9708.63333333335
769	-53011.2
770	22437.8333333333
771	-25417.5666666667
772	-14746.4
773	5514.76666666667
774	15317.5666666667
775	-4009.2
776	23374.9
777	8991.06666666667
778	-11633.2333333333
779	-18277.3
780	-17466.9666666667
781	-1637.33333333333
782	-13228
783	-7495.73333333334
784	1754.96666666667
785	10011.3333333333
786	30279.2
787	25444.3
788	-964.566666666668
789	12986.8
790	1168.1
791	21320.3
792	-53751.1666666667
793	-9140
794	179.733333333337
795	-48057.3666666667
796	-34530.1
797	-8206.53333333333
798	-47849.3833333333
799	-446
800	12091.8666666667
801	-158.5
802	-12007.6666666667
803	35239.7666666667
804	-3684.63333333334
805	10158.9666666667
806	-16686.0333333333
807	18416
808	21629.6333333333
809	445.099999999999
810	2193.46666666667
811	807.433333333333
812	7794.23333333334
813	9415.7
814	8041.2
815	-12190.1
816	-56813.8
817	-1771.43333333333
818	-85675.1
819	1888.9
820	-61507.6666666667
821	9358.5
822	5833.33333333333
823	7266.8
824	9795.33333333333
825	-9919.83333333333
826	15060.4
827	10960
828	33410.8
829	-19010.0333333333
830	-11382.5
831	84327.9666666667
832	-27237.3
833	-25531.9
834	11609.6333333333
835	-3746.06666666667
836	1298.8
837	-859.73333333333
838	22681.5
839	-3943.96666666667
840	18377.2
841	2346
842	4510.9
843	-14274.9
844	35142.8
845	14895.3
846	12127.1
847	28943.1
848	4543.06666666667
849	-3345.56666666667
850	2003.6
851	-2362.4
852	42242.6666666667
853	-6798.8
854	14172.1666666667
855	12854.6666666667
856	-708.100000000002
857	17508.4
858	24988.4
859	-7432.8
860	-16121.7666666667
861	-37275.3
862	-39100.9666666667
863	280.899999999994
864	21491.4666666667
865	540.133333333335
866	18278.8
867	53130.1
868	-35135.5
869	-7343.73333333333
870	-30601.1
871	6509.7
872	8229.7
873	3877.3
874	-3521
875	-3614.53333333333
876	1123.76666666667
877	-7631.06666666667
878	-4045.2
879	17360.5333333333
880	-10265.4666666667
881	9865.7
882	7190.7
883	13843.6
884	-13968.4333333333
885	31129.8666666667
886	-32291.3666666667
887	12914.4
888	4788
889	-8974.8
890	-15054.3
891	-27026.5666666667
892	3727.06666666667
893	-11484.7666666667
894	-11352.3
895	-4623.6
896	-57390.0666666667
897	7282.3
898	45652.7333333333
899	-14803.3
900	-18152.3
901	14744.9333333333
902	351.699999999997
903	-76946.3666666667
904	-3807.2
905	-4768.4
906	5408.76666666667
907	93742.4
908	19056.8
909	40713.6
910	6155.36666666667
911	-91888.2666666667
912	-5202.53333333333
913	-4622.3
914	-25457.8333333333
915	5260.5
916	-6396.53333333333
917	4663.6
918	-2678.9
919	9714.3
920	-5672.83333333333
921	4345.16666666667
922	-49905.25
923	-2093.6
924	-8063.86666666667
925	2380.56666666667
926	8571.7
927	-12191.2333333333
928	4977.73333333334
929	-15200.8333333333
930	-2259.33333333333
931	5674.7
932	-3681.2
933	3791.76666666667
934	23114.5333333333
935	-20543.75
936	-14840
937	-22373.4
938	-13703.3333333333
939	-41851.4666666667
940	-2887.03333333333
941	-30549.7
942	2665.76666666667
943	-50211
944	-10918.8333333333
945	-13681.4666666667
946	-14819.0333333333
947	37287.9
948	2218.36666666667
949	-367.300000000003
950	-21806
951	5132.13333333333
952	-5436.8
953	-7723.43333333333
954	40471.6
955	5006
956	22957.1
957	-7121.23333333334
958	-12767.3666666667
959	20874
960	27899.1
961	-27653.1
962	-59530.3666666667
963	14169.5666666667
964	-3479.5
965	11336.8
966	10837.2
967	-12568.7
968	-1502.7
969	35202.8
970	28137.1
971	5096.43333333333
972	937.900000000009
973	-1908.7
974	-14856.3666666667
975	22609.8666666667
976	2957.5
977	6784.8
978	-8695.9
979	-9965.63333333333
980	-59128.5666666667
981	-7070
982	4408.7
983	14696.5666666667
984	-5473.63333333334
985	11563.5
986	11120
987	-11462.1
988	-2006.7
989	-7688.5
990	-9135.1
991	-10720.3
992	-10634.6666666667
993	-10811.5
994	42495.7
995	-112108.6
996	13518
997	3893.9
998	7336.5
999	4426.7
1000	18814.8333333333
