# Supplementary material for: Chromosome Copy Number Variation and Control in the Ciliate Chilodonella uncinata
Source: PLoS One. 2013 Feb 20;8(2):e56413. doi: 10.1371/journal.pone.0056413 (PMC3577910; doi:10.1371/journal.pone.0056413)
Supplement: Dataset S1 — Chromosome copy numbers from the experimental and simulated cell lines of Dataset of Chilodonella uncinata . dataset.zip is a compressed file. exp_data.csv contains the experimental data derived from qPCR analyses (Cell.line = original cell line; Time = time point of the DNA extraction; DNA.extract = DNA extract replicate; Gene = macronuclear chromosome; CNPC = copy number of the macronuclear chromosome per cell). The remainder of the CSV files are from the simulations. Each CSV file contains data on 1000 simulations where the change in variance from initial to final for each simulation is stored under column ‘x’. See _readme.txt in the compressed file dataset.zip for documentation of the file names. (ZIP) [file pone.0056413.s002.zip › dataset_S1/EF_omega0.5.csv]

	x
1	24955.0666666667
2	8795.7
3	10389.3
4	12982.1
5	24491.7333333333
6	-55620.5666666667
7	-68262.1666666667
8	3837.8
9	-26460.4666666667
10	59838.9
11	11808.5
12	-556.400000000001
13	-23028
14	1602.4
15	14858.5
16	4463.2
17	19264.9666666667
18	-15807.8666666667
19	-1564.1
20	-23231.1
21	543.333333333336
22	23362.4
23	5401.2
24	-28962.5
25	-2989.33333333333
26	-20470
27	-6659.73333333333
28	-40498.3
29	-4910.16666666667
30	-1522.9
31	5892.10000000001
32	7138.8
33	27487.3666666667
34	39461.8666666667
35	37213.1
36	-9276.26666666667
37	18266.8
38	3794.3
39	7285.5
40	12867.0666666667
41	-797.366666666669
42	-1628.8
43	7172.83333333334
44	-19015.5666666667
45	-383.200000000001
46	10507.8666666667
47	2144.96666666667
48	-938.933333333334
49	-105468
50	6114.9
51	7388
52	-15606.6666666667
53	-34811.0666666667
54	7368.1
55	-45723.7666666667
56	-1564
57	-71162.3666666667
58	-5061.33333333333
59	-3948.96666666666
60	-22086
61	9739.2
62	-20528.1
63	-16313.9
64	35185.7
65	-32535.2666666667
66	5239.33333333334
67	7523.2
68	3274
69	37601.2
70	5809.23333333334
71	40043.7333333333
72	-13932.4666666667
73	-12086.1
74	30856.0333333333
75	4718.4
76	18000.8
77	5579.73333333333
78	11016.6666666667
79	-6381.6
80	9330.4
81	15940.0333333333
82	31647.9
83	3808.53333333333
84	-2827.76666666666
85	-11708.7666666667
86	-44906.9666666667
87	19814.4
88	-9378.13333333334
89	-8404.7
90	6221.5
91	9780.7
92	17895.2
93	-19526.5666666667
94	-9459.6
95	31580.5333333333
96	-13778
97	4003.6
98	-2311.73333333333
99	-8163.3
100	-19788.7
101	9529.5
102	-56327.4
103	14287.7333333333
104	10523.5
105	-3040
106	20524.2333333333
107	-63254.4
108	8293.86666666667
109	14512.3
110	14635.3666666667
111	-11269.5666666667
112	7144.16666666666
113	2317.96666666667
114	36334.9333333333
115	-14993.7
116	-4785.60000000001
117	-4091.5
118	11233.7
119	3114
120	-3789.9
121	12912.3
122	-8377.83333333334
123	-8411.96666666667
124	218.799999999996
125	1411.5
126	28112.4
127	1354.4
128	-5818.53333333333
129	1874.1
130	3722.63333333333
131	-15283.7666666667
132	3754.53333333333
133	-2179.3
134	24964.7
135	-1560
136	2206.56666666667
137	2753.5
138	862.900000000001
139	-42239.8666666667
140	-13268.4333333333
141	1575.5
142	-13654.5666666667
143	16421.8333333333
144	-43323.8666666667
145	6218.43333333333
146	-35681.2
147	24728.6666666667
148	15116
149	-6475.16666666667
150	26820.4
151	11849.8666666667
152	186.800000000003
153	-13108.5
154	-6372
155	14105.6
156	19375.7333333333
157	16086.6333333333
158	21835.9
159	11948
160	-10958.8666666667
161	-30258.8
162	5858.8
163	-46039.1
164	-8831.5
165	8793.03333333333
166	19526.8
167	6722.93333333333
168	11029.9
169	4439.46666666666
170	5670.56666666667
171	-319.233333333333
172	2917.03333333333
173	10504.1333333333
174	41508.9
175	-24986.1666666667
176	-31072.2666666667
177	7036
178	17291.2
179	1566.4
180	5397.06666666667
181	-9949.6
182	-7391.83333333334
183	8738.7
184	-24847.6666666667
185	6880.5
186	-139.466666666667
187	18080.5
188	21842.6666666667
189	37672.4
190	-2646.23333333333
191	-9259.73333333333
192	10508.9666666667
193	-2467.36666666667
194	3135.96666666667
195	6402.43333333333
196	2935.96666666667
197	12505.8666666667
198	3815.76666666667
199	-4937.46666666667
200	1240.93333333333
201	3578.8
202	11217.3
203	8065.6
204	55007.8666666667
205	-22565.8666666667
206	21650.6666666667
207	-6049.3
208	61816.6666666667
209	-539.200000000001
210	15126.5333333333
211	1357.16666666667
212	3625.63333333333
213	-958.666666666668
214	189886.533333333
215	6183.20000000001
216	-6267.1
217	17485.0333333333
218	-4335.46666666667
219	-28147.9666666667
220	-259.233333333334
221	-21456.5333333333
222	8287.6
223	12640.8333333333
224	17801.6
225	-5572.43333333333
226	24491.5
227	-3305.46666666666
228	-33058.2333333333
229	3558.8
230	-3369.9
231	54528.5
232	24926.1666666667
233	2460.1
234	26729.2
235	7030.26666666667
236	-9787.3
237	-11430.9333333333
238	-6187.9
239	-30825.0833333333
240	-9429.89999999999
241	-16105.8666666667
242	10077.8666666667
243	12652.2333333333
244	21088.3
245	-5939.3
246	-1752.43333333333
247	-11973.6
248	-47027.5
249	-18361.1666666667
250	-24019.3
251	2446.9
252	3692.03333333334
253	-1776.93333333333
254	16201.3
255	-63411.8
256	-37113.6666666667
257	-1448.36666666667
258	3164.8
259	6764.3
260	-13866.2666666667
261	5923.86666666667
262	26189.7666666667
263	7365.1
264	5773.83333333333
265	-4486.53333333333
266	26130.9666666667
267	-9371.1
268	32931.3
269	-2880.83333333333
270	7263.23333333333
271	7843.5
272	6686.66666666667
273	8250.13333333333
274	-12227.6
275	-16544.3666666667
276	-19908
277	-8740.2
278	51590.2333333333
279	31135.8666666667
280	-22377.2
281	4240.5
282	-5478.8
283	-2603.06666666667
284	-28628.2666666667
285	-40720.4
286	17790.5
287	-18392.4
288	11759.4666666667
289	15569.6
290	9993.3
291	18482.3
292	-44598.6666666667
293	-4844.3
294	32198.5333333333
295	-8722.66666666666
296	277.100000000002
297	32352.9333333333
298	18484.4333333333
299	912.800000000001
300	-7727.2
301	2635.2
302	14664.3
303	-58887.1
304	-16677.1
305	-1552.8
306	33656.2666666667
307	23316.3666666667
308	-4268.26666666667
309	-9163.5
310	29728.9666666667
311	32389.7333333333
312	-5874.8
313	-6147.89999999999
314	-18073.5
315	-12826.4
316	-7076.16666666667
317	-7128.4
318	19821.7333333333
319	-6305.59999999999
320	29612.2666666667
321	7514.7
322	46425.4333333333
323	-20351.0333333333
324	4864.9
325	-78157.7333333333
326	-4521.36666666667
327	-5694.1
328	1082.76666666667
329	14539.4666666667
330	15416.1333333333
331	17674
332	7785.96666666667
333	-7679.1
334	-9108.8
335	-3418.23333333334
336	20778.8
337	17852.6333333333
338	11336.1
339	-6857.6
340	-3743.9
341	27553.8333333333
342	10341.6
343	-26105.9
344	58863.7333333333
345	-31286.8333333333
346	-4673.3
347	14995.2
348	-4570.26666666667
349	-19202.0666666667
350	10049.8333333333
351	-2082.8
352	-5165.43333333333
353	8650.66666666667
354	8316.7
355	3777.56666666667
356	21990.7
357	2394
358	15008.0333333333
359	-5194.66666666666
360	-17877.5666666667
361	-5474
362	-14344.4
363	-14456.6666666667
364	-12933.5
365	45918.8
366	2959.2
367	-78710.0666666667
368	-21701.9666666667
369	17174.2333333333
370	27815.7
371	-8910.03333333333
372	12078
373	-67071.1666666667
374	-3204.4
375	-12119.7666666667
376	-3437.6
377	57786.0333333333
378	623.833333333336
379	1422.13333333333
380	-19583.3666666667
381	2982.43333333333
382	-10936.5
383	26339.6
384	14384.8
385	17489.8333333333
386	-37346.4666666667
387	-13895.6333333333
388	-21770.9
389	-41515.9666666667
390	9542.53333333333
391	2654.03333333334
392	-3450.1
393	7553.3
394	34052.2333333333
395	5043.99999999999
396	-17711.2
397	-2155.7
398	48012.6333333333
399	15427.7
400	-10860.1
401	12506.1333333333
402	-10669.9
403	10689.5
404	18082.9
405	-56861.6166666667
406	2862.4
407	18301.3
408	-21892.8
409	7239.7
410	6274.66666666667
411	-10617.9
412	-1111.5
413	6419.6
414	11757.7
415	20417.0333333333
416	5899.7
417	-29337.4333333333
418	-22323.4
419	7228.8
420	16337.6
421	10001.1
422	4011.73333333334
423	-5227.6
424	5903.9
425	-6985.7
426	-64663.3666666667
427	32422.3
428	11275.1666666667
429	-10878
430	-1782.66666666667
431	3123.9
432	5149.43333333334
433	9370.23333333333
434	13485.1
435	4597.36666666667
436	5858.36666666667
437	-25934
438	28289.0666666667
439	-339.900000000001
440	29487.5
441	-2570.7
442	17930.2666666667
443	3142.8
444	4941.33333333333
445	1409.03333333333
446	11433.3
447	-11695.6
448	-10146.3666666667
449	-35322
450	-4735.63333333333
451	1675.1
452	-12664.0333333333
453	1920.3
454	-21935.5
455	-71724.2666666667
456	9216.26666666666
457	17588.0333333333
458	36597.9
459	9895.89999999999
460	-11759.7666666667
461	16944.3
462	482.233333333334
463	54752.2333333333
464	22789.8666666667
465	16320.7666666667
466	-776.300000000003
467	4020.13333333333
468	9654.9
469	54846.7
470	-1987.86666666667
471	-4228.9
472	13860.4333333333
473	4124.8
474	14605.2333333333
475	-5086.3
476	-3542.06666666667
477	18891.3666666667
478	-6606.8
479	-1973.16666666667
480	-56730.1666666667
481	11.8999999999978
482	21616
483	-46290.7666666667
484	53400.3
485	-28051.5
486	-10573.4333333333
487	7897.2
488	49426.1666666667
489	13798.6666666667
490	46506.9333333333
491	1355.33333333333
492	5694.7
493	4308.13333333334
494	-8445.6
495	-2415.23333333334
496	14263.3333333333
497	-11188.8
498	26046.5
499	-11772.6
500	-14702.8
501	1153.6
502	-2974.16666666666
503	12613.1
504	13586.8
505	21703.8333333333
506	-23767.8666666667
507	7123.5
508	12242.6666666667
509	-28727.2666666667
510	23874
511	13123.3333333333
512	3997.7
513	-55065.4666666667
514	28630.2666666667
515	23400.9666666667
516	75264.9333333333
517	-7520.66666666666
518	6790.4
519	4897.5
520	-68331.1
521	4037.1
522	7560.26666666667
523	-5581.2
524	6002.1
525	-30994.2
526	-13471.7
527	-95255.9
528	-7017.06666666667
529	7784
530	-22865
531	-3180.13333333333
532	3686.9
533	-4809.43333333333
534	-11988.8666666667
535	4472.33333333333
536	-25250.1
537	-14653.4333333333
538	-609.299999999999
539	-123505.25
540	-8398.66666666666
541	54600.1666666667
542	3386.1
543	383.899999999998
544	-634.1
545	41418.7666666667
546	-17845.7
547	-21876.7666666667
548	-172.399999999994
549	-14495.7666666667
550	-19484.3
551	14764.1
552	-14909.6666666667
553	17895.7333333333
554	292.166666666672
555	1722.4
556	1108.7
557	15168
558	11038.8333333333
559	41406.6333333333
560	19238.1666666667
561	10768.9
562	29119.5666666667
563	-5598.4
564	-21182.1666666667
565	7662.8
566	5686.4
567	10103.6
568	33836.3
569	-29444.5666666667
570	58342.4
571	725.600000000006
572	-1742
573	-1220.1
574	-12036
575	-43451.25
576	23267.8666666667
577	4715.7
578	2707.2
579	16448.3
580	13579.1
581	3248.96666666667
582	4285.96666666667
583	32509.3
584	-49725.9666666667
585	-2448.8
586	24942.2666666667
587	-6925.76666666667
588	-27075.9666666667
589	-11881.4666666667
590	3454.93333333333
591	-6860.4
592	3922.1
593	-1189
594	39151.1666666667
595	6635.16666666667
596	-72627.8666666667
597	-9028.06666666667
598	-7246.1
599	15839.2
600	-2038.4
601	30440.9333333333
602	-10413.7
603	10677.3
604	-22455.3666666667
605	1776.13333333334
606	-15960.5
607	18890.4
608	-15072
609	5918.7
610	30786.1
611	13248.5
612	21162
613	5004.9
614	10652
615	5370.83333333334
616	12134.6333333333
617	25001.4333333333
618	4068.16666666667
619	-5919.86666666666
620	-5808.06666666667
621	3547.86666666667
622	11632.8
623	-33288.3333333333
624	-11811.9
625	-57337.4
626	-18143.2
627	-14129.8666666667
628	-7313.23333333333
629	1160.70000000001
630	4413.2
631	5522
632	658.033333333336
633	-5082.43333333333
634	12393.2
635	-12936.3
636	20450.4
637	-240
638	12276.3
639	-9372.96666666667
640	-3237.9
641	45890.3
642	-583.733333333334
643	-12423.5
644	-92038.4666666667
645	-11720.6666666667
646	-34922.9
647	11374.9333333333
648	37497.3666666667
649	15787.2
650	-30824.6666666667
651	6430.9
652	2527.73333333333
653	34845.8666666667
654	29032.8
655	-20773.1166666667
656	12172.9666666667
657	2158.3
658	-570
659	-8996.8
660	13988.8
661	3652
662	-1593.6
663	10455.2
664	-24754.8
665	20493.8666666667
666	20641.9
667	-9475.7
668	28258.1333333333
669	-37701.2
670	-31664.0666666667
671	-24315.3666666667
672	-9592.66666666666
673	-7189.7
674	-1940.63333333333
675	2353.1
676	-28097.3
677	-32023.2666666667
678	-138029.233333333
679	7627.2
680	-15613.5
681	9974.8
682	-22065.8666666667
683	-83461.8666666667
684	4882.4
685	-12397.1666666667
686	1378.96666666667
687	-15276.5
688	9391.73333333333
689	5059.5
690	26732
691	4730.76666666667
692	-14007.4666666667
693	10174.9
694	-4225.86666666667
695	727.033333333333
696	-25325.2
697	-15123.7666666667
698	65229.3333333333
699	17060.6666666667
700	28912.5333333333
701	27066.9333333333
702	8927.63333333334
703	-10582.9
704	16623.6
705	19825.9
706	-7621.96666666667
707	16373.3
708	-7053.6
709	26980.3
710	-7080
711	-56080.15
712	14623.0666666667
713	29702.9333333333
714	25215.6
715	2987.76666666667
716	19927.6
717	-10316.0333333333
718	-4892
719	-6503.83333333334
720	40182.5333333333
721	34295.0666666667
722	-52168.2
723	-15771.3
724	21090.1333333333
725	15722.4333333333
726	4659.6
727	25119.3
728	22562.5333333333
729	15097.5666666667
730	-3602.1
731	914.133333333331
732	-7955.03333333333
733	-379.966666666667
734	23575.2
735	-3206.4
736	-5727.06666666667
737	3145.9
738	-22168.2666666667
739	7545.49999999999
740	-25710.3
741	9111.46666666667
742	16068.9333333333
743	-19624.4666666667
744	13987.8333333333
745	7701.7
746	-12762.4
747	-24507.2
748	10824.5
749	-289.100000000002
750	-62547.1
751	-21436.4
752	15008.4
753	2618.53333333333
754	-6650.1
755	-4441.2
756	-10907.5666666667
757	-8403.60000000001
758	-126.799999999999
759	31033.3666666667
760	8590.53333333333
761	-15043.5666666667
762	5873.2
763	-21139.8666666667
764	405.200000000004
765	3060.26666666667
766	-8300.7
767	-1522.4
768	5736.5
769	13319.5666666667
770	5045.2
771	-13865.8333333333
772	-44481.2666666667
773	32048.2666666667
774	8024.10000000001
775	-24349.5
776	-7784.7
777	3882.89999999999
778	-3371.2
779	-67034
780	5173.83333333333
781	14964.8
782	44437.3333333333
783	16400.4333333333
784	11141.9
785	-14423.6
786	4938.16666666667
787	-14242.5666666667
788	28272.3333333333
789	64.4000000000015
790	2765.6
791	10119.3333333333
792	52964.8
793	21798.5666666667
794	602.433333333334
795	8984.96666666667
796	-13859.3333333333
797	-12990.1333333333
798	26133.3
799	48989.1666666667
800	19584.8
801	3098.1
802	835.699999999997
803	-14928.3
804	-5590.7
805	-1503.33333333333
806	27594.1333333333
807	14777.2333333333
808	16577.9
809	16566.5
810	26879.1
811	-8861.06666666667
812	-30536.7666666667
813	60196.1666666667
814	6614.8
815	1435.7
816	-8622.8
817	12174
818	-31598.2666666667
819	-15082.8
820	1707.5
821	8920.16666666667
822	-9153.1
823	-7502.66666666666
824	22192.1333333333
825	3056.1
826	-69045.9666666667
827	27268.2666666667
828	6088.53333333333
829	5524.4
830	32393.7
831	4633.1
832	20451.2
833	-30151.5666666667
834	30743.7
835	-5687.46666666667
836	23048.9
837	-11980.5666666667
838	-11666
839	-21511.7333333333
840	-5492.4
841	-13259.8333333333
842	-120.299999999999
843	2982.3
844	429.599999999999
845	-12582
846	-9244.66666666667
847	19672.1666666667
848	-15133.4666666667
849	-17897.5
850	6691.9
851	-313.199999999997
852	35040
853	210.933333333332
854	-32586.4666666667
855	-6690.23333333333
856	37790.9333333333
857	-7755.06666666667
858	13302.0333333333
859	9.63333333333321
860	-324.900000000001
861	-5556.36666666667
862	-3422.53333333333
863	-17328.5
864	16542.9333333333
865	22488.1333333333
866	-18720.3
867	-5110.8
868	16074.2666666667
869	38243.8333333333
870	-45424.0666666667
871	6346.53333333333
872	797.6
873	15624.8
874	-5830.5
875	-4617.86666666667
876	4138.93333333333
877	27024.8
878	15305.0666666667
879	26174
880	5302.9
881	-6216.63333333334
882	-32029.0666666667
883	4638.53333333333
884	1716.16666666666
885	-756.5
886	-15840.4
887	3989.43333333333
888	9353.9
889	-5515.6
890	6114.7
891	-5693.86666666667
892	-653.900000000005
893	-4301.7
894	-4146.16666666666
895	-76010.4666666667
896	85188.3666666667
897	-280.866666666667
898	21815.6
899	9779.06666666667
900	-5196.26666666667
901	-6585.06666666667
902	14907.5
903	16632.5
904	-35662.0666666667
905	-429.599999999999
906	5192.3
907	-3750.3
908	31490.1333333333
909	4376
910	-7269.6
911	-74.7000000000007
912	-38131.2
913	14063.2
914	-16314.6666666667
915	196.700000000001
916	-24770.2333333333
917	-2812.1
918	16151.3
919	-26707.3666666667
920	16519.1
921	56024.2333333333
922	-11198.4
923	-17302.1333333333
924	-13236.3
925	-17462.1
926	13048.4
927	-25697.3666666667
928	-11554.2333333333
929	-17458.8
930	76917.7333333333
931	21894.9666666667
932	-17199.5
933	-14009.8666666667
934	20607.9
935	-9224.8
936	-13235.4666666667
937	29025.9
938	-16028.4
939	54716.9
940	72741.6
941	-8270.4
942	-9498.76666666667
943	-5279.06666666667
944	30077.7333333333
945	4855.06666666667
946	-11365.7333333333
947	9024
948	2085.7
949	40488.9
950	-3709.2
951	9074.96666666667
952	8751.2
953	-6423.9
954	17484.1333333333
955	2229.76666666666
956	612.433333333334
957	-30601.5666666667
958	13125.3333333333
959	-2907.7
960	2441.9
961	-86056.5666666667
962	-2437.73333333333
963	4675.7
964	6222.43333333333
965	5956.76666666667
966	1903.5
967	-7825.33333333333
968	19495.0666666667
969	-2569.60000000001
970	10202
971	-1914.16666666667
972	-54431.7
973	2576.8
974	11996.5333333333
975	2007.5
976	89400.7
977	-80089.1666666667
978	-17367.7
979	2311.5
980	-1676.5
981	-14529.6
982	560.133333333331
983	11144.9
984	5725.73333333333
985	39204.9
986	9035.63333333333
987	-4799.23333333334
988	-6648.26666666667
989	-38518.8666666667
990	2565.33333333333
991	-22394.2666666667
992	6171.46666666667
993	20487.5
994	29807.9666666667
995	32624.6666666667
996	2625.2
997	-1439.2
998	-42811.6666666667
999	31080.3
1000	2764.13333333333
