# Supplementary material for: Chromosome Copy Number Variation and Control in the Ciliate Chilodonella uncinata
Source: PLoS One. 2013 Feb 20;8(2):e56413. doi: 10.1371/journal.pone.0056413 (PMC3577910; doi:10.1371/journal.pone.0056413)
Supplement: Dataset S1 — Chromosome copy numbers from the experimental and simulated cell lines of Dataset of Chilodonella uncinata . dataset.zip is a compressed file. exp_data.csv contains the experimental data derived from qPCR analyses (Cell.line = original cell line; Time = time point of the DNA extraction; DNA.extract = DNA extract replicate; Gene = macronuclear chromosome; CNPC = copy number of the macronuclear chromosome per cell). The remainder of the CSV files are from the simulations. Each CSV file contains data on 1000 simulations where the change in variance from initial to final for each simulation is stored under column ‘x’. See _readme.txt in the compressed file dataset.zip for documentation of the file names. (ZIP) [file pone.0056413.s002.zip › dataset_S1/EF_omega0.52.csv]

	x
1	249.833333333343
2	16498
3	6652.96666666666
4	52.3999999999978
5	-26019.9666666667
6	39510
7	26071.6
8	14290.9
9	15192.2666666667
10	38376.3
11	-19293.1666666667
12	-10245.6666666667
13	8259.56666666667
14	-17399.0333333333
15	8055.46666666667
16	-24619.2666666667
17	7001.6
18	-16742.3
19	6844.4
20	30456.3
21	-5744.26666666667
22	-24525.8
23	35911.6
24	-7448.66666666667
25	-23677.3666666667
26	12447.2
27	33942.3
28	3755.43333333333
29	8247.16666666666
30	1505.5
31	-810.533333333333
32	-70450.6
33	28638.8333333333
34	8100.5
35	-6426.03333333334
36	30616.5333333333
37	33754.5
38	-2034.9
39	20339.7666666667
40	12204.9333333333
41	17647.4666666667
42	544
43	-4800.8
44	-1402.93333333333
45	-14908.4
46	4083.73333333334
47	2926.8
48	7830.9
49	-34325
50	20918.9666666667
51	20062.8
52	-3839.86666666666
53	-4001.43333333333
54	-27804.9
55	28189.6
56	-7898.76666666667
57	-44889.6666666667
58	-3302
59	1507.96666666667
60	-7180.1
61	7515.2
62	50444.7
63	-1467.5
64	15118.9
65	30927.5
66	-2693.2
67	3596.63333333334
68	36842.5666666667
69	-7238.53333333333
70	6079.2
71	9992.8
72	-31425.2
73	53541.7333333333
74	6880.93333333333
75	16882.1333333333
76	-16795.9
77	2597.46666666667
78	13928.5
79	2053.9
80	19162.2666666667
81	-30749.1
82	32225.7
83	-42959.0666666667
84	37474.0333333333
85	-8812.5
86	8712.9
87	1397.36666666667
88	1200.26666666666
89	20403.2
90	19842.5333333333
91	-10564.5
92	2670.7
93	7828.9
94	-26300.9
95	4441.6
96	1348.83333333333
97	-2989.6
98	-36559.6666666667
99	23222.6333333333
100	-8122.63333333333
101	117051.333333333
102	9135.7
103	7604.83333333334
104	-925.566666666667
105	2301.6
106	-18003.3666666667
107	13210.2333333333
108	432
109	-20337.2
110	-50138.8666666667
111	27926
112	12266.6333333333
113	49145.2
114	12138.2666666667
115	-11425.2
116	-38065.2666666667
117	-19995.9
118	31796.1
119	4657.7
120	-9455.96666666667
121	-58890.3
122	6763.6
123	1861.6
124	-3046.26666666668
125	-3080.4
126	1234.8
127	-2149.9
128	-2761.2
129	-39463.1666666667
130	-318.4
131	9748
132	38890.7666666667
133	5347.46666666667
134	3219.63333333334
135	-58324.3
136	6072.53333333333
137	-8023.1
138	14713.9
139	32566.7
140	-3373.33333333333
141	12764.4
142	-9709.5
143	-2207.2
144	13942
145	-36052.7
146	-6597.5
147	-4180.5
148	17508.9
149	29788.8
150	-17922.5333333333
151	24855.1
152	8634.76666666667
153	-7812.23333333333
154	25274.2333333333
155	-1841.2
156	15239.9
157	4819.76666666667
158	24561.0333333333
159	-6303.1
160	47040.2333333333
161	-5258
162	-11170.6333333333
163	-3048.93333333333
164	18402.8
165	30613.2
166	7273.33333333333
167	-457.599999999999
168	-5606.43333333333
169	20.6666666666642
170	-13122.6666666667
171	26831.5
172	-48839.2
173	18189.5
174	10497.8333333333
175	8919.6
176	1394.4
177	21703.2
178	3387.06666666667
179	-1529.6
180	59515.6333333333
181	-22006.2333333333
182	1551.46666666667
183	1778.9
184	11264.9
185	-19691.8333333333
186	618.700000000001
187	-21878.9
188	-59678.6666666667
189	-1472.9
190	21656.9666666667
191	7570.5
192	8985.2
193	22848.6333333333
194	7773.63333333334
195	-10809.8666666667
196	-52760.5666666667
197	-6995.1
198	-9838.83333333334
199	46179.6333333333
200	-5239.33333333333
201	1672.66666666667
202	972
203	-7657.46666666666
204	-18344.7
205	-509.599999999999
206	-7332.1
207	44446.5
208	-71473.2
209	-214.666666666667
210	-21919.3666666667
211	9450.4
212	19883.3333333333
213	-37651.4
214	-17122.4666666667
215	-43261.9
216	16905.8666666667
217	-4382.4
218	6837.83333333333
219	-3823.9
220	13608.1
221	-113403.266666667
222	-1177.36666666666
223	-8258.53333333333
224	5530.76666666666
225	-6377.16666666666
226	-5225.03333333333
227	20661.2
228	5852
229	7281.73333333333
230	-22496.3
231	15045.5
232	-5104
233	30459.5
234	-16997.7666666667
235	8704.1
236	-4592.26666666667
237	2185.1
238	-12869.3666666667
239	10998.1333333333
240	-15398.8
241	13573.7
242	-82827.6
243	46513.3333333333
244	8584.26666666666
245	5726.4
246	11494.9333333333
247	26448.9
248	47869.7
249	-432.133333333333
250	37246.0333333333
251	-3402.13333333334
252	58918.1666666667
253	6764
254	-30212.9
255	-21011.9
256	28436.4333333333
257	9198.5
258	-52140.6
259	14208.5333333333
260	-1883.9
261	220.8
262	-14411.3333333333
263	16940.6333333333
264	-1815.83333333334
265	13353.6333333333
266	6377.1
267	-4898.3
268	-11966.4
269	2376
270	-825.299999999999
271	264.933333333332
272	-19968
273	-7428.9
274	-23136.7666666667
275	-3580.03333333334
276	800.800000000003
277	-13840.2333333333
278	36109.6
279	35737.3
280	-12378.5
281	-31705.5
282	-45328.3666666667
283	33601.3
284	-6863.9
285	-3199.2
286	7144.3
287	11173.6333333333
288	-18489.7333333333
289	-21326.6333333333
290	-851.733333333334
291	-5839.89999999999
292	-8496.9
293	-4918.76666666668
294	9610.76666666667
295	2936.4
296	21339.3
297	-37612.3666666667
298	5688.8
299	-1863.83333333334
300	3156.63333333333
301	8492.79999999999
302	-14228.4
303	-23047.5666666667
304	-7107.33333333333
305	-2714.03333333333
306	-6816.26666666666
307	-10862
308	31496
309	17894.3666666667
310	16246.8333333333
311	3094
312	6614.03333333333
313	14608.8
314	7815.63333333333
315	11200.7
316	67880.4
317	6211.1
318	-27406.4
319	70951.6
320	-43998.5666666667
321	21136.2333333333
322	-11405.0666666667
323	-6969.73333333333
324	21115.4666666667
325	-57617.1666666667
326	31414.1333333333
327	625.033333333333
328	-12934.8
329	22228.9666666667
330	-9427.23333333333
331	6335.2
332	8497.6
333	-1999.2
334	-2408.76666666667
335	6495.56666666667
336	3257.1
337	-2876.76666666668
338	-22539.4666666667
339	15925.6
340	-11289.0333333333
341	-1886.4
342	2018.56666666667
343	-62566.6833333333
344	349.033333333333
345	-7136
346	12230.1333333333
347	-14436.9
348	-49119.7666666667
349	-37737.3
350	10316
351	4009.6
352	11861.1666666667
353	16588.3666666667
354	-17562
355	-20898.7
356	-47932.6666666667
357	7764.63333333333
358	-45414.9666666667
359	-113930.966666667
360	36796.5333333333
361	-13205.6
362	97.6000000000058
363	-15436
364	8269.73333333334
365	3295.46666666667
366	-6705.2
367	3292.03333333333
368	5176.63333333333
369	16407.1
370	20818
371	-16545.2
372	7960.4
373	44783.3
374	29792.4333333333
375	25574.4
376	6280.5
377	9279.16666666667
378	4136.36666666667
379	22779.2
380	-25661.0666666667
381	12208.8
382	-20367.8333333333
383	12564.8
384	735.633333333331
385	4639.5
386	2040.7
387	12170.4333333333
388	54658.9333333333
389	14584.7
390	-1106.7
391	11349.8333333333
392	-4894.3
393	16817.6
394	-25257.7666666667
395	-13190.4333333333
396	-28391.4666666667
397	-11169.3333333333
398	-40547.4
399	-18427.2
400	11486.5333333333
401	1196.76666666667
402	-7255.23333333333
403	-2535.10000000001
404	-99273.65
405	-19531.3666666667
406	23681.2
407	1779.3
408	11333.7
409	15263.4666666667
410	91839.7
411	13064.1
412	26820.5
413	2815.43333333333
414	75379.9666666667
415	5787.86666666666
416	-851.433333333334
417	-3172.23333333333
418	59479.6333333333
419	-13255.1
420	-10071.0666666667
421	-21535.7333333333
422	51.2333333333299
423	704.566666666669
424	3474.8
425	7680.1
426	-10306.9
427	13745.2
428	-4681.73333333333
429	-32349.1666666667
430	8253.7
431	-9414.4
432	9595.2
433	10630.6333333333
434	-4888.93333333333
435	7708.16666666666
436	13965.1
437	26039.9
438	34937.3
439	-12495.3
440	11407.3333333333
441	-117.466666666667
442	53916.1666666667
443	25844
444	13897.4666666667
445	3743.6
446	-5037.03333333333
447	6511.16666666667
448	-4147.73333333333
449	-2329.2
450	-6847.4
451	29841.1666666667
452	-13655.0333333333
453	10617.4666666667
454	9284.96666666667
455	12573.9666666667
456	3452.66666666667
457	39257.0666666667
458	2478.3
459	-7141.46666666666
460	14825.8666666667
461	10892.1
462	2488.93333333333
463	10289.6
464	-5515.5
465	-4931.5
466	30621.9
467	-16840.8
468	-10356.6666666667
469	18005.3333333333
470	-3897.63333333333
471	-40855.5666666667
472	10657.1666666667
473	-4215.06666666667
474	-29882.3666666667
475	-339.833333333336
476	-6434.66666666669
477	1244.6
478	-8093.2
479	14092.4333333333
480	32610
481	-22196.5666666667
482	33087.6
483	-498.966666666667
484	5908.69999999999
485	2210.8
486	-601.466666666667
487	12114.7
488	-16109.7333333333
489	13371.6333333333
490	-4147.2
491	21365.3333333333
492	12665.4
493	-4359.2
494	-11015.9
495	-1989.86666666667
496	-589.866666666669
497	13284.4
498	36777.6
499	-14428.2666666667
500	14976.5666666667
501	-17396.6666666667
502	-5522.8
503	23994.5
504	2800.4
505	-13051.0666666667
506	19681.1
507	-18846.5666666667
508	7951.6
509	10507.4666666667
510	-28444.6666666667
511	895.700000000001
512	-26567.0666666667
513	4809.83333333333
514	-26507.3666666667
515	-5224.8
516	-5951.3
517	2120.8
518	-30147.9
519	-15053.1666666667
520	-52372.9
521	-7747.1
522	-60258.2666666667
523	-8924.36666666667
524	37632.1333333333
525	9644.8
526	1985.23333333333
527	20373.3333333333
528	27197.9666666667
529	10130.8
530	-157.466666666667
531	5659.23333333334
532	30201.5
533	-19636
534	-6086.7
535	924.133333333331
536	-29301.1666666667
537	-3078.66666666666
538	-11287.6
539	46166
540	5039.86666666667
541	-42168.9666666667
542	-6903.7
543	-58026.6666666667
544	-12162.3
545	9848.26666666667
546	-5025.7
547	-11816.6666666667
548	12671.6
549	-272.966666666667
550	-35577.5
551	9647.1
552	7985.2
553	-5795.86666666667
554	5189.56666666667
555	-857.700000000001
556	-28904.5666666667
557	22794
558	-11826.9333333333
559	-11292.8
560	-13521.1666666667
561	40490.9333333333
562	5311.36666666667
563	26150
564	23279.9
565	17756.5
566	68196.9666666667
567	-13419.5666666667
568	-8635.9
569	-7106.66666666666
570	10392.9
571	-3101.33333333333
572	26778.8333333333
573	-10947.6666666667
574	1367.6
575	2281.1
576	-11446.8
577	49.866666666665
578	5882.7
579	-18716.5333333333
580	13092.4333333333
581	-15843.7666666667
582	-7719.73333333333
583	11219.0666666667
584	-22753.6666666667
585	-83955.2666666667
586	35737.1
587	12424.3666666667
588	-2320.36666666666
589	-35812.9
590	4169.03333333333
591	61139.3333333333
592	1479.7
593	3794.53333333334
594	1555.03333333333
595	-26398.6666666667
596	35913.5666666667
597	-47271.9666666667
598	14988.5
599	13399.4333333333
600	-35998.8
601	-5859.33333333333
602	18380.0333333333
603	-37632.5666666667
604	99002.6333333333
605	11711.2
606	-4986.40000000001
607	11586.9
608	40327.6
609	2409.2
610	-889.333333333334
611	-18380.5
612	-2233.76666666667
613	-2789.73333333333
614	16649.3
615	701.899999999994
616	-81056.8666666667
617	-2826.4
618	25804
619	2495.06666666667
620	-20210.9666666667
621	4009.6
622	-211.200000000001
623	3990.36666666667
624	14441.3
625	15019.7666666667
626	41410.9333333333
627	-39262.9
628	-1500.39999999999
629	1147.73333333333
630	23010.4333333333
631	4139.33333333334
632	24897.8333333333
633	-105071.666666667
634	-24521.8666666667
635	46579.1
636	-364.799999999999
637	19131.3666666667
638	15360
639	7521.73333333334
640	5123.33333333334
641	2098.5
642	17314.3
643	1659.43333333333
644	-13635.8666666667
645	5521.2
646	40976.7666666667
647	-10701.0666666667
648	-17338.1
649	-8633.43333333334
650	-21905.0333333333
651	9859.3
652	-42031.4666666667
653	1884.83333333333
654	2497.3
655	15888.1
656	-13169.4666666667
657	17042.9333333333
658	-13103.6
659	7124.53333333333
660	6995.2
661	18240.8
662	-1711.25
663	99852.7666666667
664	-25818.1
665	10864.2333333333
666	21115.1666666667
667	6858.76666666666
668	1563.1
669	-12327.8333333333
670	-8553.73333333333
671	4803.76666666667
672	2497.6
673	-15628.4
674	19879.7
675	-2170.53333333333
676	6622
677	-77515.2666666667
678	16024.8333333333
679	4167.9
680	6993.1
681	5542
682	-3315.76666666667
683	-31418.8
684	-8406.96666666667
685	22914.2666666667
686	-58455.3666666667
687	-21084.4333333333
688	1407.2
689	-12592.8333333333
690	4448.8
691	11179.0666666667
692	13082.9
693	-4470.8
694	-7204.43333333333
695	7320.7
696	-2603.6
697	24970.4
698	-6823.3
699	-10730.4
700	8985.76666666666
701	-12338.2666666667
702	-26016.8
703	-6925.60000000001
704	-15314
705	3608.26666666666
706	-4714.8
707	9772
708	28090.4
709	644.666666666664
710	10404.5
711	17584
712	1760
713	15135.6
714	1487.03333333333
715	6272.8
716	30566.3333333333
717	20100.4333333333
718	-5651.6
719	20415.9
720	13296.7666666667
721	16404.8
722	26155.1
723	1445.23333333333
724	-2573.1
725	15788.7666666667
726	-5899.46666666667
727	4882.39999999999
728	12252.9
729	-40655.9666666667
730	-0.633333333331393
731	11607.5
732	18987.7666666667
733	-5442.8
734	25592.4
735	19918.4
736	7582.3
737	269.633333333335
738	-5982.1
739	9120.13333333335
740	-32663.6666666667
741	1734
742	33324.3666666667
743	-8120.4
744	12556.4
745	10125.1666666667
746	-18160.8
747	15272.7
748	-17899.2666666667
749	-8939.73333333333
750	4018.7
751	19269.5
752	-7784.03333333333
753	-39958.5333333333
754	-33604.9
755	34658.6666666667
756	1020.93333333333
757	22557.4333333333
758	-20875.7
759	-3584
760	27461.3
761	-2053.2
762	-18618.7
763	-3155.7
764	56924.8
765	28678.1333333333
766	-6017.6
767	-3672.03333333333
768	-2490.8
769	57976.7
770	-2769.63333333333
771	21302.1666666667
772	9228.9
773	-11463.9666666667
774	-65001.1
775	63009.6
776	30358.1666666667
777	19825.8666666667
778	-13767.5666666667
779	41885.4666666667
780	3108.5
781	-7153.9
782	4388.83333333333
783	14875.9
784	-20191.9
785	-75670.8666666667
786	-11081.9
787	48615.2
788	8632.3
789	-5923.7
790	4635.33333333333
791	7198.03333333333
792	6906.26666666667
793	-9488
794	8088.13333333333
795	-7733.1
796	-10292.4
797	335.700000000001
798	-5265.7
799	-51885.2666666667
800	-14481.0666666667
801	-10157.2666666667
802	9332.63333333333
803	22521.5
804	3105.33333333334
805	33069.1666666667
806	-7933.56666666667
807	61499.0333333333
808	-14486.8
809	29918.8
810	5214
811	-19785.6333333333
812	3415.10000000001
813	-6023.33333333333
814	13101.3666666667
815	-10986.1
816	-20532.0666666667
817	6542.43333333333
818	-8223.83333333333
819	2403.46666666667
820	102.266666666666
821	-7892.36666666667
822	11151.8666666667
823	8853.6
824	69.0999999999985
825	-1328.3
826	-3884.13333333334
827	-2457.2
828	-36878.8
829	-11335.0333333333
830	2441.20000000001
831	18806.8
832	-50379.6
833	16416.9
834	-621.5
835	-18688.9666666667
836	862.966666666667
837	-8407.33333333334
838	-4354.46666666667
839	-17875.3
840	2276.4
841	-19809.1
842	12647.2
843	23397.1
844	3707.1
845	-9847.5
846	10019.8333333333
847	13682.4
848	24909.2
849	9936.66666666667
850	14143.7
851	3491.36666666667
852	3607.36666666667
853	-29438.0666666667
854	7407.03333333333
855	-10436.4
856	-7819.7
857	-2633.56666666667
858	3132.36666666667
859	6379.2
860	-5443.66666666667
861	7176.7
862	77398.4333333333
863	-3448.53333333333
864	13627.1
865	13334.5
866	-10470.1333333333
867	1291.1
868	27595.1
869	-15718.8666666667
870	-24791.3666666667
871	3590.76666666667
872	-5074.93333333333
873	484.800000000003
874	4100.66666666667
875	64016.1333333333
876	12634.9333333333
877	-3847.3
878	13488.9
879	-5536.3
880	-696.566666666666
881	-6216.7
882	-773.899999999994
883	24869.6
884	-14273.6
885	7735.43333333333
886	12216.9
887	4638.26666666667
888	-33989.9666666667
889	-7426.8
890	-62051.6
891	13382.5
892	4181.63333333333
893	19584.5333333333
894	494.899999999998
895	-63441.6
896	8457.46666666667
897	29009.3333333333
898	22669.5
899	-6291.7
900	12199.2
901	-39158.7666666667
902	-3008.3
903	5246.56666666667
904	14073.2
905	-59835.5
906	-17719.3666666667
907	-49566.6666666667
908	-22461.8333333333
909	3125.6
910	35842.9333333333
911	-9568.66666666667
912	28202.6666666667
913	-13662.8333333333
914	-2526.13333333333
915	104.133333333333
916	10425.9
917	21155.3
918	21021.7
919	-485.033333333331
920	25530.7
921	12685.6
922	9013.03333333333
923	3488.8
924	16087.3666666667
925	8089.46666666667
926	-964.099999999999
927	17277.0666666667
928	10107.2
929	52495.8333333333
930	-35479.5
931	20928.5666666667
932	2521.96666666667
933	62163.6
934	-17226.5666666667
935	16959.3333333333
936	12931.5
937	-32714.8666666667
938	-14443.7333333333
939	11380.9
940	1091.3
941	-17787.3666666667
942	5965.16666666667
943	12415.4666666667
944	323.599999999999
945	8479.2
946	-80682.1
947	5206.16666666666
948	26293.5
949	14077.2
950	-37028.3666666667
951	7045.1
952	-11899.9666666667
953	10663.0333333333
954	-44014.5666666667
955	-40814.2666666667
956	15777.7666666667
957	16119.2
958	12355.9333333333
959	-28202.8
960	-23906.1666666667
961	34784.7
962	58115.4666666667
963	-8994.26666666666
964	396.100000000001
965	68962.4333333333
966	-9075.2
967	3155.63333333333
968	-4784.3
969	-32193.3666666667
970	-40515
971	22105.0666666667
972	20164.4
973	752.666666666664
974	8394.83333333333
975	21051.6
976	8662
977	8181.43333333333
978	-5836
979	9388.8
980	-5.60000000000036
981	30998.4
982	33176.2333333333
983	-4442
984	1618.13333333333
985	-11236.4
986	-1058.9
987	1630.9
988	-970.5
989	-655.199999999997
990	-83280.2666666667
991	-27845.8666666667
992	4454.7
993	-10565.8666666667
994	393.433333333334
995	14100.4
996	-58709.0666666667
997	7253.5
998	8936.1
999	8554
1000	11123.2333333333
