# Supplementary material for: Chromosome Copy Number Variation and Control in the Ciliate Chilodonella uncinata
Source: PLoS One. 2013 Feb 20;8(2):e56413. doi: 10.1371/journal.pone.0056413 (PMC3577910; doi:10.1371/journal.pone.0056413)
Supplement: Dataset S1 — Chromosome copy numbers from the experimental and simulated cell lines of Dataset of Chilodonella uncinata . dataset.zip is a compressed file. exp_data.csv contains the experimental data derived from qPCR analyses (Cell.line = original cell line; Time = time point of the DNA extraction; DNA.extract = DNA extract replicate; Gene = macronuclear chromosome; CNPC = copy number of the macronuclear chromosome per cell). The remainder of the CSV files are from the simulations. Each CSV file contains data on 1000 simulations where the change in variance from initial to final for each simulation is stored under column ‘x’. See _readme.txt in the compressed file dataset.zip for documentation of the file names. (ZIP) [file pone.0056413.s002.zip › dataset_S1/EF_omega0.54.csv]

	x
1	18013.5
2	-1864.93333333333
3	15077.7333333333
4	12458.1
5	-255.700000000001
6	2222.83333333334
7	-4534.26666666667
8	-3899.46666666667
9	12188.2333333333
10	-260.966666666667
11	650.666666666668
12	-14512.7666666667
13	-15539.3
14	4249.23333333333
15	6438.26666666667
16	-44341.3666666667
17	-15704.1666666667
18	-12512.9666666667
19	34141.7333333333
20	9002.39999999999
21	-86196.0166666667
22	15994.9
23	103882.8
24	-17474
25	-12876.8
26	-5150.3
27	-6761.2
28	-16164.5666666667
29	-6588
30	28123.7666666667
31	49782.5333333333
32	-8698.4
33	-2564
34	22262.3
35	1447.2
36	17169.2
37	6495.83333333334
38	-38667.4
39	48880.1
40	12949.1
41	14646.7666666667
42	28669.2
43	-8625.6
44	1842.7
45	33013.7666666667
46	10612.8
47	37853.2833333333
48	-19866.2666666667
49	-356.366666666669
50	4213.83333333333
51	-4716.4
52	-2668.4
53	-7672.26666666666
54	80429.3333333333
55	39753.3
56	-6840.8
57	-5975.86666666667
58	1684.03333333333
59	-6322
60	34185.7333333333
61	11676.6666666667
62	20021.7
63	1744.26666666667
64	-4366.36666666667
65	-19509.9
66	-4084.4
67	-2784.53333333333
68	18627.9
69	3877.86666666667
70	18262.5333333333
71	-14222.8
72	-23.1666666666642
73	25481.6
74	12730.6666666667
75	32162.1333333333
76	-51848.8
77	-36404.9
78	-33414.4
79	8147.60000000001
80	33157.0333333333
81	-15452.1
82	10618.8
83	8346.76666666667
84	-4352.9
85	958.166666666664
86	-1378
87	46111.4333333333
88	-14094
89	13936.8
90	-2913.33333333334
91	722.133333333333
92	2814.66666666666
93	-4154.43333333334
94	-17427.7333333333
95	-8364.4
96	-4533.1
97	-4706.4
98	3470.9
99	20112.8
100	-1959.36666666666
101	8291.76666666667
102	-21.5999999999985
103	18730.1333333333
104	18278.9333333333
105	5552.7
106	14110.6333333333
107	9296.93333333333
108	-2014.66666666667
109	-611.066666666666
110	-12011.3333333333
111	-25389.0666666667
112	-888
113	5334.76666666667
114	-9284.83333333333
115	-7199.5
116	16658.6666666667
117	-13715.2666666667
118	-6132.23333333333
119	-30012.8
120	5734.3
121	39019.0666666667
122	-1061.06666666667
123	17580.7
124	23009.2
125	5441.7
126	26051.0333333333
127	-42703.8666666667
128	2042.53333333333
129	556.099999999999
130	-2088
131	-6872.96666666667
132	15490.1
133	17440
134	6072.36666666667
135	-20669.7
136	-59710.0166666667
137	6582.1
138	-3046
139	-392.099999999999
140	4012.5
141	14414.5
142	6162
143	-2898.1
144	-5969.16666666666
145	31142.3
146	10357.3333333333
147	9782.23333333333
148	2046
149	-19141.0666666667
150	15480.1
151	-30725.9666666667
152	3220.4
153	32526
154	-10217.3666666667
155	-9798.7
156	13700.1666666667
157	-2643.33333333334
158	-12459.8666666667
159	-1384
160	1977.56666666667
161	6986.5
162	5391.3
163	-1004
164	-9681.06666666667
165	-568.166666666664
166	-2379.73333333334
167	-43139.6666666667
168	14902.9333333333
169	21272
170	-1064.89999999999
171	-10396.3
172	21582.3
173	8504
174	-4543.76666666667
175	-1556.4
176	-69427.2666666667
177	-9473.46666666666
178	27598.5
179	47322.4
180	-3006.5
181	13404.8
182	30143.5666666667
183	2920
184	13098.5
185	24266
186	2408.3
187	5995.63333333333
188	-11779.1666666667
189	40958.2666666667
190	-8835.2
191	-3680.7
192	-8980.66666666667
193	3892.93333333333
194	-5167.9
195	-16234.2333333333
196	4865.2
197	3354
198	2509.3
199	12225.3333333333
200	-3251.1
201	2511.1
202	22370.6666666667
203	-116427.866666667
204	10861.6333333333
205	-213.5
206	16439.1
207	-427.099999999999
208	1763.33333333334
209	48875.3
210	-1956.56666666667
211	14727.7333333333
212	6449.6
213	5515.60000000001
214	-42926.9666666667
215	-21115.0666666667
216	46109.8333333333
217	39969.6333333333
218	10030.9666666667
219	7129.3
220	2858.43333333333
221	7743.63333333333
222	-105313.25
223	-14825.4666666667
224	-4497.6
225	4371.33333333334
226	-6786
227	6349.63333333333
228	-16708.3
229	-40955.6666666667
230	12704.6666666667
231	-11920.3
232	-49689.9666666667
233	7154.23333333334
234	-6600.13333333333
235	-4120.7
236	13262.4333333333
237	-35391.8
238	-17693.1666666667
239	4262
240	-8252.83333333334
241	2013.06666666667
242	87601.6
243	8747.6
244	-19865.6
245	-23335.0666666667
246	55306.2666666667
247	13943.3333333333
248	7124.03333333333
249	37479.3
250	16499.6
251	4984.26666666667
252	6715.60000000001
253	-17937.8666666667
254	-1360.1
255	-9535.06666666667
256	3126.1
257	-1462
258	-28722.8333333333
259	-14868
260	1327.5
261	-12070.2333333333
262	24268.9
263	-9452.4
264	-2147.96666666667
265	-4447.46666666667
266	1390.96666666666
267	-6574.23333333334
268	29632.5
269	13571.3
270	-66105.8666666667
271	-3424.3
272	-24408.8
273	15255.8666666667
274	2065.33333333334
275	18617.9
276	5778.9
277	-699.066666666667
278	18757.1
279	-4812
280	-1162.1
281	-13727.6
282	29121.3
283	6614
284	14872.8
285	-8057.40000000001
286	-1349.2
287	-1812.4
288	54715.9666666667
289	-2632
290	-12328.4
291	75.6000000000022
292	-10482.9
293	5850.3
294	-8512.26666666667
295	19489.3
296	6234
297	3485.33333333333
298	22126.5666666667
299	-13932.6333333333
300	11491.0333333333
301	6725.2
302	13540.1333333333
303	14735.1666666667
304	1329.33333333333
305	-15887.9666666667
306	1822.1
307	-1415.7
308	-708.766666666666
309	-5855.43333333333
310	9707.73333333334
311	-2295.36666666666
312	18584.9
313	6086.4
314	-25724.7
315	35612.9666666667
316	26960.4
317	-12514.4
318	8503.5
319	-2184
320	-57319.3
321	-3072.4
322	-40935.3666666667
323	54128.1666666667
324	34998.2666666667
325	23084.4
326	6821.6
327	-680.133333333331
328	28008.1333333333
329	-6528.3
330	-38361.0666666667
331	-13441.8
332	-4436.3
333	70182.1333333333
334	-12564.6666666667
335	-5542
336	18301.9
337	11594.1333333333
338	-11564.4
339	8317.46666666667
340	10621.2
341	70676.6666666667
342	586.833333333332
343	6705.60000000001
344	-35974.9666666667
345	-18780.3
346	-26445.6666666667
347	-14681.1666666667
348	-3437.9
349	-8068.66666666666
350	23225.4666666667
351	26633.4333333333
352	-672.699999999997
353	2699.33333333333
354	-3504
355	-3464.8
356	-11182
357	-3898.7
358	-51192.3666666667
359	-38692.4666666667
360	-9111.6
361	24771.6
362	-49313.3666666667
363	-33969.4
364	5935.46666666667
365	7915.9
366	930.166666666666
367	740.233333333334
368	10500.6666666667
369	11452
370	21957.3
371	-3466.56666666667
372	9009.6
373	26656
374	23923.7333333333
375	-3999.36666666667
376	17889.0666666667
377	14985.7
378	-13778.8333333333
379	-40057.7333333334
380	6478.16666666667
381	12394.3
382	10562
383	-3048.9
384	29608.9333333333
385	-1025.7
386	4443.3
387	4718.26666666667
388	25516.8
389	-13262.8333333333
390	-33800.1
391	-13466.4
392	-15129.3333333333
393	-6653.7
394	-46277.6333333333
395	4321.36666666666
396	-7073.03333333333
397	-7982.5
398	-8482
399	-3590.5
400	-1084.7
401	652.400000000001
402	6341.23333333334
403	-10786.5666666667
404	-22575.2333333333
405	5737.36666666667
406	-25816.9666666667
407	-7024.1
408	8656.4
409	31373.5
410	11028.1
411	43533.9
412	7805.7
413	43164
414	6133.86666666667
415	-15453.4666666667
416	2065.68333333333
417	34228
418	-2926.26666666667
419	-4884.66666666667
420	8776
421	-31630.8
422	22374.1
423	-7705.90000000001
424	4400.66666666667
425	9407.7
426	11791.9666666667
427	-9863.2
428	9350.13333333333
429	43261.2
430	97.2000000000007
431	18093.3333333333
432	-35364.6666666667
433	-15017.9
434	-8508.96666666666
435	-1891.6
436	-1134.23333333333
437	-9674.43333333333
438	25559.5
439	20542.1333333333
440	-1965.73333333333
441	-8012
442	-900.666666666666
443	1300.10000000001
444	3744.73333333334
445	10528.1333333333
446	6042.56666666667
447	11592.7
448	52652.4
449	6123.9
450	1848.13333333333
451	-51615.0666666667
452	11110.7
453	3738.5
454	-516.266666666667
455	29701.9
456	-16575.5666666667
457	-9550.23333333333
458	4607.9
459	13443.1666666667
460	36269.8333333333
461	66388.2666666667
462	12140.8
463	-2008.3
464	1404.26666666667
465	30209.6
466	-3028.3
467	-11545.4666666667
468	-41960.2666666667
469	-1236.53333333333
470	19065.9666666667
471	1831.33333333333
472	-20938.5666666667
473	11824
474	-15725.2
475	1216.5
476	-44114.9333333333
477	-20462.9
478	1814.3
479	-87763.0666666667
480	-10511.9
481	18450.7
482	23715.3666666667
483	9503.2
484	31431.4333333333
485	15050.2666666667
486	-1613.7
487	9054.26666666666
488	-44.6666666666715
489	5434.63333333333
490	-16400.7
491	-1921.7
492	-18661.5666666667
493	-8571.96666666667
494	-63477.0666666667
495	-11008.2666666667
496	-5236.1
497	26001.3
498	-1541.46666666667
499	-15162
500	37481.7333333333
501	-7066.89999999999
502	-5934.5
503	28598.2333333333
504	8048
505	3713.7
506	119336.5
507	18644.1666666667
508	5429.83333333333
509	-5368
510	-55979.1
511	-16320
512	25326.8
513	48777.4333333333
514	-27496.6
515	-218
516	-16228.1666666667
517	3896.13333333333
518	-4058.4
519	7207.93333333333
520	-8674
521	-11906.9333333333
522	-2315.2
523	43183.2
524	14721.1
525	23375.2333333333
526	20142.9
527	-4346.8
528	-13448.9
529	1641.23333333333
530	-61684.8
531	11325.1666666667
532	6267.06666666667
533	-33015
534	6108.5
535	-23758.6666666667
536	-1202.4
537	-43918.4
538	-4553.86666666667
539	-9638.8
540	11587.3333333333
541	-10734
542	-3849.33333333334
543	-21164.7666666667
544	1372.4
545	2056.9
546	8083.3
547	174.5
548	-2982.7
549	26668.0333333333
550	-16279.7333333333
551	20816.6333333333
552	15124.4
553	-7319.86666666667
554	-13.0999999999985
555	8879.46666666667
556	-1228.4
557	10060.5
558	54730.6666666667
559	8258.89999999999
560	3279.6
561	11221.7
562	-22888.3
563	-17857.8666666667
564	17986.6666666667
565	-31028.3333333333
566	20090.2
567	-19223.7
568	11180.5
569	-8972.5
570	-5728.1
571	-48370.3666666667
572	-2660.26666666668
573	-6603.86666666667
574	-162.899999999998
575	-5936.1
576	29208.8
577	-16406.8
578	9027.5
579	-35895.3666666667
580	46886.5333333333
581	1022.9
582	29924.6666666667
583	-7358.90000000001
584	60712.1333333333
585	4091.33333333334
586	-38079.6
587	-2297.6
588	-7451.2
589	21310.4
590	-637.5
591	-17246
592	-1278.13333333333
593	13281.2
594	5621.6
595	-12567.2
596	817.200000000001
597	17526.9333333333
598	52087.1
599	10362.4
600	-51431.6
601	-30381
602	9209.73333333333
603	-7252.23333333334
604	-18361.5666666667
605	-2669.23333333333
606	6320.8
607	-10943.7
608	23628.1666666667
609	10616.9
610	-7220.8
611	19259.6
612	-525.1
613	-11648.7
614	-44586.3
615	19355.9666666667
616	-32721.2
617	2547.33333333333
618	-2609.66666666666
619	2922
620	23596.7
621	-6872
622	-34863.7333333333
623	15111.3333333333
624	12390.7
625	-22252.4
626	9165.5
627	19551.3
628	30995.4666666667
629	8577.86666666667
630	-13952.8333333333
631	-4221.33333333334
632	6097.73333333334
633	10153.7
634	-13833.8666666667
635	49927.8666666667
636	-8757.7
637	12057.1
638	-55599.6666666667
639	-20654.2
640	57255.1666666667
641	-32204.8666666667
642	15857.5666666667
643	2974.53333333333
644	-617.099999999999
645	-4703.03333333333
646	-3665.03333333333
647	30544.9
648	-7067.06666666667
649	-25039.7
650	-64584.3666666667
651	12170.7
652	3002
653	-15378.4
654	6000.66666666667
655	5910.5
656	23713.1
657	-6178.26666666667
658	-8447.16666666667
659	-10208.3
660	9628
661	-3393.73333333333
662	-9158.93333333333
663	6817.6
664	-23983.3
665	4462.8
666	58670.8
667	1620.9
668	31863.5666666667
669	23752.1
670	-3057.3
671	-16834.4333333333
672	-194.700000000001
673	3752.53333333333
674	20932.3666666667
675	-9048.13333333333
676	-1468.5
677	-19265.6
678	2050.3
679	-19805.9
680	25391.7333333333
681	8575.2
682	23011.2333333333
683	13899.6
684	-24999.2
685	10245.4666666667
686	3127.83333333333
687	43070.3333333333
688	-11672.9
689	-6054.53333333333
690	8631.6
691	9860.66666666666
692	-30798.7
693	-4031.6
694	7316.4
695	-39436.3
696	8248.89999999999
697	4307.83333333334
698	6034.4
699	-76642.2
700	-32643.5666666667
701	5994
702	-8185.2
703	41770.1666666667
704	17282.9
705	-43613
706	-10709.4
707	1302.36666666666
708	6419.2
709	33058.2333333333
710	-9272.96666666667
711	2651.6
712	12507.5666666667
713	2133.7
714	-33460.3666666667
715	29232.4
716	26712.1333333333
717	5667.2
718	-43590.7666666667
719	-6077.76666666667
720	-301.699999999997
721	-10034.6666666667
722	8094.33333333333
723	34792.8
724	-4322.5
725	-7952.26666666667
726	-16852.3
727	53027.2
728	-7077.2
729	24085.6333333333
730	62995.2333333333
731	-3575.1
732	-16225.7
733	29548.6666666667
734	1083.2
735	105.5
736	4669.2
737	459.166666666672
738	20591.3
739	-40177.6
740	-33126.2666666667
741	53487.3333333333
742	6479.6
743	-1498.66666666667
744	-35638.8
745	45310.1333333333
746	-6712.66666666666
747	13158.3
748	39069.2
749	-31490.9666666667
750	2011.2
751	1049.2
752	2358.9
753	18129.3333333333
754	-2581.16666666667
755	-18582.4
756	751.733333333334
757	-754.799999999999
758	-43884.3666666667
759	-7503.86666666666
760	36405.4666666667
761	-17642.4333333333
762	2337.5
763	11911.3333333333
764	-1720.1
765	3621.2
766	-8422.8
767	-14032.7
768	5431.13333333333
769	-31208.8666666667
770	-27342.4
771	33390.2333333333
772	10520.1
773	-2678.66666666666
774	12328.9
775	16195.7
776	-298.366666666669
777	-2053.06666666667
778	4263.16666666667
779	-103177.466666667
780	-10505.3333333333
781	23.6000000000004
782	14719.4333333333
783	6672.4
784	1704.96666666667
785	-8392.83333333333
786	3834.53333333333
787	39997.4666666667
788	-6641.46666666667
789	3436.4
790	9608.53333333334
791	5293.3
792	-4015.83333333334
793	5518.1
794	26144.2666666667
795	-22700.3666666667
796	7863.90000000001
797	13789.3333333333
798	3444.8
799	-8701.56666666667
800	3057.73333333333
801	25401.7
802	-7592.8
803	-6395.5
804	-7709.33333333333
805	-8941.3
806	-13373.7333333333
807	-6155.86666666667
808	-29513.4666666667
809	-13910.4
810	-30799.1666666667
811	-13792.1333333333
812	-13973.2
813	5628.8
814	3418.8
815	10331.2
816	29005.4666666667
817	2290.23333333333
818	-7744.63333333334
819	10285.7
820	-14435.7
821	-7021.06666666667
822	-963.5
823	21128.3
824	-3455.1
825	28570.8
826	24951.2
827	8182.36666666667
828	3228.4
829	-6438.13333333333
830	4255.36666666666
831	15774.1
832	-12785.3333333333
833	11116.6333333333
834	28253.6
835	33016.9
836	7025.6
837	-5789.9
838	-3598.3
839	1301.6
840	-12821.4666666667
841	-8287.26666666667
842	2927.5
843	1354.43333333333
844	8501.06666666667
845	10771.6
846	-23194.9
847	-32286.4666666667
848	19450.9333333333
849	-4985.33333333333
850	-28594.4333333333
851	1265.9
852	28285.6
853	-4927.2
854	-8754.63333333333
855	-128.366666666665
856	5.83333333333576
857	-672.233333333337
858	6983.9
859	47770.5333333333
860	6114.66666666666
861	-32273.5666666667
862	38306.1
863	-52869.4666666667
864	11252.3
865	-8979.2
866	-7174
867	-79012.4666666667
868	19140.9
869	13813.1
870	-3350.8
871	-18568.6333333333
872	-4436.9
873	-11916.8333333333
874	-42167.7
875	-3043.5
876	32855.3333333333
877	43668.1
878	-223.73333333333
879	810.100000000002
880	38281.0666666667
881	17769.9333333333
882	40520.7666666667
883	14063.7333333333
884	10505.8333333333
885	4678.4
886	12313.3
887	-38988.5
888	1926.73333333333
889	23613.6
890	-903.566666666673
891	-96041.0833333333
892	-36406.0666666667
893	8334.3
894	1549.33333333333
895	5705.83333333333
896	-20064
897	-936.566666666666
898	-15219.9666666667
899	-15256.8
900	15139.7666666667
901	11240.4
902	-6329.2
903	-21218.8
904	34308.9
905	2884.9
906	19105.1
907	19668.9
908	27792.8
909	-5200
910	-3622.66666666667
911	38101.7333333333
912	625.233333333334
913	-5917.73333333332
914	-3992.13333333334
915	5811.03333333333
916	-41323.9
917	-8020.36666666667
918	-3844.9
919	-41145.6
920	14246
921	37038.4
922	-3693.23333333334
923	16209.6333333333
924	5258.1
925	38309.6333333333
926	18278.9333333333
927	738
928	-27749.4666666667
929	10185.9
930	25194.4
931	21841.9
932	-21446
933	6492.76666666666
934	8493.36666666667
935	-15238.7666666667
936	-49571.1
937	4704.83333333334
938	39857.6
939	-27222.4
940	3703.2
941	30018.2666666667
942	1502.53333333334
943	29823.9
944	-63362.5666666667
945	-17835.1666666667
946	9456.56666666667
947	4759.76666666666
948	-543.6
949	24486
950	-15984
951	1853.76666666667
952	-12558
953	-134274.433333333
954	11443.9
955	644.800000000003
956	-2908.83333333334
957	-9231.56666666667
958	19561.6
959	6460.4
960	-12810.6333333333
961	-7177.43333333333
962	29458.5666666667
963	6414.93333333333
964	-3678.8
965	25925.2
966	-7706.43333333333
967	-38148.5
968	-15314.9
969	-97290.85
970	-12969.9
971	40.8999999999996
972	-2489.63333333333
973	28835.0333333333
974	1183.5
975	1482.8
976	-11988
977	-21459.5
978	-1824.10000000001
979	743.700000000001
980	-4525.76666666667
981	-1789.6
982	19552.5
983	-2219.46666666667
984	5633.2
985	2607.5
986	-3131.7
987	-28539.8666666667
988	-1509.6
989	-22920.2666666667
990	-1556.93333333333
991	-88291.9166666667
992	17041.6333333333
993	-36042.9
994	190.433333333334
995	-32766.8666666667
996	11965.7
997	18445.9
998	4826.43333333333
999	2986
1000	1010.4
