# Supplementary material for: Chromosome Copy Number Variation and Control in the Ciliate Chilodonella uncinata
Source: PLoS One. 2013 Feb 20;8(2):e56413. doi: 10.1371/journal.pone.0056413 (PMC3577910; doi:10.1371/journal.pone.0056413)
Supplement: Dataset S1 — Chromosome copy numbers from the experimental and simulated cell lines of Dataset of Chilodonella uncinata . dataset.zip is a compressed file. exp_data.csv contains the experimental data derived from qPCR analyses (Cell.line = original cell line; Time = time point of the DNA extraction; DNA.extract = DNA extract replicate; Gene = macronuclear chromosome; CNPC = copy number of the macronuclear chromosome per cell). The remainder of the CSV files are from the simulations. Each CSV file contains data on 1000 simulations where the change in variance from initial to final for each simulation is stored under column ‘x’. See _readme.txt in the compressed file dataset.zip for documentation of the file names. (ZIP) [file pone.0056413.s002.zip › dataset_S1/EF_omega0.56.csv]

	x
1	708.1
2	-69659.8666666667
3	-9149.46666666667
4	-21561.7
5	24590.6333333333
6	-124.4
7	5965.9
8	5240.53333333333
9	2555.2
10	-9313.96666666667
11	7445.93333333333
12	6170.63333333334
13	-44862.4
14	-9099.2
15	3154.4
16	15964.9333333333
17	-1610.3
18	-64397.6666666667
19	-44306.1666666667
20	-14422.8666666667
21	4336.8
22	7082
23	-12836.4
24	47506.1
25	5874.16666666667
26	804.900000000001
27	-22248.5
28	2922
29	35939.9666666667
30	-16299.0666666667
31	18262.8
32	-13538
33	6465.3
34	22600.8
35	106.799999999999
36	-8936.8
37	13861.9833333333
38	-332.800000000003
39	5580.83333333333
40	15800.5333333333
41	-21992.5666666667
42	1605.7
43	17504.8
44	-75073.35
45	20442.8333333333
46	-6676.13333333334
47	-35075.5
48	-19819.8666666667
49	-24092.3666666667
50	4166.5
51	-57763.5666666667
52	-22349.2
53	662.1
54	14383.2
55	15042.8
56	-17380
57	-8031.89999999999
58	37781.5
59	7764.03333333333
60	15364.8
61	4503.6
62	-11029.2
63	-816.666666666666
64	-15631.7
65	-3003.6
66	-22999.5666666667
67	-27023.8666666667
68	-41016.4666666667
69	-715.599999999999
70	-21924.8
71	10318.9333333333
72	27328
73	325.199999999997
74	10521.5
75	1723.6
76	21693.6
77	2088.39999999999
78	1348.8
79	4420.1
80	-9931.33333333334
81	-15834.9
82	70991.5666666667
83	4913.5
84	38991.1
85	19228.6333333333
86	21221.1
87	-18183.5666666667
88	-11650.2666666667
89	888.1
90	7737.6
91	27634.1
92	5056.23333333334
93	9539.9
94	37688.9
95	-6311.6
96	7024.53333333333
97	7751.23333333332
98	9485.86666666667
99	34792.2333333333
100	-14104.7666666667
101	-4529.89999999999
102	-3847.3
103	15952.3
104	2702.23333333334
105	-65206.3666666667
106	5638.8
107	112122
108	-11581.6
109	2081.1
110	38170.4
111	23693.6
112	23501.3333333333
113	24494.1
114	8285.6
115	23124.3
116	-2299.6
117	10449.7333333333
118	-24590.4666666667
119	1447.06666666667
120	-6980.9
121	-8851.86666666667
122	31215.3333333333
123	57271.8666666667
124	-10289.3
125	22856.5
126	211.6
127	6690.40000000001
128	-21686.7666666667
129	578.799999999999
130	24059.0666666667
131	-20623.8666666667
132	-13842.8333333333
133	9839.86666666666
134	-39319.8666666667
135	-3516.03333333333
136	6150.03333333334
137	50754
138	6837.2
139	3780
140	32122.7
141	7895.5
142	-15034
143	-5326
144	-19384.7
145	-12174.4
146	6210.9
147	-48170.3666666667
148	-13422.7666666667
149	9220.16666666667
150	1376.5
151	-2276.03333333333
152	-12289.0333333333
153	6668.83333333333
154	-20962.7
155	26161.7333333333
156	27929.4666666667
157	-8655.6
158	12842.9666666667
159	2815.63333333335
160	33559.6
161	21959.9
162	-1610.56666666667
163	-1420.36666666666
164	-66868.7
165	23835.7
166	3789.5
167	11974.9333333333
168	-682.966666666667
169	27289.8666666667
170	2882.8
171	7651.46666666667
172	23978.5
173	-2140.4
174	-18729.6
175	-57055.4666666667
176	13696.5
177	19916.1
178	15875.8333333333
179	8338.5
180	-23190.5333333333
181	9086.8
182	5347.83333333334
183	-70172.6666666667
184	-32269.2666666667
185	18346.7666666667
186	23604.3
187	7758.66666666667
188	9871.33333333334
189	27885.1
190	-13118.3
191	-13759.0666666667
192	-7574.4
193	7458.03333333333
194	19844.6666666667
195	26580
196	2893.7
197	6707.2
198	-16276.5666666667
199	-7200.36666666667
200	3281.33333333333
201	-936.966666666667
202	-28713.65
203	-55062.4666666667
204	-5517.06666666667
205	11773.3
206	-4051.73333333333
207	10786.5333333333
208	1306
209	-8368.63333333334
210	-9249.60000000001
211	30431.7
212	6912.5
213	-1853.96666666667
214	16874.8
215	-12984.7666666667
216	-656.900000000001
217	2473.6
218	-30596.4
219	-4940.66666666666
220	-29362.5
221	-57369.4666666667
222	-6146.3
223	-18653.3
224	-992.5
225	-16.0999999999985
226	5081.2
227	-40812.7666666667
228	-32881.6666666667
229	13195.9
230	-28196
231	12017.9666666667
232	-18272.8
233	3829.89999999999
234	6811.2
235	-55021.4666666667
236	-32739.4666666667
237	-8597.96666666667
238	-19639.1
239	3037.6
240	15693.3
241	3052.8
242	-5643.7
243	-3547.2
244	-8046.83333333333
245	-3603.6
246	1732
247	20865.3
248	-32202.4666666667
249	6619.73333333334
250	1035.2
251	6856.5
252	-28722.5666666667
253	-36538.9666666667
254	4128.10000000001
255	-22191.4666666667
256	-5721.60000000001
257	85204.8
258	737.199999999997
259	-5586
260	15217.7
261	44123.2
262	-23564.3666666667
263	654.666666666664
264	4844.7
265	12790.5
266	16003.3333333333
267	-17267.4
268	-505.666666666672
269	-4211.16666666667
270	-25893.1
271	-46880.5333333333
272	13106.4
273	-18564.5333333333
274	22198.9333333333
275	30183.7333333333
276	8548.66666666667
277	2645.7
278	-16373.2
279	8514.53333333333
280	12461.2
281	7847.96666666666
282	-22125.1
283	12172.8
284	-11370.9666666667
285	-523.466666666667
286	7113.60000000001
287	-8896.26666666667
288	17612.6666666667
289	7640.26666666667
290	10675.2333333333
291	-41596.6
292	-1090.4
293	-7418.16666666667
294	3197.2
295	-4368.16666666666
296	13061.6333333333
297	5583.46666666667
298	3482.96666666667
299	-23182.7
300	-3584.4
301	4581.2
302	4606.70000000001
303	1559.86666666667
304	12279.3
305	12514.6666666667
306	-1859.86666666667
307	75282.4333333333
308	-31341.4
309	9167.2
310	8946.9
311	-29519.7666666667
312	7826.93333333333
313	5997.36666666667
314	9055.2
315	344
316	847.833333333333
317	29541.9
318	9695.96666666667
319	7369.76666666667
320	2467.2
321	19993.1
322	6923.56666666667
323	78779.8666666667
324	17357.7666666667
325	-3925.36666666666
326	-16473.3666666667
327	66.6666666666679
328	-24438.9
329	11794.4
330	56245.7333333333
331	12960
332	-20893.9
333	-31751.4
334	-3974.3
335	-37871.4666666667
336	-13026.1333333333
337	-14636.3
338	88786.1
339	-32409.4
340	-3004.3
341	3928.53333333333
342	-2252.5
343	-566.700000000001
344	2584.56666666667
345	-9659.76666666667
346	2626.36666666667
347	-3743.89999999999
348	33985.5666666667
349	13769.8666666667
350	-899.166666666666
351	-6313.6
352	-11930.4
353	3666.26666666667
354	-64556.1666666667
355	42314.2333333333
356	14485.2
357	1995.2
358	11924.8
359	25944.5
360	-7983.7
361	-23070.1333333333
362	50114.2666666667
363	11086.0333333333
364	-16434.5333333333
365	5671.33333333334
366	-4627.9
367	23625.2
368	874.933333333334
369	11614.9
370	2604.8
371	5305.5
372	-20332.0666666667
373	-19033.3833333333
374	-1713.2
375	32487.3
376	-22591.9666666667
377	13523.9
378	24948.4
379	-3344.4
380	-9505.9
381	-2766.3
382	-12642.0333333333
383	-23583.6
384	6878.63333333333
385	-13307.0666666667
386	-20105.7666666667
387	20683.1
388	-28552.3666666667
389	24108.4
390	-3514.96666666667
391	17846
392	7442.83333333333
393	17531.1666666667
394	-4204.9
395	-1974.4
396	-4637.60000000001
397	16322.4
398	15642.5333333333
399	3750.8
400	18242.6333333333
401	-12742.1333333333
402	-24209.6
403	8759.2
404	-31332.2666666667
405	-14760.8
406	-24914.0666666667
407	10563.6
408	-26803.9
409	9979.23333333333
410	1819.76666666667
411	18298.1333333333
412	29416.5
413	-1252.5
414	-16417.2
415	-27747.4333333333
416	6829.96666666667
417	3788.5
418	-4007.36666666666
419	-62974.9
420	-9421.10000000001
421	-26778.5
422	-120858.266666667
423	10127.6
424	-28514.7666666667
425	-2110.8
426	5062
427	31756.2333333333
428	45039.4666666667
429	8905.6
430	49879.2
431	-4208.39999999999
432	-48548.2666666667
433	-24706.4
434	1924.43333333333
435	-10053.4333333333
436	3192.66666666667
437	-11516.7
438	-10675.0333333333
439	40225.5666666667
440	-3852.13333333333
441	19210.1333333333
442	14906.1333333333
443	-13853.3333333333
444	28082.6666666667
445	11566.8
446	-26113.7333333333
447	-12228.2666666667
448	4114.76666666667
449	-9918.13333333333
450	13740.1333333333
451	-31128.5
452	12522.7
453	21964.4333333333
454	5099.7
455	52861.4666666667
456	3497.03333333334
457	13379.8666666667
458	-5737.83333333333
459	-16112.1
460	37969.1
461	-8409.7
462	59534
463	28973.9666666667
464	14361.0666666667
465	-25128.8
466	-1866.8
467	-19086.6666666667
468	6910.8
469	6619.9
470	1776.8
471	10365.2
472	-2545.26666666667
473	-9350.1
474	-47700.9666666667
475	-16349.3
476	33576.8
477	35778.3
478	-588.533333333333
479	-7402.5
480	5370.63333333333
481	-7750.5
482	26842.3333333333
483	58370.4333333333
484	1387.9
485	-21230.1333333333
486	14393.9
487	9100.43333333333
488	-3995.63333333333
489	-4338.4
490	40219.4333333333
491	-25092.4
492	59102
493	-14284.8
494	27824.1
495	3435.86666666667
496	9346.96666666667
497	9040
498	-9854
499	30986
500	-29444.1666666667
501	14893.6333333333
502	4634.93333333333
503	-5554.9
504	-15553.2
505	-11886.4
506	5706.4
507	2182.13333333334
508	16351.6
509	-6452.5
510	-11327.6333333333
511	-22721.4
512	-24087.6
513	-2166.66666666667
514	-9678.9
515	-35205.7666666667
516	36204.7
517	10627.5
518	-15820
519	8783.43333333333
520	31449.7
521	-12040.2666666667
522	4257.6
523	1070.7
524	-2725.3
525	-49575.3666666667
526	40792.8333333333
527	8184.7
528	-2152.5
529	-36284.4
530	32573.6333333333
531	-15679.9666666667
532	38274.1
533	20089.6
534	8891.1
535	-17577.1666666667
536	23033.1666666667
537	-87408.7
538	-9054.93333333334
539	-2705.2
540	32449.8333333333
541	-680.900000000001
542	59040.7
543	7128.3
544	-3192.53333333333
545	-1651.1
546	33588
547	-1615.86666666666
548	23355.8666666667
549	-52501.8666666667
550	41531.7666666667
551	-20881.2
552	-133395.4
553	11752.9666666667
554	11861.6
555	-5991.2
556	2729.86666666667
557	8288.03333333333
558	-6932
559	25740.3
560	8436.5
561	10732.6666666667
562	-34766.2666666667
563	32331.8666666667
564	24595.2
565	-12271.6
566	205.866666666661
567	-12356.2666666667
568	-7512.66666666667
569	-34670.9666666667
570	18164.75
571	4211.2
572	24528.6333333333
573	6189.46666666667
574	21551.8333333333
575	2358
576	-50099.0666666667
577	-12348
578	-5736
579	19752.8
580	751.73333333333
581	1577.2
582	-2402.8
583	37368.8
584	-6732.7
585	9779.5
586	20112.7666666667
587	21591.5666666667
588	10000.5
589	11839.9
590	-3531.5
591	10944.8
592	703.6
593	13897.2333333333
594	-10843.7333333333
595	4210.5
596	-7198.93333333333
597	-67933.1
598	25500
599	9722.03333333334
600	-11999.7666666667
601	27517.3333333333
602	-17802.6666666667
603	-31858.8
604	-27152.3666666667
605	6567.09999999999
606	29582.9
607	6858.26666666667
608	7485.2
609	13148
610	-80117.9666666667
611	15512.1333333333
612	13438.9
613	19048.9333333333
614	16448.7
615	57374.8
616	-16274.5333333333
617	6976.40000000001
618	4634.76666666666
619	-25777.8666666667
620	21238.3
621	31537.9
622	22971.5666666667
623	23701.7333333333
624	4742
625	-9443.73333333334
626	7892
627	-15066.1666666667
628	-17790.7
629	28941.7
630	-16725.2
631	4453.60000000001
632	-1704.3
633	-31905.0666666667
634	-7927.03333333333
635	11091.6
636	48536.5333333333
637	12700.5
638	11130.2666666667
639	35631.0666666667
640	29342.8333333333
641	1284.1
642	-10086.0333333333
643	20209.8666666667
644	-1625.83333333333
645	16101.2
646	67889.5
647	-22359.3
648	-15799.4666666667
649	81843.8333333333
650	12094
651	143.866666666669
652	-366.833333333336
653	-18815.7333333333
654	-908.233333333334
655	14791.7
656	-8031.9
657	-2919.3
658	-56910
659	18722.9
660	11151.9
661	-19224.0666666667
662	-58835.4333333333
663	-5574
664	27898.5333333333
665	25462.3
666	3732
667	376.666666666668
668	-1930.56666666667
669	-1510.4
670	4397.1
671	-43970.0166666667
672	-1683.5
673	3287.7
674	26746
675	30941.6333333333
676	1344.53333333333
677	-11784.2333333333
678	-7781.86666666667
679	57872.1
680	-59800.4
681	-8873.56666666667
682	7556.4
683	-44563.5
684	7321.83333333333
685	2655.5
686	75015.2
687	-97986.85
688	12672.8
689	39724
690	-16042.5
691	10652.6666666667
692	4522.56666666667
693	2932.4
694	-9428.36666666667
695	-12854.5
696	-104943.166666667
697	-1376.8
698	-3479.5
699	-3748.23333333333
700	44481.9
701	11874.1333333333
702	2787.06666666667
703	-2480.7
704	-7198.9
705	13354.1
706	21455.2
707	16833.6
708	29245.6
709	-6664.26666666666
710	13801.1
711	52553.7
712	4564.53333333333
713	12186.5333333333
714	-2248.23333333333
715	-11360.9666666667
716	9044.96666666667
717	9288.4
718	-19647.4333333333
719	13816.5
720	576.76666666667
721	1119.7
722	-19605.8666666667
723	6118.53333333333
724	-5926.8
725	-1820.39999999999
726	-25383.1666666667
727	15209.8666666667
728	12653.3333333333
729	2477.6
730	35873.9
731	-3931.3
732	19762
733	-59100.4
734	7762.93333333333
735	-7474.7
736	-70981.6666666667
737	4434.23333333333
738	-15179.2333333333
739	14105.9
740	6394.13333333333
741	-11757.3
742	-25616.4
743	2302.1
744	-70734.3
745	24117.0666666667
746	1290.93333333333
747	29352.5333333333
748	-14650.2666666667
749	-499.733333333334
750	14324.7
751	16618.2333333333
752	-870.099999999999
753	-4014.8
754	4812.5
755	-4860.7
756	9704.4
757	7295.5
758	19027.5
759	16384.5666666667
760	2846.5
761	-10113.9
762	-1199.3
763	14182.8
764	41012.4
765	54664.3
766	-1009.1
767	-4025.83333333333
768	7414.13333333334
769	-17454.1
770	-12331.7666666667
771	15230
772	12636.4
773	13643.4666666667
774	-3684.26666666667
775	1315.2
776	-6312.4
777	-30938.2666666667
778	25860.5
779	-19769.2
780	-5765.7
781	-8587.33333333333
782	11122.1333333333
783	-33108.9333333333
784	-5079.46666666667
785	12960.4
786	-25253.2333333333
787	-9816.90000000001
788	-17474.1
789	21719.9666666667
790	-3764.23333333334
791	9192
792	-13395.0333333333
793	41350.1666666667
794	-1684.8
795	8572.8
796	-11135.5
797	-10078.9
798	29892.1
799	-9879.46666666666
800	11234.9333333333
801	-76175.9
802	-16685.7666666667
803	1940.26666666667
804	-84459.5666666667
805	4642.43333333333
806	-42455.7
807	40813.9
808	71034.0333333333
809	-2758.8
810	38157.2
811	-5750.8
812	-9157.89999999999
813	-23462.8
814	-43842.6666666667
815	34609.1666666667
816	-1661.6
817	40659.2
818	-16699.6
819	9368.3
820	-21562.4
821	19272.9333333333
822	-8626.93333333333
823	19836.9
824	26230.6333333333
825	22827.8666666667
826	-1624.16666666666
827	-1693.86666666667
828	-18738.4
829	2098
830	-38599.0333333333
831	-10203.2
832	-7389.9
833	-3599.06666666667
834	1371.43333333333
835	6964.1
836	8917.2
837	12861.5
838	24989.6333333333
839	2849.06666666667
840	29182.8
841	-35629.9
842	-1976.1
843	15823.2333333333
844	-7791.36666666666
845	17990.2666666667
846	25601.0333333333
847	-83393.4666666667
848	2207.7
849	-23030
850	21341.6
851	-12294.7666666667
852	10293.3
853	-3906
854	5253.2
855	18515.8666666667
856	-33438.1666666667
857	22710.8
858	-39463.4666666667
859	3405.7
860	-32828.1
861	69560.2666666667
862	-12412.4
863	-2156.7
864	29117.7333333333
865	28288
866	5208.7
867	3126.93333333333
868	-2093.56666666667
869	-21101.4
870	-23545.1666666667
871	-839.6
872	-11423.7
873	2878.93333333333
874	5521.2
875	1987.46666666667
876	25162.3
877	-78173.7
878	8643.06666666667
879	-12087.7333333333
880	14852.1
881	-5068.5
882	-3366.8
883	18980.2666666667
884	4747.6
885	20555.1666666667
886	-23127.3
887	1699.16666666666
888	-18891.3333333333
889	-5047.46666666667
890	59108.5
891	6294
892	6191.6
893	-6418.4
894	-67119.1
895	-16792.5333333333
896	-26514.6666666667
897	13439.3
898	28606.7
899	19071.7
900	2784.13333333333
901	-27370.8
902	23093.6
903	-7703.06666666667
904	-9440.3
905	20835.6
906	50152.2333333333
907	365.733333333334
908	478.5
909	13053.1333333333
910	3818.66666666667
911	12943.4333333333
912	28914.7
913	-37556
914	8778.1
915	8318.13333333333
916	-319.5
917	-95257.1
918	-104074.766666667
919	32501.8333333333
920	-172.400000000001
921	-1284.43333333333
922	13264.9
923	4872.79999999999
924	11654.9
925	-22831.1666666667
926	12348.8
927	-9253.6
928	6255.7
929	-6253.9
930	27367.2333333333
931	4549.5
932	-18306.8333333333
933	-8360.1
934	-89.7000000000007
935	-224.799999999999
936	45792.5
937	-11189.2
938	838.633333333333
939	10788
940	-35664.5
941	-12132.9
942	33586.4333333333
943	-33809.3666666667
944	26249.2
945	13880.9333333333
946	83872.1
947	-24285.7666666667
948	-11799.5
949	-1592
950	-12623.7333333333
951	-23217.3666666667
952	-51103.5
953	14143.3333333333
954	-26013.1666666667
955	-1597.6
956	43236.4
957	-27161.6
958	32787.3333333333
959	19763.1
960	-27913.1666666667
961	22788.9
962	-41133.8666666667
963	2594.26666666666
964	-6178.13333333334
965	30587.8666666667
966	-33521.5666666667
967	24361.0666666667
968	20024.4
969	24303.0666666667
970	3343.46666666667
971	7935.2
972	-6271.23333333333
973	-2885.2
974	-256.266666666663
975	-44535.0666666667
976	-12040.8
977	-1094.5
978	22095.5
979	-11101.6
980	56802.8
981	11070
982	-3014
983	2096.63333333333
984	8376.1
985	-7088.1
986	5074.3
987	-3644.93333333333
988	-7456.3
989	-20605.2
990	-5555.46666666667
991	686.633333333331
992	-3883.2
993	-15902.6666666667
994	-24788.3666666667
995	-29977.5
996	33662.1
997	6648.96666666667
998	879.199999999997
999	-47039.2
1000	10160.5
