# Supplementary material for: Chromosome Copy Number Variation and Control in the Ciliate Chilodonella uncinata
Source: PLoS One. 2013 Feb 20;8(2):e56413. doi: 10.1371/journal.pone.0056413 (PMC3577910; doi:10.1371/journal.pone.0056413)
Supplement: Dataset S1 — Chromosome copy numbers from the experimental and simulated cell lines of Dataset of Chilodonella uncinata . dataset.zip is a compressed file. exp_data.csv contains the experimental data derived from qPCR analyses (Cell.line = original cell line; Time = time point of the DNA extraction; DNA.extract = DNA extract replicate; Gene = macronuclear chromosome; CNPC = copy number of the macronuclear chromosome per cell). The remainder of the CSV files are from the simulations. Each CSV file contains data on 1000 simulations where the change in variance from initial to final for each simulation is stored under column ‘x’. See _readme.txt in the compressed file dataset.zip for documentation of the file names. (ZIP) [file pone.0056413.s002.zip › dataset_S1/EF_omega0.58.csv]

	x
1	21490.9333333333
2	5140.3
3	-32540.0666666667
4	1854.43333333333
5	3986.66666666667
6	21245.1
7	8984.43333333333
8	2980.63333333333
9	12710.4
10	-4987.03333333334
11	21168.4333333333
12	-4580.5
13	-3515.2
14	6389.86666666667
15	14741.6
16	-9808.83333333334
17	-28199.0666666667
18	1782.66666666667
19	4003.33333333333
20	2658.7
21	582.933333333334
22	15528.8333333333
23	241.333333333328
24	16252
25	-1837.86666666667
26	4545.06666666667
27	-13896.8
28	-13593.1666666667
29	-10745.3333333333
30	34519.5
31	2902.3
32	41660.6333333333
33	4921.60000000001
34	2728.7
35	5253.73333333334
36	-14679.1
37	-16122.9
38	20347.9
39	29523.3
40	3730
41	-24340.3
42	-10552
43	2722.70000000001
44	-4922.5
45	3374.5
46	-10804.7
47	19630.2666666667
48	12338
49	-21193.7666666667
50	-29095.3333333333
51	-1316.43333333333
52	-69367.3666666667
53	203.833333333343
54	65678.8
55	-1668.56666666667
56	70333.5666666667
57	23782.8
58	10579.5
59	-40143.5666666667
60	14362.8
61	16608.6333333333
62	-6745.7
63	18886.4
64	-16730.6666666667
65	6789.2
66	-5970.06666666667
67	2843.7
68	-14129.6
69	-32140.2666666667
70	2825.6
71	30660.4
72	4634
73	-5156.83333333333
74	3546
75	22325.9
76	-8564.4
77	-4445.73333333333
78	2654.63333333333
79	8643.73333333333
80	6646.1
81	2586.53333333333
82	5940.3
83	19742.2333333333
84	-4560
85	-10056
86	-4395.73333333333
87	12637.8666666667
88	6317.96666666667
89	-5899.2
90	-31070.4
91	2042.9
92	-10624.9
93	17784.5
94	36230.7666666667
95	16985.2
96	-3157.56666666667
97	-3326.43333333333
98	7503.6
99	22335.6
100	5120.9
101	17331.8666666667
102	12900.9
103	-3003.76666666667
104	17583.1
105	-18797.7333333333
106	-9619.6
107	-10226.9
108	10681.0333333333
109	80258.1
110	-2927.9
111	15847.1666666667
112	11114.5333333333
113	-28772.2666666667
114	-39054.9666666667
115	-5726.53333333333
116	3778.5
117	29804
118	-31801.6666666667
119	48418.8
120	14913.7666666667
121	53598.4333333333
122	-22267.6
123	-6828.76666666667
124	3014.3
125	7120.8
126	6371.06666666667
127	-7876.9
128	-8109.06666666667
129	-12075.4666666667
130	-32659.7333333333
131	-31064.2666666667
132	-35403.3666666667
133	20862.4
134	-11175.2666666667
135	17359.0333333333
136	-5634.3
137	607.700000000001
138	-42390.6666666667
139	-20753.9
140	29002.4
141	-4793.5
142	-1822.53333333333
143	12924
144	-1805.86666666667
145	8765.23333333334
146	33660.1
147	6915.83333333333
148	2311.76666666667
149	-4297.33333333333
150	6902.66666666667
151	17244.8
152	21145.6
153	-14772
154	-24696.1666666667
155	23114.4
156	-7876.16666666667
157	8168.8
158	7421.9
159	3647.2
160	50312.8
161	-14675.7
162	11017.7333333333
163	19828.4
164	18702.9333333333
165	-4822
166	-37799.8333333333
167	3493.03333333333
168	-3802.53333333333
169	12981.4333333333
170	-13549.8666666667
171	-13655.9666666667
172	-12023.9
173	36574.8333333333
174	-9169.9
175	-3107.73333333333
176	-4071.6
177	-2046.39999999999
178	2678.4
179	18062.0333333333
180	-12350
181	17373.3
182	-51655.7666666667
183	-26028.2666666667
184	-28710.9333333333
185	21637.2333333333
186	14758.7
187	6537.5
188	-29489.6
189	24445.7
190	-16554.9
191	-35566.4666666667
192	2610.36666666667
193	53165.2
194	-1706.7
195	-20214.4
196	24667.3666666667
197	-7355.33333333333
198	-9516.43333333333
199	-10058.6666666667
200	-241.199999999997
201	12624.9
202	-7629.1
203	6266.13333333333
204	-8324.5
205	30895.7
206	-3707.90000000001
207	-10081.7
208	29914.2666666667
209	6220
210	4411.2
211	9197.56666666667
212	-500.799999999999
213	24037.5666666667
214	-5458.5
215	-15676.9
216	7217.73333333333
217	-10382.8
218	-1146.13333333334
219	-654.266666666666
220	7731.1
221	-15664.4
222	33635.8333333333
223	15315.6
224	-15880.2
225	24972.4
226	-2799.6
227	6943.3
228	-109860.966666667
229	16854.3666666667
230	47431.6
231	24564.2666666667
232	6238.13333333333
233	3960.96666666667
234	-11436.9666666667
235	15009.9666666667
236	2436.66666666667
237	-36018.0666666667
238	3002.1
239	-7902.4
240	39100.4
241	3650
242	-35359.3
243	-7087.60000000001
244	17104.6666666667
245	-3430.83333333333
246	-21733.4333333333
247	-37928.4666666667
248	-139068.566666667
249	10517.7333333333
250	3068.3
251	1169.2
252	4590.2
253	-9859.9
254	-14385.3666666667
255	-4681.9
256	11432.1
257	5724.3
258	5359.2
259	19027.2
260	-4527.43333333333
261	80162.4
262	-275.866666666667
263	-6003.96666666667
264	2205.46666666667
265	-6454.8
266	-1118.93333333333
267	-5821.43333333334
268	5890.5
269	-13107.1666666667
270	-4788.7
271	-11972.4
272	10709.4666666667
273	1966.66666666667
274	-5067.2
275	23966.1
276	-4857.6
277	-29150.7
278	-1739.06666666667
279	22404.7666666667
280	-1257.46666666666
281	-8665.2
282	34865.0666666667
283	-121827.966666667
284	21102.5
285	6151.9
286	-3756.8
287	-1698.76666666667
288	16608.4
289	-22633.7666666667
290	-28192.4666666667
291	17282.3
292	-14059.6333333333
293	11226
294	1896.7
295	5327.43333333333
296	31846
297	27154.4
298	25941.9
299	-5430.66666666666
300	15539.7333333333
301	46608.6666666667
302	1519.56666666667
303	58370.5
304	10963.6
305	-3723.5
306	28987.9
307	-43807.1
308	-5552.7
309	18217.2
310	-9080.03333333333
311	7363.10000000001
312	-3675.03333333333
313	-49072.4666666667
314	-100994.166666667
315	5608.43333333333
316	1993.6
317	-23959.2
318	-55788.7
319	9030.40000000001
320	-75220.2666666667
321	-134
322	-10062.8
323	7863.2
324	4733.86666666666
325	15907.3
326	6023.2
327	4494.7
328	-6540.8
329	29286.2333333333
330	54629.7
331	-19759.7333333333
332	38553.7
333	-53488.3
334	12329.0666666667
335	16713.2
336	-2388.16666666667
337	4352.8
338	9594.3
339	-5491.73333333333
340	39268.1333333333
341	-27356.2666666667
342	-13890.4
343	-26217.8
344	-9461.56666666667
345	-3068.7
346	-33938.9
347	16433.6
348	-40674.9666666667
349	-6326.8
350	231.300000000003
351	-7877.3
352	9306.4
353	10862.9666666667
354	349.600000000006
355	-10302.7
356	-46807.4666666667
357	37580.9333333333
358	-52448.5666666667
359	4465.2
360	-22642.5
361	13212.8
362	-15320.4333333333
363	-21445.0333333333
364	5152.7
365	-1656.66666666667
366	-16590.6666666667
367	4046.66666666667
368	-3288.39999999999
369	29859.0666666667
370	-24592.5666666667
371	-11904.7
372	-1459.7
373	13664.9333333333
374	21143.5666666667
375	37125.7
376	20337.2
377	6481.83333333333
378	12650.2666666667
379	8125.76666666667
380	3179.63333333333
381	-3185.96666666667
382	-11842.8
383	-32191.7333333333
384	-33985.2333333333
385	-6830
386	16441.3666666667
387	-1065.2
388	16749.6
389	2994.39999999999
390	2374.7
391	-22030
392	-4601.86666666667
393	7898.7
394	-1083.33333333333
395	26676.9
396	19271.3333333333
397	38490.5333333333
398	14976.2666666667
399	-31818.4666666667
400	-4608.3
401	29214.8333333333
402	-74221.7
403	-149.599999999999
404	-65095.0666666667
405	7782
406	9068.83333333333
407	-2180
408	1177.7
409	-15347.1
410	21448.4333333333
411	22165.4666666667
412	-2576.56666666667
413	-130341.666666667
414	-9241.2
415	-2534.06666666667
416	-1183.5
417	3284.63333333333
418	-1657.76666666667
419	28362.5
420	-8994.1
421	40983.2333333333
422	29867.2
423	-45211.2
424	53900.5666666667
425	-27701.2
426	-376.666666666664
427	2300.8
428	16137.6
429	4126.9
430	-17897.7
431	15274.3
432	42496.3666666667
433	51799.3
434	20995.8666666667
435	-619.433333333334
436	-15646.5
437	-15597.2
438	-4042.26666666667
439	11753.1333333333
440	14511.2
441	-29440.8
442	23666.5333333333
443	36469.2
444	-2057.2
445	-74191.7666666667
446	24076.3
447	-17205.8666666667
448	7310.4
449	-38615.2
450	-11258.9
451	3163.86666666667
452	26270.8333333333
453	-7746.9
454	-3460.53333333333
455	-2004.4
456	18858.6333333333
457	-11301.8666666667
458	-10620.3
459	20931.0333333333
460	13149.5
461	33784.8
462	10329.3333333333
463	50122.5
464	-1095.86666666667
465	-5429.7
466	14550.6666666667
467	-8161.03333333333
468	-21930.0666666667
469	2039.2
470	2545.7
471	-23987.2333333333
472	-13497.8666666667
473	5698.03333333333
474	23490.9
475	28232.8
476	21848.2666666667
477	49537.2
478	2702.13333333333
479	21959.5
480	-22697.3
481	-4986.1
482	10266.6666666667
483	26545.9
484	-10521.7
485	15363.8666666667
486	-7215.86666666667
487	-33626.8
488	-13818.8
489	-4258.5
490	-22670.3
491	-4200.56666666667
492	-7051.56666666667
493	18340.5
494	11755.6
495	-6664.7
496	13671.7333333333
497	72534.2333333334
498	-2914.13333333333
499	6206.4
500	-3775.3
501	20827.6
502	-4245.16666666667
503	-14601.3666666667
504	882.099999999999
505	22340.3
506	-9082.9
507	-1637.2
508	4370.8
509	15247.2
510	-12236.1
511	6568.96666666667
512	-7429.3
513	-4658.83333333333
514	-2473.7
515	23079.1666666667
516	7965.73333333334
517	-54669.7666666667
518	4071.83333333334
519	-32563.3666666667
520	36706.5333333333
521	7206.76666666667
522	13624.8
523	5945.2
524	2484.1
525	4023.83333333334
526	-40700.9333333333
527	-1314.9
528	-38539.2
529	19202
530	-10187.1
531	6363.9
532	7583.03333333334
533	-433.200000000001
534	-13243.7333333333
535	14043.2
536	-52165.3
537	1719.10000000001
538	-6054.53333333333
539	-10988.7666666667
540	27614.1666666667
541	-31439.3666666667
542	-4872.7
543	9566.1
544	12280.1
545	8235.6
546	-39244.1666666667
547	57209.4333333333
548	13684.6666666667
549	6606.8
550	14813.4666666667
551	-44457.9666666667
552	-8467.5
553	-5286.4
554	7928.43333333333
555	-19259.1666666667
556	10929.2
557	-18365.0666666667
558	5888.96666666667
559	33270.5666666667
560	-22556.8333333333
561	14600.3
562	-3690.1
563	-2243.6
564	14807.7
565	804.4
566	11171.8333333333
567	9396.3
568	-19479.3
569	5424.13333333333
570	8948
571	7322.1
572	11023.7
573	-175575.666666667
574	11678.9333333333
575	-15919.2
576	21556
577	20608.8
578	30918.5333333333
579	21634.8
580	23766.8
581	-1565.16666666666
582	7593.06666666667
583	5439.7
584	-6504.86666666667
585	14643.3333333333
586	23574.4
587	-52248.45
588	-876.700000000001
589	-1817.2
590	43114
591	22331.3333333333
592	4956.66666666667
593	-53764.2666666667
594	824.933333333334
595	-32437.1
596	23548.7666666667
597	18236.4
598	21073.7
599	-22219.3666666667
600	5373.36666666666
601	-12087.5666666667
602	11292.5333333333
603	61487.9
604	970.700000000001
605	-4255.2
606	46133.6333333333
607	8086.53333333333
608	-36510.8
609	-18226.9666666667
610	-2888.8
611	-9171.73333333334
612	5647.7
613	-8245.2
614	-34106.9333333333
615	-2168.53333333333
616	-59377.4666666667
617	34095.2
618	70945.6
619	-41313.1
620	7706.66666666666
621	-21560.2666666667
622	38461.6
623	17318.9
624	12161.7
625	11342.2666666667
626	30662.9
627	22287.7
628	2139.03333333333
629	-1594.39999999999
630	770
631	8727.63333333333
632	-13070.5333333333
633	-270
634	-260.099999999999
635	-1710.7
636	4766.8
637	14216
638	-24828.9333333333
639	7854.53333333333
640	1570
641	-58625.6666666667
642	-3126.66666666666
643	8060.4
644	21838.2666666667
645	-23549.5666666667
646	22888.3666666667
647	82801.3
648	15640.9
649	6296.5
650	7389.60000000001
651	-9749.3
652	7789.46666666667
653	-3420
654	-16542.4
655	3764.7
656	28646.8
657	-11863.6
658	4081.06666666667
659	14300.3333333333
660	-2638.16666666667
661	-5398.8
662	-11978.2666666667
663	66769.3
664	44567.0333333333
665	38295.4333333333
666	-37152.1333333333
667	7522.89999999999
668	43972.3
669	17410.7
670	-6160.3
671	23827.0333333333
672	8341.23333333333
673	-12832
674	9459.46666666667
675	33567.8666666667
676	-5983.9
677	9960.8
678	-9398.10000000001
679	50925.3
680	2299.7
681	35380.1333333333
682	-26665.4
683	-3002.43333333333
684	20326.4
685	-23016.7
686	8301.96666666667
687	-41219.9
688	6166.66666666667
689	-7198.5
690	-22026.1666666667
691	36665.9666666667
692	7135.9
693	-14456.9
694	13784
695	6102.4
696	9953.9
697	739.833333333336
698	21270.4
699	15887.0333333333
700	18325.2
701	26849.6333333333
702	-53757.4
703	-6139.3
704	1744.4
705	-6003.63333333333
706	-93466.9666666667
707	21072.5
708	-135.733333333334
709	2974.13333333333
710	8696.5
711	27974
712	-34939.6
713	-31146.0666666667
714	32788.6666666667
715	19468.4333333333
716	40354.4
717	17452.5
718	-3922.66666666667
719	21507.6
720	3737.3
721	12361.6
722	17409.5666666667
723	17333.7
724	26940.2666666667
725	-14359.5
726	2215.86666666666
727	40102.2666666667
728	40572.5333333333
729	19093.8333333333
730	1538.66666666667
731	14121.4666666667
732	9820
733	-3801.7
734	9541.36666666667
735	-48539.1666666667
736	26506.4
737	13150.8333333333
738	-27313.6666666667
739	21566.5333333333
740	4499.6
741	-18713.3666666667
742	23414.8
743	-27099.4666666667
744	1185.16666666667
745	-30531.6666666667
746	408.700000000001
747	-1067.6
748	4513.2
749	23741.7
750	155.199999999997
751	-16208.1333333333
752	35458.7
753	252
754	9984.10000000001
755	55017.7333333333
756	-7531.16666666667
757	-2168.39999999999
758	-18058.9666666667
759	-84.5
760	-617.366666666667
761	-7920.7
762	-14126.1
763	43671.9
764	-22267.5
765	18417.3666666667
766	-43211.7666666667
767	5625.43333333333
768	-15898.3666666667
769	4130.83333333334
770	2733.86666666667
771	17741.6
772	-23331.1666666667
773	46137.9
774	49381.1333333333
775	507.5
776	16623.3
777	19732.4
778	17266.0333333333
779	-18058.2666666667
780	-13442.2333333333
781	-27030.8333333333
782	22344.9
783	18491.2333333333
784	7709.7
785	39300.1333333333
786	10550.0333333333
787	780.400000000001
788	72529.5666666667
789	-4886.1
790	-3850.8
791	-7242.9
792	-8278.7
793	997.366666666669
794	38811.2
795	-16776.4
796	62968.6666666667
797	15515.3666666667
798	-7758
799	-17938.6666666667
800	32410.1333333333
801	27046
802	-7560.5
803	7493.16666666667
804	-12178.5
805	198.5
806	-10012
807	3195.2
808	-32608.45
809	-27648.3666666667
810	1397.46666666667
811	-3511.2
812	25969.5
813	38700.6333333333
814	-15345.9666666667
815	-39732.1666666667
816	17788.1333333333
817	-22681.3
818	16749.2
819	24143.2333333333
820	-13106.8
821	31960.5333333333
822	22276.1333333333
823	28765.9
824	-36933.1666666667
825	1318.53333333334
826	-23311.0666666667
827	-118624.966666667
828	33991.1666666667
829	5170.7
830	2004.7
831	19070.4
832	-36970.7666666667
833	6620.4
834	111330.433333333
835	11618.5
836	-8664.43333333333
837	-8032.5
838	30689.9
839	-6380.16666666667
840	-2786.46666666667
841	8405.73333333333
842	-9584.8
843	-14739.3333333333
844	18833.3333333333
845	-4610.4
846	30737.3666666667
847	4767.7
848	6584
849	-14669.8666666667
850	-468.399999999998
851	10094.9333333333
852	-3535.5
853	39587.3
854	39788.4
855	505.433333333334
856	57064.4
857	-12339.0666666667
858	4583.60000000001
859	-1048.4
860	5055.7
861	-11817.1666666667
862	744
863	-18578
864	38895.6
865	10801.3
866	-10878.9
867	18649.3333333333
868	21192.8
869	2115.23333333333
870	-10666.4
871	-13134.8333333333
872	-20712.6666666667
873	47794.8
874	64307.3
875	10545.5666666667
876	-30484.2666666667
877	-15372.8
878	14248.3
879	17485.9
880	24656.7
881	-13975.4
882	3266.3
883	63141.5
884	29233.7333333333
885	7623.83333333333
886	4742.5
887	-1636.3
888	-4471.1
889	2940.4
890	18163.5
891	-10136.3
892	-10586.8
893	-39333.5666666667
894	-24352.4
895	25360.4
896	-51360.4666666667
897	7204.4
898	-8759.36666666667
899	47968
900	-8154.3
901	25166.8
902	-1161.96666666667
903	23423.3
904	34019.3
905	23474
906	9621.06666666667
907	-15114.2666666667
908	-19000.3666666667
909	40899.1
910	6200.13333333334
911	2522.26666666666
912	4016.89999999999
913	6125.03333333334
914	17855.6
915	-13933.8333333333
916	100757.95
917	11934.5
918	-6404.8
919	30773.5
920	19862.9
921	-2383
922	41985.2
923	-47079.4666666667
924	17520.4
925	20338.9
926	-40923.3
927	3670.03333333333
928	13582.4
929	-36388.3666666667
930	20282.1
931	42675.1666666667
932	5711.6
933	12517.2
934	-38680.4
935	13383.2
936	5560.4
937	16610.5
938	-25362.7666666667
939	-2077.60000000001
940	23549.0666666667
941	-22486.1666666667
942	15560.5333333333
943	35110.8
944	-18470.0333333333
945	-1268.56666666667
946	86.3999999999978
947	-3292.53333333334
948	-587.200000000001
949	3252.56666666667
950	39417.6
951	2178.3
952	34232.5
953	1073.9
954	4744.56666666667
955	-8810
956	-11189.3333333333
957	-10449.6
958	-59618.6666666667
959	-50147.2666666667
960	31867.6
961	-32845
962	-7600.1
963	11184.4
964	3078.8
965	8458.66666666667
966	15843.6
967	-8538.3
968	7175.1
969	-38579.4666666667
970	-3.60000000000036
971	-13987.8666666667
972	6951.33333333333
973	27092.2333333333
974	3014.26666666667
975	-20027.5
976	13844.4
977	71630.8
978	54583.8333333333
979	-24219.7333333333
980	-4539.86666666667
981	20395.0333333333
982	-5258.63333333334
983	3894.1
984	11167.8666666667
985	5653.2
986	-7709.23333333333
987	-12604.0666666667
988	2432.53333333333
989	1606.39999999999
990	840.699999999997
991	41076.2666666667
992	15912.1
993	24487.5
994	-52041.5
995	-34928.5666666667
996	12956.2333333333
997	-18483.1
998	1871.2
999	12100.8
1000	7049.06666666667
