# Supplementary material for: Chromosome Copy Number Variation and Control in the Ciliate Chilodonella uncinata
Source: PLoS One. 2013 Feb 20;8(2):e56413. doi: 10.1371/journal.pone.0056413 (PMC3577910; doi:10.1371/journal.pone.0056413)
Supplement: Dataset S1 — Chromosome copy numbers from the experimental and simulated cell lines of Dataset of Chilodonella uncinata . dataset.zip is a compressed file. exp_data.csv contains the experimental data derived from qPCR analyses (Cell.line = original cell line; Time = time point of the DNA extraction; DNA.extract = DNA extract replicate; Gene = macronuclear chromosome; CNPC = copy number of the macronuclear chromosome per cell). The remainder of the CSV files are from the simulations. Each CSV file contains data on 1000 simulations where the change in variance from initial to final for each simulation is stored under column ‘x’. See _readme.txt in the compressed file dataset.zip for documentation of the file names. (ZIP) [file pone.0056413.s002.zip › dataset_S1/EF_omega0.6.csv]

	x
1	7220.3
2	7725.06666666667
3	3808.8
4	2948.26666666667
5	-16435.3
6	4710.29999999999
7	-8059.6
8	-13322.3
9	36680.6666666667
10	-2586.4
11	-4330
12	23897.9
13	4844.7
14	-3652
15	-7178.5
16	25439.0666666667
17	421.066666666668
18	1700.93333333333
19	6957.56666666667
20	7147.7
21	13373.9
22	-3886.43333333333
23	-22212.7
24	15383.8666666667
25	-20351.2
26	-3223.7
27	41176.5333333333
28	13447.8333333333
29	-20358.1
30	-9983.26666666666
31	17964.5
32	-2529.6
33	-64006.9
34	10937.3333333333
35	23920.5
36	13427.2
37	39340.5333333333
38	-32143.4666666667
39	-31691.3666666667
40	-42965.8666666667
41	15703.7
42	-24397.7666666667
43	-20513.8333333333
44	12643.4333333333
45	14853.3666666667
46	-1659.2
47	13474.1
48	10521.0666666667
49	12763.8333333333
50	4399.56666666667
51	-49036.9666666667
52	-45988.5333333333
53	11364.8
54	16624.3666666667
55	-1006.1
56	-8707.36666666666
57	293.733333333334
58	5742
59	8419.6
60	-7537.06666666667
61	-5937.33333333333
62	18318.1333333333
63	-1020.43333333333
64	6542.26666666667
65	-8247.6
66	-17123.4333333333
67	36951.0333333333
68	568.933333333332
69	-23012.8333333333
70	27812.7666666667
71	13827.7666666667
72	-14562.4
73	-18243.3
74	-18526.5333333333
75	30913.5
76	6350.7
77	8410.5
78	10536.1333333333
79	5927.2
80	-14511.5
81	-21357.5
82	-15532
83	-8350.26666666667
84	-26803.9666666667
85	-48522
86	3670.36666666667
87	507.9
88	16995.8666666667
89	-20484.9
90	1142.3
91	-28388.7
92	-12834.3666666667
93	-22017.0333333333
94	9537.46666666667
95	75728.9333333333
96	-11786.4333333333
97	-60870.6666666667
98	27484.1333333333
99	12523.7666666667
100	22743.9
101	-11789.2
102	-9013.89999999999
103	11119.4333333333
104	2672.4
105	-17747.8666666667
106	-22153.4666666667
107	8081.2
108	1634.1
109	23146.8
110	-18289.1666666667
111	-57138.8
112	-10747.7
113	4043.2
114	-33874.2666666667
115	-52406.3666666667
116	31241.0666666667
117	18954.1333333333
118	-38885.3333333333
119	1694.56666666667
120	46900.4
121	-26896.8
122	2011.3
123	21831.8666666667
124	2526.9
125	1345.7
126	27800.9
127	-25004.3666666667
128	-33767.8666666667
129	11364
130	25791.6
131	605.433333333334
132	9751.16666666667
133	24164.4
134	3585.9
135	30694.5333333333
136	3153.76666666666
137	-39816.1666666667
138	17278.7666666667
139	3443.06666666667
140	-56719.2
141	4997.5
142	-29040.7
143	23483.3333333333
144	-6964.8
145	13560.0333333333
146	-8385.3
147	-8089.83333333333
148	-45011.3666666667
149	-5537.1
150	19051.5
151	26833.8666666667
152	8960.7
153	-8268.23333333333
154	7254.7
155	4702.26666666666
156	19782.8
157	12160.4
158	-4536.8
159	-13396.1
160	-2556.8
161	1999.6
162	6802.96666666666
163	-5561.90000000001
164	-9922.8
165	4384
166	14290.4
167	19511.8333333333
168	-25567.3333333333
169	-1265.06666666667
170	35087.2
171	-21864
172	569.299999999999
173	-63703.6666666667
174	-8938.8
175	3339.1
176	18436.6666666667
177	-28362.7
178	14556.5666666667
179	9594.4
180	-7138.7
181	-25094.6666666667
182	-473.599999999999
183	54212.8333333333
184	-17402.4
185	95881.0666666667
186	-6401.23333333334
187	-18131.7666666667
188	-26203.6
189	21847.4333333333
190	2852
191	-3154.4
192	1315.2
193	-6689.7
194	12983.6
195	-5751.2
196	-8799.16666666667
197	-44442.9666666667
198	-24055.3666666667
199	-1621.7
200	-31196.9666666667
201	97723.5666666667
202	-1013.9
203	18028.1666666667
204	3860.13333333333
205	7386.93333333333
206	-22225.8666666667
207	-3994.5
208	-6253.2
209	22389.7
210	14136.1333333333
211	-945.233333333334
212	43233.8666666667
213	-2963.73333333333
214	75735.4333333333
215	-962.400000000001
216	-3525.5
217	-276.833333333328
218	15331.8666666667
219	7510.73333333333
220	-1273.46666666666
221	-16372.3
222	-5861.6
223	1339.03333333333
224	10458.1333333333
225	-11816.3
226	-1542
227	-966.299999999999
228	-7160.26666666667
229	-20468.1666666667
230	-6768.26666666666
231	-13999.3666666667
232	-32438.9666666667
233	-4159.83333333333
234	-22169.7666666667
235	11423.0666666667
236	2778.39999999999
237	48234.9
238	5076.96666666667
239	15668.5
240	-1605.6
241	17933.1
242	-4637.3
243	-30250.6666666667
244	31919.2
245	11248.1
246	16991.3
247	33794.7
248	2841.76666666668
249	384.700000000001
250	24986.9
251	-8578
252	25646.3
253	-7476.96666666667
254	9807.73333333333
255	9240.23333333333
256	55658.6333333333
257	18116.3
258	2894.93333333333
259	-7877.36666666667
260	51163.2
261	-6755.63333333333
262	-23765.6666666667
263	-1917.76666666667
264	-27196.8
265	-28825.6
266	-13608.4
267	6595.33333333334
268	-9221.3
269	-19026.4
270	7585.56666666667
271	52111.8666666667
272	5775.1
273	36674.5333333333
274	5443.6
275	1326.93333333333
276	878.799999999999
277	25965.3333333333
278	8859.46666666667
279	6350.16666666667
280	4925.76666666667
281	-5391.23333333333
282	-892.166666666668
283	-162.399999999994
284	11507.3666666667
285	12140
286	-8704.9
287	16291.9
288	18458.9333333333
289	15603.3666666667
290	-90287.5666666667
291	2155.86666666667
292	-2255.46666666667
293	27693.3
294	65098.5
295	-14900.7
296	292.400000000001
297	7233.06666666667
298	-9420
299	6775.63333333333
300	-16899.8666666667
301	30909.5
302	-13418
303	-1634.53333333334
304	16494.4
305	-5078.36666666665
306	19301.9666666667
307	-42882.2666666667
308	-1427.9
309	-6994
310	15282.1333333333
311	13207.5666666667
312	-2029.5
313	10029.1
314	11248.9
315	7724.83333333334
316	-1548.26666666667
317	65728.1666666667
318	-7832.13333333333
319	-14383.5
320	1852.8
321	6878
322	10140.1666666667
323	-5523.23333333333
324	-18359.1666666667
325	-8291.1
326	-6456.63333333334
327	7740
328	12203.1666666667
329	-447.6
330	3417.29999999999
331	20306.4333333333
332	9226.76666666666
333	-27656.4666666667
334	2936.66666666666
335	16049.5
336	13087.3333333333
337	2432
338	-20364.2666666667
339	43985.2
340	1061.73333333334
341	27026.9
342	15822.9333333333
343	-556.400000000009
344	3192.5
345	6889.63333333334
346	2563.2
347	-6641.86666666667
348	-2066.26666666666
349	-23429.9
350	18066.7
351	11504.2666666667
352	-15754.1
353	-10054.5
354	27085.7333333333
355	11667.2333333333
356	45143.2
357	-2861.6
358	-9089.56666666667
359	-6660.16666666667
360	-4414.36666666666
361	23949.6333333333
362	16847.1
363	-17647.7333333333
364	17007.6
365	-3387.86666666667
366	-12763.5
367	143.466666666667
368	3790.26666666667
369	3534
370	-12418.4333333333
371	3221.06666666667
372	35968.9333333333
373	-2296.56666666667
374	6860
375	-8420.7
376	14976.7
377	695.699999999997
378	-39220.2666666667
379	15040.9
380	-18247.5
381	-5250.16666666667
382	57402.1666666667
383	2640
384	10532.4
385	-6056.66666666667
386	39269.0666666667
387	16238.3
388	17004.9
389	5408.9
390	-14203.9
391	-2115.5
392	2430.76666666667
393	-3269.5
394	-35627.6
395	11944
396	17028.3666666667
397	5225.03333333333
398	-1613.2
399	5778.93333333333
400	109.866666666667
401	-31389.1666666667
402	2604.5
403	-4293.33333333333
404	42457.6
405	-3405.7
406	10663.9
407	23302.2666666667
408	-6577.56666666667
409	34090.7
410	5195.09999999999
411	54813.4
412	-34317.9
413	-20164.7
414	-32828.1666666667
415	-1855.2
416	9938.9
417	22994.2333333333
418	-47573.5
419	11320.9333333333
420	10192.8333333333
421	28165.2
422	7673.33333333333
423	-3432
424	-52960.3666666667
425	-8150.39999999999
426	-16464.1
427	14576.1333333333
428	-4487.1
429	20459.3666666667
430	18794.2
431	-6295.6
432	-65371.8666666667
433	-52933.5166666667
434	37647.2
435	62323.6
436	14374.6666666667
437	13915.2
438	7252.5
439	11098.4
440	-44460.8
441	-18095.2
442	-26674.5
443	7703.5
444	-21599.7
445	-4617.2
446	16965.9666666667
447	-21898.1666666667
448	-12326.1333333333
449	23130.9666666667
450	55398.1
451	36645.4333333333
452	-18818.7
453	9982.66666666667
454	-56870.3333333333
455	26364.7
456	8436.13333333334
457	69181.3333333333
458	-26050.2666666667
459	-5630.7
460	-32313.9666666667
461	-59619.3666666667
462	-11742.7
463	6910
464	16567.4333333333
465	-5834.4
466	15078.0333333333
467	10492.5
468	-15533.8666666667
469	15285.0333333333
470	-14143.6333333333
471	24023.8333333333
472	9644.4
473	-26265.7
474	30146.2666666667
475	-2684.43333333333
476	-22451.3
477	7351.6
478	-22126.2666666667
479	14909.7333333333
480	1013.36666666667
481	25462.4
482	8752.26666666667
483	-2462.53333333333
484	40015.8666666667
485	582.800000000003
486	-23282.1333333333
487	-26693.5666666667
488	-8635.6
489	5212
490	6435.60000000001
491	-36807.5
492	10233.7666666667
493	9148.93333333333
494	12988.1666666667
495	-7795.7
496	-21184.5
497	15917.3
498	20636.2666666667
499	7409.3
500	5016.93333333333
501	24624.8333333333
502	29895.2333333333
503	2175.46666666667
504	-17492.1666666667
505	24242.4
506	12941.4333333333
507	6310.7
508	33528.6666666667
509	14266.6333333333
510	23643.9
511	21952.1
512	5934.1
513	27346
514	26.5333333333365
515	-17799.6
516	-10192.9
517	16123.6
518	-8263.03333333334
519	-11038.6333333333
520	-5008.5
521	9826.5
522	1834.13333333333
523	37459.0333333333
524	-698.899999999998
525	16165.8666666667
526	-10632.9666666667
527	6148.76666666667
528	4576.56666666667
529	18584.7
530	-31797.4666666667
531	-21886.8666666667
532	6511.2
533	29794
534	9594.4
535	82488.5
536	-636.866666666669
537	13131.7333333334
538	1755.2
539	25768
540	-13744.6666666667
541	30713.3333333333
542	5388
543	16723.7333333333
544	-5672.53333333333
545	-588
546	-3015.7
547	-531.433333333334
548	-2974.76666666667
549	19587.6
550	-394.366666666669
551	-17166
552	7429.06666666667
553	755.200000000001
554	29533.9
555	-2005.06666666667
556	-14887.7333333333
557	8265.03333333333
558	49962.1
559	3988.1
560	-52633.1
561	-17828.2666666667
562	-15170.0666666667
563	1372.83333333334
564	30424.1
565	1238.13333333333
566	24670.0333333333
567	-5614.9
568	-9967.89999999999
569	12538
570	-4999.43333333333
571	1398.5
572	18262.1
573	28147.6333333333
574	9437.6
575	-50173.4666666667
576	15056.8333333333
577	26909.7333333333
578	10305.5
579	-4687.86666666666
580	6727.86666666667
581	2275.76666666667
582	6277.1
583	7193.7
584	78738.9
585	5588
586	-8973.06666666667
587	-3134.16666666666
588	19656.2333333333
589	-12941.4333333333
590	1309.1
591	12387.5
592	-20734.2666666667
593	-6766.16666666666
594	-10527.6
595	6238.13333333333
596	56267.6
597	14219.6
598	35460.9
599	-16.9333333333343
600	-8958.13333333333
601	49789.1
602	-11508.4
603	51113.0666666667
604	-1690.3
605	4005.43333333333
606	21.0333333333328
607	-11857.2
608	-4452.63333333333
609	2191.86666666667
610	-1681.86666666667
611	-490.666666666666
612	-26546.1666666667
613	-16922.4
614	-3462.8
615	-14123.0666666667
616	-33030.4
617	-9134.8
618	115478.833333333
619	-10371.2
620	38228.5
621	-1610.5
622	31374.8
623	-4008.63333333333
624	25085.8
625	3575.6
626	-10561.8333333333
627	-6050.26666666666
628	1730.1
629	17382.1333333333
630	971.199999999999
631	-3868.76666666667
632	12343.7
633	-58911.5
634	-9315.33333333333
635	13791.3
636	-46400.6833333333
637	-6764.8
638	-708.76666666667
639	-19731.5
640	-14773.5
641	8479.2
642	-23316.5666666667
643	8792.39999999999
644	-9874.96666666667
645	-44312.4666666667
646	-8196.1
647	6192
648	-22767.4666666667
649	-22159.6333333333
650	2400.76666666667
651	-38705.7
652	-1649.1
653	-24139.2
654	-15156.5
655	-10527.1
656	-8139.33333333333
657	-14042.6666666667
658	469.5
659	-11052.4
660	12461.0666666667
661	-5265.03333333333
662	-43163.4666666667
663	-93522.3
664	422.966666666667
665	11499.7333333333
666	7937.46666666667
667	27834.1333333333
668	13904
669	45841.8666666667
670	-7146.43333333333
671	14736.4
672	175.366666666661
673	4893.36666666666
674	-4857.86666666666
675	31653.5
676	40118.8
677	-20059.1
678	-12001.6
679	19233.5
680	-27570.6
681	-10968
682	5332.7
683	203.233333333337
684	2776.66666666667
685	-20736.1333333333
686	-5556.63333333334
687	-21154.7
688	267.200000000001
689	13013.3666666667
690	422
691	19848
692	5921.33333333333
693	-5224.23333333333
694	-7695.56666666667
695	-317.066666666666
696	-31469.6
697	-1865.6
698	6213.16666666666
699	-9424.3
700	2527.6
701	11913.0666666667
702	-19153.3
703	17934.3
704	365.1
705	-42837.0833333333
706	25978.9
707	3085.3
708	10609.8666666667
709	-36894.1
710	-13701.2
711	6871.03333333333
712	34496.7
713	-2152
714	-41447.7
715	-11896.5
716	1655.23333333334
717	67460.5
718	-7197.86666666667
719	-84690.7
720	-7770.5
721	6955.5
722	25072.5
723	10444.1
724	32617.6
725	-17702.8
726	-53545.4666666667
727	15452.5666666667
728	1681.23333333333
729	-42651.0666666667
730	-44924.5666666667
731	-4098.63333333333
732	-24757.1666666667
733	9848.4
734	7473.63333333333
735	10257.2
736	-46997.6666666667
737	-3545.1
738	6819.03333333333
739	7844.5
740	66432.7
741	2125.63333333333
742	-55563.4666666667
743	-3895.63333333333
744	17993.2
745	-7780
746	1956.39999999999
747	12419.2
748	4171.03333333333
749	11134
750	42987.6333333333
751	14706.3
752	-77627.4
753	26040.4
754	-14624.1666666667
755	-18947.6333333333
756	17669.2
757	3823.23333333333
758	5024.56666666667
759	-7251.6
760	4042.93333333333
761	-32952
762	21008.8
763	43303.6
764	8094
765	-15043.7
766	13604.9666666667
767	7384.4
768	-30974.3
769	64041.4666666667
770	6648.66666666666
771	70619.8666666667
772	-19484.9333333333
773	-32945.4
774	-9888.53333333333
775	-19162.5333333333
776	-5041.1
777	-47436.5666666667
778	2936.4
779	19773.5
780	10536.1
781	-31134.1666666667
782	19040.9
783	8163.86666666667
784	3950.36666666666
785	-43725.5666666667
786	-1150.86666666667
787	23807.6
788	-977.733333333337
789	2230.8
790	-13483.5666666667
791	31836
792	4929.7
793	-489.899999999994
794	-2353.86666666666
795	-7271.86666666667
796	6187.1
797	1128.3
798	18631.2333333333
799	-113171.566666667
800	63905.1
801	-6102.4
802	48195.5666666667
803	16427.1333333333
804	5018.56666666667
805	3717.56666666667
806	-9406.66666666667
807	8218.36666666666
808	24948.9
809	26010.4
810	28334.1333333333
811	4278.36666666667
812	9473.5
813	-13415.7
814	-716
815	-3631.5
816	19497.7
817	9982
818	-1775.43333333333
819	-24330.7333333333
820	-26709.1666666667
821	18487.8333333333
822	-9074
823	22443.9666666667
824	32142.8
825	-9644.5
826	22192.2666666667
827	-16968.4
828	-3410.53333333334
829	18507.2
830	1648
831	-61376.1666666667
832	15014.1333333333
833	-3186.5
834	-3988.13333333333
835	35233.1
836	-8399.2
837	-22623.6666666667
838	21900.9333333333
839	10989.3
840	-42538.7
841	-3198.96666666666
842	4688.9
843	-309.299999999999
844	33861.5666666667
845	-41345.9
846	16268.4
847	-4318.16666666666
848	13814.8
849	5676.3
850	-19405.9666666667
851	1407.03333333333
852	-8225.1
853	-17791.3666666667
854	-3523.86666666667
855	-11500.5333333333
856	12444.6333333333
857	20855.4666666667
858	14562.6666666667
859	-4279.2
860	27422.9333333333
861	-3673.46666666667
862	7450.16666666666
863	-55906.2666666667
864	-4386.53333333333
865	11089.6
866	15133.1
867	7229.36666666667
868	855.433333333334
869	13858.4
870	60671.3333333333
871	-6448.5
872	719.600000000002
873	-16199.7
874	10392.1666666667
875	-19928.7
876	-6622.93333333333
877	3957.1
878	5779.83333333333
879	10829.9
880	7056.16666666666
881	-10544.3666666667
882	8270.36666666667
883	1480.26666666667
884	-51507.7666666667
885	27996.5666666667
886	5792.76666666667
887	-8052.1
888	18783.5
889	7766.8
890	6379.46666666667
891	-69322.4
892	-697.466666666664
893	-11802.4
894	-38486.3
895	2588.96666666667
896	13588.3666666667
897	21050.4
898	10624
899	-7825
900	-3020.5
901	15638.8
902	-246.633333333333
903	-7594.5
904	-4658.8
905	98846.8
906	8094.1
907	3533.6
908	-20519.6
909	-63183.7
910	17491.5
911	-4874.03333333333
912	-5539.7
913	17889.6
914	-5139.56666666667
915	18808.6666666667
916	19134.9
917	-17485.8666666667
918	4822.9
919	-31767.3
920	-10168.9333333333
921	145391.6
922	-1763.36666666666
923	1463.5
924	-4594
925	3039.16666666666
926	-758.800000000003
927	-27829.7333333333
928	-3156.76666666667
929	332.233333333333
930	26071.2
931	12167.9
932	8893.06666666667
933	-51876.0666666667
934	-29757.3666666667
935	24396.2666666667
936	27694.5
937	11815.2
938	9331.06666666667
939	23812.6666666667
940	7068
941	-9726.16666666667
942	31518.7666666667
943	61587.5
944	13296.7
945	-4094.8
946	32724.5
947	-34540.85
948	21075.1
949	-14084.4
950	-561.333333333332
951	27415.9
952	1478
953	21341.3333333333
954	53030.3
955	1708.23333333333
956	-24889.5
957	13930.8
958	29117.1666666667
959	-18.6666666666679
960	-28647
961	-35965.7
962	-17262.4
963	-6649.23333333333
964	35754.3
965	3946.13333333333
966	-5468.7
967	1211.63333333334
968	46915.3
969	6247.2
970	261.599999999999
971	7080.03333333333
972	22576.2666666667
973	22933.9666666667
974	-58873.7666666667
975	8818.1
976	4956.66666666667
977	-4231.16666666666
978	25489.5666666667
979	7285.43333333333
980	21698.3
981	12788.4
982	2427.6
983	-8483.2
984	51287.2
985	-39347.7666666667
986	-27542.9333333333
987	9731.3
988	-53060.2666666667
989	-6555.1
990	-5177.2
991	5849.9
992	-18754.8
993	12733.3
994	8158.16666666667
995	45809.3
996	11377.9666666667
997	-9154.16666666666
998	-6583.6
999	-24510.6
1000	7507.36666666667
