# Supplementary material for: Chromosome Copy Number Variation and Control in the Ciliate Chilodonella uncinata
Source: PLoS One. 2013 Feb 20;8(2):e56413. doi: 10.1371/journal.pone.0056413 (PMC3577910; doi:10.1371/journal.pone.0056413)
Supplement: Dataset S1 — Chromosome copy numbers from the experimental and simulated cell lines of Dataset of Chilodonella uncinata . dataset.zip is a compressed file. exp_data.csv contains the experimental data derived from qPCR analyses (Cell.line = original cell line; Time = time point of the DNA extraction; DNA.extract = DNA extract replicate; Gene = macronuclear chromosome; CNPC = copy number of the macronuclear chromosome per cell). The remainder of the CSV files are from the simulations. Each CSV file contains data on 1000 simulations where the change in variance from initial to final for each simulation is stored under column ‘x’. See _readme.txt in the compressed file dataset.zip for documentation of the file names. (ZIP) [file pone.0056413.s002.zip › dataset_S1/EF_omega0.62.csv]

	x
1	-14581.2
2	41292.8
3	-4162.53333333333
4	-31532.2666666667
5	3075.03333333333
6	3641.56666666667
7	28027.3333333333
8	11496.2666666667
9	15289.1666666667
10	26649.3333333333
11	990.633333333331
12	19140.1333333333
13	15738.5
14	-6419.2
15	16441.6
16	1746
17	810.966666666667
18	-23384.5333333333
19	28048.2333333333
20	32760.2666666667
21	-49693.2666666667
22	18081.1
23	-12490.6666666667
24	-18407.3333333333
25	18572.2333333333
26	35478.6333333333
27	-13271.2
28	32734.4
29	-10158.9333333333
30	-805.566666666666
31	37543.2333333333
32	-33564.7666666667
33	1303.2
34	10918.5333333333
35	28548.8
36	-7634.06666666667
37	19717.2
38	-5259.2
39	23690.8
40	-86970.55
41	442.099999999999
42	-13970.2666666667
43	-997.966666666667
44	-1451.23333333334
45	41517.8666666667
46	61140
47	-5020.66666666666
48	-1143.5
49	8313.2
50	26601.4666666667
51	-22117.9
52	13617.2333333333
53	-5312.4
54	-8198.66666666667
55	15759.5
56	42765.2
57	7116.23333333333
58	-10708.4
59	-12667.3
60	-565.099999999999
61	5373.46666666667
62	8619.46666666667
63	9831.29999999999
64	6378.3
65	10704.7
66	10785.7
67	13719.9666666667
68	10745.2
69	12091.9666666667
70	18698
71	-24261.7333333333
72	-30288.1833333333
73	-8250.5
74	-15907.8333333333
75	20999.1
76	4192.4
77	1003.86666666667
78	-66486.5666666667
79	4005.2
80	34834.4
81	2494.4
82	-4165.33333333334
83	27541.5
84	-31693.9
85	-5217.7
86	8328.4
87	-11333.5
88	11027.8666666667
89	-10601.6
90	-22772.5333333333
91	6081.59999999999
92	82492.4
93	-3586.5
94	-3756.8
95	5096.5
96	2464.4
97	-10245.5
98	24641.5
99	-95929.7666666667
100	-20328.1666666667
101	-23627.8666666667
102	-3349.06666666667
103	-502.033333333333
104	2695.1
105	-11668.4
106	5706.13333333333
107	11632.5666666667
108	15967.3333333333
109	-10147.6
110	-13984.5
111	15090.8
112	-17278.4
113	-649.700000000004
114	9100.16666666666
115	29412.2666666667
116	-7150.76666666667
117	21103.0666666667
118	6544.53333333333
119	10410.3
120	-37082.4
121	-12522.1333333333
122	6852.8
123	-19302.1333333333
124	9127.76666666667
125	10711.9
126	15495.7
127	-8434.89999999999
128	-1057.26666666666
129	5480.13333333333
130	30209.8666666667
131	40945.9333333333
132	4940.13333333333
133	8085.33333333333
134	-3453.33333333333
135	-11692.4
136	17849.0666666667
137	10188.9333333333
138	-6695.6
139	-14437.9666666667
140	23616.7
141	1490.63333333333
142	10862
143	-37455.6
144	-7799.9
145	-12828.8
146	20892.6666666667
147	-5478.43333333333
148	18983.6333333333
149	-13767.1
150	49895.9
151	12931.1
152	32954
153	2356.5
154	11828.7666666667
155	21181.5
156	3957.86666666667
157	28520
158	53749.3333333333
159	2763.6
160	-572.566666666666
161	7138.36666666667
162	17304.9333333333
163	5209.2
164	-17756.1
165	15959.7
166	13025.2333333333
167	2396.93333333333
168	-11890.5
169	13498.7666666667
170	5036.26666666667
171	23310.9
172	31904.4
173	-6281.1
174	6232.1
175	12943.7333333333
176	35444.4333333333
177	-20239.6
178	2042.3
179	-7309.96666666667
180	6588.10000000001
181	19749.3333333333
182	-35802.1666666667
183	-10922.9666666667
184	-2833.1
185	36251.7333333333
186	-50809.7
187	4827.23333333334
188	-16703.9666666667
189	14737.2
190	17787.2
191	-413.066666666666
192	7502.03333333333
193	12391.0333333333
194	-32519.4666666667
195	7199.3
196	18927.8333333333
197	1939.93333333333
198	16292.5
199	-56634.3666666667
200	16467.5666666667
201	-6508.53333333333
202	15596.6333333333
203	-44554.1666666667
204	-86.8999999999978
205	-12628.8
206	1545.3
207	11800.5333333333
208	11867.5
209	14500.6666666667
210	8890.83333333334
211	12626
212	-175.333333333336
213	-4793.73333333333
214	3124.03333333333
215	-30952.1333333333
216	730.1
217	16210.4
218	-6759.23333333333
219	10436.7666666667
220	3686.33333333334
221	-11615.1
222	9130.8
223	13509.2
224	-9069.7
225	4157.6
226	-6737.1
227	-9276.3
228	30444.3
229	-2315.2
230	-9400.10000000001
231	-11010
232	15595.2
233	2623.2
234	-6296.63333333334
235	-607.099999999999
236	6831.1
237	2417.73333333333
238	-25952.6
239	4407.5
240	-11652.8
241	3636.03333333333
242	-36250.0666666667
243	11125.5
244	2729.03333333333
245	-5134.26666666667
246	-858.033333333333
247	20209.6333333333
248	-39765.5666666667
249	743.600000000006
250	1194.66666666666
251	8634.83333333334
252	41879.4333333333
253	37738.7333333333
254	7053.2
255	11100.4333333333
256	15783.9666666667
257	44196.2333333333
258	24806.4
259	-663.899999999994
260	-6830.4
261	6114.9
262	-6468.16666666667
263	3299.2
264	-10461.1666666667
265	-29993.6666666667
266	-18132.6666666667
267	-38527.3666666667
268	8000.3
269	-9507.6
270	17252.5666666667
271	-42821.0666666667
272	20056.4333333333
273	-35592.8666666667
274	16247.4666666667
275	13743.1666666667
276	-2596
277	4544.53333333333
278	-2440.93333333333
279	11399.7
280	-12911.5
281	1869.6
282	24462.1
283	13398.8
284	-2940.53333333333
285	9005.2
286	558.099999999999
287	27305.8666666667
288	3441.76666666666
289	3596.1
290	-43578.8
291	5381.43333333333
292	-13504.3
293	-6908.66666666667
294	21685.1666666667
295	-2186
296	44890.2666666667
297	-88727.3666666667
298	-29269.6
299	-58263.0833333333
300	5151.3
301	-2658.8
302	-43182.8
303	-236.900000000001
304	14812
305	-857.633333333331
306	-5856.43333333333
307	-4639.6
308	28269.6
309	-4249.6
310	-14524.5333333333
311	-1709.9
312	2122.8
313	-275.733333333337
314	17660.1666666667
315	14632.8
316	-18555.3333333333
317	-184.96666666666
318	6872.4
319	15120.7
320	-14391.6
321	-38616.7666666667
322	128.400000000001
323	17035.3666666667
324	25470.8
325	5982
326	-13172.9
327	-25107.3
328	58223.3333333333
329	23383.2
330	-10543.0666666667
331	-3044.4
332	-35057.2
333	-34063.3
334	-15404.8333333333
335	1328.13333333334
336	-965.033333333333
337	35450.2666666667
338	1118.66666666666
339	2147.9
340	-145.6
341	21962.9
342	-7010.4
343	17377.6333333333
344	-5825.6
345	34387.2
346	-3662.13333333333
347	69243.7
348	35864.9333333333
349	-11436.1
350	14856.7666666667
351	-15064
352	12257.1666666667
353	35872.9333333333
354	-397.199999999997
355	-10642.5333333333
356	-31747.7666666667
357	5343.70000000001
358	8726.8
359	9995.5
360	21467.3
361	18617.8666666667
362	-42275.1
363	36053.2
364	14834.8
365	-11850.8666666667
366	2026.7
367	2807.2
368	4596.7
369	197.933333333334
370	19253.6333333333
371	-29444.3666666667
372	-3705.3
373	29191.3666666667
374	-14864.1333333333
375	-3858.3
376	4403.63333333334
377	-62904.2666666667
378	3876.63333333334
379	-15847.6
380	3354.26666666666
381	6607.6
382	4001.7
383	-2995.5
384	-9129.2
385	2186.5
386	2117.03333333334
387	-2771.7
388	-12824.1333333333
389	9271.5
390	5721.6
391	-37098.8
392	-27862.7
393	4475.33333333333
394	15200.7
395	-8823.7
396	-14949.2333333333
397	-711.466666666667
398	13864.9333333333
399	38846.2666666667
400	52716.9
401	37540.1
402	16104.1333333333
403	2613.2
404	33061.2
405	-36205.7
406	15567.2
407	17313.1666666667
408	12251.9
409	12876.7
410	-51844.1666666667
411	12425.6
412	-14841.3666666667
413	44880.3
414	9740.66666666666
415	-23698.15
416	10298
417	-11628.3666666667
418	-27905.7
419	12530.9
420	36169.1
421	3849.6
422	-5179.46666666667
423	20996.1
424	9741.2
425	422.899999999994
426	9959.6
427	40371.7
428	-16756.1
429	7883.86666666667
430	1657.7
431	-24854.1
432	285.299999999999
433	-23418.6666666667
434	-5863.5
435	-20550.5333333333
436	11061.5
437	6396.5
438	39639.3333333333
439	6381.76666666666
440	3832.66666666667
441	4724.1
442	45270.0333333334
443	-17117.0333333333
444	6589.36666666667
445	-12227.5
446	-41500.8
447	-4806
448	15491.7
449	10086.4333333333
450	11336.7666666667
451	7.20000000000073
452	2246.5
453	-27786.4
454	-3134.76666666667
455	6896.7
456	44063.6
457	5308.4
458	23572.9
459	42174.3666666667
460	6814
461	29234.8333333333
462	18209.0333333333
463	16619.6
464	10183.9
465	33984.4
466	20677.6
467	22638
468	20458.4
469	10462.1
470	8900.90000000001
471	-6332.8
472	-5022
473	1933.2
474	-624.300000000003
475	-12732.3666666667
476	7891.73333333333
477	-5792.8
478	64220.7
479	11779.6
480	1433.6
481	-908.26666666667
482	36261.3666666667
483	23250.3
484	895.066666666666
485	13446.5
486	55393.9
487	-29955.3333333333
488	8648.36666666667
489	-20274
490	6857.5
491	-9525.73333333333
492	-39264.7666666667
493	-4204.56666666667
494	-4659.2
495	13332.7
496	23792.9
497	-1427.86666666666
498	11045.7333333333
499	-38474.9
500	2349.9
501	-46180.5666666667
502	10998.9
503	1155.3
504	35927.9
505	-532.5
506	61140.1
507	-23863.7
508	-14939.0666666667
509	1993.9
510	844.300000000001
511	58883.7333333333
512	-9958.96666666667
513	-17537.9666666667
514	28076
515	-2743.3
516	-2727.2
517	-1388.8
518	-12261.3
519	-2712.13333333333
520	-48884.5333333333
521	-8156.9
522	11606.1
523	-7150
524	-17138.5
525	17689.7
526	80530
527	45208.5
528	10088.8333333333
529	17220
530	8297.3
531	18895.2
532	23900.9666666667
533	17021.3666666667
534	18923.7
535	16081.7333333333
536	-6000.43333333333
537	-1141.06666666667
538	-3775.73333333333
539	-2615.76666666667
540	6981.5
541	-12780.9333333333
542	10348.1333333333
543	26815.7
544	-14436.4
545	26005.6333333333
546	-12440.8333333333
547	32626
548	-66201.8666666667
549	11746.8
550	610
551	5647.6
552	6837.33333333333
553	-54786.7666666667
554	9538.8
555	-3522.8
556	-25919.4
557	-77417
558	-34915.0666666667
559	-9781.7
560	11613.4333333333
561	1848.1
562	-826.700000000001
563	19095.7333333333
564	8067.33333333333
565	1277.6
566	21169.6
567	4225.43333333333
568	-60845.8666666667
569	-31519.3
570	1519.06666666667
571	-17292.2666666667
572	-29074.5
573	-19741.4333333333
574	-2911.06666666667
575	38385.2333333333
576	20326.3
577	-1021.73333333333
578	102.800000000003
579	-34804.6666666667
580	26452.9
581	103403.2
582	-2795.96666666667
583	10819.6
584	-42042.9
585	25983.5
586	1308
587	-7472.4
588	-58402.9666666667
589	1123.86666666667
590	5198.70000000001
591	1515.03333333333
592	21001.5666666667
593	1969.2
594	35351.6
595	44417.2
596	2825.5
597	30381.2
598	1276.1
599	-8053.7
600	13149.0666666667
601	-51083.2666666667
602	-3426.83333333333
603	15065.2
604	2532.76666666667
605	3142.1
606	20540.5
607	-9325.7
608	-576.299999999999
609	-22167.1
610	-8114.83333333334
611	8444.9
612	-2846.3
613	-18327.2333333333
614	14274.9333333333
615	-12117.8666666667
616	31273.9666666667
617	-19774.5
618	12234.9
619	-19454.5333333333
620	-40361.9
621	7980.1
622	-19468.8666666667
623	11877.9
624	-35988.45
625	-6641.5
626	-39594.8
627	-111603.366666667
628	-14618.1666666667
629	559.033333333333
630	24402.2666666667
631	9545.6
632	10610.5
633	3684.23333333333
634	23098.9333333333
635	-5355.46666666667
636	30694.4
637	5512.5
638	16068.1
639	5752
640	6225.3
641	53930.2333333333
642	-18191.3
643	23635.0333333333
644	-12771.3
645	6451.5
646	-5016
647	108.799999999999
648	8628.1
649	62689.0666666667
650	1739.2
651	-19686
652	-8745.61666666667
653	-7154.03333333333
654	34044.2333333333
655	-18418.4
656	-1781.3
657	7329.1
658	-13475.5666666667
659	-20215.0333333333
660	19683.3
661	1036.16666666667
662	10229.0666666667
663	46504.4333333333
664	2155.7
665	10967.4666666667
666	45042
667	7559.33333333333
668	40416.5
669	-10100.1333333333
670	-192.699999999997
671	21505.6
672	-30751.5666666667
673	7509.2
674	-2612.9
675	4428
676	-9042.13333333333
677	5215.2
678	8223.60000000001
679	13713.9
680	-19768.5
681	87881.5666666667
682	8031.6
683	-45524.6666666667
684	2848.93333333333
685	-3731.56666666667
686	227.700000000004
687	-21797.6
688	1941.83333333334
689	20938.4
690	19010.3
691	-18520
692	-43146.2666666667
693	6015.73333333333
694	-21248.4666666667
695	41163.3
696	-9837.96666666666
697	7123.16666666666
698	-22501.8333333333
699	19115.8333333333
700	23401.7
701	-19117.5
702	-9805.26666666666
703	-12525.4333333333
704	46272.9666666667
705	-15268.3
706	15284.1666666667
707	-15205.9
708	8178.3
709	-84457.8
710	-16954.4
711	12302
712	-13999.3
713	8725.3
714	36782.2333333333
715	-14205.2
716	6007.13333333333
717	-82
718	-31222.5666666667
719	68617.8333333333
720	18900.2333333333
721	-21423.2
722	-6822.06666666667
723	-12276
724	-71338.2833333333
725	34423.7
726	2147.36666666666
727	23047.7333333333
728	-12355.8333333333
729	-55296.5
730	15137.0666666667
731	16406
732	2294.56666666667
733	988.899999999998
734	7045.5
735	-12344.6666666667
736	-1352.7
737	11613.3
738	-9362.63333333333
739	9223.5
740	-19289.7
741	8557.76666666666
742	25426.4
743	1731.33333333334
744	2790.13333333333
745	28786.1666666667
746	33402.3333333333
747	-7599.3
748	50.7999999999993
749	3538.4
750	-21417.0666666667
751	-21596.1
752	20303.4666666667
753	25201.7
754	9945.46666666667
755	42800.8333333333
756	57568.5
757	-10883.2666666667
758	18008.9
759	974.733333333337
760	4777.96666666667
761	-29262.9333333333
762	1571.5
763	3369.56666666667
764	-89275.9666666667
765	5971.6
766	21428.9
767	-20619.2
768	-3319.6
769	-21805.0666666667
770	26872.5
771	5869.03333333333
772	-1968.3
773	-88078.3666666667
774	-12686.8333333333
775	-55779.5
776	-4707.46666666667
777	15848.9333333333
778	15330.9333333333
779	-11402.5666666667
780	-30028.3
781	-2942.93333333333
782	-2859.3
783	-17319.6
784	-3652.8
785	-4555.63333333334
786	2588.4
787	19029.1666666667
788	-85219.1333333333
789	-8507.3
790	10419.5
791	33635.6
792	38910.3
793	-34688.8666666667
794	-16035.9
795	5603.5
796	-12371.5666666667
797	12761.3333333333
798	7983.86666666667
799	46258.5666666667
800	33924.4
801	-8422.3
802	11148.2666666667
803	42689.5
804	-5912.16666666667
805	59186.8
806	5032.3
807	12087.9333333333
808	17027.8333333333
809	-2281.7
810	-3062.03333333333
811	13907.3666666667
812	-9424.4
813	-1226.93333333333
814	-25959.7666666667
815	32498.8
816	4390.66666666667
817	-47455.2
818	3840.36666666667
819	-26889.1666666667
820	59454.1333333333
821	-11900.8666666667
822	3221.46666666666
823	4586.4
824	56433.1666666667
825	-51254.5666666667
826	15633.7333333333
827	33743.4666666667
828	7118.3
829	-2478.7
830	13400.8
831	67319.3
832	680.633333333333
833	28165.1666666667
834	-65.2000000000044
835	-3582.83333333334
836	4708.1
837	-4921.6
838	10602
839	-16348
840	5407.6
841	30784.5666666667
842	-6963.2
843	-15268
844	-53624.6666666667
845	-18962.8
846	248.033333333333
847	-15153.8666666667
848	-2745.16666666666
849	409.466666666667
850	28855.5666666667
851	1508.3
852	-4255.1
853	12021.3
854	-29015.1
855	3005.63333333333
856	13808
857	42291.0333333333
858	-1570.8
859	31680
860	19962.1
861	-15077.7666666667
862	45533.6
863	-2689.5
864	-4455.33333333333
865	4440.5
866	8348.13333333333
867	-3868.36666666666
868	-7924.13333333333
869	6996.8
870	-5053.5
871	276.933333333334
872	44150.4
873	-13416.5
874	4427.2
875	-29216.2666666667
876	21859.5
877	2204.13333333334
878	12353.3666666667
879	-16716.0333333333
880	11475.5666666667
881	25740.0333333333
882	-12129.9
883	2079.33333333333
884	7352.9
885	-4132.93333333333
886	-21250.0333333333
887	-23269.4333333333
888	2889.96666666666
889	-3029.33333333333
890	5550.93333333333
891	1827.1
892	5018
893	15455.2333333333
894	-22924.9
895	-7488
896	8084.66666666666
897	-6425.33333333333
898	-34052.1
899	-4956.4
900	-2656
901	-988.399999999998
902	11786.3666666667
903	-10114.9333333333
904	7333.83333333333
905	-21441.6333333333
906	13595.2
907	-51409.0666666667
908	23179.8666666667
909	-105327.366666667
910	-5762.8
911	14516.5333333333
912	41024.8
913	12448.9666666667
914	17294.1
915	3483.2
916	-6609.73333333333
917	55499.8333333333
918	-65710.9
919	5747.33333333334
920	-34312.3666666667
921	-11996.2333333333
922	17041.8666666667
923	-27748.4
924	8370.83333333333
925	28717.5
926	-1053.3
927	8915.36666666666
928	-5441.3
929	-69099.0666666667
930	-4958.5
931	15284.9
932	33841.2
933	10545.8666666667
934	-17441.2
935	22295.1
936	11733.3
937	4799.73333333334
938	16994.9333333333
939	20894.2666666667
940	-32423.7
941	-5189.56666666667
942	9053.33333333334
943	-25853.2
944	-2427.2
945	-6515.66666666666
946	4183.33333333333
947	36334.3333333333
948	-10935.5
949	15493.5666666667
950	3991.63333333334
951	-10861.7666666667
952	12556.1
953	-86367.8666666667
954	1334.16666666667
955	29586.1333333333
956	-22249.2
957	48910.3666666667
958	-32057.7333333333
959	-24837.3333333333
960	21220.6333333333
961	-6987.96666666667
962	-2453.1
963	4061.36666666666
964	4346.16666666666
965	8439.7
966	4627.96666666667
967	16610.4
968	33586.5333333333
969	-40698.6666666667
970	-1247.3
971	-14027.4
972	2983.56666666667
973	4308.03333333333
974	-73057
975	1156.1
976	21457.9666666667
977	-6140.66666666667
978	4686.5
979	-5020.5
980	45900.7
981	9023.2
982	12148.7
983	16092
984	-13124.8
985	1815.5
986	6957.86666666666
987	-43658.6
988	21810.3
989	-10009
990	-22551.6666666667
991	21855.0666666667
992	-4957.5
993	27222
994	3635.73333333333
995	9918
996	-16508.5
997	102020.266666667
998	50409.3
999	-8432.76666666667
1000	28785.6
