# Supplementary material for: Chromosome Copy Number Variation and Control in the Ciliate Chilodonella uncinata
Source: PLoS One. 2013 Feb 20;8(2):e56413. doi: 10.1371/journal.pone.0056413 (PMC3577910; doi:10.1371/journal.pone.0056413)
Supplement: Dataset S1 — Chromosome copy numbers from the experimental and simulated cell lines of Dataset of Chilodonella uncinata . dataset.zip is a compressed file. exp_data.csv contains the experimental data derived from qPCR analyses (Cell.line = original cell line; Time = time point of the DNA extraction; DNA.extract = DNA extract replicate; Gene = macronuclear chromosome; CNPC = copy number of the macronuclear chromosome per cell). The remainder of the CSV files are from the simulations. Each CSV file contains data on 1000 simulations where the change in variance from initial to final for each simulation is stored under column ‘x’. See _readme.txt in the compressed file dataset.zip for documentation of the file names. (ZIP) [file pone.0056413.s002.zip › dataset_S1/EF_omega0.64.csv]

	x
1	6463.36666666667
2	-6736
3	51842.9333333333
4	25287.3333333333
5	30122.9666666667
6	-10630.1
7	-6207.46666666667
8	41385.7333333333
9	-34103.5
10	4175.89999999999
11	-1630.4
12	20110.5
13	697.100000000002
14	-2157.9
15	21140.6333333333
16	2441.1
17	12096.3666666667
18	4456
19	25341.9
20	-10585.2333333333
21	15385.7666666667
22	-96367.2666666667
23	16243.3333333333
24	15879.3
25	-23212.8666666667
26	7544.5
27	767.599999999999
28	14778.9333333333
29	-1655.2
30	6130.13333333333
31	-11289.2
32	-4219.1
33	-2133.56666666667
34	-1302.3
35	40092.4
36	7644
37	-10261.2
38	-24519.5
39	5626.66666666667
40	-1551.33333333334
41	-7506.7
42	18724.8
43	11295.4666666667
44	14610
45	78942.4
46	16553.2
47	42410.5333333333
48	-21163.8
49	6803.1
50	-8767.7
51	-10650.3666666667
52	5050.63333333334
53	8151.73333333333
54	17133.6
55	7122.13333333333
56	38464.2333333333
57	-12657.2
58	-26049.2
59	8452.40000000001
60	28473.2
61	39313.2
62	58808.4
63	5544.3
64	6471.2
65	-9402.36666666666
66	-60227.8666666667
67	23184.4
68	-25492.3
69	-30880.9
70	4708.8
71	11195.6
72	5052.4
73	-3445.6
74	45906.8
75	-11455.3333333333
76	-10049.3333333333
77	11842.3
78	24140.8
79	2006.93333333333
80	2245.06666666667
81	16719.9
82	-94605.8666666667
83	28777.7
84	67396.8
85	7495.46666666667
86	31823.3
87	67918
88	31250
89	11207.1333333333
90	48285.1
91	9080.13333333333
92	56246.5333333333
93	-18949.9
94	33409.3
95	2240.53333333333
96	-7424.7
97	5386.4
98	-74705.3666666667
99	3207.06666666667
100	28936.3
101	1548.4
102	73838.8
103	-56256.3666666667
104	-5836.4
105	27230.6333333333
106	-4362
107	720.500000000001
108	-57617.8333333333
109	13866.9
110	70801.3
111	2776.8
112	-28107.7666666667
113	14710.4
114	256.5
115	-20483.3666666667
116	11421.4333333333
117	3472.8
118	-37166.0666666667
119	1236.5
120	-3099.1
121	199.100000000006
122	-2504.1
123	14206.4
124	-10298.1
125	6875.86666666666
126	3318.76666666666
127	16776.8
128	19710.5333333333
129	686.03333333334
130	26346.6666666667
131	-6642.26666666666
132	-4371.7
133	-10209.9
134	21835.0666666667
135	-16498.0333333333
136	-10992.8
137	-42172.1
138	17862.3
139	19866
140	21996
141	28605.7333333333
142	5092.7
143	-16478.4
144	-1835.33333333333
145	-54171.5666666667
146	1561.7
147	-22888
148	7053.1
149	-10056.3
150	-29533.0666666667
151	5997.36666666667
152	-8477.5
153	7234.16666666667
154	8534.66666666667
155	-6354.8
156	144
157	25001.4333333333
158	-12722.4
159	-32566.9666666667
160	2150.8
161	15045.9666666667
162	-4929.06666666667
163	-1462.4
164	35036.8
165	-11254.4333333333
166	-86370.2666666667
167	34917.8666666667
168	17649.1666666667
169	186.100000000006
170	8558.83333333334
171	10886.4
172	3056.1
173	-4919.9
174	9205.56666666667
175	18976.7
176	11023.5666666667
177	-39601.5666666667
178	-29712
179	-23334.1333333333
180	-33095.2
181	8152.13333333333
182	72472.5
183	5356.36666666666
184	65529.6
185	-28.9000000000015
186	-9502.93333333333
187	-10974
188	28270.8
189	12609.5666666667
190	-19084.1666666667
191	-33038.0333333333
192	3981.76666666667
193	11376.6666666667
194	-12461.4333333333
195	88419.7
196	-2234.36666666667
197	-8006.3
198	32412.9666666667
199	30815.0666666667
200	7554.7
201	11483.1
202	11457.2
203	-5694.23333333334
204	1763.86666666667
205	17690
206	-8603.5
207	4583.16666666666
208	12872.9666666667
209	-6215.3
210	94920.4333333333
211	-7048.03333333333
212	35417.5
213	-18227.1
214	4399.1
215	-14242.2333333333
216	6682.56666666667
217	-957.099999999999
218	20527.2
219	30900.6666666667
220	601.600000000002
221	751.100000000002
222	3270.8
223	-634
224	-101521.866666667
225	-8859.16666666667
226	-1887.03333333333
227	11767.3333333333
228	-5849.6
229	53818.8
230	41081.3333333333
231	-7448.93333333333
232	-28488.0333333333
233	-19322.3
234	35374.0333333333
235	22914.3
236	-75672.5
237	-50240.4666666667
238	10140.3
239	-13020.1333333333
240	32695.2
241	-1806.26666666666
242	-25139.3666666667
243	22471.8666666667
244	15656.9
245	-14527.9
246	-16647.4333333333
247	-3440.7
248	-5309.60000000001
249	-21892.0333333333
250	111691.3
251	26422.5
252	1484
253	6206.93333333333
254	-24171.1666666667
255	46535.2
256	5985.5
257	-50843.9
258	-12286.2
259	33095.6
260	111.200000000001
261	7174.3
262	96020.3
263	21517.4666666667
264	-2340.8
265	-9465.56666666667
266	8820.93333333333
267	-202.7
268	-1630.4
269	38569.5
270	27672.8
271	-26790.4
272	-55631.0666666667
273	9674.83333333333
274	29887.5666666667
275	3450.1
276	1032.16666666666
277	12286.1
278	-46260.7
279	-1942.4
280	12810
281	-13264.4
282	-6039.56666666667
283	-30416.2
284	-4901.86666666666
285	61268.3333333333
286	4752.5
287	-20481.0333333333
288	455.966666666667
289	2618.66666666667
290	43780.1333333333
291	29727.6
292	-9671.2
293	11020.6666666667
294	11735.5
295	-10239.6
296	108.399999999998
297	7191.73333333332
298	13265.4
299	13670.4
300	-11257.2
301	-4439.6
302	19723.2333333333
303	36452
304	-185.699999999997
305	11869.8666666667
306	4658.8
307	-19545.9
308	-7566.5
309	9612.53333333333
310	-45076.6666666667
311	-5259.76666666667
312	-5225.36666666666
313	-346.799999999996
314	2137.1
315	-7152.4
316	-5880.23333333334
317	6411.6
318	45250.5666666667
319	-27715.6
320	-17535.2
321	10778.8
322	-4479.46666666667
323	39071.6
324	3781.7
325	6437.6
326	-4620.8
327	12829.4666666667
328	6460
329	-21233.4666666667
330	49395.6
331	-57700.3
332	6079.16666666667
333	5718.66666666666
334	19528.1333333333
335	16457.3
336	-4436.96666666667
337	3716.8
338	-42244.05
339	-9531.46666666666
340	-2399.36666666667
341	1882.4
342	21145.7
343	-67725.6
344	9451.06666666667
345	-7463.63333333333
346	9587.3
347	-6599.46666666667
348	13843.7
349	-3863.6
350	9434.8
351	-2406.36666666667
352	37957.5666666667
353	-4163.96666666667
354	-5032.7
355	5323.5
356	17431.4666666667
357	10190.4
358	8060.7
359	8912.26666666666
360	3103.3
361	282.799999999999
362	-46462.9666666667
363	-35446.2666666667
364	7525.2
365	19132.1
366	-8031.33333333334
367	-50101
368	-57735.3666666667
369	-8059.9
370	18205.2
371	-40682.9666666667
372	36033.7
373	-13497.7
374	7251.83333333334
375	-9772
376	27515.6
377	3749.6
378	-16506.7666666667
379	-3308.83333333333
380	23334.4
381	4898.9
382	4567.86666666666
383	17227.3
384	36791.8666666667
385	-2369.63333333333
386	-3842.96666666667
387	-4715.3
388	13230.3666666667
389	-24389.9
390	-27237.2
391	5929.46666666666
392	-15678.4
393	865.333333333343
394	20554.7
395	-7051.73333333334
396	20591.2333333333
397	-7023.2
398	750.633333333331
399	-23415.7666666667
400	14231.6
401	-3862.1
402	-4483.3
403	37096.4
404	244.566666666666
405	2149.33333333334
406	3892.53333333333
407	808.533333333334
408	104933.2
409	12878.8
410	3088.76666666667
411	-56006.95
412	-39491.2333333333
413	-14365.4666666667
414	-4543.9
415	20020.9
416	-34046.9333333333
417	25816.9333333333
418	-13829.9666666667
419	-11562.9
420	-270.3
421	-5143.9
422	5088.93333333333
423	17586.5
424	1562.4
425	35682.8
426	16238
427	504.633333333335
428	-8195.36666666667
429	30625.3333333333
430	-9994.8
431	37777.3
432	-52669.7666666667
433	-286.433333333334
434	-1472.26666666667
435	-14570.3
436	3627.16666666666
437	16396.7
438	5047.3
439	-10213.8666666667
440	18883.0666666667
441	-13180.1
442	27398.1333333333
443	-7544.4
444	10294.3
445	-3758.4
446	31694.1333333333
447	-26985.9666666667
448	5821.2
449	9846.16666666667
450	-7781.86666666667
451	10945.3
452	17722.4
453	-78440
454	56854.6333333333
455	5251.6
456	-781.366666666667
457	-297.233333333337
458	15918.9
459	-28769.5
460	32695.5
461	-8129.96666666667
462	-2409.6
463	23191.8666666667
464	-10114.1
465	-7464.96666666667
466	-19409.7666666667
467	12796.3666666667
468	1309.06666666667
469	8995.16666666666
470	29147.8666666667
471	34146.6666666667
472	6936.26666666667
473	11006.8
474	-10336
475	-1172.16666666667
476	1402.1
477	-14615.9
478	-691.466666666667
479	-64640.6
480	-2678.39999999999
481	6125.6
482	10528.0333333333
483	-4505.6
484	9856.26666666667
485	-32463.3333333333
486	41193.3
487	-4627.73333333333
488	-4978.93333333333
489	23008.8
490	30696.8333333333
491	3464.3
492	-43525.4333333333
493	18242.8333333333
494	-13207.7
495	-30940.0333333333
496	-1586.16666666666
497	-2227.20000000001
498	33288.9
499	-9442.66666666667
500	20325.0333333333
501	6995.1
502	54366.5666666667
503	39818.8
504	-83274.9666666667
505	11635.1666666667
506	-951.833333333343
507	-15325.9
508	18358.8
509	13632
510	-10136.5
511	-5277.3
512	-12071.9
513	-7100.4
514	-11412.4
515	2835.43333333333
516	-11395.4333333333
517	6570.63333333334
518	-2357.63333333333
519	8773.03333333333
520	20403.1
521	10174.2333333333
522	-7778.93333333333
523	-10345.4666666667
524	44547.3333333333
525	61718.9
526	-1021.36666666667
527	15801.1
528	2235.7
529	31509.1
530	-2543.06666666667
531	-4445.1
532	9705.53333333333
533	23779.1
534	-5882.76666666667
535	534.933333333334
536	12006.7666666667
537	-15868.5333333333
538	-1576.66666666667
539	-42725.2
540	-13626
541	27321.4666666667
542	11853.7
543	-15651.7666666667
544	20337.9666666667
545	2823.2
546	-8893.33333333333
547	58390.9333333333
548	41042.4
549	5293.1
550	-18089.5666666667
551	51352.5
552	-5211.86666666667
553	-1895.06666666667
554	-18064.8
555	5785.86666666667
556	-3470.96666666667
557	35520.2333333333
558	-56110.3
559	-17848.8666666667
560	-3233.86666666667
561	9429.2
562	3546.35
563	-61408.2
564	-1837.6
565	23574.4
566	82108.1
567	-62056.9
568	-11679.8333333333
569	7078.5
570	6425.09999999999
571	26322.5
572	60800.4333333333
573	7064.63333333333
574	20556
575	34617.3
576	2642.39999999999
577	-2320.66666666666
578	-18149.9
579	18341.0333333333
580	8730.1
581	28099.0333333333
582	23875.6
583	-6122.16666666666
584	12358.5
585	-42042.9666666667
586	6515.83333333334
587	11729.0666666667
588	3178.4
589	-247.166666666668
590	3104.96666666667
591	-18742.1
592	42702.3
593	10496.4333333333
594	-3120.9
595	38341.5
596	-7213.36666666666
597	-12438.1333333333
598	-20709.0666666667
599	-28530.6666666667
600	27138.4
601	-34262.2666666667
602	17537.0666666667
603	8634.39999999999
604	39547.3
605	-34278.7666666667
606	1812
607	33636.6666666667
608	-15177.8666666667
609	-10784.4333333333
610	18480.3
611	-1118.03333333333
612	20402.9333333333
613	-11077.2
614	11950.8
615	5793.83333333334
616	-29053.6333333333
617	2836.4
618	46333.5
619	-53732.8666666667
620	-2892.8
621	-7033.6
622	-30215.3333333333
623	10861.7666666667
624	23497.2333333333
625	4014.63333333333
626	9141.2
627	50498.1666666667
628	-6899.36666666667
629	4397.46666666667
630	-6699.56666666667
631	-26876.9333333333
632	2227.2
633	-10973.5166666667
634	32775.4666666667
635	1786.8
636	17037.9
637	-7792.1
638	9416
639	12943.4666666667
640	22345.8666666667
641	2193.86666666667
642	8909.46666666667
643	28070
644	-12899.3666666667
645	18388.2333333333
646	8573.06666666667
647	-25978.7
648	24832.6666666667
649	-22840.7666666667
650	-1336
651	-13630.8
652	12572.8
653	3187.23333333333
654	27431.2
655	-10953.7
656	27852.6666666667
657	9406.7
658	4382.3
659	22864.9666666667
660	-23445.6
661	8574.10000000001
662	-14998.8333333333
663	29325.8666666667
664	8208.13333333333
665	44079.2333333333
666	3976.8
667	16176.1333333333
668	-3361.86666666667
669	-54084.5666666667
670	10226.9333333333
671	5680.53333333334
672	75.4666666666672
673	10902.6666666667
674	-22569.6
675	-14548
676	-5404.3
677	12589.2
678	-904.800000000003
679	-2484.7
680	10862.4
681	-1229.23333333333
682	3610.63333333334
683	-56223.7333333333
684	16268.9
685	17167.6
686	-7190.9
687	-21062.9333333333
688	29170.5666666667
689	-41127
690	4017.2
691	11008.8
692	-28942.3
693	11341.4333333333
694	-20230.0666666667
695	-1574.9
696	5895.2
697	9407.76666666667
698	-8773.83333333333
699	14427.4333333333
700	8601.6
701	670.400000000001
702	5341.56666666667
703	-2313.2
704	8549.63333333333
705	8151.76666666666
706	-18296.4
707	9584.39999999999
708	-15867.2
709	1813.2
710	-85547.6333333333
711	26328
712	-9388.43333333333
713	52754.2666666667
714	5450.5
715	1663.03333333333
716	-15552.4
717	35765.6
718	-2044.43333333334
719	11651.5
720	38104.4
721	1671.60000000001
722	10558.5
723	-13942
724	-52214.9666666667
725	-14897.1666666667
726	5088.1
727	1597.23333333333
728	4929.06666666667
729	-24745.7666666667
730	-8339.86666666667
731	-13207.2
732	7573.23333333333
733	17747.1
734	28228.9666666667
735	19371.4666666667
736	10912.8333333333
737	-37239.0666666667
738	2803.2
739	-15630.2666666667
740	-20517.3
741	63.2999999999997
742	15357.4666666667
743	352.299999999999
744	8002.7
745	8172.66666666667
746	1794.43333333333
747	-15783.2
748	-23531.0666666667
749	2216.7
750	-54911.0666666667
751	8308.93333333333
752	-12364.2666666667
753	-24453.6
754	-19563.6333333333
755	-19679.9
756	9062.56666666667
757	3970.4
758	1112.7
759	381.733333333334
760	-3142.5
761	30177.6
762	4093.36666666667
763	-3386
764	-9737.60000000001
765	30777.3333333333
766	17274.9
767	16346.4333333333
768	28872.5666666667
769	10079.3333333333
770	-2311.7
771	638.133333333331
772	-666.566666666668
773	-654.666666666672
774	-16206.4
775	-13779.3
776	-46984.5666666667
777	15996.3666666667
778	-1382.53333333333
779	13776.8
780	-59717.0666666667
781	-5572.16666666666
782	3965.73333333333
783	-33395.1166666667
784	-72915
785	-7973.6
786	10849.3333333333
787	23324.8
788	-19448.3666666667
789	-19947.0666666667
790	3478.5
791	48383.7
792	-18764.8
793	10584.3
794	19234.6666666667
795	2612.63333333333
796	4198.39999999999
797	42477.3
798	44586.4333333333
799	-9102.9
800	7135.60000000001
801	15338.3666666667
802	-3960.8
803	-9396.8
804	10525.4666666667
805	7216.4
806	5747.7
807	-6822
808	2928.3
809	-7895.7
810	3374.03333333333
811	-19266.5
812	-17801.6
813	-19107.2
814	-16237.0666666667
815	11174.3666666667
816	2081.3
817	3990.8
818	3843.3
819	9347.36666666667
820	5800.13333333333
821	-24325.8666666667
822	-4077.33333333334
823	-44485.8666666667
824	-11225.3
825	15052.3
826	61637.8666666667
827	35517.0666666667
828	-21977.9
829	12957.4666666667
830	3602.5
831	20658.5
832	9915.6
833	-17953.9
834	38932
835	10288.9
836	-15278.9
837	-16936.5
838	23239.2
839	15499.6
840	14443.0666666667
841	-30911.8666666667
842	2568.93333333333
843	-10394.4
844	1408.8
845	14891.6
846	-15978.4
847	19118.9333333333
848	14096.5333333333
849	26430.4
850	21718.6666666667
851	-8182
852	-3939.2
853	-40404.0666666667
854	-5466.8
855	20584.3
856	7496.03333333333
857	38836.1333333333
858	-19911.2
859	10842
860	-28962.5666666667
861	1910.89999999999
862	296.400000000001
863	20013.8666666667
864	-682.099999999999
865	-5497.56666666667
866	-2884.63333333333
867	82898.4333333333
868	27110
869	-2311.3
870	-12281.5
871	-34297.4
872	10893.6
873	39807.7
874	-18599.7333333333
875	29636.4
876	-36307.5
877	-17542.4
878	-11006.5
879	-20317.5
880	-16811.1
881	41010.1333333333
882	13546.1666666667
883	3639.3
884	24217.7
885	6204.7
886	47139.7
887	35041.2
888	28699.4666666667
889	-24516.2
890	-28693.5
891	-24146.5666666667
892	19949.9666666667
893	11478.8
894	-4368.8
895	3975.96666666666
896	-48283.0666666667
897	39751.6
898	31056.8
899	31672.7
900	-1337.9
901	-3517.5
902	12067.0333333333
903	16912.8
904	34325.9666666667
905	-18949.7333333333
906	9028.26666666666
907	25389.6
908	-19493.4666666667
909	-11106.4
910	-8145.23333333333
911	3110
912	23680.4
913	18247.3
914	15330.4
915	55706
916	13527.7
917	57917.1
918	-3434.7
919	959.066666666666
920	-28531.7666666667
921	23760.9
922	-6747.5
923	-14603.1
924	6477.2
925	-8363.1
926	35153.7333333333
927	-14239.8666666667
928	13766.4
929	3669.6
930	-8765.1
931	-12854.8
932	886.833333333332
933	-13009.8333333333
934	-7528.43333333333
935	-19080.8
936	-5165.6
937	-3996.9
938	56158.8
939	38279.6
940	45489.4666666667
941	-6294.13333333334
942	7974.16666666667
943	7170.56666666667
944	-38643.0666666667
945	7164.8
946	4913.6
947	-71500.1
948	-23196.3666666667
949	-26190.3666666667
950	-3574.5
951	21339.1
952	-23211.6666666667
953	-6444
954	-10802.7666666667
955	60588.7666666667
956	16694
957	-3980.83333333333
958	-7968.46666666666
959	-13201.9
960	14832.9666666667
961	-10000.0333333333
962	-2826.39999999999
963	-6507.63333333334
964	49100.5
965	-3186
966	15472.1
967	2988.4
968	-1895.7
969	-24532.5
970	3854.73333333333
971	5594.83333333334
972	15118.8
973	32772.6666666667
974	-3802.63333333334
975	8240.8
976	-7094.5
977	30475.8666666667
978	12379.9
979	12440.4
980	4471.33333333334
981	14632
982	11084.1666666667
983	46416.4
984	26206.9333333333
985	-4077.86666666667
986	-4618.1
987	-75608.7
988	-8379.1
989	-3722
990	810.800000000003
991	5035.6
992	23846.3
993	19664.9333333333
994	7458.93333333333
995	-6666.66666666667
996	5105.2
997	16581.9
998	20583.2
999	-10414.6666666667
1000	4287.46666666666
