# Supplementary material for: Chromosome Copy Number Variation and Control in the Ciliate Chilodonella uncinata
Source: PLoS One. 2013 Feb 20;8(2):e56413. doi: 10.1371/journal.pone.0056413 (PMC3577910; doi:10.1371/journal.pone.0056413)
Supplement: Dataset S1 — Chromosome copy numbers from the experimental and simulated cell lines of Dataset of Chilodonella uncinata . dataset.zip is a compressed file. exp_data.csv contains the experimental data derived from qPCR analyses (Cell.line = original cell line; Time = time point of the DNA extraction; DNA.extract = DNA extract replicate; Gene = macronuclear chromosome; CNPC = copy number of the macronuclear chromosome per cell). The remainder of the CSV files are from the simulations. Each CSV file contains data on 1000 simulations where the change in variance from initial to final for each simulation is stored under column ‘x’. See _readme.txt in the compressed file dataset.zip for documentation of the file names. (ZIP) [file pone.0056413.s002.zip › dataset_S1/EF_omega0.66.csv]

	x
1	4433.46666666667
2	40932.1
3	3969.2
4	-14455.4666666667
5	-16503.0666666667
6	-1090.36666666667
7	-82576.2666666667
8	27171.3
9	-58077.3
10	6688.00000000001
11	-9600.23333333333
12	5899.10000000001
13	-1185.3
14	21872.1666666667
15	-7347.63333333334
16	-11235.7666666667
17	3061.6
18	693.599999999999
19	-7509.89999999999
20	6600.56666666667
21	9512.43333333333
22	9022.26666666667
23	6268.8
24	28502.5333333333
25	299.333333333336
26	-976.133333333333
27	-11858.8666666667
28	-870.5
29	10081.6
30	36983.0666666667
31	3862.8
32	28604.2333333333
33	-31391.8666666667
34	14165.7333333333
35	-9140.7
36	5012.7
37	-14072.9333333333
38	-7711.5
39	-14662.6666666667
40	23250
41	6208.96666666667
42	-11899.4666666667
43	-8198.3
44	-14273.6333333333
45	-801.100000000002
46	1665.7
47	24280.2666666667
48	13853.6333333333
49	-9253.3
50	29731.0666666667
51	20859.5
52	38798.2666666667
53	-5541.5
54	-3415.56666666667
55	-1199.73333333334
56	13124.5333333333
57	17522.7
58	23882
59	-38577.7
60	18515.0333333333
61	10078.8
62	10345.7666666667
63	-42328.1666666667
64	997.166666666657
65	2755.16666666667
66	-252.299999999999
67	-6965.86666666667
68	-8336.8
69	-10917.9
70	5085.2
71	37670.1666666667
72	50956.6666666667
73	-2646.7
74	-4209.6
75	-82308.8
76	35905.4333333333
77	41040.3
78	15711.0333333333
79	13565.8666666667
80	-3982.5
81	-7293.73333333333
82	-20414.5666666667
83	-21862.3666666667
84	17336.9333333333
85	13079.6
86	-13218.8333333333
87	-48888.4
88	-373.233333333332
89	8598.7
90	-7052.8
91	2501.5
92	18122.9333333333
93	-56752.1666666667
94	19766.2666666667
95	-73769.5
96	11458.2333333333
97	19688
98	23026.8333333333
99	-8982
100	19171.6
101	45468.4
102	-7670
103	-10226.5666666667
104	-11846.6833333333
105	111317.3
106	4964.76666666667
107	-5507.5
108	6389.7
109	-41241.2333333333
110	-1776.1
111	30858.5333333333
112	-18440.9
113	7638.3
114	-17474.5
115	-4071.2
116	-8802.53333333333
117	-10522.9666666667
118	30847.3
119	43827.6
120	-27044.3666666667
121	-13681.5666666667
122	51419.3333333333
123	52787.0666666667
124	-1106.53333333333
125	68893.3
126	-11966.1666666667
127	23330.1333333333
128	-20798.4
129	-415.6
130	7193.2
131	6479.5
132	-4609.29999999999
133	19717.8333333333
134	-3128.13333333334
135	34317.1
136	3096
137	-12204.7
138	-89441.2
139	6362.7
140	-336.166666666657
141	-11794.1666666667
142	-19399
143	-19468.8
144	-26279.9666666667
145	-770.766666666663
146	-153.199999999997
147	-37012.7
148	21628.9
149	12907.9
150	-24144.3
151	5913.3
152	4997.5
153	18184.3
154	-60880.1
155	-10646.4
156	27919.6
157	-22838
158	-9091.03333333333
159	1512.5
160	-13824
161	-27909.9
162	16274.5
163	-7986.9
164	-2167.23333333333
165	9947.23333333333
166	5868.93333333333
167	-24933.6
168	7914.4
169	-3629.76666666667
170	11272.7666666667
171	16499.3666666667
172	14329.6
173	-39884.4666666667
174	4866.4
175	15972.8
176	15572.9
177	18696.1
178	39990.7333333333
179	2847.73333333333
180	-1892.5
181	2512.5
182	-35801.8666666667
183	21627.3333333333
184	90839.9
185	9473.46666666667
186	-24802
187	-2746
188	22110.2666666667
189	-51603.9666666667
190	3516.13333333334
191	17602.2333333333
192	2917.83333333334
193	-19756.8
194	5642.13333333334
195	-21170.4666666667
196	15063.8666666667
197	25264
198	5138.9
199	-6731.2
200	-1988.96666666667
201	-13986.8
202	-11713.7666666667
203	-32914.4
204	-1849.1
205	11784.8333333333
206	14502.7
207	13686.9333333333
208	32608
209	-14420.3
210	62324.5666666667
211	-37719.4666666667
212	-10475.7333333333
213	17572.2333333333
214	10079.1666666667
215	16191.6
216	10954.6666666667
217	31893.6
218	13247.6
219	21652.4333333333
220	-907.066666666666
221	31990.9
222	111802.3
223	20975.4666666667
224	-16869.3666666667
225	-12380.3
226	-14601.2333333333
227	-3624.79999999999
228	7847.2
229	-44526.5333333333
230	4787.9
231	11119.6
232	35800.8333333333
233	-56087.1666666667
234	-26309.9
235	29466.5
236	-28028.1666666667
237	8461.86666666666
238	6352.5
239	13927.9
240	-374.133333333331
241	15744.5333333333
242	575.966666666674
243	31647.3333333333
244	3940.8
245	-33380.2666666667
246	51094.4
247	-42403.5666666667
248	66211.7
249	13731.8666666667
250	48575.4333333333
251	-3873.96666666667
252	15019.1
253	50498.8
254	14350.6333333333
255	22293.7
256	-19913.4666666667
257	10669.3
258	-5971.96666666667
259	-38915
260	19281.2
261	-3549.43333333333
262	8736.23333333334
263	-9027.2
264	16738.5
265	25751.6
266	-12051.0666666667
267	-1066
268	11917.6
269	6763.3
270	-11778
271	61390.1333333333
272	7180.03333333333
273	4963.46666666667
274	-36731.1
275	-1612.90000000001
276	-13700.2666666667
277	-3437.16666666666
278	-5262.1
279	-4457.46666666667
280	-21775.6
281	-25877.0666666667
282	-7382.16666666666
283	54620.5666666667
284	-1623.6
285	-20136.0666666667
286	64285.3666666667
287	-32392.9666666667
288	5871.06666666667
289	-6463.5
290	11615.3
291	-8153.2
292	30728.8
293	-9911.86666666666
294	40144.8
295	7757.6
296	-21867.8666666667
297	-8996.13333333334
298	-29996.7666666667
299	18100
300	-487.433333333334
301	-42592.7
302	11617.3
303	36729.2333333333
304	-13232
305	1583.1
306	7640.16666666667
307	10626.2666666667
308	-11939.6
309	-9452.4
310	-3454.4
311	7717.2
312	-9468.63333333333
313	11315.2
314	15754.7
315	-475.966666666667
316	-26271.4666666667
317	-6255.5
318	15588.3
319	-17548.3
320	5113.5
321	-6340.63333333333
322	-628.666666666672
323	480.900000000001
324	10872.1
325	74390.4
326	1262.16666666666
327	7621.96666666667
328	-10230.9333333333
329	5864.66666666666
330	-4389.56666666667
331	-13959.5666666667
332	75636.8
333	10110.1333333333
334	-10221.9666666667
335	23211.3
336	-25905.5666666667
337	4669.7
338	3116.4
339	-5083.5
340	-5770.66666666666
341	6438.16666666666
342	7803.03333333333
343	-1216.23333333333
344	-18357.3333333333
345	-11327.3333333333
346	-12182.8
347	19437.8
348	46178.7
349	28483.9
350	10870.3
351	22340.1666666667
352	8163.06666666667
353	8783.73333333333
354	30113.2
355	19377.7
356	7987.60000000001
357	-5750.26666666668
358	48803.7333333333
359	12811.1
360	3025.56666666667
361	-12528.4
362	59369.9666666667
363	33817.4333333333
364	-8018.8
365	-572.233333333337
366	-1520.89999999999
367	-657.233333333334
368	-2911.6
369	-2944.8
370	-11549.2333333333
371	-30392.4666666667
372	-29270
373	-14463.0666666667
374	7214.53333333333
375	-7860.3
376	7846.8
377	3741.86666666667
378	16066.6666666667
379	6836.9
380	-2938.26666666667
381	2330.8
382	-13642.5666666667
383	32818.4
384	-57808.5
385	35236.8
386	-54351.7666666667
387	-19859.9666666667
388	32805.3666666667
389	-16924.7666666667
390	68059.2
391	10420.4
392	290
393	6187.2
394	9069.6
395	-10682.7
396	138.666666666664
397	29146.1333333333
398	11098.9
399	-27245.1666666667
400	-706.566666666668
401	15436.5333333333
402	547.300000000001
403	2516.56666666667
404	14387.6
405	-5253.83333333333
406	28062.9
407	11987.3333333333
408	10895.3333333333
409	-9701.7
410	-23213.4666666667
411	-5064.83333333333
412	-2319.7
413	-21413.0666666667
414	-16769.9666666667
415	-29112.8666666667
416	-16658
417	23332.6666666667
418	-19287.1
419	60876.3
420	2800.56666666667
421	-181.599999999999
422	1407.85
423	-1690.56666666667
424	-12248.6333333333
425	-22364.0666666667
426	12091.5666666667
427	23122
428	-56450.4
429	-50314.5666666667
430	-4345.43333333333
431	-9835.86666666667
432	-2891.96666666667
433	-2553.86666666667
434	30532.3
435	-33623.6666666667
436	2729.56666666667
437	18406.7
438	6430.66666666666
439	32046.6666666667
440	-22160.4666666667
441	-2536.3
442	6618.13333333333
443	6138.5
444	23003.5
445	3517.1
446	4015.2
447	-5256.5
448	-10401.6
449	-1030.4
450	9795.2
451	8874.76666666667
452	-16305.6
453	-66613.1333333333
454	7831.2
455	2254.73333333334
456	26287.6333333333
457	-23750.7666666667
458	3952.4
459	-14081.2
460	-58468.6666666667
461	-64311.8
462	2372.3
463	12264.3
464	-8214.5
465	10450.1333333333
466	20005.4666666667
467	13279.6
468	-7680.43333333333
469	-6443.76666666667
470	18243.7666666667
471	5336.56666666667
472	-20974.8
473	-5522.5
474	4612.26666666667
475	-9931.16666666666
476	18263.0333333333
477	-14714.8
478	-42890.9
479	21542.5
480	33574
481	22330.8
482	-46176.3666666667
483	-64019.8666666667
484	6714.4
485	34264.8
486	-28539.5666666667
487	-34453.5
488	3927.46666666667
489	5258.63333333333
490	35731.7333333333
491	-3997.16666666667
492	21366.8333333333
493	26014.3
494	19980.7666666667
495	-3054.26666666667
496	11541
497	-36410.1
498	11633.3
499	10019.6
500	28249.7
501	-49659.2666666667
502	10046.3666666667
503	6835.1
504	2140.8
505	15740.9
506	-8377.5
507	7141.73333333334
508	9868.93333333333
509	24096.8
510	-4097.5
511	4634.7
512	-20472.8
513	-16581.6333333333
514	13851.5
515	-25450.7666666667
516	-74794.1666666667
517	40045.2
518	15558.4
519	-48385.1666666667
520	14405.1
521	989.5
522	-4688.53333333333
523	-27498.1666666667
524	35433.4666666667
525	-10702.5
526	8363.46666666667
527	-9430.26666666667
528	-14230.4666666667
529	29497.8333333333
530	85015.3333333333
531	6895.73333333334
532	2654.8
533	25474.3
534	8532.03333333333
535	-22623.6
536	-9918.83333333333
537	-11263.2
538	8819.96666666667
539	18127.0666666667
540	-23567.1666666667
541	1132.03333333333
542	54586.1
543	-3282.3
544	7285.33333333333
545	27401.2333333333
546	-9627.86666666667
547	-4389.3
548	27356.7666666667
549	239.966666666664
550	-91780.1666666667
551	14902.6666666667
552	-1837.5
553	-17012.2666666667
554	11854.8333333333
555	13519.0333333333
556	-21503.1
557	5240.5
558	-7996.36666666667
559	25517.7666666667
560	-8698.66666666667
561	-37255.4666666667
562	21186.4333333333
563	6072
564	-9118.9
565	-34864.5333333333
566	31533.3333333333
567	29493.3333333333
568	23509.1
569	-39202.0666666667
570	7121.2
571	-102668.8
572	-86134.7666666667
573	-41272.1666666667
574	-35850.5333333333
575	-25386.0666666667
576	-15117.9666666667
577	20203.4666666667
578	-48671.7666666667
579	595.900000000001
580	-25733.7666666667
581	-2884.43333333333
582	-339.5
583	67154.7666666667
584	16343.3333333333
585	5787.2
586	-6630.8
587	-12363.3
588	1611.46666666667
589	2298.5
590	-20569.1666666667
591	39092.9
592	10036.2666666667
593	3485.89999999999
594	28282.2666666667
595	-3016.4
596	-35455.9666666667
597	-17407.6
598	19866.1
599	-6227.3
600	62344.5666666667
601	78860.3666666667
602	-362.633333333333
603	-2098.5
604	-8783.2
605	-11453.5
606	11682.9
607	8342
608	-8254.7
609	-9321.06666666667
610	8026.4
611	-4624.16666666667
612	33118.1333333333
613	-67050.1666666667
614	-14713.1666666667
615	5277.9
616	25022.4
617	-2813.76666666667
618	12701.9
619	-8212.3
620	-25250.9333333333
621	9933.96666666667
622	895.5
623	-2255.73333333333
624	15805.2
625	5804.93333333333
626	37911.6
627	11595.2
628	23212
629	7959.73333333334
630	43447.1
631	-2074.4
632	10590.7
633	-11354.1333333333
634	-82323.1666666667
635	60740.7666666667
636	51276.8
637	22644.3
638	10960.6666666667
639	2844.53333333333
640	2273.56666666667
641	-24140.2
642	-169.73333333333
643	-47463.1666666667
644	7097.2
645	-4756.83333333334
646	-12268.8
647	45531.4333333333
648	-5406.7
649	-87337.8
650	37424.2666666667
651	44364.1
652	-3303.23333333333
653	-8477.60000000001
654	-15464
655	3562.1
656	-7211.2
657	-23693.1
658	3746.9
659	-7137.23333333333
660	3543.96666666667
661	22674.1333333333
662	18345.7
663	5540.93333333333
664	-7199.43333333333
665	648.266666666666
666	9284.13333333333
667	12890.0333333333
668	-2738.5
669	5374.66666666667
670	2149.5
671	-8861.2
672	-13950.5
673	13400
674	749.599999999999
675	4823.36666666667
676	-4173.73333333333
677	49441.1666666667
678	-14786.1333333333
679	41524.9
680	-23000
681	-12448.9333333333
682	28415.3333333333
683	11253.2333333333
684	-9902.4
685	34598
686	7009.06666666667
687	-18865.1666666667
688	-9830.9
689	-2329.3
690	12896.3
691	44626.5
692	-11695.3333333333
693	-3616.56666666667
694	11796.2666666667
695	5810.13333333333
696	11816
697	18558.5666666667
698	6436.39999999999
699	5343.23333333333
700	-19881.5
701	-6698.53333333333
702	4344
703	-3173.23333333333
704	-42494.2666666667
705	8225.2
706	27031.7333333333
707	-9982.13333333334
708	46642.4
709	7369.73333333333
710	-15418.9666666667
711	12794.1666666667
712	37621.2333333333
713	35261.2
714	-29174.9
715	8402.13333333333
716	-2936.96666666667
717	1342.4
718	52317.8666666667
719	41811.7
720	86469.6
721	33394.5666666667
722	-15468.4
723	63993.6333333333
724	11831.3666666667
725	21522.6333333333
726	71350.7666666667
727	58448.5333333333
728	-29147.4
729	-37490.2666666667
730	-55885.8666666667
731	-27575.6
732	6846.4
733	30250.9333333333
734	14472.1666666667
735	15128.5333333333
736	-61013.1166666667
737	19469.4666666667
738	21905.5666666667
739	1030.66666666666
740	937.833333333328
741	-1996.23333333333
742	3454.4
743	-2861.7
744	12234.1
745	48886.5333333333
746	1651.76666666667
747	5043.63333333334
748	-18005.7666666667
749	-16314.5333333333
750	18928.1
751	-6626.8
752	15276.1
753	4762.7
754	-15433.9
755	-15327.3333333333
756	-17549.6666666667
757	-32878.8666666667
758	-7603.53333333333
759	10429.0333333333
760	-59172.3666666667
761	1075.76666666666
762	13373.9666666667
763	9118
764	-15244.2666666667
765	-1465.63333333334
766	-3212.26666666667
767	31715.7
768	14904.8
769	13640.1
770	-3997.73333333333
771	3582.4
772	92577.0666666667
773	2889.7
774	-3928.16666666666
775	-48761.0666666667
776	27927.3
777	1524.83333333333
778	27351.6
779	-7246.9
780	10447.6
781	-7385.5
782	11832.7
783	-27726.7666666667
784	69994.4
785	-15138.1
786	3929.5
787	55048.4
788	-15329.0666666667
789	2914.03333333333
790	34228
791	19373.4333333333
792	20187.2
793	5563.6
794	-44003
795	8320.7
796	22566.9333333333
797	-3668.5
798	-3849.6
799	-1853.46666666667
800	1323.7
801	37074.7333333333
802	-351.699999999999
803	115057.766666667
804	-62249.5166666667
805	-3995.5
806	-9527.06666666667
807	2760.13333333333
808	-2636.76666666667
809	-2373.33333333334
810	5624.8
811	-67782.4666666667
812	3229.43333333333
813	11566.4333333333
814	49758
815	-3128
816	-7313.03333333333
817	4555.5
818	-15249.3666666667
819	11867.1
820	2866.13333333334
821	28092.4
822	-4154
823	455.600000000006
824	-8708.66666666667
825	-2815.7
826	-27750.9666666667
827	-112383.4
828	16348.9
829	28944.4
830	39206.1
831	28080.3
832	3931.6
833	-26490.7
834	-1495.76666666667
835	-14129.5666666667
836	2964.8
837	10497.3333333333
838	3685.16666666666
839	5731.16666666666
840	3040.76666666666
841	-226.299999999996
842	37895.8666666667
843	294.533333333333
844	31414.4
845	2675.2
846	-4345.6
847	-7375.2
848	45246.8
849	21170.7666666667
850	24488
851	-2074.9
852	-30764.7
853	10983.3333333333
854	15846.4
855	79353.3666666667
856	-40195.9
857	9376.13333333332
858	-33638.1666666667
859	3723.1
860	23333.8666666667
861	38022.6666666667
862	-13792.1333333333
863	-28845.9
864	-64434.7166666667
865	-43180.7666666667
866	-12566.3
867	26771.0666666667
868	-66971.9
869	-8488.1
870	5482.93333333333
871	4487.33333333334
872	-27699.3
873	6426.5
874	19847.6
875	-13518.1333333333
876	10793.6
877	-3300.5
878	10759.1333333333
879	13624.0333333333
880	5878.4
881	61657.9
882	2737.46666666667
883	-2508.5
884	642.299999999996
885	65087.7333333333
886	40029.7
887	18912.3666666667
888	26242.4333333333
889	23835.7666666667
890	-4864.26666666667
891	15821.7
892	-169.600000000002
893	6760.8
894	11862.4
895	35200.9
896	-8436.66666666667
897	21290.9666666667
898	19331.3
899	791.866666666669
900	-8658.4
901	6200.10000000001
902	-8086.8
903	14645.3
904	15332.0333333333
905	16623.5666666667
906	-26309.2
907	6090.26666666667
908	18203.5
909	-22485.3
910	15623.6
911	-12691.1
912	-15892.3
913	20724.9
914	-12580.5
915	10275.6333333333
916	26988.7666666667
917	-14432.5333333333
918	-13833.6
919	5842.5
920	-65391.2
921	-2869.7
922	21045.6
923	14776.1333333333
924	8320.8
925	-31985.4666666667
926	25122.3666666667
927	-39898.4
928	-16834
929	25230.4
930	4448.4
931	14736.1333333333
932	17709.1
933	-36197.0666666667
934	72795.0666666667
935	5174.5
936	12408.2666666667
937	-3041.46666666667
938	-6521.03333333333
939	8343.73333333333
940	957.166666666664
941	-3433.2
942	51335.6333333333
943	51447.8333333333
944	96.8000000000029
945	5319.23333333333
946	5344.5
947	11124.3
948	-13491.5
949	7953.6
950	-25252.0666666667
951	5051.83333333333
952	11352.1666666667
953	3163.10000000001
954	-8184.16666666667
955	-8813.8
956	-5068
957	-71984.2666666667
958	4127.06666666667
959	-12212.8
960	-45733
961	27981.0666666667
962	-21465.3
963	2868.3
964	-18367.2
965	-12598.2333333333
966	74192.3
967	-909.5
968	-8445.5
969	42664.2333333333
970	14018.5
971	12445.0666666667
972	31852.6666666667
973	4309.16666666667
974	-72430.6666666667
975	-8758.26666666667
976	-255.733333333334
977	31224
978	-3617.36666666667
979	-4072.8
980	864.933333333331
981	21857.7333333333
982	10474.5333333333
983	14405.7
984	-13960.6666666667
985	-1591.36666666667
986	-8866.7
987	2283.2
988	29436.2666666667
989	38148.2333333333
990	-4208.8
991	-13446
992	-50924.3666666667
993	-50663.9666666667
994	-4086.93333333333
995	17199.3
996	29679.6
997	111519.066666667
998	-14947.2
999	17393.5666666667
1000	-11817.6
