# Supplementary material for: Chromosome Copy Number Variation and Control in the Ciliate Chilodonella uncinata
Source: PLoS One. 2013 Feb 20;8(2):e56413. doi: 10.1371/journal.pone.0056413 (PMC3577910; doi:10.1371/journal.pone.0056413)
Supplement: Dataset S1 — Chromosome copy numbers from the experimental and simulated cell lines of Dataset of Chilodonella uncinata . dataset.zip is a compressed file. exp_data.csv contains the experimental data derived from qPCR analyses (Cell.line = original cell line; Time = time point of the DNA extraction; DNA.extract = DNA extract replicate; Gene = macronuclear chromosome; CNPC = copy number of the macronuclear chromosome per cell). The remainder of the CSV files are from the simulations. Each CSV file contains data on 1000 simulations where the change in variance from initial to final for each simulation is stored under column ‘x’. See _readme.txt in the compressed file dataset.zip for documentation of the file names. (ZIP) [file pone.0056413.s002.zip › dataset_S1/EF_omega0.68.csv]

	x
1	10542.1333333333
2	-11927.9
3	43232.4
4	676.666666666672
5	32113.4666666667
6	-5320.3
7	-718.900000000001
8	5137.96666666667
9	12359.1
10	16527.5
11	135.733333333334
12	24953.2
13	-28791.0666666667
14	26320
15	-5413.6
16	6641.03333333333
17	2670.9
18	-10020.0333333333
19	13004.8
20	-27339.2666666667
21	2551.23333333333
22	29195.3333333333
23	11653.5666666667
24	-356.633333333331
25	-14787.2
26	-42143.7666666667
27	50062.1666666667
28	17524.8
29	-19054.7666666667
30	83439.6333333333
31	12690.8333333333
32	-51683.4666666667
33	19039.4666666667
34	-5779.76666666667
35	3592.7
36	8090.7
37	2023.3
38	18894.8
39	11776.5
40	-8977.83333333334
41	-13534.1
42	-8199.9
43	1122.4
44	-23879.6666666667
45	-14822.5
46	82479.9
47	30000.6666666667
48	42999.0666666667
49	-8656.4
50	31103.4333333333
51	-6621.2
52	-5932.8
53	9417.6
54	-17810.6333333333
55	31461.1
56	976.133333333331
57	-4620.1
58	-33289.6
59	72928.5333333333
60	-2548.4
61	-19396.7666666667
62	12578
63	14993.6
64	43528.5333333333
65	25344.1
66	1709.3
67	2009.6
68	-3971.5
69	-61764.4666666667
70	2978.1
71	-37068.9666666667
72	-1561.73333333333
73	26044.1333333333
74	2027.03333333333
75	-2514.8
76	6814.96666666667
77	-6086.4
78	11207.2333333333
79	11845.4666666667
80	-25458.3
81	17941.4
82	-78183.8666666667
83	-36685.0333333333
84	-11528.3666666667
85	8665.5
86	5062.03333333333
87	78417.5666666667
88	-21019.8666666667
89	11525.2
90	3750.4
91	1227.43333333333
92	-4961.3
93	61689.7666666667
94	4646.63333333333
95	60175.7666666667
96	-27635.3
97	60837.3666666667
98	13581.0666666667
99	-39696.3666666667
100	12297.1333333333
101	19705.3333333333
102	-21366.7
103	72.2333333333336
104	-28062.7
105	2759.3
106	-14426.0333333333
107	-13221.7666666667
108	-8256.66666666666
109	-10744.2
110	-33658.4666666667
111	42488.5
112	-2373.6
113	30531.2333333333
114	4530.8
115	-7849.1
116	-14342.5
117	-25640.3
118	-35582.1
119	6908.7
120	-26714.0666666667
121	9197.2
122	9062
123	57380.9333333333
124	1277.76666666667
125	-14278.7
126	13217.2
127	43213.2
128	-7524.66666666667
129	46107.2
130	3327.06666666667
131	35935.6
132	39680.1333333333
133	-6944.39999999999
134	-73102.5666666667
135	-20978.6
136	-34580.4
137	506.100000000006
138	28591.8666666667
139	21134.1
140	12891.1
141	18055.4666666667
142	5722.3
143	9136.96666666667
144	12380.4
145	-6645.73333333333
146	20530.1
147	11093.3
148	21843.2
149	-17132.2666666667
150	-21755.0333333333
151	11818
152	-10888
153	56055.7333333333
154	-19504
155	-32839.0666666667
156	31038.9
157	-9331.86666666666
158	-47394.2666666667
159	10205.7333333333
160	-31326.1666666667
161	1735.46666666667
162	-35091.3666666667
163	-13534.8
164	14103.3666666667
165	-30560.5
166	53502.7
167	27494.2333333333
168	-18806.4
169	20326.1333333333
170	-12588.8333333333
171	24514.9
172	-6222.9
173	13841.7
174	16352.4333333333
175	-6141.56666666667
176	18131.9
177	-34012.6666666667
178	-14979.6
179	16066.7
180	-14599.3333333333
181	3202.96666666667
182	49282.5333333333
183	-3632.8
184	-13517.9
185	-23802.1666666667
186	6198.26666666667
187	-5012.83333333333
188	-1502.13333333333
189	-6553.7
190	26919.0666666667
191	2773.2
192	-23240.2666666667
193	10713.7
194	-8908.4
195	24758.4
196	-8308
197	8333.86666666666
198	50661.1666666667
199	30244.5
200	-9501.23333333334
201	9215.99999999999
202	17055.3333333333
203	28758.6666666667
204	-39973.7
205	5349.86666666666
206	10017.7
207	-27178.8
208	14720.1
209	-3204.5
210	-115722.366666667
211	-17550.4333333333
212	3154.26666666667
213	30737.3
214	8871.5
215	21558.9333333333
216	-20716.8
217	-18260.2666666667
218	23531.7666666667
219	-1067.73333333334
220	824.666666666668
221	-6664.96666666667
222	8942.3
223	-5082.16666666667
224	12659.3
225	-26648.3
226	20986.1333333333
227	-96835.65
228	-7256.1
229	-49069.7666666667
230	-3826.26666666667
231	29486
232	-12628.0333333333
233	62600.1666666667
234	-131.46666666666
235	365.866666666654
236	-12273.7
237	-22019.4666666667
238	32890.6333333333
239	31729.2
240	914.933333333334
241	-32282
242	-15758.5
243	18535.0333333333
244	-33979.7
245	-2204.13333333334
246	-2214.4
247	206.900000000001
248	-7944
249	20697.6
250	30947.3333333333
251	10251.0333333333
252	5123.3
253	26746.4
254	4867.83333333333
255	15439.3
256	5669.16666666666
257	-41192.8666666667
258	40268.4
259	-76918.5666666667
260	-45506.6666666667
261	-50214.1
262	2059.3
263	-2912.5
264	8904.39999999999
265	29883.4
266	30205.5666666667
267	-14682.8
268	13322.1
269	-11627.9666666667
270	13465.2
271	5613.86666666667
272	-619.633333333335
273	9980.8
274	-91292.8666666667
275	23071.4666666667
276	18603.7333333333
277	12255.7
278	66527.9333333333
279	-8167.3
280	57007.8666666667
281	22399.5
282	-11727.6
283	-2739.83333333334
284	-4375.2
285	38306.4
286	45752.6333333333
287	-56986.3666666667
288	100978.8
289	-5932.63333333333
290	-4852.9
291	-3367.1
292	-18325.9
293	-32272.6833333333
294	-2905.89999999999
295	-7800.3
296	10232.4
297	-65747.5666666667
298	10509.6333333333
299	10853.2
300	30723.8666666667
301	11992.6333333333
302	8645.5
303	925.5
304	10404.8
305	-36421.4666666667
306	1932.5
307	55713.6
308	3339.06666666667
309	26503.2
310	-4942.93333333333
311	488.833333333334
312	-1016.4
313	17820
314	4641.06666666667
315	10137.2333333333
316	11901.3333333333
317	8978.66666666667
318	2489.60000000001
319	41460.4
320	11763.7
321	-1520.63333333334
322	4645.2
323	11245.2333333333
324	-11061.5666666667
325	7854
326	-66.5
327	11795.3333333333
328	60440.9333333333
329	20942.4
330	14534.6666666667
331	4829.86666666666
332	-3923.86666666667
333	-41040.8666666667
334	15795.3
335	22445.4666666667
336	17566.4
337	14808
338	38851.4666666667
339	-21256.4
340	26642.7
341	35904.5333333333
342	5456
343	3214
344	-4169.06666666667
345	2138.96666666667
346	3016.5
347	-21292.9
348	-30986.6
349	-8823.53333333334
350	-2155.6
351	57787.1
352	19522.2666666667
353	-3756.03333333333
354	-2017.6
355	61862.4
356	53930.4
357	1594.96666666667
358	4872.03333333334
359	37936.9
360	21146.2333333333
361	-18737.5
362	27817.8666666667
363	692
364	9301.86666666667
365	-1290.23333333334
366	15942.1
367	10896
368	-22169.2
369	-30092.3
370	-22589.9666666667
371	23828.2333333333
372	-25070.8666666667
373	-9731.03333333333
374	8040.03333333333
375	60418.7
376	-51152.7666666667
377	4907.9
378	2761.46666666667
379	12267.1666666667
380	-8716.9
381	70180.3666666667
382	-2318.93333333333
383	-6055.9
384	-24314.7
385	15440.1
386	-12279.1666666667
387	-6472.93333333333
388	4930.8
389	-13393.0333333333
390	-28878.2333333333
391	3152.8
392	28224.9666666667
393	15416.5333333333
394	-11172.4
395	1413
396	11402.9
397	46774
398	-34644.2
399	11596.8333333333
400	-1103.2
401	104348.366666667
402	-250.699999999997
403	1661.2
404	-9781
405	41562.8
406	439
407	8675.33333333333
408	21626.3666666667
409	-18910.3
410	10144.1333333333
411	29774.7
412	4524.9
413	-9977.5
414	-19088.4
415	34603.9
416	-27683.4666666667
417	7295.9
418	32673.3333333333
419	646.833333333332
420	-54726.1666666667
421	-48508.3
422	40640.4
423	80460.5
424	-15571.8666666667
425	-43442.1666666667
426	9613.2
427	22437.7666666667
428	30824.8
429	9369.96666666666
430	56203.6333333333
431	-39450.4
432	-9136.43333333333
433	-7427.86666666667
434	-9929.7
435	16913.5
436	-1870
437	-10593.2
438	16040.4
439	-1618.5
440	55761.2
441	11456
442	31023.0666666667
443	5051.46666666667
444	3318.13333333333
445	24172.0333333333
446	1247.2
447	-10008.3
448	-15428.9
449	21436.5
450	34425.5
451	3500.56666666667
452	4423.03333333334
453	-5160.66666666667
454	45118.3
455	18990.6333333333
456	19349.7
457	9029.83333333334
458	2340.7
459	-24501.9
460	-29666.9
461	3321.06666666667
462	-34531.1666666667
463	-5425.83333333334
464	52134.3333333333
465	26827.4666666667
466	11652.8
467	2480.43333333333
468	13808.2
469	-7762.16666666666
470	25811.5
471	-23890.4666666667
472	-13011.3333333333
473	11789.0333333333
474	84088.5
475	3564.16666666666
476	22651.1666666667
477	883.900000000001
478	-8602.8
479	46238.8333333333
480	-3327.73333333334
481	11235.9
482	-59832.8666666667
483	2514.4
484	-10266.8
485	36387.5666666667
486	20114.8
487	-2544.8
488	2878.4
489	1886.9
490	70673.1
491	-1126.23333333334
492	11479.3666666667
493	-4278
494	18886.8
495	13323.8333333333
496	-10738
497	-62014.7666666667
498	-17391.6666666667
499	19638.9
500	-11277.6
501	24438.1
502	-6124.4
503	-25357.6
504	-17671.2
505	15751.3
506	6389.2
507	8305.06666666667
508	10739.2
509	16553.6333333333
510	-9340.8
511	35920
512	-27249.5666666667
513	-14301.5
514	-71696.1666666667
515	-24134.1333333333
516	-35282.4666666667
517	-5460.53333333333
518	90892.9333333333
519	8610.8
520	-4419.9
521	-2770
522	2674.83333333333
523	-2654.5
524	30294.0333333333
525	-26915.3666666667
526	-3073.86666666666
527	424.566666666668
528	9703.6
529	24804.8
530	-12268.3
531	36344.5333333333
532	-61035.7666666667
533	2378.26666666667
534	5698.53333333333
535	-36002.5666666667
536	38300.5
537	8606.4
538	-454.400000000001
539	-41913.0666666667
540	-12220.2
541	-4416.63333333333
542	4361.1
543	-1448
544	21877.2333333333
545	41381.7
546	13417.1666666667
547	12582.6666666667
548	35087.3333333333
549	-11428.9333333333
550	-50910.8
551	-13955.6
552	-22936.3666666667
553	-39284.5666666667
554	25368.2666666667
555	7856.40000000001
556	-2694.3
557	-8509.5
558	4633.03333333333
559	5971.33333333334
560	2513.2
561	2499.6
562	30959.8666666667
563	10376.4
564	34991.7
565	16535.3
566	-26990.6666666667
567	-40673.3666666667
568	5734.1
569	52354.8333333333
570	3210.3
571	-93837.5
572	-34892.7
573	-4766.3
574	16689.4666666667
575	458.26666666667
576	-23248.5666666667
577	-5503.46666666667
578	-3742.9
579	72796.2333333333
580	32993.2333333333
581	-61559.7666666667
582	-51262.9666666667
583	30755.6
584	5826.4
585	13845.7666666667
586	-61234.1666666667
587	-8176.4
588	37789.2
589	-6592.8
590	18225.1666666667
591	5301.6
592	-19394.9
593	21832.6666666667
594	68715.1333333333
595	-21142.8
596	28438
597	-26028.4
598	48203.1666666667
599	2238.76666666667
600	-13285.4666666667
601	34101
602	14947.3666666667
603	76.2333333333299
604	-3222.9
605	-20693.6
606	-10331.2333333333
607	10127.5666666667
608	16330.8
609	16097.6
610	8660.93333333333
611	-98519
612	10085.0666666667
613	-24777.7
614	-22389.8666666667
615	12536.4333333333
616	13372.7
617	-54793.3
618	-30253.5666666667
619	-29834
620	-324.799999999999
621	-18198.9666666667
622	1444.13333333333
623	-34313.9666666667
624	-2513.83333333334
625	-8240.1
626	15744.8
627	-58287.0666666667
628	3206.23333333334
629	-902.100000000006
630	-41689.2666666667
631	-100494.5
632	-5358.8
633	7052.9
634	18264.4
635	24815.2
636	-3242.66666666666
637	-11198.1333333333
638	19254
639	37133.6
640	28091.7666666667
641	24255.7
642	-12180.0333333333
643	-10390.9333333333
644	-12173.8666666667
645	-9594.90000000001
646	-10682.7666666667
647	1032.3
648	-3365.3
649	9139.2
650	50143.7333333333
651	15044.6666666667
652	-6499.63333333334
653	15355.8666666667
654	3285.6
655	52059.6
656	-19081.6
657	41654.8
658	3061.06666666667
659	-17798.2333333333
660	-16126.6666666667
661	28215.5
662	690.799999999999
663	51921.0333333333
664	26096
665	23918.5333333333
666	15441.7
667	-1554.3
668	19493.5
669	-15429.2
670	-28173.7
671	16036
672	5889.33333333333
673	19085.8333333333
674	6021.2
675	-2730.1
676	-8654.9
677	-26764.3
678	19616.1
679	-1942.5
680	-10411.5
681	-13605.8333333333
682	-8551.2
683	20434.8
684	-50968.8666666667
685	2933.6
686	90399.3
687	-43763.9666666667
688	-3103.83333333333
689	-30313.8666666667
690	4981.9
691	-622.5
692	-3148.5
693	-22510.4
694	7566.66666666666
695	17270.2666666667
696	20515.4333333333
697	2648.5
698	-2811.56666666667
699	-6663.9
700	12034.7333333333
701	765.366666666661
702	-4256.4
703	-19200.4
704	-26042.4666666667
705	-6511.6
706	-3536.43333333333
707	28411.3
708	1864.73333333333
709	15408.5333333333
710	7589.5
711	-8217.76666666667
712	14356
713	-9439.73333333333
714	6583.76666666667
715	12829.5
716	-7462.5
717	-1513.06666666667
718	35936.7
719	-13777.6
720	-17547.5666666667
721	4462.8
722	-4120.93333333333
723	-17440.1666666667
724	-14356.9666666667
725	-2337.43333333333
726	5242.36666666667
727	-2835.63333333333
728	2921.3
729	-390.766666666663
730	7964.43333333333
731	-33181.3333333333
732	7727.3
733	7923.03333333333
734	19884.3666666667
735	1180
736	-13556.4
737	-4036.93333333333
738	208
739	19782.2333333333
740	-2935.23333333333
741	31536.8333333333
742	31745.6
743	-9365.46666666667
744	21924.8
745	-3052.53333333333
746	-1459.1
747	51706.9
748	10581.9
749	-2074.66666666666
750	12175.5
751	-28583.9
752	-2077.5
753	-10940.2666666667
754	-253.766666666666
755	-6187.10000000001
756	1614.4
757	6890.53333333333
758	-1475.1
759	-544.933333333327
760	24600.3666666667
761	3504.7
762	-5622.4
763	1075.83333333334
764	-23375.4666666667
765	15074.5333333333
766	45.2333333333336
767	9831.3
768	-3958.3
769	467.6
770	8861.86666666667
771	20377.4666666667
772	1442.3
773	-13196.1333333333
774	2848.4
775	13740.5333333333
776	-41903.2666666667
777	-1668.3
778	28715.4666666667
779	-5240.23333333333
780	17171.5
781	-199.066666666666
782	-26232.8
783	8414.16666666666
784	15144.7
785	16850.8333333333
786	-4490.36666666667
787	48997.3
788	1147.1
789	-6642.8
790	1654.63333333333
791	37483.3333333333
792	30938.3666666667
793	-27815.9
794	1474
795	10436.1
796	-17257.0666666667
797	-5531.2
798	-20349.1
799	-57823.0666666667
800	-6780
801	9399.60000000001
802	-26718.9
803	25131.3333333333
804	7036.66666666667
805	48232.8
806	-10519.7333333333
807	-15141.5
808	1410.7
809	-6129.96666666667
810	14310
811	24199.0666666667
812	17887.6
813	16279.3333333333
814	4905.6
815	-9498.10000000001
816	4085.46666666666
817	-28523.4666666667
818	11172.7
819	1184.7
820	-722.133333333333
821	-86.6333333333314
822	19769.3333333333
823	13323.8333333333
824	20850.4
825	-7902.66666666667
826	9839.63333333333
827	376.833333333336
828	3465.6
829	-35359.5666666667
830	2908
831	1866.4
832	45283.2333333333
833	-18491.6
834	-19158.4
835	62284.7666666667
836	-30727.2
837	9178
838	-57693.0666666667
839	7993.6
840	-3264.53333333333
841	-23665.2
842	2971.33333333333
843	-6248.43333333334
844	27714.7
845	-31600.9666666667
846	-4357.2
847	12444.5333333333
848	-30828.8
849	5108.8
850	166
851	-813.633333333331
852	13315.2
853	-26981.9666666667
854	40932.7666666667
855	-21343.7
856	-6640.56666666667
857	6587.5
858	45857.3
859	3522
860	4332.66666666667
861	51921.5
862	-11316.8
863	-13517.1
864	23081.2
865	7179.46666666667
866	-5718.23333333333
867	2305.6
868	71222.1333333333
869	93255.8333333333
870	2330.16666666666
871	-16822
872	-19014.8
873	-7845.73333333333
874	9711.46666666667
875	63782.1
876	15396.4
877	-37537.1666666667
878	-171.566666666666
879	-52024.7
880	-9533.46666666667
881	31904.9
882	-20221.6
883	3286.5
884	7096.9
885	9930.8
886	1568.36666666667
887	-7543.03333333333
888	2075.86666666667
889	8133.2
890	4720.4
891	12753.6
892	-49980.7
893	-32631.7
894	11818.8
895	10489.7333333333
896	-5656
897	10747.2
898	-21764.0666666667
899	-7055.06666666667
900	24817.9666666667
901	16182.1
902	9239.46666666667
903	-5002.4
904	12439.5
905	41138.9
906	1367.6
907	-25301.5
908	-10985.3
909	-4310.76666666667
910	83540.9333333333
911	308.233333333334
912	7482.4
913	1450.5
914	-7622.4
915	54598.1333333333
916	27934.1666666667
917	2421.9
918	-13482.3
919	-8502.7
920	-25434.8
921	11352.8
922	4263.5
923	-8996.1
924	14619.7
925	-2873.73333333333
926	16354.1
927	12157.3333333333
928	3187.36666666666
929	15211.6
930	27869.6
931	-43767.9666666667
932	6719.1
933	3492.23333333333
934	-976.799999999999
935	25616.9666666667
936	-22400.8
937	2654.5
938	17310.6666666667
939	34094.5333333333
940	30137.3333333333
941	9313.93333333333
942	96150
943	15863.8666666667
944	-20048.7
945	-1300.8
946	10096.5
947	25213.9
948	-1599.6
949	-102.3
950	7387.5
951	-24007.3666666667
952	-11794.3
953	2516.53333333333
954	20248.8
955	-1042.39999999999
956	28826.1666666667
957	-4729.63333333335
958	55310.2333333333
959	966
960	4398
961	-10888.0666666667
962	-896.533333333333
963	7056.90000000001
964	986.566666666668
965	-3213.43333333333
966	18990.7666666667
967	-1651.83333333334
968	15290.2333333333
969	38849.9666666667
970	-26056.8
971	48220.6666666667
972	58765.5666666667
973	10914.5333333333
974	18766.9
975	-5736.3
976	-5986
977	1666.53333333333
978	15562
979	-7442.1
980	14644.8
981	24437.8333333333
982	8529.2
983	5257.33333333334
984	-6996
985	-40286.6666666667
986	-11693.7
987	23502.5666666667
988	-9247.6
989	42214.4
990	720.399999999998
991	10028.4
992	25084.7
993	26850.2333333333
994	24744.8
995	-433.5
996	-23671.2
997	5282.36666666666
998	-1864.26666666667
999	11492.7666666667
1000	-5489.46666666667
