# Supplementary material for: Chromosome Copy Number Variation and Control in the Ciliate Chilodonella uncinata
Source: PLoS One. 2013 Feb 20;8(2):e56413. doi: 10.1371/journal.pone.0056413 (PMC3577910; doi:10.1371/journal.pone.0056413)
Supplement: Dataset S1 — Chromosome copy numbers from the experimental and simulated cell lines of Dataset of Chilodonella uncinata . dataset.zip is a compressed file. exp_data.csv contains the experimental data derived from qPCR analyses (Cell.line = original cell line; Time = time point of the DNA extraction; DNA.extract = DNA extract replicate; Gene = macronuclear chromosome; CNPC = copy number of the macronuclear chromosome per cell). The remainder of the CSV files are from the simulations. Each CSV file contains data on 1000 simulations where the change in variance from initial to final for each simulation is stored under column ‘x’. See _readme.txt in the compressed file dataset.zip for documentation of the file names. (ZIP) [file pone.0056413.s002.zip › dataset_S1/EF_omega0.7.csv]

	x
1	-44952.4666666667
2	-80749.4666666667
3	-30236
4	57595.7
5	35687.4333333333
6	29919
7	4638
8	-14521.0333333333
9	909.200000000001
10	25383.6
11	-18581.1
12	-51776.6333333333
13	-2754.36666666666
14	-995.466666666667
15	26271.7333333333
16	16671.2
17	19962.6
18	-26465.5
19	9800.66666666667
20	-7795.7
21	11724.8
22	-11229.7
23	-12842.4666666667
24	8623.3
25	24670.2333333333
26	112614.033333333
27	26312.4333333333
28	41044.4
29	13351.3
30	2105.83333333333
31	8189.23333333334
32	-9357.96666666667
33	-4150.26666666667
34	-29372.3
35	14523.2
36	24.7999999999993
37	9107.56666666667
38	23330.9666666667
39	-124135.266666667
40	-12954.2333333333
41	-7804
42	55486.4
43	-42244.2666666667
44	-12883.6
45	6292.36666666667
46	-37590.6666666667
47	3915.3
48	-8570.76666666666
49	12013.3666666667
50	-3408.76666666666
51	-4041.63333333333
52	40216.5333333333
53	5090.4
54	-7843.2
55	6013.83333333333
56	21459.1
57	-1202.93333333333
58	-11271.2
59	-12057.3333333333
60	-8393.83333333333
61	7044.9
62	99720.0333333333
63	20740.9333333333
64	-12339.6
65	-825.100000000006
66	9978.4
67	9813.7
68	-1890.4
69	8214.03333333333
70	15436.5
71	-3767.2
72	21937.2
73	-11576.8
74	14439.9
75	87589.7
76	34272.1333333333
77	18404.8
78	-24514.8
79	31532.0333333333
80	-4196
81	-6990.53333333333
82	26293.7666666667
83	-9121.33333333334
84	-26819.2333333333
85	4756
86	-1026.36666666667
87	6079.63333333333
88	6183.43333333334
89	-6344.39999999999
90	51325.5
91	6170.4
92	-29692.6666666667
93	-6104
94	13130.9333333333
95	24727.5
96	7799.43333333333
97	-18514.5
98	18017.6
99	9073.6
100	-24441.6
101	5384.3
102	-1654.3
103	-2177.06666666667
104	6053.46666666667
105	2787.06666666667
106	-14435.9
107	1534.53333333333
108	2711.90000000001
109	-48279
110	4641.7
111	-17971.4666666667
112	9563.7
113	-3200.36666666667
114	2043.83333333334
115	-60720.7666666667
116	21911.6333333333
117	-14507.5666666667
118	25674
119	1000.1
120	63459.5
121	901.299999999999
122	9567.33333333333
123	-14501.5
124	-6639.89999999999
125	-14065.5666666667
126	-10527.4666666667
127	27882.8333333333
128	10169.8666666667
129	-750.5
130	-14138.4
131	12074.1333333333
132	39.6999999999971
133	16361.7333333333
134	7915.7
135	25485.3333333333
136	13138.5
137	52633.7
138	-9374
139	-10057.8666666667
140	21175.7333333333
141	-46064.8
142	-10713.8666666667
143	-2361.33333333334
144	-87729
145	-6065.16666666666
146	-13763.8666666667
147	6156.4
148	-6557.86666666667
149	-7698.5
150	4453.63333333333
151	1071.96666666667
152	-47404.8
153	16553.2
154	-11481.9
155	-17897.7
156	51400
157	41542.1
158	4702.4
159	66460.4
160	2892.7
161	23749.6
162	13877.6
163	-20182.1
164	32766.9333333333
165	6982.8
166	-4181.56666666667
167	46855.7
168	-5475.5
169	83375.0666666667
170	49936.3
171	8414.56666666667
172	-62777.9666666667
173	12429.9
174	-33935.9166666667
175	20950.5333333333
176	30272.7
177	23175.7666666667
178	-11542.4
179	9859.5
180	8276.83333333333
181	-66128.3
182	7451.63333333333
183	21730.4333333333
184	40191.3333333333
185	-25588.9
186	1282.13333333333
187	2729.96666666667
188	18611.2333333333
189	45.5
190	-30323.7
191	16318.4333333333
192	15896.1
193	-25552.1
194	32586.4
195	-20997.5666666667
196	3264
197	18040.4
198	5946.89999999999
199	5826.36666666667
200	-2093.3
201	6166.66666666667
202	-7377.66666666666
203	3820.36666666667
204	3580.7
205	21657.5
206	-3991.06666666667
207	6317.86666666666
208	38096.8
209	20626
210	6686.93333333333
211	52764.6666666667
212	3113.6
213	26708.1
214	-8807.6
215	31982.1
216	-12941.9
217	12550.7
218	-41066.4666666667
219	13658.6666666667
220	67508.1
221	8527.6
222	-22596.5
223	1492.1
224	24704.1333333333
225	-44761.9666666667
226	8480.9
227	2301.6
228	11555.9
229	-29990.6666666667
230	11912.7
231	3362.5
232	-4417.76666666667
233	-1326.36666666667
234	7441.76666666666
235	55.9666666666672
236	5412.8
237	6.5
238	33467.3333333333
239	-19171.4666666667
240	76657.2
241	2053.43333333333
242	319.599999999999
243	22346.9
244	-11320.1666666667
245	-1969.23333333334
246	6829.60000000001
247	6522.26666666667
248	9808.8
249	14866.1
250	-19866.5
251	-17133.1
252	21675.2333333333
253	39138.2666666667
254	15047.3333333333
255	5978.26666666667
256	456.533333333333
257	14243.5
258	-182.5
259	10388.8
260	1704.7
261	-25194.5666666667
262	-5463.26666666667
263	16749.0666666667
264	35700.5
265	-11403.7333333333
266	-13877.4666666667
267	-27763.7666666667
268	-1953.03333333334
269	694.899999999998
270	-27723.1666666667
271	-43267.8666666667
272	12765.0333333333
273	-6978.56666666667
274	-7223.2
275	-39956
276	-1240.9
277	-8636.13333333333
278	18600.8
279	-13725.1666666667
280	-119647.466666667
281	102.9
282	1271.56666666667
283	11254.4
284	-8152.1
285	-16845.75
286	-8857.6
287	2251.86666666667
288	2536
289	19413.3333333333
290	-10125.1
291	-22604.0666666667
292	78.4000000000015
293	5059.6
294	10817.0333333333
295	43184
296	-34275.3666666667
297	-6475.86666666665
298	34764.8
299	26586.1
300	-13510.7666666667
301	7317.5
302	-22642.3666666667
303	-5145.16666666667
304	-36573.3666666667
305	14522.6666666667
306	5916.4
307	-7225.03333333333
308	14554
309	-45144.9666666667
310	-34231
311	-1830.1
312	629.700000000001
313	-19449.9
314	17001.8333333333
315	18804.5
316	17394
317	5881.86666666667
318	-19809.1
319	2997.1
320	12802.1
321	-18114.3
322	38632.3
323	1684.83333333333
324	3292.53333333333
325	36671.9
326	21553.0666666667
327	13127.1333333333
328	-10340.8
329	7261.36666666667
330	-15267.1
331	-15296.5333333333
332	-15969.3333333333
333	4593.63333333333
334	-6124.93333333333
335	1961.6
336	-15283.7666666667
337	-8562.66666666666
338	10648.1666666667
339	16440
340	491.100000000006
341	20522.9
342	12179.5
343	22138.9333333333
344	-126065.9
345	23906.2666666667
346	2629.7
347	32101.3
348	13265.7
349	2218.8
350	-7375.7
351	-30939.6666666667
352	-47464.1666666667
353	7276.76666666667
354	-40930.9
355	8012.8
356	2789.6
357	-4258.39999999999
358	4767.03333333333
359	5851.03333333333
360	-676.700000000001
361	10714.2666666667
362	-22036
363	-68783.4666666667
364	-4436.26666666667
365	6545.3
366	2224.8
367	-56464.5
368	-5228.9
369	5085.9
370	12292.5
371	-1602.9
372	-9574.7
373	6633.3
374	-21868.5333333333
375	-1465.6
376	-6465.8
377	-20646.1
378	-8048.4
379	-6003.70000000001
380	-21604.9
381	29702.8
382	-50098.0666666667
383	7901.16666666667
384	-30166.3
385	9455.23333333333
386	4067.43333333333
387	-39263.7
388	-22864.7666666667
389	6850.53333333333
390	-78.4000000000005
391	-8523.5
392	1749.96666666667
393	-3925.5
394	6755.23333333333
395	78.2999999999993
396	1542.53333333333
397	-55833.2
398	-27326.4
399	4367.2
400	-1428.26666666668
401	-7359.46666666666
402	11354.5333333333
403	6053.56666666667
404	3637.46666666667
405	-19863.3
406	58249.7
407	68828.2666666667
408	-44144.9
409	-2808.3
410	9233.86666666667
411	21813.3333333333
412	9689.6
413	-32008.1
414	-8091.76666666667
415	2126.4
416	-5924.66666666667
417	35016.7
418	17608.9
419	-44409.1666666667
420	50147.6
421	-7794.96666666667
422	5214.4
423	14163.6333333333
424	14872.4
425	-2649.06666666667
426	9523.43333333333
427	109813.833333333
428	-5397.46666666667
429	-2233.56666666667
430	-6278.89999999999
431	-1442.7
432	-45.9666666666672
433	7112.3
434	11943.7
435	14065.0333333333
436	7523.86666666666
437	31581.0666666667
438	-3132.76666666667
439	647.433333333334
440	839.966666666667
441	-44844.3
442	27745.2
443	39821.5
444	36147.6
445	3194.4
446	-10866.9333333333
447	-13975.1666666667
448	12058.9666666667
449	-5267.76666666667
450	7792
451	25173.6
452	13456.3666666667
453	32935.7
454	20086.9333333333
455	-2896
456	33662.8
457	9739.2
458	-21754
459	388.633333333331
460	4193.63333333333
461	7623.33333333333
462	6821.6
463	32402.7666666667
464	1406.13333333334
465	22309.1666666667
466	-12416.1
467	28961.1
468	-8749.56666666667
469	-11247.4666666667
470	-40971.3666666667
471	14213.9
472	20178.9333333333
473	5828.3
474	25695.2
475	-3872.8
476	1529.86666666667
477	5947.1
478	-29020.4333333333
479	676.100000000002
480	-44465.7666666667
481	-1163.1
482	22113.5
483	40329.4666666667
484	-11344.1
485	14363.2
486	-11339.5
487	3582.63333333334
488	-18966.5666666667
489	13519.2
490	14983.7
491	-11028.1333333333
492	2768.1
493	9589.33333333333
494	54378.4
495	-61710.2666666667
496	3541.96666666666
497	-43519.8666666667
498	-7668
499	9540.96666666667
500	7756
501	120.900000000001
502	2983.86666666667
503	-3246.4
504	-2148
505	-2248.76666666667
506	-22842
507	8764.9
508	11590.1
509	1190.7
510	26466.0333333333
511	-1328
512	1467.63333333333
513	-18356.3
514	26566.5
515	-22540.8
516	-4494
517	-3530.03333333333
518	22175.2
519	12126.5333333333
520	-13384.4
521	34120.5333333333
522	-7921.26666666667
523	-20743.3
524	-6460.9
525	-4531.63333333334
526	11801.2
527	30980.5
528	-19406.1666666667
529	8983.73333333333
530	-43710.8
531	1011.5
532	-11294.7
533	-19819.1666666667
534	12655.7
535	-19387.3
536	46460.9333333333
537	-26858.8
538	-9390.13333333333
539	-18732.4
540	12056.1
541	3711.46666666667
542	-1780.13333333333
543	-26247.0666666667
544	18179.2
545	11357.3333333333
546	3357.6
547	-6663.1
548	-17741.9666666667
549	13151.7666666667
550	10770.9
551	50985.8333333333
552	-19246
553	-7419.3
554	29412.9
555	-12854.8
556	12702.3
557	76367.1
558	-19629.0333333333
559	66940.9333333333
560	-18238.6
561	10566.9666666667
562	13618.6333333333
563	-2264.8
564	1923.5
565	7702.36666666666
566	1011.6
567	-15312.5
568	1398.83333333334
569	-4536.3
570	41396.8
571	-764.900000000009
572	25451.5
573	16166.2666666667
574	-24762.7666666667
575	-12906.8
576	-25360
577	-52798.6666666667
578	-3497.46666666667
579	-3895.2
580	2332.3
581	-9240.8
582	11547.7333333333
583	11882.1333333333
584	-3364.4
585	5164.10000000001
586	61521.2333333333
587	6965.9
588	7497.83333333333
589	14793.6
590	-12013.1666666667
591	34432.1
592	-4258.83333333333
593	6488.7
594	7005.2
595	-10639.6
596	7350.13333333334
597	-34801
598	11073.2333333333
599	15960.9666666667
600	-21453.4333333333
601	51861.0333333333
602	9859.2
603	-19806.2333333333
604	18710.1
605	-25709.6
606	10047.7
607	-10466.8
608	2249.2
609	5805.36666666667
610	7126.56666666667
611	59069.5
612	114401.5
613	18608.9
614	14404.4333333333
615	24781.3
616	-40499.7666666667
617	21974
618	15182.9
619	11594.8
620	34969.5
621	7964.8
622	27628
623	-15528.5666666667
624	5710
625	3512.8
626	9383.6
627	-20278.7666666667
628	13166.4
629	19000.1333333333
630	-5046.26666666667
631	12574.4
632	-5831.33333333334
633	-1703.33333333333
634	13549.1666666667
635	50860.5
636	-20949.4
637	505.233333333334
638	-4049.16666666666
639	-53844.6
640	8159.5
641	14685.5
642	-12911.2666666667
643	855.5
644	44.5666666666693
645	20876.4
646	4973.2
647	5414.66666666667
648	23426.4
649	67756.5333333333
650	17626.1333333333
651	20398.1333333333
652	4672.7
653	-2380.5
654	-6298.8
655	6515.7
656	28911.9
657	15161.3
658	-12366.1333333333
659	-13550.4333333333
660	-46452.5666666667
661	17693.6
662	1454.8
663	43410.1
664	12768.7666666667
665	-10902.8
666	1371.83333333334
667	-23081.3
668	-12006.3666666667
669	13449.5
670	-6725.03333333333
671	13200.7
672	-23502.1
673	19358.9
674	-14018
675	27981.6
676	16972.1333333333
677	-4141.23333333333
678	-1233.2
679	-28396.7
680	30031.2
681	24151.3333333333
682	-1004.36666666667
683	-16028.6666666667
684	-27215.4666666667
685	-23808.5333333333
686	16155.9
687	-8702.8
688	15015.2
689	7099.76666666666
690	35419.7333333333
691	16484.6666666667
692	-2762.7
693	-13810.4
694	-6381.5
695	13264.9
696	13896.4333333333
697	73274.6333333333
698	-5701.03333333334
699	-8617.33333333334
700	5089.73333333333
701	12263.4666666667
702	-21757.3333333333
703	1306.76666666667
704	-20389.3
705	-40698.5333333333
706	8322
707	472
708	30300.2333333333
709	3289.3
710	17728.4
711	-23169.5666666667
712	-40657.7
713	50917.6
714	-47354.1666666667
715	57951.6
716	-6122
717	-25369.0666666667
718	-21658.3
719	9986.73333333333
720	23343.9666666667
721	-55422.9
722	2841.9
723	20814
724	41744.1
725	-26229.3666666667
726	-64487.0666666667
727	3766.53333333334
728	-15766.3
729	17130.6666666667
730	25259.9
731	-5757.1
732	13268.3666666667
733	-433.200000000001
734	3719.76666666666
735	2904.66666666666
736	-10062.8
737	16496.5666666667
738	13191.8333333333
739	13713.8333333333
740	119131.333333333
741	-250.133333333331
742	13537.4333333333
743	-20232.7
744	180
745	-9250.7
746	-7471.36666666666
747	3937.86666666667
748	71352.3
749	4383.60000000001
750	28702.1333333333
751	-10549.5666666667
752	-8044.53333333333
753	3371.36666666666
754	29008.4
755	24466.3666666667
756	27749.2
757	-12434.6333333333
758	1209.6
759	-31687.3833333333
760	9874.13333333334
761	58462.5
762	48853.4666666667
763	10302.5
764	-1018.7
765	-34883.8666666667
766	13735.8666666667
767	11623.6333333333
768	-5616.06666666667
769	10558.8
770	33842.7
771	13595.3
772	6896.96666666667
773	-4707.2
774	10156.4
775	-1411.46666666666
776	9505.3
777	20195.0666666667
778	-6041.89999999999
779	39904.1666666667
780	18865.5
781	-61966.95
782	71719.0666666667
783	-17556
784	-721.966666666667
785	-6666.3
786	-15063.5
787	-9589.90000000001
788	-8825.3
789	-4952.39999999999
790	40746.5333333333
791	-590
792	23207.6
793	-3969.06666666667
794	-43728.7666666667
795	3678.56666666667
796	-117.899999999998
797	-8628.63333333333
798	-5691.5
799	4718.03333333333
800	24612.9
801	12440.1333333333
802	-22608.4
803	-63340.0666666667
804	-39106
805	7471.23333333334
806	7047.03333333333
807	-18162.4
808	149.599999999999
809	-6491.23333333333
810	-15577.8333333333
811	-4802.5
812	7563.2
813	-25884.7
814	-20278.4666666667
815	10866.1666666667
816	-6237.6
817	12718.8
818	-32487.3666666667
819	5933.46666666667
820	6586.43333333334
821	44641.3333333333
822	9700.16666666666
823	16694.7
824	34465.5
825	-40062.2333333333
826	1224.56666666667
827	11829.6333333333
828	60596.5333333333
829	59907.6
830	1470.3
831	67980.7
832	22310.9
833	14.1000000000004
834	25854
835	13597.8666666667
836	36540.9333333333
837	7837.03333333333
838	-24688.4
839	65426.4
840	18421.4333333333
841	-3890.66666666666
842	26227.9666666667
843	34272.2333333333
844	49447.6
845	3659.76666666667
846	-4697.26666666667
847	-23611.0666666667
848	-1301.86666666667
849	4718.43333333333
850	-4790.13333333333
851	3646.3
852	-27533.4333333333
853	-22037.3
854	9418.9
855	5232.8
856	66458.6333333333
857	40779.2
858	6470.3
859	-4753.33333333333
860	20957.2
861	29370.2666666667
862	-9999.06666666667
863	45181.6
864	11264
865	6445.6
866	-51286.4
867	67694.5
868	5357.3
869	-377.46666666666
870	-26995.5666666667
871	33880.1
872	-22439.7
873	3831.6
874	-3999.7
875	31081.3333333333
876	6327.73333333333
877	-2200.43333333333
878	16022.5
879	-9620.93333333333
880	-23717.5
881	-2652.8
882	-18539.5666666667
883	-2067.5
884	-18377.4666666667
885	-2679.2
886	-53348
887	3494.8
888	-19024.9
889	4880.13333333335
890	-18832.2
891	19295.5
892	4802.4
893	20002.4
894	55396.4
895	1838.16666666666
896	-2137.06666666667
897	-5335.36666666667
898	-26907.6666666667
899	-50635.1666666667
900	-12946.6666666667
901	14937.9666666667
902	-4305.8
903	-16928.1
904	41322.5
905	-35406.8666666667
906	39559.3333333333
907	-34281.8666666667
908	-22792.4666666667
909	-1167.16666666666
910	40467.1
911	53851.0666666667
912	15734.8
913	-6308.76666666667
914	83119.1
915	7087.06666666667
916	2781.33333333334
917	-19619.2
918	-10042.2666666667
919	-3085.33333333333
920	-3623.1
921	12320.8
922	13965.7
923	12106.9333333333
924	-2786.5
925	22733.6333333333
926	8112.96666666667
927	-34542.1666666667
928	2103.2
929	-10989.5
930	1354.8
931	2686.83333333333
932	15658.2666666667
933	48946.8
934	-12796.2
935	-4663.7
936	62099.3
937	-10987.2
938	-20978
939	47038.1
940	32990.6666666667
941	-3214.7
942	10104.3
943	-6756.93333333333
944	42234.5
945	4638.4
946	9944.36666666667
947	4798.83333333333
948	8833.9
949	10047.5
950	3491.46666666667
951	-11001.2
952	-15775.1666666667
953	-48465.9
954	-32052.8666666667
955	2550.39999999999
956	-82789.7666666667
957	26604.1333333333
958	6065.23333333332
959	-12257.7
960	14210.9333333333
961	-21351.9666666667
962	-3201.7
963	79069.6
964	-3935.73333333333
965	11006.7
966	-8390.2
967	-893.900000000001
968	1139.6
969	889.9
970	-16883.7
971	20720.4
972	-3862.56666666667
973	-1489.16666666667
974	-4079.89999999999
975	-29199.1
976	3783.63333333333
977	-55746.4
978	-29320.9
979	31264
980	24411.7666666667
981	29086.5333333333
982	24499.9333333333
983	23527.1
984	43336.7
985	-6168.8
986	21191.6
987	-55704.7666666667
988	22707.7666666667
989	-7479.6
990	22919.9
991	31403.1
992	11439.8333333333
993	-7778.4
994	7153.60000000001
995	34973.8666666667
996	3337.1
997	5911.1
998	13720.4
999	-8009.6
1000	24000.8
