# Supplementary material for: Chromosome Copy Number Variation and Control in the Ciliate Chilodonella uncinata
Source: PLoS One. 2013 Feb 20;8(2):e56413. doi: 10.1371/journal.pone.0056413 (PMC3577910; doi:10.1371/journal.pone.0056413)
Supplement: Dataset S1 — Chromosome copy numbers from the experimental and simulated cell lines of Dataset of Chilodonella uncinata . dataset.zip is a compressed file. exp_data.csv contains the experimental data derived from qPCR analyses (Cell.line = original cell line; Time = time point of the DNA extraction; DNA.extract = DNA extract replicate; Gene = macronuclear chromosome; CNPC = copy number of the macronuclear chromosome per cell). The remainder of the CSV files are from the simulations. Each CSV file contains data on 1000 simulations where the change in variance from initial to final for each simulation is stored under column ‘x’. See _readme.txt in the compressed file dataset.zip for documentation of the file names. (ZIP) [file pone.0056413.s002.zip › dataset_S1/EF_omega0.72.csv]

	x
1	15428.3
2	7974
3	17042.7666666667
4	-11807.4666666667
5	-8391.5
6	7601.33333333333
7	59394.4
8	62101.9
9	18877.2333333333
10	7828.83333333334
11	10717.8666666667
12	2334.93333333333
13	15837.3333333333
14	-10380.5333333333
15	2696
16	-11918.1
17	-1960.66666666667
18	1909.06666666667
19	9409.96666666667
20	-2888.13333333333
21	25378.6333333333
22	-19816.9666666667
23	45188.9
24	-3051.3
25	-23141.9
26	15935.1666666667
27	-47187.5666666667
28	-7815.6
29	271.200000000001
30	-16116.1333333333
31	-5493.43333333333
32	19567.2
33	-2187.86666666666
34	-38872.9
35	4004
36	-90717.7333333333
37	-30209.3666666667
38	8478.36666666667
39	-8310.76666666666
40	-14.5
41	-16522.4333333333
42	14067.2
43	44052.1666666667
44	12445.7
45	22813.1666666667
46	30983.4333333333
47	-9262.1
48	-5307.96666666666
49	-2081.3
50	13971.9
51	-15860.9666666667
52	-63538.1
53	32078.9
54	-29926.5666666667
55	-22582.7666666667
56	42674.6666666667
57	-38679.7
58	20666.8
59	-843.299999999999
60	-1053.2
61	17371.7
62	2208.93333333333
63	5821.33333333334
64	9590.63333333333
65	8504.83333333334
66	-7351.2
67	-33575.1666666667
68	9495.60000000001
69	-1684.53333333333
70	16053.7
71	-27034.0666666667
72	-9689.36666666667
73	-5351.6
74	50708.1333333333
75	-45417.3666666667
76	-16183.7666666667
77	-2945.5
78	23924
79	-5323.06666666667
80	1305.9
81	22847.1
82	27964.1333333333
83	-33902.9
84	34863.9
85	4935.86666666666
86	-29900.0666666667
87	37013.2333333333
88	-7614.1
89	-53.1999999999971
90	-9254.56666666667
91	7677.49999999999
92	818.433333333334
93	34190.9
94	20529.1
95	-7381.43333333333
96	6038.8
97	-18917.3666666667
98	-689.300000000003
99	-20996.1333333333
100	9918.7
101	10617.1666666667
102	10775.2333333333
103	324.099999999999
104	53811.8666666667
105	-54293.1
106	-9099.33333333333
107	-39.8666666666686
108	-43831.6666666667
109	-28667.7
110	-13123.1666666667
111	-10101.5666666667
112	-3495.86666666667
113	-13905.8666666667
114	-13516.0666666667
115	8988.76666666667
116	32585.1666666667
117	15472.4
118	9504.1
119	-2633.9
120	-57191.2
121	2888.4
122	10216.1
123	11919.6
124	10518.9666666667
125	-2123.3
126	-82614.3666666667
127	28134.2333333333
128	-37393.4666666667
129	3837.46666666666
130	-935.200000000001
131	54891.7
132	-37361.7
133	724.799999999999
134	48429.5
135	-9249.83333333333
136	-1122.7
137	-52462.9
138	-2162.8
139	2113.36666666666
140	22447.2
141	15528.8
142	-2159.2
143	-4157.6
144	18806.6666666667
145	-45198.8
146	35259.6
147	-38733.2
148	19768.2333333333
149	8623.16666666667
150	7784.1
151	20920.2666666667
152	-47002.8
153	-1418.66666666667
154	43774.5
155	-9817.86666666666
156	15244.5333333333
157	5453.86666666667
158	4531.7
159	1946.36666666666
160	-16160.9666666667
161	-37570.4666666667
162	-25258.0666666667
163	7572.83333333333
164	4621.16666666666
165	-45994.2666666667
166	38327.8666666667
167	-61110
168	-20791.6
169	2173.3
170	15244.3
171	816.533333333333
172	14056
173	-27903.6
174	-5790.8
175	-26614.5666666667
176	10012.4
177	-279.466666666667
178	-6249.2
179	-4339.36666666666
180	13197.4666666667
181	21730
182	-22923.8333333333
183	-14453.2333333333
184	-23335.9666666667
185	550.766666666666
186	-6258.8
187	9056.8
188	9333.96666666667
189	-46104.4
190	-7863.6
191	-103082.15
192	-7620.26666666667
193	26120.0333333333
194	6474.8
195	6273.2
196	2191.6
197	91816.1
198	-9428.1
199	4676.7
200	22806.6333333333
201	5541.06666666667
202	-4175.73333333334
203	-36579.7333333333
204	45699.5
205	-2211.73333333333
206	66266.0333333333
207	3087.5
208	-57659.7666666667
209	14111.7
210	4002.43333333333
211	4697.3
212	15821.0333333333
213	-22896.6666666667
214	234.133333333333
215	14929.3
216	33286.8
217	-7821.3
218	-21342.9333333333
219	9733.2
220	8438
221	-2623.16666666667
222	-27310.1333333333
223	4598
224	21900.3
225	8937.9
226	-2570
227	-14416.9333333333
228	27875.0666666667
229	593.566666666666
230	16984.8
231	8142.03333333333
232	22016.9
233	-49019.7666666667
234	-3505.2
235	21112.5666666667
236	23860.9333333333
237	13357.2
238	3664.3
239	35987.5666666667
240	23470.6666666667
241	33850.2333333333
242	5978.66666666666
243	-8154.9
244	-7274.8
245	-8270.5
246	1781.46666666667
247	5413.7
248	-22458.9666666667
249	39501.1
250	-10485.5666666667
251	10515.5666666667
252	-1189.2
253	6395.1
254	-32412.6666666667
255	-10991.7833333333
256	13210.5666666667
257	1745.2
258	25811.4666666667
259	-1429.39999999999
260	10130.9
261	27623.5666666667
262	-8425.16666666666
263	11151.2
264	-30424.4
265	42463.3
266	19407.3
267	2146.76666666667
268	24430.1333333333
269	-21744.4
270	43627.1
271	-26689.5666666667
272	-4938.16666666667
273	-12787.3
274	2974.96666666667
275	12123.0666666667
276	-13806.4
277	10049.7
278	-10899.8666666667
279	-72911.4666666667
280	-3161.86666666667
281	19310.9
282	10598.1
283	42245.5666666667
284	974.533333333333
285	-71606.6666666667
286	-9828.26666666666
287	10074.3666666667
288	48868.9666666667
289	-43196.5666666667
290	37430.7
291	25314.2333333333
292	-12562.9666666667
293	3530.7
294	-2163.2
295	-162755.4
296	-38472.6666666667
297	5608.53333333334
298	32121.6
299	38401.9333333333
300	1122.53333333333
301	32498.3666666667
302	12517.3666666667
303	-37544.9666666667
304	-15539.8
305	6194.9
306	-18449.3666666667
307	-3648.9
308	1616.1
309	8367.86666666666
310	-13532
311	-57153.6
312	3003.1
313	11729.7333333333
314	-14907.2333333333
315	-4552.53333333333
316	-18230.8
317	9852.4
318	-7453.96666666667
319	16475.2
320	-2136.3
321	-74098.7666666667
322	-20066.6666666667
323	9303.3
324	-17541.6
325	43337.5666666667
326	-8338.4
327	3173.33333333333
328	-10358.1
329	-577.466666666667
330	21482.8333333333
331	37457.2
332	-25760.5
333	21360.9333333333
334	1731.43333333333
335	6045.6
336	-26253.1
337	9624.8
338	27783.6
339	15393.8333333333
340	-35170.7
341	47007.7
342	3564.63333333333
343	-4087.1
344	17953.2333333333
345	2428.16666666667
346	65419.7
347	11640.6333333333
348	13883.4
349	-6698.10000000001
350	3903.43333333333
351	4986.83333333333
352	6523.6
353	19622.4
354	7995.9
355	-11239.6333333333
356	46558.1
357	-57309.7333333333
358	-3312.5
359	-6655.6
360	27918.5333333333
361	690.399999999998
362	-10128.3666666667
363	-2326.4
364	10972.3
365	-41098.5666666667
366	10118.3666666667
367	1366.8
368	46259.5666666667
369	-28024.7666666667
370	-70358.8666666667
371	-6362.4
372	4367.03333333333
373	34742
374	-507.46666666666
375	3799.2
376	-1313.7
377	-9411.5
378	10470.3
379	-50179.7666666667
380	-43076.3666666667
381	5982.4
382	-13882.9
383	-13038.4
384	11603.0333333333
385	4076.56666666667
386	-1086.7
387	55.2000000000007
388	-2745.2
389	-23479.6
390	34092
391	20973.6
392	10627.9666666667
393	35682.9666666667
394	-1231.73333333333
395	33297.8666666667
396	24211.6
397	-5964.66666666667
398	-41502.2666666667
399	5648.53333333333
400	3079.63333333333
401	-7833.7
402	2959.46666666667
403	3921.03333333333
404	58745.5
405	-7612.83333333334
406	10628.8
407	-1463.1
408	-10818.2
409	-18956.9666666667
410	-24103.3333333333
411	8425.9
412	-69232.2666666667
413	23233.7
414	-88817.6666666667
415	7516.66666666667
416	-10689.4666666667
417	-14600.5
418	-13656.4333333333
419	34036
420	8626.13333333333
421	-1917.2
422	3875.86666666665
423	26693.7666666667
424	-9214
425	15093.7
426	43616.6666666667
427	-22678.2666666667
428	-2777.46666666666
429	-8097.2
430	-46123.5
431	10721.7
432	-4633.2
433	18273.1
434	22096.8
435	50993.5
436	14355.7
437	34718.4
438	-8919.3
439	-61171.65
440	8590.1
441	20690.6666666667
442	10787.7
443	25831.0333333333
444	-8617.86666666666
445	8366.26666666667
446	9464.13333333334
447	7246
448	-14604.1
449	-17257.6
450	-6895.16666666667
451	-32029.6666666667
452	37392.9333333333
453	20590.8
454	-1769.73333333333
455	-12421.5
456	-7721.16666666667
457	-16179.8
458	19710
459	12036.3
460	25908.7
461	-45700.2
462	9692.03333333334
463	3661.76666666667
464	-5840.8
465	-33914.9
466	-12042.4
467	483.566666666666
468	15627.0333333333
469	11681.6
470	6507.7
471	17398.2666666667
472	-6990.9
473	8534.83333333333
474	-2705.2
475	-60981
476	52112.6666666667
477	33594.5
478	2963.60000000001
479	-10376.9
480	-45249.1666666667
481	911.200000000001
482	13360.5
483	47529.5
484	-1520.3
485	-3578.93333333333
486	-47269.3666666667
487	18571.3333333333
488	-109647.783333333
489	3765.03333333333
490	-11026.3
491	12521.2333333333
492	95836.8333333333
493	10124.8333333333
494	16272.7666666667
495	1828
496	3602.40000000001
497	-3901.03333333333
498	-7482.96666666667
499	10501.3
500	14588.1333333333
501	-18449.3333333333
502	-4853.73333333334
503	140892.333333333
504	-1049.2
505	12243.3
506	-4138.4
507	24662.7
508	10864.8
509	-16887.0666666667
510	-11179.6
511	-14057.9
512	-2761.83333333333
513	-3036.4
514	27182.4
515	1696.5
516	-9114
517	-17686
518	-1692
519	7594.4
520	12108.5666666667
521	26976.3
522	-21990.5333333333
523	5844.8
524	202238.1
525	-4662.13333333334
526	-19246.5333333333
527	46425.3666666667
528	-15318.6
529	21749.6333333333
530	-4646.9
531	-7448.9
532	-27501.7
533	31870.0333333333
534	-26414.2666666667
535	-3057.7
536	18393.1
537	8547.3
538	16138.8
539	-14830.1333333333
540	-43215.6
541	43200.9
542	-66337.7666666667
543	23214
544	8020.93333333333
545	24310.8
546	28329.0333333333
547	518.299999999999
548	78503.8666666667
549	21590.6333333333
550	7623.7
551	-8643.46666666667
552	1623.2
553	30877.4333333333
554	2835.46666666667
555	40256.6333333333
556	22471.2
557	23256
558	-29248.5666666667
559	40755.5
560	-21507.3
561	-7774.36666666667
562	1864.93333333333
563	22973.2
564	30500.3
565	-4622.5
566	14576.1
567	14522.4333333333
568	-622.033333333333
569	-29101.2666666667
570	5565.36666666667
571	-59447.4666666667
572	-34800
573	30108.1
574	9475.60000000001
575	10393.3333333333
576	8463.43333333333
577	5964.4
578	-514.366666666669
579	683.6
580	-55316.0666666667
581	-30521.2
582	14486.6333333333
583	7328
584	9179.86666666666
585	6976
586	2542.1
587	18084.7
588	7441.2
589	-6670.9
590	-15364.8
591	27726.0333333333
592	17202
593	907.300000000003
594	-61562.2666666667
595	2842
596	27045.7
597	49699.2
598	71656.1
599	3463.5
600	1877.6
601	-3794.1
602	12424.7
603	3499.6
604	6537.9
605	8274
606	1414.53333333333
607	-23435.9
608	-533.7
609	-17964.8333333333
610	-38172.9
611	26416.4
612	43638.7666666667
613	37313.3333333333
614	13529.3
615	-52119.2
616	-11410.3
617	-20905.7333333333
618	19338
619	6916.26666666667
620	102706.533333333
621	17368.5333333333
622	12675.6333333333
623	-19174.2666666667
624	57490.1333333333
625	8023.1
626	7747.83333333333
627	-5836.93333333333
628	-21628.9666666667
629	15486.5
630	-1370.79999999999
631	12483.1
632	-11101.3
633	6949.03333333333
634	34809.3
635	-22359.3
636	-20599.3333333333
637	-18566.5666666667
638	-506.400000000001
639	17731.6
640	9457.3
641	4205.46666666667
642	4436.8
643	29809.6
644	-44189.2666666667
645	19423.2
646	34588.4
647	-18817.3
648	42696.6666666667
649	-16549.3666666667
650	2698.7
651	26260
652	-8806.43333333333
653	49393.7
654	-2857.2
655	17821.5
656	-11225.9666666667
657	47819.3333333333
658	-838.966666666665
659	293.466666666667
660	-6350.4
661	-74028.3
662	60077.3
663	21044.3666666667
664	-9689.2
665	1939.46666666667
666	-12799.5
667	-13712.1
668	16881.9666666667
669	5418.36666666667
670	549.599999999999
671	6081.03333333333
672	-5029.9
673	21468.8
674	-29894.95
675	29648.3
676	-16755.2
677	2540.13333333334
678	2100.9
679	-5965.03333333333
680	66904.5666666667
681	5095.6
682	4262.8
683	-10885.7
684	-11768
685	2500.13333333334
686	57117.6333333333
687	-34192.1
688	7172.76666666667
689	3587.1
690	11843.3333333333
691	-22673.2
692	-39403.1
693	-7419.2
694	51653.6
695	21874.5
696	9749.2
697	14432
698	62369.6
699	54213.1
700	41046.9
701	-43828.0666666667
702	16118
703	4434
704	-39977.5666666667
705	11957.1666666667
706	533.600000000002
707	4335.33333333333
708	2466.13333333334
709	45038.8
710	5584.5
711	-19068.3
712	-8807.76666666667
713	29488.8
714	25556.5
715	-13889.7
716	-11214.8
717	-2160.4
718	-62258.3666666667
719	-11514.2333333333
720	-31477.2
721	-3054.4
722	-2222
723	28662.8
724	14541.1
725	9548.53333333333
726	15622.5
727	-22007.1
728	-61242.5666666667
729	11549.6
730	48946.6666666667
731	-14575.6
732	-1207.6
733	5692.66666666666
734	-17511.2333333333
735	-37119.7
736	768.966666666667
737	-26188.6666666667
738	-2326.36666666666
739	3777.6
740	15035.6
741	17717.9
742	6747.3
743	30864.6666666667
744	6752.8
745	-64709.4
746	9233.96666666667
747	7288.26666666667
748	9009.43333333333
749	7377.83333333333
750	4269.7
751	-10929.9
752	-30813.6
753	32561.5666666667
754	7514.66666666667
755	-7183.73333333333
756	-1247.2
757	3849.06666666667
758	-48894.5
759	41932.9333333333
760	-2891.89999999999
761	19721.4666666667
762	7617.6
763	29870.8
764	8422.5
765	6360.8
766	-15711.7
767	-5133.2
768	-9804.86666666667
769	-1893.83333333333
770	2288
771	-8652.3
772	16861.3666666667
773	6851.1
774	-231.333333333328
775	9985.23333333334
776	-2437.66666666667
777	-72404.5666666667
778	-8604.36666666667
779	-7410.53333333333
780	35929.4666666667
781	-30493.9
782	-73958.2666666667
783	24784.4
784	-2987.73333333333
785	1319.3
786	-10014.4333333333
787	9095.2
788	-9624
789	33550.3666666667
790	19270.9666666667
791	-6135.3
792	-8055.2
793	-18314.6666666667
794	-141.233333333334
795	-27052.4
796	-10047.8666666667
797	-2507.56666666667
798	847.766666666666
799	-56360.3
800	61318.1
801	15318.4
802	13970.6666666667
803	29221.4
804	-24626.1666666667
805	16890.5333333333
806	6485.1
807	16906.2666666667
808	18962
809	10907.7
810	-6825.86666666666
811	17484.1333333333
812	-4620.70000000001
813	-1772.4
814	8188.4
815	-16497.2
816	10036
817	15562.8
818	61869.4333333333
819	19135.6
820	-13648.1
821	-21974.7
822	-4723.2
823	-15776.5666666667
824	7179.2
825	10978.2666666667
826	16011.0333333333
827	6419.83333333333
828	-7117.70000000001
829	-12995.9
830	29766.2666666667
831	-2545.36666666667
832	1759.73333333334
833	10112
834	-3831.6
835	11776.7666666667
836	-4975.9
837	11256.2666666667
838	-39349.0666666667
839	15623.4333333333
840	-8223.90000000001
841	-1090.03333333333
842	-2555.7
843	2393.73333333333
844	-23315.7
845	-555.366666666667
846	-4704
847	20689.8333333333
848	-7656
849	8939.6
850	45141.3666666667
851	28507.5
852	-90168.7666666667
853	7077.73333333333
854	11477.0333333333
855	-3762.1
856	19727.9
857	2911.10000000001
858	-8942
859	16927.9
860	50185.3333333333
861	-1334.13333333333
862	-8914
863	12582.6333333333
864	2823.6
865	-8094.9
866	12717.1
867	-7217.23333333333
868	-10896.9333333333
869	-9336.76666666666
870	-3478
871	-32967.5
872	20134.9666666667
873	-784.400000000001
874	-3849.1
875	41685.7333333333
876	7927.60000000001
877	99735.2
878	3866.16666666667
879	13137.2
880	18208.9
881	3840.9
882	-59961.2666666667
883	35589.8666666667
884	-17134.1666666667
885	-7366.4
886	22774.1333333333
887	-23902.3
888	621.633333333339
889	-22086.3
890	-3764.36666666667
891	12646.1
892	-1509.10000000001
893	8437.68333333333
894	29711.7333333333
895	-3741.46666666667
896	-1595.1
897	17658.9
898	10520.4
899	59057.7
900	6265.36666666666
901	5292.7
902	-16268.1666666667
903	-4687.5
904	-21608.4333333333
905	-3996.43333333334
906	1062.66666666666
907	-39007.6
908	2585.86666666666
909	2267.06666666667
910	-19669.6333333333
911	20626.5
912	9517.06666666667
913	-14418.2666666667
914	32016
915	-11228.4
916	-13493.9
917	15475.7333333333
918	-41441.9
919	36697.5
920	31652.8
921	-36595.0333333333
922	9256.4
923	-2449.9
924	15615.7
925	-51027.8666666667
926	-15786.5
927	-46658.5666666667
928	79106.8
929	53207.2
930	769.733333333334
931	17735.4666666667
932	1211.2
933	4096.26666666667
934	-29884.2666666667
935	54924.6666666667
936	-7477.60000000001
937	44033.7333333333
938	-17563.4333333333
939	-7261.06666666667
940	-5001.2
941	1999.43333333333
942	29408.8
943	-12661.3666666667
944	-1643.16666666666
945	-20912.8
946	21413.6
947	-5107.6
948	54140.0333333333
949	-14419.5666666667
950	41943.1
951	5648.53333333333
952	1843.06666666667
953	55903.8666666667
954	25038.9333333333
955	47582.7666666667
956	39876.6666666667
957	-8667.1
958	26210.8
959	-68425.8666666667
960	-4105.76666666667
961	-15151.1666666667
962	-4821.73333333333
963	26178.8
964	10417.8333333333
965	10369.7
966	43606.1666666667
967	-18523.4666666667
968	9116.9
969	1286.5
970	-67258.9666666667
971	9690.1
972	-20589.7666666667
973	-45710.9
974	2000.3
975	3545.16666666666
976	-7202.7
977	14834.4
978	4223.73333333333
979	14251.7666666667
980	26858.3
981	-10126.0333333333
982	31255.9
983	-26382.9666666667
984	34573.8333333333
985	11107.9
986	3020.3
987	-28534.8
988	-14857.7666666667
989	-33456.1
990	-24415.4
991	2990.26666666666
992	-596.433333333334
993	-12482.6666666667
994	6911.6
995	-5777.46666666667
996	18943.7666666667
997	16126.9666666667
998	44235.3
999	38999.5666666667
1000	-25626.3666666667
