# Supplementary material for: Chromosome Copy Number Variation and Control in the Ciliate Chilodonella uncinata
Source: PLoS One. 2013 Feb 20;8(2):e56413. doi: 10.1371/journal.pone.0056413 (PMC3577910; doi:10.1371/journal.pone.0056413)
Supplement: Dataset S1 — Chromosome copy numbers from the experimental and simulated cell lines of Dataset of Chilodonella uncinata . dataset.zip is a compressed file. exp_data.csv contains the experimental data derived from qPCR analyses (Cell.line = original cell line; Time = time point of the DNA extraction; DNA.extract = DNA extract replicate; Gene = macronuclear chromosome; CNPC = copy number of the macronuclear chromosome per cell). The remainder of the CSV files are from the simulations. Each CSV file contains data on 1000 simulations where the change in variance from initial to final for each simulation is stored under column ‘x’. See _readme.txt in the compressed file dataset.zip for documentation of the file names. (ZIP) [file pone.0056413.s002.zip › dataset_S1/EF_omega0.74.csv]

	x
1	13279.4333333333
2	7582.1
3	-3190.8
4	3339.9
5	-12176.9
6	6250.7
7	30242.8
8	9983.36666666667
9	3853.56666666667
10	86.7999999999993
11	-4799.73333333333
12	-10711.5
13	-52205.2333333333
14	11117.2
15	21273.2
16	34431.1
17	-3736.3
18	-8169.6
19	57757.0666666667
20	17857.7
21	-22043.9666666667
22	-7369.23333333334
23	-46710.5666666667
24	13346.9333333333
25	21106.4
26	37475.9
27	10605.6
28	-2264.8
29	17821.5333333333
30	14806.5
31	-6105.2
32	56134.4
33	15367.1
34	53076.6333333333
35	2764.13333333333
36	25504.9666666667
37	22074.2333333333
38	6215.5
39	837.200000000001
40	11433.3666666667
41	27849.7
42	9108.26666666667
43	25671.7
44	-40272.5
45	-3122.43333333333
46	476.799999999999
47	-6656.4
48	-51698.1333333333
49	15531.2
50	5498.7
51	-11294.1333333333
52	46538.8
53	-944.566666666669
54	-12903.8666666667
55	-2142.16666666666
56	12077.0333333333
57	-4271.7
58	-18233.6
59	-11950.1333333333
60	27041.2
61	5586.16666666667
62	7083.3
63	5239.8
64	384.699999999999
65	16720
66	4845.03333333333
67	-270.966666666667
68	8967.9
69	-15630.0333333333
70	5699.76666666667
71	-4239.73333333333
72	16537.6
73	-16225.2333333333
74	15740.6666666667
75	11326.4
76	-9085.06666666667
77	-8200.9
78	32592.5
79	11430
80	-18259.8666666667
81	394.23333333333
82	28270.5
83	9149.7
84	89.2333333333299
85	18168.2666666667
86	8548.9
87	25499.7333333333
88	3947.43333333333
89	-39133.2
90	-39039.7666666667
91	1428.23333333333
92	53056.7
93	-4923.6
94	3589.06666666667
95	3593.1
96	-28897.2
97	14930.4
98	9254.9
99	69070.4333333333
100	19746.4
101	16699.9
102	-1320.93333333333
103	22434.0333333333
104	2909.63333333335
105	11452.1333333333
106	-51284.0333333333
107	52013.6
108	14101.7666666667
109	-19108.3666666667
110	18872.8
111	-5554.16666666667
112	-28185.3
113	48472.8333333333
114	-628.100000000006
115	14155.2
116	31519.6
117	45737.2
118	22350.4
119	43159.7
120	-86205.2666666667
121	-53351.4666666667
122	-6468.93333333333
123	-15066.1666666667
124	-8532.3
125	451.933333333327
126	19620
127	-1102.8
128	14399.7333333333
129	-58725.8666666667
130	-9779.2
131	-21925.8333333333
132	-4896.7
133	-18560.0666666667
134	-16300.3
135	-5499.33333333333
136	718
137	29236.3
138	9722.8
139	39146.7
140	38964.6666666667
141	-45307.4666666667
142	-40549.4666666667
143	-2628.83333333333
144	8382.8
145	1979.06666666667
146	53321.0666666667
147	-8934.09999999999
148	2129.5
149	-2447.06666666667
150	15688.1
151	-3391.89999999999
152	-6547.06666666667
153	4100.9
154	-27294.1666666667
155	37621.3
156	44301.7333333333
157	1557.46666666667
158	2709.6
159	-21509.6333333333
160	13562
161	37718.1333333333
162	17287.6
163	3805.33333333333
164	-22926.1333333333
165	-110611.7
166	-20562.8333333333
167	-754.099999999991
168	-14901.2
169	4996.53333333334
170	-6055.60000000001
171	-26780.3
172	-7775.56666666667
173	-23515.7666666667
174	-30674.3
175	-14566.1666666667
176	45431.1
177	-749.699999999999
178	35358.9666666667
179	-5146.96666666667
180	5700.7
181	-36402.1
182	4807.83333333333
183	34372.8333333333
184	-34189.7666666667
185	1866.16666666666
186	-11249.7333333333
187	-19051.3
188	786.900000000001
189	-34687.3
190	14088.5
191	-3349.63333333333
192	7281.2
193	-10546.4
194	-74412.1666666667
195	5015.73333333333
196	-651.733333333334
197	-10140.3
198	1849.96666666667
199	-22532.1
200	-31800.5333333333
201	-32053.4
202	-26586.7
203	4654.7
204	38950.4333333333
205	-57611.3666666667
206	18621.8333333333
207	10806.6666666667
208	30484.9333333333
209	-22530.9
210	-3370
211	-2981.2
212	42125.8666666667
213	-21791.3666666667
214	9843.89999999999
215	7092.8
216	3906.53333333333
217	49853.8666666667
218	-13550
219	2834.66666666667
220	-55578.1333333333
221	17359.5
222	1422.5
223	-5394.3
224	21534.8
225	20582.4
226	-940.766666666666
227	-38539.2
228	79140.3
229	2150.13333333333
230	-664.4
231	31555.4666666667
232	9470
233	26403.4333333333
234	9288.4
235	-17783.2333333333
236	-1203.06666666667
237	12003.7333333333
238	6942.93333333333
239	7278.7
240	14522.6333333333
241	7234.1
242	-7798.36666666666
243	27443.8666666667
244	9185.46666666667
245	-142.766666666666
246	-4349.5
247	4117.3
248	3916.6
249	-21463.1666666667
250	21002.2666666667
251	4702.13333333333
252	35825.6
253	9722.8
254	-6023.3
255	12889.1666666667
256	-1504.5
257	37430.3
258	38832.8333333333
259	-17017.7333333333
260	-14106
261	4360.5
262	272.533333333334
263	-13762.8
264	-1378.1
265	-31196.3
266	62455.6
267	4098.3
268	48198.6666666667
269	6702.9
270	-21740.6333333333
271	16244.7
272	20.3999999999942
273	-4143.33333333334
274	75681.7
275	-18015.5
276	28821.2
277	8253.23333333333
278	4934.4
279	6701.06666666667
280	11553.4666666667
281	7097.9
282	-46224.3666666667
283	37038.1666666667
284	-22156.7
285	4238.76666666667
286	47390.1
287	-1357.16666666667
288	18524.4
289	23952.9333333333
290	-2064.66666666667
291	-1316.5
292	3141.03333333333
293	472.799999999999
294	-26903.9666666667
295	-22327.4
296	54785.7333333333
297	-25276.6666666667
298	-25406.9
299	25366
300	5785.16666666667
301	4681.2
302	-110339.4
303	9815.5
304	7680.7
305	7085.7
306	25445.7333333333
307	30633.3666666667
308	2487.3
309	3471.3
310	-2283.1
311	34041.8666666667
312	-25013.6
313	-20129.2
314	5613.7
315	23618.6666666667
316	333.699999999999
317	-11960.0333333333
318	2110.5
319	23109.5
320	30649.2
321	2476.26666666667
322	-3622.4
323	6867.6
324	10631.0666666667
325	9458.8
326	-6341.1
327	-16439.6
328	20400.3
329	34173.0666666667
330	-7302.23333333333
331	25252.4
332	9068.4
333	28258.9
334	28607.3666666667
335	-1950.1
336	14548.7666666667
337	13478.4
338	16109.2
339	2905.9
340	21263.0666666667
341	23631.3
342	67663.2
343	-7571.06666666667
344	188.133333333335
345	6790.93333333333
346	-67679.5
347	520.233333333337
348	-4276.66666666667
349	36047.8666666667
350	-21270.9333333333
351	28796.6666666667
352	23232.0333333333
353	7789.5
354	-6034.8
355	-5472
356	-22787.2
357	-31432.4666666667
358	20601.1
359	-64398.1
360	18398.8
361	37115.4666666667
362	18945.2
363	1329.1
364	-1186.8
365	-8490
366	-17289.7
367	25807.0666666667
368	-11220.2666666667
369	32761.1333333333
370	-22862.3666666667
371	22230.0333333333
372	-8809.63333333333
373	5935.2
374	-20319.5
375	7271.2
376	9086.96666666667
377	68975.6
378	-7449.03333333333
379	6779.6
380	-15600.2666666667
381	3609.1
382	2373.6
383	26526.3
384	3050.66666666666
385	33554.7
386	-1077.10000000001
387	-5933.2
388	43087.6
389	-4925.73333333333
390	4936.09999999999
391	14767.1666666667
392	-19277.6666666667
393	3223.6
394	32131.6333333333
395	29432.3
396	12759.7333333333
397	11821.2333333333
398	12217.5
399	-14286.3666666667
400	16386.8
401	10167.3333333333
402	2591.2
403	25067.8333333333
404	-12345.7333333333
405	3110.16666666667
406	-20836.6333333333
407	-4210.53333333333
408	559.200000000001
409	-26858.5333333333
410	-7985.36666666667
411	10925.3333333333
412	6793.46666666666
413	-25904.7
414	-85407.5666666667
415	13760.8
416	28969.1
417	63824.5333333333
418	-8679.96666666667
419	5228.9
420	-12995.1
421	32394.9333333333
422	5760.4
423	47579.3333333333
424	-5799.9
425	-1509.6
426	10097.8333333333
427	11985.3
428	20753.3333333333
429	18100.7666666667
430	86148.1
431	-431.700000000001
432	-11283.9666666667
433	14014.3
434	22072.8
435	-19420.95
436	-3542.8
437	17611.2333333333
438	-12222.3666666667
439	-23383.7333333333
440	-9841.73333333332
441	-17480
442	23531.5
443	-60378.4666666667
444	-20671.2
445	18573.0333333333
446	28418.4
447	6154
448	5932.23333333333
449	8593.9
450	9023.03333333333
451	71276.4
452	-10021.7333333333
453	-2056.8
454	-41165.8
455	-27064.7
456	7091.33333333333
457	9671.5
458	-27760.6
459	106934
460	-8916.43333333333
461	5245.1
462	-14718.8
463	-15348.1666666667
464	-62217.7666666667
465	9776.26666666667
466	-9926.96666666667
467	-27454.2333333333
468	14751.7333333333
469	-19432.9
470	16632
471	6256.5
472	-43893.8333333333
473	-6637.43333333333
474	594.166666666666
475	-9015.5
476	96066.9333333333
477	-20383.2
478	-23122.9
479	30997.2
480	6367.5
481	-5701.2
482	-7596.66666666667
483	6456.43333333333
484	3637.7
485	-5346.23333333333
486	28914.6333333333
487	23032.1333333333
488	103346.5
489	-40186.1
490	6593.33333333333
491	28424
492	20659.7333333333
493	12091.3
494	2537.96666666667
495	-36189.6
496	-933.633333333335
497	29981.7
498	-40715.1666666667
499	-24076.8
500	-19963.2
501	-11898.3666666667
502	10235.3333333333
503	9554.66666666667
504	-1144.86666666667
505	-61166.6833333333
506	22904.8
507	9043.46666666667
508	1917.73333333333
509	21982.5
510	-8659.2
511	-2747.86666666667
512	22526.8
513	-657.5
514	-66455.6666666667
515	4957.5
516	8294.1
517	15096.2333333333
518	-45864.2
519	-10656
520	-51586.5
521	-54803.5
522	8346
523	68776.6666666667
524	-21663.9666666667
525	1000.1
526	-1457.1
527	928.76666666667
528	15610.8
529	5121.23333333333
530	7897.9
531	-2656.1
532	55928.6333333333
533	-4561.03333333333
534	6714.53333333333
535	24264.4
536	344.666666666668
537	-53277.8
538	80340
539	29980.8
540	-4920.53333333333
541	7495.83333333334
542	-56629.3666666667
543	-23137.8333333333
544	-92.5333333333328
545	-236.5
546	5063.3
547	29355.2
548	9804.1
549	-34833.6666666667
550	-30709.1
551	36971.6
552	5561.83333333334
553	-15648.6666666667
554	-980.666666666668
555	39642.4333333333
556	25023.6
557	15687.1666666667
558	4706.40000000001
559	19204.9
560	-27021.6
561	24355.4333333333
562	-1235.33333333333
563	21008.7
564	28074.8
565	29818.3
566	22781.5666666667
567	87362.9
568	567.433333333334
569	7589.33333333333
570	13955.7333333333
571	-37068.9
572	-4054.66666666667
573	4295.5
574	4836.8
575	-8893.3
576	-2175.23333333333
577	2590
578	993.033333333333
579	34070.9666666667
580	13428
581	-10035.0666666667
582	4347.5
583	5601.60000000001
584	-17517.2
585	16925.1666666667
586	11594.7
587	-59729.8666666667
588	16281.0666666667
589	16101.5
590	19601.7
591	15239.3333333333
592	-3812.53333333333
593	11365.9
594	34906.3666666667
595	-24376
596	17036
597	8587.46666666667
598	1677.60000000001
599	32884.7
600	17385.6333333333
601	-29476.1
602	15068.5
603	11202.3
604	-342.900000000001
605	24186
606	10902.8
607	79424
608	-11739.2
609	-5366.56666666667
610	2377.6
611	19212.8
612	7822
613	12355.2
614	5736.23333333333
615	-33343.1666666667
616	-6555.2
617	-45245.0833333333
618	558
619	92941.2
620	10356.8
621	38721.8333333333
622	14578.2666666667
623	-1635.9
624	11428.1
625	13229.1
626	28235.5666666667
627	-17813.5666666667
628	-1010.13333333333
629	7504.5
630	10518.9666666667
631	15327.0666666667
632	27336.9
633	-36144.7
634	10586.1
635	9932.43333333333
636	-13516.5
637	4102
638	-7298.93333333333
639	-6627.33333333333
640	20502.2333333333
641	-1934.03333333334
642	6844.9
643	6984.4
644	-22379.6
645	4887.73333333334
646	18121.3
647	-3201.16666666667
648	43503.2
649	12185.3
650	41820.5
651	-37718.7
652	42739.3333333333
653	14981.2
654	16612
655	-6415.2
656	16701.3
657	13418.1
658	-559.466666666667
659	-13160.2666666667
660	16635.2333333333
661	83120.8
662	-790.3
663	14596.4
664	-19061.3333333333
665	24860.3
666	11199.2
667	5271.1
668	-45236.8
669	4753.6
670	-26434.0333333333
671	-5970.13333333333
672	6861.9
673	-9483.46666666667
674	3114.1
675	-64038.3
676	-82380.1666666667
677	-459.099999999999
678	-11467.3
679	-7908.7
680	87727.7333333334
681	-466
682	-4912.7
683	-141314.05
684	16541.5
685	-23234.4
686	-1826.76666666667
687	2542
688	-6301.03333333333
689	779.333333333333
690	18154.3
691	16341.7
692	46110.6666666667
693	-9726.83333333333
694	9085.6
695	5554.36666666666
696	-10384.7
697	14447.8666666667
698	53564
699	31800.2666666667
700	11313.8333333333
701	20054.1
702	17927.6
703	-24423.9
704	60091.2
705	-943.099999999999
706	-7899.73333333334
707	17658.8
708	-39120.0666666667
709	-8805.6
710	-15342.4
711	-11933.4666666667
712	-2178.93333333333
713	9064.83333333334
714	6750.7
715	38.1666666666642
716	2933.43333333333
717	-44873.9666666667
718	4330.3
719	7432.63333333333
720	35152.9666666667
721	30608.1333333333
722	-6321.76666666667
723	6339.9
724	24529.2
725	23058.5
726	14819.1
727	-32771.4666666667
728	25209.0333333333
729	-14636.5666666667
730	45624.1
731	-30280.4666666667
732	-16138.5666666667
733	19629.7666666667
734	-4303.1
735	-6235.5
736	-62731.6666666667
737	1710.5
738	42794.8
739	24032.9
740	-17768.3
741	-26656.9666666667
742	-33448.9666666667
743	-1144.66666666667
744	28789.4666666667
745	-3268.5
746	16731.6333333333
747	-39314.2666666667
748	22485.5666666667
749	7865.63333333334
750	-24966.8666666667
751	5152.66666666667
752	-448.5
753	-8864.66666666666
754	-77.0666666666657
755	-7136.66666666666
756	2314.76666666667
757	77012.4333333333
758	7169.06666666667
759	7822.5
760	-590.5
761	-30599.3666666667
762	30097.2
763	-154.566666666666
764	8355.1
765	42090.3
766	29387.4333333333
767	3174.93333333333
768	7353.5
769	1138.8
770	25607.9
771	-20309.9
772	-10206
773	36955.2
774	-10446.45
775	-24884.2666666667
776	9379.46666666667
777	16840.9
778	-7748.39999999999
779	-1088.53333333333
780	-2589.6
781	-6428.4
782	23008.9333333333
783	-48538.9
784	-4667.1
785	26971.6
786	-5602.8
787	-24057.3333333333
788	37841.3333333333
789	-22644.6666666667
790	-6135.3
791	13500.4
792	-8468.96666666667
793	-5645.46666666667
794	13786.0333333333
795	2784.13333333333
796	42318
797	56831.5
798	55140
799	1043.60000000001
800	21330.9
801	-4612.1
802	-1946.4
803	43696.2666666667
804	-594.300000000003
805	60753.9
806	-9097.23333333332
807	-60062.7666666667
808	-4588.13333333333
809	-4302.7
810	-46851.3
811	22690.9333333333
812	14364.6666666667
813	19074.6666666667
814	27753.1
815	-15138.9
816	-37524.2333333333
817	19264.5333333333
818	-2259.2
819	24373.4666666667
820	38055.2
821	-43653.5666666667
822	19499.1
823	-67695.9
824	5793.6
825	-14431.6333333333
826	-16704.8
827	7084.83333333334
828	-35921.8666666667
829	-33799.2
830	-18241.4666666667
831	19796.8
832	-8036.53333333334
833	2994.66666666666
834	89926.1333333333
835	-32026.8666666667
836	-20234.9
837	3104
838	-11251.9
839	-14832.0666666667
840	580.099999999999
841	50123.7666666667
842	10933.6
843	4782.93333333333
844	-5840.93333333333
845	-3099.1
846	17110.7
847	71917.3
848	-70972.2666666667
849	2915.59999999999
850	-98713.4
851	-3001.7
852	20319.5666666667
853	21059.9666666667
854	8661.33333333333
855	3525.46666666667
856	21413.9
857	21796.9333333333
858	251.200000000004
859	-2258.7
860	30257.4333333333
861	-10476.4
862	-1240.66666666666
863	-943.033333333333
864	-124679.083333333
865	-8199.06666666667
866	1993.6
867	-8959.89999999999
868	-6928.56666666667
869	8661.36666666667
870	-28209.0333333333
871	-15550.4
872	56555.0666666667
873	5940
874	907.566666666666
875	20916.8
876	-13108.6333333333
877	27941.6
878	16939.3
879	-24006
880	14443.3333333333
881	-3414.63333333333
882	18281.2
883	8881.93333333333
884	26166.1
885	-26943.9
886	-6582.5
887	-22102.8
888	-4281.33333333334
889	-29757.2333333333
890	9506
891	4296.8
892	-13719.3
893	-4826.4
894	26992.8333333333
895	8207.7
896	-12506.9
897	4025.7
898	-11715.1
899	-21162.4
900	-4476.96666666666
901	14128
902	-9993.6
903	27114.8
904	4479.86666666666
905	10600.1333333333
906	-15196.1333333333
907	12615.1666666667
908	-28538.3
909	4615.6
910	-43548.0666666667
911	-12002
912	6052
913	-16066
914	18180.7
915	31668
916	20412.5
917	23683.3
918	31493.7
919	15223.0333333333
920	1690.3
921	-12068.1
922	-5946.5
923	1940.9
924	19038.1333333333
925	16461.2
926	7754.16666666666
927	-8779.1
928	13616.3
929	49748.5
930	16358.7666666667
931	-2352
932	-26058.1666666667
933	-3002.1
934	-4984.16666666667
935	-3687.46666666667
936	-1361.46666666667
937	6846.40000000001
938	6919.6
939	64216.7
940	-3030.4
941	-6948.53333333333
942	-2804.1
943	7244.1
944	16059.3333333333
945	-10562.8
946	-2109.16666666666
947	-25514.5666666667
948	-39526.5666666667
949	15501.2
950	100830.4
951	1976.7
952	32549.2
953	7559.2
954	1476.3
955	6161.2
956	-446.1
957	-7196.5
958	-12455.6
959	-273.5
960	2482
961	9298.4
962	18328.1333333333
963	30115.2
964	-13455.5
965	44237.5
966	33782.8
967	-5046.3
968	-16901.4666666667
969	16184.3
970	22283.2
971	6056.8
972	-3218.9
973	-25024
974	20303.7
975	26419.3666666667
976	13401.6
977	-5196.13333333334
978	764.799999999996
979	22888.9333333333
980	10631.3
981	12328.3
982	-1899.2
983	-13900.5
984	-16486.9666666667
985	7070.3
986	-17869.2
987	-34629.7666666667
988	-3143.6
989	25346.8
990	2180.4
991	22674
992	6422.8
993	7297.33333333333
994	7724.43333333333
995	-10495.1
996	-8908.53333333334
997	-10494.9666666667
998	-59757.2666666667
999	73087.2333333333
1000	-26389.5
