# Supplementary material for: Chromosome Copy Number Variation and Control in the Ciliate Chilodonella uncinata
Source: PLoS One. 2013 Feb 20;8(2):e56413. doi: 10.1371/journal.pone.0056413 (PMC3577910; doi:10.1371/journal.pone.0056413)
Supplement: Dataset S1 — Chromosome copy numbers from the experimental and simulated cell lines of Dataset of Chilodonella uncinata . dataset.zip is a compressed file. exp_data.csv contains the experimental data derived from qPCR analyses (Cell.line = original cell line; Time = time point of the DNA extraction; DNA.extract = DNA extract replicate; Gene = macronuclear chromosome; CNPC = copy number of the macronuclear chromosome per cell). The remainder of the CSV files are from the simulations. Each CSV file contains data on 1000 simulations where the change in variance from initial to final for each simulation is stored under column ‘x’. See _readme.txt in the compressed file dataset.zip for documentation of the file names. (ZIP) [file pone.0056413.s002.zip › dataset_S1/EF_omega0.76.csv]

	x
1	3635.1
2	-30946
3	32146
4	245.833333333336
5	39178.0333333333
6	-39983.3
7	-23410.4333333333
8	1732.7
9	-72876.9666666667
10	-3221.3
11	-8210.8
12	13446.4
13	-43879.8
14	19949.0333333333
15	13034.9333333333
16	18133.2
17	16613.6
18	-5457.9
19	16021.9
20	13627.6
21	-66591.7
22	15868.3
23	9462.53333333333
24	-32221.3333333333
25	7965.7
26	17332.5333333333
27	20729.6
28	21679.4333333333
29	15073.8333333333
30	-4145.6
31	9451.3
32	4376.4
33	-8776.26666666667
34	-33425.7
35	9573.6
36	16227.0666666667
37	6433.2
38	-4729.96666666667
39	-22610.5
40	22965.9
41	-167.466666666667
42	24370.9333333333
43	8316
44	5894.53333333333
45	-4989.3
46	-12413.1
47	-18573.7333333333
48	-19645.7333333333
49	14349.5
50	4833.46666666667
51	46318
52	-29625.5166666667
53	-10703.1666666667
54	9681.3
55	-12876.3666666667
56	5837.1
57	-17836.9666666667
58	-17613.4666666667
59	-1587.96666666667
60	1404.53333333333
61	4722.7
62	16765.4333333333
63	-3281.7
64	15014.9333333333
65	45399.8
66	470.700000000001
67	-14297.7333333333
68	39230
69	10077.8666666667
70	34660
71	3264.4
72	-16665.2
73	15562.9666666667
74	85602.0333333334
75	10086.8
76	19321.2333333333
77	11444.5
78	-27304.8666666667
79	-57988.5666666667
80	-2259.16666666667
81	17141.7333333333
82	20406.4
83	7481.6
84	32293.7333333333
85	15330.4
86	137.5
87	-30656.9666666667
88	5984.5
89	-12916.8
90	-8229.1
91	11673.5666666667
92	-3281.86666666667
93	1668.23333333333
94	5596.66666666666
95	-15737.6
96	6747.86666666667
97	-66693.7666666667
98	7784.53333333333
99	-16399.8333333333
100	5170.4
101	3121.03333333334
102	-3165.56666666667
103	6673.69999999999
104	2952
105	11263.8333333333
106	49480.2666666667
107	29861.2
108	20582.4
109	-5718.9
110	2460.66666666667
111	-8753.1
112	19104.2666666667
113	2835.06666666667
114	44808.1333333333
115	11228.8
116	-360.133333333331
117	-15067.7
118	1991.5
119	-15371.2
120	4600.1
121	10430.9333333333
122	416.5
123	8519.16666666666
124	6710.1
125	13443.3
126	1931.3
127	-6434.96666666667
128	-22251.6
129	25772.5666666667
130	-14364.4
131	-7887.2
132	18388.6333333333
133	11966.1666666667
134	6422.5
135	312.266666666666
136	842.099999999999
137	5478.4
138	16509.5
139	-1857.33333333334
140	-7805.36666666666
141	12028
142	2032.36666666667
143	5907.6
144	-6804.8
145	-24292.3
146	11869.1
147	13062.0333333333
148	-8499.73333333334
149	242.933333333333
150	8555.86666666667
151	28526.8
152	-3665.06666666667
153	-15468.7
154	55938.7
155	-28297.8666666667
156	33760.3
157	7101.3
158	-12580.2333333333
159	20530.8333333333
160	-41082.5333333333
161	6930.3
162	-56193.1
163	-18971.9666666667
164	38823.7
165	-12091.8333333333
166	-5345.1
167	20525.3
168	97687.7
169	-502.900000000001
170	-38162.7666666667
171	15484.8
172	-3080.7
173	38639.0333333333
174	-11164
175	728.400000000001
176	-15018.3
177	26752.6666666667
178	1392
179	-3125.86666666667
180	19764.5
181	57079.6
182	28335.6
183	5037.63333333334
184	5871.46666666667
185	-13732.3666666667
186	-868.166666666672
187	-27032.3
188	59568.8
189	7838.4
190	11905.9666666667
191	22744.1
192	-25946.2666666667
193	1683.3
194	-8987.6
195	4070.66666666667
196	41500.3666666667
197	-34982.2666666667
198	-14020.3
199	22101.7
200	45204.3
201	22417.6
202	14677.2
203	7880.16666666666
204	43957.1666666667
205	-1511.46666666667
206	47511.3666666667
207	-45442.6333333333
208	32465.1
209	11540.9
210	-21266.1666666667
211	11374.9333333333
212	21916.7
213	-10233.0333333333
214	-3918.5
215	26968.6666666667
216	14541.0666666667
217	-16546.3
218	-4462.4
219	3972.53333333333
220	-5395.63333333333
221	-15731.5
222	4501.96666666667
223	-22866.7666666667
224	8664.4
225	2265.1
226	-45102.7666666667
227	-12465.9666666667
228	-8771.7
229	12612.5333333333
230	-15999.2
231	80.5333333333401
232	-71026.4
233	-51925.8666666667
234	-2275.3
235	18201.4333333333
236	27847.6
237	4231.16666666667
238	37801.2
239	-72223.2666666667
240	16578.1333333333
241	-3344.53333333333
242	14965.5666666667
243	-11860.5333333333
244	27284.1
245	22370
246	38748.3
247	9441.56666666667
248	7473.9
249	-7616.1
250	-11314.1333333333
251	-778.400000000009
252	-1133.2
253	-63820.0666666667
254	28884
255	714.133333333335
256	-5287.2
257	16933.1
258	7755.2
259	4483.6
260	47690.1666666667
261	6080.1
262	59562.2333333333
263	-38807.6
264	20499.2
265	34863.2
266	-13676.1333333333
267	-3625.16666666667
268	39434.4
269	-32266.3
270	19057.2
271	108357.9
272	-955.466666666667
273	88997.8666666667
274	3961.03333333333
275	10499.0333333333
276	35970.7
277	13748.3
278	-4098
279	-1711.5
280	-20810
281	51118.5666666667
282	-67811.2666666667
283	-4532
284	19142.4
285	453.299999999999
286	91300.5
287	-42535
288	-38289.2666666667
289	-122264.55
290	9152.5
291	24562.6333333333
292	1906.66666666666
293	13206.9666666667
294	-83531.6
295	15153.2
296	-12938.0666666667
297	-4451.3
298	59365.2
299	-59538.6666666667
300	18254.6666666667
301	-6645.23333333333
302	-63489.7333333333
303	-80586.4
304	-48755.8
305	3224.83333333334
306	62386.4
307	-837.966666666667
308	5305.6
309	-1163.10000000001
310	30829.6
311	23855.6
312	270.266666666666
313	2594.76666666666
314	7257.33333333333
315	14893.8
316	2592.5
317	57725.7
318	-646.266666666666
319	27376.4
320	5628.83333333333
321	29198.4
322	-7522.4
323	18583.6
324	-5404.39999999999
325	-6353.1
326	18372.8
327	36701.7333333333
328	-62269.0666666667
329	-25493.65
330	-8847.56666666667
331	31594.6666666667
332	13554.4
333	-15609.6
334	-3357.83333333333
335	23202
336	-71325.1
337	-12118.2
338	-1121.3
339	-2823.6
340	119324.666666667
341	-1694.16666666666
342	51039.7
343	6985.96666666667
344	6254.7
345	30110.5666666667
346	8394.66666666667
347	-4330.4
348	40924
349	16960.9
350	13367.2
351	7816.16666666666
352	-10328.4
353	-795.200000000001
354	46223.7333333333
355	-21484.9666666667
356	-8660.63333333333
357	46050.1333333333
358	-9956.36666666666
359	6562.4
360	-9136.93333333333
361	2723.2
362	30389.4333333333
363	6872
364	-9314
365	-1220.7
366	55325.2
367	-63775.3666666667
368	-14345.1
369	47712.6666666667
370	-8683.09999999999
371	5968.23333333333
372	26916.3
373	-107183.433333333
374	-35314
375	-10563.6333333333
376	4716.23333333333
377	-21845.4666666667
378	7678.4
379	88525.0666666667
380	4698.96666666667
381	-17433.9
382	-11902.5333333333
383	-16131.1666666667
384	-33078.4666666667
385	11868.7
386	592.1
387	69764.5333333333
388	20869.3333333333
389	-5620
390	3905.2
391	-4962.16666666667
392	62044.9
393	-14351.8333333333
394	9194.76666666667
395	33512.7666666667
396	126
397	33852.4
398	10976.8
399	2805.43333333333
400	-13095.2
401	-6636.5
402	-12151.1666666667
403	30507.7
404	17626.9
405	4953.5
406	33197.3333333333
407	38688.8333333333
408	-7250.3
409	-11941.7333333333
410	8472.16666666667
411	11008.7
412	39319.6
413	27843.5
414	-356.300000000003
415	4718.13333333334
416	47136.4
417	15683.6
418	1952.8
419	5067.03333333334
420	608.566666666668
421	22732.4
422	12158.5
423	-13806.8
424	1686.4
425	-16168.5
426	-13337.9
427	6258.7
428	5850.8
429	-14065.9
430	52852.1333333333
431	-27698.7
432	-17238.5333333333
433	-6775.33333333333
434	-2605.6
435	-8384.8
436	-1206.76666666667
437	15591.7
438	-22062.1333333333
439	60414.9
440	894.366666666669
441	26364.3666666667
442	19582.9666666667
443	1774
444	9475.20000000001
445	-3086.4
446	4766.8
447	1732.66666666667
448	9296.5
449	-60071.8333333333
450	-33019.7666666667
451	-1579.46666666666
452	-25861.2666666667
453	-11397.6
454	-772
455	15393.0333333333
456	-22632.3666666667
457	16538.8
458	-21514.7
459	29642.5
460	-42978.3
461	-20757
462	-3512.9
463	61436.1
464	20594.7
465	-23895.4333333333
466	1990.93333333333
467	3675.86666666666
468	-4027.6
469	-31796.8
470	-14951.0666666667
471	-39750.4
472	-17233.6
473	56957.3666666667
474	-16760.4
475	47533.0666666667
476	-2251.06666666667
477	36609.5
478	-7896.83333333334
479	71681.5
480	16115.2
481	7210.4
482	9709.6
483	-33384.8
484	35488.9666666667
485	18889.6
486	-26329.7
487	30963.4666666667
488	380
489	31558
490	-40700.6666666667
491	4772.83333333333
492	421.166666666668
493	13404.9333333333
494	44958.0333333333
495	3812.4
496	-7518.56666666667
497	16224.7
498	-30543.1666666667
499	13089.0666666667
500	22688.7
501	-37262.1666666667
502	16250.0333333333
503	7520.83333333334
504	96299.9
505	-15786.5666666667
506	-2015.66666666666
507	37699.3333333333
508	9702.53333333333
509	-17450.3
510	42108.6333333333
511	19066.8
512	18544.8333333333
513	-56712.9
514	-7294.53333333334
515	12797.0333333333
516	10911.3
517	22930.8
518	18048.4
519	3040.76666666667
520	-8817.7
521	-12318
522	11014.1
523	11964.9
524	-9409.96666666667
525	-8411.3
526	23359.9666666667
527	62182.1
528	-11365.3333333333
529	7706.66666666667
530	45172.9
531	-43339.5
532	-29631.8333333333
533	-14154.8333333333
534	-14153.0666666667
535	10992
536	23535.7
537	-11517.8666666667
538	5422.66666666667
539	29461.3666666667
540	-1611.16666666666
541	1019.83333333334
542	-2781.60000000001
543	-4873.5
544	-63495.4333333333
545	-437.099999999999
546	5046.53333333333
547	39687.2
548	100584.933333333
549	4331.96666666667
550	24993.5
551	6471.9
552	-1498.83333333333
553	31637.3
554	-4416.83333333334
555	5819.5
556	18624.8
557	466.266666666677
558	1768
559	62617.2
560	28242.7666666667
561	13520.9333333333
562	18192.9666666667
563	30194.1333333333
564	3535.6
565	4609.06666666667
566	19822
567	36247.9
568	6902.9
569	25804.0333333333
570	-12494.5333333333
571	457.866666666669
572	-2015.96666666667
573	33079.4666666667
574	-1676.53333333333
575	-24049.0333333333
576	-6248.1
577	3823.33333333334
578	60239.3333333333
579	6721.7
580	3511.6
581	1057.2
582	-2150.46666666666
583	7775.03333333333
584	18133.0333333333
585	-12072.1
586	22838.7
587	7372.13333333333
588	8073.6
589	-196.5
590	63304
591	-10424.9
592	-12115.6333333333
593	13968.3
594	-8447.3
595	-64129.5666666667
596	-6632
597	11790.1
598	27595.7333333333
599	-34140.5
600	-48751.5666666667
601	12061.6
602	20417.2
603	-55918.4
604	7562.49999999999
605	43057.8666666667
606	19570.1
607	18283.9
608	7889.3
609	29510.2666666667
610	15928.7
611	-2867.73333333333
612	5901.3
613	-420.300000000003
614	-3178.5
615	-8212.63333333334
616	-72007.4833333333
617	18195.6333333333
618	-17044.9666666667
619	-16587.0666666667
620	1394.40000000001
621	13756.4
622	10450.6333333333
623	35215.8666666667
624	-15363.2666666667
625	987.599999999999
626	-12092.8
627	43895.9666666667
628	57831.2
629	39862.2333333333
630	33215.5333333333
631	-6768.7
632	-24387.5
633	20192.5
634	61779.5333333333
635	-2182.96666666667
636	18102.7
637	46520.8333333333
638	-6700
639	-19650.2666666667
640	-5180
641	23539.5
642	1149.1
643	-12688.3
644	58116.5333333333
645	-7857.73333333334
646	-6012.93333333333
647	40937.3
648	-7321.2
649	23165.9333333333
650	38479.3
651	37251.2
652	-7426
653	5389.06666666667
654	2301.73333333333
655	-14284.3666666667
656	14655.2333333333
657	16849.2
658	-6124.16666666666
659	17298.4
660	-52739.6
661	-6271.33333333333
662	16134.6666666667
663	-10476.3
664	3274.8
665	4352.13333333333
666	5060
667	-12293.2
668	9414.7
669	22862.5666666667
670	-20.1666666666642
671	-29707.2
672	6982.66666666667
673	-3605.48333333332
674	-396.533333333335
675	-12867.1
676	-1782.36666666667
677	-30617.4
678	-21617.4666666667
679	35902.9333333333
680	24388.0333333333
681	-23222.4333333333
682	-4061.46666666667
683	-11175.1
684	-2747.2
685	31017.6
686	-5121.7
687	-52046.7666666667
688	-117343.1
689	4579.6
690	-34039.2
691	1330.8
692	22711.7
693	-20389.4666666667
694	17472.1333333333
695	44536.4333333333
696	5437.6
697	-59821.9333333333
698	20533.8333333333
699	25280.0333333333
700	8104.8
701	29463.9
702	25191.1
703	-15756.3666666667
704	4345.3
705	-2985.86666666667
706	13429.2
707	1642.5
708	15395.7
709	-2623.1
710	-8692.9
711	1465.43333333333
712	18091.9666666667
713	-14755.7333333333
714	-2766.5
715	41016.7
716	-77825.2
717	-10266
718	10718.5666666667
719	-3752.96666666666
720	-373.300000000003
721	1528.7
722	9712.36666666667
723	5052.96666666667
724	16639.6
725	76644.5333333333
726	-19701.2
727	-160.799999999999
728	-7007.86666666667
729	-23328.3666666667
730	-10484.1333333333
731	-1627.23333333333
732	-2601.1
733	-38539.0333333333
734	-19112.4
735	-72107.4666666667
736	-12082.1
737	6056.76666666666
738	13.0666666666657
739	49718
740	15986.6666666667
741	20286
742	-38434.7
743	-7774.66666666667
744	-1256.16666666667
745	-29817.1
746	56287.2
747	-13035.1666666667
748	11578
749	1616.5
750	-12288.2666666667
751	1208.96666666666
752	-11488.7
753	-3169.56666666667
754	-13392.0666666667
755	41404.1666666667
756	3058
757	32470.8
758	-242.700000000001
759	-18905.6666666667
760	30223.6
761	38930.6666666667
762	8193.1
763	-14873.9
764	1016.3
765	31750.2333333333
766	4454.5
767	25962.5333333333
768	2037.6
769	11021.0333333333
770	16757.2
771	19193.6
772	-56750.5833333333
773	-1072.93333333333
774	13381.6
775	15139.7333333333
776	-40119.5666666667
777	-8108.8
778	11768.6666666667
779	-5005.76666666667
780	49189.1666666667
781	15828
782	-19959.2333333333
783	-21531.8666666667
784	-8717.10000000001
785	17341.7333333333
786	18128.1
787	14924.7
788	-11123.7333333333
789	146.5
790	15298.5
791	42649.0666666667
792	-20179.9
793	-59609.9666666667
794	57034.6333333333
795	3704.3
796	18879.6
797	-7033.36666666666
798	-6273.60000000001
799	1428
800	19545.4666666667
801	-15638.9666666667
802	-4087.2
803	32714.8
804	28593.6
805	5413.3
806	-39158
807	-7949.63333333333
808	24849.7
809	1730.13333333333
810	-17880.1333333333
811	-7543.23333333334
812	2167.36666666667
813	40381.6
814	18208.4
815	-4427.46666666667
816	-7997.06666666667
817	-60449.8666666667
818	28181.7
819	6754.26666666667
820	3820.5
821	1162.7
822	8783.03333333334
823	-5153.2
824	-31440.0666666667
825	-20415.3666666667
826	17142.8333333333
827	-19059.4
828	-15865.9
829	-6340.3
830	29496.1333333333
831	-7593.46666666667
832	-12109.4333333333
833	10448.1333333333
834	675.333333333336
835	65749.4666666667
836	-9524.03333333333
837	38779.4666666667
838	-54.2666666666664
839	21796.9
840	14472.9
841	13471.4666666666
842	-7801.46666666667
843	5813.36666666667
844	17830.9
845	-33019.8666666667
846	-5111.56666666667
847	-36472.9
848	3855.6
849	-2278.66666666666
850	-6175.6
851	3128.7
852	38771.7666666667
853	-1630.63333333334
854	6735.73333333333
855	227.099999999999
856	-5938.03333333334
857	-4166.93333333333
858	-19530.2666666667
859	-4248.53333333333
860	29472.2333333333
861	-41425.1
862	1734.53333333333
863	14364.2333333333
864	-3315.86666666666
865	-13218.8666666667
866	5190
867	22380.8
868	4906.66666666667
869	-30317.2
870	67014.6666666667
871	1685.9
872	73960.7333333334
873	-8656.23333333333
874	1886.23333333334
875	-5704.83333333333
876	2228.3
877	24681.0666666667
878	19799.8666666667
879	-8253.6
880	-3566.4
881	-20356.7
882	-12984
883	-4692.86666666667
884	-6906.4
885	1626.56666666667
886	56078.4
887	22909.9333333333
888	-7320.13333333333
889	-5570.66666666667
890	23688.1333333333
891	35039.0333333333
892	9888.4
893	-9110.8
894	5844.7
895	-4395.36666666667
896	502.299999999999
897	12167.8666666667
898	-9913.06666666667
899	1296.9
900	4998.5
901	3930.4
902	-13593.0333333333
903	-38590.4
904	7825.43333333333
905	2262.93333333333
906	21146.1
907	17446.6333333333
908	-17444
909	8158.8
910	-33424
911	-29891.1
912	-44092.8666666667
913	-8178.3
914	8376.4
915	46785.3666666667
916	6125.06666666667
917	-33938
918	13088.6666666667
919	-3903.9
920	-7717.5
921	-748.399999999998
922	-36497.5666666667
923	4952.16666666666
924	31750.9333333333
925	8254.03333333333
926	-35029.3
927	109539.2
928	3933.1
929	13278.5
930	24908.2666666667
931	10294.8333333333
932	-45254.3
933	20462.4
934	23242.4
935	-9665.3
936	25671.2
937	-29293.5666666667
938	19783.0666666667
939	38598.4333333333
940	-7384.3
941	13280
942	-1165.6
943	2768.8
944	3931.9
945	-16899.4666666667
946	34938
947	-4778.83333333333
948	7080.03333333333
949	8715.1
950	11506.4333333333
951	-6982.8
952	-16297.2
953	11753.0666666667
954	-20070.4
955	-11478.9
956	-14822.8
957	1145.86666666666
958	-2493.9
959	-14690.1333333333
960	102793.3
961	18510.8
962	-709.599999999999
963	-1739.7
964	-10886.1
965	-10709.3
966	25492.5333333333
967	1828.9
968	-1285.46666666667
969	-20305.2
970	29455.3666666667
971	51264.4
972	-7409.56666666667
973	76940
974	6331.33333333333
975	15055.3333333333
976	8634.8
977	13590.2333333333
978	-37313.1
979	-50334.2
980	23331.9
981	-29352.8666666667
982	15116.0333333333
983	30699.4333333333
984	-41782.9666666667
985	-571.200000000004
986	13129.7666666667
987	-4102.66666666666
988	4137.86666666667
989	-4874.7
990	56320.5333333333
991	404
992	15876.4
993	-15162.5
994	36537.9666666667
995	8902.13333333334
996	16861.6
997	20998.4
998	24881.7
999	6326.5
1000	-22468.2
