# Supplementary material for: Chromosome Copy Number Variation and Control in the Ciliate Chilodonella uncinata
Source: PLoS One. 2013 Feb 20;8(2):e56413. doi: 10.1371/journal.pone.0056413 (PMC3577910; doi:10.1371/journal.pone.0056413)
Supplement: Dataset S1 — Chromosome copy numbers from the experimental and simulated cell lines of Dataset of Chilodonella uncinata . dataset.zip is a compressed file. exp_data.csv contains the experimental data derived from qPCR analyses (Cell.line = original cell line; Time = time point of the DNA extraction; DNA.extract = DNA extract replicate; Gene = macronuclear chromosome; CNPC = copy number of the macronuclear chromosome per cell). The remainder of the CSV files are from the simulations. Each CSV file contains data on 1000 simulations where the change in variance from initial to final for each simulation is stored under column ‘x’. See _readme.txt in the compressed file dataset.zip for documentation of the file names. (ZIP) [file pone.0056413.s002.zip › dataset_S1/EF_omega0.78.csv]

	x
1	9302.03333333333
2	84829.6333333333
3	-12533.0666666667
4	-31153.9
5	5316.5
6	84309.9
7	23328
8	10854.1
9	16264.4
10	-93311.8666666667
11	63467.8666666667
12	-2793.83333333333
13	36031.6333333333
14	19550.5333333333
15	27974.8
16	15518.4
17	-6806.63333333334
18	128.100000000002
19	24252
20	-1860.7
21	-25870.1
22	25079.3
23	28322.5666666667
24	45346.1
25	-10274.8
26	36769.9666666667
27	29021.5
28	-6914.9
29	1887.76666666667
30	3341.2
31	16180.8
32	-7387.76666666667
33	-10046.4
34	75205.0666666667
35	64612.3
36	-1364.8
37	25059.2
38	19803.3666666667
39	-45287.7
40	57496.5333333333
41	-14631.3666666667
42	3947.86666666667
43	10717.2
44	31137.3
45	534.299999999999
46	-16010.3
47	-63874.8666666667
48	10841.4333333333
49	31666.4
50	64584.8
51	10123.0333333333
52	-15001.2
53	-28559.5
54	-1698.7
55	-5022.36666666667
56	-1766.93333333333
57	-34372.5666666667
58	-8719.33333333333
59	52096.8
60	-7158.8
61	22636
62	-2716.16666666667
63	7238.8
64	-17395.6
65	34746.7
66	-10251.4666666667
67	-3754.5
68	32643.7333333333
69	1453.83333333333
70	13193.5
71	-27475.6666666667
72	26614
73	11817.7666666667
74	95483.5
75	-43199.3
76	2418.76666666667
77	51645.5
78	3589.2
79	-11623.7
80	44012.3
81	-6497.9
82	1935.63333333333
83	4255.43333333333
84	-2432.66666666667
85	12992.7
86	-14375.8333333333
87	-40244.7
88	5592.4
89	54167.5
90	-39259.1666666667
91	9531.6
92	5370.5
93	-11493.5
94	-3329.33333333334
95	-9769.56666666667
96	-10751.7333333333
97	21661.2
98	70470.3666666667
99	640.699999999997
100	41736.5
101	10908
102	-2468.46666666667
103	-6428.7
104	-52591.6
105	-4041.20000000001
106	621.900000000009
107	-21.3666666666668
108	1367.16666666667
109	73670.8
110	-861.699999999997
111	-9170.53333333333
112	-13307.1
113	-17759.9
114	15170
115	21377.4666666667
116	-5584.7
117	51881.8666666667
118	6853.6
119	-7747.43333333333
120	-16930.5333333333
121	6439.06666666667
122	8942.1
123	38059.1666666667
124	25391.6333333333
125	-11778.4
126	-10807.2
127	11348.3
128	8364.4
129	-777.199999999997
130	-149105.65
131	36620.9333333333
132	11398.8
133	22094.8
134	15923.5
135	8779.86666666667
136	11032.1
137	-42871.4666666667
138	7372.36666666667
139	-626.400000000001
140	-13.0666666666657
141	-27542.7666666667
142	2208.3
143	-36384.4
144	-12685.9
145	-26754.5666666667
146	-5941.7
147	33894.3666666667
148	19016.9333333333
149	19205.5
150	-64621.6
151	-3934
152	-8969.5
153	-6024
154	33354.4
155	7036.43333333335
156	-2555.60000000001
157	-3709.5
158	70118.7
159	-22819.7
160	36506.5
161	-7103.86666666666
162	9677.36666666667
163	-8746.8
164	16917.9666666667
165	-30966.5666666667
166	-12340.3
167	47841.6
168	-6805.7
169	12281.0666666667
170	-754
171	26767.1666666667
172	14776.4
173	-30537.2
174	8798.8
175	66696.4333333333
176	-74587.6666666667
177	-6681.06666666667
178	7601.7
179	567.5
180	7504.93333333333
181	-11034.3
182	-28998.9
183	-10395.7333333333
184	-22789.8333333333
185	-27053.1
186	-15422.9333333333
187	-13332.5
188	4052.5
189	21626.7666666667
190	6194.9
191	-29521.7
192	-10780.4
193	-11441.1
194	3408.66666666666
195	2092.23333333333
196	43295.3
197	19803.6
198	35089.5666666667
199	11659.8666666667
200	-1637.1
201	9624.4
202	-100.433333333334
203	39886.5666666667
204	20581.1
205	1516.43333333333
206	116980.5
207	-32290.3666666667
208	8088.7
209	14877.7666666667
210	-19552
211	5717.76666666667
212	1073.23333333333
213	3538.03333333334
214	-13676.0666666667
215	-43171.9666666667
216	-3912.4
217	-1714.7
218	55339.2
219	662.899999999998
220	-15853.5
221	13908.9666666667
222	1922.9
223	69966.5
224	-286.300000000003
225	39349.5666666667
226	-1869.5
227	12484.1333333333
228	-17620.8
229	-23782.1333333333
230	-22772.8
231	-988.966666666664
232	7443.1
233	-19647.1
234	-41679.3333333333
235	49396.9666666667
236	15454.0333333333
237	-10663.4666666667
238	-5244.13333333333
239	9792.8
240	7834.4
241	22314.1
242	-16225.3666666667
243	5270.4
244	-11791
245	2753.9
246	15649.1
247	-8134.66666666667
248	32612.7666666667
249	5539.2
250	23332.8
251	-1195.2
252	28663.6
253	46711.0666666667
254	26748.7666666667
255	-452.366666666665
256	-1589.03333333333
257	6729.1
258	-10890.9666666667
259	49.0333333333328
260	-2954.76666666667
261	-674.833333333328
262	14240.4333333333
263	-9921.6
264	20534.1
265	-35136.4
266	5671.16666666667
267	17436.5333333333
268	-1591.9
269	14748
270	-9486
271	-1036.7
272	17311.7666666667
273	9642.13333333334
274	8410.43333333333
275	6675.63333333333
276	-4326
277	19611.2
278	12535.1
279	-56526.1666666667
280	-11648.5
281	-8147.1
282	3022.7
283	88259.2
284	10792.5
285	3443.2
286	17930
287	3388
288	-437.733333333334
289	-25775.0666666667
290	-6867.2
291	-33826.1666666667
292	-6678.26666666667
293	40562.7
294	-52836.8333333333
295	-3312.66666666666
296	8352
297	8198.16666666667
298	-13842.8
299	31865.2
300	27126.2666666667
301	44305.7666666667
302	-2844.40000000001
303	12999.8
304	75182.9666666667
305	-2636.8
306	-1890.13333333333
307	-52409.6666666667
308	22750
309	52125.7333333333
310	20755.6
311	21525.3666666667
312	-1419.23333333333
313	-3919.7
314	-17970.9666666667
315	-7200.16666666667
316	31236.3
317	19453.2
318	-13100.8
319	10498.8333333333
320	35857.2
321	-197.200000000001
322	4210.96666666667
323	-6260.7
324	-28168.4666666667
325	-11746.2333333333
326	16689.2
327	7304.8
328	48349.9
329	17906.4
330	-1057.83333333333
331	-3539.9
332	3772.43333333333
333	2005.3
334	13109.3333333333
335	-2746.26666666667
336	-17485.7333333333
337	9330.03333333333
338	-7456.36666666667
339	21084.2333333333
340	-25931.5
341	21205.3
342	-4652.1
343	-47172.4
344	-6437.46666666667
345	25930.9333333333
346	-9561.43333333333
347	-21672.9
348	-1267.73333333333
349	7642.93333333333
350	18055.6
351	-2527.83333333333
352	-955.333333333333
353	4567.36666666667
354	-4244.4
355	8212.9
356	2397.2
357	-8815.86666666666
358	-15820
359	2025.2
360	-28550.4666666667
361	-26552.7666666667
362	-11593.8666666667
363	30547.7666666667
364	38961.2
365	5123.73333333333
366	-8727.86666666666
367	25963.0333333333
368	5529.3
369	15732.6333333333
370	-62340.8333333333
371	20239.7666666667
372	1188.9
373	-8900.26666666666
374	-13578.9333333333
375	-14791.8666666667
376	-18284.5666666667
377	-40674.4666666667
378	-6858.96666666667
379	-1936.43333333333
380	-24715.8666666667
381	21184.9
382	-14435.4333333333
383	22960.8
384	53912.4
385	-32455.1333333333
386	-20716
387	7602.4
388	18754.3666666667
389	8125.83333333333
390	6062.8
391	6793.1
392	-8654.5
393	8135.3
394	16307.2
395	9108.63333333334
396	5765.3
397	-6312.16666666666
398	6615.20000000001
399	17658.6666666667
400	-10775.5
401	27186.7
402	5183.33333333334
403	-13462.7
404	12918.6333333333
405	61668.1333333333
406	-4623.46666666667
407	64481.4666666667
408	41788.7
409	14184.9666666667
410	3188.66666666667
411	14351.7
412	-25018.9
413	-537.233333333334
414	-5126.13333333333
415	-59806.4
416	4805.03333333333
417	2652.8
418	3791.73333333333
419	44083.3
420	30779.8666666667
421	-18162.0333333333
422	32545.0666666667
423	-24544.5666666667
424	-1624.96666666667
425	10642.7666666667
426	15927.9
427	11890.8
428	27809.2
429	22718.1
430	18388.7666666667
431	-17744.9333333333
432	16547.8666666667
433	-25045.4666666667
434	26638.1333333333
435	2268.5
436	21057.1666666667
437	-34123.5
438	-20757.2
439	-92580.7
440	1150.3
441	9537.7
442	-6229.83333333333
443	-33123.8666666667
444	7768.7
445	13108.8
446	-15375.2
447	-359.166666666664
448	-36070.8
449	10796.8
450	21451.2
451	644.366666666669
452	-12263.2
453	-10842
454	115651.333333333
455	16313.3
456	22427.7
457	64041.8666666667
458	-2990.1
459	18170.8
460	-12277.6666666667
461	68985.6
462	32315.2
463	19261.6333333333
464	14309.9
465	-11009.5666666667
466	-43741.6
467	20523.5666666667
468	29697.2
469	-21868.7
470	37945.9666666667
471	53292.7666666667
472	-31887.7666666667
473	-20820.8
474	10448.3
475	21238.9333333333
476	54828.1333333333
477	2811.33333333334
478	48216.8
479	-643.2
480	-1679.2
481	-37354.9
482	23933.1
483	12950
484	19906.3333333333
485	36495.5666666667
486	-5388.4
487	-17053.4333333333
488	298.300000000003
489	24680.4
490	-9100.8
491	-21280.5
492	11253.6
493	14524.5
494	32420.0333333333
495	9146.5
496	22067.2
497	-15802.0666666667
498	29357.0666666667
499	23254.5333333333
500	-26757.3666666667
501	287.6
502	15927.6333333333
503	-11780.4333333333
504	42788
505	-48162.1
506	-43824.7
507	25724
508	8712.39999999999
509	10066.8
510	-5825.73333333333
511	-49784.6666666667
512	3373.83333333333
513	25329.8666666667
514	15353.0666666667
515	37906.3
516	-19357.7666666667
517	-10711.8666666667
518	5525.1
519	12277.8666666667
520	967.199999999997
521	21268
522	25119.4666666667
523	-37269.4
524	45167.2
525	5755.6
526	58196.5333333333
527	-85182.1666666667
528	-35076
529	-42217.9
530	7144.3
531	-24575.7
532	-1923.73333333333
533	13693.8666666667
534	10852.9
535	20401.6
536	49210.5666666667
537	-3045.46666666667
538	17210.8333333333
539	45315.3
540	-5340.1
541	14619.7
542	26122.8
543	34686.4333333333
544	-1903.06666666667
545	-18078.6666666667
546	24932.3
547	-28674.1
548	-1292.9
549	8390.8
550	543.6
551	34192.8
552	5080.1
553	-2579.96666666667
554	13665.0666666667
555	34551.3
556	6411.03333333333
557	-34290.7666666667
558	3049.33333333334
559	-8368.8
560	-12198.2333333333
561	-18944.6666666667
562	3309.43333333333
563	55002.6666666667
564	-29795.5
565	-2337.73333333333
566	-10422
567	-15868.7
568	9271.6
569	45530.2666666667
570	-9973.2
571	22995.7
572	-13624.6666666667
573	27030.3
574	-7046.8
575	61587.9
576	9436.56666666667
577	30231.4666666667
578	-23789.2
579	1268
580	4473.73333333333
581	3965.5
582	-21754.6666666667
583	-6569.56666666667
584	13473.2
585	4153.76666666667
586	-16381.0666666667
587	-8698.43333333333
588	-5436.7
589	23739.8666666667
590	-8116.8
591	22251.3
592	13653.5666666667
593	-2751.6
594	573.600000000002
595	1589.33333333333
596	2101.5
597	14984.0333333333
598	10498.8
599	15336
600	-15817.9666666667
601	-27815.4
602	60558.8
603	-4813.1
604	-11673.3
605	43013.3333333333
606	11598
607	2291.2
608	-13254.5333333333
609	-19816.7
610	-33636.7666666667
611	50282.4
612	46623.6
613	-6847.9
614	-7739.5
615	2676
616	12945.7333333333
617	7906.4
618	44840.5
619	21914.9
620	31974.1
621	24584.6666666667
622	3203.86666666667
623	-18212.3
624	7358.26666666667
625	45218.8
626	16278
627	-9124.56666666667
628	-27652.2
629	18741.2
630	-296.400000000001
631	26665.9
632	11582.4333333333
633	-3513.6
634	-2406.8
635	-18426.3666666667
636	12136.4
637	-9996.3
638	-21771.5
639	-19360.4
640	-7880.3
641	29842.8
642	27696.6333333333
643	39650.9
644	-47024
645	-13900.2666666667
646	3669.1
647	-13498.1666666667
648	-8280
649	2185.23333333333
650	16381.2
651	-7442.7
652	12231.5666666667
653	-5806.13333333333
654	32434.4
655	-16134.9
656	-11299.2
657	-89180
658	21223.6
659	15360.1666666667
660	8636.1
661	-19874.4
662	34713.2
663	-22468.4
664	2976.63333333333
665	6539.73333333334
666	-1192.89999999999
667	801.866666666667
668	22162.5666666667
669	-10703.7333333333
670	-8962.39999999999
671	-16573.7333333333
672	-27630.7
673	37128.6333333333
674	-14606.9333333333
675	13372.8
676	-9908.9
677	1212.33333333333
678	-1003.2
679	20654
680	32605.7333333333
681	8189.3
682	-4920.53333333333
683	46907.3
684	23689.6
685	8106.7
686	17561.9
687	19261.3
688	-13358.8333333333
689	2294.16666666667
690	775.599999999991
691	-12032.3
692	-35066.2333333333
693	-62248.1666666667
694	2095.2
695	25898.5333333333
696	-3116.93333333333
697	51322.2333333333
698	4873.7
699	-43110.4666666667
700	7684.8
701	-37363.3
702	-8562.06666666668
703	38472.0333333333
704	13728.1
705	4227.7
706	69996.3666666667
707	60160.4
708	28986.1666666667
709	2500.8
710	55673.6
711	10634.8
712	40088.3
713	-9870.56666666667
714	-9103.2
715	33366.7
716	57819.8666666667
717	-7283.06666666667
718	-3599.9
719	-15294.6
720	-11966.6666666667
721	2209.6
722	41540
723	11232.4
724	53062.1333333333
725	-2699.36666666666
726	-52670.4666666667
727	-2882.56666666667
728	-42339.9
729	3449.76666666667
730	-38093.9666666667
731	44030.6666666667
732	-11427.6
733	19680.2333333333
734	-7631.3
735	2209.5
736	26680.1
737	64370.9666666667
738	24875.1
739	23126.3
740	39440.2333333333
741	22447.2
742	-1450.3
743	-1068.8
744	-25248.2
745	4036.8
746	-6536.16666666667
747	8062.23333333334
748	193.066666666666
749	23261.6333333333
750	262.033333333333
751	-3160
752	-9502.8
753	3649.43333333333
754	-4254.4
755	1670.26666666667
756	3657.2
757	-29186.7666666667
758	34476.3666666667
759	91219.7
760	12402.3
761	17289.4666666667
762	-22706.0666666667
763	-12942.5333333333
764	-18024.5666666667
765	2099.2
766	27011.6
767	-20763.9
768	74452.8
769	-6461.6
770	26233.6
771	61341.6
772	-47109.9666666667
773	28341.1
774	7861.69999999999
775	-3250.5
776	4017.63333333333
777	43265.0666666667
778	11118.9
779	9319.2
780	7711.16666666667
781	31425.6
782	-656.700000000004
783	19964.8
784	-35886.8333333333
785	-37174.7666666667
786	-31117.7
787	-31889.5666666667
788	16119.6
789	15464.1333333333
790	16281.4333333333
791	16315.5
792	26731.2333333333
793	-7539.2
794	11245.6
795	26707.2333333333
796	-18908.1666666667
797	-38828.1
798	8802.63333333333
799	-17639.4666666667
800	36486.9666666667
801	-1467.16666666667
802	43393.2333333333
803	13182.0333333333
804	-5552
805	-2441.6
806	25709.5
807	-16315.3
808	3582.03333333333
809	-6151.5
810	-3694.76666666666
811	-2914.93333333333
812	24075.7
813	24871.6
814	-26239.6
815	101342.8
816	-19036.7
817	24862.8
818	2453.96666666667
819	-13173.6
820	20760.6333333333
821	11538
822	-15301.1
823	-1437.33333333333
824	-57357.3666666667
825	7065.7
826	-13507.0666666667
827	37028.1
828	14391.6
829	-3781.56666666667
830	-8030.1
831	21674
832	-12536.3
833	27117.2
834	-11894.1666666667
835	-44177.8666666667
836	4154.66666666666
837	-25837.5666666667
838	-4843.16666666667
839	39849.2
840	29159.7333333333
841	-37049.6
842	-2464
843	21426.6666666667
844	72299.2
845	11495.2
846	22376.1666666667
847	4940.8
848	17491.4333333333
849	-1709.89999999999
850	2943.9
851	-2505.86666666666
852	-35913.5666666667
853	-9421.16666666666
854	63566
855	-25258.4
856	-4681.3
857	4978.9
858	8148.8
859	8402.63333333333
860	66
861	-2693.3
862	-2513.7
863	-10345.0666666667
864	19852.5333333333
865	5887.73333333334
866	-12827.5
867	-10401.7
868	-363.200000000001
869	12310.2666666667
870	12660.1
871	9718.2
872	7130.26666666666
873	-18176.5
874	-28463.7
875	-2172.8
876	17790.1333333333
877	-10274.9666666667
878	6318.56666666667
879	12066.8
880	-5179.83333333333
881	-16965.1
882	27483.5
883	1550.73333333334
884	12662.5
885	31212.1666666667
886	5131.36666666667
887	-6884.93333333333
888	-11634.4
889	-11752.9
890	37771.1
891	-7430.36666666666
892	23767.0666666667
893	15311.6
894	-6918.7
895	-8293.5
896	-42699.5666666667
897	-20846.1666666667
898	-23525.6
899	5955.23333333333
900	-21494.3666666667
901	-10971.0666666667
902	9288.9
903	-17584.3666666667
904	8961.3
905	3837.3
906	1824
907	-17750.4
908	-31830
909	-8602.8
910	2490.76666666667
911	420.099999999999
912	-1303.2
913	-30459.6
914	2886.79999999999
915	-1219.83333333334
916	54523.8333333333
917	-13635.4666666667
918	1109.5
919	-767.599999999999
920	-21086.5666666667
921	40105.3
922	-23354.0666666667
923	10271.5
924	801.733333333334
925	933.599999999999
926	9122.93333333332
927	62546.8333333333
928	-15212
929	48029
930	-2749.6
931	19756.3
932	-57731.4666666667
933	3622.1
934	14864.3
935	22146.9333333333
936	22452.1
937	-8935.3
938	16948
939	-1675.63333333333
940	10139.0666666667
941	-33214.4666666667
942	351.300000000003
943	-26190.6666666667
944	121027.833333333
945	-9966.89999999999
946	-20803.3333333333
947	28994.8333333333
948	-80339.1
949	23555.9
950	47811.6
951	16187.2
952	6725.86666666667
953	5068.13333333333
954	28400.2666666667
955	-22523.3666666667
956	10973.5
957	56882.4
958	16202.9
959	2929.43333333333
960	4178.83333333334
961	-60798.1666666667
962	1735.6
963	2944.76666666666
964	4009.6
965	21926.5333333333
966	454.4
967	12238.5
968	-7635.86666666667
969	15043.3
970	-21441.3
971	-12072.7666666667
972	-4775.1
973	-13041.4333333333
974	-14367.9
975	-13650.8
976	10764.3
977	-13622
978	-57551.7666666667
979	31394.7666666667
980	-54038.9666666667
981	-19418.8
982	13434.4333333333
983	40194.9
984	18219.2
985	50969.0333333333
986	27002.8333333333
987	-34130.1333333333
988	-17578.5
989	17045.7
990	16022.3
991	16793.4666666667
992	30084
993	-1884.3
994	-57083.8666666667
995	-6276.03333333333
996	-2695.3
997	84383.6
998	23022.0333333333
999	42509.7333333333
1000	40354.6333333333
