# Supplementary material for: Chromosome Copy Number Variation and Control in the Ciliate Chilodonella uncinata
Source: PLoS One. 2013 Feb 20;8(2):e56413. doi: 10.1371/journal.pone.0056413 (PMC3577910; doi:10.1371/journal.pone.0056413)
Supplement: Dataset S1 — Chromosome copy numbers from the experimental and simulated cell lines of Dataset of Chilodonella uncinata . dataset.zip is a compressed file. exp_data.csv contains the experimental data derived from qPCR analyses (Cell.line = original cell line; Time = time point of the DNA extraction; DNA.extract = DNA extract replicate; Gene = macronuclear chromosome; CNPC = copy number of the macronuclear chromosome per cell). The remainder of the CSV files are from the simulations. Each CSV file contains data on 1000 simulations where the change in variance from initial to final for each simulation is stored under column ‘x’. See _readme.txt in the compressed file dataset.zip for documentation of the file names. (ZIP) [file pone.0056413.s002.zip › dataset_S1/EF_omega0.8.csv]

	x
1	-25927.4666666667
2	-13186.8
3	-40885.9
4	-25845.4333333333
5	5724.93333333333
6	-51052.6
7	32562.6666666667
8	-41581.9
9	6041.3
10	4792
11	2093.9
12	4322.3
13	7258.23333333333
14	32812.1333333333
15	12139.3
16	-5889.73333333333
17	14211.6
18	-24010.2
19	3777.7
20	15513.9
21	7018.13333333333
22	29413.7666666667
23	21057.3
24	5168.5
25	1829.7
26	-8231.73333333333
27	110.166666666672
28	-23537.7
29	-1251.16666666667
30	10250.1
31	-2301.2
32	-4823.6
33	10889.9
34	27331.7
35	6514.56666666667
36	24168.8
37	5585.2
38	-10832.3666666667
39	-25292
40	14565.8666666667
41	-37695.0666666667
42	8422
43	-13808.4
44	53902.9333333333
45	12118.2
46	37484.9
47	-11824.3
48	37782.8
49	-1025.7
50	103548.133333333
51	3844.9
52	22621.3333333333
53	-61712.6666666667
54	4039.9
55	10976.9333333333
56	4256
57	-5309.5
58	13178.4
59	42802.8
60	175.099999999999
61	-18264.6666666667
62	-10165.7666666667
63	16245.1666666667
64	31350.7666666667
65	-8534.23333333333
66	-4526.8
67	10199.9
68	9003.33333333334
69	49066.5666666667
70	-22085.1666666667
71	-4252.43333333333
72	-2293.73333333332
73	46906.8333333333
74	3311.1
75	34066.9
76	6184
77	-12728.7666666667
78	-9227.3
79	10932.4333333333
80	-4649.6
81	-2561.96666666667
82	137467.3
83	32422.2333333333
84	4277.43333333333
85	-33089.8666666667
86	1784.03333333333
87	11332.3
88	31593.3
89	-391.900000000001
90	-23782.3666666667
91	13911.9
92	9758.13333333333
93	4021.6
94	-1452.83333333334
95	7916.5
96	11019.3
97	48482.7666666667
98	18933.3
99	13.7333333333336
100	1171.7
101	34787.9
102	-10208.1333333333
103	-25046.1666666667
104	40734.4
105	4368.26666666667
106	-7101.73333333333
107	6744.9
108	30036.0333333333
109	11303.6
110	29888.2666666667
111	-11789.2333333333
112	-43956.7
113	-61890.6
114	1394.8
115	-13571.6
116	16603.1
117	-10779.7333333333
118	-26930.8666666667
119	-24765.5666666667
120	-1149.6
121	-2465.73333333333
122	17317.4666666667
123	13932.9
124	-6610.89999999999
125	2822.83333333333
126	-31460.1666666667
127	7544.8
128	63218.6666666667
129	25466.6666666667
130	-858.5
131	13684.6333333333
132	17489.8666666667
133	-15536.1
134	4965.86666666666
135	3929.7
136	45312.4
137	1850.23333333333
138	46082.8
139	1179.2
140	-12278.2333333333
141	5446.43333333333
142	15357.7
143	-529.099999999999
144	16609.2
145	-2374.46666666667
146	33444.8
147	25028.8
148	90353.6
149	9621.29999999999
150	10062.8
151	22572.5
152	-1902.23333333333
153	4351.2
154	-72224.1666666667
155	-1172
156	17496.9666666667
157	23203.2
158	16016.1
159	-6593.2
160	-18646.7
161	3465.1
162	-61954.9
163	25992.2333333333
164	-13607.3
165	33632.7
166	-8890.53333333333
167	-39975.0666666667
168	-30406.4
169	857.633333333339
170	5566.36666666666
171	10277.5
172	44879.8666666667
173	4230
174	-15827.8
175	26038.2666666667
176	8942.23333333334
177	46335.3333333333
178	-4750.13333333334
179	31765.2
180	8304.3
181	46082.6666666667
182	-19498.3
183	-53454.9666666667
184	14318.8
185	-23811.2
186	-45404.2666666667
187	33117.2
188	26266
189	-13827.6
190	86659.9
191	774.299999999999
192	22004.3
193	-11833.3
194	-4977.6
195	-19741.0333333333
196	-3862.60000000001
197	-15197.8333333333
198	-5991.73333333333
199	27511.2333333333
200	3532.73333333334
201	-6593.9
202	3124.9
203	8262.4
204	-19955.6
205	-4865.9
206	12111.1
207	-76437.5666666667
208	-29454.4
209	-2455.1
210	10296.1333333333
211	6732
212	35112.9333333333
213	20272.1
214	20132
215	-17421.3
216	1871.9
217	8433.46666666667
218	18044.4333333333
219	23558.9333333333
220	10926.2666666667
221	48352.7
222	15700.9666666667
223	2943.6
224	-15139.6
225	-2674.4
226	7440
227	28995.7
228	47811.5666666667
229	-6856.83333333334
230	29717.1666666667
231	52884.8333333333
232	18654.9333333333
233	22124.9333333333
234	-6079.86666666667
235	-6902.39999999999
236	17876.6666666667
237	-13684.0333333333
238	7147.6
239	-17864.6666666667
240	-10084.2666666667
241	148771.066666667
242	35838.9666666667
243	65471.6
244	15918.4
245	15461.9666666667
246	-354.033333333333
247	5492.56666666667
248	55219.7333333333
249	3505.06666666667
250	46210.8
251	-67498.2666666667
252	33341.2
253	2283.6
254	-11310.4333333333
255	-38934.2666666667
256	10188.8
257	118121.2
258	-773.466666666667
259	33541.3
260	-7508.8
261	30244.4
262	11221.2
263	35597.6
264	4823.86666666666
265	-41202.8666666667
266	55311.3666666667
267	-7925.83333333333
268	35174.7666666667
269	-8423.6
270	-17349.1
271	11850.7666666667
272	-39683.4666666667
273	44881.6
274	8449.7
275	-16113.3666666667
276	24973.2
277	11184.8333333333
278	2173.63333333333
279	7527.73333333333
280	-237.2
281	-14437.0666666667
282	-3526.2
283	-52021.4
284	-3226.5
285	-1488.3
286	8966.3
287	-554.099999999999
288	-26606.9
289	9498.3
290	12607.8333333333
291	29583.2
292	-2276
293	-1445.3
294	21569.4666666667
295	-23809.4
296	966.633333333335
297	26824.4
298	-19157.3
299	23705.5
300	4207.83333333333
301	18306.4
302	29666.1
303	597.466666666667
304	-25632.1
305	98657.0333333333
306	2550.29999999999
307	-3005.06666666667
308	17006.1333333333
309	-3603.5
310	22694.9333333333
311	14444.3
312	8834.8
313	5183.53333333333
314	-28430.1
315	4470.93333333333
316	24105.6
317	-5537.63333333334
318	-58164.5666666667
319	43605.2333333333
320	-2454.7
321	-13396.6
322	-10588.2666666667
323	17152.3
324	10086.5
325	18772.2333333333
326	8998.8
327	12240.9
328	26258.8
329	44659.5666666667
330	5360.3
331	7897.5
332	5642.53333333333
333	-16302.1
334	4816.83333333333
335	-84589.4666666667
336	40266.6666666667
337	-20648.8
338	-7943.2
339	1712.8
340	-2055.89999999999
341	-50888.5
342	-21803.2
343	37608.3
344	12229.3666666667
345	31266.4
346	-7909.5
347	1347.73333333333
348	26631.0666666667
349	10503.9333333333
350	15966.5
351	-26630
352	3086
353	14959.7
354	7178.40000000001
355	14272
356	-104629.566666667
357	-3269.3
358	4431.23333333334
359	-25186.2
360	-4765.60000000001
361	-9257.09999999999
362	25728.1
363	-1883.9
364	-8801.7
365	9996.3
366	3088.8
367	743.200000000001
368	-23982.8
369	-2362.76666666667
370	-5384.3
371	15488
372	10742.3
373	43347.3666666667
374	-944.300000000003
375	14747.3666666667
376	2966.4
377	11539.2
378	-15771.3
379	-17619.5666666667
380	-6698.3
381	-37424.4666666667
382	1433.7
383	-22653.6
384	18610.8
385	-58215.9666666667
386	2083.13333333333
387	9146.23333333333
388	-23184.6333333333
389	41155.6
390	14306.8
391	-654.166666666664
392	-53439.9666666667
393	6220.4
394	-5079.3
395	5912.7
396	10755.3
397	5199.6
398	-1539.96666666667
399	-38845.1666666667
400	40169.4666666667
401	5159.2
402	33510.0333333333
403	8383.33333333334
404	2425.33333333333
405	21032.1
406	12045.9
407	2643.6
408	44613.4666666667
409	16432.9333333333
410	8912.76666666667
411	-26211.3333333333
412	31005.8666666667
413	-2400
414	9168.5
415	-2153.73333333333
416	43670.6333333333
417	-52731.2333333333
418	12594.8
419	21266.8333333333
420	1156.5
421	-29484.1666666667
422	3602.56666666667
423	39134.8
424	-9477.56666666667
425	-15753.5666666667
426	52302.5333333333
427	25582.1333333333
428	-35389.2666666667
429	15325.6
430	22478.6333333333
431	43737.7333333333
432	-27435.0333333333
433	-753.966666666667
434	-3872.36666666666
435	-12275.8666666667
436	-118679.766666667
437	-10667.3
438	1880.63333333333
439	-10455.3
440	-3218.23333333334
441	-68765.5666666667
442	-1151.86666666667
443	8115.23333333333
444	17916.6666666667
445	-42595.0333333333
446	2332.26666666667
447	42744.7333333333
448	13646.5666666667
449	6264.56666666667
450	-1066
451	60323.7333333333
452	10584.7
453	-37030.2
454	-4329.76666666667
455	-2359.43333333333
456	28025.2
457	7213.2
458	15262
459	18683.1
460	8915.6
461	390.533333333333
462	-19577.1
463	30720.9
464	5494.56666666667
465	45184.7
466	91168.7666666667
467	-9048.06666666667
468	-23153.2
469	-306
470	-5891.23333333334
471	3800.63333333334
472	8405.2
473	68563.6
474	43548.1
475	-12711.9
476	-845.866666666661
477	-45043.7666666667
478	6600.33333333333
479	20366
480	-20958.3
481	-15773.5666666667
482	-3914
483	982.299999999999
484	481.733333333334
485	-18097.0333333333
486	-74537.7666666667
487	1817.06666666667
488	8166.7
489	2257.06666666667
490	20277.0333333333
491	22607.7
492	-15852.4333333333
493	14662.5
494	-48582.0666666667
495	26231.3
496	2358.3
497	7999.83333333333
498	-11108.9333333333
499	-10366.7
500	11192.2666666667
501	-9819.6
502	-22333.2
503	-8289.36666666667
504	33520.8
505	-6562.8
506	4641.6
507	-6711.7
508	36199.4666666667
509	-9946.8
510	-17918.3666666667
511	38728.2666666667
512	-9948.8
513	-3218.9
514	47231.5666666667
515	-3939.06666666667
516	17559.4333333333
517	-15648.3
518	-13619.3
519	-10550.6333333333
520	13209.6
521	7884.26666666667
522	59138
523	11718.6666666667
524	-1384
525	-12371.6
526	22506.8
527	-20581.8666666667
528	12965.1666666667
529	9089.73333333334
530	67095.6
531	15789.7
532	-27735.3333333333
533	66268.3666666667
534	-4349.43333333333
535	-21264.1666666667
536	-14276.7
537	-9860.3
538	46961.8666666667
539	-19597.1
540	2845.83333333334
541	-3356.1
542	-12197.8333333333
543	15539.0666666667
544	7493.10000000001
545	-2755.96666666667
546	-8358.26666666667
547	95774.9
548	-80053.0666666667
549	-64323.4666666667
550	21493.5666666667
551	15780.8
552	6010.7
553	-7644.4
554	35638.5333333333
555	-3171.6
556	16485.2333333333
557	17238.8333333333
558	45195.5
559	50265.4333333333
560	17529.6
561	-12142.6666666667
562	76112.3
563	-12927.2
564	-46570
565	-205.566666666666
566	-36964.3666666667
567	-6099.60000000001
568	-17899.0666666667
569	3239.9
570	31609.1
571	-28859.6666666667
572	-45929.3666666667
573	60134.6666666667
574	-19227.2333333333
575	10934.4333333333
576	-12553.4333333333
577	13220.8
578	-13267.5
579	-1717.86666666667
580	-24957.6666666667
581	813.9
582	18934.3666666667
583	12437.3
584	-15176.8
585	-11183.8
586	-151.466666666664
587	-28746.9333333333
588	14233.9
589	20623.5666666667
590	-9278
591	24392.4
592	30352.0333333333
593	-66387
594	4219.43333333333
595	17691.1
596	-469.766666666666
597	37744.9
598	-5547.7
599	28080.9333333333
600	24027.4
601	2429.2
602	-1214.23333333333
603	-3081.73333333334
604	-315.733333333334
605	22004
606	28236.1
607	-28771.6
608	2671.83333333333
609	6995.06666666667
610	-21845.7666666667
611	-34378.1
612	4622.4
613	16012.8
614	1481.33333333334
615	60908
616	-1295.6
617	41707.1
618	4875.9
619	46153.3
620	-6155.86666666667
621	1696.1
622	-7690.8
623	67278.1
624	8674.76666666666
625	3656.36666666667
626	81415.7
627	20302.1666666667
628	11834.6333333333
629	7771.76666666667
630	20631.4666666667
631	-11963.9
632	-2505.46666666667
633	16236.3
634	25408.2333333333
635	-20990.9666666667
636	2288.8
637	-19702.9666666667
638	-12780.1
639	9089.33333333333
640	4627.56666666667
641	-179.900000000001
642	-1765.86666666667
643	-15661.0666666667
644	3635.2
645	5231.96666666667
646	39746.8
647	-3815.33333333334
648	-30334.9666666667
649	-45226.4666666667
650	75629.0666666667
651	-34819.0333333333
652	12785.5
653	729.46666666666
654	13973.3
655	-15569.7333333333
656	11065.1
657	-14709.6333333333
658	9446.4
659	17451.2
660	-49634.7
661	-6981.2
662	2924.96666666667
663	-4373.36666666667
664	505.033333333333
665	-49680.4
666	-2378.80000000002
667	247.966666666667
668	-68518.4666666667
669	23262.4
670	-42141.7333333333
671	27692.4
672	-25813.5
673	-71034.7666666667
674	21323.4666666667
675	26700.5333333333
676	34562.7
677	-4131.60000000001
678	-7896.76666666667
679	-53931.7
680	-3265.5
681	1432.03333333333
682	42272.5333333333
683	-2743.76666666667
684	46418.9
685	20209.3333333333
686	-28555.9666666667
687	27366
688	-8027.46666666667
689	2599.5
690	1118.53333333333
691	36627.5
692	11999.8666666667
693	29263.7
694	22127.3333333333
695	8835.1
696	15944.2333333333
697	-56228.9333333333
698	-3547.73333333334
699	15745.6
700	-3515.6
701	-39690.6666666667
702	14531.6
703	997.100000000006
704	59532.6333333333
705	-7114.56666666667
706	-25325.9666666667
707	-40601.5666666667
708	6938.79999999999
709	37744
710	-8072.76666666667
711	-9265.23333333333
712	74482.6666666667
713	27461.3
714	-34139.2666666667
715	15365.2
716	38714.4
717	44080.1
718	28818.4
719	8816.83333333334
720	18369.7333333333
721	-15716.6
722	12232.5333333333
723	42524.0333333333
724	21115.7
725	17066.9
726	-1887.5
727	-1248.4
728	39730.1666666667
729	-2623.6
730	-2221.2
731	-69840.9666666667
732	65981.3
733	17376.1666666667
734	-479.566666666666
735	23116
736	-27057.3
737	4359.9
738	-23486.1333333333
739	-574.800000000001
740	31284.7
741	25494
742	21100.2666666667
743	-28582.3
744	6358.8
745	41989.5
746	-28779.2
747	8789.7
748	28095.0666666667
749	-35921.5
750	9178.5
751	24386.6333333333
752	8475.3
753	853.466666666667
754	-3120.9
755	-22456.8
756	-25317.6666666667
757	29454.1333333333
758	517.599999999999
759	30129.3666666667
760	88352.6
761	1382.1
762	29500.1
763	54412.3666666667
764	14111.6
765	-34678.3
766	-18707.0666666667
767	-31405.25
768	-21421.1666666667
769	3653.03333333333
770	21212.4
771	24851.1
772	-1015.1
773	-12297.5
774	74755.5
775	19977.5
776	57435.2
777	-5596.86666666667
778	-14437.9
779	-102817.066666667
780	-579.899999999998
781	84013.7333333333
782	4987.16666666666
783	4910
784	12959.1
785	4465.56666666667
786	-16388.6333333333
787	-82180
788	20023.6
789	59839.2
790	35872.4
791	32933.4666666667
792	30543.8666666667
793	28465.2
794	6559.7
795	16757.6333333333
796	-4850.9
797	5464
798	-14025.9666666667
799	-57149.8666666667
800	56236.1666666667
801	-15507.7
802	4994.63333333333
803	-36920.5
804	-7085.83333333333
805	54432.7
806	8002.93333333334
807	-44189.6
808	1775.3
809	34743.6
810	-2479.6
811	-14103.2
812	-12412.1666666667
813	31959.7333333333
814	29824.9666666667
815	18544.3
816	5226.13333333333
817	-12771.2
818	3711.9
819	-529.600000000006
820	41269.5
821	2898.8
822	10572
823	12119.6
824	646.533333333333
825	9934.1
826	-7083.6
827	-11858.2666666667
828	-25733.5
829	-13260.6666666667
830	-10730.4
831	13645.6333333333
832	-16298.7
833	-17105.1
834	18038.1
835	17966.4
836	20801.3
837	-39921.3333333333
838	-48129.4
839	6989.5
840	-2234.3
841	21932
842	-40919.6666666667
843	-30078.9
844	-197.5
845	2038.16666666667
846	34226.1666666667
847	36218.8333333333
848	19645.1
849	545.200000000001
850	-7164.3
851	-46493.1666666667
852	-16688.4666666667
853	22787.2
854	-18782.3666666667
855	7038.93333333333
856	6772.83333333333
857	-20351.4333333333
858	-1606.8
859	-6082.53333333333
860	-22348.7
861	-6360.3
862	8015.46666666666
863	-6509.73333333333
864	2484.03333333333
865	57.6999999999971
866	-78386.3666666667
867	-23941.8666666667
868	-28091.8333333333
869	23882.7
870	30144.2333333333
871	11651.4666666667
872	-30075.7666666667
873	26695.3
874	3484
875	21834.7
876	1508.03333333333
877	-15444
878	-35985.5666666667
879	25073.1
880	932.133333333335
881	-8307.73333333333
882	5293.6
883	-8898.36666666666
884	-2944
885	8437.2
886	-21555.1
887	-37544.2
888	-4152.7
889	18312
890	-43449.3666666667
891	23512.7
892	-30462.2666666667
893	11510.5
894	-6052
895	13748.6333333333
896	-3941.6
897	1190.7
898	6618.23333333333
899	23792.4
900	6737.06666666667
901	-43720.1666666667
902	15472.9333333333
903	28040.8
904	22454.1333333333
905	13876.2
906	70300.4333333333
907	-20244.9666666667
908	-85678.1666666667
909	20237.6
910	11119.9
911	-9499.9
912	61631.9
913	2702.56666666667
914	16641.9
915	-3294.76666666667
916	5552.93333333333
917	-64212.5666666667
918	32860.9666666667
919	27429.0666666667
920	7262.26666666666
921	29676.9
922	17402.2333333333
923	-34884.8
924	33495.7333333333
925	-27393.3666666667
926	13779.6333333333
927	-37022.1
928	-30523.7
929	9878.3
930	-12021.6
931	-475.633333333331
932	29974
933	18982.8
934	6349.5
935	27014.8
936	11532.1333333333
937	29315.7333333333
938	9939.7
939	-6910.7
940	6879.60000000001
941	-27345.3
942	83894.5
943	1671.2
944	16363.7333333333
945	49584.6666666667
946	82752.4
947	-22786.9
948	-10647.2
949	-92462.6666666667
950	-10674
951	-15129.4666666667
952	11861.4666666667
953	17346.9
954	3104.13333333334
955	37979.9
956	-27525.0666666667
957	2445.86666666667
958	-14062.1
959	2726.03333333333
960	-41181.9
961	-1734.93333333333
962	21837.2
963	11444
964	23458.7
965	11262.2666666667
966	2733.96666666667
967	-18598.4
968	-36302
969	-5288.13333333333
970	39404.8
971	22461.9
972	-28087.9
973	2545.33333333334
974	-16614.9
975	6071.2
976	22092.9
977	9980.8
978	22224
979	30336.1
980	25247.4333333333
981	13746.4333333333
982	-12131.6
983	10778.3
984	-14031.0666666667
985	-115677.966666667
986	8728.3
987	-19379.6333333333
988	37292.6666666667
989	-10431.6
990	10596.1
991	-23556.8
992	1388.53333333333
993	6529.5
994	-10258.0333333333
995	-4970
996	14686.8
997	-2106.1
998	-6926.63333333334
999	878
1000	-4486.1
