# Supplementary material for: Chromosome Copy Number Variation and Control in the Ciliate Chilodonella uncinata
Source: PLoS One. 2013 Feb 20;8(2):e56413. doi: 10.1371/journal.pone.0056413 (PMC3577910; doi:10.1371/journal.pone.0056413)
Supplement: Dataset S1 — Chromosome copy numbers from the experimental and simulated cell lines of Dataset of Chilodonella uncinata . dataset.zip is a compressed file. exp_data.csv contains the experimental data derived from qPCR analyses (Cell.line = original cell line; Time = time point of the DNA extraction; DNA.extract = DNA extract replicate; Gene = macronuclear chromosome; CNPC = copy number of the macronuclear chromosome per cell). The remainder of the CSV files are from the simulations. Each CSV file contains data on 1000 simulations where the change in variance from initial to final for each simulation is stored under column ‘x’. See _readme.txt in the compressed file dataset.zip for documentation of the file names. (ZIP) [file pone.0056413.s002.zip › dataset_S1/EF_omega0.82.csv]

	x
1	-9722.8
2	14961.2
3	11510
4	7349.46666666666
5	11686
6	129140.533333333
7	-1263.86666666667
8	5936.3
9	16813.9
10	-32383.8666666667
11	-13075.9
12	49277.5
13	26294.0333333333
14	-35855.8
15	1064.7
16	-2067.73333333333
17	28336.1
18	1620.26666666666
19	-25170.8
20	-5434.66666666667
21	-68687.1666666667
22	9031.2
23	-8510.5
24	4778.93333333333
25	-10668.9666666667
26	-6197.86666666667
27	37833.0666666667
28	-2678.8
29	-26576.5333333333
30	180.266666666666
31	-5249.33333333334
32	-1271.9
33	8220.26666666667
34	-17648.7
35	22846.6333333333
36	-15288.9
37	19360.5333333333
38	36093.2
39	-74049.2666666667
40	7384.9
41	2475.73333333334
42	12600.5
43	19272
44	123698.133333333
45	33164.1
46	16654
47	914.099999999999
48	-41582.4
49	-9054.4
50	-20085.2
51	46720.4
52	8114
53	496.099999999999
54	2605.7
55	-6184.2
56	61846.9
57	2330.1
58	-44105.7
59	-1299.2
60	-7616.4
61	17496.6666666667
62	448.099999999999
63	38601.3
64	-15182.2666666667
65	-6165.7
66	-667.233333333334
67	-3685.76666666667
68	3523.2
69	61133.2
70	23977.5
71	28167.7
72	-8494.96666666667
73	28221.3333333333
74	-26556.6333333333
75	-18650.4
76	-1608.36666666667
77	-6765.2
78	7333.86666666666
79	-9939.9
80	-22779.7
81	-50433.7666666667
82	3004
83	33575.7666666667
84	-94891.8833333333
85	-2865.1
86	-19971.6
87	46570.2666666667
88	52811.2333333333
89	4195.46666666667
90	34237.3333333333
91	-2506.13333333333
92	-7072
93	52581.7666666667
94	702.699999999997
95	11383.5
96	2038.53333333334
97	-12597.3
98	13967.6
99	29559.9
100	1718.76666666667
101	500.799999999996
102	22680.6666666667
103	-26897.5
104	-9962.4
105	2360.26666666666
106	-5808.16666666666
107	27832.3666666667
108	-15180.1
109	-8831.36666666666
110	23217.7333333333
111	25983.5
112	8136.13333333333
113	40866.1666666667
114	-6538.83333333333
115	81084.6666666667
116	14387.0333333333
117	8410.1
118	-18418
119	-7999.56666666667
120	-53327.0666666667
121	-4326.93333333333
122	3736
123	-1363.56666666667
124	27159.7
125	-14586.8333333333
126	6684.66666666667
127	3141.3
128	24413.2
129	9895.73333333334
130	-37971.1
131	95626.1333333333
132	44355.2
133	-14574.1
134	36288.3
135	39638.3666666667
136	31133.2
137	-13241.2166666667
138	-43569.2
139	-483.600000000002
140	20255.5
141	-10082.8333333333
142	2668.9
143	-8151.86666666666
144	-18370.2666666667
145	8458.9
146	-22431.7
147	37779.0666666667
148	-9672.8
149	6036.4
150	46671.7333333333
151	7677.3
152	4178.66666666666
153	5494.5
154	-5929.89999999999
155	1102.9
156	9844.4
157	-10030.5
158	8676.3
159	2223.76666666667
160	92234.7
161	3544.03333333333
162	-17089.8666666667
163	-1154.26666666667
164	47908.1
165	8350.93333333333
166	1570
167	17762.2666666667
168	-34423.9
169	-8522.5
170	-14238.5
171	-7780.3
172	-6867.2
173	-15441.5666666667
174	-1649.1
175	851.900000000001
176	-66236.1666666667
177	2483.2
178	-540.299999999999
179	2509.7
180	10282.5
181	6194.26666666667
182	8622.13333333333
183	-7127.89999999999
184	-22203.1
185	-1322.4
186	17296.1333333333
187	9871.63333333333
188	31279.1
189	-16290.8
190	4221.43333333333
191	-21877.2
192	-18485.2
193	24324.5
194	4188
195	23812.8333333333
196	20802.8
197	30936.0333333333
198	10218.7
199	-4227.9
200	8290.13333333333
201	-64707.2
202	27670.5666666667
203	5132.60000000001
204	3496.5
205	32459.7333333333
206	-40803.1
207	-3293.1
208	-3614.8
209	15611.9666666667
210	-18807.6
211	-4155.86666666666
212	-1973.6
213	34363.9666666667
214	44788.9
215	4318.76666666667
216	-3880.4
217	-25540.4666666667
218	-10533.6333333333
219	-23981.2333333333
220	6937.1
221	-11606.6666666667
222	472.5
223	31872.8333333333
224	6434.4
225	-25184
226	-24412.3666666667
227	-38180.3
228	-65118.3666666667
229	-7454.8
230	13383.2
231	16718
232	-1495
233	-22218.3
234	28222.2333333333
235	-7632
236	8175.1
237	-2983.1
238	9820.9
239	71768.2333333333
240	-29950.0333333333
241	-11779.6
242	-935.866666666669
243	20929.0666666667
244	-26695.9666666667
245	-3366
246	-3565.1
247	25584
248	23853.3333333333
249	4037.46666666667
250	12135.0666666667
251	-12126.2666666667
252	3942.26666666666
253	-2869.6
254	40777.6
255	12160.1333333333
256	34742.8
257	68505.4666666667
258	65666.2666666667
259	5182.8
260	1857.6
261	-21522.85
262	34542.1666666667
263	-46783.6
264	6924.8
265	48327.4666666667
266	6440.9
267	-8521.9
268	-36090.8666666667
269	13040.2333333333
270	37678.4
271	23424.4333333333
272	-58577.6
273	15860.5333333333
274	-11388.4
275	13644.1333333333
276	26737.0666666667
277	-982.400000000001
278	3639.7
279	17302.3
280	5247.90000000001
281	-51611.7666666667
282	8446.93333333333
283	3295.96666666667
284	9508
285	3780.4
286	4044.4
287	16945.7333333333
288	-6017.7
289	3679.23333333333
290	39920.9666666667
291	-20722.3
292	35813.1
293	8868.9
294	-4616
295	6470.7
296	40.4000000000015
297	14341.2
298	16503.7333333333
299	8285.1
300	-28398.9
301	-165.966666666664
302	-27214.7
303	-3361.66666666667
304	10045.3333333333
305	43133.2
306	-44851.1666666667
307	28092.8
308	14746.5
309	16005.7666666667
310	44472.3
311	8121.33333333334
312	8390.13333333334
313	6067.2
314	36258.8
315	-1717.76666666667
316	-13558.4
317	7899.93333333333
318	66794.8
319	5531.6
320	13576
321	56609.4333333333
322	3939.5
323	-25627.8
324	6728.13333333333
325	-4519.9
326	655.733333333334
327	29194.5
328	8194.03333333333
329	-12234
330	12020.5
331	2882.63333333333
332	5904.36666666667
333	26103.0333333333
334	-7264.7
335	43799.9
336	2951.33333333334
337	1407.83333333333
338	14050.1333333333
339	-49496.45
340	-2120.8
341	-3721.20000000001
342	-21264.1
343	-4173.5
344	56867.2
345	-2833.86666666666
346	14355.3
347	7579.33333333333
348	12619.3333333333
349	28995.8666666667
350	2092.7
351	-8387.06666666667
352	835.799999999999
353	22213.1
354	32665.8333333333
355	107525.2
356	12440.7666666667
357	33246.9333333333
358	19585.0666666667
359	-1050.36666666666
360	-1658.4
361	-15824.2333333333
362	-9259.5
363	15504.7
364	3620.83333333334
365	15124.4333333333
366	-1631.86666666667
367	-22926
368	-12553.3
369	8760
370	37505.7333333333
371	22036.5333333333
372	-15450.7
373	-3664.26666666667
374	35428.2666666667
375	-6040.03333333334
376	4265.43333333333
377	35757.8333333333
378	-7054
379	385.133333333333
380	27755.1
381	-6453.59999999999
382	35846.5
383	5399.6
384	8022.53333333333
385	31557.3
386	-13598.8666666667
387	-7924.15
388	18922.5
389	9161.63333333333
390	-9376.83333333334
391	-7595.1
392	-8622.1
393	18104
394	-2714.5
395	54177.9666666667
396	-22191.1
397	-20099.3333333333
398	3743.39999999999
399	3011.33333333334
400	-20405.6
401	14234.7
402	-42588.6
403	7193.1
404	43414.1
405	-25276
406	-3473.86666666666
407	6626.8
408	6874.7
409	7267.36666666667
410	84315.1
411	7567.43333333333
412	-10919.8666666667
413	6223.73333333333
414	20394
415	-17681.2
416	5807.33333333333
417	38452
418	26557.5666666667
419	-42565.5
420	17505.9
421	6424.3
422	55669.1
423	-4424.76666666666
424	-18251.9
425	-5308.5
426	9576.03333333333
427	-21941.9
428	26235.0666666667
429	-17278.8
430	-44155.5666666667
431	18644.5
432	-1357.1
433	-3376.26666666666
434	22303.7
435	-30731.3
436	-20570.6666666667
437	-36721.0666666667
438	-7220.9
439	15270.0333333333
440	10774.4
441	-27925.2333333333
442	-12802.6333333333
443	5625.06666666667
444	47396.4
445	11525.9
446	21213.6
447	-17380.3
448	4589.03333333334
449	-7599.2
450	-9842.23333333333
451	47461.5
452	-6915.76666666668
453	-4232.3
454	24762.1
455	16275.7333333333
456	5924.26666666667
457	88530.3
458	58378.6333333333
459	-11273.2666666667
460	57563.0333333333
461	-41636.9
462	7064.9
463	-12571.9
464	-2761.2
465	65396
466	26741.3333333333
467	32334.4
468	37295.8333333333
469	12886.2666666667
470	18837.2
471	2674.4
472	10140.7
473	20130.5
474	439.866666666669
475	15338.2333333333
476	43454
477	27142.4
478	27737.2
479	-4106.93333333333
480	32900
481	-7570.13333333334
482	5645.06666666667
483	13600.9
484	-4359.5
485	-22609.8666666667
486	-28033.0666666667
487	13715.7
488	61274
489	1544.63333333334
490	-2727.76666666667
491	11143.8666666667
492	-23084.5
493	29736.9333333333
494	36949.1
495	20242.1
496	2041.53333333333
497	-1684.26666666667
498	-43436.1666666667
499	10946.9
500	-7406.66666666667
501	20841.3666666667
502	11188.5
503	884.333333333332
504	-15273.7666666667
505	18726.0333333333
506	492.300000000003
507	31530.3
508	186.23333333333
509	7231.5
510	29471.3666666667
511	-23135.0666666667
512	81957.3
513	22222.7
514	-2503.9
515	61686.4
516	-22371.0333333333
517	17237.2
518	35345.3
519	-4828.8
520	-16774.4
521	6613.03333333333
522	-5084.4
523	61079.0666666667
524	21307.1
525	11297.4666666667
526	46470.2666666667
527	-19784.5333333333
528	-26831.2333333333
529	23924.1333333333
530	6489.93333333333
531	66991.0666666667
532	-50275.3
533	30023.0666666667
534	-11847.3666666667
535	7710.93333333333
536	883.199999999997
537	11071.1
538	91624.5
539	12481.1666666667
540	-10433.9
541	-981.599999999999
542	33618.8
543	-33610.3666666667
544	14998.9333333333
545	16054.2333333333
546	-5194.5
547	-11969.1666666667
548	23391.4666666667
549	15417.3333333333
550	18466
551	-6056.4
552	-9332.13333333333
553	17010.7
554	5851.16666666667
555	3874.13333333333
556	16464.1333333333
557	17831.2
558	1333.33333333334
559	-11815.2
560	31800.4
561	-94874.2666666667
562	48407.4666666667
563	-8140.93333333333
564	11269.6
565	-22600
566	15109.3
567	-1616.9
568	9238.93333333333
569	20281.0333333333
570	-9380.7
571	-9637.46666666667
572	-1821.7
573	52133.7
574	-3014.56666666667
575	2026.13333333333
576	-97184.05
577	3128.8
578	37398.5333333333
579	22910.9333333333
580	30866.6333333333
581	-729.566666666673
582	40802.8
583	-2579.3
584	6808.21666666666
585	-16180.1666666667
586	33048.8
587	-7480.8
588	-51.1000000000058
589	6448.4
590	50384.1333333333
591	-12364.8
592	-5590.39999999999
593	-12038.4
594	11922
595	-5628.43333333333
596	39096
597	4059.6
598	-15506
599	4845.7
600	-14319.7333333333
601	16210.3666666667
602	-11214.3666666667
603	32525.2
604	22969.5666666667
605	114399.7
606	19184.7
607	-9845.76666666666
608	2193.6
609	-42940.1666666667
610	-23811.4666666667
611	-47589.9666666667
612	15742.8
613	26276.2333333333
614	39745.4333333333
615	-3909.2
616	995.733333333337
617	-24734.5
618	-13280.5666666667
619	-2110.8
620	-11982.9
621	81948.3666666667
622	-21624.7666666667
623	24181.2
624	-1424.7
625	-13813.8666666667
626	-22856.8
627	1132.4
628	17354.5
629	11128.4
630	47025.6
631	11782.9
632	29938.1
633	820.233333333334
634	7700
635	11293.2333333333
636	22494.3
637	-43.7000000000044
638	3444.93333333334
639	48654.1
640	3189.2
641	3423.89999999999
642	11457.7333333333
643	-11806.6666666667
644	6721.46666666667
645	-15790.8666666667
646	20060.6666666667
647	-6694.96666666667
648	8647.03333333333
649	22840.0333333333
650	-1200
651	19918.8
652	-2660.1
653	34519.7
654	20739.9
655	6348.8
656	44854.6666666667
657	7209.96666666667
658	11026.2333333333
659	49055.5
660	8407.60000000001
661	3543.43333333333
662	-43985.3666666667
663	4491.3
664	-6558.46666666667
665	13640.8
666	9035.23333333333
667	10135.1
668	-18688.5333333333
669	-1582.5
670	81090.5
671	43742.3666666667
672	-7633.56666666667
673	8041.03333333334
674	9510.5
675	-56484.7666666667
676	18466.7
677	15294.5333333333
678	2348.3
679	66358.1
680	12383.6
681	-3595.1
682	-11892.8333333333
683	-4283.5
684	-20830.8666666667
685	3564
686	25043.3333333333
687	18854.5
688	23062.7
689	-28738.8
690	1542.26666666667
691	-7946.7
692	27623.7
693	-4432.5
694	-110119.383333333
695	5217.3
696	14404.9
697	-8551.96666666666
698	11443.6
699	3424.3
700	-12162.1666666667
701	-3053.7
702	49436.6333333333
703	3161.86666666667
704	-14810.1
705	56549.3
706	91210.4
707	-17148
708	1439.5
709	-1750.8
710	-635.566666666666
711	39433.3
712	32835.1
713	-25840.9
714	49697.6
715	334.9
716	28233.2
717	28500.5
718	4821.6
719	-16711.8666666667
720	5127.46666666667
721	41086.7
722	2656.83333333334
723	-48793.6
724	-17609.6
725	29160.8
726	-1003.63333333333
727	-41842.1666666667
728	127.066666666666
729	2021.6
730	3843.36666666666
731	2334.16666666666
732	-79298.7
733	-237.200000000001
734	-8639.6
735	34738.8
736	7783.89999999999
737	-31.6999999999998
738	-20032.6666666667
739	6901.60000000001
740	9392.03333333333
741	8855.63333333333
742	-20139.6
743	53315.6
744	-4236.16666666667
745	13973.6
746	-15518.9
747	-11730.4
748	-13333.5
749	5287.6
750	1881.2
751	-52732.3
752	-7105.6
753	-7025.2
754	-88362.5333333333
755	10697.1
756	25620
757	1802.16666666667
758	39226.9
759	15174.5
760	-16137.2666666667
761	778
762	3436.5
763	1885.7
764	41822.5333333333
765	53671.6
766	38845.8333333333
767	-8021.6
768	-15909.9
769	1191.2
770	11304.6333333333
771	57887.4
772	-402.400000000001
773	4399.2
774	6884.96666666667
775	-6176.89999999999
776	21500.7
777	34637.3
778	-14730.7
779	25924.9
780	4459.60000000001
781	-34480.7
782	-5411.83333333333
783	37009.1
784	10284.7
785	-5961.2
786	-23519.6
787	26736.4
788	-14160.7
789	11225.2
790	28312.8
791	-7396.66666666666
792	-9560.93333333333
793	31713.9
794	7667.7
795	12398.8
796	-19662.6666666667
797	357.733333333332
798	19379.7333333333
799	18890
800	46017.1
801	4745.1
802	94045.7333333333
803	5563.56666666667
804	-11829.1
805	-15369.8666666667
806	-3460
807	24877.3666666667
808	-2544.8
809	147.700000000001
810	37448.9
811	17887.2
812	-1335.56666666667
813	2940.4
814	11225.1666666667
815	35757.2
816	14840.5
817	81023.6
818	10652.3
819	56990.6333333333
820	23724.7
821	10748.6666666667
822	15061.1666666667
823	21820.8
824	-8422.93333333333
825	-5089.2
826	-20818.8
827	-7064.40000000001
828	21193.5
829	17773.6333333333
830	-52065.2666666667
831	6740.4
832	-11929.5666666667
833	-2582.93333333333
834	-8269.5
835	-80840.4666666667
836	19648.3
837	-23369.5
838	81462.4
839	12699.7333333333
840	10450.1
841	7706
842	4925.36666666666
843	18448.4
844	64210.1
845	16967.7333333333
846	34634.1666666667
847	18134.4
848	-26152.4
849	71601.4666666667
850	-11526.5666666667
851	46785.9
852	-25366.9
853	2415.03333333334
854	-27362.1333333333
855	46814
856	-12812.8333333333
857	4368.8
858	10067.2
859	4150.9
860	8684.96666666667
861	-25286.5
862	11146.7
863	-3810.76666666667
864	-80780.8
865	601.066666666666
866	-3311.7
867	-10048.1333333333
868	1119.86666666667
869	-8772.66666666667
870	52653.1666666667
871	14094.6333333333
872	6645.1
873	10535.3333333333
874	-4354.66666666666
875	35456
876	742
877	48897.0666666667
878	30886.8
879	11759.9666666667
880	-28212.2
881	20223.0666666667
882	32854.1
883	-4764.5
884	-14880
885	-2077.96666666667
886	10700.9
887	13052.7
888	-38649.35
889	23577.0333333333
890	-13185.2
891	-36472.55
892	23792.6666666667
893	16290.5
894	6176
895	-2887.06666666667
896	-18724.1333333333
897	6423.7
898	-111579.3
899	27341.6333333333
900	3542.83333333333
901	10551.3333333333
902	155.6
903	846.666666666664
904	-56497
905	-27963.3
906	57179.6
907	20726.1666666667
908	7037.73333333334
909	44983.6333333333
910	-63301.3666666667
911	1288.4
912	-4019.9
913	2851.6
914	-47931.3666666667
915	-41010
916	5319.5
917	-3127.03333333334
918	-1879.96666666667
919	2398.7
920	14380.8333333333
921	-6251.2
922	55078.1666666667
923	59717.0666666667
924	-9799.03333333333
925	32494.2333333333
926	-28848.4
927	25652
928	7884.53333333333
929	-30951.5666666667
930	-36841.4666666667
931	-7250.36666666667
932	15046.9333333333
933	-843.199999999997
934	-34752.4
935	726.433333333334
936	4012
937	26776.0333333333
938	34195.5
939	6544.4
940	2790.93333333333
941	38777.3333333333
942	-25463.3333333333
943	-22447.8666666667
944	-22761.3
945	12579.7333333333
946	-6913.6
947	3194.96666666667
948	-15149.7666666667
949	-64.4333333333343
950	-4655.5
951	12549.3333333333
952	52901.4666666667
953	390.899999999994
954	14534.3
955	-22814.7
956	758.399999999998
957	23649.7666666667
958	10089.1666666667
959	-6148.9
960	-5179.33333333333
961	26468
962	-8973.43333333333
963	-6282
964	11080.1
965	-10733.6
966	5544.03333333333
967	6713.86666666667
968	-18126.2666666667
969	19081.6
970	24886.1
971	5887.63333333333
972	16895.8666666667
973	-7127.6
974	-1844.5
975	302.533333333333
976	29438.2333333333
977	8212.13333333333
978	4713.2
979	46571.7666666667
980	1560.9
981	-3744.36666666667
982	24159.4666666667
983	-18673.7666666667
984	10807.3
985	-14673.7333333333
986	10668.5666666667
987	-64180.8666666667
988	-28659.4333333333
989	6929.46666666667
990	73951.3333333333
991	8665.3
992	16496.6666666667
993	-2688.9
994	10811.7
995	-2094
996	-12072.7666666667
997	5676.33333333333
998	52901.9
999	27919.8666666667
1000	-11053.6
