# Supplementary material for: Chromosome Copy Number Variation and Control in the Ciliate Chilodonella uncinata
Source: PLoS One. 2013 Feb 20;8(2):e56413. doi: 10.1371/journal.pone.0056413 (PMC3577910; doi:10.1371/journal.pone.0056413)
Supplement: Dataset S1 — Chromosome copy numbers from the experimental and simulated cell lines of Dataset of Chilodonella uncinata . dataset.zip is a compressed file. exp_data.csv contains the experimental data derived from qPCR analyses (Cell.line = original cell line; Time = time point of the DNA extraction; DNA.extract = DNA extract replicate; Gene = macronuclear chromosome; CNPC = copy number of the macronuclear chromosome per cell). The remainder of the CSV files are from the simulations. Each CSV file contains data on 1000 simulations where the change in variance from initial to final for each simulation is stored under column ‘x’. See _readme.txt in the compressed file dataset.zip for documentation of the file names. (ZIP) [file pone.0056413.s002.zip › dataset_S1/EF_omega0.84.csv]

	x
1	38523.6
2	18624.7
3	11695.5
4	-102941.366666667
5	9413.06666666667
6	20557.2
7	-18396.8
8	21222.9
9	-5284.5
10	-3417.7
11	-13496.9666666667
12	-833.833333333336
13	-24871.7
14	-5620
15	1716.93333333333
16	-24044.3
17	-6101.90000000001
18	-14996.1
19	5218
20	40637.0666666667
21	-5638.83333333333
22	8804.8
23	19717.1
24	-3041.63333333334
25	-9129.03333333333
26	30501.6333333333
27	11160.0333333333
28	-345.600000000002
29	6360.90000000001
30	-1132.4
31	48818.2333333333
32	-18877.2333333333
33	9565.2
34	9474.1
35	51475.1666666667
36	10287.9666666667
37	24720.7
38	5817.86666666667
39	-86671.8666666667
40	-1247.73333333334
41	47935.7666666667
42	2867.6
43	17675.9
44	9569.83333333333
45	1869.6
46	9922.8
47	111890.3
48	-16732.4
49	33536.8
50	10222
51	21858.1
52	12984.3
53	44313.7
54	3554.39999999999
55	-13195.1
56	5723.6
57	9985.33333333333
58	2393.06666666667
59	37361.0333333333
60	-18427.7666666667
61	1973.7
62	-5422.39999999999
63	5299.96666666667
64	-12000.8666666667
65	22356.2333333333
66	1427.46666666666
67	-5694.5
68	-11944
69	-11415.6
70	12812.4
71	23358.5
72	-17786
73	-2209.06666666667
74	46502.9
75	26153.8333333333
76	22529.7
77	66938.6333333333
78	15137.7333333333
79	-13290.2666666667
80	74446.8
81	25979.1
82	-6449.6
83	26789.2
84	80273.8666666667
85	44160.0333333333
86	12417.1
87	-27694.6666666667
88	-2331.2
89	5868.3
90	3937.33333333334
91	-39653.5666666667
92	3295.76666666667
93	21075.1666666667
94	17759.9
95	11332.1333333333
96	7081.33333333333
97	21504.2666666667
98	-13843.6
99	-3716.53333333334
100	3753.33333333334
101	-13003.6666666667
102	-18412.1666666667
103	894.299999999996
104	8716.8
105	4496.4
106	-19433.0666666667
107	-38288.3666666667
108	-4254.7
109	16877.7333333333
110	-8317.9
111	-36040.2666666667
112	-20305.7
113	4249.73333333333
114	5342.3
115	-47685.1666666667
116	4189.2
117	21932.8333333333
118	10534.1666666667
119	-76743.9
120	14069.6
121	-14782.1333333333
122	543.599999999999
123	-4610.1
124	4790.83333333334
125	8149.5
126	8786.1
127	-4348.36666666667
128	41902.7
129	9402.73333333333
130	-1603.3
131	-17679.7
132	7581.63333333333
133	-36660.7
134	906.800000000001
135	1141.63333333334
136	-6467.36666666666
137	5456.8
138	14479.7333333333
139	12824.5
140	-5406.4
141	21532.2666666667
142	-4606.56666666667
143	-5312.36666666667
144	8405.23333333333
145	-10764.2666666667
146	1248
147	25669.7666666667
148	4511.86666666666
149	1269.23333333333
150	6938.26666666667
151	35419.2333333333
152	33326.5
153	-25744.7
154	-11598.0333333333
155	-4097.6
156	-5037.83333333333
157	-9626
158	-4974.16666666666
159	659.333333333328
160	14044.5
161	733.599999999999
162	-1161.7
163	-4310.4
164	32537.3
165	-8192.4
166	17394.9333333333
167	11414.3
168	49234.2666666667
169	-1968.06666666667
170	52155.5
171	-29283.8333333333
172	-1147.86666666666
173	71825.9
174	8724.66666666666
175	14357.9
176	36852.4
177	414.266666666666
178	6630.1
179	-11818.5
180	-7603
181	2241.6
182	4093.7
183	2402.66666666666
184	-26926.2666666667
185	-2555.33333333334
186	-490.966666666667
187	39734.6666666667
188	270.799999999999
189	4528.36666666666
190	4114.13333333333
191	-73379.7
192	-3663.46666666667
193	5309.46666666667
194	11624.5
195	34941.4666666667
196	-12326.8
197	3726.1
198	20737.2
199	17544.7666666667
200	-3631.46666666667
201	-18418.4
202	-38672.7
203	-11519.2
204	-51307.7666666667
205	21614
206	12045.2
207	2639.33333333334
208	-4598.36666666667
209	-9896.4
210	-53615.3666666667
211	-217.900000000001
212	20059.0666666667
213	-37974.4
214	29181.8666666667
215	5556.3
216	3848.13333333333
217	9912.4
218	6517.13333333333
219	-29191.5
220	-7881.36666666667
221	18267.6
222	22312.9
223	-100351.066666667
224	-19527.2
225	4817.03333333333
226	9755.2
227	36754.7
228	62461.7333333333
229	24696.6666666667
230	-2495.2
231	27026.0333333333
232	-5111.36666666666
233	14155.8666666667
234	22524.2333333333
235	483.866666666667
236	-5996.26666666667
237	39006.6333333333
238	19045.8666666667
239	33052.8
240	24091.7333333333
241	123232.8
242	4165.23333333334
243	300.033333333333
244	-10427.5666666667
245	26631.8333333333
246	19026.9666666667
247	-8153.03333333334
248	-8372.53333333334
249	32853.3333333333
250	-34871
251	-9388.83333333333
252	22900.5
253	-29977.4666666667
254	2382
255	15356.1333333333
256	6343.7
257	-5062.83333333333
258	-6522.8
259	-12968
260	21247.6333333333
261	16163.0666666667
262	-41850.8666666667
263	54487.7
264	-13399.7333333333
265	-12905.2
266	13848.5666666667
267	-450.800000000003
268	71112
269	42826.8333333333
270	-14720.1666666667
271	4536.26666666667
272	1889.7
273	28812.5333333333
274	-10842.9333333333
275	14433.2
276	-6010.56666666667
277	-3637.33333333333
278	-1849.1
279	4522.4
280	20896.35
281	1142.4
282	77131.1
283	27456.6333333333
284	17445.3333333333
285	-6765.86666666667
286	-533.200000000004
287	5680.4
288	-1808.7
289	6703.73333333334
290	-15286.9333333333
291	-22654.0666666667
292	19494.1333333333
293	-10658.8
294	-38458.2666666667
295	-2836.1
296	12514.5666666667
297	37107.1666666667
298	42406
299	9987.56666666667
300	43915.2
301	-42995.6666666667
302	9386.53333333333
303	1891.1
304	21454.1
305	24126
306	16620.7666666667
307	-7472.56666666667
308	2332.16666666667
309	-6547.86666666667
310	11108.9
311	11511.8666666667
312	19789.3333333333
313	-11212.3
314	40462.8
315	16231.0333333333
316	-21768.5666666667
317	7458.33333333333
318	-32473.9
319	193.833333333333
320	-52652.5666666667
321	39551.7333333333
322	10850.9333333333
323	1898.4
324	6180.4
325	4505.59999999999
326	-3719.9
327	-15988.8
328	16034.1
329	4677.1
330	47013.4666666667
331	-17664.5
332	17027.1
333	-46261.3666666667
334	-36946.9333333333
335	9700
336	10245.2
337	791.5
338	73044.4
339	9940.1
340	66.8999999999942
341	-11180
342	851.933333333334
343	15764.5333333333
344	22508.6333333333
345	-20099.5666666667
346	-10203.2
347	9536
348	29956
349	23778.6666666667
350	41725.9
351	-2467.73333333333
352	-5298.8
353	51759.1333333333
354	31186.5333333333
355	-12021.6
356	-26761.5666666667
357	-8347.60000000001
358	-8816.96666666666
359	6350.63333333333
360	-28958.7
361	11393.3333333333
362	-5420.3
363	-9170.8
364	25037.8666666667
365	6905.56666666667
366	-20758.8
367	-3592.8
368	-3985.9
369	-10747.0666666667
370	-11326.9333333333
371	-3102.7
372	13605.5
373	24997.2
374	-17853.7
375	3258.4
376	533.333333333336
377	75969.9666666667
378	30530.4
379	19852.3333333333
380	17286.3666666667
381	19173.8333333333
382	4405.3
383	21512.8
384	7607.5
385	-54287.2
386	11038.5
387	7117.6
388	-473.233333333337
389	4244.36666666667
390	6827.2
391	-13539.9
392	-5870.3
393	-4190.4
394	55738.9
395	-57266.8666666667
396	17192.1
397	1182.36666666666
398	-15165.0666666667
399	-6127.26666666666
400	884.966666666667
401	21300.7666666667
402	1215.96666666667
403	-1940.5
404	42458.4
405	-11743.3666666667
406	-59185.7666666667
407	57388.2666666667
408	13536.5
409	2750
410	22270.9333333333
411	-2010.4
412	-38088.4
413	14831.6
414	7301.7
415	-22148.5
416	2485.16666666666
417	66290.6666666667
418	-5248.7
419	-4309.46666666667
420	-2954.93333333333
421	31940.7
422	2973.3
423	-65351.4
424	-8186.26666666666
425	-13699.6
426	27897.3
427	3037.7
428	-54372.1666666667
429	6770.8
430	78083.5333333333
431	24688.2666666667
432	37353.7
433	-3393.83333333333
434	-8397.7
435	42116.1333333333
436	-17737.3666666667
437	246.700000000001
438	-12506
439	-6224.5
440	-24983.0333333333
441	-7371.5
442	106190.833333333
443	-21100.4
444	18866.2666666667
445	-5147.2
446	47768.3
447	21604.9333333333
448	-7372
449	-7545.36666666667
450	-28970.2666666667
451	-19397.6
452	12045.3666666667
453	290.399999999998
454	4374.93333333333
455	912.266666666666
456	68050.7
457	4231.2
458	-7992.66666666667
459	-824
460	30732
461	5448
462	-25113.2
463	-1288.13333333333
464	-3228
465	54987.6333333333
466	-1648.4
467	108388.366666667
468	52955.5666666667
469	-1547.6
470	39020.3
471	-1138.4
472	62376.2666666667
473	-10580
474	23857.0333333333
475	-40435.8
476	-10264.5
477	-19165.0666666667
478	-9673.6
479	44089.6
480	8500.1
481	4957.06666666667
482	-3841.33333333333
483	11113.9666666667
484	-6489.83333333334
485	8487.9
486	4230.66666666667
487	-15464.6666666667
488	-37360.5666666667
489	-10689.3333333333
490	2664.16666666667
491	28138.2666666667
492	1834.9
493	383.066666666666
494	3490.93333333333
495	5880.8
496	-3096.9
497	-1259.2
498	5359.7
499	10928.8
500	18619.7
501	11819.9666666667
502	-12569.2
503	-35087.9
504	-36205.2
505	-56400.2666666667
506	-12905.4333333333
507	-12114.5
508	68202.7
509	-63681.5666666667
510	-12264.2666666667
511	3536.83333333334
512	-4446.26666666667
513	3105.83333333333
514	56853.9333333333
515	-2913.2
516	-1303.46666666667
517	-16946.1333333333
518	-5062.93333333333
519	-1035.5
520	1136.26666666667
521	16299.0666666667
522	2862.9
523	21890.9333333333
524	6647.1
525	17718.7
526	3715.09999999999
527	65229.1
528	-32558.8
529	34941.9
530	14441.0666666667
531	14446.7
532	3221.1
533	2154.5
534	6835.83333333333
535	-19140.6333333333
536	-496.5
537	35838
538	-11384.4
539	15024.2666666667
540	42934.4
541	23836.4
542	-23353.3
543	4612.1
544	21086.8
545	27315.2
546	-9166.7
547	13541.3333333333
548	49631.6
549	24861.9
550	560.266666666677
551	-22264.0333333333
552	-55647.1666666667
553	12032
554	572.366666666665
555	9734.9
556	36563.1
557	23567.2
558	-7273.23333333333
559	-4652.13333333334
560	16750.2666666667
561	-11144.3666666667
562	7972
563	-20682.6666666667
564	3775.7
565	4148.23333333333
566	61189.5666666667
567	42506
568	-15219.8666666667
569	76861.6
570	-14580.9666666667
571	11035.3
572	15407.8666666667
573	5726.66666666667
574	-26801.1
575	-3266.4
576	-1952
577	-575.200000000004
578	1719.03333333333
579	46738
580	31244.1
581	-1635.86666666667
582	2849.06666666667
583	-6373.83333333333
584	19280
585	-2729.96666666667
586	14888
587	-10270.0666666667
588	-52612.5
589	10923.2
590	11455.7
591	10743.5
592	15635.4333333333
593	18606
594	24451.8666666667
595	-21276
596	-29355.3
597	10696.3666666667
598	-1424.1
599	-22446.2333333333
600	651.466666666667
601	10167.1666666667
602	-8021.83333333334
603	80518.5333333333
604	33805.4666666667
605	-6803.33333333333
606	2172.7
607	14426
608	-2320.7
609	16253.6
610	17470.5
611	-532.399999999994
612	4856.66666666667
613	-3879.6
614	-7044.4
615	-20646.7666666667
616	-23406.3
617	26061.6
618	-5769.2
619	10114.1
620	-22971.7333333333
621	1383.73333333333
622	19925.7333333333
623	32820.1
624	-10787.4333333333
625	33397.8666666667
626	-30637.1
627	20693.0666666667
628	8461.86666666667
629	-30255.9666666667
630	5254.13333333334
631	3874.4
632	4568
633	26437.9
634	20457.5
635	-11996.4
636	41424
637	11861.0333333333
638	-7626.66666666667
639	-42583.4666666667
640	21121.2
641	15303.1
642	10743.0333333333
643	70400.2666666667
644	34423.2
645	-6069.46666666667
646	-943.999999999999
647	4436.7
648	45836.4
649	34388.7666666667
650	-45273.7333333333
651	-6688.4
652	-24377.4666666667
653	-17482.0666666667
654	42949.9
655	-25281.2333333333
656	27156.8
657	32063.8666666667
658	-29015.5
659	15646
660	-28385.1
661	-1663.5
662	27012.2666666667
663	12318.5333333333
664	89596.4
665	-36636.4
666	-17937.1
667	15703.1
668	-12515.8333333333
669	5975.06666666667
670	-15190.3666666667
671	24871.1666666667
672	50287.3
673	12332.8
674	5720.5
675	7172.43333333333
676	-13175.8666666667
677	3581.16666666667
678	10485
679	5884.66666666667
680	-4603.96666666667
681	5378.43333333333
682	42277.7
683	38658
684	8971.1
685	38596
686	12733.8333333333
687	-36155.5
688	2814.43333333333
689	8669.43333333333
690	29039.7
691	6623.6
692	19634.6666666667
693	-44310.5666666667
694	-20869.1
695	25322.7
696	-8894
697	5759.1
698	1608.5
699	-52955.4
700	-14576.3
701	-3068.83333333334
702	2337.2
703	-15040.4
704	-27599.5666666667
705	-929.566666666666
706	-31602.8
707	-384.266666666666
708	-30448.8
709	21045.2
710	305.833333333328
711	21985.5
712	-25296.3666666667
713	-23179.5
714	-4992.63333333333
715	-4797.86666666666
716	13548.5
717	-7816.93333333333
718	-3004.43333333334
719	17520.1666666667
720	8382.93333333334
721	33326.1
722	7714.76666666667
723	27047.1
724	4248.9
725	-6308.06666666667
726	44293.7333333333
727	-2072
728	-1588
729	29955.5
730	33139.6
731	-3556.1
732	8257.16666666667
733	40412.5
734	18893.6
735	613.233333333334
736	25592.8333333333
737	104132.8
738	-7766.4
739	43883.6333333333
740	15623.8666666667
741	28236
742	31427.5666666667
743	17375.4333333333
744	102500
745	50685.6
746	14679.0666666667
747	19683.4333333333
748	-2337.6
749	-3495.16666666666
750	-6023.83333333333
751	13135.7333333333
752	2095.33333333334
753	112659.866666667
754	19914.4
755	-2784.36666666666
756	19856.6666666667
757	4973.43333333333
758	-19939.1
759	-49607.3333333333
760	38175.7333333333
761	-14123.3333333333
762	547.599999999999
763	2744.40000000001
764	-15421.4666666667
765	104185.6
766	-15139.9
767	13320.6666666667
768	37116.3
769	-798.900000000001
770	-24430.7
771	27920
772	-1635.06666666667
773	1027.86666666667
774	-50537.2
775	33904.9
776	-10494.4
777	21560.2666666667
778	189.099999999991
779	-12904.9
780	25067.8666666667
781	73144.5
782	24048.4333333333
783	1034.1
784	27914
785	35111.3666666667
786	14521.9
787	18587.9
788	3613.3
789	-454.1
790	-11967.7333333333
791	7682.66666666667
792	6672.5
793	84080.7666666667
794	-37861.8
795	29677.5
796	-33283.9
797	12682.9333333333
798	-20113.2333333333
799	27917.3333333333
800	45664.5
801	-6729.9
802	-30294.7666666667
803	11452.2333333333
804	-131.766666666666
805	-64006.6666666667
806	19298.4
807	25398.8
808	1627.7
809	26190.6666666667
810	40700.9333333333
811	14635.5
812	-4481.3
813	8048.5
814	14729.5
815	-90118.9
816	-6298.66666666667
817	19960.1333333333
818	82605.2
819	-40568.6
820	4760.8
821	-6414.1
822	-48424.3666666667
823	-3538.1
824	6400.26666666667
825	197646.8
826	7307.3
827	43438.4
828	-3667.7
829	-5505.3
830	66479.6
831	-6002.26666666667
832	12992.4333333333
833	19193.3
834	-19662.3666666667
835	-11626.2666666667
836	1913.1
837	21277.5666666667
838	895.699999999997
839	60.3999999999942
840	20947.6333333333
841	-8987.33333333333
842	65599.2
843	18531.3666666667
844	2707.3
845	15990.2666666667
846	10686.2333333333
847	15842.4
848	2350.93333333333
849	-35985.2666666667
850	-666.23333333333
851	44016.5666666667
852	42471.5
853	-9471.2
854	2679.86666666667
855	-3963.2
856	31023.4666666667
857	-768
858	-9600.4
859	19334.4
860	-20273.4333333333
861	-1550.96666666666
862	9378.76666666666
863	21349.7333333333
864	24659.7
865	4362
866	-4273.60000000001
867	5172.9
868	76367.3333333333
869	-8647.03333333333
870	-39158.5666666667
871	25206
872	20870.3666666667
873	-60337.7333333333
874	32953.1
875	-370.799999999999
876	7570.53333333333
877	29886.4
878	25516.4333333333
879	-4868.4
880	-10534
881	-5077.20000000001
882	6737.9
883	-5420.26666666666
884	28841.1
885	57291.7333333333
886	-7615.73333333333
887	2978.03333333333
888	14601.0666666667
889	-4204.9
890	53372.3
891	1704.5
892	3907.76666666667
893	-9185.7
894	-14427.4666666667
895	-7149.73333333334
896	-1486
897	9296.26666666667
898	-41783.2
899	-16693.1
900	-38793
901	52459.2
902	-9648.3
903	61784.9666666667
904	7644.4
905	38639.8666666667
906	2342.4
907	13910.3
908	56147.7333333333
909	15725.4333333333
910	-2102.53333333333
911	-49803.5833333333
912	35610
913	-1495.26666666667
914	19836
915	887.066666666666
916	1818.8
917	-6481.3
918	-31661.7666666667
919	54983.3
920	15887.5
921	-11383.2
922	86157.6
923	13353.6333333333
924	15984.2666666667
925	1616.43333333333
926	18460.8
927	23821.2333333333
928	-9241.43333333333
929	-36765.9666666667
930	39241.7
931	-11801.2666666667
932	-9850.53333333333
933	8886.96666666667
934	-2157.3
935	-24727.6
936	-49126.1666666667
937	-1147.73333333333
938	10220.8
939	5148.39999999999
940	2954.43333333333
941	34086.1333333333
942	-16709.2
943	-11127.1666666667
944	-29663.7666666667
945	1379.2
946	-10920.7666666667
947	12175.4666666667
948	-15036.3
949	-8726.56666666667
950	-33957.1666666667
951	7312
952	-78779.6
953	7246.8
954	29956
955	12952.5666666667
956	5988.4
957	-6775.73333333333
958	-20956.7
959	-924.699999999997
960	7685.6
961	1324.13333333333
962	79055.7666666667
963	-20713.0666666667
964	-31391.6666666667
965	276.099999999999
966	3330.13333333333
967	4125.5
968	24825.7666666667
969	14880.4
970	2538.63333333333
971	27749.8333333333
972	16487.8333333333
973	-17266.3
974	19521.0666666667
975	18516
976	-6115.73333333333
977	-14179.2
978	-18707
979	-5000.7
980	12405.4666666667
981	17100.5
982	8145.16666666666
983	-2200.66666666666
984	24822
985	-7798.36666666666
986	11746.8333333333
987	10628.4
988	35708.5
989	-6651.96666666667
990	10882.2666666667
991	11233.3
992	-9372.8
993	-18420.4666666667
994	24885.6
995	-45415.3
996	-5009.9
997	22088.4
998	-5690.16666666666
999	20734.6666666667
1000	32010.8
