# Supplementary material for: Chromosome Copy Number Variation and Control in the Ciliate Chilodonella uncinata
Source: PLoS One. 2013 Feb 20;8(2):e56413. doi: 10.1371/journal.pone.0056413 (PMC3577910; doi:10.1371/journal.pone.0056413)
Supplement: Dataset S1 — Chromosome copy numbers from the experimental and simulated cell lines of Dataset of Chilodonella uncinata . dataset.zip is a compressed file. exp_data.csv contains the experimental data derived from qPCR analyses (Cell.line = original cell line; Time = time point of the DNA extraction; DNA.extract = DNA extract replicate; Gene = macronuclear chromosome; CNPC = copy number of the macronuclear chromosome per cell). The remainder of the CSV files are from the simulations. Each CSV file contains data on 1000 simulations where the change in variance from initial to final for each simulation is stored under column ‘x’. See _readme.txt in the compressed file dataset.zip for documentation of the file names. (ZIP) [file pone.0056413.s002.zip › dataset_S1/EF_omega0.86.csv]

	x
1	7705.2
2	9116.4
3	74792.4
4	-15178
5	43507.1
6	15480
7	-29937.2
8	-21722.3
9	26288.4
10	24491.7333333333
11	4456.8
12	3827.2
13	-23498.5666666667
14	7628.53333333333
15	9217.33333333333
16	152928.8
17	3361.03333333333
18	-2144.53333333333
19	-3775.9
20	-41705.6666666667
21	29666.3
22	20147.6
23	-19589.0333333333
24	-232.799999999999
25	-11724
26	527.033333333333
27	13286.8
28	-4791.96666666666
29	37063.7
30	-3298.13333333333
31	-22103.3666666667
32	-16472.9666666667
33	-8167.56666666667
34	21665.0666666667
35	13720.5
36	62194.6666666667
37	48422.2333333333
38	-47627.4666666667
39	49.2000000000007
40	44476.7
41	9976.73333333334
42	63909.3
43	1899.36666666667
44	-145.866666666661
45	-23249.6
46	19684.6666666667
47	51352
48	9304.96666666667
49	8672.8
50	-10230.0666666667
51	9430.1
52	-20379.0666666667
53	33432.3333333333
54	3824.8
55	18457.9
56	-4685.2
57	16628.6666666667
58	7890.76666666667
59	4804.93333333333
60	32166.1333333333
61	-14684.9333333333
62	-10118.1
63	6551.86666666667
64	6940.9
65	1329.83333333333
66	15943.1
67	30608.1333333333
68	4812.8
69	-2759.23333333333
70	-8260
71	16329.5666666667
72	1819.7
73	4664.7
74	23460.0333333333
75	26820.1333333333
76	9202
77	-1056.8
78	-28078.5
79	4281.3
80	-2017.46666666667
81	41589.6
82	22246
83	-14848.7
84	21943.7
85	-15354.7
86	-731.566666666666
87	49383.6
88	12595.1
89	46856.4
90	-32720.2
91	-1108.93333333333
92	13886.4333333333
93	17810.4
94	27684.7666666667
95	-5969.23333333333
96	8261.83333333334
97	1408.76666666667
98	-10767.9
99	-23207.1666666667
100	13843.1
101	45152.8
102	22836.1
103	11353.6
104	-5032.1
105	-2694.96666666667
106	794.399999999994
107	-1553.76666666667
108	-2242.1
109	36468.2666666667
110	38340.9333333333
111	3831.3
112	-7804.56666666667
113	10830
114	-2375.46666666667
115	9444.4
116	-30393.2
117	21162.4
118	-16624.5
119	13847.3
120	-4538.3
121	-17736.2666666667
122	-24253.1666666667
123	-2058.8
124	-65659.0666666667
125	1045.16666666667
126	-2898.40000000001
127	-8940.8
128	882
129	-25239.1666666667
130	23026.6666666667
131	9628.96666666667
132	39648.5333333333
133	-35361.4
134	4310.7
135	-52417.3666666667
136	36263.3666666667
137	15698.5
138	-5600.66666666667
139	29309.0666666667
140	11021.3666666667
141	18229.7
142	-13489.4666666667
143	8481.86666666666
144	-21721.8666666667
145	-2200.93333333333
146	-25808.9666666667
147	-7777.2
148	9309.6
149	40168.1
150	-45137.4666666667
151	-6668.3
152	423.433333333334
153	8250.4
154	23575.0666666667
155	-16167.3
156	40093.0666666667
157	112442.9
158	7525.1
159	-15104.2666666667
160	3191.06666666667
161	2248.96666666667
162	-18342.5666666667
163	-670.266666666666
164	22232
165	682
166	7676.8
167	28602.8
168	-73779.7
169	132350.8
170	-24194.4333333333
171	38752.0333333333
172	9236.39999999999
173	5909.46666666667
174	-54663.3666666667
175	10211.6
176	22113.8666666667
177	-32988.1
178	300.966666666667
179	-21378.2666666667
180	-129749.966666667
181	-1359.6
182	10794.1
183	-25245.9666666667
184	7921.3
185	-24532.3
186	22301.5
187	-4406.53333333333
188	10156.8
189	-8479
190	28129.2333333333
191	11782.5
192	-2492.9
193	2564.96666666667
194	18428.8
195	1732.76666666666
196	19385.6333333333
197	44038.4
198	-10696
199	23097.5
200	20786.3
201	127.733333333334
202	-16832.4
203	-2870.8
204	31311.4333333333
205	4741.9
206	8809.2
207	-2974.76666666667
208	38323.7333333333
209	10226.7
210	-2420.9
211	26912.8
212	18231.6333333333
213	-24392.3
214	50490.4333333333
215	-8002.1
216	5654.26666666667
217	31836.5
218	7230
219	5371.60000000001
220	9984.93333333333
221	-86623.4
222	-2125.3
223	14126
224	-11698.3
225	-26183.7
226	-3406.8
227	42457.2
228	78676.4333333333
229	1643.6
230	-3578.9
231	1140.56666666667
232	12852.5333333333
233	35251.8666666667
234	14515.3
235	26315.4666666667
236	-2354.93333333333
237	-16112.1333333333
238	-1059.56666666667
239	-12498.5333333333
240	-12196.4
241	27454.9
242	73209.0666666667
243	-1318.43333333333
244	3211.6
245	10100.9333333333
246	16073.6
247	1964.56666666667
248	17800
249	-101822.1
250	3742.9
251	-13735.7666666667
252	3550.4
253	-39699.6
254	8499.3
255	6402.3
256	-5766.66666666666
257	19467.2333333333
258	-12752.5
259	-8266.23333333333
260	-4738.13333333334
261	6782
262	17184.8333333333
263	22405.2
264	2354.96666666667
265	1068.93333333333
266	73497.4666666667
267	4762.4
268	-54191.9666666667
269	8235.2
270	6187.76666666667
271	12881.5
272	7069.2
273	8197.73333333334
274	7220.1
275	66696.6666666667
276	-10673.7
277	-17120.5666666667
278	13529.9
279	-95429.9
280	-11425.5
281	-44167.4666666667
282	11695.0666666667
283	-3348.8
284	-13094.4
285	3125.7
286	-8208.7
287	40113.8666666667
288	31710.5333333333
289	15796.5
290	-4162.83333333333
291	11487.2
292	-21855.9
293	24280
294	-1492.4
295	-13126
296	-3738.3
297	3941.1
298	-5085.23333333333
299	10457.6
300	31976.5
301	65199.8666666667
302	29284
303	9466.23333333334
304	13620.8333333333
305	9119.63333333334
306	27673.9
307	-38293.5
308	1767.43333333333
309	19275.9
310	101376.8
311	9098.7
312	6445.83333333334
313	-1056.8
314	788.800000000003
315	-14262.4
316	-24649.3333333333
317	-18241.6
318	26933.1666666667
319	8243.96666666667
320	-37488.8666666667
321	17963.2
322	13513.2
323	6400.03333333333
324	49048
325	1284.3
326	-5891.43333333333
327	44731.6333333333
328	-30411.7
329	5944.03333333333
330	-19861.2666666667
331	-8816.26666666666
332	-7479.06666666667
333	-2243.6
334	37478
335	-2177.33333333333
336	20146.5333333333
337	25546.7666666667
338	-2876.66666666667
339	4761.2
340	9816.5
341	27216.9
342	19409.3333333333
343	-36852.7
344	1424
345	659.5
346	5574.3
347	8724
348	4631.33333333333
349	15021.6
350	4780.70000000001
351	-4708.1
352	1642.4
353	22192.6333333333
354	-23606.7
355	-57556.5
356	4863.63333333333
357	-9819.06666666667
358	51736.5333333333
359	-5641.1
360	-6848.36666666667
361	-22736.5
362	-17124.3666666667
363	19597.8666666667
364	498.333333333328
365	19321.8666666667
366	7986
367	45334.9666666667
368	-47732
369	-4923.73333333333
370	-7461.83333333333
371	4492.43333333333
372	22713.2
373	5.90000000000873
374	13276.4
375	69184.8
376	21610.9333333333
377	-7466.13333333333
378	-32973.9
379	26440.2333333333
380	7345.6
381	17557.1
382	-7517.33333333333
383	-7540.9
384	61577.1
385	-721.299999999999
386	21751.7666666667
387	3175.73333333334
388	-124933.166666667
389	2215.56666666667
390	18784.7
391	24919.9
392	-4110.8
393	-544.5
394	5768.8
395	-16044.8
396	81577.2333333333
397	3711.5
398	-3801.3
399	-7777.2
400	4106.43333333333
401	9213.43333333333
402	-26187.8333333333
403	-7512.26666666666
404	34926.8
405	-79948.3
406	15339.6
407	12870.4
408	29635.1666666667
409	-19752.5
410	-11422.3666666667
411	41819.4
412	-9034.4
413	1073.2
414	-17127.0666666667
415	9436.8
416	-427.333333333333
417	-2825.3
418	7327.06666666667
419	48109.3
420	79887.6333333333
421	15215.7
422	25477.3
423	31170.7
424	-128
425	24885.9
426	-21906
427	-3339.73333333334
428	5544.1
429	58991.2
430	-52853.8
431	6997.33333333333
432	-12634.9
433	4158.13333333334
434	26543.3
435	-35070.6
436	-5476.5
437	3178.26666666667
438	-50314.8
439	-11510.1
440	48277.6
441	-8358.13333333333
442	-44048.2
443	179931.566666667
444	16316
445	-19527.6333333333
446	-3724.9
447	49246.7
448	24470.4
449	36185.9
450	-13594.5666666667
451	41398.1666666667
452	41869.3
453	14863.9666666667
454	39067.4333333333
455	2183.6
456	1052.66666666667
457	-29985.1
458	-19376.4
459	-9758.66666666667
460	20489.8666666667
461	1337.83333333333
462	-15623.6
463	-159.966666666667
464	18614
465	-9800.26666666667
466	-26795.8666666667
467	7891.3
468	30924.3
469	-32426.2666666667
470	-54573.4
471	1692.16666666667
472	-19642.9333333333
473	-1988.3
474	12314.1333333333
475	-15051.5
476	12449.1
477	21717.7666666667
478	2446.3
479	-29683.2
480	3032.53333333333
481	218.933333333334
482	49214.1
483	-73083.3666666667
484	-15276.8
485	5406.53333333333
486	-8392.26666666667
487	8101.43333333333
488	-2452.8
489	10092.1333333333
490	-8784.1
491	14785.7
492	-6303.36666666665
493	-7869.60000000001
494	43613.2
495	-37170.8
496	-3323.9
497	-9513.7
498	453.899999999994
499	37985.9
500	-5535.6
501	-64320.1666666667
502	-3461.63333333333
503	-53422.5666666667
504	-8798.53333333333
505	-9596
506	-13008.5
507	2619.33333333333
508	1067.3
509	7977.76666666666
510	42966
511	-10442.4333333333
512	5941.43333333333
513	-8975.16666666667
514	20608.5333333333
515	-4001.83333333333
516	8705.43333333333
517	-21866.9333333333
518	3712.66666666667
519	15458.4333333333
520	8380.26666666666
521	24123.6
522	-1873.23333333333
523	13376
524	41445.0666666667
525	38993.5
526	57575.2
527	-16494.1
528	5883.9
529	-78668.1
530	1903.1
531	7447.5
532	-12309.7333333333
533	6243.63333333333
534	-7653.33333333333
535	-43979.1666666667
536	-2522.36666666667
537	10278.5333333333
538	4238.13333333334
539	28516.6666666667
540	-11184.8
541	978.400000000001
542	28996.1666666667
543	2214.8
544	-11515.8666666667
545	86775.2
546	-4788
547	18373.6
548	-31680.9333333333
549	-4123.2
550	29438
551	-1609.9
552	40500.4
553	27044.4
554	-1899.9
555	17996.9333333333
556	-23241.2
557	-66869.9
558	10437.8666666667
559	-4668.3
560	-5978.5
561	-8779.6
562	-2906.7
563	36552.8
564	36538.0333333333
565	57248.6666666667
566	-20398.5
567	11890.4
568	38873.6
569	27242.3333333333
570	60161.5
571	31476.6333333333
572	-40576.7666666667
573	52498.0333333333
574	-16344.9333333333
575	17507.3333333333
576	-24439.6666666667
577	-47243.7666666667
578	10840.9
579	22100.8333333333
580	4135.9
581	4392.1
582	18021.9
583	10036.5
584	-52.133333333335
585	-11179.0666666667
586	-15996.7
587	18007.1
588	105006.533333333
589	13765.7333333333
590	-21689.9666666667
591	21345.6
592	55578.0333333333
593	14049.3333333333
594	-32010.1
595	28403.7
596	31937.2
597	-3261.6
598	15393.3333333333
599	60646.8333333333
600	3178.7
601	-31801.8666666667
602	55986.7
603	23960.9666666667
604	20387.6
605	-6291.6
606	40279.4
607	-643.300000000001
608	20670.8
609	-35448.2
610	31496.5
611	-1104
612	13798.8
613	-22049.9
614	-12107.2
615	40635.1
616	-5404.93333333333
617	11586.7
618	9586.8
619	19816.1
620	12780.8333333333
621	14609.8333333333
622	17395.5666666667
623	18580.1333333333
624	-16625.2
625	6681.96666666666
626	13524
627	-544.566666666666
628	-8879.1
629	-3208.8
630	32015.4333333333
631	-4437.16666666666
632	-38580.2333333333
633	-26643.6666666667
634	9085.56666666667
635	1332.93333333333
636	-10239.4666666667
637	48859.0333333333
638	891.433333333334
639	7504.03333333333
640	-48738.9333333333
641	-8992.83333333334
642	-27358.1666666667
643	2868.03333333333
644	4650.43333333333
645	-6465.73333333334
646	801.433333333334
647	-24765.1333333333
648	85286.8333333333
649	-16363.7
650	10838.8
651	18494.5333333333
652	23912.6666666667
653	65298.1
654	414.633333333331
655	29346.5333333333
656	13774.8
657	-17088.9
658	23512.4
659	1058.5
660	17247.0666666667
661	16745.6333333333
662	69277.3333333333
663	10845.8333333333
664	82572.4
665	-16027.7333333333
666	2196.56666666667
667	18568.7
668	-3042.56666666667
669	59452.6666666667
670	-60089.7666666667
671	-33216.1666666667
672	3550.53333333334
673	5957.7
674	5477.06666666667
675	-2363.03333333333
676	-1251.3
677	-9444.10000000001
678	118094.4
679	72644.7
680	-40938.6666666667
681	39912
682	7417.3
683	-46091.6
684	18648.1
685	44245.5
686	22474.7
687	-11456.7
688	27305.4666666667
689	23015.3333333333
690	-82906
691	13958.2333333333
692	22568.3
693	9724.1
694	19251.3333333333
695	16347.7333333333
696	2969.9
697	-29009.2
698	-15807.7333333333
699	12652.6666666667
700	-20114.5
701	66087.8333333333
702	38568.3666666667
703	-23171.5
704	9226.33333333334
705	5872.66666666666
706	20608
707	48943.1333333333
708	16222
709	39845.7
710	107525.833333333
711	12203.8333333333
712	42659.8333333333
713	20541.9
714	-3074.7
715	-64431.4666666667
716	5386.83333333333
717	-51782.7666666667
718	-18115.1666666667
719	39685.5333333333
720	-28447.7666666667
721	-3233.06666666667
722	-186.833333333336
723	1083.06666666667
724	27428.4333333333
725	-3873.96666666667
726	3301.8
727	-1020.8
728	-4085.63333333334
729	-23956.4333333333
730	-1463.76666666667
731	57084.5
732	16565.3333333333
733	83020.9
734	-3661.6
735	9569.73333333333
736	-1666.4
737	-7875.5
738	-16994.9
739	-26172.4
740	10522.5
741	-2565.1
742	-8372.8
743	1816.5
744	-67133.8333333333
745	43329.0333333333
746	-585.466666666667
747	7325.63333333334
748	-33983.8666666667
749	-5526.6
750	1007.73333333334
751	-35042.6666666667
752	-4904.16666666666
753	66030.0333333333
754	4933.2
755	-5002.1
756	15348.2666666667
757	-20407.8666666667
758	-7504.3
759	10168.5666666667
760	-5772.4
761	21557.5
762	-55139.3666666667
763	-773.699999999997
764	38798.4
765	10855.2
766	17934.7
767	6387.2
768	1354.23333333333
769	-2027.46666666667
770	29891.6333333333
771	9306.7
772	40430.9666666667
773	-39307.0666666667
774	-3109.33333333333
775	3092.13333333333
776	378.700000000001
777	-82350.9666666667
778	47740.1333333333
779	-20826.6
780	-41356.1
781	95650.5666666667
782	9566.8
783	-25639.9
784	38059.3
785	-52250.9
786	2881.23333333333
787	-593.633333333333
788	15955.3333333333
789	-8036.26666666667
790	2636
791	-19142.9333333333
792	9346.8
793	99.4666666666672
794	5993.6
795	19653.6
796	32356
797	-11122.5
798	-35146.9666666667
799	27413.8666666667
800	2027.2
801	4948.5
802	-45299.6
803	17717.4666666667
804	3877.16666666667
805	-12448.8
806	-49465.0666666667
807	-10109.2333333333
808	-50817.6
809	67956.6666666667
810	12679.5
811	61797.2333333333
812	12244.3666666667
813	21476.3
814	-7671.86666666667
815	12338.7
816	5627.6
817	-11718.1666666667
818	13171.7666666667
819	-22926.4
820	5344.56666666667
821	-13911.2
822	-1639.83333333333
823	15765.1
824	30.2666666666628
825	-13106.9666666667
826	-2328.53333333333
827	46369.0666666667
828	-56433.5666666667
829	21640.6333333333
830	14578.5
831	11416.1
832	-61579.6666666667
833	-49534.3666666667
834	-7628.8
835	-53054.8
836	15596.0333333333
837	53006.4333333333
838	-46735.7666666667
839	3797.33333333333
840	-9020.53333333333
841	-9283.46666666667
842	-30934
843	17812
844	5978.7
845	12097.2
846	19240.0333333333
847	13182.6666666667
848	12248.1
849	920.133333333335
850	8863.63333333333
851	-26271.3
852	-5385.33333333334
853	-6830.4
854	-22522.5
855	5009.7
856	10739.8666666667
857	-5096.9
858	9669.16666666667
859	20945.7
860	-16453.6
861	7614.4
862	40245.3333333333
863	1606.8
864	-11597.9
865	25569.1
866	2739.46666666667
867	10404.8
868	612.5
869	5798.63333333334
870	30593.3333333333
871	-2226.5
872	77236.1
873	-28215.1
874	18665.8333333333
875	-1370.3
876	52132.7
877	7571.7
878	-401.599999999999
879	26006.1
880	-34719.8666666667
881	13192.9333333333
882	23293.1666666667
883	-58891.6
884	8143.5
885	51419.7
886	-46120.3666666667
887	-7027.2
888	-5966.2
889	-16293.5666666667
890	16998.8
891	37350.1333333333
892	58261.3333333333
893	6648.13333333333
894	47156
895	36580.4333333333
896	8630.26666666667
897	-42187.9666666667
898	20932.1
899	13910.8333333333
900	43249.5
901	-7765.73333333333
902	5686.03333333333
903	13216.9
904	-18459.0666666667
905	-7536.56666666667
906	19396.4
907	4655.9
908	2384.8
909	-23946.5
910	9242.3
911	2971.86666666667
912	1818.8
913	1646.26666666667
914	48444.8
915	16722.4
916	8667.1
917	49565.2
918	53005.9
919	-9954.1
920	12138
921	-55517.9666666667
922	-9070.1
923	-4122.5
924	8172.7
925	-9984.26666666666
926	-4957.60000000001
927	36384.8
928	-14584.3
929	74628.0333333333
930	-20179.5
931	-31071.6333333333
932	-8974.13333333334
933	-114.233333333334
934	-22997.6
935	60373.6
936	-23514.7666666667
937	1650.8
938	14653.3
939	-48463
940	-40064.0666666667
941	-32251.8333333333
942	34843.6
943	-3193.86666666667
944	-37575.2
945	-37432.1
946	14864.5333333333
947	7114.26666666667
948	13373.5666666667
949	1412
950	21238.2333333333
951	-14447.9666666667
952	34835
953	9102.26666666666
954	2164.5
955	-3690.1
956	37364.1
957	-27694.1
958	-4003.06666666667
959	-10005.4333333333
960	3184.36666666667
961	-11218.8333333333
962	14261.6
963	-32775.8
964	38587.1
965	641.599999999999
966	-17993.7333333333
967	5500.63333333333
968	809.866666666669
969	22881.9666666667
970	9779.73333333333
971	-18357.4666666667
972	4548.1
973	-72879.8666666667
974	-15572.8
975	-13938
976	4053.7
977	7847.7
978	66305.6
979	-10283.9
980	-43558.4
981	31181.3
982	43591.5
983	-39103.8
984	29966.6333333333
985	76423.4666666667
986	33692.3666666667
987	6905.1
988	64961.9666666667
989	-334.099999999999
990	23537.7333333333
991	28317.5
992	16056.1
993	33059.3
994	13636.8
995	56707.2
996	30977.1
997	-16226.9
998	-40504.4333333333
999	26325.2
1000	-18763.0666666667
