# Supplementary material for: Chromosome Copy Number Variation and Control in the Ciliate Chilodonella uncinata
Source: PLoS One. 2013 Feb 20;8(2):e56413. doi: 10.1371/journal.pone.0056413 (PMC3577910; doi:10.1371/journal.pone.0056413)
Supplement: Dataset S1 — Chromosome copy numbers from the experimental and simulated cell lines of Dataset of Chilodonella uncinata . dataset.zip is a compressed file. exp_data.csv contains the experimental data derived from qPCR analyses (Cell.line = original cell line; Time = time point of the DNA extraction; DNA.extract = DNA extract replicate; Gene = macronuclear chromosome; CNPC = copy number of the macronuclear chromosome per cell). The remainder of the CSV files are from the simulations. Each CSV file contains data on 1000 simulations where the change in variance from initial to final for each simulation is stored under column ‘x’. See _readme.txt in the compressed file dataset.zip for documentation of the file names. (ZIP) [file pone.0056413.s002.zip › dataset_S1/EF_omega0.88.csv]

	x
1	4952.8
2	-4807.23333333333
3	12046.1333333333
4	46284.8
5	-5528.93333333333
6	-15752.8
7	13946.6666666667
8	28657.6
9	101230.7
10	20812.4
11	-10401.9666666667
12	-19677.7666666667
13	3286.3
14	-2869.9
15	-1708.93333333333
16	14032.2666666667
17	12998.1
18	5772.03333333333
19	4388.36666666667
20	8457.33333333333
21	13138
22	11862.5333333333
23	696.266666666666
24	37077.3333333333
25	-1691.33333333334
26	36814.1
27	11143.6
28	47281.2
29	23110.9666666667
30	-3519.10000000001
31	26498.7
32	28321.0333333333
33	2119.9
34	-2871.46666666667
35	-13389.3333333333
36	-9761.1
37	-63978.2666666667
38	1446.7
39	2174.66666666666
40	20795.7333333333
41	-5051.33333333333
42	10323.9666666667
43	28172
44	6371.2
45	1478.5
46	-2868
47	-3965.7
48	76612.5666666667
49	17100.3
50	-9548.23333333333
51	43266.1666666667
52	21683.1
53	31824.5
54	-27202.2666666667
55	7560.8
56	10608.1666666667
57	6325.6
58	-22849.5
59	50844.9
60	37352.0333333333
61	-27667.1666666667
62	11355.9
63	7831.9
64	-46309.0666666667
65	-4968.56666666667
66	-40790.1666666667
67	113349.3
68	-20882.9
69	5068.56666666667
70	254.300000000003
71	-35584
72	31250.7
73	42447.1
74	23674.3666666667
75	25925.3666666667
76	11256.6666666667
77	-20016.9333333333
78	6875.46666666667
79	-1932.93333333333
80	1727.7
81	-15610.7
82	-5167.46666666667
83	-1346.03333333333
84	-29213.2666666667
85	-7069.96666666667
86	60447.3
87	-3239.9
88	14102.2666666667
89	6909.10000000001
90	-42109.1
91	-8745.9
92	1017.73333333333
93	-2947.5
94	35387.6
95	-360.533333333333
96	20097.5
97	55856.8
98	-6135.1
99	32084.9
100	57675.4333333333
101	36578.5333333333
102	23590.3
103	-85463.7
104	-11615.7
105	6314.4
106	2436.66666666666
107	-14735.5
108	9175.46666666667
109	6282.7
110	11074.5666666667
111	18246.4
112	71792.8
113	-10535.4666666667
114	3219.06666666667
115	-33727.1666666667
116	-2030.16666666667
117	22347.8666666667
118	-25261.2666666667
119	2240.5
120	-4344.03333333334
121	15347.2
122	22130.4
123	9739.2
124	13243.7333333333
125	-4870.8
126	-58629.2666666667
127	14028
128	-10418.9
129	-28850.4
130	-3819.06666666667
131	1850.13333333335
132	-4189.5
133	6183.2
134	-3065.33333333333
135	16593.7
136	18502.6333333333
137	8233.86666666666
138	4810.5
139	26757.3666666667
140	12557.8666666667
141	16934.4333333333
142	-52560.3
143	29072.5333333333
144	9498.43333333333
145	39803.1666666667
146	10159.3
147	16926.6666666667
148	4956.1
149	-4010.3
150	6166.13333333333
151	68065.7
152	-32956.8
153	22847.6
154	30634.4333333333
155	2317.9
156	-31634.2
157	20566.5
158	1291.23333333334
159	-812.099999999999
160	35208.8333333333
161	-70.0999999999985
162	38494.3666666667
163	9739.76666666667
164	39161.8666666667
165	4116.9
166	-1518.96666666667
167	-26268.1666666667
168	-116425.9
169	29939.3333333333
170	24835.4666666667
171	-23067.6
172	12418.2333333333
173	-118154.6
174	7792.83333333333
175	10158.5666666667
176	38472.5
177	8852.4
178	3674
179	31227.7333333333
180	13398.4333333333
181	41588.3
182	12813.7333333333
183	10258.5333333333
184	-14041.1666666667
185	23211.6
186	1406.03333333333
187	-8902.36666666667
188	40322
189	19598.8
190	-64265.5
191	5724.53333333333
192	23879.4666666667
193	14942.2333333333
194	3548.66666666666
195	-17643.0333333333
196	15886.8
197	-5000.53333333333
198	20341.2333333333
199	-5815.46666666666
200	-61762.1
201	-8352.16666666667
202	-8830.63333333333
203	4171.2
204	-61203.7666666667
205	9087.3
206	-56560.3666666667
207	60812.8
208	-38265.4666666667
209	30965.6
210	7424.83333333333
211	-29492.5
212	414.833333333336
213	-6375.7
214	-5319.16666666666
215	44429.2333333333
216	4169.76666666667
217	55455.3666666667
218	-38509.1666666667
219	-30051.6666666667
220	11563.6
221	30161.1
222	-12450
223	8218.90000000001
224	15896.4333333333
225	-4731.56666666667
226	4025.03333333333
227	9019.5
228	19232.5
229	3735.5
230	-1487.43333333333
231	10552.9333333333
232	1566.43333333333
233	9686.8
234	25280.1
235	7972.1
236	-21216.5666666667
237	11110.1
238	2701.16666666667
239	58274.9
240	1777.2
241	-21494.0666666667
242	15067.2
243	-13065.4666666667
244	-4254.39999999999
245	39672.5
246	-3612.23333333334
247	7556.8
248	720.399999999998
249	80995.5
250	21131.9
251	1151.73333333333
252	10658.1
253	-3534.56666666667
254	27244.6333333333
255	8091.36666666667
256	-2741.5
257	-8970.26666666667
258	-20669.0666666667
259	25514.4333333333
260	-13500.7666666667
261	5510.8
262	-71573.9666666667
263	14141.2
264	176514.8
265	-13082.3666666667
266	60733.2
267	6367.83333333333
268	10700.9
269	-2735.59999999999
270	7081.5
271	32430.8
272	19296.1
273	14962
274	20460.7
275	-77239.9666666667
276	36019.2
277	-38506
278	8323.3
279	1897.46666666667
280	6082.89999999999
281	2324.8
282	-34987.4666666667
283	-3288.8
284	13560.25
285	36614.4
286	-51078.2666666667
287	24322
288	19179.9666666667
289	11095.7
290	18124.4
291	25241.6
292	29949.2
293	-70105.2
294	1440
295	19258.9333333333
296	-11349.6
297	41031.2
298	-63083.8
299	80368.6333333333
300	9319.86666666667
301	71587.7333333333
302	31597.2
303	16710.4
304	-23874.6333333333
305	17632
306	-16984.8
307	-31204.2
308	-14629.7333333333
309	-10310.3
310	-5544.43333333333
311	31023.2
312	-7305.89999999999
313	31584.8333333333
314	-47687.9666666667
315	2887.46666666667
316	-76205.5666666667
317	5050.8
318	24426.5
319	18176.6666666667
320	-37957.7666666667
321	-95963.9666666667
322	11572.9
323	-35181.6
324	17491.5
325	-1566.8
326	3600.83333333333
327	4360.16666666666
328	-29759.2666666667
329	21246.4
330	9825.06666666667
331	17573.0666666667
332	-3379.06666666667
333	61557.6
334	-16229.3666666667
335	33260.3
336	7549.6
337	12335.5
338	-9228.66666666667
339	39762
340	30088.1
341	26437.3
342	-29514.8666666667
343	-8336.10000000001
344	64714.9333333333
345	-9178.43333333333
346	-15047.3
347	823.633333333335
348	-25978.5666666667
349	18228.9
350	14719.9666666667
351	2874.36666666666
352	26853.7
353	-9045.3
354	-1516.03333333333
355	28746.1
356	30746.6666666667
357	-15870.4
358	9066.43333333333
359	-21360.5
360	10795.2
361	-5801.6
362	-34321.1666666667
363	27929.3333333333
364	17902
365	29582.4
366	34250.7
367	41296.8
368	33730.5333333333
369	65635.7333333333
370	-40154.4
371	13273.7333333333
372	-61908.5666666667
373	-42890
374	-28803.8666666667
375	14237.4333333333
376	5926.9
377	-40224.5666666667
378	-111716.666666667
379	24872.4
380	-3158.76666666667
381	-3238.66666666667
382	-5416.5
383	-895.300000000003
384	-27264.5
385	35157.6
386	8143.33333333334
387	11630.7666666667
388	-10087.1666666667
389	12201.0666666667
390	-2791.1
391	5152.36666666667
392	-31960.8666666667
393	13508.9
394	47638.6666666667
395	23196.5
396	14892.3666666667
397	-22515.3666666667
398	17205.0333333333
399	2269.86666666667
400	-10930.2666666667
401	5533.3
402	94573.6
403	53730
404	6498.3
405	2371.6
406	-7076.26666666667
407	-19914.5666666667
408	25233.7
409	15294.6666666667
410	-50536.0666666667
411	19365.7666666667
412	39333.5666666667
413	-20923.8666666667
414	19972.8
415	5070.9
416	9426.93333333333
417	-5395.03333333333
418	-11080
419	-24677.2
420	-9975.16666666666
421	-9685.7
422	-16032.7
423	11935.2
424	49671.7666666667
425	-65978.3666666667
426	28643
427	28462.5333333333
428	-17903.0333333333
429	6850.23333333334
430	36033.2
431	7087.23333333333
432	-2583.36666666667
433	-24844.1833333333
434	24924.2666666667
435	28560
436	-8492
437	14095.4666666667
438	10297.1666666667
439	18589.0666666667
440	-7323.36666666667
441	565.7
442	-23674.3666666667
443	52720.1333333333
444	6976.53333333333
445	12573.9
446	15610.8
447	51050.6666666667
448	30036.2666666667
449	-9569.1
450	21990
451	6553.83333333334
452	-9985.36666666667
453	-1993.9
454	44699.8666666667
455	8535.2
456	36761.3333333333
457	21108.5666666667
458	6070.8
459	22030.7
460	80442.7666666667
461	-21853.2
462	2774.03333333333
463	10710
464	-609.5
465	36551.2333333333
466	-47932.8
467	-1240.39999999999
468	-25042.6666666667
469	2253.23333333333
470	-5870.5
471	12867.3666666667
472	1043.7
473	-13323.9666666667
474	91607.0333333333
475	5194.5
476	-10034.8
477	-14031.6333333333
478	13931.2
479	6423.23333333333
480	49253.7
481	14983.8666666667
482	-13889.6333333333
483	2857.86666666667
484	19400.8
485	19281.4666666667
486	6851.6
487	9190.36666666666
488	1376.66666666666
489	-7497.96666666667
490	-8074.13333333334
491	6348.93333333333
492	-544.400000000001
493	-12208.7
494	26641.8666666667
495	-7553.33333333333
496	4066.1
497	19598.1333333333
498	13253.4333333333
499	88962
500	-77189.1
501	-3085.3
502	81515.7333333333
503	-37745.1666666667
504	-30411.0666666667
505	-16055.7333333333
506	14963.1666666667
507	44621.2
508	2739.96666666667
509	19148.5
510	6604.3
511	-10992.1
512	-62890.2666666667
513	-10444.4
514	-12511.3333333333
515	23960
516	10586.2666666667
517	7692.13333333333
518	-485.600000000002
519	22938.1333333333
520	25558.5333333333
521	26295.6
522	-36023.2
523	-36744.6666666667
524	4817.1
525	-19288.9333333333
526	-12642.2666666667
527	-1433.6
528	-4955.7
529	-8099.73333333333
530	-14522.4333333333
531	13509.3
532	30015.7
533	33514.4
534	664.699999999997
535	22986
536	-61.1999999999998
537	-7714
538	-1416.8
539	-8565.2
540	-16378.2666666667
541	3184.4
542	-12383.7333333333
543	24071.9666666667
544	-7751.6
545	1962.4
546	-2656.3
547	21227.4666666667
548	-3881.56666666667
549	17578.4
550	-60860.4
551	-44549.6333333333
552	-7466.4
553	338.800000000003
554	32406.8
555	29823.3
556	-14346.9
557	-36958.8
558	-4535.6
559	-27664.8666666667
560	17160.6333333333
561	-36683.7333333333
562	-59731.0666666667
563	83822.9
564	-25910.8666666667
565	14922.9666666667
566	-34283.9
567	-41240.4666666667
568	4471.73333333333
569	3855.9
570	51391.2
571	47912.9
572	-50913.6
573	13747.6
574	-9501.86666666667
575	-14390
576	-10276.3666666667
577	82853.1666666667
578	-4431.6
579	49400.1333333333
580	72196.7666666667
581	1463.03333333333
582	-35147.5
583	9353.8
584	-34045.1666666667
585	-21821.2
586	-13074.9333333333
587	694
588	-18355.0666666667
589	8937.2
590	-6702.26666666667
591	-956.799999999999
592	20844.3666666667
593	5768.8
594	40653.0666666667
595	-23356.8
596	2099.73333333333
597	-31276.3666666667
598	13813.1
599	-28474.6666666667
600	-16197.2666666667
601	-43393.9666666667
602	-19400.7666666667
603	-18776.8
604	12099.6
605	-4209.1
606	1692.66666666667
607	5892
608	7228.53333333333
609	24619.0666666667
610	-11154.9333333333
611	-4082.43333333333
612	-64487.0666666667
613	18536.5666666667
614	30750.1333333333
615	19564.1
616	-2636.93333333333
617	-45149.3666666667
618	-91275.0666666667
619	-15766.8
620	9141.36666666667
621	38179.8666666667
622	14828.2666666667
623	-9245.2
624	28689.2
625	4742.5
626	-37517.3666666667
627	-26234
628	-13242.9333333333
629	31632.9333333333
630	-20370.6666666667
631	68404.6666666667
632	12102.7666666667
633	21061.5666666667
634	-155.966666666674
635	-4525.76666666667
636	23021.8666666667
637	-4053.3
638	75115.5
639	22438.4
640	20232.1
641	26746.8
642	-10532
643	6122.4
644	20362.5333333333
645	-16265.5666666667
646	-7998.3
647	3600.4
648	35233.8666666667
649	23728.7
650	10820.7
651	-6799.46666666667
652	6737.56666666667
653	-43431.4333333333
654	9605.33333333333
655	1934.9
656	87199.2
657	5798.23333333333
658	-7780.9
659	12334.1
660	11598.1333333333
661	26116.4
662	-10538
663	-1905.2
664	51559.2
665	13101.8666666667
666	-10130.1333333333
667	15746
668	-27856.4
669	14355.4666666667
670	-1624.3
671	10746.5666666667
672	36704.5666666667
673	38571.3
674	6913.43333333333
675	-1046.4
676	25982.1
677	6101.6
678	-6546.03333333333
679	10757.3666666667
680	-2226.63333333333
681	3143.86666666667
682	-33107.5
683	-27138.8333333333
684	-10407.7333333333
685	-29551.6
686	-47588.2
687	-17396.7
688	36373.2
689	4315.5
690	77666.9
691	-2253.9
692	34606.5333333333
693	-5584.43333333333
694	49992.9333333333
695	-15312.1333333333
696	-13740
697	12628.3
698	-4133.23333333333
699	13407.8666666667
700	39717.0666666667
701	-19581.6
702	1957.33333333334
703	11120
704	55084.1333333333
705	13567.2
706	-7369.1
707	8717.73333333333
708	-11972.6666666667
709	-57063.3666666667
710	-31623.4
711	-1420.93333333333
712	-897.866666666667
713	13347.2
714	-23766.15
715	12470.3
716	16151.2
717	-18106.1666666667
718	22524.5333333333
719	-21047.2
720	-56663.9666666667
721	1194.7
722	25469.5
723	30844
724	-9241.06666666666
725	30758.0333333333
726	-27187.7333333333
727	61655.6
728	-7995.73333333334
729	4978.93333333333
730	2810.26666666666
731	-2412
732	14089.5
733	-8360.4
734	-1853.2
735	1945.3
736	-5935.36666666666
737	-5646.8
738	56323.7
739	-18329.5666666667
740	-10242.3
741	17086.7
742	4418.26666666667
743	3416.13333333332
744	-73018.5
745	-8973.9
746	21310.6333333333
747	-20991.5
748	40204.6666666667
749	8806.66666666667
750	-20813.5666666667
751	48965.4666666667
752	41864.7
753	1849.7
754	-5506.9
755	-21073.2
756	45642.5
757	-44458.8
758	51756.7666666667
759	1280.36666666667
760	29585.9666666667
761	-17032.6
762	15518.5333333333
763	-11351.5
764	27578.8
765	-9135.76666666667
766	17435.3333333333
767	103866.966666667
768	9438.13333333334
769	-7257.16666666667
770	7324.1
771	-29619.9
772	12085.4333333333
773	-5742.16666666667
774	15710.1666666667
775	-683.199999999997
776	-29666
777	-4950.46666666667
778	11964.0333333333
779	13540.9666666667
780	18377.8333333333
781	-16943.2
782	-26057.0666666667
783	-3760.5
784	25691.7666666667
785	22560.4
786	-8770.46666666666
787	12918.9333333333
788	-12986.3666666667
789	-10377.1666666667
790	8392.1
791	-23807.6
792	8699.56666666667
793	-62740.7666666667
794	-23792.8
795	15664.5
796	9698.8
797	2563.86666666667
798	19682.2666666667
799	-5214.66666666667
800	-2197.06666666667
801	2437.2
802	20736.1
803	9534.53333333333
804	-13973.2
805	12854.6666666667
806	20644.8
807	20299.6
808	-51287.6166666667
809	16160.8333333333
810	14039.0666666667
811	-10313.2
812	40324.1
813	-54480
814	49332.1
815	-1913.46666666667
816	40855.0666666667
817	-2643.33333333333
818	-2750
819	22564.3
820	20268.4333333333
821	21755.1666666667
822	14474.1
823	-16942.2666666667
824	23173.5
825	-5085.2
826	5421.9
827	-27997.9
828	-7364.76666666666
829	33999.6
830	-5351.33333333333
831	34919.3
832	48006.4
833	3263.46666666666
834	-3258.8
835	27055.2
836	97256.8
837	10142.7
838	-23408.8
839	5493.56666666667
840	15496.2666666667
841	12292.9
842	-1651.5
843	5229.16666666667
844	9894.4
845	5801.9
846	38977.3333333333
847	174.100000000006
848	45715.6
849	-21771.3
850	-10745.5
851	-19578.7
852	2250.3
853	-5715.5
854	-3607.06666666667
855	-32061.4666666667
856	8930.4
857	13722
858	4148.03333333333
859	14118.9
860	-9741.3
861	12489.4666666667
862	389.966666666667
863	14891.9
864	7261.89999999999
865	16193.2
866	29172.8
867	39048.4
868	17169.0666666667
869	-42027.3
870	16107.1
871	12459.6
872	45365.7333333333
873	17746.4
874	8934.8
875	-19131.1666666667
876	-1446.63333333333
877	46926.5333333333
878	19992.5
879	-26897.6
880	11973.3333333333
881	26245.2
882	8077.2
883	-85213.7666666667
884	31229.8666666667
885	8074.8
886	-53341.8666666667
887	-9515.33333333334
888	19314.8
889	11978.1333333333
890	30369.2333333333
891	57146.1
892	36887.9
893	22492.9666666667
894	3028.63333333333
895	6839.73333333333
896	11885.9
897	-16349.0333333333
898	12304.8
899	-15963.3333333333
900	2549.06666666667
901	-7132.3
902	-3141.6
903	-21414.1
904	-18831.3
905	-20569.3
906	-15215.9
907	18575.0666666667
908	-16916.7
909	-5703.7
910	9037.73333333334
911	47067.7
912	-2976.66666666667
913	3648.83333333333
914	40718
915	35559.3333333333
916	56858.4
917	-10707.5666666667
918	6121.6
919	-3890.13333333333
920	-6436.13333333333
921	14013.6
922	8766.76666666667
923	30944.8
924	-3280.93333333333
925	-2773.33333333334
926	9513.33333333333
927	501.800000000001
928	-51285.1666666667
929	-15904.8
930	-15644.3666666667
931	4505.6
932	-8154.36666666667
933	3190
934	-650.366666666667
935	29654.2666666667
936	31965.2
937	-22932.3666666667
938	-23837.1666666667
939	271.633333333334
940	61216.2333333333
941	12775.9
942	6742.66666666667
943	9934.8
944	34925.1666666667
945	-661.199999999997
946	36366.5666666667
947	5181.5
948	60388.1
949	31134.7
950	29365.7666666667
951	4128.4
952	7675.5
953	-1870.4
954	14645.7
955	-3937.33333333333
956	5141.2
957	2227.2
958	55359.9
959	20730.2333333333
960	-6145.6
961	-11192.4
962	12072.5666666667
963	7061.16666666666
964	33446.9
965	16170
966	20456.7
967	-15481.5666666667
968	-4592.96666666667
969	22512.3
970	-12747.6
971	14139.6
972	42703.1
973	41900
974	12719.3333333333
975	-3199.2
976	-19396.1
977	11632.6666666667
978	-4627.46666666667
979	-4552.96666666667
980	18811.3
981	-766.399999999998
982	14081.3333333333
983	5492.5
984	1596.3
985	4237.36666666667
986	-19026.4
987	-8045.63333333334
988	-1558.8
989	-36437.2
990	33178.3
991	11283.0666666667
992	12683.3
993	820.300000000001
994	16840.5
995	-8304.4
996	3440.96666666667
997	70431.8666666667
998	-42931.6666666667
999	79022.3
1000	19540.1333333333
