# Supplementary material for: Chromosome Copy Number Variation and Control in the Ciliate Chilodonella uncinata
Source: PLoS One. 2013 Feb 20;8(2):e56413. doi: 10.1371/journal.pone.0056413 (PMC3577910; doi:10.1371/journal.pone.0056413)
Supplement: Dataset S1 — Chromosome copy numbers from the experimental and simulated cell lines of Dataset of Chilodonella uncinata . dataset.zip is a compressed file. exp_data.csv contains the experimental data derived from qPCR analyses (Cell.line = original cell line; Time = time point of the DNA extraction; DNA.extract = DNA extract replicate; Gene = macronuclear chromosome; CNPC = copy number of the macronuclear chromosome per cell). The remainder of the CSV files are from the simulations. Each CSV file contains data on 1000 simulations where the change in variance from initial to final for each simulation is stored under column ‘x’. See _readme.txt in the compressed file dataset.zip for documentation of the file names. (ZIP) [file pone.0056413.s002.zip › dataset_S1/EF_omega0.9.csv]

	x
1	24689.3
2	-10549.4333333333
3	35936.6333333333
4	5417.5
5	-34054.9666666667
6	8514
7	5721.16666666667
8	13726.2666666667
9	26370
10	-5485.3
11	-47406.3
12	9866.93333333333
13	-58770.3
14	-12215.6
15	1496.7
16	6857.33333333333
17	35738.9333333333
18	-8809.5
19	5562.53333333333
20	7440.5
21	-3726.83333333333
22	23357.2
23	95482.4333333333
24	29087.4666666667
25	-6249.43333333333
26	25025.3666666667
27	-20130
28	171.199999999999
29	-3214.43333333333
30	8032.4
31	7292
32	58997.8666666667
33	4822.5
34	-982.566666666666
35	-66501.2
36	-19364.1333333333
37	20791.8666666667
38	-33543.3
39	18810.7
40	16976.8
41	3058
42	3301.33333333333
43	34023.7333333333
44	-12562.9333333333
45	80993.2
46	1523.06666666667
47	-12390.1
48	7921.23333333334
49	168357.9
50	43694.1333333333
51	39030.1
52	3548.7
53	-23605.2666666667
54	-11900.9333333333
55	34604.5
56	5413.2
57	72399.0666666667
58	-1016.93333333333
59	-17312.6666666667
60	-42719.9
61	8325.16666666666
62	-5585.73333333333
63	-7106.9
64	38016.6666666667
65	16327.2
66	-24362.1333333333
67	56902.4
68	1515.83333333333
69	2492
70	11391.8666666667
71	-683.366666666669
72	-6954
73	-10058.8333333333
74	31781.3666666667
75	2896.8
76	17009.2
77	12590.5
78	30752.9333333333
79	3104.4
80	4581.73333333333
81	13637.3333333333
82	18516.5
83	2910.7
84	14212.3666666667
85	1829.43333333333
86	-21189.7
87	-50822.4
88	-23826.7
89	-49556.9
90	-23946.1
91	188641.866666667
92	-5218.5
93	21406.3333333333
94	37711.3
95	23159.5
96	-23672.7
97	-3079.16666666667
98	19627.3666666667
99	6052.3
100	-1996.36666666667
101	19410.8
102	48979.5666666667
103	-9004.83333333333
104	4819.33333333333
105	26971.1
106	5304.7
107	86133.1
108	19201.6
109	-69483.4666666667
110	6788.8
111	-23154.1333333333
112	-11987.3333333333
113	7779.23333333333
114	8852
115	-2276.96666666666
116	-23606.6666666667
117	-9610.13333333334
118	30430.8
119	30955.2333333333
120	3883.7
121	-15848.8
122	26291.3
123	-1180.89999999999
124	-28586.9
125	33871.2
126	-27254.4
127	-9313.3
128	16688.4
129	81814.4
130	10751.0666666667
131	14347.9
132	111552.3
133	7475.33333333334
134	35989.3333333333
135	63850.4
136	25114.5333333333
137	-4899.46666666667
138	-2110.4
139	-13250.8
140	-22288.5
141	1522.93333333333
142	7647.46666666667
143	16467.8333333333
144	-6449.6
145	26670.1666666667
146	-84.2333333333336
147	-13642.9333333333
148	-14217.1
149	39073.6
150	16076.5
151	-60663.4833333333
152	173.900000000001
153	30310.5666666667
154	23566.2333333333
155	-3018.13333333333
156	-6026.56666666667
157	-54965.4666666667
158	-32657.2
159	17544.1666666667
160	-1029.43333333333
161	23728.4
162	11422.4
163	-6074.1
164	15576.4
165	-4058.5
166	61848.8
167	3080.2
168	-689.599999999999
169	15361.6
170	6301.9
171	-28532.3
172	5250.13333333333
173	-59535.4666666667
174	15904.5333333333
175	-13317.6
176	18023.6
177	9343.06666666667
178	-47018.8
179	24161.1
180	23250
181	-13097.1
182	-10834.1666666667
183	-27665.2666666667
184	2880.56666666667
185	53610.7
186	-20946.5333333333
187	72791.1
188	13082.4
189	-9283.46666666667
190	19680.4
191	-1263.46666666667
192	15466.6666666667
193	20912.5
194	1823.6
195	74383.6
196	5817.6
197	18778.1333333333
198	18146.3
199	-18612.4666666667
200	24429.6
201	-26838.1333333333
202	1599.7
203	6835.6
204	8146.53333333333
205	21303.0333333333
206	3547.2
207	22839.1
208	-2477.2
209	27792.0333333333
210	-20482
211	-9003.96666666666
212	50363.1
213	-1058.66666666667
214	-64856.9666666667
215	-13155.2
216	-23143.9
217	9498.53333333333
218	-4583.6
219	16191.5
220	-7608.36666666667
221	179759.6
222	-9262.13333333333
223	-34537.1666666667
224	-20857.5666666667
225	27252
226	-2829.1
227	49769.0666666667
228	27606.1333333333
229	9982.9
230	-14796.1333333333
231	-16006
232	-48460.8
233	3916.1
234	-13113.6
235	618
236	-1781.43333333333
237	1790.4
238	8414.43333333333
239	19263.6
240	2571.3
241	4321.6
242	-9405.96666666667
243	52593.9
244	4805.56666666667
245	16316.1333333333
246	12594.5
247	-6335.4
248	-6967.1
249	15089.2
250	2026.23333333333
251	-17082.8
252	61215.6
253	67386.3666666667
254	2594.3
255	-14921.3
256	18767.4666666667
257	-8835.26666666667
258	1441.83333333333
259	34457.5
260	-56454.8
261	-17955.3
262	8198.13333333334
263	40290.1666666667
264	-8644.7
265	40514.8
266	54213.9
267	35374.2666666667
268	39392.6666666667
269	-83146.9666666667
270	-42605.4666666667
271	16498.2
272	-42143.9666666667
273	5006
274	8075.2
275	14047.0333333333
276	-11937.7333333333
277	7669.9
278	-4297.2
279	8296.13333333333
280	-5984.7
281	29509.3
282	51354.4
283	11017.0666666667
284	26703.3
285	552.5
286	1976
287	28713.8666666667
288	-17605.3666666667
289	-5171.73333333333
290	-22669.9666666667
291	-7012.1
292	-12495.2
293	35333.6
294	67528.8
295	18777.6
296	-7400
297	22853.3666666667
298	-23586.0666666667
299	8648.8
300	12805.3333333333
301	38277.5666666667
302	-6182.7
303	-7535.33333333333
304	-6514.3
305	3279.2
306	-14507.4666666667
307	-6063.56666666667
308	47559.6
309	12068.9
310	-35177.6
311	-16399.6
312	10116.5
313	43309.2
314	-37.3000000000029
315	9446.93333333333
316	13143.9666666667
317	34365.4333333333
318	83021.1
319	-19161.9
320	35570.5
321	35629.2
322	-23284.4
323	-22609.3666666667
324	27252.8
325	-30932.5666666667
326	1660.23333333333
327	67318.6
328	31028.4
329	-28978.5
330	46764.5
331	-10575.4333333333
332	10321.4666666667
333	13729.2
334	-14745.3333333333
335	142361.5
336	9275.2
337	518
338	12545.3
339	-38406.8
340	-18320.9
341	-10590.4
342	28738.7666666667
343	1223.56666666667
344	-29541.2666666667
345	187.200000000004
346	10691.4333333333
347	13241.2
348	96356.1
349	-2205.2
350	1272.3
351	-27298.1666666667
352	-22571.1666666667
353	-14650.8
354	51061.7333333333
355	14272.5333333333
356	-17177.2
357	14470.8
358	4201.13333333333
359	26674.1
360	-402.300000000001
361	-2212.7
362	18235.2
363	9179.7
364	18651.5666666667
365	-15326.2666666667
366	5854.23333333334
367	21144.9333333333
368	142.633333333333
369	-9233.63333333333
370	-41980.8666666667
371	-77698.6666666667
372	12374.8
373	28789.3333333333
374	3919.2
375	34922.9333333333
376	-2079.6
377	68770.5333333333
378	32250.1333333333
379	-709.866666666667
380	3755.3
381	123318.7
382	-27487.8
383	-30567.3
384	4544.4
385	-2971.6
386	12602.9
387	-20906.3666666667
388	-43913.5
389	7617.9
390	-5500.13333333333
391	17268.5
392	21440.5
393	7105.73333333333
394	7050.36666666665
395	82570
396	19422
397	10514.9333333333
398	-42744.5666666667
399	3975.73333333333
400	-12384.4
401	-6236.1
402	-15338
403	-19026.8
404	-3142.23333333334
405	-42104.9
406	8586.8
407	5325.1
408	40139.9666666667
409	-4522.4
410	7591.7
411	30076.4
412	-1033.63333333334
413	-34973.4
414	-22347.8666666667
415	27762.6666666667
416	15830.4333333333
417	4652.8
418	1116.26666666667
419	18351.3
420	-16208.4
421	10643
422	589.166666666666
423	8762.13333333333
424	-2811.6
425	-43553.4666666667
426	-768.400000000001
427	-9158.9
428	-8538.66666666667
429	1102.26666666667
430	95041.6333333333
431	68849.1
432	27072.8333333333
433	-9757.7
434	54328.1333333333
435	8879.36666666667
436	97188.4
437	19205.5
438	103299.2
439	5002.13333333334
440	-3723.9
441	11831.7333333333
442	1636.16666666666
443	4460.63333333333
444	10345.3333333333
445	-6400.93333333333
446	48064.1333333333
447	-6828.63333333334
448	18309.2
449	-27684.4333333333
450	49921.9666666667
451	6550.16666666667
452	-6117.16666666666
453	124913.6
454	3137.43333333333
455	-8816.4
456	35689.0666666667
457	8567.73333333333
458	-16590.9333333333
459	35613.8666666667
460	19420.6333333333
461	5376.4
462	37628.9
463	-8350.40000000001
464	2004
465	46708.4
466	7297.1
467	-3036.16666666667
468	-56806
469	22477.6
470	5333.06666666667
471	8787.5
472	7489.9
473	-2449.2
474	-33106.8666666667
475	4830
476	60837.3
477	5758.53333333333
478	-13558.4
479	-6570.39999999999
480	9381.9
481	67108.2666666667
482	21372.4
483	-9698.3
484	80819.8333333333
485	58049.3
486	-60481.7666666667
487	-1737.6
488	-34520.2666666667
489	487.600000000006
490	13348.4
491	-18972.2
492	-38445.1
493	39893.4
494	-16018.3
495	24046.4
496	4704.4
497	-16646.1666666667
498	26913.3666666667
499	-29638.3666666667
500	25050.8
501	6209.3
502	-47270.8666666667
503	22839.5
504	23580.6666666667
505	16436.0333333333
506	-4523.5
507	75645.6
508	24805.8666666667
509	21889.3
510	12124.8333333333
511	3091.1
512	-20660.3
513	-11615.2
514	-6362.5
515	-1487.2
516	4642.83333333333
517	7764.23333333333
518	74338.6666666667
519	13865.2333333333
520	5429.76666666667
521	43043.7
522	7541.9
523	-15420.7666666667
524	5310.16666666667
525	-33495.9666666667
526	-15387.1
527	-148.400000000001
528	-55334.5666666667
529	-6765.6
530	23021.7
531	11037.6
532	-9563.16666666666
533	-19261.6666666667
534	34993.0666666667
535	-12823.1666666667
536	-19295.2
537	32267.3333333333
538	7094.40000000001
539	-3203.16666666667
540	493.5
541	26191.7
542	-3220.9
543	-19581.1
544	3092.93333333333
545	6661.9
546	20588.1
547	6536.26666666666
548	-1811.76666666667
549	-30530.8666666667
550	1042.1
551	2849.36666666667
552	23614
553	1636.66666666666
554	15856.6333333333
555	-26854.9
556	17444.6666666667
557	28466.5
558	-33633.5
559	1176.23333333333
560	35256.9333333333
561	-1533.06666666667
562	139289.2
563	17284.5333333333
564	36886.8
565	31639.7
566	-8243.36666666667
567	15057.0666666667
568	-3697.63333333333
569	7290.66666666666
570	-30580.1333333333
571	18965.6
572	8721.5
573	61970
574	-35335.6
575	7008.8
576	-659.066666666666
577	-9132
578	-20107.2
579	23245.6
580	-12599.6333333333
581	50053.2
582	2805.63333333333
583	12806.9333333333
584	7991.43333333333
585	12979.4666666667
586	-28645.7666666667
587	5632.1
588	15022.9333333333
589	-482.5
590	-35524.2
591	2816
592	15528.9333333333
593	45649.9
594	-11274.4
595	12592.1333333333
596	2141.6
597	-14704.8
598	34284.4
599	-5644.03333333333
600	-6616.8
601	-49566.05
602	21049.1
603	1934.8
604	-5977.2
605	224.366666666667
606	39188.8
607	-776.966666666664
608	29086.6666666667
609	-55640.7
610	-13761.7666666667
611	-11981.0666666667
612	9027.2
613	4398.4
614	25003.1
615	-2660.8
616	45530.0333333333
617	18995.2
618	37976.5666666667
619	-10002.4666666667
620	-67257
621	-1310
622	21460.6666666667
623	8342.8
624	-20684.3
625	-35134.8
626	151.100000000002
627	-1343.16666666666
628	34232.4
629	-4320.8
630	15026.5
631	759.066666666666
632	3931.7
633	-2287.96666666666
634	68574.9
635	-9050.8
636	3492.9
637	-37347.3
638	28141.7
639	21404.1
640	47764.5333333333
641	5266.4
642	15815.1666666667
643	69485.1666666667
644	1018.8
645	-17747.4
646	48499.0333333333
647	-1654.56666666667
648	-670.399999999998
649	29938.5
650	28795.3666666667
651	-16585.3
652	7784.16666666667
653	-9262.3
654	11739.3
655	-24814.8
656	51003.9
657	4097.63333333334
658	-18027.2
659	-12414.4333333333
660	-8728.2
661	-7367.56666666667
662	29235.0333333333
663	56083.9666666667
664	-1920.26666666667
665	-6558.7
666	-11038.5
667	38684.5
668	-19605.5
669	-48398.0333333333
670	3586.56666666667
671	-7353.6
672	59543.0333333333
673	14947.4666666667
674	4343.5
675	20348.8333333333
676	-50767.6
677	-11255.1666666667
678	70984.2666666667
679	-4987.6
680	-15984.4
681	-33160.9666666667
682	-61071.9666666667
683	-4032.96666666666
684	55506.8
685	18561.5666666667
686	15016.4
687	15433.7333333333
688	24277.7333333333
689	3519.10000000001
690	-26057.5666666667
691	-15949.5666666667
692	5108.8
693	-14604.7666666667
694	7637.6
695	-2506
696	-10388.7666666667
697	-101297.566666667
698	-14600.9
699	7177.7
700	-25771.6666666667
701	-1471.86666666667
702	6703.6
703	19951.5
704	75609.2333333333
705	9220.8
706	476.899999999998
707	-5725.6
708	-13934.5333333333
709	-8458.76666666666
710	-25117.5666666667
711	16267.4666666667
712	30189.6
713	1671.2
714	-55296.3666666667
715	25915.7666666667
716	7254.36666666667
717	5473.3
718	6861.93333333333
719	15914.5333333333
720	25020
721	-35546.4
722	76605.7666666667
723	-83215.0666666667
724	-22022.3
725	-34330.1666666667
726	14136.2666666667
727	-8535.23333333333
728	-16906.7
729	41001.3
730	6922.26666666667
731	6376.1
732	5620.96666666667
733	33563.7
734	-465.5
735	8728.83333333333
736	-3259.33333333333
737	-30320.3
738	-10562.7666666667
739	20377.5
740	7964.9
741	9764.13333333333
742	30095.9
743	1824.3
744	53785.0666666667
745	-26605.3
746	1254.1
747	-7977.06666666667
748	-27699.0666666667
749	22774.6666666667
750	127.899999999994
751	24271.0666666667
752	48308.7
753	6433.76666666666
754	31629.4333333333
755	7160.23333333333
756	-48525.8833333333
757	9306
758	-12472.5
759	-5743.2
760	-34393.4666666667
761	8052.56666666667
762	56728.4
763	-5718.8
764	-630.299999999999
765	4627.60000000001
766	4155.03333333333
767	32415.5
768	-30531.5
769	-9903.2
770	-39156.0666666667
771	716.700000000012
772	1161.6
773	5111.1
774	-5514.9
775	-2708
776	22529.3333333333
777	-1180.13333333334
778	68489.8
779	18837.2
780	22061.3333333333
781	7389.96666666667
782	5258.1
783	3083.9
784	-32678.3
785	-4879.86666666666
786	10561.6333333333
787	-64207.3833333333
788	18826.7
789	88389.1
790	48242.2666666667
791	-37058
792	73314
793	37210.9
794	-924.166666666664
795	9687.9
796	25632.4
797	118010.566666667
798	120366.1
799	23019.3333333333
800	-10707.6
801	21110.1
802	55845.3333333333
803	6061.86666666667
804	22211.6
805	-26979.8666666667
806	-20180.5
807	-6756.4
808	34248.4
809	8292.66666666667
810	-33981.8666666667
811	9265.60000000001
812	-26264.9
813	40980
814	-46675.5666666667
815	11249.7333333333
816	-12011.7
817	657.699999999997
818	1920.66666666667
819	-28875
820	-20648.1
821	6080.16666666667
822	5096.03333333333
823	5387.3
824	16010.4333333333
825	-33538.5333333333
826	-7636.5
827	21424.6666666667
828	-43748.5
829	6371.90000000001
830	8058.8
831	30545.1
832	-5629.06666666667
833	17895.8333333333
834	32124.8
835	28176.6666666667
836	-3816.63333333334
837	12243.9
838	12865.2
839	-17476.6333333333
840	34495.4666666667
841	18907.1
842	-3538.1
843	-3071.33333333333
844	32581.1
845	3688.1
846	-15811.4666666667
847	32840.1333333333
848	42055.8333333333
849	2269.7
850	122.200000000001
851	25321.3666666667
852	-2864.2
853	12766.4
854	5289.86666666666
855	-13321.7333333333
856	17299.9
857	43168.3666666667
858	-5027.76666666667
859	-6675.73333333333
860	-3579.56666666667
861	-19457.9
862	3520.76666666667
863	-9304.03333333334
864	-7017.6
865	8468.9
866	20308
867	-4296.89999999999
868	76254.9333333333
869	44232.1
870	28826.1333333333
871	144774.1
872	11237.2
873	37249.6
874	8152.3
875	2606.9
876	31561.5
877	54774
878	32495.7333333333
879	65929.7
880	29000.4333333333
881	-184.166666666672
882	27801.5
883	58246.9333333333
884	14016.1
885	5679.73333333334
886	35357.3
887	23285.7666666667
888	14022.4
889	26330.3666666667
890	-26861.5
891	-60534
892	-2884.3
893	-18606.3666666667
894	-3664.4
895	18501.2
896	-23021.5
897	10119.4666666667
898	-9310.93333333333
899	10572.4
900	56467.3666666667
901	47751.2
902	-9839.73333333333
903	-28623.1
904	150080.8
905	-3394.06666666667
906	-4100
907	23461.6
908	10253.7333333333
909	18018.2666666667
910	3777.90000000001
911	9188.26666666667
912	-51198.6333333333
913	48928.0333333333
914	41236.2666666667
915	711.699999999997
916	-11181.6
917	-7869.7
918	-23212.9
919	38900.1
920	32613.3
921	32703.4666666667
922	8662.3
923	6406.43333333333
924	3637.33333333334
925	63719.2
926	-12128.6666666667
927	10185.8666666667
928	28989.1
929	10539.2
930	-3035.73333333334
931	-73206.4666666667
932	52772.8
933	-11754.4
934	71243.1
935	5229.2
936	118575.766666667
937	-433.700000000001
938	13644.1
939	-1084.7
940	10387.2333333333
941	44480.0333333333
942	6834.8
943	44334.4
944	60786.3
945	19823.5333333333
946	-25802.4666666667
947	-10379.6666666667
948	5127.83333333334
949	20047.3333333333
950	144566.8
951	9437.86666666667
952	1578.1
953	-13246
954	-17638.7
955	-12299.8
956	-18114.9
957	-14999.8333333333
958	47357.8666666667
959	56869.6
960	-46471.6666666667
961	-9240.93333333333
962	-15518.4
963	16301.5666666667
964	-20652.4
965	-29640.6666666667
966	12709.6
967	28785.7
968	-21035.4333333333
969	5630.96666666666
970	-37909.5666666667
971	56728.3
972	-35568.6333333333
973	24606.4
974	5271.5
975	-7449.6
976	5896.03333333333
977	-6223.03333333333
978	22283.9333333333
979	1320
980	87494.5666666667
981	18341.8666666667
982	5652.40000000001
983	79387.3
984	-56820.3666666667
985	19565.3333333333
986	-40292.8
987	61024.3666666667
988	26790.5
989	33199.3666666667
990	-17015.5
991	48480.3
992	-9842.7
993	7374
994	6095.5
995	28698.9333333333
996	24420.3
997	-6850.1
998	18446.2
999	29316.5333333333
1000	2930.23333333333
