# Supplementary material for: Chromosome Copy Number Variation and Control in the Ciliate Chilodonella uncinata
Source: PLoS One. 2013 Feb 20;8(2):e56413. doi: 10.1371/journal.pone.0056413 (PMC3577910; doi:10.1371/journal.pone.0056413)
Supplement: Dataset S1 — Chromosome copy numbers from the experimental and simulated cell lines of Dataset of Chilodonella uncinata . dataset.zip is a compressed file. exp_data.csv contains the experimental data derived from qPCR analyses (Cell.line = original cell line; Time = time point of the DNA extraction; DNA.extract = DNA extract replicate; Gene = macronuclear chromosome; CNPC = copy number of the macronuclear chromosome per cell). The remainder of the CSV files are from the simulations. Each CSV file contains data on 1000 simulations where the change in variance from initial to final for each simulation is stored under column ‘x’. See _readme.txt in the compressed file dataset.zip for documentation of the file names. (ZIP) [file pone.0056413.s002.zip › dataset_S1/EF_omega0.92.csv]

	x
1	-5614.9
2	31382.1333333333
3	20183.5
4	-3014.76666666667
5	-18997.6
6	40082.4
7	70699.1
8	32886.2666666667
9	6174.56666666667
10	8948.96666666667
11	3431.7
12	44054.8
13	12955.7333333333
14	-36814.9666666667
15	-3213.83333333334
16	1653.46666666667
17	10399.8666666667
18	7244.53333333333
19	-53931.3
20	-6540.6
21	-2243.7
22	31735.2
23	-25812.1666666667
24	29723.8666666667
25	7526.8
26	-2616.83333333334
27	-6714.6
28	29064.3
29	-15983.7
30	-17511.2
31	21855.7666666667
32	-9163.3
33	9805.6
34	19567.6
35	5430.4
36	-26580.1
37	37284
38	10702.9
39	13904
40	-3577.86666666667
41	17061.5
42	2664.43333333333
43	-8192.03333333333
44	-84022.0666666667
45	74471.1
46	-39107.5666666667
47	36695.1666666667
48	-22087.1166666667
49	-3546.26666666667
50	-41711.2666666667
51	3501.2
52	-3872.83333333333
53	-15982.8
54	31546.1
55	9884.13333333333
56	29582.6666666667
57	-8827.2
58	1977.33333333334
59	45291.7
60	14212.0333333333
61	8394.39999999999
62	59145.7
63	9976.36666666666
64	7440
65	24969.6
66	2959.33333333333
67	13402.7666666667
68	-72971.5166666667
69	-7780.60000000001
70	1841.2
71	-12492.6666666667
72	38744.4
73	11104.4
74	3119.5
75	-8072
76	9856.13333333333
77	-8450.7
78	-12544.1333333333
79	-12352.3
80	10709.6
81	93973.3333333333
82	2043.6
83	50946.4
84	-9901.73333333333
85	8484.03333333333
86	32625.3
87	-25964.4666666667
88	3973.2
89	-16326
90	-81469.8666666667
91	20622.5333333333
92	-16593.3
93	-87933.0833333333
94	-8759.3
95	48836.2333333333
96	75137.6
97	10626.4
98	6135.1
99	2138.53333333333
100	25864.3666666667
101	27452.4
102	-10689.3
103	66552.2
104	-4902.7
105	55060
106	37321.6
107	8289.36666666666
108	-17635.1
109	-18419.8666666667
110	-23624
111	8161.6
112	-5984.9
113	-42139.5666666667
114	-43862.2
115	14309.5
116	-96025.5
117	-697.766666666667
118	41678.9333333333
119	-7012.7
120	768.800000000003
121	18836
122	1938.5
123	-9009.5
124	-19960.7
125	3362.5
126	54032.1
127	45466
128	25934
129	9947.9
130	8475.2
131	-10201.7
132	-17627.3
133	-6542.5
134	-20497.5
135	234.666666666666
136	8368.63333333334
137	1855.7
138	21454.9333333333
139	53296.7
140	-1602.93333333333
141	-15177.5
142	-18638.2666666667
143	-26959.0666666667
144	53756.0333333333
145	51493.5
146	40998.9666666667
147	-559.433333333334
148	-23390.7
149	47358
150	-1659.7
151	43112.5
152	-9510.16666666667
153	8209.06666666667
154	-25752.5
155	5984
156	-58456.4
157	6152.8
158	2042.5
159	1526.79999999999
160	27335.6333333333
161	3706.3
162	37523.2
163	-5243.23333333333
164	-9726.83333333334
165	40590.5333333333
166	239.2
167	-4421.8
168	36650
169	-3069.56666666667
170	28083.7
171	47018.3
172	9308.3
173	1625.2
174	-9067.63333333335
175	-6714.4
176	9915.76666666667
177	-15655.6
178	29523.2333333333
179	30500.2333333333
180	-1841.7
181	-36601.1
182	14505.5
183	-6744.36666666666
184	10493.9
185	3935.1
186	9658.66666666667
187	-49827.1666666667
188	15267.6333333333
189	-5323.9
190	4096.26666666666
191	-7918.7
192	2098.66666666667
193	23822
194	1756
195	23560.9333333333
196	25406
197	60840.7
198	3854.13333333333
199	24916.5666666667
200	-33555.9666666667
201	1828.8
202	-1123.86666666667
203	-20429.2
204	1348.3
205	27942.7
206	-1840.56666666667
207	-4736.40000000001
208	10508.6666666667
209	-35761.9666666667
210	16247.3
211	-10521.2
212	-15692.6333333333
213	12510
214	40783.5666666667
215	35890.1
216	6076.7
217	49039.7333333333
218	15778.5333333333
219	5377.16666666667
220	-22824.7
221	19860.6666666667
222	-49030.8
223	80049.8666666667
224	46248
225	94249.2
226	8391.2
227	32260.1333333333
228	38.7999999999993
229	12664.3
230	649.600000000001
231	-13240.9333333333
232	-3665.06666666667
233	-8758
234	13225.5
235	-17157.5
236	-50104.3
237	29537.2
238	52162.4333333333
239	-18896.2333333333
240	37880.6666666667
241	19318.4
242	31545.8666666667
243	-10658.4
244	-7983.03333333333
245	4511.36666666667
246	1313.2
247	24669.1
248	13118.5333333333
249	22992.6666666667
250	11706.9
251	-1217.86666666667
252	-15938
253	-17324.1
254	24415.9
255	-657.700000000004
256	-1341.7
257	28716.4
258	-17402.1666666667
259	-29611.2666666667
260	16450.9333333333
261	12640.6666666667
262	35496.0333333333
263	-8574.8
264	33754.6333333333
265	-687.299999999999
266	-67777.3
267	992.300000000003
268	7819.33333333333
269	63644.4
270	-11605.5666666667
271	20824.3
272	-1075.7
273	12813.2
274	-48394.4
275	4584.66666666666
276	2317.03333333333
277	33715.7333333333
278	48466.4
279	43101.5
280	46318.0333333333
281	50716.9
282	37657.2
283	20764
284	-6161.6
285	63269.7333333333
286	27015.6333333333
287	-52125.1666666667
288	3911.86666666666
289	-5881.76666666666
290	-10671.4333333333
291	5229.2
292	40877.8333333333
293	-22062.9333333333
294	17224.6333333333
295	81659.7666666667
296	653.466666666667
297	10213.6
298	-10633.9
299	5958.4
300	-4569.7
301	-1437.33333333334
302	10371.6
303	-35470.9
304	17578.4
305	-11533.6
306	13704.1333333333
307	8327.76666666667
308	4677.2
309	-38733.7666666667
310	74932.6666666667
311	-12196.4
312	-14543.7333333333
313	1523.33333333333
314	-19854.8
315	-29883.1666666667
316	-6943.56666666667
317	43896.2666666667
318	29263.0666666667
319	-9949.33333333333
320	15008.6666666667
321	-3906.66666666667
322	15922
323	34691.4
324	-23431.4666666667
325	33204.5333333333
326	-48284.8
327	17154.4
328	18734.9333333333
329	38738.7
330	-23458.1
331	-11796.4
332	-13003.0666666667
333	-13281.7
334	7274.7
335	17615.7
336	10638.1333333333
337	18810
338	20804.6333333333
339	800.533333333333
340	9821.2
341	24207.7
342	-230.700000000001
343	13286.6333333333
344	100169.5
345	1451.46666666667
346	-3861.3
347	11370.8
348	-3714
349	18709.4333333333
350	-16071.6666666667
351	15644.5
352	-24844.5666666667
353	-11426.3666666667
354	970.266666666666
355	-3980.8
356	26476.2666666667
357	29230.9333333333
358	336.900000000001
359	4880.93333333333
360	-33696.2
361	-78663.1666666667
362	-7959.1
363	-40327.9
364	25147.7333333333
365	-27055.6
366	2880.16666666666
367	4309.06666666667
368	-32301.8333333333
369	2915.9
370	-1242.16666666667
371	32738.3
372	-28742.3
373	-18827.6333333333
374	4679.9
375	36582.7
376	28539.2
377	101038.5
378	106981.2
379	94568.5333333333
380	42.4000000000001
381	31420.5
382	-9696.26666666666
383	21124.1
384	25320.5
385	28648.5333333333
386	8705.36666666666
387	-1926.90000000001
388	60119.7666666667
389	2134.03333333333
390	-19780.4
391	15452.1
392	34827.5666666667
393	7519.33333333334
394	-32961.2666666667
395	53637.7666666667
396	15487.5
397	18258.2666666667
398	14356.5333333333
399	-2886.5
400	-17972.1
401	57006.8333333333
402	10230.4
403	8961.5
404	-12675.2
405	-20852.3
406	-22935.5
407	7186.03333333334
408	20982.0333333333
409	-10794.5333333333
410	9009.1
411	-2019.06666666667
412	-1534
413	-13940.4
414	3458.1
415	-11163.7333333333
416	-20868.1
417	24983.4
418	-10109.6
419	5478
420	27189.8666666667
421	-9726.3
422	31617.6
423	-4275.7
424	-6508.7
425	12709.9666666667
426	-2234.1
427	-22312.9
428	-388
429	-4202.7
430	19044.1
431	-25873.2
432	-3319.03333333333
433	-689.23333333333
434	-14474.1
435	41715.2
436	15295.6333333333
437	8793.36666666666
438	-8371.86666666667
439	8029.3
440	47849.6
441	32095.2333333333
442	9563.5
443	52604.4
444	10849.3666666667
445	-44600.9
446	42489.9666666667
447	29386.4333333333
448	45269.3333333333
449	10604.3666666667
450	29127.2
451	2720.66666666667
452	574.133333333331
453	-4558.66666666667
454	2244.83333333333
455	-12561.9
456	12378.8
457	-51942.9
458	6342.26666666666
459	89030.4333333333
460	-35962.8
461	-7120.4
462	10814.8
463	79777.6
464	-16977.5666666667
465	7632.3
466	28380.6333333333
467	-1849.06666666667
468	-64475.3666666667
469	9366.8
470	1143.96666666667
471	37280.4
472	25720.9
473	624.299999999999
474	3316.53333333334
475	25072.5
476	-55350.2666666667
477	18986.9333333333
478	-64406.5333333333
479	-14269.5
480	-5354.93333333333
481	-21652.1
482	15040.5
483	660.800000000003
484	10609.2
485	20990.9
486	40877.3333333333
487	10685.2
488	-2339.7
489	-10335.5
490	11214.9
491	12128.1
492	44108.8
493	11907.7
494	-1136.13333333333
495	-5251.5
496	-8361.7
497	13200.4
498	-13574.2666666667
499	-24791.1
500	-6342.66666666667
501	10505.3333333333
502	-11034.1
503	44416.9666666667
504	-24468.4666666667
505	7367.23333333333
506	23174.2
507	11345.5
508	-17061.5
509	-14078.6666666667
510	-24017.4
511	-321.466666666664
512	5139.73333333333
513	-2586.03333333333
514	67703.1333333333
515	-37067.7666666667
516	-21729.6
517	10343.9
518	-32483.6
519	26389.3333333333
520	24480.0333333333
521	52248.1666666667
522	50745.8333333333
523	-14130.8
524	15499.1
525	-33799.8666666667
526	9677.23333333334
527	282.900000000001
528	13888.8
529	17255.6
530	-2222.7
531	-19886.4
532	20244.7
533	18754.8
534	-2541.7
535	5142.3
536	15270.5
537	-3791.73333333333
538	10671.8666666667
539	14281.1666666667
540	-44321.9666666667
541	-14984.8333333333
542	-16440.5
543	1245.2
544	-2850.93333333333
545	10832.8
546	9936
547	38115.7
548	-71244.7166666667
549	4151.3
550	-8622.93333333333
551	5951.83333333333
552	36817.3
553	28801.6
554	-4345.7
555	7317.86666666667
556	64987.6
557	7041.6
558	-1962.8
559	-15578.5
560	1241.2
561	17166.5
562	-29541.2
563	-35683.1666666667
564	11462.6333333333
565	8611.59999999998
566	-6944
567	2858.26666666667
568	7460
569	-1995.9
570	-29314.5
571	14390.8
572	-33103.6
573	47476.9666666667
574	17328.5
575	-796.033333333333
576	3193.2
577	30.133333333335
578	6173.03333333333
579	37022.1333333333
580	-6865.43333333333
581	17267.4666666667
582	35842.4
583	26570.7
584	-4438.8
585	88438.4
586	-5957.2
587	-7301.46666666667
588	14372.7
589	12530
590	-25957.9666666667
591	25110.0333333333
592	-7472.3
593	31871.5666666667
594	-24172.8
595	-8122.96666666667
596	21119.9
597	-13760.1
598	-6032.5
599	19213.3
600	3072
601	9104.03333333333
602	-17817.6
603	-14398.4
604	5913.2
605	22404.7666666667
606	-10640.1666666667
607	43659.2333333333
608	-21288.4
609	7400.4
610	9148.4
611	8636.93333333333
612	-753.099999999999
613	26461.5666666667
614	21891.4666666667
615	-34912.4666666667
616	-6370.93333333333
617	24543.8666666667
618	-60025.35
619	51653.5666666667
620	979.733333333334
621	-6897.43333333333
622	-82637.0666666667
623	-16028.3
624	-44843.0666666667
625	-27286.4666666667
626	46711.2
627	1970.13333333333
628	-359.900000000001
629	-4533.46666666667
630	3435.6
631	9144.03333333333
632	4766.43333333333
633	3728.13333333333
634	42044.5333333333
635	23047.9666666667
636	43678.4
637	-9392.43333333333
638	-15608.6666666667
639	29185.1333333333
640	-11963.6
641	23076.4
642	-3912.23333333333
643	42657
644	24120.9
645	-6172.40000000001
646	12230.1666666667
647	4689.43333333333
648	72470.4333333333
649	51676.8
650	5153.1
651	-7206.8
652	-18685.8666666667
653	58269.0333333333
654	1233.86666666667
655	24071.6
656	38893.3
657	-12494.1
658	-15612.9333333333
659	15819.3333333333
660	-35387.7333333333
661	-15492.5666666667
662	-1611.7
663	6496.8
664	-5859.56666666667
665	-294.100000000002
666	8202
667	22089.7
668	1244.03333333333
669	-109128.866666667
670	524.8
671	48065.9666666667
672	-47591.65
673	36217.2
674	-30753.6
675	-6966.7
676	-1611.73333333333
677	-366.399999999998
678	32444.8
679	-7907.70000000001
680	12081.9
681	32412.8
682	12874.4
683	-9117.9
684	60427.2333333333
685	-9529.2
686	-16824.2666666667
687	6108.76666666667
688	674.5
689	-1948.5
690	-3090.9
691	-67861.3
692	31335.3333333333
693	-1267.2
694	27380.1333333333
695	25901.5666666667
696	-3505.33333333333
697	6313.6
698	-1193.33333333333
699	57440.2333333333
700	89568.5333333333
701	-53067.5666666667
702	12311.5
703	33398.1
704	36767.0666666667
705	-892.800000000003
706	-2408
707	39839.1
708	-27488
709	9044.26666666667
710	6586.4
711	11546.2333333333
712	18675.6
713	-2192.89999999999
714	52459.3
715	-18908.5666666667
716	40276.8
717	24968.9666666667
718	-17768.2666666667
719	76679.5666666667
720	27367.2
721	-25078
722	-27219.5666666667
723	-2547.7
724	11254.9
725	28962.7
726	-7183.46666666667
727	10560.9333333333
728	42577.6
729	13497.2
730	7347.9
731	16921.0333333333
732	13020.4
733	-594.533333333333
734	8411.6
735	7616.1
736	57473.3
737	14109.5
738	12314.6666666667
739	-13855.2
740	4982.8
741	18632.1333333333
742	-15929.9
743	60819.3
744	-28534.7666666667
745	34724.5
746	30330.1666666667
747	-11798.1666666667
748	7192.66666666667
749	-20329.6
750	20750.9666666667
751	18.2333333333318
752	31724.1
753	-15520.1
754	-90238.0666666667
755	-50869.5
756	-3971
757	-45393.2
758	1100.33333333334
759	-4365.6
760	19025.3333333333
761	13424.2333333333
762	-30153.6
763	30097.5
764	21481.6333333333
765	4576.3
766	-8763.6
767	62818.1
768	10678.1333333333
769	7992.26666666666
770	10560.2666666667
771	-26016.7
772	-5283.46666666667
773	-5580.43333333333
774	2626.33333333333
775	-1509.2
776	-15025.2
777	38733.6
778	18907.2333333333
779	8286.23333333334
780	-8132.36666666667
781	6812.26666666667
782	-6495.7
783	20916.4
784	-9507.46666666667
785	-18086
786	-8137.16666666666
787	-19677.0666666667
788	3246.7
789	3972
790	29858
791	33546.5666666667
792	17750.3
793	-18040.2333333333
794	-35263.6
795	-17054
796	35157.4666666667
797	-9881.73333333333
798	39925.6
799	2664.3
800	16530.5666666667
801	18289.6
802	-43557.2666666667
803	44484.2666666667
804	12504
805	3059.6
806	38143.5
807	11651.1
808	-2712.83333333333
809	-15804
810	4648.8
811	-2887.73333333333
812	-872.299999999996
813	-5828.56666666667
814	2769.33333333333
815	-22496.6666666667
816	30277.6
817	1303.16666666667
818	-899.866666666661
819	18919.2
820	5936.3
821	326.933333333334
822	-9102.7
823	20229.3
824	-30505.9
825	-30769.8
826	14921.9
827	16376.1333333333
828	15953.0666666667
829	-3729.7
830	7836.13333333333
831	5456.56666666667
832	13648.4
833	32822.4
834	-38792.2666666667
835	16976.0333333333
836	115.966666666667
837	-9581.5
838	-43767.5
839	4571.33333333334
840	-14460.2666666667
841	-2958
842	12890.7
843	3212.66666666667
844	-26955.3666666667
845	14852.0333333333
846	-5526.66666666666
847	-31937.7666666667
848	4907.2
849	47113.0333333333
850	38153.3
851	27287.0333333333
852	-11772.0666666667
853	161323.133333333
854	66271.5666666667
855	14388.1
856	92830.3
857	-3961.33333333333
858	430.700000000001
859	8024.93333333333
860	-63662.6666666667
861	140054.433333333
862	690.833333333334
863	52587.2
864	-50248.0666666667
865	40032.1333333333
866	35070.4
867	-16700.4333333333
868	-8730.96666666666
869	28657.9
870	-6363.43333333333
871	-9832.8
872	10445.9
873	-3651.7
874	17075.1666666667
875	36433.3666666667
876	-4320.83333333334
877	2422.8
878	-20459.9
879	-26262.9
880	20960.4333333333
881	52240.8
882	38624.9333333333
883	19069.4333333333
884	13077.5666666667
885	10952.9333333333
886	8549.1
887	-85961.8666666667
888	4750.5
889	-21334.4
890	23487.2
891	7575.46666666667
892	-20070.8666666667
893	7888.4
894	31114.1666666667
895	-36817.8666666667
896	-13966.9333333333
897	3310
898	-10546.8
899	466.800000000003
900	-12139.1
901	-16830.5
902	874.166666666672
903	32826.2333333333
904	-1300.4
905	22848.7666666667
906	-66591.9
907	13002.5333333333
908	19759.4666666667
909	3408.3
910	18081.7333333333
911	35068.7666666667
912	28627.6
913	32941.5
914	33687.0666666667
915	9720.9
916	34482.9
917	4732.8
918	-183996.466666667
919	19930.6666666667
920	17580.1
921	83075.7666666667
922	-1206.76666666667
923	-35192.8
924	-53245.8666666667
925	-8910.3
926	27305.2
927	16740.4
928	-9180.43333333333
929	20480.7666666667
930	73373.5
931	63121.6
932	11269.1666666667
933	12047.2
934	65640.5333333333
935	748.400000000001
936	-3520.83333333333
937	-14239.9
938	11400.3
939	4439.16666666666
940	7296.8
941	16392.4333333333
942	10144
943	62330.1666666667
944	-13033.9
945	-20751.3
946	6842.43333333333
947	-7256.26666666667
948	48626.1333333333
949	-37137.9
950	-6492.03333333333
951	30453.2333333333
952	5145.5
953	-3914.8
954	-11100.1
955	-41082.2333333333
956	111073.1
957	-6882.4
958	-17205.5
959	-798
960	17082
961	-20644.4
962	-26268.6666666667
963	29138.5
964	12627.2
965	9971.16666666666
966	3867.46666666667
967	-16364.3
968	29274.1333333333
969	102925.733333333
970	12061.3333333333
971	14645.0333333333
972	-16474.0666666667
973	1078.3
974	23317.3
975	-32903.2
976	19689.4666666667
977	22409.3333333333
978	-1144
979	-3765.2
980	50493.7333333333
981	16344.1
982	1524.3
983	62055.9666666667
984	50764.7666666667
985	-79021.5666666667
986	4644.1
987	-4683.2
988	16324.1
989	20331.0333333333
990	31294.4333333333
991	-3456.4
992	27110.8
993	-7486.93333333333
994	5169.73333333333
995	24288.5
996	27896.2666666667
997	-1339.83333333334
998	-6642.3
999	-19993.0666666667
1000	-20817.8666666667
