# Supplementary material for: Chromosome Copy Number Variation and Control in the Ciliate Chilodonella uncinata
Source: PLoS One. 2013 Feb 20;8(2):e56413. doi: 10.1371/journal.pone.0056413 (PMC3577910; doi:10.1371/journal.pone.0056413)
Supplement: Dataset S1 — Chromosome copy numbers from the experimental and simulated cell lines of Dataset of Chilodonella uncinata . dataset.zip is a compressed file. exp_data.csv contains the experimental data derived from qPCR analyses (Cell.line = original cell line; Time = time point of the DNA extraction; DNA.extract = DNA extract replicate; Gene = macronuclear chromosome; CNPC = copy number of the macronuclear chromosome per cell). The remainder of the CSV files are from the simulations. Each CSV file contains data on 1000 simulations where the change in variance from initial to final for each simulation is stored under column ‘x’. See _readme.txt in the compressed file dataset.zip for documentation of the file names. (ZIP) [file pone.0056413.s002.zip › dataset_S1/EF_omega0.94.csv]

	x
1	10277.3333333333
2	-3743.60000000001
3	30246.4
4	6062.56666666667
5	31686.0333333333
6	1724
7	945.599999999999
8	-20563.8333333333
9	20440.5
10	10198
11	-3036.66666666666
12	30846.4333333333
13	-6170.4
14	3638.7
15	-21365.7666666667
16	2189.86666666666
17	10821.8333333333
18	15561.2333333333
19	9337.33333333334
20	26080.3333333333
21	-59552.7666666667
22	8292
23	-23892.8
24	-12171.4333333333
25	-129051.466666667
26	-33880.1
27	31530.9
28	27003.2
29	63469.1
30	138765.833333333
31	-7648.63333333333
32	9547.10000000001
33	-12081.2
34	-13054.3
35	-1126.76666666667
36	-985.700000000001
37	13864.5
38	33314.5333333333
39	2217.46666666667
40	-1548.7
41	-141188.066666667
42	14200.3666666667
43	13503.7333333333
44	-9409.86666666667
45	10185.8666666667
46	12925.8666666667
47	-38029.9666666667
48	23560.4333333333
49	12380.1
50	1632.3
51	-2781.83333333334
52	106840.766666667
53	-10570.4
54	-37228.4666666667
55	21633.9
56	-11359.0666666667
57	-22925.7333333333
58	52118.7666666667
59	-1087
60	-15835.2
61	5628.3
62	-7585.7
63	-3452.5
64	1419.43333333333
65	-6156.3
66	-769.966666666667
67	-60210.6666666667
68	9655.96666666667
69	10187.2
70	-3076.8
71	9218.8
72	28015.1666666667
73	-30688.9
74	14217.0666666667
75	66827.6
76	-6438.8
77	55586.8333333333
78	-11850.6666666667
79	-18665.3
80	-56508.4
81	23371.1
82	-18398.5
83	-78202.7
84	22459.6
85	-4388.7
86	12409.0666666667
87	-23844.3
88	16079.8666666667
89	18607.7
90	-11653.8
91	49036.5333333333
92	-7496.66666666667
93	25782.8
94	25639.9
95	43253.3333333333
96	-1403.7
97	13343.7333333333
98	-2067.1
99	62234.8
100	-23544.7
101	28503.6
102	-7838.16666666667
103	23259.7333333333
104	-8427.73333333333
105	22863.1
106	589.833333333333
107	28608.0333333333
108	28276.4
109	-11711.7
110	-30580.4
111	14981.2
112	6876.13333333334
113	-43459.9666666667
114	10236.5
115	22604.6666666667
116	-12866.3
117	28856.4
118	4031.96666666667
119	12095.8333333333
120	-20664.4
121	51260.6333333333
122	33795.6
123	20490.9666666667
124	-3400.7
125	29810.9666666667
126	-3510.8
127	3835.89999999999
128	23625.8666666667
129	33185.8333333333
130	35299.3666666667
131	8844.8
132	41032.9666666667
133	-22670.5333333333
134	17998.4
135	-16297.2333333333
136	13042.7
137	41440.5666666667
138	6105.36666666667
139	15640.7666666667
140	18574.5333333333
141	41748.1333333333
142	-6777.23333333333
143	23587.8333333333
144	25160.5
145	-6398.8
146	-29098.0333333333
147	10323.6
148	2982.13333333333
149	-24585.7
150	-5310.63333333333
151	27808.7666666667
152	-20202.1833333333
153	-10318.7
154	-14905.6
155	-44742.7666666667
156	64050.0333333333
157	-10308.3
158	-22326.8
159	21687.2333333333
160	16809.6
161	1657.5
162	18567.7333333333
163	-9381.7
164	-27192.1333333333
165	-10043.8666666667
166	1882.4
167	22095.8333333333
168	19687.8333333333
169	-14545.7333333333
170	25197.9
171	-15538.7
172	48408
173	-8323.03333333333
174	-17576.2666666667
175	-749.066666666666
176	-4461.3
177	-9042.5
178	-17341.9
179	9833.2
180	20884.6666666667
181	3235.2
182	46723.9
183	-3918
184	-65431.9
185	-4806.8
186	-82323.6
187	24683.4666666667
188	46389.3333333333
189	-10496.4333333333
190	12823.7333333333
191	23120.1333333333
192	44221.7333333333
193	27426.5
194	42490.3
195	-51560.6666666667
196	7352.1
197	-15484.1666666667
198	-2402
199	-492.799999999999
200	27684.1333333333
201	-9802
202	289.200000000001
203	9444.5
204	-375.099999999999
205	54064.4
206	16298.6666666667
207	26111.7
208	-28798
209	1352.8
210	-5756
211	-3481.43333333333
212	12984.9333333333
213	27573.6
214	42467.5666666667
215	-4853.5
216	1158.10000000001
217	5576.96666666667
218	3427.1
219	5930.89999999999
220	-2403.3
221	14793.8666666667
222	33233.4333333333
223	-7369.16666666667
224	28622.7
225	-43004.5666666667
226	23208.3666666667
227	36675.4666666667
228	913.366666666669
229	-5264.03333333333
230	-8588.03333333333
231	20244.4
232	1494
233	-7272.90000000001
234	51718.1333333333
235	-4519.5
236	-12562.8
237	-10112.3666666667
238	11944.9666666667
239	100609.366666667
240	10731.7
241	-8070.5
242	14212.9
243	-18852.5333333333
244	18359.4333333333
245	-2931.7
246	-33092.8
247	-1447.86666666667
248	97546.8333333333
249	15243.1
250	2.10000000000036
251	30631.2
252	72605.0666666667
253	-1932
254	99932.6666666667
255	17756.3666666667
256	15311.6
257	-6950.93333333333
258	7529.1
259	38214.7666666667
260	-87220.2666666667
261	172.799999999999
262	-76582.9666666667
263	1770.4
264	561.866666666669
265	-54558.1666666667
266	-3455.7
267	6935.86666666666
268	-5786.3
269	5138.90000000001
270	16657.3333333333
271	25881.3
272	36950.2333333333
273	13666.3
274	72300.2666666667
275	81011.6
276	-17240.8
277	8894.8
278	-940.1
279	76029.3
280	46888.5666666667
281	-829.766666666663
282	353.73333333333
283	-9197.6
284	59373.8333333333
285	9960.56666666667
286	35317.3666666667
287	-4884.26666666667
288	7770.66666666667
289	-12495.3333333333
290	12684.6666666667
291	10198.9
292	-3740.53333333333
293	-8655.7
294	-47545.5
295	1009.6
296	31879.6
297	-7764.26666666667
298	24900.6333333333
299	-12740.8
300	-20399.0666666667
301	-10906.5333333333
302	-37212.4666666667
303	-1528.9
304	4804.5
305	39478.7666666667
306	21180.1
307	-3450
308	5048.53333333333
309	19129.6
310	28848.1333333333
311	-19968.6333333333
312	38585.5
313	2133.10000000001
314	23817.0666666667
315	18873.9
316	-18363.6333333333
317	9160.3
318	10193.7333333333
319	42588.2666666667
320	808.633333333331
321	27895.7666666667
322	337.199999999997
323	-4728.4
324	32699.3333333333
325	16820.6333333333
326	-3029.33333333333
327	-51418.3666666667
328	39102.4
329	41141.7333333333
330	15376.3
331	22415.8666666667
332	-20916
333	-4723.86666666667
334	-10456.9
335	6834.26666666667
336	-18785.7
337	15191.6
338	62.1000000000004
339	10534.8
340	-13920
341	7323.2
342	13200.8
343	-21169.8666666667
344	-19221.4666666667
345	43954.8333333333
346	75258.8
347	100508.633333333
348	45946.6666666667
349	7841.2
350	3074.26666666667
351	22611.7333333333
352	50288.6666666667
353	1936.83333333334
354	3078.96666666667
355	77187.6
356	50052.4
357	7601.2
358	40120.8
359	12058.6333333333
360	19238.6333333333
361	16318.5
362	-5353.83333333333
363	-13092.5
364	-4833.40000000001
365	-10946.9333333333
366	38066.7
367	3614.73333333334
368	13457.7
369	16166.3333333333
370	-3412.96666666667
371	-34782.7666666667
372	-16320.3
373	-10580.2666666667
374	5473.33333333333
375	78068.5333333333
376	14156.8
377	20242.0333333333
378	2940.7
379	5440.96666666666
380	31880.5333333333
381	-7052.93333333333
382	-11408.9666666667
383	14885.2
384	11868.9666666667
385	20402.5333333333
386	-59951.7
387	-11283.4666666667
388	16021.5
389	14001.2
390	17870.4
391	64718.1
392	-46331.3
393	-14047.0666666667
394	-87.6000000000058
395	-5356.56666666667
396	69622.4333333333
397	27915.7333333333
398	-20365.9
399	5311.5
400	31747.1666666667
401	40653.5666666667
402	52188.3
403	-25745.1
404	33036
405	34850.8
406	22919.5
407	-12924.5
408	-6942.93333333333
409	29666.5
410	24236.9333333333
411	-36176.5
412	21096.8
413	1711.73333333333
414	47254.1333333333
415	-18593.7
416	-5765.86666666667
417	17380.8
418	52096.9333333333
419	73199.7
420	10773.8666666667
421	27041.3333333333
422	9038
423	47812.5666666667
424	-26916.5666666667
425	-20837.6
426	22590.9666666667
427	23988.3
428	-41840.9666666667
429	-4768.8
430	10685.6
431	9277.3
432	1459.7
433	-17749.9666666667
434	6372.3
435	7817.46666666667
436	29307.6
437	22511.6
438	62576.4
439	3957.13333333334
440	12159.7666666667
441	36969.1
442	65799.6
443	-18292.3
444	15760.1333333333
445	20201.0666666667
446	5939.83333333334
447	15401.9666666667
448	8394.36666666666
449	28124.8
450	8138.13333333333
451	-8240.89999999999
452	38186.5666666667
453	2680.7
454	-37286.8666666667
455	14658.4333333333
456	12810.9
457	-4591.23333333333
458	96541.6
459	-8999.2
460	7004.26666666667
461	-15458.4
462	-11234.2666666667
463	-10303.6
464	21758.8
465	16083.2
466	29937.6
467	20135.2333333333
468	3548.8
469	-7120.8
470	-4426.26666666667
471	37786.8
472	-11444.8
473	-10026
474	30958
475	20946.2666666667
476	11547.3333333333
477	23725.7
478	-7300.8
479	14769.7333333333
480	10680.5333333333
481	24456.9333333333
482	32403.2333333333
483	84390.0333333333
484	-41990.9666666667
485	38688.3666666667
486	34688.8
487	30649.2
488	-5843.2
489	16022.8
490	6597.5
491	74051.7333333333
492	-2434.36666666667
493	-43898
494	-6419.9
495	-59016.0666666667
496	17174.3
497	-32246.7666666667
498	1764.56666666667
499	-6477.2
500	8190.3
501	-33268.3666666667
502	10361.9
503	-6282.7
504	56739.5
505	-47492
506	-28912.4666666667
507	15029.6333333333
508	-9725.2
509	-8847.33333333334
510	4511.5
511	10637.6
512	21159.3
513	3408.93333333333
514	12953.7
515	-3667.3
516	10098.2333333333
517	-3044.40000000001
518	17374.1
519	34419.6333333333
520	-20328.1333333333
521	8935.43333333333
522	25912.1333333333
523	5519.2
524	31974.1333333333
525	7079.46666666667
526	1365.5
527	-3505.3
528	-30951.0666666667
529	40717.6
530	-32689.7666666667
531	-51784.8666666667
532	10636.8
533	-2349.33333333333
534	-5286.13333333333
535	31542.1666666667
536	29096.7
537	10265.6
538	796.900000000001
539	13690.6666666667
540	32111.5
541	8506.53333333333
542	11125.7
543	16913.9666666667
544	116409.433333333
545	3407.73333333333
546	-90089.2666666667
547	-11978.3
548	-3393.33333333334
549	15869.7666666667
550	26836.9333333333
551	11210.5333333333
552	-3310.53333333333
553	2617.06666666667
554	-49073.4666666667
555	987.6
556	7290.8
557	45634
558	-9265.5
559	-34882.9333333333
560	10001.0666666667
561	6209.43333333333
562	-20288.8
563	-12755.9
564	5234.53333333334
565	37653.2
566	-17475.2666666667
567	4081.86666666667
568	7636
569	-13026.9666666667
570	-36606.5666666667
571	-5670
572	-40950.4
573	69586.9
574	7932.26666666667
575	-3399.46666666667
576	39459.7333333333
577	-31809.5
578	5251.06666666667
579	5907.33333333333
580	-11617.1
581	24463.7333333333
582	-32857.8666666667
583	15217.7333333333
584	1102.53333333333
585	-5631.73333333333
586	14716.8
587	22288.5333333333
588	-8131.09999999999
589	-33670.1333333333
590	47332
591	-57239.7666666667
592	18125.5666666667
593	17466.8333333333
594	15727.2
595	32442.8
596	18733.2
597	12092.8
598	17610.9
599	5331.23333333333
600	5643.3
601	-12089.1
602	10972.2666666667
603	-8562.9
604	-5528.1
605	16773.5
606	-76296.2666666667
607	-5766.53333333333
608	-135.433333333333
609	-5170.06666666667
610	11956.8
611	3454.8
612	4900.7
613	-7044
614	2181.6
615	78398.9333333333
616	29994.5333333333
617	5406.40000000001
618	-15871.8666666667
619	3756.63333333334
620	-6646.5
621	-29359.9
622	-29777.6
623	81077.3
624	-442.899999999994
625	11973.0666666667
626	16746.5333333333
627	3780.3
628	25715.7
629	3958.83333333334
630	44332.8
631	-12256.2666666667
632	2937.6
633	22470.8
634	12068
635	26504.6666666667
636	7680.4
637	48343.3333333333
638	40628.8
639	1976.8
640	-50033.7666666667
641	37155.7333333333
642	-19611.3333333333
643	7111.3
644	10782.1
645	-21763.8333333333
646	-14618.9333333333
647	-7572.3
648	1460.53333333333
649	3079.6
650	7037.6
651	-15273.6
652	22447.1
653	6730.66666666667
654	-2535.89999999999
655	-19908
656	-38841.1
657	9071.6
658	20977.8666666667
659	2459.2
660	10566.4
661	-24360.1333333333
662	-128.800000000003
663	12507.7333333333
664	-7803.6
665	-16375.8666666667
666	6276.96666666667
667	7394.4
668	33762.9333333333
669	-30344.9
670	31459.1
671	11535.5
672	-12420.9
673	7140
674	3195.86666666666
675	90803.7
676	-4930
677	23290
678	12431.4666666667
679	38028.7666666667
680	14542
681	5734.4
682	-25942.5666666667
683	1335.2
684	25540.6333333333
685	7887.73333333333
686	43935.1
687	14427.2
688	-2386.8
689	-1366.8
690	31741.2
691	20266.8
692	151361.1
693	-33080.6666666667
694	35049.2
695	4125.1
696	22588.5
697	6021.7
698	7843.73333333334
699	8309.2
700	115734.1
701	61953.4666666667
702	41487.3
703	6882.13333333333
704	20759.8666666667
705	-6743.03333333333
706	41408
707	20517.2333333333
708	50470.7
709	28060.6666666667
710	29388.1333333333
711	27452.4
712	42955.2
713	29701.7333333333
714	1492.9
715	-3178.8
716	19877.5666666667
717	-13933.3333333333
718	23601.7333333333
719	18463.3333333333
720	-17222.2333333333
721	45334.0333333333
722	60542.7666666667
723	23520.5333333333
724	51922.5666666667
725	11918.4
726	87775.3666666667
727	8093.5
728	-10535.0666666667
729	82933.3333333333
730	-42660.2666666667
731	57542.5333333333
732	37209.2
733	6423.6
734	4119.16666666666
735	-3443.7
736	45698.9
737	34428.9
738	-93105.5
739	-10016.3666666667
740	8234.76666666667
741	27417.3
742	-18940.8
743	-15052.3
744	-41419.7666666667
745	47554.4
746	-15218
747	52307.4666666667
748	15378.8333333333
749	28801.3333333333
750	5687.36666666667
751	61278.9333333333
752	13668.9333333333
753	-23695.2
754	20169.4666666667
755	36364.5333333333
756	16427.5
757	13690.1
758	23038.9333333333
759	16792.9
760	14455.2
761	18595.6
762	12092.4333333333
763	-38725.6
764	9556.1
765	12582.9333333333
766	-1674
767	33590.9333333333
768	78709.5
769	-4024
770	13953.3666666667
771	16670.4333333333
772	36442
773	11855.6
774	61786.6333333333
775	-5837.6
776	31349.3
777	-7464.3
778	9011.6
779	88854.6666666667
780	32487.2333333333
781	-22.9333333333343
782	12789.7333333333
783	25654.0333333333
784	-1136.7
785	59010.6666666667
786	22791.4333333333
787	41912.8
788	-5271.33333333333
789	15013.7
790	39937.3
791	-8993.2
792	15600.2333333333
793	21504.3
794	5134.53333333333
795	3170.3
796	5977.7
797	7136
798	3557.33333333334
799	11510.8
800	34634.7
801	28747.6333333333
802	7746.4
803	87126.1
804	36155.7666666667
805	14729.7
806	9701.9
807	58152.3
808	686.400000000001
809	-31986
810	39672.2666666667
811	-10180.4
812	-7511.2
813	33723.4333333333
814	949.866666666667
815	18215.2
816	8675.6
817	1180.23333333333
818	10023.6
819	-3172.60000000001
820	95.1666666666642
821	-21604.5333333333
822	7849.03333333333
823	-58488.8
824	-32879.5
825	-3354.4
826	-13068.1
827	43017.3
828	32473.3
829	4954.4
830	-29718.3666666667
831	-4601.5
832	-58311
833	5726.96666666666
834	21429.6
835	-19238.4
836	17321.5
837	8430.66666666667
838	-43727.2666666667
839	774.766666666666
840	-34254.1
841	38380.5666666667
842	31767.5
843	-26346.1
844	32491.2
845	43554.9333333333
846	36079.3
847	-23666.6666666667
848	-10435.5
849	-8437.16666666667
850	2122.63333333333
851	-6182.46666666666
852	-1521.3
853	66468.2666666667
854	-1133.2
855	5758.9
856	8410.4
857	47865.6333333333
858	24679.1666666667
859	-22979.3666666667
860	-1627.96666666667
861	24223.7666666667
862	-16151.4
863	721.199999999999
864	-15410.3666666667
865	-7276.36666666666
866	24836.4
867	29749.2
868	16873.0333333333
869	-2992.03333333333
870	9556.66666666667
871	-67015.4666666667
872	-17189.8
873	380.766666666666
874	20250.3
875	-21903.0666666667
876	9874.16666666666
877	9462.66666666667
878	-19888.2666666667
879	15337.7333333333
880	-7519.76666666666
881	20159.9
882	-44317.2
883	83077.6
884	6407.6
885	44761.2
886	-5905.5
887	-1198.66666666666
888	6374.53333333334
889	-14586.1
890	-12158.3666666667
891	17294.5333333333
892	12160.2666666667
893	1724.26666666667
894	-15313.0666666667
895	-35258.6
896	-3760.36666666666
897	41503.3333333333
898	-10574
899	6474.66666666666
900	-19191.0666666667
901	63641.8666666667
902	22781.3666666667
903	-2105.89999999999
904	-16725.4333333333
905	49665.3
906	-12073.3
907	2885.06666666667
908	-13570.5
909	-16870.9333333333
910	-2606.26666666667
911	-25901.6333333333
912	59897.3
913	-37374.7666666667
914	-9301.7
915	101937.166666667
916	22422.8
917	-1349.3
918	7085.86666666667
919	33372.4
920	2930.8
921	47764.5
922	19596.9666666666
923	15108.8
924	34604.8
925	-15557.4666666667
926	7844.93333333333
927	1749.5
928	22009.1666666667
929	2658.76666666667
930	5593.6
931	-29230.7666666667
932	-3103.2
933	43225.6
934	-1054.86666666667
935	16108.7
936	6741.2
937	-15690.6666666667
938	7333.3
939	31120.2666666667
940	16458.6333333333
941	50424
942	71451.1666666667
943	4909
944	-4716.7
945	35431.7333333333
946	45915.4666666667
947	-18031.6
948	19294.9666666667
949	13719.2333333333
950	8925.2
951	7247.73333333333
952	55473.0333333333
953	4116.7
954	-79367.3666666667
955	7620.5
956	-5557.6
957	14214.4
958	36539.1
959	76321.4333333333
960	12984.6333333333
961	33869.6
962	26686.1333333333
963	23940.4
964	-6322
965	-3241.6
966	-19634.8333333333
967	-49331.4
968	-713.733333333334
969	3544.5
970	-1374.7
971	46201.4333333333
972	17388.8
973	-4888.3
974	12277.7666666667
975	-22847.0666666667
976	-5469.86666666667
977	-2100
978	-114600.8
979	8081.7
980	34376.2666666667
981	-15030.4
982	-75181.4666666667
983	6703.9
984	-10883.1
985	-6869.43333333333
986	17920.8
987	31886.1333333333
988	10256.3
989	-10295.7333333333
990	-16688.7666666667
991	30683.1
992	10601.0333333333
993	15303.8333333333
994	56575.1
995	-45952.2666666667
996	2212.16666666666
997	-3019.89999999999
998	-4015.6
999	48650.5333333333
1000	34.0999999999985
