# Supplementary material for: Chromosome Copy Number Variation and Control in the Ciliate Chilodonella uncinata
Source: PLoS One. 2013 Feb 20;8(2):e56413. doi: 10.1371/journal.pone.0056413 (PMC3577910; doi:10.1371/journal.pone.0056413)
Supplement: Dataset S1 — Chromosome copy numbers from the experimental and simulated cell lines of Dataset of Chilodonella uncinata . dataset.zip is a compressed file. exp_data.csv contains the experimental data derived from qPCR analyses (Cell.line = original cell line; Time = time point of the DNA extraction; DNA.extract = DNA extract replicate; Gene = macronuclear chromosome; CNPC = copy number of the macronuclear chromosome per cell). The remainder of the CSV files are from the simulations. Each CSV file contains data on 1000 simulations where the change in variance from initial to final for each simulation is stored under column ‘x’. See _readme.txt in the compressed file dataset.zip for documentation of the file names. (ZIP) [file pone.0056413.s002.zip › dataset_S1/EF_omega0.96.csv]

	x
1	18055.2
2	28685.2333333333
3	46428.4
4	11783.5
5	8672.13333333333
6	7437.36666666667
7	74299.1
8	408.799999999996
9	23876
10	19868.4
11	-27601.3333333333
12	6821.83333333334
13	-16988.8
14	-5478.1
15	-9311.06666666667
16	-31043.6
17	-5382.7
18	-32582.5333333333
19	6850.16666666667
20	-3878.16666666667
21	743.466666666667
22	13456.5333333333
23	-1493.86666666667
24	14849.0333333333
25	-21579.7666666667
26	-25172
27	32371.7333333333
28	-47112.5666666667
29	-19140.3666666667
30	-4574.26666666667
31	-9165.23333333333
32	5266.39999999999
33	-29235.3666666667
34	-12686.4666666667
35	6899.73333333333
36	-8120.7
37	15250.5666666667
38	8135.83333333334
39	40789.2
40	6758
41	10587.7
42	32383.5
43	32164.2333333333
44	7473.06666666666
45	-9287.23333333334
46	17087.5666666667
47	-32188.7
48	-43196.8666666667
49	30845.3333333333
50	36527.1666666667
51	-1746.39999999999
52	3146.3
53	49121.3
54	10814.3666666667
55	10319.6
56	57075.2
57	-5681.43333333333
58	-4947.1
59	-2205.6
60	15592.5
61	858.299999999999
62	3919.86666666666
63	42788.5333333333
64	1947.73333333333
65	-12449.4333333333
66	42119.9
67	61445.7666666667
68	8656.26666666667
69	18055.6
70	-7918.8
71	10807.5
72	9539.7
73	12948.3
74	-20783.9
75	-24737.3666666667
76	10244.5
77	-4925.33333333333
78	-32460.1
79	-28137.3666666667
80	3168.83333333333
81	29018.1333333333
82	2751.86666666667
83	4298
84	55575.4666666667
85	22683.5666666667
86	-67828.7666666667
87	26891.5
88	17315.3666666667
89	3768.9
90	-12276.3
91	33593.2
92	23046.6333333333
93	1702.8
94	13303.3666666667
95	-9862.03333333333
96	3412.3
97	-6218.43333333333
98	8468.5
99	9774.3
100	-129.600000000002
101	-10159.0666666667
102	-606.966666666664
103	51813.6
104	-4530.1
105	1934.4
106	-18397.5
107	7708.76666666666
108	17674.9333333333
109	-14408.1666666667
110	-17449.0666666667
111	-6207.1
112	56830.5
113	-21992.5666666667
114	-8851.46666666667
115	-5450.23333333333
116	-8742.4
117	-12066.9333333333
118	-29603.2
119	-9143.56666666667
120	27716.8
121	8655.2
122	5397.59999999999
123	25142.8
124	44290.0333333333
125	-14237.7666666667
126	99570
127	41270
128	53424.8
129	35652.1
130	-645.566666666666
131	-7317.2
132	11029.7666666667
133	-11526.8333333333
134	41780.9333333333
135	92465.5
136	-30430.5666666667
137	16721.3333333333
138	20939.6
139	37364.9333333333
140	-2649.1
141	39843.2
142	9188
143	4174.26666666667
144	11360.1333333333
145	-22915.4666666667
146	12123.7666666667
147	13668
148	11027.1
149	-72023.8666666667
150	-91562.15
151	-28321.9
152	63680.1333333333
153	38583.5
154	4630.5
155	19862.7
156	40794.9666666667
157	1123.43333333333
158	-12207.6
159	-15969.2
160	12987.6
161	4454.43333333333
162	14765.6333333333
163	57019.7333333333
164	175.333333333332
165	50392.2666666667
166	444
167	-30860.4333333333
168	26247.9666666667
169	-25544.8
170	19591.3333333333
171	20546.4
172	-2363.23333333333
173	48043.3666666667
174	6406.8
175	-3646.26666666667
176	4589.56666666667
177	30961.9
178	-15556.8
179	-26298.1
180	2064.63333333334
181	-46493.3
182	17086.8333333333
183	-5676.4
184	-37873.4666666667
185	-6566.3
186	43735.3
187	-53648.3666666667
188	-18652.9333333333
189	14980.1
190	-20301.3333333333
191	99783.7
192	5239.46666666666
193	-30431.2
194	15813.3666666667
195	-39136.9666666667
196	5235.6
197	22700
198	36505.7666666667
199	9194.36666666667
200	78298.3666666667
201	1297.2
202	-62092.2
203	20579.7666666667
204	10019.4666666667
205	-10251.2
206	5807.9
207	11492.8
208	-12198.4
209	-25188
210	1966.96666666667
211	212636.133333333
212	1083.5
213	3514.4
214	8325.86666666666
215	8616.56666666667
216	77436.1333333333
217	-13142.7666666667
218	11334.5333333333
219	-102990.166666667
220	6508.43333333333
221	12048.8333333333
222	22997.7
223	-1487.6
224	4970.4
225	28552.8333333333
226	-7025.5
227	53056
228	-14210.3
229	22923.6
230	8905.5
231	19583.2
232	13812.8
233	1375.3
234	25.5999999999985
235	-12368.6333333333
236	-24729.7333333333
237	83937.6
238	20143.7
239	17296.8
240	3124
241	-3040.7
242	13546.4
243	-14611.4666666667
244	18868.9666666667
245	12707.3333333333
246	-27629.6
247	-8370.26666666667
248	6585.1
249	3089.5
250	34383.3
251	12356
252	61272.5
253	1403.6
254	-3574.1
255	-8021.6
256	5218.53333333333
257	21468.2666666667
258	3817.3
259	39962.9333333333
260	25888.1333333333
261	6631.9
262	21414.9333333333
263	5045.6
264	-3574.8
265	-46204.1333333333
266	72433.9
267	7086.93333333333
268	-6809.60000000001
269	-11403.6
270	160.5
271	34610.4
272	-7007.36666666666
273	7334.03333333333
274	20956.3
275	-2683.43333333333
276	-8719.36666666666
277	7076.66666666666
278	-30196.1
279	3668.5
280	40757.4666666667
281	-17222.2666666667
282	39600.6333333333
283	3970.43333333333
284	-4081.96666666666
285	4432.8
286	-23039.9
287	-135537.083333333
288	58708.1666666667
289	61467.0666666667
290	9454.10000000001
291	-3424.56666666667
292	-46954.0666666667
293	16946.3
294	-9715.5
295	92989.3
296	8349.7
297	-9701.73333333333
298	3651.73333333333
299	59146.1666666667
300	609.5
301	45368.7
302	44018.8
303	-22632.1333333333
304	31333.2
305	-2902.36666666667
306	10289.1
307	16423.4666666667
308	1862.53333333333
309	-27625.4666666667
310	17761.9
311	15522
312	7671.3
313	17823.5666666667
314	17454.2333333333
315	21340.1666666667
316	12453.8333333333
317	-3396.53333333333
318	-561.066666666666
319	10483.6
320	-31805.1
321	1156.93333333333
322	-21077.0666666667
323	1984.8
324	-10196
325	5145.5
326	-78176.7666666667
327	5641.1
328	8536
329	-820.666666666666
330	8686.13333333334
331	14720.1333333333
332	-37579.7
333	55828.9333333333
334	25556.9
335	-32779.9
336	77103.4666666667
337	-29540.9
338	-74126.7
339	9954.4
340	20987.6
341	2533.2
342	21397.1
343	17478.6666666667
344	-3915.5
345	70339.5
346	-17584.4666666667
347	-1929.5
348	-18133.5666666667
349	-21341.5666666667
350	-1114
351	30876.7
352	-6687.5
353	-17056.0333333333
354	-17572.4333333333
355	1647.2
356	47222.7
357	30566.9
358	9585.86666666666
359	15738.2333333333
360	36298.3
361	-23296.1333333333
362	20980.2333333333
363	29846.1
364	5502.13333333334
365	2626.8
366	4420.53333333333
367	9563.23333333333
368	25200.7
369	31674.3
370	-41556.8
371	-21843.8666666667
372	51522.8333333333
373	37332.8
374	-7049.3
375	18846
376	2946.9
377	-11857.2
378	631.700000000001
379	6495.96666666667
380	-1140.4
381	-41692.1666666667
382	-2863.73333333333
383	-40.8000000000029
384	17224.4
385	21498.8
386	1698.56666666667
387	-1856.93333333333
388	19623.1
389	-6157.46666666667
390	13347.9
391	25472
392	-19935.5666666667
393	43210.2666666667
394	2879.1
395	18840.8333333333
396	73124.8333333333
397	22223.7
398	13260.5333333333
399	2985.2
400	-8183.7
401	156048.5
402	-21164.4666666667
403	6758.8
404	-3684.46666666667
405	33166
406	-31063.0666666667
407	13690.3
408	25470.8
409	5377.16666666667
410	10100.4
411	8886.4
412	6481.1
413	2013.96666666667
414	-965.900000000001
415	1857.3
416	47174.3
417	2887.03333333334
418	-11808.1333333333
419	73915.6
420	-44811.5666666667
421	18089.2
422	7299.5
423	-11747.8666666667
424	-26845.3333333333
425	18570.4
426	-5809.2
427	17779.7
428	15966.8
429	-13475.6666666667
430	187.866666666667
431	11762.3
432	15222.3666666667
433	-14597.5
434	5654.8
435	13190.5666666667
436	54795.7
437	-55378.4666666667
438	-7363.03333333334
439	-7235.83333333334
440	18911.3333333333
441	58584.4
442	-6677.06666666667
443	5121.2
444	379.899999999994
445	-29743.5666666667
446	21666
447	-24065.9
448	-7364.4
449	-36323.0666666667
450	15142.4333333333
451	24477.3333333333
452	45512.4
453	3918.36666666666
454	-15219.6
455	60690.5333333333
456	15839.8666666667
457	1141.36666666667
458	-18732.9
459	23037.2
460	-136.433333333334
461	-3109.36666666666
462	44726.1333333333
463	21666.1666666667
464	11905.7333333333
465	-7476.39999999999
466	-11.0333333333328
467	31729.6
468	87618
469	13920.8
470	-16584.7
471	26570.9666666667
472	-9709.39999999999
473	4905.6
474	22096.6666666667
475	-22845.8
476	-10230.4
477	-33223.8333333333
478	63538.7666666667
479	-10936.2666666667
480	52860.8
481	18307.7
482	64020.7
483	-40141.7
484	-10391.3666666667
485	14758.5666666667
486	31804.5333333333
487	9794.4
488	45605.4666666667
489	-1166.8
490	8316.8
491	16512.5333333333
492	2336.5
493	8188.8
494	14959.9
495	-31038.2666666667
496	34775.4333333333
497	21136.8
498	25442.2666666667
499	-8514.96666666667
500	129.199999999997
501	11276.5
502	-6043.6
503	5121.89999999999
504	21656.5666666667
505	942.433333333331
506	-2029.03333333333
507	-2751.5
508	-31295.4
509	-3596.43333333333
510	7682.93333333333
511	48.5333333333347
512	-18720.8
513	37618.6666666667
514	-7145.86666666667
515	-265.200000000001
516	3438.76666666667
517	18700.9
518	-9648.8
519	12914.9
520	-2683.9
521	33345.1666666667
522	-34536.1666666667
523	-14232.5333333333
524	-4721.86666666667
525	-7340.7
526	96999.0333333333
527	-19220.1666666667
528	10997.3333333333
529	10228.1
530	-3326.83333333334
531	19262.3
532	-2456.8
533	12455.9
534	33321.7
535	-3699.23333333333
536	68734.2333333333
537	10917.9
538	8301.1
539	111681.3
540	-37520.8333333333
541	-41685.0666666667
542	23303.3333333333
543	-19836.9
544	24206.0333333333
545	39844.0333333333
546	-8320.8
547	-19904.9
548	-12163.9
549	31790.4
550	-12446.9666666667
551	-10804.7
552	16033.9
553	9435.7
554	22141.4666666667
555	-6348.8
556	5512.13333333334
557	24794.1666666667
558	6425.23333333333
559	-769.200000000001
560	8807.23333333334
561	37805.6
562	10154.1
563	-10414.6666666667
564	11726.2666666667
565	-5699.16666666667
566	4976
567	-744.400000000001
568	32685.6
569	33586.1
570	-7698.4
571	23454.6333333333
572	7232.3
573	-8657.1
574	3475.6
575	32934.1666666667
576	44682.4
577	-14508.5
578	35946.5333333333
579	-73950.5666666667
580	27962.7
581	44304.5
582	15949.3333333333
583	2125.96666666667
584	-1239.60000000001
585	16106.1333333333
586	-10706.1333333333
587	13098.3
588	13803.5
589	4272.56666666667
590	-26675.6
591	44601.1
592	-4823.3
593	93995.1666666667
594	6066.5
595	-1046.1
596	-1971.73333333333
597	27610.8
598	14436.6666666667
599	36664.2666666667
600	28816.6333333333
601	-31069.6666666667
602	-20466.5666666667
603	5586
604	46253.8666666667
605	-14425.1
606	40055.4666666667
607	11237.8666666667
608	24406.1333333333
609	6661.06666666667
610	-11750
611	141.599999999999
612	-20626.7
613	16816.6333333333
614	16824.8
615	10766.9666666667
616	2474.5
617	8654.63333333333
618	20232
619	-14460.7666666667
620	6661.9
621	-21308
622	6610.83333333333
623	36661.0333333333
624	8575.7
625	-10449.6
626	-8457.26666666667
627	43580.9666666667
628	-15536
629	32227.9
630	-24726
631	16502.4
632	4698.7
633	-549.200000000001
634	-23637.3
635	4388.4
636	4926.1
637	-44657.2
638	4928
639	7267.83333333333
640	15274.8333333333
641	5547.2
642	15426.3666666667
643	-13676.2666666667
644	-17491.9
645	3563.60000000001
646	-16264.1
647	-15738.4
648	-2956
649	-21096
650	-4787.1
651	27890.1666666667
652	-22013.9
653	2658.9
654	-20301.0666666667
655	19433.8666666667
656	-7989.1
657	258.433333333334
658	-12940.7
659	3187.6
660	849.866666666669
661	25282.8
662	-46973.7666666667
663	15617.7
664	90745.8333333333
665	-20445.7333333333
666	26182.4333333333
667	-10800.8
668	-6305.2
669	26348.2333333333
670	-37594.0333333333
671	19197.7
672	2599.2
673	3853.76666666666
674	-747.366666666667
675	89243.7333333333
676	-29288
677	-28446.5
678	3777.2
679	-12523.5666666667
680	7510
681	2725.2
682	1335.2
683	7911.6
684	-15322.4333333333
685	4907.83333333334
686	-3042.96666666667
687	6273.90000000001
688	-41543.7
689	26026.4
690	7027.1
691	52014.5
692	66195.5
693	41276.2666666667
694	-1158.93333333333
695	-11652.8
696	-7459.96666666667
697	32352.4
698	4521.9
699	-21937.7666666667
700	-294.266666666666
701	12141.7
702	5620.3
703	-11858.7666666667
704	25852.3
705	17808.2666666667
706	7874.5
707	25965.6
708	-32198.7666666667
709	-256.966666666667
710	2331.03333333333
711	-7818.8
712	-23438.6666666667
713	8399.6
714	18394.1666666667
715	23918.5333333333
716	18774
717	-59233
718	44519.1
719	37382.2666666667
720	2226.63333333334
721	26345.6333333333
722	7139.7
723	-3121.1
724	-1975.2
725	25080.2333333333
726	28089.6
727	22184.9
728	880.399999999998
729	-15992.1
730	40932.9
731	7389.6
732	46099.4666666667
733	180
734	13893.5666666667
735	-13236
736	6913.33333333333
737	-44097.5
738	-6087.86666666667
739	-11722.5333333333
740	-26445.5666666667
741	-64616.3
742	14306.8
743	-1514.4
744	-28244
745	-50323.8666666667
746	7856.1
747	13350.1
748	8287.3
749	41875.2
750	26248.6666666667
751	14636.8
752	-34395.5
753	26788.3
754	-1473.89999999999
755	-19563.0666666667
756	1678.03333333333
757	71767.8333333333
758	32530.1666666667
759	-42186.2666666667
760	-29282.2666666667
761	23546.3
762	-15102.8333333333
763	23654.2666666667
764	37658.5
765	18390.5
766	-12210.3
767	18259.3333333333
768	67915.2
769	104285.1
770	10562.9333333333
771	14595.2
772	-17758.2666666667
773	8524.13333333333
774	12955.3666666667
775	3942.4
776	-13763.4666666667
777	-11708.7666666667
778	-133.899999999998
779	-3450.43333333333
780	73871.6
781	-6019.2
782	-1128
783	12521.1
784	18418.3
785	767.200000000004
786	5066.8
787	-19884.9333333333
788	34094.2666666667
789	3274.3
790	5754.8
791	19262
792	22534.2333333333
793	8854.5
794	-5982.40000000001
795	-9177.9
796	-3289.1
797	4344.76666666667
798	-9717.2
799	18071.6
800	4788.96666666667
801	10822.4
802	6486.8
803	85294.8
804	3997.60000000001
805	16137.1666666667
806	4265.93333333333
807	54230.1333333333
808	-10817.6
809	199.566666666666
810	549.233333333334
811	-3002.4
812	62545.9
813	-3425.73333333333
814	1969.33333333333
815	-7332.4
816	-22901.8666666667
817	-11136.3666666667
818	15176.1333333333
819	3737.5
820	-9549.26666666667
821	20402.4
822	26674.8
823	6969.6
824	-3875.56666666667
825	-26154.7666666667
826	10490.1333333333
827	6363.6
828	-26679.3666666667
829	-90.6666666666679
830	47278.0333333333
831	-51068.8
832	58568.0333333333
833	-4768
834	42110.4333333333
835	536.099999999999
836	-22899.6
837	45051.9
838	5747.06666666667
839	12400.3
840	1457.73333333333
841	13597.3
842	19072.3
843	27536.9333333333
844	23707.6
845	-7203.1
846	35990.4333333333
847	11609.8666666667
848	51479.1
849	3224.03333333333
850	30054.8
851	22069.6333333333
852	2369.5
853	45763.4333333333
854	1393.33333333333
855	-320
856	-107868.966666667
857	-24981.1
858	12585.2
859	16653.1666666667
860	-1411.33333333333
861	22906.8
862	46450.2333333333
863	-8593.16666666666
864	26438
865	46085.3
866	3719.96666666667
867	46528.6666666667
868	7692.7
869	8090.36666666666
870	4384.5
871	-32455.2333333333
872	-6369.03333333333
873	17790.9
874	2622.26666666667
875	24327.2
876	4449.7
877	-5522.1
878	2485.06666666667
879	9207.06666666667
880	19393.2
881	-55880.0333333333
882	-64935.7666666667
883	2540.8
884	1218.16666666666
885	2773.2
886	-12134.9
887	24715.0666666667
888	19357.5
889	2275.96666666667
890	-17589.9
891	-3885.96666666667
892	51820.7
893	13104.4
894	12492.5
895	-97743.8666666667
896	31798
897	42484.5333333333
898	22660.1666666667
899	5430
900	-26407.3
901	45744.6333333333
902	39723.9
903	9140.9
904	9142
905	73673.6
906	24693.3
907	-7970.36666666667
908	40381.6
909	-6679.6
910	31899.0333333333
911	-5890.66666666667
912	-10435.9666666667
913	2474.8
914	55680.4
915	49645.6
916	17881.7
917	-57897.3666666667
918	24785.5
919	-14352.8
920	-24119.8333333333
921	9216.7
922	-28050.4666666667
923	-5924.56666666667
924	42002.9
925	22748
926	42901.6
927	29897.9
928	-10723.1
929	87241.1
930	-13643.3333333333
931	19040.6333333333
932	3077.43333333333
933	30560
934	16090.5666666667
935	-12856.9666666667
936	18071.5
937	-63368.7666666667
938	10102.7
939	1792.4
940	30419.2
941	74425.2
942	-21034.7666666667
943	-6444.76666666667
944	20364.8333333333
945	29396.1
946	45725.9
947	-10737.5666666667
948	17713.7333333333
949	-6635.46666666667
950	28077.6
951	-10623.1
952	10307.1666666667
953	-24013.3
954	-27516.4
955	-14653.2333333333
956	20238.3666666667
957	74510.6666666667
958	-101660.1
959	28655.9
960	-70563.5666666667
961	1933.83333333333
962	9415.59999999999
963	18288.1
964	-99644.1666666667
965	18923.3333333333
966	55.6999999999971
967	-15697.4
968	-15827.6
969	18548
970	58222.1
971	73413.3666666667
972	13843.7
973	63664
974	-32363.2
975	56831.8666666667
976	17802.3
977	-43495.1666666667
978	-1911.06666666667
979	3092.8
980	-19340.4
981	107823.1
982	22807.6
983	-72489.6666666667
984	1552.03333333333
985	-19247.5666666667
986	-5431.83333333334
987	10260.8333333333
988	125769.333333333
989	49188.4333333333
990	1357.63333333333
991	115750.266666667
992	11345.3333333333
993	-55609.1
994	15851.3
995	42883.7
996	-9775.56666666667
997	27668.2666666667
998	944.366666666665
999	49302
1000	9195.2
