# Supplementary material for: Chromosome Copy Number Variation and Control in the Ciliate Chilodonella uncinata
Source: PLoS One. 2013 Feb 20;8(2):e56413. doi: 10.1371/journal.pone.0056413 (PMC3577910; doi:10.1371/journal.pone.0056413)
Supplement: Dataset S1 — Chromosome copy numbers from the experimental and simulated cell lines of Dataset of Chilodonella uncinata . dataset.zip is a compressed file. exp_data.csv contains the experimental data derived from qPCR analyses (Cell.line = original cell line; Time = time point of the DNA extraction; DNA.extract = DNA extract replicate; Gene = macronuclear chromosome; CNPC = copy number of the macronuclear chromosome per cell). The remainder of the CSV files are from the simulations. Each CSV file contains data on 1000 simulations where the change in variance from initial to final for each simulation is stored under column ‘x’. See _readme.txt in the compressed file dataset.zip for documentation of the file names. (ZIP) [file pone.0056413.s002.zip › dataset_S1/EF_omega0.98.csv]

	x
1	-13181.3
2	-6496.3
3	-22296.8
4	18382.4
5	-7740.63333333333
6	15282.8
7	227.066666666666
8	14296.1
9	44944.1333333333
10	-5648.03333333333
11	9626.76666666666
12	15609.6
13	5366.36666666667
14	41411.0333333333
15	84063.1
16	-22832.1
17	-6330.3
18	20830.7
19	18515.3333333333
20	26328.9666666667
21	29371.4666666667
22	4096.5
23	1022.7
24	8324.73333333333
25	-1631.3
26	-6668.9
27	37843.0666666667
28	-12122.8
29	31359.1
30	-40461.7
31	6296.96666666667
32	-1154.1
33	3964.8
34	73683.2
35	6152.36666666667
36	53805.9
37	-15117.3666666667
38	14594.1666666667
39	-4959.5
40	-2898.76666666666
41	-5387.86666666666
42	33876.6666666667
43	19773.2333333333
44	8446.89999999999
45	-22634.9666666667
46	-42886
47	7512.8
48	-7912.93333333333
49	54297.3333333333
50	-20542.0666666667
51	28722.7
52	57246
53	39121.1666666667
54	42713.9666666667
55	15409.8666666667
56	51799.8666666667
57	-20982.9666666667
58	-14142.1666666667
59	56613.2
60	13066.1666666667
61	71459.6
62	-15977.6666666667
63	16218.8
64	-14797.9
65	26099.9
66	27996.5333333333
67	14111
68	-959.299999999999
69	-4570.8
70	10198.4
71	48748.5
72	7353.33333333334
73	-9660.1
74	-12696.8
75	3969.2
76	8719.60000000001
77	7126.5
78	8572.13333333334
79	-8996.5
80	-2089.96666666666
81	4180
82	49114.9
83	-15583.7
84	-9964.4
85	11960
86	12355.7333333333
87	-22126.2666666667
88	22809.8666666667
89	-28784.7
90	-20559.8
91	25439.7333333333
92	30860.7
93	22043.2
94	-10490.6666666667
95	-347.46666666666
96	37406.7666666667
97	-24434.1
98	-775.866666666669
99	2127.2
100	2763.46666666666
101	24028.5
102	67302.8
103	11.7000000000007
104	1461.7
105	11091.6
106	-5896.4
107	-11793.1
108	-25087.7333333333
109	-13868.2666666667
110	-8342
111	38444
112	19291.7333333333
113	-42803.4666666667
114	2464.83333333334
115	20292.2666666667
116	35468.9
117	-26607.2
118	13870.1
119	14403.1
120	19070.8333333333
121	9915.16666666667
122	-7301.06666666667
123	22351.7
124	31865.7
125	-12657.2
126	-2997.86666666667
127	43467.7666666667
128	20160.1333333333
129	6067.83333333334
130	5943.86666666667
131	-5986.1
132	14950
133	26156.2666666667
134	-10763.7
135	-1504
136	-68643.6166666667
137	-34882.2666666667
138	42432.8
139	5299.9
140	-21992.2333333333
141	3481.2
142	30248.1666666667
143	-8066.3
144	3002.83333333333
145	-6382.5
146	3830
147	-18456.5
148	-15567.9666666667
149	-6495.1
150	1777.9
151	5279.7
152	3123.56666666667
153	72656.8
154	16547.4666666667
155	32589.7
156	19232.3
157	21437.7666666667
158	6679.3
159	16514.1333333333
160	6693.33333333334
161	-28300.7666666667
162	-17926.3666666667
163	12319.7
164	58884.5
165	3751.6
166	-15678.6666666667
167	84679.8333333333
168	-4647.7
169	-13528.2
170	16732.5
171	6882.5
172	-11556.3
173	-623.300000000003
174	6937.2
175	18488.9333333333
176	9665.5
177	2275.23333333333
178	-503.199999999999
179	-24794.9
180	140.800000000001
181	-47691.1
182	34881.6
183	-70506.2666666667
184	31476.1333333333
185	18165.6
186	-30619.4666666667
187	-19532
188	16164.9666666667
189	9669.6
190	4614.63333333333
191	-4945.59999999999
192	17089.0333333333
193	9737.5
194	-15858.4
195	15332.1333333333
196	57006.5666666667
197	-4892.76666666667
198	44136.7666666667
199	-6899.7
200	49858
201	1578.1
202	44257.6333333333
203	2841.2
204	31273.3
205	-23295.9
206	18422.6666666667
207	4017.46666666667
208	13420.3
209	8933.2
210	15767.1
211	35787.2
212	-5877.96666666667
213	1048.63333333334
214	19794.3
215	-20234.9666666667
216	-5690.05
217	18647.9
218	8453.2
219	4611.89999999999
220	-716.133333333333
221	-2729.2
222	-26218.5333333333
223	6055.46666666667
224	49834
225	-7423.96666666667
226	-1321.73333333333
227	13267.6
228	-16521.9
229	-56015.1666666667
230	9626.8
231	-35101.7
232	-8288
233	27852.4
234	15715.8333333333
235	570.933333333334
236	13927.6
237	16928.4333333333
238	-6114.4
239	937.199999999997
240	-12590.2
241	7992.3
242	21125.0333333333
243	-33569.4
244	2159.86666666666
245	54194.4
246	46147.6
247	3760.36666666667
248	8412.5
249	-22232.6666666667
250	-25170.5
251	23157.7
252	28890.4333333333
253	32613.2
254	-277.199999999997
255	2103.5
256	-5458.5
257	6617.6
258	24124.4
259	-8522.86666666667
260	86510
261	9448.4
262	29937.0666666667
263	31055.1666666667
264	2659.33333333333
265	4061.06666666667
266	12256.9666666667
267	-2764.39999999999
268	19962.5
269	31420.4
270	-15570.5
271	-9896.16666666667
272	12524.0333333333
273	11420.8
274	39058.7
275	26956.4
276	55534.4
277	18162.4
278	39835.2
279	-96530.9666666667
280	8436.8
281	-36.5
282	48476.8333333333
283	6381.06666666667
284	-7277.73333333333
285	18218.3
286	15659.2
287	-17935.1
288	-79115.8666666667
289	16428
290	2724.3
291	-14941.2
292	11342.9
293	27146
294	8147.3
295	71471.1666666667
296	-4020.66666666667
297	8231.6
298	80238.1333333333
299	38394.1333333333
300	-10406.2666666667
301	-19623.5
302	-11106.4
303	-237.599999999999
304	11210.7
305	-3880.53333333333
306	-6874.46666666667
307	81161.2
308	3409.5
309	23678.6666666667
310	-771.03333333334
311	-8260.83333333333
312	4218.43333333333
313	-2344
314	21192
315	39194.1333333333
316	2638.96666666667
317	6376.4
318	-15704.7
319	47137.3
320	2252.63333333333
321	-8020
322	6891.73333333333
323	-30866.6666666667
324	4339.3
325	-1967.2
326	-41537.6666666667
327	5867.3
328	16395.2
329	-25443.1666666667
330	-22668.2666666667
331	10172.1
332	50693.3333333333
333	14442
334	55289.4666666667
335	52548.8
336	66194.1333333333
337	-9762.3
338	-12019.7333333333
339	34243.2333333333
340	-6163.06666666667
341	3326.9
342	4851.73333333333
343	24111.5
344	1669.83333333333
345	-12842.1
346	19614.8
347	1105.46666666667
348	1029.33333333333
349	36272.5
350	33836.9
351	-26601.2666666667
352	27307.3666666667
353	26256.5
354	22233.3333333333
355	3855.46666666667
356	6554.39999999999
357	-45246.3666666667
358	-7251.6
359	3913.56666666667
360	-46942.0666666667
361	80471.8333333333
362	12818.4
363	-22758.8666666667
364	-9640.3
365	9821.56666666667
366	59694.1
367	97809.4666666667
368	3936.93333333333
369	36536.5666666667
370	-3470.93333333333
371	-19986.4
372	13814.9
373	34911.6
374	1110.8
375	-29099.7333333333
376	39167.4666666667
377	59583.4666666667
378	29152.1333333333
379	46985.3
380	-37656.9666666667
381	16280.7666666667
382	7140
383	31453.2
384	2078.7
385	-13520.8
386	16242.5333333333
387	8482.13333333334
388	5583.76666666667
389	-15771.5666666667
390	17052.8
391	-75979.7666666667
392	27094.4
393	553.100000000002
394	-62816.3
395	5904.9
396	12248.9
397	15619.3
398	-5944.76666666666
399	34187.5
400	8173.7
401	7398.26666666667
402	56832.7666666667
403	6611.46666666667
404	3961.2
405	-12612.6
406	4535.73333333334
407	19153.4666666667
408	-13975.6333333333
409	22742.5
410	22162
411	-6997.6
412	-35614.8
413	3648.5
414	42542.4
415	23851.1
416	31902.4
417	7055.3
418	27746.6333333333
419	14562.7
420	537.5
421	14658.8
422	-1529.2
423	-3698.1
424	69156.7
425	8467.36666666667
426	21240.7
427	-7038.8
428	-3462
429	-8068.2
430	2661.2
431	-8701.33333333334
432	-16610.7666666667
433	30324.7
434	16016.8
435	28762.7
436	-9832.16666666667
437	24401.0666666667
438	-1777.36666666667
439	11234.9333333333
440	-5980.26666666667
441	19002.1666666667
442	1323.86666666666
443	8802.96666666667
444	18919.3333333333
445	1120.36666666666
446	56556.5333333333
447	37620.2333333333
448	7211.1
449	-6372.63333333335
450	19339.3
451	9735.9
452	-16817.8666666667
453	1955.86666666667
454	10298.5333333333
455	-6206.96666666667
456	3634.9
457	-4842
458	6280.1
459	20010.8
460	-11938.5666666667
461	64030.8
462	15777.1
463	-3645.46666666667
464	-12045.0333333333
465	0.700000000000728
466	14622.9
467	-4099.3
468	-2083.2
469	15584.4
470	83429.2
471	-16416.8
472	2150
473	-26683.0333333333
474	29960.3
475	1550.26666666667
476	127.833333333328
477	-29393.0666666667
478	33957.0333333333
479	28175.8666666667
480	-19411.8666666667
481	35852.1
482	-16545.8666666667
483	-25114.6
484	-3958.9
485	29569.8666666667
486	7121.96666666667
487	39349.8666666667
488	13653.3
489	-8855.66666666667
490	-20231.0666666667
491	-4087.86666666666
492	-7706.93333333333
493	44005.0666666667
494	14052.2333333333
495	-2397.5
496	6766.4
497	2124.4
498	9649.60000000001
499	1849.83333333333
500	14069.5
501	27481.3
502	92054.1333333333
503	16399.5
504	-2891.83333333333
505	12669.1666666667
506	6706.56666666667
507	29102.9
508	82135.2333333333
509	-35054.9666666667
510	49776.9333333333
511	-14797.9
512	-37952
513	11773.0666666667
514	-5050.43333333333
515	5889.43333333333
516	-17902.3666666667
517	34778.8
518	-13.9000000000015
519	18354.9
520	53257.7333333333
521	-22781.2666666667
522	-75953.2
523	19744.5333333333
524	-66288.5666666667
525	-2725.6
526	3519.23333333334
527	-2247.6
528	34862.9
529	50045.5
530	10673.7333333333
531	26666.1666666667
532	-6146.8
533	2425.96666666667
534	44379.9
535	-55638.0666666667
536	12504
537	4990.26666666667
538	-19880.4
539	-4410.3
540	-6558.5
541	2946.76666666667
542	-2123.6
543	18546.8
544	8458
545	-306.23333333333
546	12954.1
547	45640.2666666667
548	36421.3
549	-5093.3
550	43539.7333333333
551	15138.0333333333
552	17169.3333333333
553	-1270.76666666667
554	-4253.86666666666
555	13070.7666666667
556	7553.93333333333
557	22419.4666666667
558	-7390.9
559	-26809.8666666667
560	-39868.9333333333
561	-12378.2333333333
562	2112.23333333333
563	-26308.2666666667
564	12677.3
565	15330.4
566	-9964.66666666666
567	10052.1
568	870.899999999998
569	12970.2666666667
570	-10306.0333333333
571	12360.8
572	37402.3
573	7942.13333333333
574	-297.066666666666
575	17876.8
576	222.933333333334
577	-43915.7666666667
578	22704.2666666667
579	-18236.2666666667
580	4567.06666666667
581	32998.2666666667
582	-93011.4666666667
583	52616.6333333333
584	33067.1
585	-2620.53333333333
586	-66977.1666666667
587	-3849.16666666667
588	-18580.1333333333
589	26114.9333333333
590	46557.3666666667
591	2695.06666666667
592	-1056.1
593	75276.3
594	24332.6333333333
595	45132
596	36585.3
597	-3267.5
598	13060.6666666667
599	-52882.1666666667
600	5445.33333333333
601	33408.5333333333
602	-38982.5
603	18682.6666666667
604	-49005.6
605	97549.7
606	14285.5
607	-8873.2
608	-27616.0333333333
609	30956.3
610	40157.0666666667
611	-2676.96666666667
612	2574.93333333333
613	5423.2
614	15861.3666666667
615	44686.1666666667
616	-4625.03333333333
617	-18752
618	11562.1666666667
619	4191.9
620	-128.566666666668
621	9699.63333333333
622	31658.3
623	-54796.4
624	-19188.7
625	9194.96666666667
626	5665.16666666667
627	51969.4666666667
628	18678.4
629	16474.5333333333
630	-6784.8
631	-23502
632	-49958.1666666667
633	25000.3
634	149603.2
635	-13295.9
636	3904.26666666667
637	-21740.9
638	8383.36666666667
639	-51485.2
640	72397.3666666667
641	-5263.7
642	44483.3
643	-15624.1
644	56574
645	-43074.5
646	-20366.0333333333
647	-6401.1
648	-4358.4
649	31682.1
650	5032.39999999999
651	16910.5666666667
652	-439.700000000001
653	26408.9
654	-28551.1666666667
655	3977.3
656	-20751.6
657	6795.7
658	31443.6
659	-4918.76666666667
660	56987.7
661	94637.1
662	-37433.6
663	14708.8
664	13662.8333333333
665	93103.6333333333
666	-13380.7666666667
667	-38565.3
668	-10957.0666666667
669	37280.4
670	22645.4666666667
671	-25080.5666666667
672	-16990.1666666667
673	24911.1
674	17210.0333333333
675	3296.4
676	-25834.1666666667
677	13773.8666666667
678	-5337.6
679	-19716.3
680	-13643.7
681	-275.066666666667
682	-11496.8
683	-7036.53333333333
684	-33341.2
685	-22454.9
686	57021.3
687	14795.0333333333
688	-3252.53333333333
689	-12840.4333333333
690	12330.1333333333
691	41854.2666666667
692	8553.6
693	821.466666666667
694	1351.1
695	111784.8
696	-18404.2
697	38065.5
698	40692.5333333333
699	-1191.5
700	20601.5
701	14507.5666666667
702	11130.1333333333
703	242.033333333333
704	17568.1
705	18728.0333333333
706	-35779.4666666667
707	12591.6
708	51710.3
709	63608.8
710	776.699999999997
711	3237.6
712	41987.3333333333
713	11759.8333333333
714	5050.5
715	-75775.2
716	-27058.3
717	23011.2
718	19997.1
719	-37711.3666666667
720	33178
721	-36263.8
722	-6386.43333333333
723	-2594.06666666667
724	15627.7
725	12856.8333333333
726	4037.6
727	-13826.5666666667
728	3437.86666666666
729	7286.23333333334
730	2532.10000000001
731	21453.7333333333
732	-43875.4
733	36234.3
734	-5855.7
735	5455.06666666667
736	-9028.8
737	-4853.5
738	-32164.1666666667
739	20072.7666666667
740	-26064.2666666667
741	13891.8333333333
742	-14622.4
743	21055.3
744	4410.96666666667
745	-8493.73333333333
746	19727.5
747	-17292.5
748	-1394.13333333333
749	-12706.2666666667
750	-19023.2
751	124810.8
752	-18253.0666666667
753	1605.2
754	22326.3666666667
755	15863.5
756	31644
757	14901.1
758	42946.3
759	-763.600000000002
760	8655.1
761	14503.7
762	16628.3
763	-7207.2
764	43046.5
765	-11533.3
766	-16216.1
767	51879.7666666667
768	-7824.93333333333
769	-5777.1
770	19336.0333333333
771	16177.6
772	31299.8333333333
773	3742.1
774	-5988.03333333333
775	-13400.9
776	20624.3
777	6035.46666666667
778	13424.4
779	49728.4
780	16237.4333333333
781	43003.3333333333
782	-79499.8666666667
783	-26129.1666666667
784	-87880.2666666667
785	-3991.6
786	-5248.9
787	-20722.4
788	21175.2
789	26595.0666666667
790	-4662.4
791	28565.7333333333
792	10724.9
793	20157.2
794	32623.6
795	-47964.7666666667
796	-1261.73333333333
797	24698.1333333333
798	2634.8
799	4887.3
800	18534.8
801	43255.8333333333
802	39703.1666666667
803	-195.633333333331
804	-11121.0666666667
805	23839.8666666667
806	23219.6
807	39767.3333333333
808	38338.7
809	-1438.5
810	1352.1
811	6893.4
812	3355.86666666667
813	10814
814	-11426.4333333333
815	19878.2666666667
816	-10566.1
817	15676
818	1774.10000000001
819	65796.9333333333
820	9650.43333333334
821	60035.1
822	12252.8
823	-4792.7
824	13654.8
825	36795.7
826	-18034
827	8380.8
828	57050.7
829	-188.666666666667
830	-41.9666666666672
831	-61115.8
832	787.300000000003
833	-14379.6333333333
834	53928.4
835	-18264.2
836	1351.63333333333
837	-51896.1333333333
838	157181.2
839	37475.7
840	1468.16666666667
841	9357.83333333333
842	28319.3666666667
843	-12014.8
844	13669.9
845	43456.3
846	-97461.3333333333
847	16470.9
848	-7628.13333333334
849	39565.8333333333
850	62789.9
851	24808.8
852	71755.2
853	35718.1
854	1122.4
855	-20575.4333333333
856	11508.3666666667
857	-2863.46666666667
858	-17237.9666666667
859	2187.76666666667
860	-8025.6
861	43099.5
862	4035.9
863	1993
864	27610.4
865	27547.6
866	4287.5
867	-7831.6
868	28136.9
869	-35851.1666666667
870	5711.06666666667
871	-8160
872	12251.6
873	-36797.3666666667
874	-8570.4
875	-12657.3666666667
876	18327.2
877	25905.8666666667
878	29633.1666666667
879	-38290.8
880	16471.9666666667
881	9883.6
882	7463.96666666667
883	37987.3
884	15854.4
885	8261.3
886	-22509.6
887	-2331.39999999999
888	-1175.06666666667
889	7227.23333333333
890	-19704.1
891	-22955.0666666667
892	21040.1333333333
893	-2281.76666666667
894	36199.9
895	8578.63333333334
896	-4230.56666666667
897	40004.5666666667
898	911.900000000001
899	66126.4
900	-18888.5
901	-3671.03333333333
902	5122.7
903	16518.7
904	25763.5
905	21907.2
906	13561.6
907	-36189.9
908	29639.5666666667
909	-40915.4666666667
910	-19959.3
911	-8249.6
912	33464.1
913	-15555.6
914	77474.5
915	58760.6333333333
916	934.366666666669
917	45249.5
918	20084.5333333333
919	-13524.5666666667
920	970.399999999994
921	28954.9
922	8757.6
923	15143.8666666667
924	7641.56666666667
925	41353.6333333333
926	1712.93333333333
927	13014.1666666667
928	18936.6333333333
929	8802.9
930	43360.8
931	5791.7
932	11183.8666666667
933	-3496.23333333334
934	70092.9333333333
935	23729.3
936	-1236.03333333334
937	12475.7333333333
938	-4111.7
939	-26884.2666666667
940	32607.1333333333
941	-42534.1666666667
942	-15633.7666666667
943	33710.1
944	56718.2666666667
945	-66691.8666666667
946	20625.9
947	5697.23333333333
948	36051.6
949	-22674.0666666667
950	-9807.86666666666
951	-21160.6666666667
952	38921.9
953	56938.8333333333
954	27969.9
955	-7459.46666666667
956	6161.86666666667
957	3050.13333333333
958	-6209.5
959	-13006.2666666667
960	34137.1666666667
961	-4980.36666666666
962	-36253.5
963	33525.2
964	-33516
965	9325.16666666667
966	-2089.36666666667
967	9130.7
968	-44894.4
969	25996.8
970	24926.4
971	39226.6666666667
972	34826
973	56101.6
974	-20233.7333333333
975	4735.23333333334
976	49040.6666666667
977	-69690.2666666667
978	-1704.36666666667
979	92463.5
980	12441.9666666667
981	47210.5
982	8428.93333333333
983	54673.2
984	38697.1
985	-12500.5
986	30634.9
987	26255.2
988	22430.9
989	34856
990	-4623.2
991	-35696.1666666667
992	-101125.9
993	29768.6666666667
994	103.200000000001
995	44959.7333333333
996	16938.6666666667
997	-28175.4666666667
998	10156.9333333333
999	1494.43333333333
1000	19656.2666666667
