# Supplementary material for: Chromosome Copy Number Variation and Control in the Ciliate Chilodonella uncinata
Source: PLoS One. 2013 Feb 20;8(2):e56413. doi: 10.1371/journal.pone.0056413 (PMC3577910; doi:10.1371/journal.pone.0056413)
Supplement: Dataset S1 — Chromosome copy numbers from the experimental and simulated cell lines of Dataset of Chilodonella uncinata . dataset.zip is a compressed file. exp_data.csv contains the experimental data derived from qPCR analyses (Cell.line = original cell line; Time = time point of the DNA extraction; DNA.extract = DNA extract replicate; Gene = macronuclear chromosome; CNPC = copy number of the macronuclear chromosome per cell). The remainder of the CSV files are from the simulations. Each CSV file contains data on 1000 simulations where the change in variance from initial to final for each simulation is stored under column ‘x’. See _readme.txt in the compressed file dataset.zip for documentation of the file names. (ZIP) [file pone.0056413.s002.zip › dataset_S1/EF_omega1.5.csv]

	x
1	84855.2333333333
2	106275.566666667
3	-2885.86666666666
4	21458.9
5	34423.5333333333
6	6967.23333333333
7	15394.4
8	9291.2
9	18787.2
10	-5971.90000000001
11	-17591.2
12	41666.7
13	-12784
14	64087.0666666667
15	69018.6666666667
16	-12124.8333333333
17	12436.9333333333
18	8616.1
19	-9378.8
20	182888.9
21	47026.5666666667
22	-2969.2
23	4797.9
24	17108.8
25	23173.3
26	28866.1
27	-27017.5666666667
28	-12216.5666666667
29	72038.3666666667
30	17133.3
31	2762.4
32	24381.3333333333
33	5548.63333333334
34	16099.6
35	9460.4
36	15309.2
37	39414.3666666667
38	22192.1
39	3943.2
40	54607.1
41	6655.6
42	-36076.4666666667
43	-552.8
44	76135.0666666667
45	-22026.4
46	155187.9
47	10971.8333333333
48	86199.2
49	2888.43333333333
50	5428.13333333334
51	-9803.23333333333
52	-26497.9666666667
53	30035.7333333333
54	-8923.7
55	13210.5333333333
56	6894.3
57	95443.3333333333
58	36849.6
59	7259.2
60	-7361.6
61	-330.400000000001
62	-43731.4666666667
63	-35645.1666666667
64	-5692.3
65	-16901.2666666667
66	28614.3
67	125166.7
68	-8134.8
69	13690.3
70	47099.2
71	105242.8
72	7639.33333333334
73	-9138.26666666667
74	100
75	-1313.6
76	-9362.26666666667
77	4795.93333333333
78	-66148.7666666667
79	433.066666666666
80	43958.1
81	-2541.2
82	-120635
83	10797.8333333333
84	-29213.8
85	29763.3
86	39513.3333333333
87	154358.1
88	8638.66666666667
89	22220.1
90	48194.8333333333
91	-23942.1
92	-16138.6666666667
93	62324.9
94	51351.2
95	23832.8
96	-7120.23333333333
97	-30080.3666666667
98	16721.7333333333
99	-28171.6333333333
100	1139.2
101	34517.8333333333
102	-6805.16666666666
103	20397.2
104	6277.9
105	81714.3
106	-11072.6666666667
107	-16346.8
108	79788.8
109	7516
110	43409.6
111	-20038.1666666667
112	26758.6666666667
113	-7629.33333333333
114	60652.5
115	19560.8333333333
116	2619.9
117	5705.1
118	5734.03333333333
119	-10344.7
120	11795.3333333333
121	48628.5666666667
122	33980.2666666667
123	1787.43333333333
124	29200
125	54567.6
126	6460.5
127	-20659.3
128	28353.8666666667
129	-6745.09999999999
130	5704.03333333333
131	-19574.5666666667
132	45899.5
133	29500.1
134	16914.4
135	142860.1
136	-53879.8
137	-8168.16666666667
138	-3294.8
139	5321.9
140	23561.2
141	57824.4
142	17499.6
143	20541.3333333333
144	9140
145	-36632.2666666667
146	5019.7
147	21320.1
148	-54552.0333333333
149	3212
150	-8420
151	12206.3666666667
152	24126
153	18409.6
154	14566.7
155	20844.5666666667
156	36108.5666666667
157	-12244.6666666667
158	15658.4
159	67763.2
160	39522.7
161	144371.1
162	12820.3333333333
163	39221.3
164	-7876.23333333333
165	29710
166	13393.2333333333
167	-4262.53333333334
168	89.2333333333336
169	-5330.3
170	-14275.7
171	-46583.0666666667
172	7120.7
173	12327.3333333333
174	-15798.5
175	-5411.76666666667
176	737.600000000002
177	12253.2
178	-34077.7
179	42824.1
180	14757.2333333333
181	3069.46666666667
182	11616.7
183	1101.2
184	-9838.8
185	18857.3
186	-37555.8666666667
187	32240.3
188	9366.4
189	-38991.4666666667
190	11386.5
191	14176.5
192	-7164.26666666667
193	32870.2666666667
194	8174.8
195	33011.4666666667
196	-11488.2
197	12072
198	42026.3
199	16946.9666666667
200	38123.3
201	362
202	-10916
203	-3858.96666666667
204	1508.3
205	67190
206	-19866
207	57841.9
208	947.599999999999
209	5983.46666666667
210	8719.06666666667
211	33214.4
212	8496.8
213	5682.1
214	36771.2
215	-11071.2333333333
216	-6451.46666666667
217	-26450.7
218	36148.1
219	31648.4
220	-15818
221	60854.4
222	-3486.36666666666
223	-4092.4
224	10619.6
225	12844.8
226	-2479.2
227	-1479.16666666667
228	56610.5
229	-14402.4
230	-6932.93333333333
231	61917.7
232	23580.9333333333
233	53255.1
234	27875.2
235	5047.43333333333
236	208017.366666667
237	12270.8333333333
238	-10278.4
239	11772.8333333333
240	22144.7
241	-31147.5
242	-5311.60000000001
243	41184
244	-4256.7
245	-955.866666666665
246	4292.5
247	-7609.03333333333
248	6529.63333333333
249	56077.6
250	2836.03333333334
251	16031.7
252	-52617.5
253	-15622.6666666667
254	15924.9
255	-3002.3
256	5864.8
257	3307.6
258	-883.23333333333
259	15386.7
260	20254.1
261	57612.2333333333
262	17634.9333333333
263	70846.9666666667
264	17635.8333333333
265	-2628.5
266	703.299999999999
267	57103.2
268	5296.7
269	3672.93333333333
270	28121.5666666667
271	-2858.13333333333
272	5141.73333333333
273	5466.36666666667
274	-18480.9333333333
275	5876.93333333333
276	34181.7666666667
277	25902.7666666667
278	-16502.5
279	9577.90000000001
280	24273.9666666667
281	52380.8333333333
282	31056.2333333333
283	35257.6
284	46835.8
285	12230.5333333333
286	52025.3333333333
287	7020.3
288	7645.6
289	65388.7666666667
290	3112.8
291	7599.5
292	1578.9
293	1614.3
294	5718
295	45484
296	-24033.3333333333
297	1342.03333333333
298	22812.5666666667
299	-63506.6666666667
300	-2386.13333333333
301	54562.4
302	77340.9333333333
303	26990.0333333333
304	7705.6
305	39033.2
306	18607.0666666667
307	78759.2
308	-10125
309	26377.4666666667
310	60039.4666666667
311	32022.7
312	22294.4
313	8403.56666666667
314	13436.9666666667
315	41975.3333333333
316	1454.1
317	15299.8666666667
318	19028.4
319	-9774.4
320	17820.9
321	78476.6666666667
322	51462
323	24040.9333333333
324	53171.2
325	32912.8
326	1566.23333333333
327	-62916.4666666667
328	16303.3
329	16864.1666666667
330	41419.3666666667
331	-3910.36666666667
332	-8736.26666666667
333	10438.0333333333
334	-77627.2
335	128948
336	28502.8333333333
337	97101.9666666667
338	32879.8333333333
339	3406.43333333333
340	-4606.23333333333
341	9486
342	-3696.36666666667
343	17364.6333333333
344	2901.06666666667
345	9682.8
346	6493.6
347	-1589.86666666667
348	-14712.4
349	48618.9
350	-14361.4666666667
351	-44725.4666666667
352	11201.9
353	-2970.43333333333
354	-15496.4333333333
355	7505.86666666666
356	-31698.5
357	14279.8666666667
358	29188.5
359	9789.5
360	19332.6666666667
361	-10242.2666666667
362	30003.6
363	-10124.8333333333
364	136168.033333333
365	-193.166666666672
366	8344.9
367	-10079.6333333333
368	29575.2
369	33561.0333333333
370	58899.9
371	21036.6333333333
372	18129.6
373	21606.4
374	6815.6
375	2756.5
376	30535.6333333333
377	-24316.4
378	38546.3
379	54884.4
380	-51488.7666666667
381	-20332.1
382	-17616
383	18063.9666666667
384	30428.0333333333
385	-2931.60000000001
386	1865.33333333333
387	12690.4
388	20481.7333333333
389	63453.3
390	3922.13333333333
391	14123.7666666667
392	-4699.83333333334
393	25328.2666666667
394	370.433333333334
395	-33202.5333333333
396	18796.8333333333
397	21752.8333333333
398	17937.4333333333
399	3078.3
400	-29892.7666666667
401	16589.8666666667
402	1592.5
403	40242.1333333333
404	28463.5666666667
405	229110.833333333
406	2970.56666666667
407	51560.9
408	60703.3
409	21348.1333333333
410	16066.1
411	30858.9333333333
412	10717.8333333333
413	-8471.96666666667
414	40549.2
415	-29062.2666666667
416	-17971.7
417	25732.3666666667
418	24884.0333333333
419	-18166
420	6976.13333333334
421	-6299.5
422	1985.5
423	-13536.6666666667
424	3950.43333333333
425	-22495.2
426	14659.0666666667
427	55698.5
428	19944.2333333333
429	5921.7
430	757.366666666667
431	-6829.5
432	-25021.6333333333
433	-32027.65
434	5125.46666666667
435	81481.7333333333
436	-5739.23333333333
437	1908.56666666667
438	33568.3
439	21077.6
440	3045.06666666667
441	66619.5666666667
442	21536.9333333333
443	-1152.4
444	12657.3
445	31929.7
446	58192.3
447	64286.4
448	12988.6666666667
449	31506.4
450	24728.8
451	20733.2
452	9996.39999999999
453	-15645.5
454	11384.5
455	6411.90000000001
456	3111.76666666667
457	26112.1333333333
458	27544
459	527.166666666672
460	-4236.8
461	83971.4333333333
462	13418.8333333333
463	-15189.4333333333
464	46842.6666666667
465	2042
466	5386.76666666666
467	-27550
468	-452.799999999999
469	456.100000000002
470	14281.4666666667
471	50677.5
472	227824.4
473	-11556.3
474	20364.8
475	28791.7
476	39679.6333333333
477	42392.2666666667
478	32418.1
479	10566
480	9270.26666666667
481	13064.3
482	-39138.1333333333
483	-11033.4666666667
484	2982.66666666667
485	-3034.8
486	7052.73333333334
487	36177.7333333333
488	-19349.8333333333
489	-10143.2
490	62748.7
491	-27015.8666666667
492	-1369.5
493	7004.1
494	18383.8333333333
495	41545.2
496	53274.2666666667
497	-1621.23333333333
498	-4569.33333333333
499	-13260.8
500	28789.3333333333
501	3197.86666666667
502	21022.9666666667
503	32772.9
504	10721.5
505	52998.5666666667
506	-28548.3666666667
507	-6691.1
508	2831.56666666667
509	17393.6
510	68586.8
511	50399.6
512	8669.33333333333
513	-18837.2666666667
514	-31899.6666666667
515	20492.6666666667
516	-9722.8
517	27524.8
518	-5740.5
519	36114
520	22519.3333333333
521	-31626.4
522	-12114.4
523	-31602.1333333333
524	57966.1333333333
525	38677.6
526	-89315.7666666667
527	26010.8
528	46853.3666666667
529	3715.9
530	17579.4333333333
531	-7868
532	24288.9
533	81089.4666666667
534	-13409.1
535	-10136
536	-16782.9
537	12174.6666666667
538	-22007.1
539	-22802.4
540	40140
541	6349.33333333333
542	48459.3
543	-4670.9
544	58813.9
545	-10050.1
546	-28617.5
547	-13974.4
548	36261.6
549	33216.1333333333
550	5741.63333333333
551	88978.3
552	-13798
553	-17045.5666666667
554	9900.56666666667
555	14294.4
556	121635.333333333
557	34676.7333333333
558	12787.8333333333
559	4511.5
560	-13240
561	-6781.1
562	122679.733333333
563	-26954
564	27461.8666666667
565	52924.4
566	17564.8333333333
567	-2777.96666666667
568	-11650.0333333333
569	35075.7
570	3470.3
571	-2688.43333333333
572	21650.5333333333
573	61380.8
574	-17003.5
575	-2830.5
576	-21388.7
577	11785.1666666667
578	-58284.7666666667
579	5607.6
580	-29173.1
581	37571.3
582	-12184.1333333333
583	4050.4
584	-12486.9
585	-62102
586	22212
587	25329.7666666667
588	33380.8
589	-6616.16666666666
590	93788.5
591	39880.1666666667
592	12378.5333333333
593	4175.6
594	-5438.8
595	17271.4333333333
596	41269.3333333333
597	42778.9
598	-40515.8666666667
599	-21018.5
600	-33781.2
601	-23598.9
602	4248.53333333333
603	-3465.8
604	43870.8333333333
605	12404.8
606	-36015.7
607	96722.4
608	1040.56666666667
609	72312.5666666667
610	3344.76666666667
611	9147.16666666667
612	-15727.2
613	-12308.6666666667
614	8187.5
615	30874.3
616	43104.7
617	-3145.6
618	145.066666666666
619	34212.8333333333
620	5470.5
621	-8926.26666666667
622	25815.1
623	-6677.7
624	-13133.4666666667
625	-44072.7666666667
626	-822.900000000001
627	13106.8333333333
628	25452.3666666667
629	64261.5
630	27876.2666666667
631	16985.3
632	9548.13333333334
633	58485.9666666667
634	10096.5
635	48900.0333333333
636	42230.5666666667
637	-38098.5333333333
638	-4764.03333333334
639	60553.7
640	3215.06666666667
641	68612.4
642	564.5
643	-200.100000000006
644	-30882.4
645	-2450.3
646	34226.4
647	23657.2
648	2954.4
649	20227.6333333333
650	76820.0333333333
651	13690.9333333333
652	34316.8
653	-880.066666666666
654	13907.6
655	-18821.8333333333
656	11324.9333333333
657	11743.0666666667
658	2951.73333333333
659	-10740.3
660	29646.7
661	6014.23333333334
662	9237.46666666666
663	49378.1
664	25850.1666666667
665	95676.4
666	3572.5
667	15526.4
668	-3074.1
669	23441.8666666667
670	1212.8
671	-29407.9
672	39548.1333333333
673	43172.4
674	13549.5666666667
675	10126.3
676	647.833333333332
677	-10551.1666666667
678	33111.6
679	61423.2
680	-9415.3
681	-6370.93333333333
682	25578.3333333333
683	-35783.4666666667
684	32860.4333333333
685	60843.6
686	28443.0666666667
687	45084.8
688	18616.9333333333
689	-31253.7333333333
690	-25.5
691	20672.6333333333
692	46696.7
693	-4846.63333333333
694	10443.2333333333
695	34410.4333333333
696	-24032.4
697	121747.3
698	13414.9
699	-5848.36666666667
700	-27350.9333333333
701	13916.4
702	960.900000000001
703	37505.0666666667
704	10382.5666666667
705	12454
706	-17363.4666666667
707	-4838.9
708	-22567.5
709	-8836.13333333333
710	-8503.5
711	-70703.3666666667
712	48376.6333333333
713	7695.73333333333
714	6131.03333333333
715	42712.4
716	17431.7
717	15972.6666666667
718	17468.9
719	4017.73333333333
720	30248.1
721	20240.0333333333
722	-85687.0666666667
723	70612.9333333333
724	-42044.3666666667
725	-11230.1666666667
726	73599.2333333333
727	-18378.6666666667
728	13450.8333333333
729	-13335.7666666667
730	-7051.9
731	39534.2666666667
732	33264.2333333333
733	-15121.2
734	1223.5
735	59902.2333333333
736	4832.23333333333
737	-56587.3666666667
738	-20384.0666666667
739	21960.8
740	3185.1
741	-64441.1666666667
742	-6184.23333333334
743	29241.6333333333
744	-33936.9333333333
745	25556.9
746	-20679.3
747	-68.3666666666613
748	24482
749	-49771.1666666667
750	70744.3
751	-17987.2
752	16908
753	22383.4333333333
754	19434
755	-32784.4
756	63449.1666666667
757	-48562.3
758	-31829
759	-904.533333333333
760	33245.3333333333
761	17562.6666666667
762	37646.7333333333
763	130978.633333333
764	118232.8
765	82243.7333333333
766	-20941.7333333333
767	8306.4
768	-54777.1666666667
769	6196.4
770	66744.7
771	20895.3
772	-42784.05
773	-42665.2
774	-2570.3
775	-609.333333333336
776	-8505.73333333333
777	49303.4666666667
778	-13939.7666666667
779	-29828.7666666667
780	-26111.9
781	84234.6333333333
782	-13045.2666666667
783	31089.6
784	14111.1
785	2917.73333333333
786	26536.9333333333
787	87900.3666666667
788	16608.3
789	10991.2
790	-35539.2333333333
791	14680
792	45452.7
793	-5219.23333333333
794	10748.8333333333
795	28493.7
796	-5431.36666666667
797	10846.4333333333
798	-9181.1
799	30260.4
800	20312.4
801	-60517.1666666667
802	32680
803	5779.2
804	68279.7666666667
805	33213.4333333333
806	137676.266666667
807	22832.4
808	7142.13333333333
809	-33507.7666666667
810	57305.9
811	625.23333333333
812	20107.7333333333
813	28859.8333333333
814	31580
815	16348.1
816	20289.4333333333
817	28937.7
818	-20829.0666666667
819	24645.0333333333
820	-20698.5
821	-35571.65
822	67670.6333333333
823	-9652.66666666666
824	-2904.43333333333
825	48058.1666666667
826	23190.8333333333
827	5097.60000000001
828	23985.1
829	-15989.4666666667
830	76556.6666666667
831	32739.6
832	14042.9666666667
833	-43180.3
834	43609.6
835	26525.6
836	-64641.3333333333
837	15607.2333333333
838	11095.6
839	109118.733333333
840	7601.7
841	17913.9
842	-1304.3
843	47662.9
844	-10434.4
845	12187.0666666667
846	41537.7666666667
847	26817.0666666667
848	-13468.9333333333
849	11856.8
850	11691.8333333333
851	-66280.5666666667
852	28805.9
853	7719.36666666667
854	-13703.2
855	2399.06666666667
856	40660.4
857	29886.1666666667
858	115811.066666667
859	-23152.1
860	36133.6
861	63670.1666666667
862	12897.9666666667
863	-8599.23333333334
864	44665.6
865	-36296.1666666667
866	-36729.7666666667
867	172366.8
868	51886.0333333333
869	23239.3
870	12532.9
871	6155.33333333334
872	-70427.3
873	39117.6333333333
874	45183.2
875	-25043.0666666667
876	50099.2
877	-12024.8333333333
878	25583.2
879	8719.1
880	33903.1666666667
881	6077.56666666667
882	23105.1
883	-1418.76666666666
884	33552.1666666667
885	-2055.2
886	-37295.4666666667
887	-37179.1666666667
888	18617.6
889	-15598.5666666667
890	-54618.8
891	-12082.2333333333
892	36162.8
893	43058.8
894	327585.05
895	120438.533333333
896	-32409.9
897	15324.3
898	-120720.566666667
899	26912.5
900	42425.1
901	11842.6333333333
902	-27359.3
903	14770.9333333333
904	16050.1333333333
905	98056.5333333333
906	42303.9
907	-47028
908	20516.4
909	-18459.8333333333
910	-12203.5666666667
911	117170.633333333
912	15273.2
913	44776.1
914	-8248.39999999999
915	6726.26666666667
916	-3150.63333333333
917	10820.8333333333
918	46350.8
919	20310.1333333333
920	26569.3333333333
921	21296.8
922	31994.4
923	76128.8
924	9008.26666666667
925	2929.83333333333
926	40426.1
927	26255.4666666667
928	350.5
929	-21152.3666666667
930	49457.2
931	18367.4666666667
932	82996.6666666667
933	12541.7
934	8525.3
935	30404.5333333333
936	42029.8666666667
937	-2268.7
938	11563.2
939	5655.86666666666
940	7637.23333333333
941	3933.3
942	55173.0333333333
943	-8342.93333333333
944	-11162
945	63078.2333333333
946	13466.1
947	-42989.2666666667
948	62944
949	-20660.7666666667
950	59646.5
951	11537.9
952	45130.1
953	-24786.5
954	-31791.7333333333
955	-15535.6
956	40013.7
957	72067.9666666667
958	47911.2
959	86533.9
960	-12803.6
961	25292.3333333333
962	32854.9
963	22774
964	12199.3333333333
965	-11813.5
966	12779.9
967	116998.433333333
968	740.300000000001
969	-6357.46666666667
970	28454.7
971	-3157.3
972	191570.266666667
973	10973.1
974	-61898.5666666667
975	5887.2
976	42190.9666666667
977	53742.0333333333
978	33059.2333333333
979	36262.5666666667
980	88795.4666666667
981	7958.5
982	-22150.7
983	-32355.0666666667
984	45316.8
985	-7700
986	11306.2666666667
987	6469.76666666667
988	128353.466666667
989	-1335.9
990	67986.7666666667
991	-5242.53333333334
992	11359.9666666667
993	16446.5333333333
994	12709.4666666667
995	9984.1
996	-12883.3333333333
997	15491.7333333333
998	14537.7666666667
999	-5823.2
1000	56254.9
