# Supplementary material for: Chromosome Copy Number Variation and Control in the Ciliate Chilodonella uncinata
Source: PLoS One. 2013 Feb 20;8(2):e56413. doi: 10.1371/journal.pone.0056413 (PMC3577910; doi:10.1371/journal.pone.0056413)
Supplement: Dataset S1 — Chromosome copy numbers from the experimental and simulated cell lines of Dataset of Chilodonella uncinata . dataset.zip is a compressed file. exp_data.csv contains the experimental data derived from qPCR analyses (Cell.line = original cell line; Time = time point of the DNA extraction; DNA.extract = DNA extract replicate; Gene = macronuclear chromosome; CNPC = copy number of the macronuclear chromosome per cell). The remainder of the CSV files are from the simulations. Each CSV file contains data on 1000 simulations where the change in variance from initial to final for each simulation is stored under column ‘x’. See _readme.txt in the compressed file dataset.zip for documentation of the file names. (ZIP) [file pone.0056413.s002.zip › dataset_S1/EF_omega1.csv]

	x
1	17217.6
2	14529.6333333333
3	-31095.6
4	2650.1
5	-9162.4
6	-22416.8333333333
7	20700.5
8	-67833.8666666667
9	28560.6333333333
10	-2124.4
11	-4225.20000000001
12	-8896.4
13	189703.866666667
14	28981.5
15	23603.2333333333
16	-32331.1
17	-53156.7666666667
18	-27694.5
19	12122.9333333333
20	4571.6
21	-12209.1666666667
22	41213.9
23	8335.56666666667
24	-2016.8
25	23803.3333333333
26	13172.3
27	50807.6
28	12936
29	9552.43333333333
30	-1981.3
31	641.599999999999
32	-58628.8
33	-71888.3
34	-22284.3666666667
35	5524.66666666667
36	4620.5
37	12222.8
38	-13604.4333333333
39	-2152.9
40	16624.5666666667
41	-3295.9
42	27085.8333333333
43	15177.1
44	61329.5666666667
45	13398.4
46	15150.8333333333
47	19374.9333333333
48	-3251.6
49	53164.5333333333
50	16223.4666666667
51	10786.7
52	14502.6666666667
53	59986.6333333333
54	46407.5
55	23545.7333333333
56	7485.6
57	12090.4
58	15586.9
59	2205.3
60	-41987.6
61	17704.4
62	-22074.1666666667
63	-40156.4
64	9643.3
65	-7688.4
66	-20160.8666666667
67	30692.9333333333
68	-33857.0666666667
69	159803.7
70	-17001.7666666667
71	25749.5
72	13627.7333333333
73	4420.7
74	938.9
75	12719.6
76	-7412.93333333333
77	-60561.2666666667
78	73341.1
79	27610.5666666667
80	13219.2
81	7867.83333333333
82	-12300.6666666667
83	-4917.03333333333
84	4279.9
85	7773.2
86	5893.1
87	3393.43333333333
88	6860.03333333333
89	-17022.8
90	30708.8
91	23988.7
92	34927.3
93	-5583.63333333333
94	16409.0666666667
95	-4975.5
96	14374
97	1137.5
98	31103.2
99	62986.4
100	-84991.3666666667
101	74245.9
102	20536.5333333333
103	-27995.2
104	-4662.56666666667
105	-1082.43333333333
106	-5384.53333333333
107	-702.5
108	49977.6
109	49323.9
110	49690.2666666667
111	50117.4666666667
112	-24718.7
113	10854.9666666667
114	12758.4
115	40824
116	9294.03333333333
117	15708.5333333333
118	21696.5
119	5832.93333333333
120	11409.7
121	-8493.8
122	-40830.3
123	1694.4
124	20158.2333333333
125	-1703.5
126	59.7333333333299
127	5946.53333333333
128	-4027.76666666667
129	46686.7
130	-16318.4
131	-6053.60000000001
132	-62882.8
133	24615.1666666667
134	6240.63333333334
135	2825.16666666667
136	-5859.76666666667
137	-13053.6333333333
138	10060.5333333333
139	20536.6333333333
140	14682
141	-1819.1
142	7017.6
143	38427.3
144	-19592.8
145	6422.73333333334
146	-1943.16666666667
147	-18812.2666666667
148	27294.3
149	-20917.2
150	10311.9666666667
151	11164.6666666667
152	-6067.86666666666
153	-44129.0666666667
154	-9336.96666666667
155	10726.5333333333
156	23344.6666666667
157	-16011.3333333333
158	72007.1
159	9360.66666666667
160	24117.2
161	6524.10000000001
162	-8495.06666666667
163	10337.9
164	-14039.4666666667
165	-5620.43333333333
166	20899.3333333333
167	-9028.8
168	25057.7
169	11889.7333333333
170	-4261.46666666667
171	11418.2333333333
172	66279.1
173	15798.4
174	8377.46666666667
175	5527.5
176	77602.8
177	33896.5
178	43669.5
179	-18815.4
180	22368.1
181	65994.3666666667
182	4525.7
183	19910.4
184	-1262
185	15917.5666666667
186	-39634.3
187	106952.7
188	-20858.9333333333
189	-30794.8
190	24765.1
191	7341.3
192	22689.7333333333
193	-35115.9
194	-53214.4
195	-35338.5666666667
196	16139.6
197	19252.3333333333
198	-26595.7666666667
199	-22791.1666666667
200	43208.5333333333
201	-6371.6
202	-2621.89999999999
203	-54931.0666666667
204	18432.2333333333
205	-41667.2
206	-3855.1
207	-14834.0333333333
208	3308.93333333333
209	54550.4
210	-29232.6666666667
211	-2677.86666666667
212	-11937.1
213	31516.8
214	12866.3
215	22298
216	-10976.9
217	-1009.1
218	25547.5
219	10517.8666666667
220	25602.5
221	-58178
222	4419.73333333333
223	2871.46666666667
224	-2000.23333333333
225	-71014
226	-21608.5
227	-43082.9666666667
228	17428.8
229	3128.93333333333
230	23809.7333333333
231	1044
232	26490.8
233	4076.4
234	-76140.8
235	27874.8
236	19739.3666666667
237	67312.8
238	4745.63333333334
239	36016.8333333333
240	14218.3333333333
241	47088.8
242	13259.6
243	-10469.7
244	22388.2333333333
245	35063.7
246	3534.53333333333
247	53345.1
248	37300.9333333333
249	-5939.83333333334
250	71937.6
251	-22066.7
252	40074.8
253	14198.8
254	44303.5
255	-2673.06666666667
256	5808.79999999999
257	25944.4333333333
258	17502.1
259	43988.1333333333
260	32759.0333333333
261	19510.5
262	87278.5333333333
263	-5765.3
264	19663.0666666667
265	2267.43333333333
266	6458.8
267	35158.5
268	-77715.5
269	37226.2333333333
270	26619.3666666667
271	34714.1666666667
272	7803.6
273	6795.33333333333
274	-3681.73333333333
275	1767.2
276	5859.63333333333
277	-7628.8
278	-11296.4666666667
279	38955.5
280	2136.39999999999
281	68285.9666666667
282	-1654.66666666666
283	14310.0333333333
284	-9869.6
285	6224.43333333333
286	195.099999999999
287	24209.6
288	-12336.3666666667
289	-33355.0666666667
290	5548.53333333333
291	2795.73333333334
292	14276.5
293	18612.1333333333
294	6520.1
295	13187.2
296	4810.5
297	15427.3333333333
298	4977.36666666667
299	-20116.1666666667
300	9594.8
301	2626.66666666666
302	38772
303	17281.7
304	-21660.1666666667
305	2710.83333333333
306	71846.1
307	-15328.9
308	1571.7
309	-89620.3666666667
310	20045.0666666667
311	-65852.0666666667
312	21095.3666666667
313	5522.8
314	-20751.6666666667
315	-7165.73333333333
316	-73510.3
317	-10468.8
318	11076.7
319	-4584.63333333333
320	-9519.96666666667
321	-3905.03333333333
322	-31997.3666666667
323	-7398.03333333333
324	-25.5999999999985
325	-4388.66666666667
326	-298.833333333334
327	31269.3
328	18486.6333333333
329	-15957.2
330	-123829.466666667
331	-4693.96666666667
332	58717.9
333	11555.8666666667
334	-10639.2
335	5508.8
336	-19538.5
337	-1608.66666666667
338	87413.4666666667
339	7146.5
340	-1298.26666666667
341	21288.2333333333
342	-8663.5
343	25284
344	2096.26666666667
345	1533.43333333333
346	-6239.83333333334
347	9391.76666666667
348	7451.46666666667
349	-37914.1666666667
350	12603.8666666667
351	17846.2666666667
352	-11127.7666666667
353	-36933.0666666667
354	-57489.1
355	-5560.26666666667
356	5691.23333333333
357	4774
358	20518.3
359	-12861.7
360	62008.8
361	-1571.16666666666
362	-23167.1
363	2178.16666666666
364	55012.8
365	121.466666666667
366	48704.9333333333
367	1374.5
368	22099.0333333333
369	-10759.9
370	-14369.1
371	24766.8
372	7802.3
373	52821.2333333333
374	3126.93333333333
375	-38411.6
376	28949.5
377	7959.2
378	9158.1
379	-7485.63333333334
380	69199.5666666667
381	-1032.3
382	-65925.5666666667
383	-57423.7333333333
384	24125.1666666667
385	-50581.6666666667
386	9373.43333333333
387	1405.56666666667
388	37369.3
389	-11110.9
390	-17225.9
391	13623.1
392	-48846.2
393	-115384.6
394	-11782.9333333333
395	-5228.9
396	51770.9666666667
397	418.800000000003
398	-14470
399	-3672.56666666667
400	11706.9333333333
401	5139.96666666667
402	6340.5
403	-4961.7
404	25827.2
405	1220.13333333333
406	9060.16666666666
407	5654.5
408	-46365.7666666667
409	-10929.6
410	-67481.1
411	12472.9
412	59206.7
413	19653.6333333333
414	936.400000000001
415	-31130.2666666667
416	-19976.5333333333
417	28979.9
418	-960.933333333331
419	-26810.3
420	8796.7
421	95684.3
422	22181.0333333333
423	1924.8
424	866
425	-3660
426	6550.4
427	42651.7333333333
428	2141.76666666667
429	14946.3
430	6237.16666666667
431	8691.6
432	-16079.1666666667
433	11172.5
434	113249.2
435	-14671.6
436	-35801.3666666667
437	6088.93333333333
438	48.5333333333347
439	12928.9
440	10046
441	10173.2
442	-22766.3
443	-62957.2
444	-1736
445	-5244.23333333334
446	16839.7
447	9984
448	-10199.4333333333
449	51636.3666666667
450	84
451	29357.2
452	-26741.2
453	40891.8666666667
454	-14454.2666666667
455	-23916.4
456	-8881.16666666666
457	-6621.6
458	45644.4
459	3598.4
460	-9408
461	7814.03333333333
462	-2986.7
463	23642.2666666667
464	20811.3
465	-14662
466	6197.2
467	-21018.1
468	22792.6666666667
469	15461.6
470	1079.03333333333
471	10441.2
472	-614.26666666667
473	-3634.4
474	-10440.1
475	-9526.5
476	-14732.2666666667
477	13370.6666666667
478	24315.7
479	10523.3
480	-3776.4
481	67042.9333333333
482	-3331.5
483	53648.5
484	41506.6333333333
485	-10299.8666666667
486	33946.8
487	15370.9333333333
488	34787.5
489	-7847.33333333334
490	-24382.4666666667
491	29038.4
492	21954.8
493	17431.3
494	68710
495	-4693.2
496	-5230.1
497	2333.33333333333
498	13070.7
499	-5107.86666666667
500	26071.0333333333
501	9639.59999999999
502	6464.93333333333
503	-2540.13333333334
504	9297.73333333333
505	4676.4
506	6266.76666666667
507	17128.7666666667
508	21146
509	68402.9
510	22661.6
511	-1828.16666666667
512	63930.4
513	-16161.7666666667
514	27340.9
515	17090.8
516	8712.4
517	17633.3
518	18061.3
519	73361.0666666667
520	-2524.3
521	-20868.1
522	38132.7
523	-32557.9666666667
524	20413.5
525	-1349.56666666667
526	-15522.6666666667
527	54736.4
528	18824.8
529	4307.73333333334
530	-9311.6
531	-3974.13333333333
532	54708.6666666667
533	-2117.2
534	7084.63333333333
535	-32073.1
536	-16751.4666666667
537	-1391.63333333333
538	56668
539	16829.6333333333
540	632.133333333331
541	-42989.8666666667
542	80263.6
543	-39489.2166666667
544	1466.8
545	21664.6666666667
546	112623.9
547	65330.1333333333
548	26236.4
549	-37061.6
550	53513.5
551	-28149.3
552	13688
553	22353.3333333333
554	29853.8666666667
555	16831.2
556	31684.9333333333
557	12629.3
558	2679.9
559	4106.5
560	23499.7
561	11443.6
562	22004.7
563	42896.7
564	38649.2333333333
565	-30766.9
566	-9354.93333333333
567	74489.1
568	16894
569	-2570.96666666667
570	19852.5333333333
571	-46388.8333333333
572	-1371.16666666667
573	53424.9
574	27910.8
575	-7100.43333333333
576	56444.5
577	4262
578	-5471.1
579	4516.93333333333
580	-5836.8
581	70464.4
582	28833.4333333333
583	-51366.6666666667
584	12329.2
585	18140.1333333333
586	29622.8
587	-41999.9666666667
588	20146.9333333333
589	-59371.8
590	52110.9
591	1779.46666666666
592	10758.4
593	-48503.5666666667
594	-72571.8666666667
595	8867.73333333333
596	-691.733333333334
597	14160.4
598	-33960.5666666667
599	-26922.1666666667
600	348.266666666663
601	-26203.6666666667
602	-75487.9
603	-2582.93333333333
604	-9129.1
605	-12601.0666666667
606	-366.299999999999
607	5614.7
608	10830.5666666667
609	-3763.73333333334
610	31920.4
611	-52713.3833333333
612	22129.7
613	-3547.76666666667
614	6618.13333333333
615	25988.7
616	-23256
617	7876.3
618	-10442.1333333333
619	31560.1
620	-30885.6
621	45116.4333333333
622	33546.1
623	-26534.7666666667
624	5938.66666666667
625	22996.8
626	9871.2
627	9221.36666666667
628	3462
629	42125.9
630	16070.0333333333
631	8591.60000000001
632	-28330.7666666667
633	15893.3666666667
634	48254.9
635	63608.7
636	22166.2
637	-72750.6
638	27943.3
639	9909.6
640	-45245.8666666667
641	9583.96666666667
642	8486.7
643	4098.13333333333
644	-54928.2666666667
645	-28038.4666666667
646	10753.1
647	894.233333333337
648	14245.6
649	-51350.5666666667
650	7732
651	-32377.2
652	51430.1333333333
653	-83879.0666666667
654	12246.7666666667
655	15329.3
656	-23250.5
657	27167.7
658	3468
659	-101837.9
660	17841.2
661	25579.3
662	-21833.8666666667
663	7034.5
664	11280
665	-2908.36666666667
666	-3960.53333333333
667	-7283.1
668	4357.3
669	16301.7666666667
670	146556.266666667
671	-659.300000000003
672	27599.4333333333
673	-7661.9
674	11006.4
675	-114445.966666667
676	10672.7
677	-9445.60000000001
678	65046.4
679	24130.9666666667
680	65366.1333333333
681	11830.9666666667
682	8795.3
683	9648.53333333333
684	-4732.76666666666
685	12405.1666666667
686	-8103.03333333333
687	40871.9666666667
688	185.733333333334
689	12519.8333333333
690	29048
691	11372.3
692	11347.7333333333
693	11486.1666666667
694	-10927.2
695	11000.9666666667
696	-24722.7
697	91348.4333333333
698	-13840.8333333333
699	-92755.2666666667
700	-20977.2666666667
701	7437.96666666667
702	11201.5666666667
703	15345.6
704	-4808.5
705	-6670.4
706	8991.33333333334
707	-27048.0666666667
708	16848.7
709	9494.66666666666
710	-5081.63333333334
711	30934
712	-14951.3
713	12028.6333333333
714	-86137.4333333333
715	9954
716	-12348
717	30477.8666666667
718	3541.10000000001
719	12594.5
720	3426.8
721	10552.2333333333
722	-35740
723	-6068.4
724	54753.5666666667
725	2678.4
726	24436.6333333333
727	47206.9333333333
728	-25138.5333333333
729	18740.4
730	16230.5
731	7345.86666666666
732	-18093.5
733	1768
734	40429.3
735	62778.1333333333
736	-5269.03333333333
737	-14427.1
738	28599.4666666667
739	9903.2
740	-5920.5
741	-4612.56666666667
742	7414.56666666667
743	-23153.3666666667
744	6310.93333333333
745	7553.33333333333
746	11747.5
747	463.733333333334
748	18929.6
749	36190.8
750	-15810.4
751	28889.9
752	-34674.7
753	-44786.8666666667
754	-34074.9666666667
755	26892.8
756	-14395.3
757	64140.7333333333
758	23733.2
759	-17781.3333333333
760	10782
761	-23259.6
762	34161.7333333333
763	17106.4
764	-28049.2666666667
765	-47812.3
766	7229.33333333333
767	16267.9666666667
768	48321.3333333333
769	7624.23333333333
770	22485.6
771	64453.2
772	4246.36666666667
773	-17421.7666666667
774	-14680.1
775	12290.4
776	-5874.93333333333
777	-5141.2
778	-16173.9
779	3765.9
780	11902.9
781	6837.6
782	2138.83333333334
783	-7162
784	1674.39999999999
785	52624.7
786	10003.1666666667
787	9505.23333333334
788	1897.06666666667
789	9109.63333333334
790	-853.366666666667
791	14526.4
792	-31406.4
793	59014.5
794	5448.8
795	53436.8
796	7196.83333333334
797	-1895.2
798	-29461.8666666667
799	57.8333333333339
800	21139.5666666667
801	-17099.3666666667
802	-1312.93333333333
803	13759.6333333333
804	-334.5
805	13223.0333333333
806	3232.5
807	2408.36666666665
808	5231.6
809	29767.3
810	-36355.8666666667
811	28002.7
812	-12842.8
813	3539.3
814	-12934.6333333333
815	38390.6666666667
816	25939.9666666667
817	69924.4333333333
818	18869.6
819	16743.1
820	-44743.4666666667
821	21075.2
822	11069.7333333333
823	-18570.9
824	-16704.9666666667
825	5140
826	8042.4
827	41546.8
828	1379.06666666667
829	9987.5
830	7604.8
831	-16250.1
832	-34115.2333333333
833	36955.3333333333
834	37035.3
835	-38724.9333333333
836	41401.3
837	-31710.7
838	63506.4
839	-1518.83333333333
840	21681.9333333333
841	-10417.6
842	-14741.3
843	-10562.9
844	17727.9
845	61278.7
846	647.200000000001
847	-5606.89999999999
848	29422.7
849	2158.4
850	63186
851	17910
852	3103.1
853	43564.5
854	19752.1
855	-22969.4666666667
856	-65890.4666666667
857	-3217.06666666667
858	52342.4333333333
859	22056.4333333333
860	-18737.3
861	-10058.4333333333
862	18568.3
863	-51550.8
864	12695.5666666667
865	33815.0666666667
866	38181.5
867	5357.3
868	41407.9
869	4355.1
870	-12220.8
871	-6888
872	83626.3
873	2387.2
874	16716
875	1294.03333333333
876	23090.3666666667
877	14485.8333333333
878	-15817.1
879	-38742.5666666667
880	15414.1666666667
881	13890.9
882	4451.7
883	-2222.8
884	80196.0333333333
885	-36774
886	21925.9
887	11835.5
888	8592
889	-45587.6
890	32499.6333333333
891	18829.7333333333
892	388.133333333331
893	58443.6
894	-22350.0666666667
895	11009.2
896	15544.1333333333
897	14499.6
898	38295.7
899	-16435.9
900	3919.86666666667
901	-5541.33333333333
902	14886.3666666667
903	-402.233333333334
904	30033.3
905	-17997.6
906	53339.8333333333
907	-18149.1666666667
908	-812.299999999999
909	-8406.66666666667
910	64652.2333333333
911	277.233333333334
912	46357.2
913	16699.6333333333
914	22483.3333333333
915	-4240.43333333333
916	12182
917	9127.33333333334
918	10236.0333333333
919	34732.8
920	80135.2
921	11559.2
922	4520.9
923	93626.5
924	2722
925	-1053.56666666667
926	3694.4
927	-8483.3
928	3690.13333333334
929	35120.5
930	-7964.53333333333
931	25757.6
932	45996.5666666667
933	-4532.3
934	42084.2333333334
935	16376.6333333333
936	-14145.1
937	44142.4
938	-44836.2666666667
939	-9183.2
940	-15802.1666666667
941	12620.3
942	45399.2333333333
943	35213.2
944	-8382.8
945	-15746.9333333333
946	-5560
947	-26397.6
948	20740.6666666667
949	2654.53333333333
950	2638.66666666666
951	-15068.8
952	-15209.3333333333
953	16578.8
954	7644.5
955	-19459.5
956	-1573.83333333334
957	285.066666666667
958	-7704.40000000001
959	-3396.23333333333
960	34490
961	120792.233333333
962	34503.3333333333
963	3008.10000000001
964	-5512
965	64445.4666666667
966	44248.7666666667
967	-17841.9
968	-15578.5666666667
969	101020.166666667
970	20305.6
971	-13013.3666666667
972	51443.5
973	16526.3666666667
974	-4886.4
975	-28558.2666666667
976	9742.89999999999
977	17478.9333333333
978	28204.8
979	-10039.0666666667
980	7034.7
981	11227.3333333333
982	-10749.7
983	31953.6
984	-10964.2666666667
985	66479.0666666667
986	4201.76666666667
987	36247.6
988	41454.8
989	-186.5
990	48809.1
991	24932.1
992	28175.7333333333
993	2244.4
994	4867.3
995	-53043.7
996	51834.6333333333
997	5511.70000000001
998	15932.9333333333
999	9653.2
1000	-37575.9
