# Supplementary material for: Chromosome Copy Number Variation and Control in the Ciliate Chilodonella uncinata
Source: PLoS One. 2013 Feb 20;8(2):e56413. doi: 10.1371/journal.pone.0056413 (PMC3577910; doi:10.1371/journal.pone.0056413)
Supplement: Dataset S1 — Chromosome copy numbers from the experimental and simulated cell lines of Dataset of Chilodonella uncinata . dataset.zip is a compressed file. exp_data.csv contains the experimental data derived from qPCR analyses (Cell.line = original cell line; Time = time point of the DNA extraction; DNA.extract = DNA extract replicate; Gene = macronuclear chromosome; CNPC = copy number of the macronuclear chromosome per cell). The remainder of the CSV files are from the simulations. Each CSV file contains data on 1000 simulations where the change in variance from initial to final for each simulation is stored under column ‘x’. See _readme.txt in the compressed file dataset.zip for documentation of the file names. (ZIP) [file pone.0056413.s002.zip › dataset_S1/EF_omega10.csv]

	x
1	13302.8
2	8852.8
3	9103.60000000001
4	54444.4
5	72495.0333333333
6	95233.5
7	25071.2333333333
8	19418.4333333333
9	15540.3
10	5958.40000000001
11	71533.6333333333
12	95385.6333333333
13	28479.3
14	110849.433333333
15	30032.8
16	9707.86666666667
17	-50065.5666666667
18	-10026.5333333333
19	14022.5666666667
20	-46628.5666666667
21	-67498.3666666667
22	10128.7
23	22200.1
24	76125.3
25	33283.0333333333
26	-12670.1
27	4714
28	-33321.3
29	-32485.2
30	95927.4333333333
31	106535.6
32	74374.9333333333
33	33485.5
34	46646.8
35	-43180.2
36	-42881.2
37	14798
38	25974
39	-50847.35
40	-24799.8666666667
41	16712.9333333333
42	88448.2666666667
43	98315.7
44	40274.4
45	6940.26666666667
46	-7627.3
47	28842.9
48	148170
49	53150.7666666667
50	29492.3666666667
51	21488.1
52	63096.1
53	10131.4666666667
54	89246.9
55	-3026.23333333334
56	12753.4666666667
57	103212.8
58	28053.3
59	84786.9333333333
60	14045.7666666667
61	13984.5
62	99418.8
63	30554.0333333333
64	90000.1333333333
65	42235.2
66	-64587.0666666667
67	40972.3
68	4975.3
69	-17026.3
70	322.75
71	119401.766666667
72	39234.2333333333
73	18397.3666666667
74	-25772.6666666667
75	125294.9
76	81341.3
77	52608.0333333333
78	204596.966666667
79	22287.7
80	-4034.03333333334
81	72782.8
82	30489.6
83	73873.6
84	77247.5666666667
85	49248.5
86	88429.3333333333
87	-2210.76666666667
88	-52830.5666666667
89	53144.3666666667
90	25389.6
91	117561.2
92	49923.3333333333
93	72536.5
94	8665.03333333333
95	74272.6666666667
96	50193.6333333333
97	-11421.6
98	63960.2666666667
99	666.266666666663
100	136534.133333333
101	10956.6333333333
102	24188.5
103	-83189.4
104	76006.2
105	-2079.3
106	37590.3666666667
107	46170.7666666667
108	72320.8
109	19177.0333333333
110	90859.6
111	21904.8
112	28082.9666666667
113	26332.8
114	104413.066666667
115	9228.53333333334
116	198549.033333333
117	54763.5
118	46235.2
119	-15342.8
120	28950.8333333333
121	63878.8
122	117043.6
123	90088.1
124	12378.2666666667
125	93213.7
126	143928.133333333
127	291936
128	13353.2333333333
129	-31920.6666666667
130	21626
131	-18096.4
132	7862.83333333334
133	80971.2333333333
134	90732
135	68043.0666666667
136	80197.2333333333
137	16767.2
138	58205.7
139	99891.0333333333
140	107718.566666667
141	-2571.86666666667
142	16512.4
143	37125.2
144	5222.5
145	-52093.8
146	32464.5
147	17200.9
148	126987.133333333
149	114630.3
150	21319.5
151	3775.2
152	16018.8
153	69259.4666666667
154	139522.8
155	-9421.06666666667
156	23993.6
157	-73746.8666666667
158	-17265.6333333333
159	-61117.1666666667
160	85780.8333333333
161	29779.6
162	50559.8666666667
163	-39097.4
164	-22306.1
165	-3792.3
166	-28573.8666666667
167	22172.4333333333
168	86798.3
169	37017.2333333333
170	3127.06666666667
171	15535.1
172	88087.0333333333
173	27955.7333333333
174	30871.4666666667
175	-33031.2
176	124564.9
177	11431.0333333333
178	4804.89999999999
179	-36354.7
180	18938
181	-15588.5666666667
182	85824
183	113918.166666667
184	1072.5
185	20832.1
186	38826
187	122737.233333333
188	42139.2
189	23227.9
190	-71064.4666666667
191	80254.7
192	2421.46666666667
193	63893.3
194	34075.9
195	137538.7
196	-33304.4
197	8566.96666666667
198	-5416.03333333334
199	71283.5
200	36325.1
201	106645.1
202	-12788.7
203	-29500.4
204	10490.6666666667
205	125934.4
206	16130.4
207	-1826.83333333333
208	-35045.2
209	35565.8666666667
210	167178
211	58452.1
212	100828.4
213	30014.5
214	32817.8333333333
215	18764.1666666667
216	183602.666666667
217	7070.5
218	23622.8
219	66065.9
220	180179.9
221	42126
222	27452.9333333333
223	22109.7333333333
224	7954.4
225	117910.166666667
226	-3314.66666666667
227	85741.1
228	4752.76666666667
229	186832.8
230	86136
231	36549.8333333333
232	10205.2
233	88871.2
234	67315.7333333333
235	32508.2333333333
236	-8161.46666666667
237	1644
238	-4636.96666666667
239	57850
240	5824.66666666666
241	94194.1
242	143298.133333333
243	41387.9
244	7877.7
245	39268.1
246	-8158.3
247	56235.2
248	-10221.1
249	33007.6333333333
250	-17536.3
251	-20173.5666666667
252	41243.6
253	109305.3
254	914.700000000004
255	50566
256	-29494.5333333333
257	15440.1
258	-46646.6666666667
259	20474.8333333333
260	-23848.2666666667
261	10065.7
262	4836.4
263	-31694.1
264	11942.2666666667
265	112394.233333333
266	33410
267	19153.3666666667
268	13719.8666666667
269	51215.5666666667
270	25454.9333333333
271	9143.7
272	224
273	19685.8666666667
274	-37303.7
275	86046.5333333333
276	131353.6
277	3062.13333333333
278	9581.46666666667
279	10858.4
280	32648.9333333333
281	-12172
282	-30178
283	44197.2
284	125852.4
285	181007.733333333
286	43386.2666666667
287	74838.8333333333
288	-5032.3
289	41134.8333333333
290	133218.133333333
291	-45439.6666666667
292	36808.9333333333
293	15764.1333333333
294	39384.5666666667
295	2193.46666666667
296	15041.7666666667
297	-9032.1
298	67205.6
299	13982.5333333333
300	104890.7
301	75366
302	-4656.76666666667
303	30066.8
304	-7764.3
305	41537.8333333333
306	-63677.3333333333
307	246835.3
308	194668.366666667
309	101597.5
310	119494.533333333
311	81497.3333333333
312	-2986.63333333334
313	54882.8333333333
314	-9522.46666666667
315	141187.2
316	135802.3
317	115720.166666667
318	83835.8333333333
319	21820.5666666667
320	58812.0333333333
321	-4428.7
322	75879.6
323	-33043.3666666667
324	60026.2333333333
325	28725.7
326	9709.96666666667
327	-26081.8666666667
328	58869.1333333333
329	79984.9
330	51428.2666666667
331	15095.2333333333
332	-51515.8833333333
333	3769.6
334	136930.666666667
335	2992.63333333333
336	5118.26666666667
337	26036.8
338	8331.73333333334
339	72232.2666666667
340	14129.2
341	41651.8666666667
342	63933.1
343	-30539.3333333333
344	142153.566666667
345	-21672.6666666667
346	21994.4
347	-13282.5
348	9537.2
349	72641.0333333333
350	-4290.4
351	61339.2
352	95562.8
353	47901.2
354	18852
355	227587.066666667
356	104983.033333333
357	118805.166666667
358	8247.83333333333
359	-5989.86666666666
360	23810.9333333333
361	625.433333333331
362	14604.4
363	177599.2
364	34113.0333333333
365	28373.7
366	28500.1333333333
367	8824
368	9124.93333333333
369	17910.5
370	28270.5
371	20529.2
372	34194.1333333333
373	157218
374	11044.3
375	82275.0666666667
376	5351.43333333333
377	11028.3
378	49418.4
379	-53969.7666666667
380	164797.1
381	34127.3333333333
382	11398
383	68474.2666666667
384	6048.29999999999
385	341381.5
386	-9008.40000000001
387	67112
388	84985.6
389	204774.566666667
390	16394.1666666667
391	19605.2
392	55456.3666666667
393	7473.73333333334
394	4901.23333333333
395	-36671.4666666667
396	-57502.4
397	44006.1333333333
398	15167.1
399	90370.8
400	41233.4666666667
401	20624.9333333333
402	41685.5
403	93062.2666666667
404	-14350.9666666667
405	-4261.3
406	23254.8
407	657.900000000001
408	114096
409	18939.8666666667
410	60481.6
411	69037.3
412	24046.6666666667
413	5446.56666666667
414	34614.8
415	-1488.36666666667
416	-75048
417	47136
418	57157.7
419	5812.8
420	75007.6
421	-34631.6333333333
422	155184.433333333
423	21595.2
424	40676.1333333333
425	145978.666666667
426	96215.5
427	28818.5
428	151756.666666667
429	3385.2
430	61054.6333333333
431	57630.4
432	-4806.53333333333
433	-15940.1666666667
434	274171.433333333
435	65149.7
436	-6607.5
437	-32175.6666666667
438	91936.3
439	7659.3
440	17148.2666666667
441	-23336.8333333333
442	29643.5666666667
443	-10217.6
444	-14572.9
445	105794.9
446	20801.6
447	28137.4666666667
448	89169.7
449	-20463.9666666667
450	11892.3666666667
451	-3340
452	1754.43333333333
453	54056.5
454	39695.9
455	42321.0666666667
456	12440
457	25843.3333333333
458	35077.7
459	-12820.8
460	-4271.3
461	-20014.2666666667
462	63490.4
463	49447.9
464	-6164.7
465	135951.2
466	55632.6
467	30906.2333333333
468	-37952.5
469	-4351.29999999999
470	36956
471	5454.8
472	40211.2
473	105132.133333333
474	75885.9
475	239236.133333333
476	104612.7
477	-2309.86666666666
478	13624.8333333333
479	49095.9666666667
480	430.566666666669
481	27054.3
482	88979.8666666667
483	110772.366666667
484	86117.7
485	147102.3
486	37656.8
487	-7153.73333333334
488	52884.8
489	16274.5666666667
490	19846.1333333333
491	1876.93333333333
492	-4535.1
493	19541.8333333333
494	3114.63333333333
495	54037.0333333333
496	24519.4
497	-14513.1666666667
498	-45131.1666666667
499	76138.3666666667
500	-9090.3
501	18180
502	42253.7666666667
503	-9712.8
504	92058.6666666667
505	-14986.8333333333
506	33464.8333333333
507	28986.5
508	84603.7
509	185752.133333333
510	53526.4
511	15778.1666666667
512	-10399.2333333333
513	4524.53333333333
514	48896.2333333333
515	72924.9333333333
516	27805.1
517	90157.4666666667
518	5545.43333333333
519	9733.96666666667
520	-12437.7333333333
521	85495.6
522	39365.6333333333
523	21412.5666666667
524	-503.599999999999
525	15329.0666666667
526	-28771.3
527	22079.2
528	50753.6333333333
529	20732.3
530	-12979.2
531	-13015.2
532	111539.866666667
533	-11773.1666666667
534	79227.8666666667
535	543.433333333334
536	7882.56666666667
537	-8110.39999999999
538	19866.2666666667
539	30306.1333333333
540	69610.9333333333
541	80625.7
542	-4597.3
543	58656.0333333333
544	-23009.1
545	36696.5333333333
546	-21024.9666666667
547	-42434
548	11853.2
549	-1665.7
550	24089.7
551	29515.7
552	89408.1
553	62336.0333333333
554	-8777.7
555	34419.6
556	21533.2333333333
557	69482.4
558	131203.6
559	170496.666666667
560	53531.8666666667
561	4548.5
562	66217.1
563	86342.9666666667
564	68943.5
565	17516.6666666667
566	31928.8333333333
567	-5556.8
568	80206.2666666667
569	-19212.7
570	79116.4333333333
571	44165.5666666667
572	30989.4666666667
573	42198.7
574	132070.1
575	62176.1
576	76120.2666666667
577	60903.1
578	9774.09999999999
579	90962.8
580	77952.4
581	50673.1
582	367890
583	41706
584	-12639.2
585	-26677.3
586	115758.033333333
587	59002
588	79611.1
589	-970.666666666672
590	6967.23333333333
591	56906.1333333333
592	28233.3333333333
593	-79887.5666666667
594	74667.2
595	-40367.9666666667
596	20910.4
597	26502.1
598	35283.4666666667
599	115859.166666667
600	9604.26666666667
601	115698.4
602	55695.9
603	22408.9
604	55918.3
605	57785.3333333333
606	47365.4333333333
607	30968.2333333333
608	15881.0666666667
609	21786.1
610	23011.8333333333
611	47633.3333333333
612	-33619.3333333333
613	-12431.9
614	65688.5333333333
615	-7659.33333333334
616	-18514
617	62022.4
618	99719.6333333333
619	-25028.6666666667
620	13985.4666666667
621	47035.2
622	-23082.3
623	51326.8
624	94261.1
625	50620.9333333333
626	-63861.2666666667
627	73120.7
628	38429.6
629	-3186.1
630	35248.2666666667
631	160377.033333333
632	-3779.06666666667
633	50763.5
634	63404.7
635	23833.7
636	113456.233333333
637	18235.1
638	18073.0333333333
639	189198.4
640	4807.6
641	-22022.1
642	9664.96666666666
643	20521.8666666667
644	55362.9
645	72440.3
646	73026
647	-21854.2666666667
648	7277.16666666666
649	-9202
650	72590.7666666667
651	60036.5333333333
652	183417.6
653	42586.3
654	89963.7666666667
655	41849.1
656	9333.1
657	5576.76666666667
658	104350.4
659	30191.6
660	2734.1
661	8396.8
662	5431.16666666666
663	-20080.6
664	107840.8
665	7521.16666666666
666	-8270.3
667	48473.1
668	44990.9333333333
669	1630.93333333333
670	23342.7
671	11192.5
672	72291.7
673	-25698.7
674	91462.6666666667
675	16366
676	30010.5
677	110038.9
678	82399.1
679	10641.0333333333
680	7419.6
681	55884.1666666667
682	-11494.4
683	132350.766666667
684	23732.6666666667
685	4766.8
686	-12728
687	118002.633333333
688	-2516.83333333334
689	7916.1
690	62067.2
691	-22817.7666666667
692	-32116.2333333333
693	234096.8
694	85521.1
695	63782.8
696	22299.6
697	104647.6
698	4033.6
699	36658.1
700	68131.2
701	17578.3
702	-13887.7333333333
703	-4817.59999999999
704	-6648.66666666667
705	55086.1333333333
706	-9106.23333333334
707	-37178.9666666667
708	-7839.06666666667
709	38106.6666666667
710	28313.7
711	22823.2333333333
712	-1132.76666666667
713	-9725.1
714	52269.9
715	6470.53333333333
716	62551.5
717	77423.7
718	32988
719	52055.7333333334
720	-24225.7
721	22919.0333333333
722	23408.5333333333
723	-24650.9333333333
724	45277.2333333333
725	-25931.7666666667
726	17389.9
727	17330.8333333333
728	52551.5
729	21411.8666666667
730	45335.8666666667
731	18009.1666666667
732	41821.4333333333
733	-24479.7
734	308699.633333333
735	3388
736	-49822.1
737	30639.2
738	146240.1
739	174467.866666667
740	39673.2
741	12797.4666666667
742	60331.3
743	16964.8
744	38092.3
745	7541.03333333333
746	25927.3
747	44984.8
748	128953.866666667
749	9307.83333333334
750	149793.833333333
751	45374.5
752	4682.43333333333
753	150441.333333333
754	-33493.6
755	27093.5
756	-8345.03333333334
757	6442.09999999999
758	16649.3333333333
759	-30161.5
760	-8741.3
761	17277.7
762	-10014.5666666667
763	37114.1666666667
764	88629.7
765	32343.3
766	119447.6
767	19824.5
768	8700.3
769	30040
770	22523.9
771	-14508.9333333333
772	41536.9
773	36022.8
774	4467.23333333334
775	4556.03333333333
776	16529.7666666667
777	-13147.9
778	-15699.5
779	-8002
780	37379.7
781	15486.9
782	55238.3
783	74751.7666666667
784	129794.166666667
785	42314.4333333333
786	-30110.3
787	-13896.1666666667
788	-1990.56666666667
789	-2183.06666666667
790	21068.3666666667
791	9164.4
792	33311.6
793	115366.133333333
794	26504.6333333333
795	148808.533333333
796	9732.9
797	-3008.66666666667
798	69210.1333333333
799	132412.533333333
800	4011.46666666667
801	-12538.2666666667
802	10273.2
803	76694.1
804	8895.5
805	-6516.56666666667
806	2459.2
807	30023.7
808	-10214.9
809	42399.8
810	49724.4333333333
811	78193.4666666667
812	-15833.9666666667
813	169723.1
814	55372.6666666667
815	15998.8
816	21004.1333333333
817	37798
818	44579.2
819	4852.83333333333
820	-13747.4666666667
821	43461.2
822	37755.2
823	49920.8
824	42196.1333333333
825	244292.1
826	5815.1
827	18010.4333333333
828	597.033333333333
829	70861.3333333333
830	107237.7
831	-73041.2
832	-13707.5
833	16464.6333333333
834	37483.8666666667
835	-32262.1666666667
836	51662.7
837	19916.6333333333
838	-12352.8
839	-16230.5
840	-8234.93333333333
841	112912.933333333
842	-32626.9666666667
843	-10355.3333333333
844	18995.7
845	-1770.66666666666
846	34932.6666666667
847	28152.4
848	-2453.7
849	1405.36666666667
850	61200
851	25244
852	78910.1333333333
853	107720.633333333
854	142.5
855	-34158.8
856	35237.6
857	115360.033333333
858	33276.8333333333
859	34741.6
860	19830.0333333333
861	60064.4
862	9678.8
863	21321.3
864	8751.23333333334
865	5274.8
866	37095.2
867	14674.4
868	113665.6
869	93327.3
870	7334.4
871	12641.3
872	-4341.03333333333
873	87645.8666666667
874	48472.8333333333
875	38680.8
876	164877.366666667
877	151612.133333333
878	248712.033333333
879	28706.1333333333
880	125304.1
881	863.633333333339
882	44744.9
883	143284.266666667
884	65557.7666666667
885	32476.3666666667
886	33541.3
887	54370
888	23650.8
889	35117.5
890	177893.1
891	-8355.06666666667
892	27032.4
893	50796.6333333333
894	106029.5
895	22658.4
896	6300.8
897	23088.4
898	-32475.8666666667
899	80475.0333333333
900	56788.4
901	-11119.3
902	110118.8
903	21470.2333333333
904	5390.7
905	20996.2333333333
906	60374.4333333333
907	249836.266666667
908	-32453.2333333333
909	2788.40000000001
910	29040.7666666667
911	-71367.2666666667
912	15472.3
913	-39648.8666666667
914	26450.9333333333
915	172387.333333333
916	-10072.3
917	86696.9333333333
918	49742.1
919	34171.2
920	3674.4
921	2367.83333333334
922	1383.56666666667
923	41633.0666666667
924	14608
925	22763.6333333333
926	821.599999999999
927	-3724.5
928	42189.2
929	1606.53333333333
930	18111.2333333333
931	-21888.9
932	21879.1
933	-8510.53333333333
934	130579.2
935	-15113.5666666667
936	-2357.2
937	51425.0666666667
938	8961.2
939	22050.7666666667
940	22950.9
941	69196.1
942	-8471.49999999999
943	64360.6666666667
944	23760.6666666667
945	-15509.2
946	80966.1333333333
947	362496.933333333
948	243438.633333333
949	88053.6
950	-14243.5
951	-10696.1333333333
952	-25600.3666666667
953	59454.8333333333
954	83264.5
955	141047.6
956	90252.8
957	-7105.5
958	-22594
959	54683.7333333333
960	2131.03333333333
961	173339.7
962	1876.96666666667
963	9989.6
964	176940.4
965	-20070.2333333333
966	-3116.26666666667
967	59327.3666666667
968	-2620.8
969	24398.8
970	3071.6
971	7834.23333333333
972	76450.6333333333
973	108899.433333333
974	17772.6666666667
975	43927.3333333333
976	68400.4
977	71816.2666666667
978	44732.7
979	95075.2
980	46347.4333333333
981	44677.7
982	59925.9
983	43709.2333333333
984	14554.7
985	11227.9
986	56887.3
987	9222
988	131065.5
989	40201.4333333333
990	246966.4
991	-21216.2
992	57986.5333333333
993	-7119.73333333333
994	18092
995	-4367.3
996	7926
997	51511.0666666667
998	28684.1333333333
999	215229.633333333
1000	-4057.2
