# Supplementary material for: Chromosome Copy Number Variation and Control in the Ciliate Chilodonella uncinata
Source: PLoS One. 2013 Feb 20;8(2):e56413. doi: 10.1371/journal.pone.0056413 (PMC3577910; doi:10.1371/journal.pone.0056413)
Supplement: Dataset S1 — Chromosome copy numbers from the experimental and simulated cell lines of Dataset of Chilodonella uncinata . dataset.zip is a compressed file. exp_data.csv contains the experimental data derived from qPCR analyses (Cell.line = original cell line; Time = time point of the DNA extraction; DNA.extract = DNA extract replicate; Gene = macronuclear chromosome; CNPC = copy number of the macronuclear chromosome per cell). The remainder of the CSV files are from the simulations. Each CSV file contains data on 1000 simulations where the change in variance from initial to final for each simulation is stored under column ‘x’. See _readme.txt in the compressed file dataset.zip for documentation of the file names. (ZIP) [file pone.0056413.s002.zip › dataset_S1/EF_omega2.5.csv]

	x
1	-949.699999999997
2	-68366
3	40133.5666666667
4	640.333333333336
5	-22943.6
6	1520.4
7	25704.1
8	16155.6
9	32665.2
10	42309.9666666667
11	48615.5
12	-23626.2666666667
13	23727.6
14	54158.3
15	18750.8
16	-32569.4666666667
17	30356
18	1908.1
19	24344.7666666667
20	20336.0333333333
21	-2676.9
22	58348.8333333333
23	15974.7
24	8744.83333333333
25	-7407.16666666666
26	216.799999999996
27	45762.5666666667
28	81017.3666666667
29	5228.03333333333
30	33030.4
31	31179.6
32	-4058.43333333333
33	80022.3666666667
34	-104.900000000001
35	36763.6
36	-19557.8666666667
37	-46195.0666666667
38	32923.6
39	-4318.26666666667
40	12296.4
41	15298
42	18210.9
43	89090.9666666667
44	92258.4333333333
45	55807.7
46	40314.7666666667
47	-25898.1333333333
48	-6925.2
49	112243.1
50	12385.7666666667
51	9639.5
52	-9378.13333333334
53	-11083.8333333333
54	19031.7333333333
55	15403.3
56	51241.0666666667
57	20668.4
58	-4163.3
59	-8501.06666666667
60	68220.4
61	43213.4666666667
62	51250.6333333333
63	13888.8
64	53466.9
65	2912.13333333333
66	-22860.6333333333
67	66411.2
68	-33251.0333333333
69	3173.06666666667
70	27529.5666666667
71	-9793.2
72	3032.26666666667
73	59622.7
74	-12689.8333333333
75	-14290.6666666667
76	-873.733333333334
77	5950.36666666667
78	-7126.8
79	24227.7
80	-2570.13333333333
81	-59356.2333333333
82	1540.1
83	32284.5666666667
84	-4762
85	60488.7666666667
86	53042
87	47639.1
88	-2999.2
89	54215.7666666667
90	6218.8
91	18894.5666666667
92	-27423.5333333333
93	42227.9
94	33215.5
95	28972.4
96	8294.53333333333
97	-1439.9
98	29918.1
99	30596.8
100	-36319.1
101	-31484.4
102	1298.13333333333
103	7893.9
104	34275.2
105	55677.5666666667
106	14888.4
107	-9094.3
108	-18775.9
109	-10274.9333333333
110	1196.1
111	26082.8
112	-9149.6
113	11508.2333333333
114	-3175.16666666666
115	30937.2333333333
116	37944.3
117	2775.09999999999
118	94150.9333333333
119	3366.93333333333
120	39886
121	-2288.1
122	8001.2
123	-13995.2
124	64786.1
125	-23407.6
126	33856.3666666667
127	-92982.9
128	-15132.4
129	36401.2
130	18547.2
131	12534.8
132	17649.7
133	49259.6333333333
134	70744.3
135	-25221.7
136	-31601.4666666667
137	9323.5
138	17565.5
139	668.400000000001
140	8725.2
141	106767.3
142	-827.366666666665
143	-33501.4
144	18939.4666666667
145	7384.1
146	24045.3
147	10144.9
148	18920.8
149	37314.9
150	7673.2
151	1442.96666666666
152	49329.4333333333
153	3005.2
154	6617.33333333334
155	6924.76666666667
156	49827.7
157	-1197.60000000001
158	35906.8333333333
159	40870.8
160	5548.1
161	54368.2666666667
162	68831.2
163	-47913.1
164	38528.8
165	25956.3
166	76232.4
167	-536.133333333335
168	-49001.4
169	-3180
170	19300
171	50115.2
172	4815.36666666666
173	15776.8
174	16503.5666666667
175	-1596.26666666667
176	-4944.13333333333
177	-7518.03333333334
178	130892.5
179	3006.66666666667
180	49904.1
181	32532
182	20967.5
183	58563.1
184	14862
185	15357.5666666667
186	-10476.6666666667
187	-2039.2
188	46922.4
189	-25397.8666666667
190	28270
191	-2941.73333333333
192	64532.7
193	-14446
194	9711.9
195	81984.2666666667
196	27631.7333333333
197	10385.5
198	7200
199	7809.16666666666
200	33482.2333333333
201	44934.8333333333
202	13337.5
203	30487.8333333333
204	32414.1
205	987.700000000004
206	98980.8
207	20838.1
208	19303.0666666667
209	-44534.6333333333
210	51117.2
211	-15703.0333333333
212	-50637.5
213	-13295.7333333333
214	20737.7
215	-14160.9666666667
216	92621.3333333333
217	63151.7333333333
218	40071.0666666667
219	8882.83333333334
220	-11549.6
221	-32893.7
222	7861.09999999999
223	57456.8
224	10003.3666666667
225	-27689.5666666667
226	20217.0666666667
227	10514.0333333333
228	16968.9
229	-12218.7
230	-5776
231	21353.8333333333
232	-58920.7666666667
233	9125.13333333334
234	-2011.6
235	-8286.66666666667
236	39477.5
237	45476.1666666667
238	25797.6
239	10536.1333333333
240	38776.5666666667
241	68165.1
242	81587.2
243	4249.33333333334
244	6536.66666666667
245	9567.6
246	-2494.49999999999
247	-51755.9666666667
248	9705.39999999999
249	-8398.96666666667
250	114026.666666667
251	15057.7
252	97154.3666666667
253	87289.8666666667
254	17561.2333333333
255	-34057.8666666667
256	-29456.9666666667
257	44789.9
258	-20468.4333333333
259	14720.2666666667
260	18746.8
261	7762.8
262	51413.3
263	-6975.1
264	13619.2
265	5803.86666666667
266	-4389.5
267	-49697.6
268	65806.4
269	46090.5
270	53708.5333333333
271	7297.6
272	57936.5666666667
273	68509.2
274	-6554.56666666667
275	-1950.8
276	100920.533333333
277	55520.5666666667
278	-10829.3
279	-56721.5
280	-56857.9666666667
281	41567.4
282	-49037.1666666667
283	-5572.8
284	43939.6
285	-19426.5
286	82773.3333333333
287	22937.7
288	-14942.3666666667
289	-7839.33333333334
290	-21512.3
291	86757.6
292	97578
293	26728.9666666667
294	-18240.8
295	49522.1
296	2733.33333333333
297	16894.1333333333
298	41164.9
299	78959.5666666667
300	28652.9666666667
301	38258.3
302	-14274
303	57871.2
304	28996.9333333333
305	-12021.7333333333
306	6745.63333333333
307	-23378.9333333333
308	-806.799999999999
309	68808.3
310	54676.8
311	-20052.1666666667
312	20614.3
313	31156.4
314	-18424.1666666667
315	13066.4
316	7661.6
317	42831.4666666667
318	11071.3
319	-3492.66666666667
320	16336.9333333333
321	33273.5
322	3215.16666666666
323	6103.3
324	-1237.9
325	15371.1666666667
326	18498
327	36413.7666666667
328	-52530.1666666667
329	26040.0333333333
330	-71533.5666666667
331	18396.8
332	-2793.76666666667
333	-40780.7666666667
334	44493.1
335	73436.5
336	-86055.3333333333
337	-26078.5333333333
338	19104
339	15227.1
340	-35536.9333333333
341	42779.1
342	22913.8666666667
343	2802
344	16202.8
345	3281.5
346	-38761.4666666667
347	-30119.1
348	44811.0666666667
349	-26118.1
350	7287.5
351	28551.1
352	-24112.2666666667
353	11884.1
354	30577.2
355	24057.7333333333
356	34035.3
357	12582.1
358	74982.4
359	12952.9
360	7731.03333333333
361	62447.6333333333
362	79298.4
363	-37139.5666666667
364	15634.1
365	-15147.3
366	75961.5666666667
367	-21520.0666666667
368	-18439.9666666667
369	-4029.73333333333
370	4970.4
371	34221.6
372	75594.8
373	33041.9666666667
374	53704.4333333333
375	-21713.6
376	-11365.4666666667
377	25445.6
378	31268
379	61752.4
380	86303.8666666667
381	58228.1
382	20673.1333333333
383	27676.3
384	8764.63333333333
385	29802
386	3384.93333333333
387	-6609.2
388	13437.3
389	-16448.4
390	51305.7
391	16466.7
392	70826.4
393	11053.7333333333
394	2629.3
395	-9641.06666666667
396	-198
397	18626.1333333333
398	-9015.2
399	-7681.7
400	62171.8333333333
401	57679.7
402	-17008.7666666667
403	392
404	-50266.9
405	-18393.2
406	53742.6666666667
407	-24222.5
408	17105.3333333333
409	-30525.2
410	-35440.1333333333
411	53372.0333333334
412	32864.5
413	-55182
414	-8729.36666666667
415	16282.5666666667
416	-53430.0666666667
417	1918.33333333333
418	-95253.2
419	-10869.9
420	40172.8333333333
421	-23390.4666666667
422	-20370.3666666667
423	12150.2666666667
424	59561.5
425	56807.1
426	-60814.2666666667
427	61371.0333333333
428	2498.40000000001
429	5730.26666666666
430	47818
431	25420.5
432	53976.7
433	5817.03333333333
434	57041.5
435	3488.53333333333
436	35994.9666666667
437	-18735.3333333333
438	67334.7666666667
439	121167.1
440	10179.3
441	20408.6666666667
442	30549.9
443	46463.7
444	62421.7666666667
445	-10595.1
446	-2793.36666666667
447	19657.5666666667
448	951.066666666669
449	45857.6
450	14476.1333333333
451	12142.4
452	6941.33333333333
453	58940
454	-33110.9666666667
455	-89299.7666666667
456	67179.2
457	26362.9333333333
458	-8575.9
459	6327.3
460	66613.3
461	16486.7
462	-10400.2
463	40874.0333333333
464	13844
465	24359.2333333333
466	3559.7
467	167634.3
468	81244.1333333333
469	-11000.1333333333
470	-11713.8666666667
471	16767.8333333333
472	8.76666666667006
473	565.200000000001
474	-4447.56666666667
475	4647.56666666667
476	8535.56666666667
477	71946.7666666667
478	11307.4666666667
479	15225.5666666667
480	20816.8333333333
481	2926.39999999999
482	58731.7
483	92800.3
484	22719.2
485	14184.5
486	32110.4
487	17539.8666666667
488	107445.2
489	19564.3666666667
490	90302.2666666667
491	9756.4
492	25695.9
493	42195.0666666667
494	-38144.5333333333
495	-18598.4
496	63417.8333333333
497	82086.2666666667
498	23339.0333333333
499	71934.4
500	99328.2666666667
501	48291.6333333333
502	-1854
503	-9534.8
504	-12531.6
505	37510.5
506	20565.5
507	9073.2
508	18608.7
509	4409.3
510	92532
511	5581.9
512	44574.6666666667
513	25543.2
514	15661.6
515	31596
516	-4899.26666666666
517	55223.1666666667
518	31632.4
519	10154.1
520	14353.2
521	215785.1
522	3411.33333333334
523	44888.5666666667
524	27403.0333333333
525	-58239.2
526	16811.1
527	15862.3
528	-1091.6
529	-12593.6
530	21130.5
531	33224.7
532	56188
533	-5019.7
534	36477.2
535	185056.8
536	-29348.9333333333
537	54024.6666666667
538	142922
539	-14364.3666666667
540	1180.8
541	9613.5
542	-12469.4333333333
543	30724.4
544	-5051.36666666667
545	13161.9333333333
546	2349.2
547	21822.9666666667
548	27691.2
549	44667.0333333333
550	16548.4
551	70841.2
552	-11718.1666666667
553	31711.3333333333
554	-82750.8666666667
555	43108.9333333333
556	-23632.9
557	30743.2
558	487.099999999999
559	70852.2666666667
560	61722.6333333333
561	-59508.3666666667
562	3403.5
563	20069.2333333333
564	51954.8
565	-4845.56666666667
566	71415.0333333333
567	26087.0333333333
568	30614.4
569	37685.5
570	48585.6
571	5220.76666666667
572	27468.5
573	13952.4333333333
574	19502.9333333333
575	16088.1
576	68196.4
577	53014.2333333333
578	1441.33333333333
579	3294
580	19915.2
581	25235.1666666667
582	-1420.5
583	24132.9333333333
584	-20350.3
585	38915.2
586	-30944.1
587	-8469.96666666666
588	48849.4666666667
589	60576.0333333333
590	78133.7333333333
591	-13020.7666666667
592	-35157.0666666667
593	-22279.0666666667
594	35826.1666666667
595	14634
596	-12726.8
597	15162.9
598	109233.433333333
599	13650.4
600	-62038.5333333333
601	-4482.8
602	78558.8
603	2358.7
604	56282.5333333333
605	7197.86666666667
606	22535.9
607	62132.5
608	31070
609	-15130.8666666667
610	1011.7
611	21316.0333333333
612	11183.6
613	16358.9333333333
614	29773.3333333333
615	36845.0666666667
616	-8269.73333333333
617	5055.2
618	21556.8
619	103124.966666667
620	60871.1666666667
621	59151.7333333333
622	31344.2333333333
623	12577.2
624	27966.3666666667
625	-22968.5333333333
626	-7913.96666666667
627	99979.2
628	58841.7666666667
629	11165.2
630	1492.93333333333
631	30171.2
632	20006.7666666667
633	31789.7666666667
634	33056.1
635	43852.1
636	-13062.5
637	-1881.40000000001
638	3481.2
639	2588
640	4135.46666666667
641	88436.9
642	-51447.3666666667
643	24507.7333333333
644	-7325.2
645	-13451.2
646	33101.3666666667
647	-18131.2333333333
648	-38838
649	93406.7666666667
650	13380.5666666667
651	5954.96666666667
652	128873.6
653	21806.9
654	-12791.3666666667
655	51815.6
656	68018.1
657	105049.633333333
658	25610
659	24261.7333333333
660	36122.4
661	33272.5333333333
662	-14411.6
663	21997.9
664	-9566.53333333333
665	47654
666	41377.5
667	76697.6
668	8827.73333333333
669	10406.5333333333
670	-21157.4666666667
671	9304.4
672	105680.666666667
673	-29740.9
674	-41258.9
675	-6264.93333333333
676	100710.833333333
677	72453.3
678	48201.3
679	9014.8
680	1065.5
681	3086.43333333333
682	77534.6666666667
683	22858
684	-3333.1
685	37640.4
686	32026
687	22624.8
688	170191.3
689	30865.6
690	20548.1
691	10589.9
692	24668.8
693	-15236.8
694	-21873.2
695	6156.7
696	7720.3
697	113679.366666667
698	16622.4
699	-68259.9666666667
700	-8974.13333333334
701	93225.7333333333
702	44589.8666666667
703	-20937.2333333333
704	-1926
705	38947.7333333333
706	14689.2333333333
707	-48762
708	-4783.33333333333
709	-3664
710	140296
711	34135.4666666667
712	-32773.0666666667
713	6347.06666666667
714	78972
715	-15650.4
716	18428.5333333333
717	31995.8666666667
718	69377.3666666667
719	8498
720	38400
721	7918.03333333333
722	119844.533333333
723	30035.7666666667
724	-17827.3666666667
725	52722.6333333333
726	44787.4333333333
727	40972.3
728	25706.7666666667
729	-8063.73333333333
730	-5654.46666666667
731	4533.73333333333
732	14035.1
733	25735.1666666667
734	33125.4666666667
735	-25711.9666666667
736	34659.2
737	85199.6
738	22958
739	70684.2666666667
740	13046.5333333333
741	-39423.6
742	-3364.1
743	10421.8666666667
744	2293.3
745	43307.6
746	18685.3
747	28420.6666666667
748	20745.8666666667
749	-19410.9666666667
750	21056.5
751	3707.03333333333
752	6845.06666666667
753	38910.4
754	23248.7
755	158565.2
756	5575.3
757	9357.33333333333
758	28968.4
759	697.433333333334
760	83163.0666666667
761	57234.1
762	39424.8
763	40161.9
764	25753.2333333333
765	-10733.0666666667
766	-39739.7
767	118063.2
768	-19146.9333333333
769	13047.4666666667
770	-13268.8
771	12919.9
772	-4515.5
773	18456.4
774	5516.66666666667
775	24074.5
776	102104.533333333
777	1960.4
778	15124
779	23513.7666666667
780	-15989.9
781	16175.3
782	41218.6666666667
783	-1375.86666666667
784	7481.73333333333
785	42363.1666666667
786	30092.1333333333
787	27983.9666666667
788	-36822.6333333333
789	-5126.5
790	164560.4
791	-5031.2
792	23214.6666666667
793	19960.9
794	-9808.9
795	82705.1
796	55774.8333333333
797	33313.7
798	47754.7666666667
799	-15895.5666666667
800	162921.2
801	-19994.3
802	23117.0666666667
803	-45489.3666666667
804	56958.1333333333
805	-61878.2
806	-35365.6
807	76606.8
808	80166.3
809	34843.4666666667
810	-2874.23333333332
811	165465.7
812	76981.1
813	1479.2
814	-8896
815	-3771.5
816	66222.8
817	47078.8
818	53463.6
819	1249.5
820	29989.1333333333
821	15500.8
822	68732.5333333333
823	55840.0333333333
824	-34517.3
825	-2493.2
826	-25621.5
827	8612.7
828	46442.6666666667
829	14842.8
830	12336.7
831	64796.6333333333
832	23651.0666666667
833	-29591.1166666667
834	111073.2
835	32581.7666666667
836	55717.9
837	31416.9666666667
838	31702.1
839	99654.2666666667
840	77595.7333333333
841	21192.9
842	-24393.8666666667
843	-4921.03333333333
844	101418.233333333
845	28934.8
846	-2762.16666666666
847	104749.7
848	12642.9666666667
849	12624
850	-7577.1
851	66712.8
852	17350.8333333333
853	32666.3666666667
854	17914.5666666667
855	-27797.7666666667
856	-20460.6666666667
857	18296.9333333333
858	-63189.0666666667
859	-61007.9666666667
860	131032.8
861	20783.6
862	35516.3
863	-25492.8
864	-21180.5666666667
865	86284.4333333333
866	4274.76666666667
867	-6106.16666666667
868	40293.4666666667
869	67005.7
870	14820.9666666667
871	51742
872	68985.4666666667
873	73932.6333333333
874	-2899.7
875	-6907.73333333334
876	14005.2
877	-41960.5666666667
878	21641.6
879	60873.9
880	-69933.4666666667
881	85787.2
882	15077.0333333333
883	78778.9
884	-16556.9333333333
885	28639.2
886	39715.1
887	44600.7
888	-1505.96666666667
889	32190.1
890	67018.5
891	39026
892	25585.2
893	23775.6
894	22825.9666666667
895	5620.1
896	43437.2
897	-19390.0333333333
898	-2894.23333333333
899	-2630.1
900	-79817.4
901	-26590.2
902	-15775.3666666667
903	31325.2
904	54476
905	1512.03333333333
906	53327.1
907	2302.33333333333
908	13539.6
909	-22764.8
910	-17965.7333333333
911	10946.9
912	57435.2
913	-8992.7
914	100135.2
915	-19579.3333333333
916	-12537.5
917	50603.6
918	-35891.2
919	8810.76666666666
920	84738.7
921	-40715.3666666667
922	25300.4
923	12209.7333333333
924	-5198.7
925	-1597.16666666667
926	24117.3333333333
927	9780.76666666667
928	473.700000000004
929	-31691.7333333333
930	35081.7
931	-430.899999999994
932	-23312.2666666667
933	9147.49999999999
934	43358.1
935	-7578.93333333333
936	50458.4
937	11109.1
938	17430
939	87086.9
940	60274.4333333333
941	27372.4333333333
942	22457.7
943	-9329.36666666666
944	-13180.7
945	27268
946	29416.7666666667
947	24892.4
948	7257.1
949	-24097.3
950	-37190
951	-27826.8
952	29230.8
953	75209.8666666667
954	354.23333333333
955	28225.2
956	-7619.1
957	-27816
958	24097.4666666667
959	43650.5333333333
960	117427.033333333
961	27590.4
962	-70232.4666666667
963	93588
964	-37480.3666666667
965	72364.1333333333
966	-5332.83333333333
967	-28894.5
968	60683.2
969	39430.3666666667
970	58642.3
971	84641.6
972	9104
973	70576.4
974	23729.3333333333
975	-15674.4
976	23900.5333333333
977	-44739.4666666667
978	29875.6
979	-7098.3
980	73825.5666666667
981	24040.1666666667
982	-30813.2666666667
983	61278.5333333333
984	94630.2666666667
985	27003.7333333333
986	75221.7
987	86280
988	12436.9
989	52526.3
990	11127.6
991	22387.3
992	-5175.73333333333
993	-5155.2
994	122486.7
995	-33485.2
996	-9706.13333333333
997	2911.5
998	-16773.6666666667
999	53461.4666666667
1000	43852.1
