# Supplementary material for: Chromosome Copy Number Variation and Control in the Ciliate Chilodonella uncinata
Source: PLoS One. 2013 Feb 20;8(2):e56413. doi: 10.1371/journal.pone.0056413 (PMC3577910; doi:10.1371/journal.pone.0056413)
Supplement: Dataset S1 — Chromosome copy numbers from the experimental and simulated cell lines of Dataset of Chilodonella uncinata . dataset.zip is a compressed file. exp_data.csv contains the experimental data derived from qPCR analyses (Cell.line = original cell line; Time = time point of the DNA extraction; DNA.extract = DNA extract replicate; Gene = macronuclear chromosome; CNPC = copy number of the macronuclear chromosome per cell). The remainder of the CSV files are from the simulations. Each CSV file contains data on 1000 simulations where the change in variance from initial to final for each simulation is stored under column ‘x’. See _readme.txt in the compressed file dataset.zip for documentation of the file names. (ZIP) [file pone.0056413.s002.zip › dataset_S1/EF_omega2.csv]

	x
1	60178.1
2	22141.3666666667
3	27016
4	-3118.8
5	3312.4
6	128760.933333333
7	69100.8333333333
8	26723.9
9	16240.3
10	-47163.9666666667
11	26310.7666666667
12	7844
13	6113.86666666666
14	26590
15	66036.4
16	87669.2
17	43278.1333333333
18	23650.8
19	5270.1
20	65045.3
21	-17699.8666666667
22	38115.6
23	37712.1
24	20073.1
25	113598.1
26	64515.1
27	3648.53333333333
28	68755.0333333333
29	-39314.5
30	71658.4
31	-3260.16666666667
32	48121.4666666667
33	-15174.1666666667
34	665.5
35	-1741.5
36	-15164.4
37	24901.3
38	67265.7
39	-1120.43333333333
40	26025.5
41	-19144.4
42	12601.9
43	14424.6333333333
44	25239.6
45	18290.2666666667
46	16876.9666666667
47	91766.4
48	-7853.26666666667
49	-81053.2
50	17393.6333333333
51	4274.4
52	2058.10000000001
53	74494
54	27708.9333333333
55	924.5
56	73781.2
57	21763.0666666667
58	59708.3
59	5407.1
60	167662.8
61	11721.1
62	32534.6333333333
63	60367.2
64	15715.3
65	11356.9333333333
66	23114
67	10265.6
68	60401.3
69	76298.9
70	17808.6666666667
71	10025.7666666667
72	65785.0666666667
73	-6292.83333333333
74	42336.5333333333
75	17394.1333333333
76	128324.2
77	21541.4666666667
78	25353.6
79	128814.3
80	39672.1333333333
81	-11164
82	2450.43333333333
83	6235.2
84	1016.3
85	31577.5
86	1813.2
87	-10596.5666666667
88	5126.56666666667
89	-8900.83333333334
90	17265.5
91	134244.133333333
92	86758.6666666667
93	31687.6
94	32416.7666666667
95	8472
96	15757.1
97	56262.3
98	24609.7
99	40376.3
100	35683.5
101	-21039.0333333333
102	-1554.4
103	17022.8
104	37934
105	9324.39999999999
106	18820.8
107	12735.0666666667
108	41307.4666666667
109	-5056.9
110	62930.3
111	97901.1
112	81589.5333333333
113	-8802
114	-2831.6
115	242151.933333333
116	-38161.9666666667
117	2613.8
118	122102.9
119	-20475.2666666667
120	-11833.0666666667
121	22822.4
122	-12983.9
123	-13593.6333333333
124	-18546.8
125	11390
126	11583.2333333333
127	-6841.3
128	102799.633333333
129	78330.1
130	19100.9333333333
131	-19850.7666666667
132	59776.3
133	67915.0666666667
134	-18812.6666666667
135	-6091.7
136	8315.9
137	35393.0333333333
138	8958.96666666667
139	978.5
140	11529.2
141	62659.0333333333
142	38558.1333333333
143	25490.5333333333
144	-24986.7666666667
145	102537.733333333
146	-23344.7666666667
147	-1323.36666666667
148	13169.7
149	-9980.9
150	23468.4333333333
151	-12931.1
152	12214.8
153	-2235.96666666667
154	66103.6
155	97996.4
156	39492.5
157	237994.933333333
158	49092.9
159	108208.666666667
160	-24186.8
161	-6856.8
162	16281.3666666667
163	410.899999999994
164	-1425.06666666667
165	40068.9666666667
166	54362.1666666667
167	-3172.16666666666
168	15146.9
169	-2867.6
170	-29775.3
171	-10884.6333333333
172	16723.5
173	15973.7333333333
174	40043.3333333333
175	54695.7
176	44953.7
177	27321.6
178	-31124.4666666667
179	10034.1333333333
180	66215.4666666667
181	107889.6
182	-20064.3
183	35590.5333333333
184	-806.933333333334
185	1835.1
186	40448.4333333333
187	2736.96666666667
188	69062.7
189	-26848.0666666667
190	-2097.1
191	6457.10000000001
192	1128.96666666667
193	-2529.73333333334
194	33871.9
195	-825.700000000001
196	29433.3333333333
197	-3046.83333333334
198	-19146.1666666667
199	-11315.2333333333
200	6533.2
201	53117.3333333333
202	-21817.6
203	4371.3
204	-62416.5
205	21892.9
206	2362.26666666667
207	155.166666666668
208	49343.2
209	10121.4666666667
210	21449.4333333333
211	8099.2
212	-7219.16666666666
213	27283.0666666667
214	-39546.5
215	3518.7
216	16685.1
217	55823.6
218	32235.2
219	-82492.6
220	5555.2
221	86920.8
222	147265.333333333
223	18979.7333333333
224	54480.1
225	-11464.8
226	20274.3
227	-13410.6333333333
228	40049.4333333333
229	14113.4666666667
230	6555.36666666666
231	58842.0333333333
232	31864
233	5818.4
234	54312.5666666667
235	-66015.2666666667
236	123583.966666667
237	26281.3666666667
238	39074.2333333333
239	-31135.6333333333
240	4839.03333333333
241	179856.4
242	-2029.2
243	61776.7
244	53973.8666666667
245	-88.4000000000015
246	24965.3333333333
247	44400.5
248	46865.6
249	41405.3333333333
250	25593.6
251	-7696.23333333333
252	16939.6333333333
253	16241.7333333333
254	-76283.7
255	22622
256	-34341.6666666667
257	21474.7666666667
258	41918.5333333333
259	37220.1333333333
260	3407.2
261	3031.6
262	10712.8
263	54603.1666666667
264	-37293.3
265	107588.933333333
266	20190.5
267	14472.4
268	20673.1
269	22645.6
270	-10491.3333333333
271	6333.3
272	55349.7
273	-2718.03333333333
274	17880.3
275	-22103.8
276	12145.6
277	48489.2
278	16239.5
279	19683.6
280	-17261.1666666667
281	-37518.7
282	-18753.1
283	-4938.53333333334
284	45734.5333333333
285	21436.3
286	16685.7333333333
287	-12571.6
288	-6398.56666666667
289	4105.2
290	-7447.73333333333
291	-28063.2333333333
292	163120.666666667
293	21214.8333333333
294	36940.7666666667
295	96024.3
296	-30714
297	-8415.83333333333
298	35607.6
299	58869.5
300	7063.6
301	-7486.4
302	3176.53333333333
303	-18262.4
304	-1637.3
305	9546.7
306	18555.7
307	43684.1
308	18106.7666666667
309	29892.6333333333
310	56125.0333333333
311	-9007.23333333334
312	33392.7666666667
313	3232.93333333333
314	-14043.2
315	22114.9
316	20921.2
317	-252.26666666667
318	56141.5
319	33015.7
320	13752.9333333333
321	34944.5333333333
322	-10629.7
323	84279.3333333333
324	3012.3
325	11197.7333333333
326	20557.2
327	14079.1666666667
328	8077.03333333333
329	98773.0666666667
330	14736
331	68194.5
332	9783.86666666667
333	-2197.86666666667
334	72019.3
335	4241.06666666667
336	-10932.4333333333
337	38902.4
338	44365.2
339	39407.2
340	23761.6
341	10307.0333333333
342	604.799999999999
343	4413.73333333334
344	-42833.8666666667
345	1807.2
346	23411.1333333333
347	34195.4333333333
348	65750.7
349	30845.2333333333
350	18733.2
351	19814.1
352	1168.4
353	-19744.5
354	41402.1333333333
355	97590.7666666667
356	-8057.23333333333
357	10156.3
358	-22036.0666666667
359	17765.2
360	29350.6333333333
361	-33164.2666666667
362	16851.8333333333
363	44442
364	4123.86666666666
365	32399.9
366	51683.0333333333
367	15617.5
368	100735.1
369	6496
370	-68879.0666666667
371	35665.0666666667
372	57095.7333333333
373	-8119.2
374	-1836.5
375	2599.3
376	-64009.9
377	12904.8
378	62958.2666666667
379	121349.2
380	1995.83333333333
381	-15444.3
382	-6585.96666666667
383	12260.1333333333
384	-4765.36666666667
385	81079.2
386	40783.2
387	-4312.36666666666
388	9335.2
389	-7919.1
390	-6086.8
391	21342
392	28979.5
393	120660.533333333
394	47836.9333333333
395	36201.3333333333
396	-11649.9
397	54401.9666666667
398	97946
399	74989.2
400	9547.73333333333
401	24309.3333333333
402	3725.6
403	-2029.6
404	1384
405	11095.2333333333
406	53785.4666666667
407	-1734.16666666667
408	31071.3666666667
409	8243.6
410	-12719.6
411	72014
412	14621.9666666667
413	13893.6333333333
414	55034.8333333333
415	18809.6333333333
416	-7629.1
417	113250.7
418	20840.8
419	62932.8
420	98681.5
421	-1246.3
422	1814.53333333333
423	28930
424	44755.8666666667
425	14715.3333333333
426	58842.2333333333
427	6494.7
428	-14531.1
429	-3748
430	37992
431	-38035.7666666667
432	28196.1
433	3545.7
434	33900.4
435	17448.2666666667
436	-25666.7
437	12743.2
438	57310.9
439	47276.1333333333
440	-29282.1666666667
441	-15737.0666666667
442	-8523.6
443	-11909.2
444	60114.8
445	-15090.4
446	47202
447	-3763.1
448	15909.4666666667
449	-59274.5666666667
450	-1449.63333333334
451	1360.16666666667
452	9172.4
453	-18615.7
454	-11030
455	-6924.56666666667
456	33319.7666666667
457	-3020.1
458	-2947.2
459	-4771.36666666666
460	-5743.7
461	8837.23333333334
462	16200.8
463	481.200000000004
464	5608.56666666667
465	-1429.3
466	-45811.0666666667
467	-13372.5666666667
468	18657.9
469	60220
470	38357.2333333333
471	-4173.16666666667
472	-8734.3
473	7172.8
474	21903.5
475	-9577.5
476	17215.7
477	26241.6
478	16698.5
479	-16784.5666666667
480	470
481	-27440
482	20013.1333333333
483	44404.4
484	25011.2
485	-10258.8333333333
486	23310.3
487	-41279
488	154537.833333333
489	37486.1
490	-46312
491	4659.2
492	-49452.7666666667
493	63258.8
494	63639.7333333333
495	-29897.2
496	27351.5666666667
497	24588.7
498	-75513.7666666667
499	41792.3
500	12144.1
501	-11180.5333333333
502	26310.8
503	-42586.2666666667
504	39782.8
505	61503.4666666667
506	52399.2
507	24314.3
508	26187.0666666667
509	37378.5666666667
510	4445.5
511	18811.1
512	46300.9666666667
513	-886.366666666661
514	21782.1333333333
515	37311.9
516	56456.6666666667
517	58764
518	17169.7
519	2776.9
520	-4587.96666666667
521	51601.6
522	18768.9
523	4956.5
524	-244.933333333327
525	-810.5
526	-19779.4666666667
527	36313.2333333333
528	-76862.8
529	-3308.8
530	22327.5666666667
531	7464.93333333333
532	-7028.13333333333
533	45707.2333333333
534	9220.7
535	9236.8
536	-10861.3666666667
537	57640
538	20213.9
539	29636.8
540	-40639.8666666667
541	42862.5333333333
542	-20857.7333333333
543	-9699.6
544	71836.8
545	-38819.3333333333
546	7658.66666666666
547	7749.96666666667
548	4924.4
549	-9136.36666666666
550	-8247.3
551	22036.4
552	41642.8333333333
553	-16194.5
554	104488.933333333
555	19852.9666666667
556	12219.9666666667
557	-39239.0333333333
558	-17607.8666666667
559	22512.4333333333
560	-16541.1
561	-21169.1
562	4527.1
563	33453.0666666667
564	46175.7
565	7173.7
566	114831.866666667
567	12402
568	13615.3333333333
569	-9022.4
570	-3203.2
571	48721.4333333333
572	984.033333333333
573	88139.9
574	-1497.6
575	-3583.3
576	40860.1
577	4119.5
578	12605.8666666667
579	55416.6666666667
580	220.133333333333
581	9796
582	61574.1333333333
583	-29581.7333333333
584	24713.9
585	11705.9
586	64464.3
587	39850.8
588	-17462
589	61183.8333333333
590	48060.9333333333
591	2918
592	27660.9333333333
593	10853.7333333333
594	38251.9666666667
595	7795.7
596	17857.2
597	-22281.2333333333
598	19186.3
599	-2705.6
600	55339.0666666667
601	31906.5
602	-72432.3666666667
603	19727.4333333333
604	4860.13333333333
605	9640.66666666667
606	7415.33333333334
607	102328.4
608	109161.866666667
609	30624.7
610	19019.8666666667
611	69044.1333333333
612	17135.3333333333
613	48903.9
614	7314.13333333334
615	50188.1
616	49839.5
617	54022.9333333333
618	18479.5
619	550.100000000006
620	55783.4666666667
621	-13680.7
622	-6670
623	33235.9
624	10259.4333333333
625	53237.2
626	-48167.3666666667
627	20584.0333333333
628	17963.9
629	20975.9666666667
630	-11358.9666666667
631	-47824
632	12552.8
633	9102.5
634	-18400
635	-16870.9
636	-33613.5
637	-22282.2666666667
638	-3770.56666666667
639	26273.3333333333
640	13519.9
641	29447.8333333333
642	79802.1
643	-34312.3
644	33626.8
645	-19873.7
646	3954.9
647	42375.9666666667
648	26517.0666666667
649	-11167.2
650	-15192.3
651	98171.3666666667
652	34363.1
653	36509.1666666667
654	-144385
655	13769.4333333333
656	-10969.0333333333
657	-17330.5
658	21087.3333333333
659	11268.2666666667
660	6741.60000000001
661	85184
662	20161.8666666667
663	12037.1
664	-20568.7
665	14276.8333333333
666	-690.133333333331
667	49798.8333333333
668	-74799.2
669	29367.4666666667
670	4624.03333333333
671	-15479.7333333333
672	8209.56666666667
673	11381.8333333333
674	-16759.4666666667
675	-44319.1
676	7241.06666666667
677	-17230.9666666667
678	33260.1333333333
679	85781.4666666667
680	-3015.5
681	17487.3
682	40052
683	-3240.8
684	-3083.86666666666
685	28538.7
686	9642.9
687	4064.5
688	79085.7666666667
689	32920.4
690	-4901.9
691	18378.9
692	10449.8666666667
693	-3001.9
694	-16606.1
695	5615.86666666667
696	-1931.33333333333
697	-14852.3
698	-5393.7
699	12303.9
700	24413.5
701	-1153.7
702	1199.06666666667
703	4449.16666666667
704	2189.7
705	-29264.9
706	9393.33333333333
707	14091.5333333333
708	16231.6333333333
709	36530.5666666667
710	19681.7333333333
711	19222.8
712	14696.1333333333
713	23530.1666666667
714	42407.1
715	27849.0333333333
716	-9676.26666666666
717	89415.6
718	31125.0333333333
719	48924.3
720	40977.9
721	970.133333333331
722	23338
723	40446
724	-1961.9
725	-664.799999999999
726	-45927.3
727	-35227.3666666667
728	20836.8
729	18202.4
730	-67121.9666666667
731	13540
732	11619.9
733	34218.5666666667
734	85899.7
735	36600.7
736	-14072.2333333333
737	47982.8
738	-4129.86666666667
739	10308.6666666667
740	25114.1333333333
741	9140
742	-22403.2333333333
743	-24995.3666666667
744	192382.7
745	24998.6666666667
746	-16208.9
747	-4544.13333333333
748	23632.3
749	23474.5666666667
750	7954.7
751	52311.7666666667
752	29212.1333333333
753	-14941.8666666667
754	87131.4333333333
755	16594.3
756	60653.2
757	-5688.4
758	7495.86666666666
759	26329.2
760	-1069.46666666667
761	12643.5666666667
762	-45458.4666666667
763	-33369.3
764	11111.2
765	-38159.0333333333
766	116185.733333333
767	-11318
768	-7714.7
769	-14090.2333333333
770	14628.5666666667
771	11931.0666666667
772	17558.8
773	90041.3333333333
774	192652.4
775	-9220.8
776	37902.7666666667
777	62396.8
778	-17611.3
779	6671.76666666667
780	-42795.7
781	-1072.66666666667
782	35993.2
783	26353.6
784	27365.6
785	12409.6
786	11926.1333333333
787	25550
788	29302
789	-1239.6
790	26510.4
791	80477.1
792	27062.4
793	20307.3333333333
794	-11127.6666666667
795	-7582.8
796	5265.16666666667
797	12994.8
798	47084.3
799	32853.5
800	29186.7
801	22928.3
802	96962.9
803	-38627.7
804	20688.9
805	46061.7666666667
806	16737.9666666667
807	58147.2
808	-18533.2
809	90594.7
810	-11204.2333333333
811	12230.8
812	26609.4666666667
813	7359.96666666667
814	46660.8
815	28252.4
816	16674.4
817	9602.53333333333
818	3967.3
819	-3898.36666666667
820	-46443.9
821	32336.3
822	-10974.9666666667
823	-7547.46666666667
824	38785.8333333333
825	18998.1
826	57511.1
827	-28947.8666666667
828	14922.5333333333
829	75623.6
830	51964
831	-80738.3
832	13914.8
833	17370.1
834	118222.533333333
835	2738.3
836	78215.9
837	6397.1
838	-5680
839	146705.733333333
840	33804.8333333333
841	-28882.5
842	45009.3
843	9840.10000000001
844	8901.16666666666
845	60159.2
846	-83540.3666666667
847	35550.4333333333
848	107729.766666667
849	-11631.1
850	14326.4
851	4185.2
852	34442.9
853	-4410.90000000001
854	-1503.46666666667
855	-7518.66666666666
856	-12331.1
857	93248.9666666667
858	1360.8
859	114073.1
860	-24069.5666666667
861	45123.0333333333
862	40061.7
863	38506.5
864	66442.9333333333
865	-74422.6666666667
866	17762.4
867	46113.3
868	11188.4333333333
869	-29554.8333333333
870	-22765.8
871	27390.2333333333
872	93541.8333333333
873	19415.0333333333
874	28873.2
875	91819.9
876	33792.6333333333
877	81365.5
878	83127.3666666667
879	13563.8666666667
880	5902.8
881	5179.2
882	52213.6
883	-13122.7
884	3603.2
885	241391.6
886	12160.7
887	73008.4333333333
888	17196.7
889	26318.8
890	50047.4666666667
891	9539.56666666667
892	5418.4
893	-824.533333333333
894	25039.1
895	39768.1666666667
896	29598.9
897	-8775.56666666667
898	90949.8333333333
899	-6511.1
900	67664.9
901	-1817.03333333333
902	-26993.8333333333
903	24628
904	77868.4333333333
905	25544.4333333333
906	13268.4
907	3962.9
908	93789.2
909	-2364.96666666667
910	15670.7666666667
911	14309.8666666667
912	33121.3
913	-14160.8
914	5979.63333333333
915	-74250.4
916	-38342.5666666667
917	11730.4
918	8427.5
919	74182.4333333333
920	39438.2333333333
921	26961.0333333333
922	3389.73333333334
923	40370
924	10056.9666666667
925	38712.1
926	-9008.23333333333
927	-22513.2
928	95620.3666666667
929	-2287.06666666667
930	24250.5
931	8746.4
932	-20381.2
933	-16324.5333333333
934	21835.8333333333
935	5189.86666666666
936	29014
937	9588.96666666667
938	105328.166666667
939	84658.4
940	19861.5666666667
941	59667.3
942	41325.7
943	93019.7
944	10570.5
945	-2196.8
946	10319.8666666667
947	-10728.8
948	70478.7
949	15897.0666666667
950	-1423.6
951	47682.6333333333
952	50119.7
953	41459.2
954	83596.5
955	26640.5333333333
956	36675.5
957	11489.3333333333
958	-716.799999999996
959	107946.5
960	-13688.8
961	28824.2666666667
962	50798.3
963	-27197.6
964	20546.5333333333
965	-13336.0333333333
966	-10671.9666666667
967	33937.8666666667
968	-4237.76666666667
969	7657.86666666667
970	2433.73333333333
971	30259.4666666667
972	-31864.9
973	13183.1666666667
974	85788.1
975	32809.9
976	-21485.1
977	37191.8333333333
978	41861.2
979	3557.5
980	79301.2
981	17260.4
982	-5702.43333333333
983	-51663.3666666667
984	85597.6
985	74723.9666666667
986	33505.7
987	27958.9
988	-7856.63333333333
989	18399.8666666667
990	21277.8333333333
991	-11852.5
992	9958.26666666666
993	16097.6333333333
994	20926.5333333333
995	18704
996	-431.700000000001
997	-26738.5333333333
998	18630.2666666667
999	-330.699999999997
1000	18786.4
