# Supplementary material for: Chromosome Copy Number Variation and Control in the Ciliate Chilodonella uncinata
Source: PLoS One. 2013 Feb 20;8(2):e56413. doi: 10.1371/journal.pone.0056413 (PMC3577910; doi:10.1371/journal.pone.0056413)
Supplement: Dataset S1 — Chromosome copy numbers from the experimental and simulated cell lines of Dataset of Chilodonella uncinata . dataset.zip is a compressed file. exp_data.csv contains the experimental data derived from qPCR analyses (Cell.line = original cell line; Time = time point of the DNA extraction; DNA.extract = DNA extract replicate; Gene = macronuclear chromosome; CNPC = copy number of the macronuclear chromosome per cell). The remainder of the CSV files are from the simulations. Each CSV file contains data on 1000 simulations where the change in variance from initial to final for each simulation is stored under column ‘x’. See _readme.txt in the compressed file dataset.zip for documentation of the file names. (ZIP) [file pone.0056413.s002.zip › dataset_S1/EF_omega3.5.csv]

	x
1	89668.9333333333
2	-26439.4333333333
3	43813.6
4	-38085.0666666667
5	90409.5
6	-24435.3
7	22491.0666666667
8	41756.5
9	-80344.1666666667
10	25294
11	91436.4
12	110345.733333333
13	6533.33333333333
14	13069.1333333333
15	30445.5
16	6891.1
17	27045.3
18	9526.03333333334
19	-18687.2
20	37894.2333333333
21	-17248.2666666667
22	-41053.8666666667
23	-35600.1666666667
24	-55552
25	-850.666666666664
26	26217.7
27	-16990.3
28	21048.5
29	-15.7999999999993
30	-3554.03333333334
31	-3453.43333333333
32	-9093.2
33	10181.7333333333
34	86633.4666666667
35	128418
36	55339.2
37	103310.366666667
38	-27369.2
39	58368.7
40	9126.93333333333
41	73509.2
42	15892.4
43	36656.4
44	44794
45	1743.3
46	-7594.5
47	112636.233333333
48	13941.2
49	-7320.8
50	74775.4333333333
51	33158.4
52	57886.1
53	-5894.8
54	22044.8
55	11972.9666666667
56	33837.2
57	80786.1333333333
58	10719.4666666667
59	27879.2333333333
60	38773.6
61	23554.7
62	28701.4666666667
63	4775.06666666667
64	47214.5333333333
65	9851.96666666667
66	42964.1
67	124772.533333333
68	15815.3
69	-1301.89999999999
70	8031.2
71	21812.7
72	37015.7666666667
73	75769.6333333333
74	20374.1
75	30230.9
76	74519.9666666667
77	42005.6
78	76774.4
79	24835.7
80	30500.5
81	-3279.63333333333
82	36939.3
83	-11963.1
84	16587.6
85	113030.833333333
86	115391.733333333
87	69882.9
88	6781.2
89	41631.6333333333
90	20191.4666666667
91	43475.3
92	83400.5333333333
93	17771.7
94	-11376.7
95	2700.7
96	14094.4
97	64154.9333333333
98	39678.4
99	86104.6666666667
100	-23192.6666666667
101	-12338.4
102	21748.4333333333
103	103215.1
104	-44272.8
105	26114.8
106	47127.8666666667
107	-52470.2666666667
108	8059.36666666667
109	37026
110	-28453.5
111	32883.1
112	6862.13333333333
113	78153.6
114	31722.5333333333
115	23626.7
116	35226.4
117	85926.6333333333
118	5342.4
119	30599.2
120	57112.6666666667
121	3127.6
122	103206.4
123	-23535.2
124	13716.3
125	95843.2333333333
126	105678.8
127	9091.43333333333
128	6305.06666666667
129	-12101.9666666667
130	-16837.3
131	40516.9
132	7469.9
133	-12470.6666666667
134	174976.8
135	51847.9
136	65938.5333333333
137	-19019.9
138	25959.5
139	53899.2
140	-26985.2
141	-26936.8
142	23450.8
143	138237.4
144	31440.0333333333
145	8589.36666666666
146	9024.8
147	47986.3
148	67946.7
149	7557.6
150	18707.5
151	98737.6
152	-40260.9
153	-59989.6
154	22197.0333333333
155	8365.2
156	95312
157	10320.5
158	-17703.7666666667
159	44859.0333333333
160	1690
161	40146.5333333333
162	41435.8333333333
163	-36966.7666666667
164	26623.4333333333
165	1585.86666666667
166	19972.1
167	35918.7666666667
168	27166.1333333333
169	13208.4333333333
170	24874
171	-15462.1
172	10402.9333333333
173	4963.2
174	35334.7666666667
175	5511.2
176	4435.6
177	-5895.7
178	-33428.4666666667
179	81800.9
180	19767.6
181	39334.1
182	54988.9
183	-1665.6
184	42927.4333333333
185	23810.8
186	6532.4
187	118008
188	34268.7666666667
189	81459.1
190	172658.7
191	18860.9
192	-148.799999999999
193	13198.4333333333
194	15167.9333333333
195	31195.2
196	60453.6
197	-2267.06666666667
198	-5978.1
199	36362.4
200	-7625.33333333334
201	-5592.53333333333
202	-13770.9
203	14377.6
204	184550
205	2014.8
206	-22934.2333333333
207	45323.3
208	53129.8666666667
209	158406.366666667
210	124570.033333333
211	30906.0333333333
212	12423.7333333333
213	112498.133333333
214	76030.8
215	18284
216	-12647.1
217	3296.5
218	-8934
219	60088.2666666667
220	-9712.8
221	72522.2333333333
222	30038
223	38912.3
224	34534.5333333333
225	19878.9
226	45835.8666666667
227	76990.5666666667
228	-13306.1
229	69071.5666666667
230	-698
231	4053.83333333334
232	-9497.6
233	72202.9333333333
234	23398.8
235	3106.76666666667
236	-16826.7666666667
237	27780.7666666667
238	52164.5
239	-39113.4
240	114160.5
241	38394.6666666667
242	28402.9333333333
243	108489.066666667
244	10144.2666666667
245	-3129.5
246	-22604.5
247	553.900000000001
248	36151.6
249	6965.83333333333
250	-26628.3666666667
251	26419.9
252	127052.1
253	50455.6
254	-10799.6666666667
255	-16782.4333333333
256	2939.7
257	-6673.76666666667
258	73633.8666666667
259	30037.6
260	38522.2666666667
261	73837.1
262	19749.8333333333
263	100036.4
264	-25069.9666666667
265	83054.1
266	42733.2
267	28336.3
268	4970.7
269	249.733333333337
270	50679.4666666667
271	123838.833333333
272	2773.16666666666
273	-29488.1333333333
274	23323.9333333333
275	19173.8666666667
276	-2194.26666666667
277	32385.8666666667
278	427.166666666668
279	51767.3
280	2086.5
281	-21442.7
282	96415.4333333333
283	140535.2
284	39075.3333333333
285	41023.9
286	47170.1666666667
287	-22595.7333333333
288	12816
289	-54930.7666666667
290	12574.5333333333
291	-121.966666666665
292	-722.433333333331
293	23541.0666666667
294	3635.7
295	25460.4
296	-25923.8666666667
297	17692.2666666667
298	41642
299	71301.4666666667
300	61968.7
301	33886.1666666667
302	-1104.36666666667
303	-4065.7
304	71800.1
305	136313.333333333
306	45724.1333333333
307	-29906.8333333333
308	60463.1666666667
309	220498.9
310	102342.5
311	9409.2
312	-1589.6
313	5597.56666666667
314	-9503.5
315	-5407.5
316	25717.2333333333
317	22542.4
318	9112.76666666667
319	50734.8
320	37804.2666666667
321	-28899.8333333333
322	-30880.5333333333
323	69254.9666666667
324	97546.3
325	2685.3
326	9954.26666666667
327	13538.7
328	3469.2
329	4211.7
330	151739.733333333
331	-15287.8
332	60756.1
333	68255.2
334	31290.5
335	-35035.0666666667
336	14751.4666666667
337	38076.8
338	-39.4666666666672
339	15968.8333333333
340	-31217.8
341	51056.1666666667
342	79668
343	86170.7333333333
344	4045.6
345	109806.266666667
346	11848.2
347	-23682.7666666667
348	22764.9666666667
349	95739.7333333333
350	22830.2666666667
351	63415.3666666667
352	69393.7
353	-54955.9
354	35377.6333333333
355	-20377.9
356	-9074.06666666667
357	55411.9
358	18532.7666666667
359	-4906.4
360	63376.2666666667
361	50610
362	12379.1666666667
363	32570.5
364	97581.2
365	48037.5
366	83150.9333333333
367	165248.4
368	84304.5333333333
369	39298.5333333333
370	-3163.23333333334
371	-11783.7333333333
372	122135.6
373	9322.63333333333
374	113890
375	40135.9
376	14590.2666666667
377	-7449.36666666667
378	-2209.5
379	4143.06666666667
380	39746
381	1765.3
382	170858.966666667
383	46888.1333333333
384	38521.2333333333
385	95474.7666666667
386	11180.5333333333
387	28147.8333333333
388	-6019.86666666667
389	75402.2666666667
390	12891.1
391	40110.7666666667
392	17646.0333333333
393	-2329.33333333333
394	-5205.9
395	-15061.1
396	47575.6333333333
397	33313.3333333333
398	17812.8
399	36737.3333333333
400	6235.3
401	158877.6
402	45190.9
403	-21136.9
404	44639.6
405	2493.33333333334
406	90978.9333333333
407	99332.6666666667
408	167741.333333333
409	33676.4
410	-10341.3
411	108050.433333333
412	22862.9
413	22684.6666666667
414	77384.4
415	67393.1
416	-13798.6666666667
417	-8521.23333333333
418	-15591.6
419	-40459.2666666667
420	4167.86666666666
421	-52014.1666666667
422	12979.3333333333
423	83373.8333333333
424	-12268.5666666667
425	-16255.2
426	27088.4
427	-30788.8666666667
428	63362.8
429	87233.7
430	105144.1
431	28166.8
432	47963.5666666667
433	-36095.5666666667
434	92224.1
435	45321.2333333333
436	-13167.1
437	64757.5
438	61454.6666666667
439	-12475.3
440	-7636.7
441	17076.4
442	-5498
443	14042.5
444	41722.4
445	2753.36666666667
446	54744.8
447	59972.8
448	15229.3333333333
449	70365.4333333333
450	1941.76666666667
451	397733.2
452	152221.466666667
453	8942.8
454	20471.8666666667
455	18835.9
456	85394.9666666667
457	-28660.6333333333
458	-46963.0666666667
459	67445.8333333333
460	29198.9333333333
461	74022
462	-1269.3
463	32534.3
464	3413.06666666667
465	-3953.9
466	54879.5
467	92470.2333333333
468	26273.2
469	1365.06666666667
470	7955.03333333333
471	12793.3666666667
472	27126.7
473	-14175.5666666667
474	38490.4333333333
475	50132.6333333333
476	-34022.5
477	34814.4
478	-20476.3
479	-29719.9
480	93068.1333333333
481	-1355.1
482	11331.9
483	-20741.4666666667
484	105881.1
485	4944.8
486	-7784.3
487	2640.83333333333
488	23340.6666666667
489	15385.3666666667
490	79592.5
491	56948.1666666667
492	3166.16666666667
493	63785.8666666667
494	20847.2
495	1923.43333333333
496	6459.46666666667
497	53101.8666666667
498	81886.8
499	9862.13333333333
500	-52330.8
501	60964.5
502	14802.8333333333
503	28458.8
504	-5411.73333333333
505	2883
506	-15633.7666666667
507	143259.2
508	152795.166666667
509	76531.7
510	-31011.3
511	-2367.46666666667
512	1006.23333333334
513	64886.6333333333
514	55920.2666666667
515	8927.10000000001
516	-30000.5666666667
517	-42.7000000000007
518	-22627.3
519	-11165.6333333333
520	4292.8
521	-43264.3666666667
522	19861.7
523	128422.233333333
524	8268.5
525	-20526.7
526	46140.7
527	98575.9
528	-6712.8
529	13075.1
530	60596.6666666667
531	34761.6
532	-21291.8666666667
533	59411.2
534	-2841.5
535	28592.6666666667
536	-20242.5666666667
537	73552.6666666667
538	-73676.9
539	38546.9333333333
540	-1369.36666666667
541	-12763.7
542	53030.5
543	-17193.2
544	33993.7
545	35184.7666666667
546	3481.5
547	5807.9
548	33714
549	24455.6
550	-29273.3666666667
551	99700.1333333333
552	24303.6
553	76295.6
554	-6685.56666666667
555	-67771.8666666667
556	13086.1333333333
557	-1609.1
558	30326.5
559	105743.066666667
560	1648.4
561	14247.2
562	130697.866666667
563	14676.4333333333
564	27271.9
565	-1790.1
566	42188
567	-23141.5
568	31761.7
569	4776.53333333333
570	34468.8
571	4655.9
572	-11797.7666666667
573	-27093.9
574	-20978.1666666667
575	14411.4666666667
576	-19550.5
577	13538.3
578	-484.399999999998
579	69166.7666666667
580	78225.1
581	399.166666666672
582	-5742.26666666667
583	60104.4
584	41831.1
585	2649.1
586	30848.5333333333
587	67300.3666666667
588	13041.3333333333
589	25484.1333333333
590	-32015.6
591	-121640.3
592	-3195.7
593	62828.4333333333
594	9044.73333333334
595	76813.5
596	128747.166666667
597	25174
598	14844.1
599	15556.2666666667
600	58206.9
601	42080.5666666667
602	-10246.2666666667
603	-2361.83333333333
604	-25529.3
605	7317.5
606	-58467.0666666667
607	49520.9333333333
608	-1488.13333333334
609	5300.4
610	6679.96666666666
611	10499.2
612	10033.1
613	30064.8
614	201510.9
615	70192.9333333333
616	36913.2
617	5813.6
618	115513.166666667
619	57993.2
620	64468.9333333333
621	-26360.0333333333
622	63313.4666666667
623	27431.4666666667
624	6648.53333333333
625	9030.23333333333
626	-9924.56666666667
627	28876.9333333333
628	66442.0333333333
629	-3877.2
630	-9876.95
631	55141.6
632	74978.4
633	23147.8333333333
634	114153.866666667
635	15058.9
636	51671.9666666667
637	50261.0333333333
638	960.299999999999
639	26134.8
640	26462.8
641	26598.9333333333
642	-4620.36666666667
643	18030.5
644	6647.2
645	3752.83333333333
646	35449.2
647	37979.5666666667
648	63412.7666666667
649	8724.9
650	21367.1
651	21474.4
652	34503.1666666667
653	76934.4
654	35861.1
655	63040.4
656	43202.6333333333
657	-38245.4
658	-43260.2666666667
659	63424.1666666667
660	3838.7
661	56294.9333333333
662	28892.7
663	33673.9
664	-8100.93333333333
665	27064.5
666	15135.3333333333
667	45882.5333333333
668	10154
669	81476.8
670	30100.8
671	14588.3666666667
672	-13964.3666666667
673	59291.3666666667
674	3421.3
675	70917.3333333333
676	20761.4666666667
677	-12124.5666666667
678	27360.9333333333
679	30198.8
680	22412.1
681	64427.0666666667
682	72938.3
683	80676.4
684	9016.4
685	45152.9333333333
686	55876.2333333333
687	7517.96666666667
688	53229.3
689	20822.4
690	-29401.2666666667
691	-13630.2666666667
692	17251.1666666667
693	-6924.66666666667
694	15637.6
695	45783.3333333333
696	6889.36666666666
697	93430
698	45721.4333333333
699	30498.5333333333
700	23416.7
701	49552.2666666667
702	-7867.9
703	4275.73333333333
704	15154.3
705	20531.8333333333
706	-579.366666666665
707	76185.3666666667
708	59123.8333333333
709	8258.3
710	3345.73333333333
711	-2675.63333333334
712	-4842.46666666667
713	43232.8
714	96081.4666666667
715	102831.466666667
716	55190.7666666667
717	54515.8666666667
718	-4084.56666666667
719	5016.43333333333
720	94913.2
721	17098
722	-19158.2666666667
723	-7826.56666666667
724	142537.333333333
725	9440.83333333333
726	32635.6
727	129707.366666667
728	-25640.9
729	-7293.9
730	24172.9
731	10723.8333333333
732	10299.4666666667
733	94476.3333333333
734	-12011.7
735	53913.7333333333
736	1876
737	-33454.7
738	14179.8333333333
739	-25258.6666666667
740	38313.7666666667
741	6009.56666666667
742	-13692.5333333333
743	-23943.9
744	9031.13333333333
745	33310.9333333333
746	72381.7
747	64603.3
748	-15717.6
749	3395.2
750	61881.2333333333
751	13061.7333333333
752	22465.4333333333
753	38183.7666666667
754	216050.266666667
755	30644.7
756	42371.2
757	53560.1
758	13563.3
759	26261.0666666667
760	83746.9333333333
761	26374.1666666667
762	10114.3
763	-34938.5666666667
764	-12786
765	36990.8333333333
766	27846.9
767	19657.1
768	-41181.2666666667
769	75650.1333333333
770	125379.866666667
771	13199.9
772	61255.3333333333
773	43184.7
774	843.866666666665
775	50652.9333333333
776	40488
777	-39637.4666666667
778	35923.3666666667
779	111733.5
780	5193.6
781	-20914.9
782	-18569.7666666667
783	29863.3666666667
784	-5101.9
785	13834.7666666667
786	80352.1
787	-10191.4666666667
788	92162.9333333333
789	6350
790	58759.4666666667
791	-9704.46666666667
792	-1050.39999999999
793	57562.4
794	16515.5
795	56220.1
796	25199.1
797	85535.2
798	19614.4
799	-12904.3666666667
800	25490.5
801	35198.2333333333
802	174677.333333333
803	14516.9333333333
804	4539.1
805	12511.4666666667
806	-20866.6333333333
807	27920
808	31155.1
809	7332.36666666667
810	17339.0333333333
811	16696.5666666667
812	26739.5
813	441754.933333333
814	161854.966666667
815	2552.8
816	60799.2
817	8623.89999999999
818	50397.3333333333
819	-18258.7666666667
820	12772
821	78967.2
822	83527.4666666667
823	138253.5
824	79333.7333333333
825	-31522.1
826	29365.7666666667
827	34416.8333333333
828	-10436.1
829	2310.5
830	90211.7
831	13842.6666666667
832	64553.8333333333
833	6784.4
834	-11266.8
835	-23289.4666666667
836	111011.6
837	-31852.9
838	-3854.9
839	-6358.59999999999
840	23484.4333333333
841	13676.8333333333
842	-6816.5
843	13569.6
844	7395.6
845	81443.2
846	44424.6666666667
847	-19838.9666666667
848	-31332.0666666667
849	-3331.7
850	-53082.5666666667
851	-38596.4
852	73927.2
853	7521.93333333333
854	107901.566666667
855	32364.8
856	19351.5
857	57633.6333333333
858	46402.9
859	79717.1
860	3334.7
861	30994.8
862	47832.3
863	-1124.7
864	22563.0666666667
865	46174.4
866	-1432.1
867	2964.4
868	72588.4
869	51852.8333333333
870	179419.233333333
871	41472.4
872	2621.1
873	72035.3
874	33483.6
875	40719.6333333333
876	98812.3333333333
877	94582.8
878	53432.5333333333
879	14695.3
880	19170.5
881	7869.33333333334
882	-40500.6666666667
883	50121.7
884	43031.3
885	5378.53333333334
886	8719.33333333334
887	45221.7333333333
888	-31923.1
889	1265.33333333333
890	95173.3666666667
891	-28212.7666666667
892	22050.7
893	4278.1
894	45448.8
895	-11477.8666666667
896	55832.6666666667
897	26025.6
898	-8897.96666666666
899	49780.3666666667
900	108041.566666667
901	164523.6
902	46437.7
903	26038.5
904	-3802
905	-13179.4666666667
906	6286.1
907	33606.0333333333
908	-17747.1666666667
909	298847.833333333
910	108671.5
911	-30967.2
912	38554.0333333333
913	74300.7
914	-513.200000000001
915	55744.4
916	-3602.1
917	5420.9
918	21172.7666666667
919	13324.1333333333
920	17944.2666666667
921	31930.5666666667
922	9038.26666666667
923	-9565.09999999999
924	-12869.5
925	135378.666666667
926	-11280.4666666667
927	113949.5
928	83788.4
929	59193.2
930	-49740.7
931	8091.86666666667
932	36507.8333333333
933	4659.33333333334
934	23917.8333333333
935	75624.7
936	-881.433333333334
937	79770.3
938	125357.933333333
939	45752.8
940	133865.066666667
941	53775.4666666667
942	-32234.95
943	31920.4
944	-25030.7666666667
945	12778.7333333333
946	-10995.8333333333
947	19477.2333333333
948	-2791.36666666667
949	-16725.5
950	-5239.3
951	90412.9333333333
952	88820.3
953	40016.5
954	-3272.26666666667
955	19221.1
956	48599.7
957	20240.3
958	10984.9
959	44739.1
960	90415.6
961	125409.2
962	185044.4
963	88884.5333333333
964	12788.3
965	29528.5333333333
966	47854.9666666667
967	54989.0666666667
968	23338.4
969	14266.2333333333
970	-5599.56666666667
971	57899.8666666667
972	13764.5
973	134420.666666667
974	11114.3666666667
975	68054.1
976	91220.4
977	39204.7
978	58193.5
979	-21076.1333333333
980	20436.4333333333
981	33815.7
982	22382.5666666667
983	140.700000000001
984	45453.2
985	3729.2
986	-4174.93333333333
987	23006.5666666667
988	39839.5666666667
989	28258.1333333333
990	-14697.3
991	38127.5
992	-1675.16666666667
993	-4184.53333333333
994	91429.4333333333
995	-12092
996	15702.5
997	44562.5333333333
998	-8720.63333333333
999	35207.3
1000	15341.1666666667
