# Supplementary material for: Chromosome Copy Number Variation and Control in the Ciliate Chilodonella uncinata
Source: PLoS One. 2013 Feb 20;8(2):e56413. doi: 10.1371/journal.pone.0056413 (PMC3577910; doi:10.1371/journal.pone.0056413)
Supplement: Dataset S1 — Chromosome copy numbers from the experimental and simulated cell lines of Dataset of Chilodonella uncinata . dataset.zip is a compressed file. exp_data.csv contains the experimental data derived from qPCR analyses (Cell.line = original cell line; Time = time point of the DNA extraction; DNA.extract = DNA extract replicate; Gene = macronuclear chromosome; CNPC = copy number of the macronuclear chromosome per cell). The remainder of the CSV files are from the simulations. Each CSV file contains data on 1000 simulations where the change in variance from initial to final for each simulation is stored under column ‘x’. See _readme.txt in the compressed file dataset.zip for documentation of the file names. (ZIP) [file pone.0056413.s002.zip › dataset_S1/EF_omega3.csv]

	x
1	55486.6666666667
2	4548.2
3	-9590.4
4	45923.4666666667
5	30338.9
6	27892.5666666667
7	31356.8
8	-35881.8333333333
9	2454.7
10	10764.1333333333
11	-25640.5
12	48694.8
13	15613.2
14	77959.1
15	-15187.3666666667
16	-10513.6
17	29423.9
18	5951.6
19	45812.1666666667
20	73171.2333333333
21	24067.3333333333
22	30927.9666666667
23	-36476.2666666667
24	34424.8
25	38567.1666666667
26	6157
27	-43117
28	73825.5333333333
29	6273.2
30	135457.233333333
31	-6117.36666666667
32	15437.4333333333
33	94409.4666666667
34	136684.7
35	57609.9666666667
36	103241.2
37	75170.5
38	12467.7
39	29190.5
40	65915.7
41	24039.1
42	-25297.8666666667
43	-2884.8
44	-15808.2666666667
45	25089.8666666667
46	2546.8
47	23086.5333333333
48	321.5
49	99295.3
50	10931.6
51	61387.0666666667
52	18198.6666666667
53	-1770.13333333334
54	1759.33333333333
55	600.133333333335
56	-42919.0666666667
57	-9924.36666666666
58	58677.6
59	-24458.3
60	-35859.9
61	120.799999999999
62	-30089.7
63	5864.96666666667
64	18141.0666666667
65	35430.8
66	-40959.5666666667
67	144274
68	-101346.3
69	82905.6
70	-23883.7666666667
71	5012.7
72	26022.1
73	-46647.7
74	541.299999999999
75	24553.1
76	62036.0333333333
77	-52351.0666666667
78	9666
79	-825.466666666664
80	-25726.4333333333
81	50302.6333333333
82	85012.2666666667
83	6984.5
84	21639.5
85	10902.6666666667
86	61860
87	58899.3333333333
88	9005.86666666667
89	-4490.4
90	77836.3
91	2396.8
92	17701.6
93	117782.3
94	16200.3
95	25723.6
96	33622.9
97	22668.7
98	9895.3
99	54158.6333333333
100	18790.8
101	43927.6
102	26273.6
103	-13437.3
104	10543.6
105	11833.8666666667
106	44387.5
107	17122.9333333333
108	-35900.1
109	47805.3333333333
110	11775.1
111	-13550
112	20838.4
113	78567.9
114	5673.83333333334
115	-5796.1
116	54609.6
117	25099.9333333333
118	12103.6
119	7056.10000000001
120	32494.4
121	25601.6
122	83220.1
123	73234.4
124	-5870.5
125	-5598.8
126	35582.1333333333
127	-49630.1
128	26463.1
129	42828.4
130	27973.8666666667
131	-50996.5666666667
132	-16680.3
133	47222.9333333333
134	60516.9333333333
135	35396.8
136	26941.3333333333
137	80779.7
138	56482.5
139	4676.7
140	47156.8
141	20011.9333333333
142	33212.7
143	59631.9666666667
144	3318.43333333333
145	13169.2
146	79332.7
147	25463.2
148	53128.9
149	-3091.33333333333
150	4034.43333333333
151	6610.4
152	-18521.4666666667
153	1122.7
154	93856.5333333333
155	-5367.33333333333
156	132502.933333333
157	81850.6666666667
158	-22062.5333333333
159	-20080.6666666667
160	12925.3
161	-9148.4
162	101272.1
163	12678.5
164	1957.83333333333
165	69199.1
166	22622.8
167	29110.4
168	22166.1666666667
169	7704.93333333333
170	22718.4
171	14769.2
172	329125.966666667
173	60237.9666666667
174	12274.7666666667
175	136789.7
176	-10529.8666666667
177	28834.0333333333
178	40063.8333333333
179	44472
180	-23348.4
181	-13129.6333333333
182	5656.23333333333
183	24914
184	-5478.36666666667
185	38544.4
186	-26396.3
187	29819.2
188	81458.4
189	-3107.63333333334
190	54880
191	-37493.0666666667
192	45090.1
193	15504.1333333333
194	-76892.9666666667
195	43080.9666666667
196	53112.8
197	23426
198	47710.9666666667
199	26179.8333333333
200	106403.1
201	9202.3
202	10242.5666666667
203	105813.066666667
204	78067.3
205	88996
206	85997.3666666667
207	66787.7333333333
208	24469.2
209	11838.4333333333
210	-196.1
211	-3569.33333333333
212	6699.60000000001
213	-78462.95
214	45210.5
215	-23432.2666666667
216	44141.1666666667
217	19884.4
218	8985.2
219	-10726.9
220	5313.1
221	68111.0666666667
222	21066.4333333333
223	68822
224	-16036.5
225	-13438.2666666667
226	38878.1
227	41136
228	55250.8
229	-8238.36666666666
230	73732.0333333333
231	110712.266666667
232	30095.1
233	36549.3333333333
234	90545.9
235	24429.4333333333
236	31517.6
237	-1688.4
238	48123.2
239	2710.4
240	13280.2333333333
241	90122.7666666667
242	131650.233333333
243	-5973.33333333333
244	-26089.6
245	-4813.6
246	39939.7
247	-28592.9666666667
248	-19550.8
249	21360.8
250	62125.1
251	2392.53333333333
252	-8092.8
253	-6684.8
254	-18324.9666666667
255	-19168.1
256	78354.3
257	24805.6
258	54274.4
259	19080.1666666667
260	38660.6666666667
261	15077.3
262	11242.9
263	26354.6666666667
264	34884.8
265	128883.6
266	273989.6
267	17702.2666666667
268	119950.8
269	-2266.7
270	110934.933333333
271	41072
272	4859.23333333333
273	-1527.33333333334
274	-28723.2
275	7139.1
276	880.099999999999
277	-4483.6
278	20212
279	13708.4333333333
280	-1879.7
281	105605.033333333
282	35850.3
283	-3180.4
284	-41042.1333333333
285	27998.1333333333
286	19754.1
287	103610.833333333
288	1412.4
289	52341.7333333333
290	-16951.3333333333
291	59201.1
292	-2268.3
293	38307.3333333333
294	-2502
295	41406.8
296	14702.9666666667
297	77700.4
298	57777.7333333333
299	2065.73333333333
300	128210.533333333
301	-1311.2
302	103964.633333333
303	97070.5666666667
304	34469.6
305	20606.0333333333
306	56082.9333333333
307	-44281.7333333333
308	60680.4
309	8954.93333333333
310	58103.7
311	-29091.6
312	26507.9
313	-3974.1
314	18424.9666666667
315	16519.6
316	32939.2
317	37817.4666666667
318	-1565.5
319	-22390.6666666667
320	-9104.13333333333
321	74658
322	51963.0666666667
323	3813.6
324	33282.5
325	35504.4
326	88562.2333333334
327	46659.6
328	29144.1
329	-28216.1666666667
330	45833.6
331	-12432.2666666667
332	-2396.3
333	36678
334	-2940.66666666666
335	-2047.3
336	30402.9
337	2089.2
338	6169.6
339	76400
340	60104.9
341	-2749.76666666666
342	62869.5666666667
343	21708.1333333333
344	239919.7
345	-10326.9
346	-927.199999999997
347	-24858
348	61900
349	-27934.4666666667
350	48017.1
351	-21135.1
352	6382
353	-56447.7333333333
354	46263.1666666667
355	5633.1
356	8146.56666666667
357	199542.133333333
358	56747.2
359	22361.0333333333
360	-17387.1
361	57813.4666666667
362	23998.2333333333
363	14473.3666666667
364	54702.5333333333
365	17470
366	45389.9666666667
367	66138.2333333333
368	13707.7
369	52636.4
370	-39415.2
371	-946.533333333333
372	29930.3
373	27526.5333333333
374	200135.7
375	7678.96666666667
376	47159.6
377	150591.2
378	-36144.6666666667
379	8585.96666666667
380	-32852.5666666667
381	-18704.1333333333
382	1828.8
383	-4992.4
384	72874.8
385	34249.2
386	22893.6
387	48666.1
388	159829.2
389	128789.5
390	-5504.9
391	72386.3666666667
392	53304.4333333333
393	12203.3
394	-3451.3
395	76051.8666666667
396	20321.6
397	-2498.56666666667
398	79556.4
399	-15386.1333333333
400	21576.0333333333
401	102008.533333333
402	26109.9
403	106161.166666667
404	38940.0333333333
405	50903.3
406	17548.5333333333
407	96703.2
408	-153.766666666663
409	50658.5
410	1637.5
411	1476.9
412	58653.2
413	-26036
414	34181.0333333333
415	17370.4333333333
416	-29790.7
417	22542.4
418	11148.4333333333
419	42516.3666666667
420	-10052.8333333333
421	-23088.8333333333
422	20104.1666666667
423	73712.7666666667
424	-18800.5666666667
425	-3042.9
426	11878.6666666667
427	13964.1666666667
428	10557.3
429	-24598.1666666667
430	47454.6666666667
431	35683.1
432	60482.4
433	-34578.2666666667
434	14010.9666666667
435	-5226.8
436	36647.8333333333
437	-11454.6666666667
438	2943.7
439	38993.5666666667
440	16658
441	29001.1666666667
442	37640.1333333333
443	-60175.8
444	169682.1
445	15715.7333333333
446	12383.7
447	24010.2666666667
448	-1616.5
449	78414.6666666667
450	-11461.7
451	10582.5333333333
452	-6324.8
453	27120.8
454	-2538.8
455	28466.9333333333
456	30365.6
457	57688.9
458	53255.0333333333
459	18050.1666666667
460	26986.6666666667
461	-1965.73333333333
462	-2285.7
463	5990.8
464	28852.8
465	-43355.0666666667
466	29672.9333333333
467	55768.4
468	2841.86666666666
469	57907.7666666667
470	32286.3666666667
471	28939.7
472	-6391.3
473	35050.2666666667
474	22697.0666666667
475	34899.7
476	25783.5666666667
477	119889.9
478	27025.1
479	107286
480	63656.9666666667
481	170302.4
482	9479.06666666667
483	29040.7
484	71652.4
485	38458
486	22524.5
487	29696.5
488	64064.4
489	-10470.8
490	4995.7
491	28935.6
492	58408
493	25223.9666666667
494	43524.3
495	-89594.95
496	111728.366666667
497	-11564.8333333333
498	49325.4333333333
499	50682
500	-5407.33333333334
501	21348.8
502	99153.2
503	-17574.8
504	-6288
505	49939.4333333333
506	3696.13333333333
507	28262.4
508	47551.2
509	-2258.5
510	120426
511	33751.0666666667
512	74908.3
513	62665.1666666667
514	4644.8
515	-37320.2666666667
516	137698.566666667
517	46236.7
518	-16324.8333333333
519	17096.8333333333
520	18980.6666666667
521	-14230.8
522	25401.8333333333
523	-8378.1
524	-10978.5
525	32722.8
526	9849.86666666666
527	14510.4
528	-375.1
529	6353.1
530	-2050.26666666667
531	-14103.9
532	3058.36666666667
533	11135.6
534	3032
535	-2790.9
536	-2854.1
537	24037.7
538	50424.9333333333
539	29758.0333333333
540	-50520.8333333333
541	-11608
542	22355.2333333333
543	30049.2
544	31906.5
545	24093.1
546	-350.700000000004
547	6860.93333333333
548	126731.3
549	72004.4
550	17576.3
551	-11653.7666666667
552	1326.63333333333
553	-10833.2
554	77701.5666666667
555	29291.1666666667
556	24689.0666666667
557	27130.9333333333
558	14594.6666666667
559	-42526.6666666667
560	28273.2
561	28027.4333333333
562	1524.5
563	10258
564	-33282.3666666667
565	34938.8
566	10310.8
567	21162.3
568	11093.7333333333
569	-2927.2
570	21334.8333333333
571	36488.5
572	-11228
573	164496.833333333
574	-496.099999999999
575	130381.866666667
576	-2533.6
577	8546.13333333333
578	12624.1
579	-25316.2666666667
580	89487.5
581	-2627.6
582	-13198.3
583	-4672
584	35036.8
585	62848.4
586	67606
587	67903.5
588	42546
589	12205.5
590	-7794.8
591	167935.033333333
592	24654.4
593	-1227.7
594	-10766.2333333333
595	22854.6666666667
596	-11240.1333333333
597	2765.33333333333
598	7652
599	53256.8
600	12122.2666666667
601	26461.1666666667
602	72621.0666666667
603	54842
604	58588.9333333333
605	26519.0666666667
606	-18354.1
607	-6016.1
608	-13476.4666666667
609	19608.1
610	-13018.4
611	80054.6333333333
612	-23907.5
613	10998.2333333333
614	9125.36666666666
615	-22008.1666666667
616	20062.5
617	48082.4
618	30234
619	33804.1333333333
620	-15112.3666666667
621	24732.8333333333
622	23411.5666666667
623	20652.3
624	115195.2
625	5873.2
626	-14939.5666666667
627	29287.2333333333
628	34231.7666666667
629	111882.9
630	19426.9
631	23046.4
632	36488.8
633	45642.8
634	20114.6333333333
635	1143.63333333334
636	59739.2
637	-34159.9
638	5195.96666666667
639	12343.2
640	13278
641	-10522.8333333333
642	35083.2333333333
643	8862.5
644	-2662.66666666667
645	9470.53333333333
646	50357.7
647	41602.2333333333
648	25198.5
649	-14242
650	-42100.7666666667
651	34772.8
652	-34024.4
653	17930.8333333333
654	-129.466666666645
655	62533.7
656	28137.0666666667
657	25840.4
658	27743.0333333333
659	-3991.96666666667
660	7679.6
661	18119.9
662	60232.7
663	20599.2
664	-41827.5
665	-3074.7
666	80778.3666666667
667	-8122.8
668	5512
669	5336.13333333334
670	20003.7
671	7232.66666666667
672	2870.76666666667
673	57852.1
674	92217.0666666667
675	-20044.0333333333
676	-4759.1
677	66973.6
678	5073.03333333333
679	110358.8
680	-62177.3666666667
681	-5258.8
682	-37694
683	204.399999999998
684	25007.4666666667
685	44256.9
686	24885.4333333333
687	6884
688	-91634.2666666667
689	8803.23333333333
690	7291.73333333332
691	-32602.5666666667
692	28927.5
693	131326.133333333
694	76070.1
695	41122.5333333333
696	74197.7333333333
697	47804.1333333333
698	-13822.5666666667
699	-39055.4666666667
700	-14902.4
701	1431.2
702	6332.13333333334
703	24669.9666666667
704	49012.7
705	30681.3333333333
706	21183.2
707	13134.4
708	19322.7
709	145797.2
710	18561.7
711	104925.066666667
712	74099.2
713	24639.1
714	34398
715	-64193.8666666667
716	-35514.9666666667
717	-370.900000000001
718	51773.7333333333
719	39813.2
720	127526.666666667
721	18869.8333333333
722	16253.0666666667
723	1988.56666666667
724	22069.8333333333
725	87611.3333333333
726	-24632.1
727	7180.76666666667
728	-9049.73333333333
729	87123.6333333333
730	9821.03333333333
731	40652.1666666667
732	-24852
733	1794.56666666667
734	61712.7333333333
735	35181.7
736	7293.03333333334
737	31234.3
738	75090.9333333333
739	49593.4666666667
740	41474.7
741	5600.4
742	9971.73333333334
743	-3227.16666666667
744	10142.8333333333
745	24547.6333333333
746	-6393.09999999999
747	-15673.7
748	-39412.9666666667
749	-23503.2666666667
750	2579.89999999999
751	23044
752	-9536.66666666666
753	61952.4
754	3695.23333333334
755	1717.23333333333
756	762.833333333328
757	5746.4
758	43132.8
759	31936.2333333333
760	8811.2
761	67380
762	29785.6
763	124717.5
764	9885.23333333334
765	-74147.8666666667
766	-7002.93333333333
767	-6493.2
768	66585.7
769	208213.6
770	52122.3666666667
771	-135.599999999999
772	-6627.36666666667
773	21534.6666666667
774	17724.1
775	24010.6666666667
776	-9477.73333333333
777	53872.5
778	40260.8
779	46766.3
780	3428.83333333333
781	-5188.83333333333
782	70012.1
783	37990
784	134903.966666667
785	37398.4
786	-106007.9
787	47706.5
788	24154.1
789	-37062.9
790	-2374.43333333333
791	27751.7666666667
792	11988.8
793	1036.66666666667
794	40321.4666666667
795	106168.533333333
796	91486.4
797	86684.9666666667
798	1840.43333333333
799	39923.5666666667
800	475.100000000002
801	18214.0333333333
802	2992.43333333333
803	23454.4
804	-20461.5
805	82094.8
806	-2650
807	-10157.6
808	20086.8
809	-49202.6666666667
810	35501.3
811	21741.5666666667
812	97574.2666666667
813	52413.1
814	37249.2333333333
815	16511.3
816	63150.8
817	2947.86666666666
818	11555.1333333333
819	86062.3
820	57301.6
821	814.366666666669
822	65373.7333333333
823	38708.5666666667
824	28220.9333333333
825	7886.13333333333
826	-1241.6
827	13124
828	-2302
829	49633.5
830	53173.3333333333
831	13845.9
832	97482.8
833	-21598.8
834	150481.133333333
835	96657.2
836	116011.2
837	-39807.4666666667
838	38847.5
839	-1822.3
840	-17908.9
841	38490.4
842	26692.1
843	26952.1333333333
844	41753.2
845	46855.8666666667
846	28820.4
847	54454.3666666667
848	34913.2
849	72325.7
850	5553.46666666667
851	-16429.1
852	35735.3
853	83052.6333333333
854	29585.6333333333
855	-15394
856	-69695.1666666667
857	-7812.8
858	9797.33333333333
859	17780.3666666667
860	57862
861	1940.93333333333
862	-24880.8333333333
863	-4301.7
864	-30710.4
865	5208.8
866	7381.03333333334
867	-20715.2
868	-570.5
869	7349.63333333333
870	27677.2
871	-19766.8333333333
872	119910.133333333
873	101663.733333333
874	7446.89999999999
875	24786.4
876	20115.1666666667
877	59647.6333333333
878	-11824.8
879	2048.3
880	41.1999999999971
881	-22457.2
882	42388.4
883	35005.2
884	5532.3
885	57483.1
886	-30712.4
887	38135.9333333333
888	23364.8333333333
889	90413.6
890	253279.366666667
891	37316.4
892	10732.1333333333
893	86406
894	8530.1
895	-6749.6
896	-6840.83333333333
897	48362
898	60710.7666666667
899	20958.1333333333
900	53942.5666666667
901	11547.5666666667
902	16396.9
903	53027.6
904	-16654.1
905	45246.3
906	-938.799999999999
907	49140
908	-2630.93333333333
909	-69417.2333333333
910	-5784.86666666667
911	118832.8
912	54154
913	51019.9666666667
914	-8195.83333333333
915	43195.8
916	14469.6
917	-29695.5
918	-12162.7
919	11052.1
920	-37676.3666666667
921	-15235.6
922	57607.3
923	802.266666666666
924	-9421.7
925	43658.3666666667
926	47104.8
927	44828.2666666667
928	26215.0666666667
929	19594.1333333333
930	-31665.1666666667
931	-2958.83333333333
932	-11061.4666666667
933	-31814.3
934	69307.6333333333
935	-40430.1666666667
936	-5465.73333333334
937	-21051.1
938	58693.5666666667
939	28408.9333333333
940	75624.2666666667
941	55337.3
942	29151.3
943	23095.6
944	25138.8
945	52581.2
946	105611.966666667
947	-2307.9
948	74624.4
949	83957.6
950	8634.33333333334
951	40537.2
952	-9852.1
953	71155.1
954	27275.4333333333
955	44679.3
956	34540.7
957	87252.0333333333
958	-12768.4
959	35225.8666666667
960	39076.8
961	85496.4
962	-767.600000000002
963	3850.7
964	101358.333333333
965	28488.8
966	23508.1333333333
967	-44923.0666666667
968	1852.23333333333
969	41401.7666666667
970	-37853.2666666667
971	1740.76666666667
972	77288.1666666667
973	31442.3666666667
974	73079.3333333333
975	9894.23333333334
976	30460
977	3974.8
978	21686.5333333333
979	63711.7333333333
980	21739
981	1008.66666666666
982	35986.9
983	29925.2
984	8158.03333333334
985	-11073.5666666667
986	10640.4333333333
987	208904
988	-28511.7333333333
989	14284
990	43741.4666666667
991	8788.39999999999
992	58041.9666666667
993	-20264.8
994	16154.6666666667
995	-46234
996	53250.7
997	-28818.6333333333
998	9659.06666666667
999	20437.7666666667
1000	101451.733333333
