# Supplementary material for: Chromosome Copy Number Variation and Control in the Ciliate Chilodonella uncinata
Source: PLoS One. 2013 Feb 20;8(2):e56413. doi: 10.1371/journal.pone.0056413 (PMC3577910; doi:10.1371/journal.pone.0056413)
Supplement: Dataset S1 — Chromosome copy numbers from the experimental and simulated cell lines of Dataset of Chilodonella uncinata . dataset.zip is a compressed file. exp_data.csv contains the experimental data derived from qPCR analyses (Cell.line = original cell line; Time = time point of the DNA extraction; DNA.extract = DNA extract replicate; Gene = macronuclear chromosome; CNPC = copy number of the macronuclear chromosome per cell). The remainder of the CSV files are from the simulations. Each CSV file contains data on 1000 simulations where the change in variance from initial to final for each simulation is stored under column ‘x’. See _readme.txt in the compressed file dataset.zip for documentation of the file names. (ZIP) [file pone.0056413.s002.zip › dataset_S1/EF_omega4.5.csv]

	x
1	86415.1666666667
2	29552.7
3	47196.6666666667
4	13119.7
5	24775.5
6	38600.6666666667
7	-27927.9666666667
8	-12117.2
9	7008.8
10	58952.4
11	7437.7
12	71748.5
13	99486.2666666667
14	-12621.3
15	98822.7
16	4042.13333333334
17	31584.2333333333
18	33971.3
19	34581.0666666667
20	15010.3666666667
21	12298.9333333333
22	13827.5
23	-14057.3
24	95286.9333333333
25	-10597.0666666667
26	10294.6666666667
27	79213.0666666667
28	-24160.0666666667
29	45998.1
30	11164
31	-42867.5
32	83563.6
33	-27229.3
34	5002.39999999999
35	-6905.56666666667
36	3681.94999999998
37	58542
38	19404.3666666667
39	-15405.4666666667
40	-2012.56666666667
41	23662.0333333333
42	67557.4333333333
43	1925.5
44	54125.3
45	46446.3
46	-31775.8666666667
47	75614.4
48	35701.5
49	44012.1
50	-40070.2666666667
51	17391.2
52	67115.6
53	10502.3666666667
54	65996.9666666667
55	-5373.6
56	11479.6
57	-17045.2333333333
58	49229.6
59	-6830.5
60	-28162.5333333333
61	58518.5
62	-9643.2
63	41866.6666666667
64	14050.6666666667
65	10888.3
66	428791.633333333
67	6004.8
68	86627.3333333333
69	17976.1333333333
70	-7458.23333333334
71	57975.9666666667
72	72207.2
73	34111.3333333333
74	46309.6
75	-17702.6666666667
76	-1597.6
77	58511.7333333333
78	-9118.4
79	75488.8
80	47327.3
81	116690.8
82	23168.8
83	5702.83333333333
84	43761.0666666667
85	142448.366666667
86	46302.9333333333
87	4606.3
88	10176.4
89	33044.4
90	29511.0333333333
91	10651.2
92	80855.6
93	58318.1666666667
94	-56575
95	62100.1
96	180303.333333333
97	4479.06666666667
98	11371.6333333333
99	31214.2333333333
100	23974.1
101	9844.83333333334
102	47282.9
103	56970.9333333333
104	60143.0666666667
105	36795.6
106	-37692.7
107	51216.5333333333
108	44801.7
109	55036.8
110	2834.29999999999
111	-2953.3
112	22266.1333333333
113	-23337.5666666667
114	2957.83333333334
115	13891.0666666667
116	2081.83333333333
117	10214.9
118	7872.56666666667
119	31161.5
120	53959.3
121	6179.9
122	3204.9
123	50959.4666666667
124	-17878
125	29723.0666666667
126	25345.3333333333
127	27997.8666666667
128	-662.433333333327
129	11775.2
130	-30
131	110635.066666667
132	-6229.1
133	26964.3
134	47186.1
135	-84844.5666666667
136	47034.1
137	6275.3
138	62346.8
139	49909.9666666667
140	42148.1
141	104363.1
142	88388.5666666667
143	-1247.6
144	-62330.3666666667
145	-16968.3
146	-13034.8
147	-10906.1
148	41138.3
149	15028.5
150	-9383.39999999999
151	60864
152	-2170.16666666666
153	49831.3
154	66965.7
155	57320.9
156	51658
157	21507.0666666667
158	28102.8
159	-54663.9
160	108062.933333333
161	13575.1666666667
162	21336.3666666667
163	8882.60000000001
164	75883.5
165	10342.0333333333
166	-33752.1666666667
167	2579.9
168	24109.2
169	25814.7
170	1725.9
171	4394.13333333333
172	-2189.23333333333
173	-21107.7
174	31927.5
175	-7641.3
176	51804
177	3536.13333333333
178	21262.5
179	24700.8333333333
180	-19075.3
181	18377.1
182	59811.8666666667
183	23834.9666666667
184	3286.36666666667
185	-660.833333333336
186	133222.8
187	47395.7333333333
188	79354.7666666667
189	41141.2
190	90282.4
191	47839.3333333333
192	36312.1333333333
193	22278.4
194	22584.1333333333
195	-24820.1333333333
196	-5408.13333333333
197	92876.5333333333
198	72268.7666666667
199	43592.5
200	85587.0333333333
201	-9098.16666666666
202	62168.4
203	147141.933333333
204	118310.566666667
205	98253.6
206	18369.2
207	-22088.8
208	415.866666666669
209	40143.8333333333
210	7149.33333333334
211	59347.4666666667
212	260.266666666666
213	-39264.6666666667
214	147037.7
215	47022.3666666667
216	10959.7
217	46112.2333333333
218	10253.3333333333
219	47934.4
220	71181.7666666667
221	40491.2
222	200327.366666667
223	42157.4
224	49782.2666666667
225	18041.3333333333
226	22497.2
227	5998.83333333333
228	29018.4
229	-20351.2
230	12970.9666666667
231	-53597.7666666667
232	-4540.13333333334
233	175452.533333333
234	162945.2
235	4475.16666666667
236	103709.433333333
237	80325.8666666667
238	57347.8333333333
239	66562.2666666667
240	3895.23333333333
241	51554.4
242	-53300.8
243	76556.7
244	9045.63333333333
245	47896.0333333333
246	17218.1
247	85445.1666666667
248	5532.8
249	42733.1666666667
250	-13350.5333333333
251	668.666666666664
252	40215.9
253	119327.2
254	83484
255	28466.1333333333
256	-103883.2
257	33071.6
258	25913.2
259	43716.1666666667
260	125523.3
261	9049.63333333333
262	-41518.4
263	22576.8
264	-17589.4666666667
265	-55082.7
266	32071.6333333333
267	-3.03333333333285
268	56560.9
269	11294.2666666667
270	45805.3333333333
271	-5916.93333333333
272	-73142.7666666667
273	121814.3
274	30808.9333333333
275	37630.1333333333
276	-16252.9666666667
277	46580.1333333333
278	108.700000000001
279	-31752
280	30072.6666666667
281	31466
282	3371.46666666667
283	-3124.26666666667
284	25428.9
285	118550
286	-10367.7
287	43420.7
288	12466.6333333333
289	11844.8
290	11404.9333333333
291	53590.0333333333
292	14182.7666666667
293	-22283.2666666667
294	27222.1
295	3743.06666666667
296	-31452
297	-18695.6
298	96386.6666666667
299	30.9666666666599
300	-31367.5
301	11252.2666666667
302	44254.4
303	62347.1
304	30862.7
305	23442.8
306	46313.5
307	82642.5333333333
308	43127.2
309	-45290.8166666667
310	57771.9
311	44952.9
312	22674.7
313	-1793.2
314	1772
315	41311.5
316	48481.2
317	24114.5333333333
318	61324.5333333333
319	23581.9
320	8763.33333333334
321	144618.633333333
322	54925.8333333333
323	18567.6
324	48009.2
325	-2797.76666666667
326	3854.3
327	116457.2
328	91980.9333333333
329	-27053.1666666667
330	12347.0666666667
331	36480.7
332	31855.9
333	3251.33333333333
334	33565.1666666667
335	-7011.2
336	156226.1
337	56516.5333333333
338	59704.4
339	34799.8333333333
340	169703.5
341	-1531.23333333333
342	20826.0333333333
343	73338.4
344	18370.9333333333
345	61818
346	45840.8
347	-27080.1
348	-11584.7
349	-6245.2
350	-7743.2
351	-30214.4
352	-5087.46666666667
353	-53268.0666666667
354	81274
355	124327.766666667
356	49549.5666666667
357	74307.2
358	81591.9
359	-84308.3
360	-14663.1666666667
361	17766.4
362	37155.2
363	-8857.46666666666
364	-30024.4
365	23178.9
366	28503.2
367	53980
368	78144.3666666667
369	13980.1333333333
370	-60672.2666666667
371	-32777.9
372	50943.6
373	-21275.5
374	-1803.6
375	-4903.86666666667
376	-4955.56666666667
377	98238.1
378	-803.599999999999
379	84822
380	-11339.5
381	9749.3
382	-32920.2666666667
383	24809.3
384	71970.7666666667
385	-39976.6
386	-7209.2
387	88026.5666666667
388	-12875.2
389	55798
390	13239.8666666667
391	-70120.9666666667
392	173864.266666667
393	14966.6666666667
394	27803.9
395	30144.3
396	47900.6666666667
397	-7783.96666666667
398	-6685.06666666667
399	62466.7
400	19210
401	9143.29999999999
402	212763.5
403	-25630.1333333333
404	23923.9
405	37457.3666666667
406	87644
407	25654.2333333333
408	17881.5666666667
409	40977.5333333333
410	7920.56666666667
411	6169.2
412	38126.7
413	43703.0666666667
414	33760.9333333333
415	12175.6
416	35779.3333333333
417	-3578.93333333333
418	-10364.6333333333
419	50484.7
420	9332.1
421	85376
422	29166.9666666667
423	15921.9
424	-16440.5333333333
425	41874.2333333333
426	-1993.23333333333
427	14533.9
428	84210.1333333333
429	86433.6
430	-64988.3
431	47201.2
432	38612.5333333333
433	16894.1
434	7660.66666666667
435	75758.1
436	-25939.0666666667
437	109612.9
438	-20700
439	8710.26666666666
440	78851.5666666667
441	-4670.8
442	9894.66666666666
443	26674.2333333333
444	44109.6
445	41042.5333333333
446	5521.6
447	17173.6
448	142577.7
449	58653.2
450	-9533.33333333333
451	-24675.8333333333
452	-62379.3666666667
453	24095.4666666667
454	114765.6
455	-10010.5333333333
456	69450
457	-9742.1
458	19545.1
459	7402.53333333333
460	-24218.1333333333
461	17826.5333333333
462	45836
463	31918.8
464	-10716.9333333333
465	46704
466	4699.2
467	36878.7333333334
468	25360.1333333333
469	-79041.4
470	-27102.8
471	55322.4
472	-32516.1666666667
473	3516.96666666667
474	60802
475	91482
476	95432.2333333333
477	150089.1
478	47691.9
479	48188.4
480	-12423.6
481	14743.6
482	15820.9
483	2454.53333333333
484	1734.1
485	-23079.5
486	50448.7
487	18834
488	156190.933333333
489	2512.23333333333
490	89697.2333333333
491	80158.8
492	240483.2
493	19807.5
494	4838.43333333333
495	40180.1
496	67853.3333333333
497	-6957.16666666667
498	89807.3666666667
499	15102.5666666667
500	8089.03333333333
501	-1212.96666666667
502	26838.6666666667
503	-18333.6333333333
504	53809.6
505	31583.5
506	30313.8666666667
507	27665.6
508	72309.7166666667
509	-22124.3
510	85790.2666666667
511	19326.4
512	-18623.3
513	19530.9666666667
514	38832.5
515	9784.26666666667
516	2794.9
517	6783.83333333333
518	75624.7666666667
519	4322.16666666667
520	94444.4
521	106467.6
522	-11283.4666666667
523	49424.4
524	150896.4
525	-34649.7666666667
526	9461.63333333333
527	-14426.5666666667
528	131151.833333333
529	-37250.8
530	112146.9
531	30869.1
532	11929.6333333333
533	489.700000000001
534	82538.4
535	149709.066666667
536	206414.8
537	118898
538	-31654.15
539	27963.1
540	33362.1333333333
541	17749.1
542	74092.7
543	62970.3666666667
544	-18388.8
545	14810.5
546	24444.1333333333
547	50729.4333333333
548	-9700.2
549	26302.9
550	2399.7
551	5220.8
552	29310
553	-29939.0666666667
554	21922.5
555	-2547.06666666667
556	3020.39999999999
557	-31864.7
558	13119.1
559	79897.2
560	13265.1
561	11116.7
562	147403.866666667
563	14226.2666666667
564	70386.8
565	12921.6
566	23942.8
567	90615.8666666667
568	89736.1333333333
569	-34260.1666666667
570	69578.9
571	-38247.2
572	-53963.7
573	21655.2
574	-20851.6
575	614.400000000001
576	-23398.9666666667
577	51421.4333333333
578	6270.63333333333
579	-42983.2333333333
580	-47285.6666666667
581	47701.9
582	36463.6
583	12771.6
584	31391.1
585	4064.4
586	126302.433333333
587	21838.5666666667
588	85183.2
589	34259.1
590	154183.1
591	22843.8666666667
592	26494.8333333333
593	1564.89999999999
594	7409.23333333333
595	11089.6
596	43725.2
597	60715.4666666667
598	53342.8
599	160170.5
600	-58432.7666666667
601	85950
602	88000.7
603	73762.2333333333
604	78653.1
605	26461.7333333333
606	46725.9
607	15592
608	30581.6
609	-20932.4
610	-1435.33333333334
611	16938.4
612	27598.3
613	50281.9
614	-10350.8
615	4976.1
616	-19460.3
617	-8840.43333333333
618	256497.2
619	-32298.1
620	43871.4666666667
621	51098.8
622	36273.5666666667
623	-10312.4333333333
624	36547.4666666667
625	105625.233333333
626	56909.7
627	-1138.8
628	37461.4666666667
629	40242.5
630	-30709.1
631	17120.9
632	6805.3
633	3982
634	80152.8333333333
635	-8584.8
636	24731.6
637	490.700000000004
638	19997.4666666667
639	24405.7333333333
640	54552.3
641	2800.36666666666
642	38370.2333333333
643	48198.1
644	19744.3
645	62859.6
646	4026.53333333333
647	-11170.5
648	41321.2333333333
649	38230.9
650	4420.8
651	16034.9333333333
652	40070.7
653	55303.6333333333
654	33726.9333333333
655	65491
656	14829.6
657	33430.9
658	57337.2
659	6655.2
660	-34249.6666666667
661	53571.0333333333
662	66797.1
663	30052.4
664	1638.5
665	15129.6
666	104601.2
667	35336.4
668	-22288.4
669	26194
670	11073.7666666667
671	46179.3
672	22044.2333333333
673	23828.1
674	49282.3
675	21469.3
676	24589.2
677	-991.333333333336
678	85820.4
679	-21022.7
680	38134.5166666667
681	3230
682	-1945.7
683	37686.1333333333
684	-1569.2
685	-6640.96666666667
686	3514.53333333333
687	7577.2
688	136601.766666667
689	-27854.4
690	49250.2666666667
691	-14333.7
692	31493.1666666667
693	114309.466666667
694	14052.9
695	42079.4666666667
696	25943.9666666667
697	23170.4
698	38323.8333333333
699	15660.8
700	113719.066666667
701	7461.5
702	131575.6
703	198349.466666667
704	16719.9666666667
705	-16305.7666666667
706	6866.3
707	53403.4666666667
708	17489.5666666667
709	-11718.1333333333
710	41362.2333333333
711	76476.5666666667
712	-7884.86666666667
713	7937.86666666667
714	55222.8
715	167345.6
716	82246.5666666667
717	53752.8
718	-21724.3
719	-3253.7
720	-8590.5
721	33194.3
722	-12720.5
723	2862.83333333334
724	18296.9
725	16865.1
726	-2867.73333333333
727	28235.4333333333
728	7358
729	58492.8
730	34054.6666666667
731	201337.066666667
732	-45516.6666666667
733	56194.5333333333
734	33991.1
735	-4381.66666666667
736	73020.2333333333
737	9569.96666666667
738	-6882.83333333333
739	43104.1
740	-2801.96666666667
741	-9572.36666666666
742	41347.2
743	122456.3
744	13561.9
745	-18910.4333333333
746	10461.9666666667
747	42890.8333333333
748	25454.6666666667
749	28030.5333333333
750	-19309.5
751	44289.0333333333
752	36224.3666666667
753	-80364.55
754	-33426.3666666667
755	61484
756	100482.666666667
757	-18065.3666666667
758	75985.5666666667
759	25984.9
760	2968.03333333333
761	-15216.1
762	-183.166666666672
763	-94938.7166666667
764	5694.4
765	27454.2333333333
766	1351.33333333333
767	49938.8333333333
768	-19709.2
769	22052.9333333333
770	-15539.4666666667
771	-15664.8
772	83260.8333333333
773	87932.8333333333
774	26073.7333333333
775	6247.89999999999
776	69398.4
777	40367.3666666667
778	-6555.43333333334
779	-1086.8
780	49248.5
781	29136.4
782	15791.1
783	-19102.4
784	65061.7666666667
785	33741.3666666667
786	-16531.1
787	14030.3666666667
788	16668.9333333333
789	10898.4333333333
790	6065.16666666667
791	-59544.8
792	67003.6
793	-382.033333333333
794	35840.5
795	29786.5
796	46615.1
797	-48232.2666666667
798	2572.5
799	42474.0333333333
800	38112.1666666667
801	-40586.6
802	-10709.2
803	-3874.93333333333
804	14979.7
805	-8679.16666666666
806	-3922.8
807	3494.1
808	21482.4333333333
809	-17390.4333333333
810	33422.2333333333
811	42098.1
812	58008.9
813	17127.2
814	-14634
815	12377.6
816	62436.5333333333
817	172846
818	43030.5
819	44192.4
820	26450.1
821	-4695.03333333333
822	22220.5333333333
823	-5566.16666666666
824	165201.733333333
825	49778.6666666667
826	1500.3
827	132798.133333333
828	34273.1
829	27204.3
830	99953.5
831	2908.53333333334
832	25926.8333333333
833	6630.23333333334
834	26716.8333333333
835	2680.5
836	72777.5
837	28907.3
838	12085.6
839	3817.10000000001
840	72752
841	-9880.8
842	-13942.6333333333
843	45435.0666666667
844	-54131
845	13923.7333333333
846	71829.2
847	17864.4
848	55839.8666666667
849	37260.9
850	19327.5
851	34988.7
852	99337.8666666667
853	-2490.03333333334
854	61238.1
855	422571.333333333
856	96923.4666666667
857	27933.6
858	28837.9666666667
859	87131.2
860	-487.599999999999
861	70514.4
862	17601.3333333333
863	-2745.76666666666
864	-21784.4
865	41497.6
866	24385.7
867	34252.8
868	22376.2666666667
869	18362.7
870	-1539.7
871	21739.1333333333
872	21200
873	18580.6666666667
874	62474.8
875	-3752.66666666667
876	16068
877	185425.833333333
878	23425.3333333333
879	-6940.9
880	-22215.9
881	-36383.4
882	29705.2
883	27895.6
884	42239.6
885	54617.8666666667
886	29126.0333333333
887	13481.3333333333
888	-3006.93333333333
889	44862.6666666667
890	25141.3333333333
891	84845.0666666667
892	24046.7
893	65980.1666666667
894	-7647.16666666667
895	8088.66666666667
896	10962.2333333333
897	96283.2
898	44471.4666666667
899	95026.4333333333
900	-24521.2666666667
901	62613.8666666667
902	32314.2666666667
903	-11230.6333333333
904	4840
905	36070.1
906	-9458.86666666667
907	26841.2
908	41342.5333333333
909	25887.5
910	59530.9666666667
911	43429.2
912	34129.7333333333
913	102941.866666667
914	39642.8333333333
915	37837.9
916	49210.1
917	15387.1333333333
918	44279.6
919	87362.0333333333
920	31670.9
921	20456.7
922	68368.7
923	190442.4
924	35955.7
925	-2194.3
926	36607.1
927	67382.2333333333
928	91744.7
929	-2155.2
930	19843.6
931	-9490.53333333333
932	172099.9
933	3934.4
934	73212.9666666667
935	-12046.2666666667
936	-5164
937	18955.2
938	-60040.6666666667
939	3040.03333333333
940	16340.2666666667
941	80928.5333333333
942	47951.4333333333
943	137869.7
944	5618
945	10957.9
946	26324.9666666667
947	6879.43333333333
948	1645.36666666667
949	35760
950	-6764
951	37638.0333333333
952	29450.7
953	203428.266666667
954	87021.0666666667
955	95201.9666666667
956	-17184.0666666667
957	-32352.6
958	29238.1333333333
959	7419.6
960	114669
961	106717.966666667
962	25764.8333333333
963	70896
964	-31653.8333333333
965	11958.1
966	9365.23333333333
967	34358.8
968	10956.3
969	-60019.6
970	41506.4333333333
971	66713.3666666667
972	23219.4333333333
973	4777.43333333333
974	5782.13333333333
975	103957.2
976	54728.3
977	-7798
978	-18575.6
979	-29169.4666666667
980	-30973.3333333333
981	18927.8666666667
982	-20436.3666666667
983	-3493.76666666667
984	-14301.6
985	36931.5
986	5073.1
987	-10485.3333333333
988	22796.9
989	70374.9
990	71516.3
991	184114
992	66584.4
993	1133.96666666667
994	31342.1333333333
995	38632
996	80042.5333333333
997	-25050.1333333333
998	222779.3
999	110667.2
1000	75046.7
