# Supplementary material for: Chromosome Copy Number Variation and Control in the Ciliate Chilodonella uncinata
Source: PLoS One. 2013 Feb 20;8(2):e56413. doi: 10.1371/journal.pone.0056413 (PMC3577910; doi:10.1371/journal.pone.0056413)
Supplement: Dataset S1 — Chromosome copy numbers from the experimental and simulated cell lines of Dataset of Chilodonella uncinata . dataset.zip is a compressed file. exp_data.csv contains the experimental data derived from qPCR analyses (Cell.line = original cell line; Time = time point of the DNA extraction; DNA.extract = DNA extract replicate; Gene = macronuclear chromosome; CNPC = copy number of the macronuclear chromosome per cell). The remainder of the CSV files are from the simulations. Each CSV file contains data on 1000 simulations where the change in variance from initial to final for each simulation is stored under column ‘x’. See _readme.txt in the compressed file dataset.zip for documentation of the file names. (ZIP) [file pone.0056413.s002.zip › dataset_S1/EF_omega4.csv]

	x
1	76279.7
2	68356
3	30343.6333333333
4	-1182.7
5	46113.9
6	47830.6666666667
7	40734.9333333333
8	11802.4
9	37158.5
10	-36421.6666666667
11	34913.9
12	-39569.6666666667
13	109457.5
14	-53075.7666666667
15	55439.1
16	-9279.7
17	78968.4
18	145482.7
19	106702.766666667
20	-18674.5333333333
21	-47801.6666666667
22	-39026.9666666667
23	-1206.4
24	-16174.1333333333
25	25305.0333333333
26	1664.8
27	64261.1
28	78494.9333333333
29	111533.366666667
30	31443.6
31	42498.5
32	130499.2
33	65011.9
34	157164
35	-13107.3333333333
36	-235.900000000001
37	-4834
38	-11773.6
39	26878.1
40	30167.3
41	30299.1666666667
42	77501.2333333333
43	106858.233333333
44	56232
45	-4472.96666666667
46	-7214.39999999999
47	6594.43333333333
48	45989.1
49	-10939.8666666667
50	64843.2
51	72262.1666666667
52	-240.5
53	14477.3666666667
54	135210.9
55	12506.4
56	94235.2
57	37260.5
58	76955.2
59	6289.36666666666
60	82890.9
61	48068.5333333333
62	27321.9
63	53157.7
64	57821.3
65	-29073.1666666667
66	24533.9
67	15373.7333333333
68	96522.3
69	23716.9333333333
70	12410.6
71	17293.2
72	-8162.83333333333
73	5984.7
74	985.199999999997
75	53162.1
76	49720
77	67082.9333333333
78	61869.0666666667
79	5410.93333333333
80	49084
81	44891.8666666667
82	15368.1
83	-6150.3
84	4480
85	-4098.66666666666
86	-24097.6
87	64124.8
88	-12422.4
89	4322.4
90	-28371.0666666667
91	-3903.2
92	70594.4333333333
93	-5245.6
94	-14430.5666666667
95	3596.93333333333
96	45176.8
97	131556.766666667
98	-46517.7
99	35100.1333333333
100	21714.3333333333
101	10243.5666666667
102	9559.3
103	18364.1
104	-17816.4
105	77982.9
106	14724.5333333333
107	35756.5333333333
108	111475.2
109	41973.6
110	2077.73333333333
111	15670.1
112	-3162.1
113	-551.900000000001
114	27998.7
115	9483.93333333333
116	-4711.66666666666
117	9631.6
118	30742.9
119	-9391.69999999999
120	-16008.8
121	47844.5333333333
122	21909.2
123	69657.6
124	-9581.2
125	-25122.5
126	84671.2333333333
127	15229.6
128	2168.4
129	78581.0666666667
130	16932.1666666667
131	-15075.9
132	76.4333333333343
133	1974
134	35107.3
135	69929.7333333333
136	45663.7
137	42337.2
138	-41735.2666666667
139	2473.7
140	-21462.3
141	43906.4
142	12748.5333333333
143	-4626.6
144	-9764.8
145	24020
146	-4518.8
147	32389.2
148	-11336.5
149	48573.0666666667
150	-4191.06666666667
151	50983.0666666667
152	3823.03333333334
153	15454.4
154	12792.7
155	-6998.8
156	7331.03333333333
157	-68847.7
158	32553.2
159	-36342.7333333333
160	20438.4
161	-58629.2
162	69171.2
163	73059.4666666667
164	8501.36666666666
165	28646.8
166	51821.7666666667
167	-47141.7666666667
168	58454.1
169	32658.1
170	-16436.2666666667
171	24117.6
172	-27630.1666666667
173	13689.6333333333
174	-3777
175	24479.2
176	65584.1333333333
177	2414.8
178	35576.1666666667
179	-23209.3
180	75887.6
181	-19498.1666666667
182	58852.8
183	-2853.6
184	-30530.8
185	70047.3
186	-30327.7333333333
187	5244.26666666667
188	-5105.06666666667
189	-16899.8333333333
190	-26695.0666666667
191	51292.9666666667
192	38839.5666666667
193	-28767.6
194	5162.43333333333
195	18551.5
196	215700.166666667
197	26244.9333333333
198	-81711.4
199	-22504
200	15819.7
201	38317.4666666667
202	-10860
203	39541.3333333333
204	56115.3666666667
205	43492.0333333333
206	-32484.4666666667
207	30420.2333333333
208	53682.9333333333
209	48911.2
210	-55684.9666666667
211	17044.4
212	21156
213	25907.7
214	28774.4
215	39761.8333333333
216	39703.7
217	20993.7
218	2194.23333333333
219	100766.533333333
220	-18457.2
221	28902.9
222	124100.533333333
223	2624.03333333333
224	-33645.6
225	4924.33333333334
226	27405.8666666667
227	34100.1
228	-18440
229	80155.9
230	4670.83333333333
231	56311.7666666667
232	11858.3
233	88815.3
234	-13128.1
235	-9279.06666666667
236	63860.7
237	35128.8
238	59294.1666666667
239	34698.5333333333
240	106843.466666667
241	6662.23333333333
242	27290.8
243	33979.3
244	46888.9
245	63493.2333333333
246	53512.1333333333
247	119386.533333333
248	165356.8
249	12191.4333333333
250	86474.4
251	-11871.4666666667
252	37544.9666666667
253	29431.4
254	-31968.1666666667
255	43669.4666666667
256	-5947.23333333333
257	-20608.7
258	55309.3333333333
259	44792
260	-50652.0666666667
261	24992.4333333333
262	23149.3333333333
263	45350.4
264	87522.5666666667
265	-22490
266	71404.6666666667
267	112154.666666667
268	-9296.5
269	46897.9
270	2617.60000000001
271	167179.933333333
272	38362.3
273	37139.9
274	38989.0666666667
275	14535.3
276	-20808.6666666667
277	103672
278	46882.5666666667
279	21740.9333333333
280	11981.2
281	64643.6333333333
282	38631.0666666667
283	22561.1333333333
284	46119.3
285	59299.6
286	70635.0666666667
287	13830
288	-22807.2
289	32651.9
290	-8587.03333333333
291	-33861.2333333333
292	-12524.9
293	-3967.96666666667
294	17875.2
295	-2104.1
296	31435.3
297	8165.7
298	-23534.5
299	28963.2
300	100401.6
301	90953.4333333333
302	43642.2666666667
303	21162.8
304	24762.8
305	9359.7
306	27621.9
307	-6518.5
308	38822.2333333333
309	1819.89999999999
310	4525.86666666667
311	-5543.6
312	-53281.1666666667
313	23965.5
314	29808.4
315	15339.6
316	-58713.7
317	46744
318	68483.9
319	30133.2
320	88664.1333333333
321	24015.7333333333
322	5058.2
323	57556.4
324	11955.1666666667
325	10746.3
326	-9184.4
327	9735.16666666667
328	31664.5333333333
329	43162.6333333333
330	-12075.0333333333
331	35776.2666666667
332	94475.3666666667
333	-44946.7
334	30753.6
335	32383.5666666667
336	13174.1
337	-5232.4
338	95579.3333333333
339	80051.2
340	54511.0666666667
341	41062
342	31866.5333333333
343	-71983.1666666667
344	18468.5333333333
345	-3793.6
346	69280.6666666667
347	-44278.2666666667
348	41505.5
349	51913.2
350	146190.133333333
351	17904.2333333333
352	85346.1333333333
353	51732.4
354	64605.3333333333
355	21687.4666666667
356	-13716.1666666667
357	-40969.7666666667
358	110413.733333333
359	-75631.6666666667
360	23302.9333333333
361	176664.8
362	63969.6
363	-22945.9
364	36516.5333333333
365	59322.1
366	44493.2
367	68439.6
368	3210.96666666667
369	14636.7
370	61077.6
371	-448.26666666667
372	-33072.8
373	112457.733333333
374	2531.5
375	28413.0666666667
376	20046.5666666667
377	18413.9666666667
378	-1080.36666666667
379	4461.46666666666
380	126561.9
381	16305.7
382	-2545.16666666666
383	-19883.9
384	32164.8
385	86249.6
386	39721.1
387	10633.3
388	8605.73333333334
389	102676.666666667
390	131265.633333333
391	25140.6666666667
392	-9855.73333333333
393	12790.8333333333
394	76052.8
395	-29973.6
396	5262.16666666666
397	-181.900000000001
398	-19770.8
399	38404.6666666667
400	-8125.86666666666
401	35690.9666666667
402	39055.3333333333
403	-30933.3
404	-1678
405	31050.8
406	9880.26666666666
407	29118.9
408	84900.8
409	65601.6333333333
410	14911.2
411	57120.5
412	-98849.6
413	63943.5
414	67369.0666666667
415	23823.9
416	7882.1
417	21786.8
418	18208.1666666667
419	42089.9333333333
420	-25574.7
421	9326.1
422	47384.8
423	43825.6
424	41304.2333333333
425	-100584.8
426	29077.8666666667
427	34707.8666666667
428	24598.2333333333
429	28555.6
430	22390.2333333333
431	-8198.2
432	16936
433	-16984.5
434	27059.3666666667
435	114206.933333333
436	139323.7
437	45243.0333333333
438	22198.3666666667
439	47019.6333333333
440	5125.83333333334
441	60173.9
442	222275.766666667
443	54182.2666666667
444	37658.9333333333
445	137537.6
446	18396.5
447	26758
448	25327.3333333333
449	-55297.3666666667
450	-31550.2666666667
451	24618.1
452	33216.6666666667
453	29420
454	171770.133333333
455	55293.3
456	-4476.5
457	28832.8
458	27727.9666666667
459	130014.733333333
460	73611.7
461	95045.0333333333
462	68548.4
463	-1023.8
464	21423.5
465	48113.4666666667
466	-12307.6
467	56197.3
468	14383.1
469	4202.93333333333
470	36234.4
471	-14399.6
472	19796.7
473	71985.4666666667
474	65264.3666666667
475	45875.6
476	193213.333333333
477	3876.7
478	-1706.83333333334
479	-1424.96666666667
480	10399.5
481	30079.7333333333
482	41972.8333333333
483	-1229.46666666667
484	34877.5
485	-48354.15
486	-109141.166666667
487	-7801.9
488	137124.633333333
489	27288.8
490	53594.9666666667
491	67130
492	44370.3
493	48449.0333333333
494	10714.9333333333
495	-9857.89999999999
496	32959.8666666667
497	26386.9333333333
498	110144
499	-36358.6666666667
500	24677.9666666667
501	10920.5666666667
502	111027.6
503	-7545.46666666667
504	17346.7
505	104849.766666667
506	-7355.5
507	1976.93333333333
508	26192.5
509	15093.6
510	57689.4666666667
511	19268.8
512	15522.9333333333
513	79197.7333333334
514	64417.9
515	180934.833333333
516	97249.7333333333
517	116777.433333333
518	91840.3
519	-4903.2
520	322533.1
521	85006.4
522	11186.1
523	51937.8333333333
524	16764
525	44555.7666666667
526	25850
527	78041.3666666667
528	56346.6666666667
529	87994.8333333333
530	92769.3333333333
531	-17339.8333333333
532	23778.5333333333
533	35813.1666666667
534	-46223.7
535	-3512.1
536	65036.2666666667
537	-11522.6666666667
538	-42250.3
539	-82022.45
540	8024.63333333333
541	130118.366666667
542	-6449.90000000001
543	48952.8333333333
544	-17269.6
545	67316.8
546	26086.8
547	13410.2666666667
548	46149.3333333333
549	81442.4
550	12074.4333333333
551	-26426
552	33328
553	233856.9
554	-40920
555	29188.1333333333
556	-57253.6
557	8849.5
558	84669.7666666667
559	24731.8666666667
560	83043.9
561	38436.3666666667
562	-24439.5666666667
563	40189.8333333333
564	97538.3
565	-438.133333333332
566	9890.5
567	-5141.16666666667
568	135467.333333333
569	4992.93333333333
570	-5072
571	-20554.6333333333
572	73645.6
573	-2384.23333333334
574	-14782.9
575	101936.4
576	5371.2
577	67903.0666666667
578	-4421.83333333333
579	15032.8
580	-7817.66666666667
581	-1283.06666666667
582	-15895.0666666667
583	126416.4
584	-10132.5666666667
585	-36194.7
586	33011.0333333333
587	78606.0333333333
588	11807.7
589	94277.7
590	35796.9
591	-812.566666666666
592	26602.7333333333
593	11506.1666666667
594	21163.2
595	25422.4
596	-18270.4
597	-52193.7666666667
598	30246.9
599	49208.2666666667
600	46346.0333333333
601	4270.76666666667
602	-9991.03333333333
603	-17777.4333333333
604	17427.1
605	-10155.0666666667
606	89061.5
607	-12262
608	2800.43333333333
609	45366.7666666667
610	24009.0666666667
611	-24206.1666666667
612	50241.9666666667
613	21256.2666666667
614	-6020.10000000001
615	36916.1666666667
616	60689.8333333333
617	-7598.4
618	33174.4333333333
619	-25536.8333333333
620	88994.4
621	-21623.6
622	-4806.7
623	11816.4
624	-760.900000000001
625	-3468
626	21921.6
627	2862.8
628	111243.1
629	17786.6333333333
630	57640.7
631	121783.433333333
632	2512.16666666666
633	3765.13333333334
634	30554.4
635	-26397.6333333333
636	17567.1666666667
637	-2506.1
638	-18466.1
639	38108.5
640	14490.5
641	42607.4666666667
642	8533.6
643	31306.8
644	30344.6333333333
645	8603.03333333333
646	-20739.5666666667
647	-9376.10000000001
648	13751.6
649	68752.8333333333
650	-4818.9
651	91373.3
652	87273.3
653	22763.6
654	-10235.5
655	15150.1333333333
656	3374.9
657	51305.6
658	3925.3
659	39287.6
660	43958.5
661	-40328.9666666667
662	6557.33333333333
663	-11938.8
664	-9962.43333333333
665	-14874.7
666	83632.8
667	-4537.9
668	-19073.8666666667
669	-6590.4
670	-289.333333333336
671	22206.8
672	212.9
673	86736.1
674	-6726.8
675	84280.3
676	5799.06666666667
677	21250.1
678	22867.4666666667
679	7486.3
680	30918.5
681	115248.8
682	-81451.7
683	98943.3333333333
684	3238.26666666667
685	109717.7
686	54880
687	43151.8333333333
688	-23605.8666666667
689	-34417.5666666667
690	12276
691	-7456.46666666667
692	12308
693	467.033333333326
694	6484.63333333333
695	-11290.4
696	54624.4333333333
697	21927.1666666667
698	-5509.03333333333
699	74601.3
700	7679.1
701	-66185.9
702	15251.9666666667
703	87214.1666666667
704	-35437.1
705	94863.4666666667
706	10890.0333333333
707	48281.2
708	-7129.3
709	23918.4
710	106251.733333333
711	-48304.2333333333
712	67722.6666666667
713	-10114.1333333333
714	38081.3333333333
715	-37954.8
716	9146
717	88822.9
718	57454.9666666667
719	-17206.4
720	-20019.6333333333
721	165586.266666667
722	32904.8
723	23024.6333333333
724	11773.7333333333
725	24369.7
726	14555.7
727	4778.8
728	119766.4
729	-32671.1666666667
730	26679.8666666667
731	35419.4333333333
732	32123.6
733	-22715.1
734	-42604.5666666667
735	-31767.1
736	-27076.1666666667
737	16181.6
738	54556.1333333333
739	-26816.1666666667
740	31160.5
741	19364.9
742	36058.7666666667
743	33137.7666666667
744	82322.9
745	4875.6
746	-10698
747	-58188.2666666667
748	155552
749	127188.266666667
750	-94765.8666666667
751	200430.8
752	27688.7666666667
753	63238.7666666667
754	32758.8
755	-1997.7
756	25791.5666666667
757	-48965.3666666667
758	-222.099999999999
759	23479.9
760	29589.3333333333
761	-28247.3
762	-25974.2666666667
763	30425.6
764	77583.3
765	-15739.7666666667
766	16097.5
767	12433.2
768	122020
769	70891.1
770	-19147.9
771	79016.9666666667
772	-24820.4
773	13443.3333333333
774	-21606.1333333333
775	40427.7
776	-14760.8
777	9675.86666666666
778	25305.3666666667
779	64814.9
780	113610.666666667
781	35779.0333333333
782	996.133333333331
783	58962.8333333333
784	-30082.1666666667
785	-28097.3666666667
786	-39753.9
787	1090.03333333333
788	-35209.2
789	-58643.4333333333
790	313048.233333333
791	-64395
792	-83763.6666666667
793	63304
794	32028.2666666667
795	118308
796	-11261.1666666667
797	22192.6666666667
798	29145.3
799	-15082.1
800	75144.1666666667
801	27377.6
802	152156.266666667
803	-6428.86666666667
804	-36859.1
805	12585.6
806	44084.7
807	34019.7666666667
808	29422.8
809	-10596.4
810	929.333333333332
811	36583.4666666667
812	36149.9
813	29551.5
814	39957.2
815	52794.4
816	3308.5
817	-15134.5
818	74098.8
819	33915.6
820	27859.4666666667
821	84698.9333333333
822	5111.56666666667
823	-6658.23333333333
824	24030.4
825	18213.4666666667
826	-3900.83333333333
827	1373.7
828	60098.3
829	5027.9
830	161105.833333333
831	103967.433333333
832	31187.9666666667
833	104484.1
834	80985.5666666667
835	31261.7333333333
836	7490.26666666667
837	10981.7
838	70456.8
839	46158.1
840	-10672.9
841	8434.66666666667
842	129117.066666667
843	11698
844	-34181.1
845	42576.4
846	26402
847	-24054.5666666667
848	49192.8
849	-20176.5666666667
850	75671.6333333333
851	24622.6666666667
852	20907.2
853	-1868
854	-23637.6666666667
855	35509.5
856	-15910.6666666667
857	25277.1666666667
858	27024
859	-1080
860	4822
861	50896.9
862	54151.6
863	9276.56666666667
864	-77011.9666666667
865	40477.8666666667
866	30500
867	61408.4
868	1606.03333333333
869	67441.3
870	14673.5
871	163304.4
872	-3961.33333333333
873	-20147.7
874	17828.9333333333
875	-49448.4333333333
876	1574.3
877	-17878.9
878	-2192.8
879	18079.1
880	-1430.9
881	8304.36666666667
882	8347.46666666667
883	-24228.7666666667
884	863.199999999997
885	34253.9
886	-19949.5666666667
887	-12222.4333333333
888	-7152.39999999999
889	-40435.8666666667
890	73347.1666666667
891	-34012.8333333333
892	19719.7333333333
893	77960.8
894	28184.4
895	39904.1666666667
896	1138.83333333333
897	-5467.2
898	-18180.8333333333
899	18307.5
900	-25472.5333333333
901	-18392.2333333333
902	74548.3
903	60010.4
904	31485.9
905	28143.2
906	40656.5333333333
907	49638.6666666667
908	90504.4
909	-2592
910	-10605.3333333333
911	33356.1
912	27991.3
913	35901.3666666667
914	4920.83333333334
915	-8067.06666666667
916	227669.033333333
917	-27452.5666666667
918	7073.33333333333
919	76162.8333333333
920	14702.7
921	-6949.73333333333
922	111619.5
923	45253.6
924	86506.6
925	43895.7333333333
926	55780.9666666667
927	-41184.3666666667
928	-51179.1666666667
929	-38966.5666666667
930	-10558.2666666667
931	87978.9333333333
932	3729.23333333333
933	-5303.2
934	-3324.5
935	93951.3
936	77704.8333333333
937	-7848.76666666666
938	-15512.7
939	28938.8
940	-17016
941	59474.5
942	35424.8
943	120667.033333333
944	66566.4
945	22303.3
946	118483.433333333
947	16981.6
948	93880.7
949	55253.6
950	11359.2
951	-72210.8666666667
952	7127.46666666667
953	50426
954	71597.1
955	95808.0333333333
956	61362.8
957	139763.966666667
958	394.233333333334
959	36689.9
960	36194.8
961	5534.13333333333
962	30140.0333333333
963	994
964	222811.7
965	89434.1333333333
966	25691.5
967	-5063.6
968	8392.7
969	31607.8333333333
970	111602.7
971	69147.2
972	105442.8
973	15734.9333333333
974	28167.5666666667
975	66749.7
976	50523.7
977	70767.9
978	66677.6
979	47950
980	4869.2
981	-1233.03333333334
982	-79220.5666666667
983	60034.0333333333
984	25776.4333333333
985	62692.8
986	157637.5
987	1134.03333333333
988	45736.4
989	60275.2
990	19982.9333333333
991	42078.1333333333
992	14461.7333333333
993	48178.1666666667
994	8385.46666666666
995	56793.5666666667
996	67181.3
997	5445.5
998	13132
999	8930.96666666666
1000	21140.9
