# Supplementary material for: Chromosome Copy Number Variation and Control in the Ciliate Chilodonella uncinata
Source: PLoS One. 2013 Feb 20;8(2):e56413. doi: 10.1371/journal.pone.0056413 (PMC3577910; doi:10.1371/journal.pone.0056413)
Supplement: Dataset S1 — Chromosome copy numbers from the experimental and simulated cell lines of Dataset of Chilodonella uncinata . dataset.zip is a compressed file. exp_data.csv contains the experimental data derived from qPCR analyses (Cell.line = original cell line; Time = time point of the DNA extraction; DNA.extract = DNA extract replicate; Gene = macronuclear chromosome; CNPC = copy number of the macronuclear chromosome per cell). The remainder of the CSV files are from the simulations. Each CSV file contains data on 1000 simulations where the change in variance from initial to final for each simulation is stored under column ‘x’. See _readme.txt in the compressed file dataset.zip for documentation of the file names. (ZIP) [file pone.0056413.s002.zip › dataset_S1/EF_omega5.5.csv]

	x
1	15810
2	16517.2
3	19158.9333333333
4	-12625.3333333333
5	24970.6666666667
6	55328.2666666667
7	24499.3
8	-27193.1
9	-27164
10	-10820.4333333333
11	31806.1333333333
12	83029.9666666667
13	22585.2
14	22387.6333333333
15	68529.4333333333
16	17333.6
17	7217.83333333333
18	23439.9666666667
19	-24504.8666666667
20	29285.6
21	-68930
22	11382.9
23	18577.6
24	27821.6
25	45378.5
26	22423.7333333333
27	12757.4333333333
28	83575.3
29	2131.06666666667
30	28588.9333333333
31	49346.2666666667
32	41158.3
33	64879.7
34	5825.63333333333
35	-32811.6
36	105848.1
37	36077.1
38	42204.3
39	15932.5666666667
40	71864.7
41	103232
42	-10657.4333333333
43	-9705.89999999999
44	20461.9
45	122469.466666667
46	33803.9
47	4676.36666666667
48	13486.2666666667
49	27134.5666666667
50	86681.4666666667
51	4121.33333333334
52	-9455.5
53	20418.2333333333
54	16469.4666666667
55	42072.4333333333
56	49907.5666666667
57	17662
58	10900.9
59	-23947.6
60	-35413.8666666667
61	61925.7333333333
62	16254.7
63	15706.0333333333
64	1815.03333333333
65	-54406.4
66	95997.1666666667
67	13531.4333333333
68	68114.9333333333
69	48536.0333333333
70	18946.9666666667
71	118503.966666667
72	37392.8333333333
73	49434.8333333333
74	52262.1333333333
75	28760.6666666667
76	155426.8
77	63812.2666666667
78	28961.7333333333
79	46890.2666666667
80	83910
81	16441.2
82	115798.4
83	57362.5333333333
84	33429.0333333333
85	40828.3
86	86190.9333333333
87	105256
88	-22559.3
89	29940.8333333333
90	21954.5333333333
91	-63305.9666666667
92	52588.7
93	-44304.4
94	24299.6
95	97335.4666666667
96	51749.7666666667
97	61232
98	4127.2
99	58127.8666666667
100	13462.9333333333
101	-11163.2
102	-9922.36666666667
103	-7088
104	52259.0333333333
105	-38498.9666666667
106	16171.3333333333
107	43389.2333333333
108	286919.5
109	45309.0666666667
110	-568.900000000009
111	22872.1
112	31410.7666666667
113	-10084.8
114	36068.5333333333
115	148818
116	17331.8333333333
117	10255.6
118	27414.8333333333
119	-46171.3
120	-50467.0666666667
121	134949.2
122	22228.4333333333
123	44401.4333333333
124	-701.733333333337
125	69125.5333333333
126	9301.7
127	27031.2
128	18933.5666666667
129	31880.4
130	133716.9
131	14901.3333333333
132	12593.6
133	37093.6
134	-71959.3666666667
135	3708.03333333333
136	1551.5
137	87984.1
138	1635.33333333334
139	-28136.5333333333
140	67482.1333333333
141	-80095.5333333333
142	27136.1333333333
143	4305.2
144	30855.4666666667
145	-15096.5
146	14321.1
147	-41845.8
148	38303.5
149	163793.9
150	-48694.8666666667
151	133998.8
152	5911.86666666667
153	-1530.8
154	17010.5
155	21472
156	-46274
157	-5431.06666666667
158	54283.6
159	33267.6
160	71868.5333333333
161	-7853.9
162	-53900.0666666667
163	-2277.1
164	24901.4333333333
165	5904.66666666666
166	50840.9
167	59085.1
168	17544.7
169	46351.6
170	-2803.46666666667
171	63643.6
172	37464.9333333333
173	-45566.8
174	10132.4
175	67280.9333333333
176	40866.1
177	5363.06666666667
178	80461.3333333333
179	10931.0666666667
180	-41679.0666666667
181	37033.6
182	24545.3333333333
183	178394.9
184	163029.033333333
185	6678.3
186	32498.5
187	-49423.2
188	2789.46666666667
189	19763.1666666667
190	-15844
191	-44133.2
192	10597.9666666667
193	94185.3
194	32322.1333333333
195	198728.7
196	58269.7333333333
197	10027.1
198	28229.4666666667
199	25635.5
200	13391.6333333333
201	157354.1
202	12.8999999999978
203	97589.2
204	20808.5
205	2268.8
206	7679.86666666667
207	57227.7
208	41824.4
209	-18787.3
210	2773.33333333333
211	75063.3
212	68039.9
213	-54640.5666666667
214	18692.6666666667
215	7593.7
216	-81356.4166666667
217	27552.4333333333
218	94666.3
219	73994.1
220	18448.3
221	-79304.2666666667
222	3714.5
223	-15975.3
224	15119.5666666667
225	364.700000000004
226	51073.9666666667
227	17587.6
228	2118.3
229	-11658
230	27738.3666666667
231	-8338.66666666667
232	-10804.6666666667
233	48708.8
234	-9958.8
235	80265.6333333333
236	25726.4
237	-6252.9
238	-56776.1333333333
239	19052.1333333333
240	27516.6333333333
241	-4591.73333333333
242	42319.4666666667
243	55884.5666666667
244	59074.5
245	-22605.9666666667
246	115368.7
247	25557.8666666667
248	88464.8
249	58671.1666666667
250	-39527.7666666667
251	192755.2
252	90265.6
253	-2435.56666666667
254	732.533333333333
255	-9050.13333333334
256	-27543.7666666667
257	41673.1
258	147249.333333333
259	-2877.43333333333
260	23026.9666666667
261	49782.5333333333
262	16086.6666666667
263	7092.03333333333
264	-28711.4666666667
265	88304.8333333333
266	21001.9
267	80194.9333333333
268	2511.5
269	706.400000000001
270	54827.6
271	42362.7
272	-325.200000000001
273	23818.3666666667
274	95247.9
275	2840.4
276	7708.13333333333
277	39558.6666666667
278	19234.3
279	171588.4
280	-56194.0666666667
281	10025.2
282	29745.0333333333
283	188305.6
284	51890.4333333333
285	28889.4333333333
286	141755.3
287	201450.9
288	99197.6
289	33864.1333333333
290	6811.76666666667
291	-31182.5
292	68479.3
293	-6500.56666666667
294	-22140.5666666667
295	35674.1333333333
296	18408.7
297	29126
298	34439.7333333333
299	-12867.9
300	121342.033333333
301	56642.8
302	88216.7666666667
303	7123.06666666667
304	-4638.26666666667
305	-3633.43333333333
306	118373.6
307	-17713.7333333333
308	28123.0333333333
309	2011.96666666667
310	76667.7666666667
311	-1184.76666666666
312	-1039.90000000001
313	15608
314	53138.6666666667
315	59009.7
316	133484.8
317	39521.8666666667
318	25931.3333333333
319	27915.4333333333
320	-63131.3
321	-6204.13333333334
322	92274.9666666667
323	85102.9
324	22270.1333333333
325	1197.43333333333
326	70987.6
327	63046.4
328	23038.9
329	25756.6333333333
330	44059.0333333333
331	-16313.8666666667
332	18157.2333333333
333	11609.0666666667
334	-61824.3666666667
335	-50705.1
336	23689.5
337	-10173.5
338	41376.1333333333
339	-8964.5
340	94501.7
341	-56284.9666666667
342	15545.6
343	-4802.13333333334
344	-20237.4666666667
345	-15084.1
346	27314.5
347	23738.4333333333
348	25072.4333333333
349	87393.3
350	42161.0666666667
351	22897.3333333333
352	-846.566666666666
353	-63242.0666666667
354	-12031.7666666667
355	60966.6666666667
356	61786.5
357	-1857.73333333334
358	656.533333333333
359	-31268.8
360	49411.7666666667
361	102447.866666667
362	46301.9333333333
363	79039.5666666667
364	412196.1
365	18394.1
366	24511.1
367	62644
368	-9249.56666666667
369	26181.8666666667
370	22098.0333333333
371	138241.5
372	5670.23333333333
373	33585.5
374	156814.166666667
375	18171.5666666667
376	61103.9
377	-21399.6
378	115287.733333333
379	-29505.8
380	75727.4666666667
381	22326.9
382	4839.33333333333
383	-19581.7
384	70335.5
385	84695.1
386	-1235.96666666667
387	24142.9666666667
388	67813.0333333333
389	41630.6666666667
390	4801.1
391	46588.4
392	57354.8
393	66192.6666666667
394	33204.5333333333
395	28278.2666666667
396	9613.5
397	-56302.4666666667
398	94399.4666666667
399	68520.2333333333
400	9301.46666666667
401	148919.333333333
402	38528.1
403	92815.9666666667
404	7236
405	-9722.7
406	57693.7333333333
407	40155.3
408	1891.5
409	-21889.7333333333
410	25614.4
411	26459.6
412	94008.2666666667
413	70470.1
414	126823.733333333
415	13933.6333333333
416	85166.4333333333
417	14285.2
418	15865.9
419	15039.3
420	53633.2
421	24356.4
422	-14666.5333333333
423	38982.3
424	143214.5
425	23174.1
426	25526.2333333333
427	87247.0666666667
428	-24676
429	4465.86666666667
430	29134.5333333333
431	42048.1
432	-467.966666666667
433	-26555.7666666667
434	8735.03333333333
435	6952.1
436	-73170.8666666667
437	50350.7
438	19207.5333333333
439	17504.2666666667
440	18324.3
441	6177.43333333333
442	22892.4
443	106218.233333333
444	-16959.0833333333
445	41188.3
446	-20718.2333333333
447	89827.1666666667
448	17151.8333333333
449	-65373.5
450	9815.43333333333
451	41982.4
452	-25453.6
453	69453.3333333333
454	59606.6666666667
455	-880.299999999999
456	-38394.3
457	16294.4
458	53126
459	-49317.2
460	31494.3333333333
461	52439.6333333333
462	32031.9
463	9468.4
464	-4389.2
465	25696.4
466	45441.7
467	-63746.6666666667
468	-111308.3
469	57898.8
470	95316.7666666667
471	-28498.5666666667
472	-27402.8
473	-6505.73333333333
474	20917.8333333333
475	91200.1
476	3180
477	62981.2
478	41030.1
479	96716.4333333333
480	25500.8
481	25908.8
482	57751.2333333333
483	55800.8
484	1736.16666666667
485	13627.3333333333
486	44753.6333333333
487	-2913.3
488	67515.3
489	55799.4666666667
490	26365.6
491	38865.9666666667
492	39687.7666666667
493	111886.5
494	66434.4
495	7228.23333333333
496	22204.2666666667
497	3414.13333333334
498	8755.43333333333
499	-31967.6
500	81125.2
501	6739.5
502	13691.7333333333
503	9716
504	19490.5333333333
505	130678.1
506	62271.1
507	31394.4
508	2797.16666666667
509	41933.6333333333
510	51801.0666666667
511	2853.5
512	215617.2
513	24164.6333333333
514	7495.16666666666
515	16267.6
516	24173.5
517	52503.3
518	29165.7333333333
519	48285.8333333333
520	-11094.2333333333
521	97700.8
522	-6887.73333333333
523	53658
524	18390
525	45260.6666666667
526	-29401.4333333333
527	23942
528	11014.4
529	10897.4333333333
530	60719.4666666667
531	3908.16666666667
532	-15774.9
533	3666.8
534	-3877.9
535	24255.7666666667
536	37177.1666666667
537	13018.5
538	112638.666666667
539	56491.9
540	96016.5333333333
541	67984.5666666667
542	43668
543	43864.4
544	22514.4
545	7796.8
546	80561.7333333333
547	11513.3
548	2356.76666666667
549	8292.83333333333
550	194447.866666667
551	7018.23333333334
552	71282.8
553	18965.0666666667
554	77770.8
555	7752
556	79123.7
557	73971.7333333333
558	57213.7
559	40423.5
560	24503.7666666667
561	31624.1
562	68131.2
563	-16673.7666666667
564	67154.1
565	-21970.9
566	65663.6
567	138185.2
568	14597.2
569	-6277.26666666667
570	13622.1666666667
571	163131.966666667
572	10938.1333333333
573	-2779.59999999999
574	34452.2666666667
575	2199.6
576	63912.5666666667
577	28517.3333333333
578	-15606.9333333333
579	6348
580	53178.1333333333
581	-48586.5333333333
582	70257.6
583	78819.7333333334
584	-13295.9
585	110.5
586	-7449.16666666667
587	84917.7333333333
588	30193.0333333333
589	-3674.4
590	25072.1333333333
591	7471.6
592	59412.2
593	62528.8333333333
594	40524.8
595	-21791.2
596	41005.7
597	9022.4
598	32251.7
599	4360.66666666667
600	24181.7
601	-7111.86666666666
602	61420.6666666667
603	67726.8
604	6996.63333333333
605	30086.9
606	442
607	-74399.4
608	9782.16666666666
609	-10919.9
610	90888.5333333333
611	7951.7
612	183555.3
613	39052.4
614	27457.9
615	27852
616	22822.8333333333
617	-19368.7666666667
618	69174.7
619	6270.93333333333
620	73203.0666666667
621	-20681.6
622	30989.4666666667
623	50027.9
624	157398.4
625	38073.8666666667
626	44364
627	27668.5
628	146727.6
629	24999.2
630	-260.099999999999
631	19127.2
632	2838
633	64521.0333333333
634	63805.6333333333
635	-4150.03333333333
636	-16034
637	65821.7333333333
638	37411.3
639	53013.3666666667
640	-8196.60000000001
641	45143
642	22422.5
643	76541.6
644	47247.6333333333
645	-69819.9666666667
646	62683.7
647	123272.8
648	48885.2
649	62149.7
650	44814.0333333333
651	3309.9
652	691.73333333333
653	39574.0333333333
654	-8016.79999999999
655	-26583.8666666667
656	-18153.1
657	6056.1
658	-11774.2333333333
659	-20243.3
660	52756.3
661	47595.3
662	15274.5333333333
663	-80144.8666666667
664	43153.6
665	38500.4
666	33288
667	79290.0333333333
668	30136.1
669	11053.5
670	133139.7
671	-8475.2
672	34848.3
673	10391.1666666667
674	54602.9
675	-44852.4666666667
676	10499.3666666667
677	53318.1333333333
678	33999.5
679	-370.566666666673
680	57675.6
681	-28358.0333333333
682	18279.9
683	40256.9
684	-6877.5
685	60814
686	25432.2333333333
687	56434.9
688	15939.9
689	23366.9
690	-46809.9666666667
691	67724.0333333333
692	26762.2666666667
693	123579.466666667
694	63601.7
695	11480.8333333333
696	137769.2
697	14844.4
698	57277.0333333333
699	-86286.7
700	-8558.1
701	69850.6333333333
702	-154.5
703	108766.133333333
704	62996.8
705	23163.9
706	49469.1
707	-10390.3
708	109413.5
709	41622.4
710	140132.3
711	-13146.1333333333
712	176851.5
713	-8919.46666666667
714	-4060.3
715	-41558.9
716	71902.4
717	39239.1
718	22879.3333333333
719	38674.3
720	114204.65
721	-8506
722	48654.4
723	56024.2333333333
724	-2610.8
725	-14917.3
726	4570.63333333333
727	34107.2
728	98817.8333333333
729	84389.1666666667
730	29163.0666666667
731	60684.6666666667
732	82031.9
733	31876.8
734	-15193.8
735	-691.216666666674
736	52370.4
737	-52220.2666666667
738	31844.9
739	18574.8
740	12728.3
741	26793.7
742	27185.4666666667
743	-12108.1
744	-533.033333333326
745	131814.9
746	69884
747	-21779.2
748	4654.4
749	-17495.0666666667
750	156415.066666667
751	53.7000000000007
752	42872.6666666667
753	-40738.6666666667
754	55633.9
755	32160.5333333333
756	-19340.9333333333
757	20778.8
758	140261.2
759	48004.7
760	-3940.8
761	14914.1333333333
762	33104.6666666667
763	-5834.2
764	-1874.53333333333
765	72744.5333333333
766	9182.53333333333
767	-32054.5666666667
768	112375.766666667
769	-10980.4
770	-27309.8666666667
771	25366.5333333333
772	48737.1
773	10581.9
774	-58237.5666666667
775	22361.3333333333
776	-47394.2
777	-19192.8
778	24037.6
779	11822.4
780	3625.2
781	-57354
782	29755.4666666667
783	42801.8666666667
784	18434.4333333333
785	141005.3
786	26937.8333333333
787	74306.1333333333
788	-10097.6
789	4432.16666666666
790	-17200.2666666667
791	30150.5
792	37739.7666666667
793	-39411.3333333333
794	10544.7
795	-981.066666666668
796	1030.16666666666
797	155835.2
798	52368.5
799	48107.1
800	129543.433333333
801	33101.2333333333
802	4761.43333333333
803	44179.8666666667
804	16048.6333333333
805	83521.5
806	137198.966666667
807	55115.4666666667
808	49973.5
809	154626.266666667
810	327088.8
811	20942.4
812	83408.4
813	33412.1666666667
814	16386.6666666667
815	110344.1
816	54315.2
817	6353.2
818	-1353.86666666666
819	65778.4
820	-16310.7666666667
821	-34264.7
822	-28577.7
823	-2817.7
824	5646.13333333333
825	30327.7
826	-61025.8
827	38680
828	31339.3
829	45264.2333333333
830	7974
831	110135.6
832	62376.3333333333
833	27312.9666666667
834	-38437.3333333333
835	41036.3
836	31518
837	34004.9333333333
838	-28124.1666666667
839	15.6000000000058
840	-2198.16666666667
841	30485.9
842	29295.6166666667
843	36457.1
844	54463.5333333333
845	18861.2
846	16296.4
847	11705.6
848	41773.4
849	-8583.86666666667
850	-75730.7666666667
851	14387.2
852	19714
853	17348.5333333333
854	71060
855	51414.3333333333
856	53440.8333333333
857	10570.4
858	-4094.8
859	28746.5
860	16798.2666666667
861	77277.7
862	-4721.7
863	102537.366666667
864	28931.3333333333
865	37470.5
866	13894.5666666667
867	63568.9
868	8983.10000000001
869	30083.8333333333
870	71796.9666666667
871	-16732.1
872	20993.6333333333
873	18443.2333333333
874	15546.6333333333
875	28481.7666666667
876	6008
877	33007.8666666667
878	41697.7
879	41240.7
880	99297.8666666667
881	14695.9
882	61600.9
883	17717.9
884	20644.7666666667
885	18502.9
886	-2103.59999999999
887	58935.7333333333
888	21683.3333333333
889	9296.5
890	9460.8
891	36895.7333333333
892	-14517.2
893	79745.3
894	4933.73333333333
895	21741.7
896	115437.166666667
897	39380.1
898	39966.8333333333
899	27758.1
900	-11387.9
901	52258
902	29484.1
903	-17622.5
904	-18196.0666666667
905	18356.6666666667
906	35124.8
907	-514.433333333334
908	-11533.0666666667
909	36794.9666666667
910	62243.6
911	60550.1
912	11316.2666666667
913	-41183.7666666667
914	41220.5
915	32925.9
916	53263.9
917	-26992.7
918	49357.7666666667
919	108529.2
920	95405.3
921	6566.1
922	182229.566666667
923	15021.9
924	19289.4666666667
925	-36502.5666666667
926	40923.2
927	22344.9
928	139614.5
929	47354.2333333333
930	8600.13333333334
931	84808.2333333333
932	11729.4666666667
933	-9932.53333333333
934	-56031.6
935	189765.3
936	46009.6
937	-1792.76666666666
938	44472.4333333333
939	33462
940	37913.5
941	-32452.3
942	-12357.5
943	91711.9
944	-14877.3333333333
945	-13479.1
946	67362.4
947	46080.3
948	55599.5
949	26857.7666666667
950	19589.3
951	-927.299999999999
952	158557.466666667
953	30771.6
954	-3056.4
955	25696.9
956	-6790.4
957	45295.8333333333
958	-23743.3666666667
959	-13745.9666666667
960	34511.7666666667
961	-66076.3666666667
962	92382.7
963	1766.4
964	10259.2
965	84882.1
966	77616
967	39267.3333333333
968	42928.7666666667
969	23946.5333333333
970	24953.2333333333
971	41.1000000000004
972	-14651.7666666667
973	-38896.1
974	153882.4
975	-16329.2
976	7449.93333333333
977	-11193.7
978	-2070.93333333333
979	3442.93333333335
980	10781.1
981	100692
982	14999.2
983	-903.300000000003
984	83776.7
985	-5839.76666666667
986	55290.2666666667
987	94082.7
988	56770.2666666667
989	13327.2
990	29634.3
991	26413.3
992	82484.2333333333
993	66026.2666666667
994	31931.3333333333
995	32979.1
996	42499.0666666667
997	-19835.2
998	7174.36666666667
999	72655.3333333333
1000	-16139.0666666667
