# Supplementary material for: Chromosome Copy Number Variation and Control in the Ciliate Chilodonella uncinata
Source: PLoS One. 2013 Feb 20;8(2):e56413. doi: 10.1371/journal.pone.0056413 (PMC3577910; doi:10.1371/journal.pone.0056413)
Supplement: Dataset S1 — Chromosome copy numbers from the experimental and simulated cell lines of Dataset of Chilodonella uncinata . dataset.zip is a compressed file. exp_data.csv contains the experimental data derived from qPCR analyses (Cell.line = original cell line; Time = time point of the DNA extraction; DNA.extract = DNA extract replicate; Gene = macronuclear chromosome; CNPC = copy number of the macronuclear chromosome per cell). The remainder of the CSV files are from the simulations. Each CSV file contains data on 1000 simulations where the change in variance from initial to final for each simulation is stored under column ‘x’. See _readme.txt in the compressed file dataset.zip for documentation of the file names. (ZIP) [file pone.0056413.s002.zip › dataset_S1/EF_omega5.csv]

	x
1	26806.4
2	70142.7
3	45442
4	120662.9
5	11462.4
6	50345.2
7	-16672.3
8	51563.6
9	-6044.56666666667
10	32033.5666666667
11	57860.7666666667
12	-66741.1
13	-28102.7
14	92844.1333333333
15	96191.4333333333
16	-7326.1
17	110074.833333333
18	90586.5666666667
19	9798.56666666667
20	74438.4
21	96085.7
22	50208
23	46098.4
24	55392.2333333333
25	72031.5
26	27098.2666666667
27	202428.5
28	110843.9
29	901.866666666669
30	-15306.2666666667
31	49012.9666666667
32	4552.96666666667
33	28134.5333333333
34	29138.3
35	62617.7666666667
36	17999.3
37	14935.2
38	64268.9333333333
39	2889.59999999999
40	36742.8
41	7185.2
42	-23538.8
43	31065.0666666667
44	95116
45	15033.2
46	51903.2
47	41975.1
48	25482.4
49	67750.2333333333
50	89599.5
51	49149.2
52	65892.8333333333
53	103875.5
54	-6450.63333333333
55	59879.7
56	38628.1
57	-17953.5
58	12695.5666666667
59	17939.0666666667
60	32137.2
61	148440.666666667
62	97142.8
63	17184.3
64	52560.7
65	-177.5
66	40360.4
67	38259.9
68	132197.733333333
69	-2848.53333333334
70	31416.6666666667
71	46999.0333333333
72	14614.8
73	40725.7333333333
74	-21795.9666666667
75	148974.933333333
76	23372
77	3712.5
78	-16698.1
79	-50660.9666666667
80	31326.8
81	23422.5
82	4115.96666666667
83	-15189.8666666667
84	-29089.8333333333
85	-4667.9
86	13602.1666666667
87	-2924.5
88	-4737.5
89	25719.1
90	88238.1
91	-947.200000000012
92	63860.5333333333
93	59908.9333333333
94	32712.4333333333
95	5490.16666666667
96	-23206.1666666667
97	-4947.6
98	-20385.0333333333
99	18769.7
100	30831.3
101	284169.033333333
102	30568.8
103	-6815.90000000001
104	-734
105	39210.8
106	21286.4333333333
107	-38774.9
108	128967.333333333
109	26482.9666666667
110	64682.4333333333
111	33292
112	9938
113	-24319.6
114	193654.9
115	73806.9
116	64474.3
117	5180.5
118	-511.5
119	28845.5
120	5603.2
121	51638.1333333333
122	66475.2
123	20454.1
124	19168.4
125	-18298.9666666667
126	30916.7
127	65826.4
128	-4461.73333333333
129	-2905.56666666667
130	-31545.7
131	119517.2
132	127539.1
133	44592.8
134	64792
135	59908.1333333333
136	78831.4333333333
137	18776.5
138	49528.3666666667
139	21304.5333333333
140	-20131.3
141	65016.9
142	15472.4
143	-34366.5
144	13152.1
145	87365.0666666667
146	43698.5
147	-18257.0333333333
148	18564.1
149	2590
150	-4926.8
151	-5125.9
152	-937.600000000002
153	43491.3
154	1328.5
155	-3568.9
156	37096.5
157	51428.9333333333
158	45442
159	9094.13333333334
160	33241.5
161	-36809.9
162	40275.3333333333
163	7825.89999999999
164	-37571.3
165	74814.5
166	18562.7
167	11189.4666666667
168	-836.433333333334
169	63179.3
170	196660.533333333
171	16398.9
172	71806.9333333333
173	16257.3333333333
174	18450.4333333333
175	-40058.8
176	60144.5666666667
177	-13506.1666666667
178	-4381.6
179	-5078.1
180	-23130.9666666667
181	87038.8
182	96131.9333333333
183	4703.6
184	13438.8
185	-69665.9666666667
186	25035.2
187	13374.2333333333
188	42377.0666666667
189	31247.9333333333
190	105087.233333333
191	-41422.5333333333
192	56257.7
193	15501.8666666667
194	61104.1333333333
195	50457.8333333333
196	807.333333333332
197	-5139.2
198	254265.633333333
199	11802.6333333333
200	-5643.23333333333
201	-44058.0666666667
202	84737.5
203	-24421.35
204	-5597.43333333333
205	19153.0666666667
206	3402
207	-19259.8666666667
208	-54650.7666666667
209	47262.7666666667
210	68280.1333333333
211	6448.5
212	57988.8
213	52914.3
214	32562.6666666667
215	4995.6
216	30153.0666666667
217	25386.2666666667
218	100134.4
219	-15012.9666666667
220	99490.5333333333
221	48875.3333333333
222	-63416.4
223	32836.3666666667
224	-15009.6
225	16457.0333333333
226	47531.4333333333
227	815.733333333337
228	43642.7666666667
229	-56085.7666666667
230	1645.73333333333
231	-2244.7
232	3368.5
233	6302.9
234	13451.2
235	29496.1
236	8530.7
237	146821.6
238	3683.63333333333
239	15960.1333333333
240	17573.6
241	80435.3333333333
242	22257.0666666667
243	14837.7
244	-5871.5
245	98356.9333333333
246	78432.7
247	20245.0666666667
248	14968.5
249	2790
250	4675.6
251	49621.5
252	69186.7
253	2391.03333333333
254	48412.9333333333
255	-14462.8
256	61929.2
257	9252.23333333334
258	-859.600000000006
259	-19267.6
260	54221.4333333333
261	39248.5333333333
262	44063.7
263	12488.5
264	48617.6333333333
265	25660.4
266	44886.7
267	22972.4
268	26551.1
269	7159.73333333332
270	-13516.5666666667
271	45951.6
272	41487.2
273	50116.4
274	4692.16666666667
275	71656.4
276	72863.2333333333
277	57566.8
278	6967.2
279	168019.866666667
280	287154.433333333
281	101577.966666667
282	26386.5
283	-44295.7333333333
284	9416.5
285	159045.6
286	82351.6
287	74199.7333333333
288	21711.2
289	58220.8
290	-30098.8666666667
291	48219.8666666667
292	-6182
293	178550.3
294	55126.5
295	2301.96666666667
296	-14962.3666666667
297	199938.8
298	-22435.7
299	18236.6333333333
300	38159.5666666667
301	-10526.0333333333
302	23637.4666666667
303	-36245.4
304	28202.4
305	15520.8
306	-4502.1
307	48048.3
308	20457.1666666667
309	138318.233333333
310	8487.5
311	-31231.2
312	-4691.46666666667
313	16884.9
314	34278.4
315	4475.7
316	54823.0666666667
317	40598.0333333333
318	-38456.3666666667
319	16925.6333333333
320	43637.7
321	10012.5333333333
322	36303.0333333333
323	-885.433333333327
324	40646.4
325	15168.1333333333
326	-8541.2
327	5272.5
328	26153.6
329	54961.4333333333
330	48370.9333333333
331	-13585.9
332	54258.4333333333
333	-4759.1
334	47514
335	28142.1
336	9469.9
337	-1745.03333333333
338	39390.5
339	131174.8
340	76227.2
341	26844.9333333333
342	7413.76666666667
343	26763.2
344	14882.1
345	10516.4
346	15556.3
347	13110.4
348	-41203.2666666667
349	11899.9
350	90114.7
351	60408.1333333333
352	22153.8333333333
353	203875.9
354	-1505.76666666667
355	-27515.9
356	57867.4333333333
357	28696.8
358	21010.3
359	122207.566666667
360	92069.9
361	4522
362	34799.6
363	88849.3
364	-2622.5
365	64788.9
366	-7202.16666666666
367	-16928.1333333333
368	95843.6
369	28783.2
370	47182.7666666667
371	-26441.5666666667
372	-6523.2
373	84868.8
374	8766.23333333334
375	12597.1666666667
376	46655.5
377	-2596.1
378	58058.9333333333
379	46155.2
380	4620.03333333333
381	17866.7666666667
382	119772.933333333
383	158920.533333333
384	7639.63333333333
385	-11084.2
386	-16359.3
387	20605.5
388	44092.4
389	30866.1
390	34327.0666666667
391	13141.0666666667
392	100534
393	35278.3
394	66200.9333333333
395	6988.8
396	17476.2666666667
397	13278.7
398	-5281.36666666667
399	88593.5
400	41666.5333333333
401	20446.8
402	45874
403	-54924.0333333333
404	9536.4
405	21781.2
406	-3998.83333333333
407	54308.9
408	179788.133333333
409	40578.1666666667
410	-7340.26666666667
411	-12766.5
412	24895.0666666667
413	71492.4
414	175243.633333333
415	6973.6
416	56877.6
417	-3773.1
418	70507.1
419	-16148.8
420	233.9
421	-43633.4666666667
422	-22938.9666666667
423	-21588.5666666667
424	22950
425	-21768.5666666667
426	208852.7
427	-22440.7
428	3012
429	50276.2666666667
430	-12536.3666666667
431	11583.7
432	-188.133333333331
433	-80620.8
434	48069.1
435	156867.366666667
436	109122.933333333
437	136276
438	-1729.2
439	-34908.1666666667
440	26703.4666666667
441	6476.7
442	151822.8
443	20950.9666666667
444	36590
445	-5448.7
446	8645.3
447	-10484.5333333333
448	32906.9666666667
449	297704.633333333
450	9219.86666666667
451	27358
452	-18179.6
453	-28015.2
454	8269.43333333333
455	4224.3
456	50914.5
457	63404.4
458	12638.4
459	25097.6
460	-985.900000000001
461	-2158.5
462	13606.9333333333
463	41080.3
464	37802.5333333333
465	2809.10000000001
466	44122.6333333333
467	113911.5
468	26120.3
469	51720.8
470	-28442.9666666667
471	78632.2333333333
472	58557.6
473	32333.5
474	9698
475	13665.6
476	24404.3
477	38053.2
478	117572.133333333
479	96241.5
480	40375.6
481	11437.4333333333
482	59638.3
483	7390.9
484	13643.9666666667
485	49342.5
486	-13687.1
487	46289.0666666667
488	-6005.2
489	57858
490	21352.1
491	18324.7666666667
492	55100.9333333333
493	42463.5
494	60869.6333333333
495	169696.5
496	56032.6333333333
497	-17392.1666666667
498	-16809.9
499	36744.4
500	42542.7
501	-5291.6
502	62944.1
503	53760.6666666667
504	2264.53333333334
505	62274.8
506	-63403.9
507	55440.1333333333
508	106068.9
509	35851.2
510	67241.4666666667
511	65506.3
512	29899
513	63682.7
514	5930.3
515	83488.5333333333
516	56255.2
517	50863.6
518	15452.1333333333
519	9758
520	48107.1
521	106169.733333333
522	56191.5
523	5503.33333333334
524	28132.7
525	157372.266666667
526	-18838.1
527	46964.8
528	14638.8
529	115709.833333333
530	46876
531	-163.73333333333
532	77173.5
533	-18359.2333333333
534	139989.2
535	15427.7666666667
536	-41373.0666666667
537	115728.8
538	201552.133333333
539	119623.716666667
540	766.299999999999
541	524
542	14099.6333333333
543	139057.766666667
544	-28934.7666666667
545	-11202.5
546	147365.866666667
547	24755.5
548	12277.6
549	-45885.4333333333
550	46964.8
551	23521.5333333333
552	24601.2333333333
553	21653.8666666667
554	18025.7
555	-15661.7333333333
556	16125.9666666667
557	-54952
558	-22866.9
559	-1261.46666666666
560	8895.76666666667
561	52058.8
562	51957.7
563	-17290.9333333333
564	29004.8
565	-45890.3
566	176323.866666667
567	65069.1666666667
568	-3371.46666666667
569	21519.7
570	-4922.1
571	49274.1666666667
572	45321.1
573	-23181.2
574	-6248.4
575	-40597.8333333333
576	44222.3
577	-5723.2
578	51500.5333333333
579	31999.5666666667
580	-23521.1666666667
581	58081.7
582	33968.7666666667
583	-7482.4
584	-1058
585	11575.1
586	117859.233333333
587	31726.5
588	-9547.7
589	19797.7
590	114247.433333333
591	-48184.4
592	66259.7
593	-4607.2
594	-47321.4666666667
595	45749.9666666667
596	106932.966666667
597	19749.7
598	5517.43333333333
599	5428.43333333333
600	-7187.2
601	-2746.7
602	40428.9
603	87341.3
604	70276.8
605	318443.566666667
606	145148.8
607	24121.6
608	54108.4
609	34125.8666666667
610	50614
611	-225.633333333331
612	-46558.6666666667
613	56716.5
614	45500.4
615	160394.766666667
616	-20852.5666666667
617	-10903.7333333333
618	-30901.2666666667
619	26564.9333333333
620	144637.866666667
621	-10336.9666666667
622	22495.5
623	-16521.3333333333
624	3888.13333333333
625	21276.4
626	-4187.2
627	12029.8666666667
628	176709.2
629	56900.0333333333
630	97630
631	43571.9666666667
632	76499.5
633	38958.4
634	76213.6
635	-2139.86666666667
636	15353.5666666667
637	17994.3666666667
638	156359.7
639	-5270.9
640	3446.96666666667
641	81902.8
642	61884.4
643	71600.1
644	-4142
645	-15122
646	76227.1
647	42309.1
648	-27245.2
649	184675.566666667
650	77056.1
651	-6968.56666666667
652	34548.3
653	40649.7
654	-20939.6
655	18149.6
656	4039.6
657	-60517.8666666667
658	146790.033333333
659	12014
660	5778
661	53867.5
662	24704.5
663	58923.2
664	156950.533333333
665	27861.9
666	55133.7
667	-54452.1
668	59898.2666666667
669	-1205.5
670	67264.9666666667
671	5423.16666666667
672	-35377.7666666667
673	-1865.7
674	36612.4
675	19035.4333333333
676	-13562.7
677	25817.2
678	6598.93333333333
679	12070
680	4926.83333333333
681	41164.2666666667
682	51948.4333333333
683	166048.933333333
684	58247.6
685	11828.8
686	41386.3666666667
687	81400.7666666667
688	29800.8
689	23704.8
690	42589.6
691	42828.5
692	-3892.56666666667
693	6059.6
694	33202
695	50502.7
696	85993.1666666667
697	60240.5666666667
698	36039.3
699	33676.2666666667
700	-50894.8666666667
701	-59903.2
702	-3328
703	74991.3
704	18115.0666666667
705	42847.2
706	152539.766666667
707	8050.53333333333
708	420.533333333326
709	118092.933333333
710	34222.0333333333
711	-9906.4
712	34724.5333333333
713	6255.46666666667
714	126340.8
715	39231.9
716	75761.5
717	35655.1
718	77108.9
719	-5766.3
720	542.366666666669
721	100061.466666667
722	161972.633333333
723	40777.2
724	67185.6
725	2591.96666666666
726	17307.2
727	25879.3
728	124040.766666667
729	8647.46666666667
730	1237.6
731	15202.9333333333
732	36707.6
733	23702.5666666667
734	-48728.1666666667
735	73226.3
736	29029.7
737	-17093.7333333333
738	-2008.56666666667
739	129365.966666667
740	-10
741	57601.4666666667
742	-21900.3666666667
743	83343.3333333333
744	27415.2
745	85123.6
746	29057.5333333333
747	43099.9
748	-69371.7333333333
749	22464.1333333333
750	10709.2
751	86601.6
752	2102.56666666667
753	31056.4
754	-15730.8
755	42134
756	-18372.6333333333
757	125989.566666667
758	64966
759	207741.6
760	34563.2333333333
761	47474.4
762	17587.8666666667
763	21199.2
764	39775.2
765	33017.6
766	82145.5
767	11526.8
768	14133.4666666667
769	127643.166666667
770	-8190.8
771	31299.2
772	36743.9666666667
773	-11032.7
774	29914.9
775	214744.166666667
776	42331.0666666667
777	-32429.8
778	127444.9
779	25639.7333333333
780	20902.7
781	15509.1666666667
782	-10413.7333333333
783	19950.7666666667
784	-20844.1666666667
785	26910.5333333333
786	36555.6
787	57099.1
788	2704.66666666666
789	87527.6
790	5304.8
791	191469.733333333
792	-27413.7666666667
793	16548
794	91661.0666666667
795	8629.86666666667
796	5754.53333333333
797	63005.5333333333
798	60118.5333333333
799	7658.26666666667
800	-64353.6
801	51260.6666666667
802	206940.433333333
803	89873.7666666667
804	-81487.1666666667
805	22135.4666666667
806	114140.133333333
807	80144.5333333333
808	6628.13333333333
809	-92412.3666666667
810	7039.2
811	48332.5333333333
812	22158.9333333333
813	40693.1
814	-5927.66666666667
815	20770.4
816	-9076.3
817	131203.833333333
818	-42724
819	110484.933333333
820	17533.7666666667
821	125610.133333333
822	22695.6
823	66284.6666666667
824	42765.3
825	-1373.6
826	14445.3333333333
827	163117.733333333
828	14314.1333333333
829	7450.7
830	38582.7
831	66042.1
832	2167.03333333334
833	-727.6
834	16680.4
835	-24351.3666666667
836	114658.7
837	21001.7666666667
838	174100.933333333
839	29340.7
840	-784.03333333334
841	46382.3
842	64062
843	39582.4
844	127762
845	22483.2
846	-586.133333333339
847	140351.466666667
848	1881.7
849	-17450.1666666667
850	-1708.36666666666
851	15293.6
852	159784.133333333
853	101109.866666667
854	23581.5
855	17923.2333333334
856	140146
857	-38444.8
858	137688.7
859	48410.7
860	-10456
861	-10189.1666666667
862	-33762.7666666667
863	107844.3
864	39585.0666666667
865	-32275.4666666667
866	63586.3666666667
867	-4183.3
868	24468.0333333333
869	47431.5
870	80425.0333333333
871	22673.3
872	27503.5666666667
873	8275.46666666667
874	61604.2666666667
875	-34081.8666666667
876	16191.3333333333
877	68542.7
878	-4479.9
879	87868.7
880	86483.3
881	22403.7333333333
882	2756.83333333333
883	82499.1
884	87378
885	15310
886	9206.7
887	38450.6333333333
888	3534.66666666666
889	3018.1
890	5826.43333333333
891	42757.3
892	20774.5
893	-30402.9
894	1202.03333333333
895	-31172.9666666667
896	44978.6333333333
897	40499.7666666667
898	-813.466666666667
899	-4382.83333333333
900	3263.3
901	7002.26666666667
902	40792.5666666667
903	92706.8333333333
904	-17680
905	245.5
906	53385.4333333333
907	72016.4
908	8555.03333333333
909	-22948.8
910	16206.3666666667
911	10565.6333333333
912	-27216.6
913	21665.6333333333
914	19509.0333333333
915	7676.7
916	39858.8333333333
917	-5410.56666666667
918	10195.5
919	25971.6333333333
920	35796.6333333333
921	52724.5333333333
922	80037.2
923	99959.1
924	-33995.9666666667
925	60445.5
926	-8942.3
927	31977.3
928	-22925.9
929	267285.6
930	29920.1333333333
931	39693.0666666667
932	12233.2
933	118632.9
934	3310.26666666667
935	158962.1
936	73753.5
937	10053.7
938	22007.1666666667
939	708.433333333334
940	33898.8
941	100563.6
942	12336
943	-35697.0666666667
944	31146.5
945	125416.8
946	-36209.1666666667
947	56198.4
948	11853.8333333333
949	11620.7666666667
950	19618
951	107730.433333333
952	22410.6666666667
953	23796.0333333333
954	13791.3333333333
955	-5426.9
956	-10377.3333333333
957	31565.3
958	29260.4
959	33493.7
960	60230.9666666667
961	69546.3
962	34508.6333333333
963	42846.9333333333
964	16169.7333333333
965	-3213.33333333333
966	30723.7333333333
967	24708.7
968	7747.1
969	32297.6
970	10279.6
971	-19478
972	55983.9333333333
973	-33081.9666666667
974	-1309.7
975	-898.699999999997
976	3984
977	24816.8
978	104321.5
979	1548.8
980	47460.9
981	23578.8
982	209029.6
983	29579.9666666667
984	68167.2
985	9937.7
986	-12340.4
987	5423.3
988	15257.8333333333
989	-24946.6666666667
990	2612.13333333333
991	104444.9
992	-33052.6
993	125432.8
994	77818.5333333333
995	-13347.3
996	117806.133333333
997	110713.133333333
998	21006.8
999	-1994.1
1000	79235.3
