# Supplementary material for: Chromosome Copy Number Variation and Control in the Ciliate Chilodonella uncinata
Source: PLoS One. 2013 Feb 20;8(2):e56413. doi: 10.1371/journal.pone.0056413 (PMC3577910; doi:10.1371/journal.pone.0056413)
Supplement: Dataset S1 — Chromosome copy numbers from the experimental and simulated cell lines of Dataset of Chilodonella uncinata . dataset.zip is a compressed file. exp_data.csv contains the experimental data derived from qPCR analyses (Cell.line = original cell line; Time = time point of the DNA extraction; DNA.extract = DNA extract replicate; Gene = macronuclear chromosome; CNPC = copy number of the macronuclear chromosome per cell). The remainder of the CSV files are from the simulations. Each CSV file contains data on 1000 simulations where the change in variance from initial to final for each simulation is stored under column ‘x’. See _readme.txt in the compressed file dataset.zip for documentation of the file names. (ZIP) [file pone.0056413.s002.zip › dataset_S1/EF_omega6.5.csv]

	x
1	-8610.06666666667
2	-15953.2333333333
3	249624.7
4	68534.5333333333
5	-15257.6
6	-37048.3
7	-10115.4666666667
8	-9650.23333333333
9	-48536.3666666667
10	53786.4
11	43720.4
12	85356.8
13	521.633333333333
14	113538.1
15	19045.0666666667
16	-20097.0666666667
17	178850
18	23506.4333333333
19	65059.2
20	401.333333333336
21	46279.9666666667
22	57605.5
23	11325.8666666667
24	33143.9
25	-57301.4666666667
26	5835.10000000001
27	-81404.85
28	-4050.3
29	87716.3
30	16578.7
31	90302.9333333333
32	33114.4
33	24331.8666666667
34	159709.466666667
35	2419.43333333333
36	14333.6333333333
37	45263.1
38	20682.7333333333
39	196121.9
40	88158.0333333333
41	122417.633333333
42	111598.1
43	1067.9
44	19767.6
45	31597.9
46	7334.4
47	-4399.6
48	-50162
49	11255.0333333333
50	-6957.8
51	2904.93333333333
52	17885.4666666667
53	24297.6
54	7317.4
55	102784
56	-35845.7
57	19716.1666666667
58	38658.9666666667
59	40712.4333333333
60	84214.9333333333
61	56217.6
62	17648.4333333333
63	109047.766666667
64	78760.8
65	-27858.6666666667
66	121927.966666667
67	45851.8333333333
68	-21797.6
69	77609.9666666667
70	33657.3
71	-3866.1
72	-37903.4333333333
73	-29514.1
74	170367.1
75	51013.2
76	72751.8333333333
77	-5590.28333333333
78	141041.333333333
79	37358.6333333333
80	-41529.6
81	56009.6
82	121789.333333333
83	106096.166666667
84	185379.2
85	26843.7666666667
86	-44611.9666666667
87	-18210.0333333333
88	29015.9
89	54287.4666666667
90	-18793.7666666667
91	14633.6
92	28704.4
93	26310
94	21668.5
95	100815.6
96	40802.4
97	-271.333333333328
98	52038.5
99	51783.9
100	106695.6
101	37908.7
102	25344.4
103	-10098.8
104	5737.1
105	100716.533333333
106	68740.6666666667
107	64934
108	46324.3666666667
109	-45124.9666666667
110	-31509.6
111	25645.9
112	104790.8
113	33608.5666666667
114	-45412.3666666667
115	8180.39999999999
116	57260.1
117	94560.5333333333
118	-64213.5666666667
119	4120.93333333333
120	40043.6
121	20746.1333333333
122	62456.7666666667
123	72007.9666666667
124	14129.9
125	911.466666666667
126	125797.033333333
127	-2208.10000000001
128	24931.6333333333
129	43875.7
130	7238.4
131	4691.10000000001
132	48632.1
133	57917.3
134	180440.766666667
135	23762.6666666667
136	13611.7333333333
137	5528.96666666667
138	-582.699999999997
139	18240.6333333333
140	146260.966666667
141	-9957.83333333333
142	98550.8
143	-1584.4
144	-15449.3
145	22181.0666666667
146	-19204.5333333333
147	-59073.6666666667
148	1746.8
149	-22377.0666666667
150	160209.566666667
151	14870.5
152	117430.833333333
153	97622.1
154	-57715.4666666667
155	-28308.9666666667
156	7344
157	67038.9666666667
158	-26357.2
159	53942.1
160	27855.3
161	136097.033333333
162	-25431.9666666667
163	33674.5666666667
164	86007.9333333333
165	107555.866666667
166	34843.3
167	8658.13333333333
168	-27022.6666666667
169	42047.3
170	28972.4
171	76929.5
172	61818.7666666667
173	78826.1666666667
174	81220.7
175	134946.833333333
176	58994.9
177	112450.7
178	22178.9666666667
179	16547.0666666667
180	-2629.89999999999
181	54764.2666666667
182	5047.89999999999
183	127123.733333333
184	112491.766666667
185	10035.6
186	-47443.1
187	71645.4666666667
188	16921.5666666667
189	71044.8
190	44416.8333333333
191	-34492.8
192	29771.6333333333
193	6687.16666666666
194	-6743.16666666666
195	56264.9666666667
196	25138.2666666667
197	9815.43333333333
198	28007.7
199	3151.86666666666
200	12965.6
201	30654.4333333333
202	28074.1
203	75538.1
204	42042.2333333333
205	-1078.8
206	22739.8333333333
207	85414.3
208	4353.9
209	25394.8
210	51472.1
211	73754.1
212	185778.9
213	77397.3333333333
214	-10054.7666666667
215	24306.9
216	-1436
217	145211.866666667
218	38813.6
219	120006
220	188645.433333333
221	29978
222	6711.9
223	135208.1
224	39711.6
225	-27312.0333333333
226	4719.43333333333
227	31164.9333333333
228	49624.7666666667
229	30695.6
230	22796.8
231	50376.3666666667
232	8189.46666666667
233	10206.1666666667
234	47554.4
235	34104.9
236	-9955.7
237	80611.7
238	18190.1333333333
239	40336.9166666667
240	45856
241	99829.0666666667
242	3326.29999999999
243	-7707.76666666667
244	21918.1
245	71718.2333333333
246	51060.8
247	261080.8
248	-19328.5333333333
249	119710.533333333
250	-11788.9333333333
251	11091.9666666667
252	9758.83333333333
253	-5959.96666666667
254	69522.9333333333
255	48620.9333333333
256	-46260.7
257	3522
258	7971.5
259	73400.4
260	48752.5
261	108496.8
262	-19343.6
263	25461.0666666667
264	73003.1
265	-45103.3
266	25334.9666666667
267	29949.6
268	4788.26666666667
269	-27949.1666666667
270	39489.3666666667
271	82548.2333333333
272	177.833333333336
273	54581.2333333333
274	144626.3
275	-3952.3
276	33293.8666666667
277	29239.0333333334
278	3518
279	28561.7333333333
280	12876.9333333333
281	53475.8333333333
282	11813.9
283	4656.26666666667
284	18280
285	10159.9
286	307794.8
287	-5923.2
288	127949.033333333
289	30399.5666666667
290	30038.2333333333
291	30843.9
292	3685.73333333333
293	6435.9
294	33249.3333333333
295	59376.2666666667
296	58294.7
297	12025.6
298	958.266666666666
299	-4469.23333333334
300	45910
301	52649.7666666667
302	-69093.6
303	49473.3
304	125370
305	71016.6333333333
306	92143.2
307	53425.3
308	32406
309	-10692.9
310	-50363.0666666667
311	48716.2666666667
312	146684.666666667
313	-22614.8
314	64807.0666666667
315	43845.3333333333
316	18419.3666666667
317	-20180.3
318	-38223.4333333333
319	29548.1
320	19763.3333333333
321	19575.5666666667
322	88155.0333333333
323	12686.9
324	14250.3
325	39239.3
326	-24532.3666666667
327	62619.9
328	8797.6
329	91126.2666666667
330	-19183.3666666667
331	31369.9
332	-10012.9666666667
333	-3022.5
334	39097.5
335	23442
336	7438.1
337	74820.9
338	30034.5
339	11798.8
340	-6937.60000000001
341	93226.4333333333
342	6070.9
343	31684.3
344	182778.933333333
345	-16115.1666666667
346	8486.4
347	131949.5
348	19217.5
349	-6629.1
350	65250
351	18420.2666666667
352	80079.1
353	14307.3333333333
354	3104.26666666667
355	8977.06666666667
356	-11695.7666666667
357	26571.6
358	66216
359	69597.9333333333
360	5026.9
361	182087.766666667
362	-12500
363	18468
364	40498.9
365	37624.7
366	89834.1
367	8758.5
368	65500.8
369	-6186.5
370	16720.1
371	31755.1666666667
372	95476.7
373	37882.7666666667
374	38660.8
375	35821.2333333333
376	5496.93333333333
377	-45068
378	190169.2
379	73404.8
380	42757.2
381	21282.6666666667
382	-24165.1
383	11239.3333333333
384	-793.866666666669
385	-23221.9666666667
386	-35707.5333333333
387	-13794.8
388	6947.56666666667
389	36837.6
390	-11236.0333333333
391	42211.1333333333
392	17488.1
393	35331.8666666667
394	122038
395	14358.4333333333
396	25731.0666666667
397	31608.4
398	82259.0666666667
399	-70145.0666666667
400	41288.8
401	-1736.03333333333
402	42895.7333333333
403	26358.7
404	-12180.5666666667
405	153808.4
406	256868.4
407	51838.0333333333
408	-14925.9
409	29768.9333333333
410	38202.6333333333
411	161095.733333333
412	89913.1666666667
413	20001.9333333333
414	43337.1
415	23692.4333333333
416	-5556.96666666667
417	2396.8
418	25830.9333333333
419	103452.5
420	24699.2
421	-2669.2
422	96672.4
423	35424
424	-22287.3333333333
425	-292.566666666666
426	22960.4
427	9030.9
428	-453.366666666661
429	26452.9333333333
430	3744.9
431	14931.4666666667
432	-17009.5
433	126027.066666667
434	46735.8333333333
435	-9625.5
436	70476.4
437	85193.6
438	9202.9
439	-8257.96666666667
440	42387.3
441	112655.466666667
442	98125.2333333333
443	-4144.43333333333
444	-7230.7
445	4287.2
446	38252
447	-30311.6666666667
448	99586.5
449	10445.3666666667
450	102299.433333333
451	53459.4333333333
452	-17850.3666666667
453	-3421.46666666667
454	49241.6
455	111030.533333333
456	120331.5
457	-511.199999999997
458	42671.6
459	18473.8666666667
460	31924.5333333333
461	-2572.8
462	84788.9
463	33550.4
464	18704
465	-7730.9
466	6061.9
467	-5275.43333333333
468	31754.2666666667
469	-38634
470	25499.3
471	6402.4
472	-33468.9333333333
473	8758.66666666667
474	-1687.6
475	-65283.2
476	1772.53333333334
477	15798
478	30774.5
479	28313.2
480	98725.6333333333
481	-22708.9666666667
482	-15388.8333333333
483	40361.5
484	72536.5666666667
485	-15360.1666666667
486	-58290.3
487	16030
488	-2457.16666666667
489	23118.3666666667
490	52749.2333333333
491	16474
492	95815.2
493	38657.1
494	-11524.9333333333
495	79225.9
496	1092.39999999999
497	17030.0333333333
498	-52545.7666666667
499	47216.5
500	228049.3
501	66004.4
502	56708
503	56564.5333333333
504	-13091.2
505	72876.8
506	26407.8333333333
507	-43048.0666666667
508	36126.5666666667
509	15725.1666666667
510	-35157.6
511	-4662.96666666666
512	21696.5
513	91785.3
514	8919.7
515	130014.366666667
516	15584.4333333333
517	1035.56666666667
518	32912.8
519	27415.2
520	29772.1333333333
521	45706.5333333333
522	-6484.76666666667
523	159332
524	104090.366666667
525	5751.73333333334
526	42243.2
527	59696.9333333333
528	-66292.2666666667
529	20855.2
530	70755.6
531	28909.6333333333
532	-4016
533	-6802.5
534	47083.7333333333
535	56789.4666666667
536	20550.4
537	67407.2
538	169286.9
539	-44091.6666666667
540	73710.1
541	255250.733333333
542	26765.6
543	70640.4
544	46161.2333333333
545	-22577.7
546	-55155.2
547	-6422.26666666666
548	-13837.7333333333
549	169140.233333333
550	77383.7333333333
551	96350.5
552	21984.8333333333
553	140898.633333333
554	33150.3666666667
555	13229.3
556	93239.8666666667
557	3718.66666666667
558	13688.8
559	69072.3
560	232353.9
561	-3079.7
562	36385.0666666667
563	187.833333333336
564	9023.6
565	70009.3
566	-2254.7
567	-25075.6
568	-531.700000000004
569	60503.2
570	-13096.5666666667
571	172513.133333333
572	-9025.10000000001
573	5553.1
574	-6909.3
575	109565.333333333
576	25124.7
577	4959.1
578	82273.0333333333
579	53674.1333333333
580	3840
581	13737.9
582	5200.89999999999
583	-44598.4
584	35877.6
585	45570
586	-30569.9
587	57492.8
588	49207.5
589	17209.9666666667
590	2822.8
591	12124
592	88125.6
593	10198
594	56223.7
595	53411.5
596	-22797.7333333333
597	-4135.86666666667
598	-46197.3
599	66430.1
600	-22991.7666666667
601	200032.3
602	102386.966666667
603	62204.8
604	-11191.9666666667
605	116294.133333333
606	4962.76666666666
607	45442.3
608	30994.1
609	37523.1
610	43676.4
611	-31732.8333333333
612	17321.8666666667
613	38840.4
614	51823.9
615	-49667.8333333333
616	29563.6
617	27829.3
618	29770.5
619	-18106.8
620	68657.4666666667
621	84238
622	-4719.86666666666
623	80611.8666666667
624	64323.7
625	23423.6
626	-1479.2
627	69464.8
628	20186.5666666667
629	60035.4333333333
630	-24399.2
631	-4486.9
632	18648
633	18354.9666666667
634	17807.7
635	49616
636	10720.4
637	154400.433333333
638	-34978.6666666667
639	21590.1
640	-2862.7
641	23277.3
642	28454.8
643	5489.2
644	11072.6666666667
645	-9093.63333333334
646	63704.6333333333
647	6251.5
648	72481.1
649	-3134.4
650	-13487.4666666667
651	65057.5
652	67837.2
653	-191.166666666668
654	51784.0333333333
655	76150.6666666667
656	6117.83333333334
657	69022.4333333333
658	-2314.26666666667
659	39120.8
660	20981.7333333333
661	6410.26666666666
662	42498.5
663	59742
664	25824.6333333333
665	-10132.5
666	41463.2333333333
667	15440.4
668	104935.066666667
669	31011.3
670	31246
671	26992.0333333333
672	19276.5333333333
673	40887.7
674	7456.16666666667
675	36593.2333333333
676	88799.6
677	-4072.5
678	235263.6
679	83075.1
680	12118.4
681	115841.7
682	92379.2333333333
683	94195.1666666667
684	127820.966666667
685	-3371.36666666667
686	-9710.9
687	-14439.8666666667
688	7253.36666666666
689	878.799999999988
690	-22
691	41570.8
692	87350
693	95496.6666666667
694	158097.1
695	79120.5333333333
696	18711.3333333333
697	-26583.1
698	104233.433333333
699	-61781.3666666667
700	-982.400000000001
701	47477.8666666667
702	56895.7333333333
703	-19279.0333333333
704	-1648.29999999999
705	77147.7
706	18155.0333333333
707	-26642.1666666667
708	19889.6
709	27843.7
710	24842.5333333333
711	-29324.3666666667
712	87224.4
713	-38041.5
714	-7275.06666666667
715	-17711.6666666667
716	18304.5
717	3013.9
718	17164.6666666667
719	9979.3
720	-16176
721	106141.733333333
722	98772.5
723	301064.8
724	34918.3666666667
725	2462.9
726	23737.4666666667
727	211835.6
728	3254.26666666667
729	46289.5666666667
730	2279.56666666667
731	54947.2
732	72276.3
733	16064
734	53138.9666666667
735	42719.3
736	7415.33333333334
737	91115.8666666667
738	58578.5666666667
739	92636.8
740	6385.10000000001
741	-14213.1
742	27046.0333333333
743	7940.03333333333
744	38848.1
745	20546.1666666667
746	45777.2
747	-5395.63333333333
748	28971.0333333333
749	28901.3
750	146003.6
751	78070.4
752	13924.8
753	87984.5666666667
754	79866.2333333333
755	152902.266666667
756	33276.1
757	65822
758	32253.1
759	-26472.5333333333
760	134001.2
761	44682.1
762	64628.1333333333
763	37218.1666666667
764	179891.1
765	40684.3666666667
766	46627.6
767	100277.866666667
768	-20248.9666666667
769	-5565.56666666667
770	-19406.5666666667
771	83575.3
772	465.866666666669
773	35950.4
774	76799.3666666667
775	32109.9
776	329.199999999997
777	15724.1666666667
778	45426.9333333333
779	60458.1333333333
780	-11127.6333333333
781	29030.4
782	29369.3333333333
783	32394.9666666667
784	51498.3
785	37784.9666666667
786	-17845.4666666667
787	46068
788	43592.1
789	-5157.86666666666
790	14292.6666666667
791	292796
792	-34905.5
793	-6704
794	1796.3
795	41955.8666666667
796	64882.7
797	78070.3
798	42358.9
799	-13494.8
800	11496.1666666667
801	56785.5
802	160355.5
803	2487.8
804	44044.7666666667
805	33052.7
806	14685.3
807	5734.93333333333
808	-18111.2
809	-25415.5
810	-5177
811	11.3666666666613
812	-14144.1666666667
813	-3620.53333333333
814	21370
815	72751.0666666667
816	35116.6333333333
817	152810.3
818	2860.7
819	25638.6333333333
820	73731.9
821	151733.6
822	96915.4666666667
823	29249.5
824	11675.0333333333
825	64970.8
826	9968.3
827	-23270
828	7336.9
829	-17048
830	90779.1
831	-15473.0666666667
832	53593.7666666667
833	21553.4666666667
834	-23253.3
835	129831.5
836	23349.2
837	-100286.866666667
838	14379.7
839	81520.1
840	-12544.1
841	-19752.7666666667
842	65819.3666666667
843	-61492.9666666667
844	40259.0333333333
845	-577.333333333332
846	58793.6333333333
847	18042
848	18769.6
849	-34544.5
850	18657.1666666667
851	3368.3
852	111422
853	1863.83333333334
854	63428.8
855	-33907.1
856	48285.2
857	39378.1666666667
858	31497.0666666667
859	87449.7
860	197771.466666667
861	75098.4
862	62215.6
863	-39250
864	56584.9
865	70418.5
866	-23027.4333333333
867	-14971.4666666667
868	-9520.4
869	-38551.2
870	104901.9
871	-23074.2333333333
872	72698
873	9783.96666666667
874	39573.8333333333
875	16108
876	-75172.7
877	72827.4666666667
878	55638.3666666667
879	119283.866666667
880	9202.93333333333
881	18579.7333333333
882	89065.4666666667
883	142178
884	35416.2666666667
885	90001.3
886	-78885.3666666667
887	3865.60000000001
888	-19084.7
889	80957.5
890	40882.4
891	27270.1
892	22720.4
893	41682.9
894	-48599.9666666667
895	7684.4
896	-8512.83333333333
897	37084.8
898	-16496.9333333333
899	22594
900	20019.4666666667
901	21488.8
902	101996.566666667
903	46203.5
904	-18271.7666666667
905	57541.8666666667
906	4870.6
907	32497.2
908	47988.8
909	170824.366666667
910	118796.933333333
911	120594.1
912	-43444.1666666667
913	-35786.6666666667
914	24644.9
915	12162.2333333333
916	48845.8666666667
917	22465.5666666667
918	20436.3
919	35837.5
920	17390.3
921	57310.9
922	-1580
923	5835.1
924	12887.5
925	29827.1
926	-358
927	25351.6
928	6155.3
929	-6904.56666666667
930	-17220
931	48861.9666666667
932	-31246.5333333333
933	-4446.84999999999
934	15363.8333333333
935	-62115.1666666667
936	24739.9
937	47320
938	209391.966666667
939	117676.366666667
940	101788.8
941	-8886.16666666666
942	18614
943	21654.9
944	-23098.9333333333
945	94807.5
946	288337.2
947	248897.2
948	-7032.1
949	7675.1
950	117198.8
951	28212.6666666667
952	-992.366666666661
953	46567.8666666667
954	126134.966666667
955	133359.833333333
956	87948.8
957	120700.4
958	27620.4
959	289088.3
960	64818.7
961	14323.9
962	87288.9
963	1435.5
964	27179.8666666667
965	23778.9
966	32473.9
967	4537.16666666666
968	-6372.93333333333
969	42576.1
970	-12747.2
971	42781.3
972	152332.633333333
973	-6768.93333333333
974	-21116.0333333333
975	55388.8
976	55832
977	7444.53333333333
978	109364.7
979	26376.6333333333
980	6140.03333333333
981	56302.6666666667
982	-65200.4
983	63100.0333333333
984	46564.0333333333
985	78307.6
986	28206.8
987	56499.2
988	360356.666666667
989	-19365.8666666667
990	111397.9
991	-222.433333333334
992	84401.1666666667
993	37933.8666666667
994	59662.8
995	64046.8
996	38558
997	-7291.43333333333
998	18748.4
999	62109.7333333333
1000	60844.9
