# Supplementary material for: Chromosome Copy Number Variation and Control in the Ciliate Chilodonella uncinata
Source: PLoS One. 2013 Feb 20;8(2):e56413. doi: 10.1371/journal.pone.0056413 (PMC3577910; doi:10.1371/journal.pone.0056413)
Supplement: Dataset S1 — Chromosome copy numbers from the experimental and simulated cell lines of Dataset of Chilodonella uncinata . dataset.zip is a compressed file. exp_data.csv contains the experimental data derived from qPCR analyses (Cell.line = original cell line; Time = time point of the DNA extraction; DNA.extract = DNA extract replicate; Gene = macronuclear chromosome; CNPC = copy number of the macronuclear chromosome per cell). The remainder of the CSV files are from the simulations. Each CSV file contains data on 1000 simulations where the change in variance from initial to final for each simulation is stored under column ‘x’. See _readme.txt in the compressed file dataset.zip for documentation of the file names. (ZIP) [file pone.0056413.s002.zip › dataset_S1/EF_omega6.csv]

	x
1	13488
2	43844.6666666667
3	-71965.0666666667
4	25423.9
5	-15801.0666666667
6	7255.43333333333
7	-34089.2
8	-12702.6666666667
9	-17165.3666666667
10	4395.56666666667
11	54355.7
12	7686.1
13	115632
14	51918.5666666667
15	48851.2
16	-45588.3666666667
17	42787.5
18	55490.9666666667
19	-9147.96666666667
20	16649.9
21	28668.6666666667
22	128312.7
23	326217.066666667
24	107016.7
25	81189.7333333333
26	-42044.8333333333
27	10058.3
28	65416.5
29	30794
30	67453.7333333333
31	-13209.5666666667
32	-3436.3
33	6768.1
34	45380.5666666667
35	40829.6333333333
36	605.5
37	54279.2
38	24167.5
39	70264.4
40	9649.06666666667
41	60340.9
42	56249.6
43	61365.3
44	102873.3
45	1365.23333333333
46	-17618.6333333333
47	-14382
48	62286.5333333333
49	93951.6
50	6613.9
51	9872.53333333333
52	1911.2
53	-13477.4666666667
54	22727.0666666667
55	-6922.63333333334
56	-11145.9666666667
57	21913.7666666667
58	-562.133333333331
59	5722.9
60	-38142.2
61	-10773.7666666667
62	23335.7
63	36379.9
64	-15002.5
65	32571.2333333333
66	648.966666666667
67	-1465.3
68	-7919.7
69	113614.1
70	83003.9666666667
71	51770.6666666667
72	-64308.4
73	27658.9333333333
74	28335.3
75	32696.5333333333
76	60641.6
77	-6048.2
78	60641.1666666667
79	109666.033333333
80	107856.7
81	30366.1666666667
82	-71944.3666666667
83	6498.5
84	56043.5333333333
85	575.099999999999
86	32731.2
87	105539.233333333
88	-15064.8333333333
89	13994.5
90	128278.933333333
91	11664
92	81268.3666666667
93	-1802.56666666667
94	39460.4333333333
95	139579.9
96	101536.233333333
97	60679.9666666667
98	10229.2
99	-21193.2
100	7505.5
101	56764.6666666667
102	-12990.8
103	33722.6333333333
104	-2892.06666666667
105	123852.8
106	3808.26666666667
107	104117.6
108	56985.2
109	6019.86666666666
110	32760.9333333333
111	-42590.3666666667
112	-24364.9333333333
113	-837.699999999997
114	64382
115	-27445.6
116	122716.1
117	12056.0333333333
118	32439.2
119	61128.3
120	-41416.6333333333
121	75909.6
122	12525.7666666667
123	45659.6
124	83666
125	56808.3
126	30385.2
127	8020.8
128	-9258.8
129	25537.3
130	14061.9
131	17706.5666666667
132	-55150.9333333333
133	23120.5666666667
134	35256.5333333333
135	369807.5
136	39153.9666666667
137	33134.8
138	9834.5
139	-32667.9666666667
140	70129.3333333333
141	54440.4
142	142790.833333333
143	-1124.13333333333
144	-13946.5333333333
145	-31127.9
146	15888.1
147	-25658.4
148	20690.5333333333
149	38233.6
150	300191.5
151	139969.2
152	40183.6
153	54711.7333333333
154	50683.6
155	105198.5
156	6666.53333333333
157	20458.5
158	84577.6
159	38518.9
160	-6176
161	16516.9
162	63570
163	-29306.9666666667
164	70515.7
165	60200.6333333333
166	-38229.0666666667
167	50492.2666666667
168	51464
169	-17291.5
170	680.5
171	3098.43333333333
172	-21697.7666666667
173	9886.63333333333
174	17435.1
175	27114.4
176	56045.6333333333
177	83111.7
178	101109.7
179	-250.633333333335
180	135411.1
181	-4497.56666666667
182	48691.0666666667
183	49938.9
184	-4384.4
185	6048.4
186	141816.366666667
187	102264.5
188	7975.1
189	-11354.8
190	-8568.86666666667
191	102346.1
192	5957.2
193	-33073.7666666667
194	-11199.9
195	37399.9666666667
196	101492.8
197	-10295.6
198	9171.6
199	27493.1
200	18907.2
201	43219.4666666667
202	37465.5666666667
203	-10633.5
204	44484.3
205	14436.9
206	84211.3333333333
207	53605.3666666667
208	41376.3
209	740.099999999999
210	-6237.73333333334
211	19179.2
212	-26768.1666666667
213	57599.5
214	3425.23333333334
215	23058.6333333333
216	112610.7
217	182594.9
218	68897.0666666667
219	25219.9
220	31175.2
221	-37127.6
222	-9806
223	16191.3666666667
224	133462.533333333
225	25087.0333333333
226	22957.1
227	65600.9333333333
228	-13883.2
229	100967.366666667
230	-3378.06666666667
231	26050.5
232	8646.5
233	35395.7
234	66488
235	-16492.3
236	26771.3333333333
237	59675.5
238	86435.6333333333
239	-39222.6666666667
240	66545.9
241	-1887.76666666667
242	42771.2
243	62266
244	-56199.1666666667
245	-793.366666666661
246	46880.8
247	7220.9
248	16773.6
249	-17765.5666666667
250	6048.8
251	-26469.2666666667
252	26096.4
253	10845.0333333333
254	79813.2
255	-90342.9666666667
256	27167.4333333333
257	-5544.4
258	-62442.9333333333
259	14353.6333333333
260	73243.9666666667
261	10916.4
262	45303.8666666667
263	-31651.7
264	81932.8
265	-18363.2
266	58824.1
267	36401.6
268	53176.9
269	39950.8
270	82823.7333333333
271	-34708.1
272	6210.53333333333
273	-8551.40000000001
274	186590.933333333
275	90075.6333333333
276	6652
277	19840.1333333333
278	47772.6666666667
279	19566.1333333333
280	86799.5
281	124620
282	38638
283	158360.8
284	177425.966666667
285	76349.7
286	117619.966666667
287	199298.533333333
288	-204
289	-12766.8
290	16519.6333333333
291	56390.4
292	44892.7666666667
293	-14926
294	22442.2666666667
295	118985.733333333
296	-43812.4
297	9984.66666666666
298	67187.4666666667
299	51158.2666666667
300	20951.9666666667
301	-14997.0333333333
302	41309.3333333333
303	177571.066666667
304	101325.9
305	12809.5
306	-3999.5
307	26217.3
308	84932.3666666667
309	46868.8
310	3027.6
311	-22347.6
312	-16336.5
313	14424.3666666667
314	68401.2
315	56951.5
316	5171.73333333334
317	59650.1666666667
318	20892.1333333333
319	229669.1
320	29541.8333333333
321	16072.8
322	10686
323	1366.7
324	35457.5
325	87679.5
326	96591.2
327	56573.1333333333
328	32401.1666666667
329	34028.7
330	-3266
331	-551.200000000001
332	32600
333	-2035.63333333333
334	18511.2333333333
335	27120.4
336	2020.8
337	-55381.4
338	17997.2333333333
339	230033.466666667
340	16465.7
341	7218.83333333334
342	31739.1
343	67742.8
344	20062.6333333333
345	7035.2
346	60135.3
347	40487.2
348	13087.3666666667
349	102820.4
350	9601.73333333334
351	-40943.3333333333
352	10436.3
353	62621.4666666667
354	119448.4
355	40973.2
356	-647.200000000001
357	28680.1
358	2412.03333333333
359	-20891.4666666667
360	110037.366666667
361	14494.5333333333
362	89694.4
363	64482.1
364	-7737.3
365	30006.8
366	-63271.8
367	28221.8
368	139328.533333333
369	11095.9666666667
370	34810.3666666667
371	-10969.7
372	60511.3
373	12965.2333333333
374	55108.7
375	-13284.2666666667
376	60062.6666666667
377	42830.8
378	23563.6
379	-14255.9
380	15666.7666666667
381	-29334.3
382	52828.1666666667
383	27572
384	-68530.6666666667
385	-46871.8333333333
386	-6484.7
387	32684.3
388	-47151
389	-5475.3
390	96722.4
391	-9468.23333333334
392	-9345.2
393	88166.5333333333
394	25531.8333333333
395	-11991.3666666667
396	37266.6666666667
397	14542.4
398	-28753.2
399	-4599.2
400	-21169.6
401	45790.9333333333
402	82272.5
403	52058.6333333333
404	38782.9333333333
405	12181.3333333333
406	53555.8666666667
407	-13145.7
408	73501.4333333333
409	-4673.33333333333
410	9059.39999999999
411	58896.8
412	58252.8333333333
413	-1005.63333333333
414	16816.1333333333
415	132959.1
416	24645.4333333333
417	43237.5
418	41583.7333333333
419	25540.2333333334
420	34254.9333333333
421	38401.3333333333
422	47712.1
423	88701.1666666667
424	85439.5
425	86102.5333333333
426	35137.6
427	-61769.0666666667
428	-9116.26666666667
429	105926.666666667
430	71030.2666666667
431	-22369.7
432	74619.9666666667
433	46291.3666666667
434	-20227.9
435	92022.3
436	44077.7333333333
437	56632
438	36164.5
439	9892.10000000001
440	16236.6666666667
441	15502.4
442	-6707.9
443	18449.7
444	86003.2
445	48989.1666666667
446	2393.46666666667
447	-30383.2
448	18098.6666666667
449	152108.9
450	13545.1666666667
451	-11881.1
452	6946.26666666666
453	33988.9
454	-23314.3
455	-28733.6
456	-49553.5
457	166792.366666667
458	70243.1
459	134646.933333333
460	-71425.5
461	-22949.1
462	60152.7
463	-63547.9
464	167161.3
465	83756.1333333333
466	21268.8
467	-36316.9666666667
468	54769.2
469	71678.2333333333
470	-22764.4
471	12744.4
472	39373.1
473	7329.9
474	74465.6
475	19040.9
476	62574
477	10284.8
478	7953.10000000001
479	181732.4
480	25264.5
481	3798.96666666667
482	21868.7
483	65155.6
484	25483.6333333333
485	44210.3
486	50603.7333333334
487	16557.3666666667
488	23084.1
489	-21366.7666666667
490	9424.66666666666
491	35781.2
492	7352.1
493	30669.1
494	-8078.96666666667
495	43112.2333333333
496	-10194.1
497	-8882.80000000002
498	40560.5333333333
499	11013.6
500	47977.3
501	32174.4
502	-39319.1666666667
503	7945.2
504	78947.9
505	845.633333333335
506	20342.5
507	-11920.6333333333
508	13590.6666666667
509	42941.5666666667
510	30206.4
511	9409.6
512	32360.4
513	-13004.8
514	107560.366666667
515	137375.6
516	34545.6
517	78103.5
518	-19676.3666666667
519	59469.3333333333
520	-2656.4
521	116570.5
522	-15368.1333333333
523	57103.1
524	-15163.0666666667
525	-55981.4666666667
526	-9287.6
527	5511.46666666667
528	49084.8
529	27310.8
530	6569.5
531	-11201.9666666667
532	28957.6
533	37946.9
534	78914.9666666667
535	108542.266666667
536	66303.2
537	11492.5333333333
538	86374.5666666667
539	-4429.3
540	16722.2333333333
541	56064
542	196053.6
543	43683.3666666667
544	-19379.7666666667
545	74979.7333333333
546	136024.366666667
547	70374.5
548	51660.5666666667
549	14021.3333333333
550	64166.1333333333
551	104669.333333333
552	28396.4
553	24743.3333333333
554	-7673.3
555	31306.4333333333
556	41147.0666666667
557	-8828.16666666667
558	43905.2
559	38560.7
560	239414.9
561	7422.26666666667
562	55244.1333333333
563	13235.3
564	10374.1333333333
565	13489.4666666667
566	13457.8333333333
567	94111.9
568	79376
569	-4003.73333333333
570	59302.7333333333
571	244377.466666667
572	148118.433333333
573	-21856.8
574	41508
575	46380.7
576	305.233333333334
577	59167.9
578	-5472.4
579	-9630.90000000001
580	17367.8666666667
581	22725.9666666667
582	11911.1
583	251676.533333333
584	5467.6
585	51821.6
586	40971.5
587	12661.0666666667
588	-31984.2666666667
589	201133.1
590	99376.4333333333
591	145754.633333333
592	65506.9666666667
593	-1115.16666666667
594	83811.1
595	5200
596	141596.8
597	-4537.46666666667
598	73765.6
599	-15886.8
600	9133.7
601	-20142.8
602	-6012.89999999999
603	-4213.2
604	1884.7
605	80222.9
606	2952.1
607	33927.8333333333
608	-9287.63333333333
609	20947.3
610	34432.1666666667
611	70886.4333333333
612	28089.2333333333
613	45616.0333333333
614	11474.9
615	135488.3
616	3995.89999999999
617	29399.9
618	42529.8333333333
619	64993.6
620	85505.4666666667
621	51147.3
622	51222
623	37607.0666666667
624	-3832.86666666667
625	-13138.3
626	-37127.8333333333
627	20070.3
628	96137.0666666667
629	40068.8
630	-4389.3
631	96912.8
632	-66772.7
633	36123.3666666667
634	93866.1
635	14461.9666666667
636	38254
637	4347.56666666667
638	144365.833333333
639	43494.9333333333
640	-33169.8666666667
641	28892.5
642	102558.533333333
643	62835.6
644	-4805.03333333333
645	22544.8
646	84514.9
647	-15391.1
648	-47061.0666666667
649	80415.3
650	18218.1
651	36698.2333333333
652	49939.1
653	81642
654	-21031.0666666667
655	-38753.5
656	5595.06666666667
657	32169.7
658	69206
659	55275.7333333333
660	-33180.4
661	25987.9
662	22362.4
663	54800.3
664	16417.2
665	-47083.3666666667
666	58568.5
667	116700
668	-891.633333333335
669	9418.13333333333
670	73080.3
671	51196.5333333333
672	128346.9
673	-86.4000000000015
674	33915.8666666667
675	47040.1333333333
676	28814.5333333333
677	86617.4333333333
678	33850.7
679	-14945.8666666667
680	15569.0666666667
681	23183.7
682	1895.5
683	-75584.2666666667
684	28549.2
685	-21525.4833333333
686	38989.5
687	64063.5
688	-12497.6
689	-51039.9
690	-8214.83333333333
691	147026.1
692	32366
693	57673.5
694	49500.3666666667
695	35728.4
696	138653.366666667
697	-16855.7
698	23265.3
699	57067.2
700	-35621.7
701	11392.3
702	66354.2333333333
703	115900.1
704	83427.9
705	-18709.2
706	24666.7
707	11090.4
708	29653.9666666667
709	48938.7
710	4663.56666666667
711	10208
712	2593.33333333334
713	-8844.8
714	95501.6
715	51420.6666666667
716	80973.9
717	17702.9666666667
718	-115442.166666667
719	18457.2
720	32477.4333333333
721	-6044
722	23779.3333333333
723	153029.766666667
724	41088.6666666667
725	56742.9333333333
726	49145.1666666667
727	22743.6333333333
728	96432.6333333333
729	3062.8
730	38610.8
731	15940.9
732	16979.2
733	-1591.33333333333
734	3466.7
735	64305.9666666667
736	-46577.4
737	94122.9
738	120567.533333333
739	16649.3333333333
740	-6061.9
741	-6809.3
742	27416.6666666667
743	-54379.8666666667
744	-20873.5666666667
745	92106
746	8980.63333333333
747	73883.7
748	-16642.0333333333
749	21075.6
750	117523.9
751	31199.6
752	-25037.2
753	-26418.1666666667
754	-9278.83333333333
755	14295.5
756	-303.866666666667
757	80653.3333333333
758	15682.7666666667
759	41098.1333333333
760	-11861.2
761	62665.8666666667
762	284120
763	72549.9666666667
764	-27742.1333333333
765	67954.1333333333
766	97062.4
767	789.599999999999
768	19879.9
769	-44735.9666666667
770	2363.96666666667
771	-2565.33333333333
772	-15148.4
773	11058.1
774	59754
775	1177.96666666667
776	-6551.7
777	71081.5
778	7203.2
779	29122
780	39425.5
781	15461.0333333333
782	-1409.60000000001
783	-101534.666666667
784	2059.2
785	-15016.3666666667
786	56182.1333333333
787	123679.433333333
788	30767.9666666667
789	3928.66666666667
790	-13015.7
791	31478.3
792	12341.0666666667
793	78736.1
794	36709.0666666667
795	139659.9
796	32675.7
797	-4413.3
798	49836.1333333333
799	54225.5
800	-4842.5
801	51043.1
802	-18781.0666666667
803	21722.7
804	53764.4
805	80099.6333333333
806	29309.8666666667
807	35017.3666666667
808	114814.366666667
809	-24699.8333333333
810	12161.6
811	34995.2333333333
812	133552.1
813	6917.1
814	41266.2333333333
815	40622
816	20051.8666666667
817	68283.1
818	82454.4
819	-37500.3
820	32226.3
821	-24528.8
822	28964.9333333333
823	42088.6666666667
824	-33134.8
825	57463.1
826	40949.1
827	64853.1666666667
828	-15488.7
829	79000.1
830	41428.6666666667
831	-9030.8
832	202133.9
833	18093.6
834	28970.5
835	-5743.43333333333
836	18118.3
837	23434.9
838	51416.5
839	55799.3333333333
840	-44199.2
841	105930.8
842	18389.4666666667
843	22287.5
844	23210
845	17537.7
846	-15811.4666666667
847	34316.8
848	3635.6
849	37854.5333333333
850	33890.9
851	6898.5
852	76811.8666666667
853	11764.8
854	66750
855	33257.0666666667
856	25202.0333333333
857	5264
858	38841.3333333333
859	998.299999999999
860	-9828
861	54742.6666666667
862	24087.3333333333
863	-25219.5
864	33199.7333333333
865	-42154
866	18704.5666666667
867	38873.2333333333
868	88225.5
869	55224.2
870	37245.3333333333
871	-1176.89999999999
872	183334.8
873	-3349.46666666667
874	81910.2666666667
875	111486.533333333
876	109755.2
877	7706.39999999999
878	57571.2
879	42384
880	15939.6
881	55407.3666666667
882	-2905.2
883	-27600.1666666667
884	37474.5333333333
885	19973.9
886	38762.4
887	92054.9
888	-37722.9
889	50884.1
890	-5755.66666666666
891	5274.4
892	16860.4333333333
893	2421.1
894	24750.4
895	26481.8666666667
896	-9879.1
897	57550.4
898	-12617.8666666667
899	77404.8
900	38836.2666666667
901	11130.9333333333
902	27564
903	122813.2
904	-6045.33333333334
905	2418.16666666666
906	-2753.5
907	-6354.4
908	88384.4
909	63096.3
910	32794.9333333333
911	-2482.3
912	12862.9
913	104789.166666667
914	30700.2333333333
915	20008.7
916	28754.1
917	9114.7
918	-18401.5
919	42783.3333333333
920	120475.1
921	107010.4
922	15959.1
923	89788.9333333333
924	-23965.2
925	26380.5666666667
926	108428.533333333
927	5489.6
928	-153766.266666667
929	52860.6666666667
930	-5775.63333333334
931	97156
932	-11786.1333333333
933	-13580.9
934	21108.7
935	41995.8333333333
936	182896.833333333
937	2378.4
938	25785.3333333333
939	-779.966666666665
940	-8676.16666666666
941	124828.3
942	-46441.8666666667
943	5249.86666666667
944	40813.6
945	40971.3333333333
946	32136.2333333333
947	40473.3
948	-19889.1666666667
949	35626.5333333333
950	28831.3333333333
951	62769.3333333333
952	52377.1666666667
953	-1485.83333333333
954	86824
955	92790.9333333333
956	-17562.05
957	-17840.6
958	31382.1
959	45225.6
960	131588.5
961	-22113.9
962	22956.7
963	81545.4666666667
964	38185.7
965	96601.9666666667
966	2735.03333333334
967	-37359.3
968	-7667.2
969	105870
970	26690.4
971	-89885.3
972	13357.7
973	-7403.03333333333
974	198969.066666667
975	24156
976	53597.2
977	50036.6333333333
978	36622.2666666667
979	8751.53333333333
980	87697.7333333333
981	27224.3
982	45553.6
983	21060.9
984	-42514.5666666667
985	131468.833333333
986	14534.8333333333
987	5104.83333333333
988	49819.9666666667
989	33779.3666666667
990	-8680.26666666667
991	-4922.9
992	-14087.1
993	31509.1
994	76985.2
995	49378.4
996	2679.33333333334
997	145398.166666667
998	15260.4
999	59056.8
1000	-33257.4333333333
