# Supplementary material for: Chromosome Copy Number Variation and Control in the Ciliate Chilodonella uncinata
Source: PLoS One. 2013 Feb 20;8(2):e56413. doi: 10.1371/journal.pone.0056413 (PMC3577910; doi:10.1371/journal.pone.0056413)
Supplement: Dataset S1 — Chromosome copy numbers from the experimental and simulated cell lines of Dataset of Chilodonella uncinata . dataset.zip is a compressed file. exp_data.csv contains the experimental data derived from qPCR analyses (Cell.line = original cell line; Time = time point of the DNA extraction; DNA.extract = DNA extract replicate; Gene = macronuclear chromosome; CNPC = copy number of the macronuclear chromosome per cell). The remainder of the CSV files are from the simulations. Each CSV file contains data on 1000 simulations where the change in variance from initial to final for each simulation is stored under column ‘x’. See _readme.txt in the compressed file dataset.zip for documentation of the file names. (ZIP) [file pone.0056413.s002.zip › dataset_S1/EF_omega7.5.csv]

	x
1	-20247.6
2	-199.699999999997
3	149350
4	34507.9666666667
5	-3901.9
6	2702.1
7	29697.6
8	8541.83333333334
9	-21845.8666666667
10	-41170.9666666667
11	24112.8333333333
12	15481.3
13	-16269.5
14	-4969.7
15	7788.03333333333
16	79359.5
17	8084.8
18	30509.7333333333
19	32914.8
20	29588.9666666667
21	-2102.76666666667
22	-655.466666666667
23	137260
24	-47962.2666666667
25	48205.6
26	35599.3666666667
27	-12587.2
28	30153.4333333333
29	11426.6333333333
30	23582.1333333333
31	8567.9
32	81080.7666666667
33	59634.9666666667
34	-23350.9
35	28558.4333333333
36	17095.7
37	114863.9
38	55876.1333333333
39	17727.6
40	-7087.76666666667
41	21111.6
42	22128.4
43	24874.0333333333
44	38995.4666666667
45	5330.9
46	89279.8333333333
47	63733.2
48	18004.0333333333
49	-19855.6333333333
50	96503.5
51	98931.0333333334
52	28180
53	-73859.9
54	44943.6
55	6080
56	214698
57	19012.8
58	81173.3
59	-23495.2333333333
60	39814.3666666667
61	-5530.16666666667
62	-39823.7
63	49859.5
64	-16136
65	44521.7
66	111315.733333333
67	-4746.9
68	-3850.03333333333
69	22436.5
70	90241.6
71	41657.3
72	-78858.2666666667
73	12942.3
74	267877.366666667
75	47689.4666666667
76	10913.9
77	-122423.366666667
78	72368.7666666667
79	-53197.0666666667
80	56053.2
81	-19935.7
82	42089.8333333333
83	200555.533333333
84	-17257.7666666667
85	50403.4333333333
86	32732.1666666667
87	-54386.5666666667
88	17024.1
89	95478.2666666667
90	74779.6333333333
91	-17784.4
92	9764.36666666667
93	60149.2
94	18899.3333333333
95	30300.7
96	17408.1333333333
97	2545.96666666666
98	66808.8
99	84882.9
100	79176.8
101	5279.3
102	16550.9333333333
103	83444.2333333333
104	-39395.6666666667
105	43739.3
106	137327.2
107	18889.0666666667
108	43411.3
109	10729.6333333333
110	16974.6333333333
111	21603.3333333333
112	11483.6333333333
113	-21195.3666666667
114	31357.1
115	107922.3
116	-4194.1
117	11175.3666666667
118	-11031.9
119	95993.7
120	-2522.76666666666
121	9925.5
122	6743.46666666667
123	159284.9
124	55696.4
125	10958.5
126	80514.8
127	207963.566666667
128	132615.733333333
129	283575.966666667
130	70373.9
131	65477.2
132	234600
133	66453.1666666667
134	-15565.3
135	23454.9
136	41275.6
137	82844.9
138	65882.0333333333
139	-79301.9666666667
140	18031.8333333333
141	8861.3
142	37511.5
143	17810
144	65524.5
145	-40732.6
146	106469.366666667
147	22155.7333333333
148	-44183.1
149	-22425.5666666667
150	-18297.4
151	40478.6666666667
152	8069.7
153	-19557.4666666667
154	60283.0666666667
155	10194.8333333333
156	32224.5333333333
157	-2189.9
158	4557.13333333333
159	42996.4
160	10542.4
161	45042.6333333333
162	8360.4
163	186688.1
164	330771.733333333
165	101361.033333333
166	68333.9
167	-2923
168	33186.7
169	47503.4666666667
170	32623.2
171	-5050
172	-11438.9
173	14346.0333333333
174	34342.5
175	68520.9333333333
176	93402.1
177	43534.6333333333
178	-10699.1
179	-2504.39999999999
180	51030
181	19158.4
182	104353.5
183	29493.1666666667
184	107280.266666667
185	-48492.3666666667
186	93387.0666666667
187	18896.5
188	70987.3
189	-33164.4
190	24240
191	19254.9333333333
192	2823.16666666667
193	100474.9
194	-11587.1666666667
195	50457.4666666667
196	146851.7
197	-15120.6666666667
198	84975.5
199	46773.8666666667
200	-11220.3
201	111580.366666667
202	80829.7333333333
203	54504.5666666667
204	-13573.3333333333
205	17257.8666666667
206	65230.2
207	-26766.7666666667
208	85981.7
209	-12701.1666666667
210	121764.233333333
211	-3295.86666666667
212	35825.5666666667
213	-18505.2333333333
214	-5821.7
215	70520.4
216	78089.1
217	42691.1
218	42132.0333333333
219	181423.2
220	104202.633333333
221	97034.9333333333
222	36702.3666666667
223	45321.7666666667
224	-15209.6
225	14630.5666666667
226	53542.1333333333
227	13812.1333333333
228	317965.966666667
229	40953.2
230	63126.9333333333
231	-14597.4333333333
232	46705.0666666667
233	23958
234	12252.2333333333
235	48464.2333333333
236	15206.9
237	9632.93333333333
238	-13193.2333333333
239	21812.4333333333
240	89569.3
241	40268.5
242	103288.8
243	70588.9333333333
244	23411.2
245	22884.4333333333
246	94452.5
247	-36149.9666666667
248	3228.56666666667
249	109154.9
250	25183.2333333333
251	-90834.0666666667
252	15704.4
253	-45844.1333333333
254	-22829.4666666667
255	99522
256	8051.76666666666
257	252560.266666667
258	-1314.9
259	48342.8
260	124311.1
261	24619.6
262	19896.1666666667
263	-48491.4666666667
264	-6622.9
265	31154.9333333333
266	58093.8333333333
267	15834.8
268	28019.5666666667
269	28250.4
270	39657.1333333333
271	25202.8
272	69634.5333333333
273	7921.60000000001
274	113252.133333333
275	59901.9
276	93524.7
277	129432.8
278	119022.166666667
279	-2410.93333333333
280	12918.1333333333
281	82560.2666666667
282	25342.3
283	-252
284	25993.2
285	18625.1
286	-24771.4666666667
287	8917.9
288	6899.33333333334
289	-45733.7666666667
290	27190.5
291	-22551.5666666667
292	29704.7666666667
293	83180.5
294	18779.9
295	54969.0666666667
296	123966.4
297	14577.0333333333
298	67925.6
299	47908.2666666667
300	64154.9
301	257585.7
302	7691.36666666667
303	-32423.3666666667
304	84438.2666666667
305	1268.13333333333
306	30358.9
307	9766.5
308	151005.7
309	40334.1666666667
310	37762.1
311	74860.3
312	37643.3333333333
313	20617.5
314	6892.40000000001
315	37606.9
316	27006.5
317	97515.8666666667
318	162283.033333333
319	25634.9
320	23214.8
321	31052.5333333333
322	21030.6333333333
323	11131.6333333333
324	-4659.6
325	18841.6
326	-82527.3
327	-15444.1
328	67294.8
329	86614.1333333333
330	94582.8
331	-25710
332	17304.5666666667
333	26685.2
334	-24501.9
335	90153.2333333333
336	1943.16666666667
337	3668.63333333333
338	70806.6666666667
339	33246.7
340	53182.9
341	-9409.7
342	81084.9
343	139575.966666667
344	65061.3
345	2713.23333333333
346	7700.56666666667
347	125367.6
348	66580.7666666667
349	10888.9333333333
350	6545.1
351	43908.6333333333
352	155555.6
353	-18931.8666666667
354	37050.6666666667
355	17174.5
356	28134.8
357	77090.4
358	39849.9
359	70138.5
360	63253.1666666667
361	137122.1
362	65366.8
363	60689.1
364	46979.8333333333
365	78150.3
366	-14197.7
367	59729.2
368	201675.6
369	16032.5
370	-14282.5666666667
371	53060
372	-5533.03333333333
373	7844.96666666667
374	-28518.6666666667
375	52740.9333333333
376	110246.8
377	-22551.6
378	47733.4666666667
379	18190.3666666667
380	-29492.6666666667
381	26072.6666666667
382	167366.833333333
383	31000
384	69272.8
385	30075.4666666667
386	20489.7666666667
387	61734.5666666667
388	-11717.7333333333
389	13857.1
390	-23990.6666666667
391	249655.866666667
392	52598.7666666667
393	140488.933333333
394	44369.9
395	129670.1
396	-39670.6666666667
397	124177.6
398	40368.4
399	5297.86666666667
400	48553.4666666667
401	-52140.3
402	17266.6333333333
403	21319.2
404	35539.6333333333
405	55946.1
406	187504.4
407	76458.7
408	3298.13333333333
409	-5178.8
410	-211488.183333333
411	37532.4
412	154562.033333333
413	83228.3
414	-26491.5
415	-44713.6666666667
416	48859.7333333333
417	103513.766666667
418	-13471.7666666667
419	-76545.8666666667
420	36526.0333333333
421	-39836.3666666667
422	-13623.3333333333
423	-10568.8
424	37750.6666666667
425	68510
426	119535.7
427	27701.9
428	119567.9
429	53503.5
430	34378.0333333333
431	61551.0666666667
432	-16706.7666666667
433	-7821.7
434	-436.633333333335
435	28844.8
436	59582.1
437	76359.7333333333
438	1348
439	-14422.4
440	-55794.4
441	22698.6666666667
442	37267.7333333333
443	19838.1333333333
444	-11829.8666666667
445	-6930.13333333333
446	22301.2333333333
447	26618.4
448	40524.1
449	-13245.0666666667
450	-2808.76666666667
451	15888.5333333333
452	111512.7
453	119791.6
454	72916
455	137145.366666667
456	963.200000000004
457	-16864.7666666667
458	85359.6
459	-5722.8
460	73208.8
461	28808.3666666667
462	-14878.5666666667
463	18101.6
464	53804.9666666667
465	4335.2
466	22230.5666666667
467	-36897.7666666667
468	-44950.05
469	-3284.13333333333
470	2426.66666666667
471	23296.1333333333
472	30362.4
473	19678.2
474	76430.2333333334
475	16308.4333333333
476	10594.9333333333
477	16058
478	-21667.8666666667
479	17057.6
480	89480.5
481	6365.60000000001
482	-19668.9
483	143312.633333333
484	117966.4
485	165789.5
486	37778.9666666667
487	112123.866666667
488	52770
489	183179.1
490	20138.1666666667
491	31433.0666666667
492	26216.6666666667
493	72492.6333333333
494	-5560.23333333333
495	54693.3
496	24272.4333333333
497	9009.9
498	15990.4
499	372.799999999999
500	44631.0666666667
501	36611.7
502	16389.3
503	2588.83333333334
504	44006.5666666667
505	62243.4666666667
506	13543.9666666667
507	-723.600000000002
508	65307.4666666667
509	100580.1
510	21831.0333333333
511	116320.666666667
512	13213.6
513	7726.03333333333
514	-24.1000000000058
515	1286.3
516	27979.5
517	22090.8
518	-39905.9666666667
519	-10366.8
520	16619.2
521	34119.0666666667
522	290440.533333333
523	96442.2666666667
524	-7226.4
525	-1009.43333333333
526	19536.5
527	33783.2
528	53227.3333333333
529	7965.1
530	40041.2333333333
531	23939.6
532	56049.4666666667
533	6612.73333333334
534	85654.9333333333
535	-3060.13333333333
536	96705.6
537	33617.1
538	7815.1
539	47059.1
540	23185.1333333333
541	-19411.5
542	1640.3
543	28117.5
544	-13796.2333333333
545	-49409.9666666667
546	20237.6
547	-21566.9333333333
548	162540.5
549	42147.2333333333
550	31135.5
551	163472.4
552	223920.4
553	-23423.5
554	57327.6
555	33884.4
556	-26366.8
557	13771.6
558	-4453.86666666667
559	-17929.7333333333
560	132807.2
561	-5473.46666666667
562	53635.4333333333
563	24861.3
564	-6155
565	15415.2
566	23255.4666666667
567	40130.7
568	21037.3
569	29329.2333333333
570	62853.6
571	-10386.9666666667
572	2454.4
573	243517.2
574	52968.9333333333
575	-35204.8
576	32924.1666666667
577	-16418.8666666667
578	-7039.16666666667
579	18691.7
580	144440.3
581	12937.8666666667
582	32501.4666666667
583	-45331.7
584	78927.6
585	5597.83333333333
586	71031.1
587	43197.1666666667
588	-9277.23333333333
589	49198.6333333333
590	28904.6
591	24761.2
592	53776.9
593	35538.6666666667
594	11766.5333333333
595	40105.3
596	69484.8
597	45701.5
598	-5938
599	33170.5666666667
600	-3562.93333333333
601	46863.2
602	14366.7
603	-30188.2666666667
604	61723.5
605	51630.7
606	-24832.5333333333
607	45908.4
608	945.866666666669
609	5766.7
610	4190.1
611	55424.4
612	-17646.6333333333
613	19611.6
614	110378.233333333
615	-101373.5
616	11696.9666666667
617	17258.4
618	-31279.9
619	22272.1333333333
620	-16336.9
621	142542.5
622	-32339.0666666667
623	-11184
624	50645.1
625	48776.3
626	28863.3333333333
627	22256
628	1648.4
629	28305.0333333333
630	52319.2
631	43104
632	53327.9
633	50.7999999999884
634	56714.9666666667
635	15810.4
636	-45385.4
637	7151.56666666667
638	68508.5333333333
639	100344.533333333
640	-15213.9
641	12905.5333333333
642	22730.4333333333
643	1922.7
644	13795.8333333333
645	51082.5333333333
646	50423.6
647	33536.9333333333
648	8266.3
649	45496.7666666667
650	76944.6333333333
651	15239.2333333333
652	-15128.4
653	-41292.2333333333
654	90483.6333333333
655	56948.0333333333
656	6207.2
657	-3200.93333333333
658	14506.8333333333
659	49547.2
660	36105.2
661	62667.9
662	16891.3666666667
663	89218.6666666667
664	-35602.0666666667
665	10473.8333333333
666	40276.1333333333
667	34925.5
668	25140.5333333333
669	44163.5
670	13873.5
671	26058.2666666667
672	46636
673	46267.2
674	21746.8
675	-22819.6333333333
676	30965.3666666667
677	-35020.5666666667
678	110950.133333333
679	108759.866666667
680	19268.8
681	11142.7
682	152887.2
683	-6947.73333333333
684	14846
685	1576.7
686	75858.3666666667
687	38273.3333333333
688	4683.46666666667
689	23467.2
690	24892.2333333333
691	70755.8333333333
692	-21476.3666666667
693	83396.9
694	-37714.1666666667
695	5026.4
696	30055.4333333333
697	-31463.5
698	3404.36666666667
699	16337.6
700	94801.8
701	86136.4333333333
702	32833.2333333333
703	-45183.2
704	-56773.3666666667
705	5682.53333333333
706	44162.3666666667
707	71236.3
708	-2499.33333333333
709	60138.1333333333
710	6256
711	95255.4333333333
712	-819.599999999999
713	18262.5666666667
714	44236.5
715	-29248.6
716	71187.9
717	26319.2
718	4605.06666666667
719	-86263.5
720	394386.433333333
721	42161.2
722	12698.1666666667
723	43210.9
724	25185.0333333333
725	-68115.9
726	9812.93333333333
727	-28486.2666666667
728	44976.6666666667
729	14561.9666666667
730	-9027.86666666666
731	68228
732	-15827.9666666667
733	9653.2
734	74894
735	14009.2
736	34139.2
737	-17042.0333333333
738	85478
739	-23752.8
740	35281.8333333333
741	49634.5666666667
742	18000.7
743	11886.9
744	257736.933333333
745	77324.7
746	35977.2
747	60970.4
748	47018.4333333333
749	55770
750	152479.566666667
751	18359.0333333333
752	31582.1333333333
753	31285.3333333333
754	16122.6666666667
755	223054.566666667
756	-17757.5
757	230261.966666667
758	32038.2666666667
759	54310.4
760	35552.1333333333
761	5510.4
762	-5598.8
763	124729.9
764	9271.06666666667
765	59282.8
766	984.799999999996
767	2749.33333333334
768	73365.5
769	28166.7
770	27969.6
771	20339.3333333333
772	92949.1
773	5286.93333333333
774	81362.1333333333
775	13645.3333333333
776	-6776.96666666666
777	-18791.6
778	142727.6
779	60049.2
780	685.166666666664
781	81129.0333333333
782	32880.7666666667
783	33629.6
784	-8739.46666666667
785	55295.1
786	110082.433333333
787	32213.0666666667
788	37136.6666666667
789	19496.4
790	29177.2333333333
791	32055.1
792	24332.4
793	-15175.2666666667
794	90230.5666666667
795	47823.6333333333
796	24855.7
797	84958.9
798	22400.6666666667
799	9312.4
800	19612.5
801	5096.4
802	36345.6
803	17915.3
804	43314.8
805	11755.2
806	38566
807	57418
808	74546.2333333333
809	6068.26666666667
810	10513.4666666667
811	19493.2
812	241265.166666667
813	44358.4
814	15321.3
815	-2004.3
816	-22896.5
817	27887.0666666667
818	46230.6666666667
819	58877.7
820	100155.733333333
821	28049.4333333333
822	129583.9
823	63229.6
824	-14505.0666666667
825	29753.7333333333
826	513.966666666667
827	-1089.9
828	171423.733333333
829	5298.03333333333
830	24569.2333333333
831	7476.66666666666
832	28979.0333333333
833	144473.066666667
834	28859.3
835	68558.3
836	60226.4
837	20199.4333333333
838	185234.8
839	104787.9
840	84934.8
841	39468.4333333333
842	71169.9666666667
843	8522.8
844	95862.7
845	141854.8
846	-7299.1
847	115183.466666667
848	-6827.2
849	55765.2
850	6614.4
851	83486.1
852	23996.4
853	8833.6
854	65668
855	-22713.3
856	-32518.3
857	104783.566666667
858	-22146.1666666667
859	30174.9
860	116215.833333333
861	-6557.6
862	45177.8333333333
863	14616.1333333333
864	-746.566666666673
865	43145.2
866	66372.8
867	195658.1
868	-21939.2
869	-7763.46666666667
870	120571.6
871	-18403.2
872	-20843.6
873	41869.1
874	-29248.7
875	-78636.3
876	2973.6
877	11610.9
878	-27330
879	-36983.2666666667
880	-3864.4
881	57584.7
882	44449.5666666667
883	82752.1666666667
884	53344.9
885	91275.9
886	-7222.8
887	94682.6333333333
888	-14307.2
889	-924.899999999998
890	58870.5333333333
891	131649.633333333
892	3749.2
893	-14009.2666666667
894	145365.633333333
895	-17894
896	37672.2333333333
897	14285.5
898	98355.6
899	-8902.36666666667
900	-4362.4
901	53084.4
902	8134.66666666667
903	-5471.89999999999
904	1121.2
905	132709.066666667
906	16120.4
907	-16555.0666666667
908	94757.7
909	16845.2333333333
910	1086.4
911	312716
912	-1506.53333333333
913	-37031.4666666667
914	22436
915	-31243.3
916	-65296
917	-3149.6
918	50014.5333333333
919	-4812
920	38899.2
921	27286.8
922	-2085.60000000001
923	71986
924	49168
925	-11396.3
926	18091.5
927	-19871.8666666667
928	-70889.1666666667
929	25666.8
930	87580
931	20564.7666666667
932	-82442.7666666667
933	32884.9
934	66622
935	5923.76666666667
936	63770.5333333333
937	-27756.4
938	-28729.9
939	63917.6
940	-29941.5
941	12925.4666666667
942	65187.8666666667
943	58562.0333333333
944	34265.8666666667
945	43685.9
946	28426.9
947	-8371.5
948	-24293.7
949	110653.2
950	34309.9
951	66711.8333333333
952	11313.7333333333
953	-1495.63333333333
954	91645.0333333333
955	3265.86666666666
956	53346.6666666667
957	12613.3
958	46402.1666666667
959	9592.23333333333
960	32278.9333333333
961	32648.9
962	18859.1
963	58996.9333333333
964	-13574.4
965	28653.7
966	7651.56666666667
967	34777.0333333333
968	38689.2
969	115000.8
970	41310.8
971	-3911.6
972	90798.4
973	137431.866666667
974	84489.7
975	-7814.83333333334
976	69358.5
977	9357.5
978	3963.9
979	-10521.9
980	56116.3
981	41710.5
982	23802.4
983	13956.5333333333
984	106871.6
985	40424.1
986	15902.5666666667
987	83806.1
988	28573.3
989	4134.13333333333
990	129881.7
991	6875.60000000001
992	-1937.9
993	152730.3
994	-8261.2
995	111238.633333333
996	7028.53333333333
997	3909.2
998	17402
999	-17394.4
1000	4451.6
