# Supplementary material for: Chromosome Copy Number Variation and Control in the Ciliate Chilodonella uncinata
Source: PLoS One. 2013 Feb 20;8(2):e56413. doi: 10.1371/journal.pone.0056413 (PMC3577910; doi:10.1371/journal.pone.0056413)
Supplement: Dataset S1 — Chromosome copy numbers from the experimental and simulated cell lines of Dataset of Chilodonella uncinata . dataset.zip is a compressed file. exp_data.csv contains the experimental data derived from qPCR analyses (Cell.line = original cell line; Time = time point of the DNA extraction; DNA.extract = DNA extract replicate; Gene = macronuclear chromosome; CNPC = copy number of the macronuclear chromosome per cell). The remainder of the CSV files are from the simulations. Each CSV file contains data on 1000 simulations where the change in variance from initial to final for each simulation is stored under column ‘x’. See _readme.txt in the compressed file dataset.zip for documentation of the file names. (ZIP) [file pone.0056413.s002.zip › dataset_S1/EF_omega7.csv]

	x
1	26857.2
2	134668
3	8102.9
4	68876.7
5	120162.366666667
6	23053.3
7	4194
8	32316.3333333333
9	-44563.0666666667
10	-4176
11	40264.8
12	-4602.4
13	5381.40000000001
14	14163.1666666667
15	22021.7
16	-13604.5
17	28437.6
18	-21218.7
19	13184.3666666667
20	-22024.1
21	11638.2666666667
22	80632.3
23	13106.3
24	-16163.1
25	33452.4333333333
26	9628.3
27	88092.9
28	3803.89999999999
29	21661.5666666667
30	1715.03333333333
31	11645.3333333333
32	63154
33	-33359.9
34	60885.4666666667
35	13074.4
36	23788.9333333333
37	-4493.2
38	103812.933333333
39	28467.3666666667
40	1473.83333333334
41	-9630.49999999999
42	30032.7
43	22029.2333333333
44	31197.6333333333
45	56357.6
46	82455.8333333333
47	-21648.4
48	-12873.8666666667
49	20123.3333333333
50	8877.46666666667
51	-10013.2
52	-81351.4
53	14301.6
54	152642.366666667
55	22958.9
56	39596.6666666667
57	44848.9
58	84598.9
59	58138.3
60	16894.7
61	35093.4666666667
62	-2606.23333333333
63	-4672.36666666667
64	-41368.3666666667
65	20287.6333333333
66	75841.6333333333
67	-42387.0666666667
68	5787.2
69	64033.8666666667
70	11664.0333333333
71	-2075.86666666667
72	-27905.3666666667
73	46856.8
74	37639.2
75	64948.1
76	-19954.2
77	-42781.5666666667
78	30704.4
79	21404.1
80	21304.4
81	3122.7
82	-5963.7
83	14174.6333333333
84	9652.8
85	32678.2333333333
86	63148.9333333333
87	1591.33333333333
88	71635.9
89	-13591.6333333333
90	10737.3333333333
91	8854.36666666667
92	25041.3
93	58601.4666666667
94	116731.5
95	2269.29999999999
96	39153.5
97	110081.733333333
98	30425.2
99	44290.1333333333
100	113580.266666667
101	-3079.2
102	-2210.43333333333
103	-8557.5
104	6771.53333333333
105	38504.4
106	3829.3
107	78489.0666666667
108	79715.2
109	33382
110	74656.3
111	28317.6333333333
112	66842.9
113	45732.1
114	5627.76666666667
115	18285.4333333333
116	52635.6333333333
117	156188.4
118	23310.6333333333
119	-56069.8
120	62378.2333333333
121	-7164.93333333333
122	31957.1
123	-20477.1
124	-8405.23333333333
125	-8353.5
126	5422.53333333334
127	-6086.83333333333
128	-53283.4666666667
129	-16548.2666666667
130	3384.33333333333
131	49409.7666666667
132	28314.6666666667
133	30475.2
134	98604.0333333333
135	128566.4
136	88250.5
137	-22288.1666666667
138	58260.8
139	-23651.7333333333
140	1077.5
141	3044.66666666667
142	-33191.2333333333
143	-12489.6
144	-48606.5
145	-43559.7666666667
146	-19769.1
147	-12063.6333333333
148	63825.2
149	13222.9333333333
150	2585.89999999999
151	98726.2666666667
152	30571.2333333333
153	37325.6
154	-13566.6
155	111656.666666667
156	112507.233333333
157	46992.1
158	92684.9
159	47376.3
160	32181.3
161	-19251.6
162	-16122.2666666667
163	510
164	61455.2
165	-30109.2
166	1448.9
167	102175.9
168	19073.9
169	-12102.9
170	3984.7
171	12292
172	2950.1
173	-12690.9333333333
174	12467.0333333333
175	7714.7
176	-11926.0666666667
177	-30683.5
178	116465.966666667
179	131401.066666667
180	30690.5
181	30617.7333333333
182	110741.3
183	-20684.3
184	4473.1
185	84601.2
186	-7635.96666666667
187	68921.1666666667
188	1435.5
189	25190.7666666667
190	10747.3
191	63815.3333333333
192	-4661.06666666667
193	79953.7
194	-18446.5666666667
195	19846.7
196	13813.5
197	122710.166666667
198	114709.2
199	-12526.8
200	-18710.8333333333
201	21461.6
202	21583.7333333333
203	36359.2
204	2200.3
205	-14394
206	72916.9
207	44305.5
208	63534.9666666667
209	-21768.9333333333
210	166758.9
211	-7567.6
212	32445.6
213	-37147.4666666667
214	8789.46666666667
215	31276.2333333333
216	25762.4
217	67887.1666666667
218	-29130.8
219	-15165.9
220	-35241
221	-13178
222	89972.5333333333
223	75226.3
224	67113.2
225	11520.5
226	31960.9333333333
227	109175.766666667
228	50365.6
229	-18226.0666666667
230	62221.7
231	65544.3
232	125398.666666667
233	152032.7
234	29744.5333333333
235	13338.9666666667
236	61640.8
237	-5200.4
238	22501.7333333333
239	29315.0666666667
240	11689.0666666667
241	10806.4
242	53893.0333333333
243	33584.5
244	42329.6
245	35093.0666666667
246	-4411.83333333334
247	-11219.8666666667
248	26654.8333333333
249	9573.36666666667
250	20370.5
251	-3620.53333333333
252	180958.4
253	70575.3666666667
254	-37624.8333333333
255	51482
256	87244.5
257	10513.5
258	18263.9
259	13068.8
260	55034.1333333333
261	19364.7666666667
262	-22592.4
263	33177.6
264	112741.5
265	21538.5666666667
266	48533.3333333333
267	-45146.6
268	151820.266666667
269	32263.5
270	-28551.3
271	-16492
272	-50847.4333333333
273	63374.8
274	66888.9333333333
275	35014.3
276	126291.6
277	67873.2333333333
278	-11130.0666666667
279	188722.966666667
280	-2312.40000000001
281	-76304.8666666667
282	3903.6
283	14029.2
284	5630.16666666666
285	20416.6666666667
286	16173.1
287	991.699999999997
288	118073.366666667
289	20986.1666666667
290	68421.7333333333
291	221934.9
292	-22911.8333333333
293	134633.766666667
294	16031.2
295	71983.7666666667
296	-489.333333333336
297	205017.366666667
298	3597.10000000001
299	-958.633333333331
300	26847.2333333333
301	-38649.9
302	-20163.3
303	55122.6666666667
304	43914.7666666667
305	19863.8666666667
306	-4846.5
307	76304.5
308	770
309	4563.2
310	84385.3
311	209851.2
312	-4422.13333333333
313	27054
314	29888.9333333333
315	-18746.3
316	9387.7
317	-35800.9666666667
318	47520.3
319	53481.2
320	16493.1333333333
321	46979.3666666667
322	28425.7
323	18539.7333333333
324	111781.6
325	24040.3333333333
326	3346.93333333333
327	90981.1666666667
328	115246.933333333
329	37264.5
330	59218.9666666667
331	11375.6
332	23101.9666666667
333	20014.3666666667
334	29035.5
335	49473.7
336	-5454.66666666666
337	30197.5666666667
338	74501.8333333333
339	14800.8333333333
340	24679.4333333333
341	-13343.7
342	37181.7333333333
343	21431.4333333333
344	69051.6
345	29866.2666666667
346	81209.3333333333
347	-38565.7
348	113355.5
349	24688.5333333333
350	16054.7
351	16398.9333333333
352	11765.3333333333
353	190141.6
354	22730.1
355	7269.1
356	-19402.1
357	43866.3333333333
358	26566.7
359	38454.2333333333
360	36128.4
361	24211.9
362	20958.4
363	-33440.6666666667
364	15496.3666666667
365	-4546.8
366	25191.8666666667
367	7958
368	40843.5
369	40566.1666666667
370	-54181.3
371	-7083.46666666667
372	-3522.4
373	51622.8
374	-6150.93333333333
375	-5575.03333333333
376	146.100000000006
377	36719.6
378	30028
379	-15338.6666666667
380	10752.6666666667
381	46076.9333333333
382	13873.7
383	-48094.6666666667
384	6877.6
385	78644
386	-1788.53333333333
387	44557.6
388	19900.5333333333
389	-32.3999999999978
390	7175.1
391	189688.4
392	-18213.8666666667
393	55571.6
394	-2133.7
395	1208.96666666667
396	66907.6
397	15068
398	44025.8666666667
399	-16752.3
400	46860.5
401	40468.5
402	34184.7
403	145313.433333333
404	626.766666666666
405	49624.1
406	31518.9666666667
407	28833.8
408	26734.5333333333
409	-23366.3
410	75920
411	14687.3333333333
412	-48422.9666666667
413	106240.3
414	-7673.83333333334
415	17407.7
416	20218.1333333333
417	56431.9666666667
418	68987.2333333333
419	6481.7
420	22769.7333333333
421	36324.3666666667
422	-3432.16666666666
423	37929.7333333333
424	-9253.33333333334
425	110975.466666667
426	14066.9
427	-4730
428	-42117.1666666667
429	32843.5
430	61931.5
431	22965.5
432	62608.3
433	19552.6666666667
434	36334.7
435	67372.9333333333
436	101141.966666667
437	118697.466666667
438	103411.366666667
439	27117.2
440	11114.9666666667
441	117358.9
442	19916.8
443	-13051.7
444	6939.3
445	73972.3666666667
446	78759.7
447	15323.8333333333
448	12857.0333333333
449	53157.5
450	6282.83333333333
451	-17597.0666666667
452	46546.2666666667
453	-15228.4333333333
454	82364.6666666667
455	-1423.03333333334
456	16616
457	50790.1
458	125707.833333333
459	33433.6
460	2432.56666666667
461	20307.4333333333
462	-28037.1
463	-13115.9
464	18218.0333333333
465	-21775.1666666667
466	126016.3
467	26995.6
468	54226.1333333333
469	195835.6
470	39800.1666666667
471	-10078.8
472	26341.6
473	42470.1333333333
474	13933.9
475	135436.4
476	29034.8
477	-435.900000000001
478	60853.2
479	-63788.9333333333
480	11031.8333333333
481	97339.3333333333
482	168098.133333333
483	-18165.0666666667
484	89003.8666666667
485	123772.7
486	78003.5
487	30707.2333333333
488	76119.3333333333
489	59603.9666666667
490	12706.0333333333
491	22052.8
492	83372.5
493	1443.1
494	22198.6666666667
495	30685.2
496	12846.1333333333
497	10740.8
498	8120.39999999999
499	24725.8666666667
500	76865.1666666667
501	17955.0666666667
502	-37102.1333333333
503	22578.3
504	-116984.666666667
505	-21358.4
506	18081.6
507	15453.1
508	96984.9
509	67227.6
510	-11427.0666666667
511	29200
512	60890.0333333333
513	9428.26666666667
514	101700
515	-13031.5
516	23206.7666666667
517	6667.46666666667
518	43089.4666666667
519	17649.5
520	18569.7
521	70807.5
522	8839.06666666667
523	59287.8333333333
524	125749.033333333
525	25661.1
526	-1839.63333333333
527	14735.9666666667
528	-11319.5666666667
529	-2948.36666666666
530	-51373.2
531	39653.5666666667
532	3826.03333333333
533	23579.7333333333
534	11001.1
535	78923.9333333333
536	96761.1
537	106070.833333333
538	88225.1
539	-7010.53333333333
540	68501.6
541	-9970.96666666666
542	109314.8
543	34782.3
544	27062.5666666667
545	-56733.5
546	29959.0666666667
547	63173.7666666667
548	62045.5
549	-447.700000000004
550	-21364.3
551	-1850
552	247203.2
553	25068.2666666667
554	22766.6666666667
555	65744.5333333333
556	212965.366666667
557	-9607.33333333333
558	893.599999999999
559	252326.8
560	-345.599999999999
561	51354.5333333333
562	54265.7333333333
563	-7598.93333333333
564	-9391.96666666667
565	-16377.6
566	62531.4333333333
567	-12028.9666666667
568	105588.233333333
569	8147.7
570	15025.6
571	24602.2666666667
572	17200.8
573	-27554.9333333333
574	-21647.6
575	25750.4333333333
576	16485.7333333333
577	81445.3
578	12261.6333333333
579	30511.9
580	-5657.6
581	86550.6333333333
582	90629.4333333333
583	19615.6333333333
584	113449.866666667
585	30142
586	48196.1
587	80218.3666666667
588	70253.4333333333
589	-5090.8
590	-32899.4666666667
591	76156.2666666667
592	-4534.93333333333
593	30799.6
594	23924.4333333333
595	40386.4
596	83726.9333333333
597	47691.7333333333
598	109222
599	-24869.2
600	15555.9
601	42505.6
602	18582.5
603	60510.8
604	83753.6
605	32472
606	24608.0333333333
607	25085.7
608	67833.1
609	10790.4333333333
610	56619.1
611	101255.866666667
612	44615.9
613	153283.5
614	59912.4
615	-9835.43333333333
616	16524.1
617	22496.9333333333
618	93512.7
619	21789.0666666667
620	63113.7
621	11748.6333333333
622	58832.1666666667
623	-2791.3
624	-6866
625	158485.033333333
626	20008
627	63926.9
628	15874.3
629	156679.7
630	-58881.4666666667
631	31547.0666666667
632	46891.6
633	43362.4
634	71212.3
635	11355.8666666667
636	140801.7
637	66310.4
638	129649.866666667
639	-25422.0333333333
640	44709.7333333333
641	47740.2333333333
642	-16395.7333333333
643	125470.1
644	32239.3666666667
645	23418.4
646	39029.7
647	18295.8333333333
648	44081.2
649	103741.166666667
650	6369.3
651	41176.4
652	-10539.4666666667
653	37957.7
654	-5345.86666666667
655	-8816.89999999999
656	23261.7666666667
657	37400.5
658	69805.7666666667
659	-35131.7333333333
660	112852.633333333
661	-15081.6
662	95428
663	121147.766666667
664	23781.2
665	130030.8
666	117671.1
667	20856.8
668	6338.10000000001
669	-33723.9666666667
670	-4208.9
671	-300.4
672	28982.8333333333
673	-27454.6666666667
674	5605.56666666667
675	140958.266666667
676	20564.3
677	89.0999999999985
678	52115.0666666667
679	5832.3
680	8860.26666666666
681	36198.9333333333
682	55381.3333333333
683	-7045.66666666667
684	63384.9
685	40117.6333333333
686	-25846.0333333333
687	13874.9666666667
688	76951.5666666667
689	16277.2
690	61527.1666666667
691	17126
692	12877.2
693	-39727.0666666667
694	4787.73333333333
695	-22987.2
696	83083.1666666667
697	31213.6333333333
698	91313.4666666667
699	31652.4
700	-10009.7333333333
701	130459.466666667
702	116387.033333333
703	-28633.7666666667
704	96115.6
705	27491.6
706	6282.66666666666
707	49468.4
708	35359.9666666667
709	93826.8333333333
710	31921.7666666667
711	-34212.8
712	-1546.3
713	-4161.36666666666
714	43374.5
715	48694.9333333333
716	49990.3333333333
717	26470.7666666667
718	141242.4
719	10120
720	-22962.9666666667
721	-7919.2
722	64087.0333333333
723	16031.2333333333
724	-11640.7
725	24455.1666666667
726	9791.6
727	52941.3
728	82307.3
729	232189.3
730	11903.8666666667
731	48526.9333333333
732	17614
733	-36633.5
734	8156.16666666667
735	98082
736	77491.6333333333
737	76474.0333333333
738	-39795.9166666667
739	5644.93333333333
740	147333.1
741	-13529.2666666667
742	-36893.2
743	32264.6666666667
744	-46215.3666666667
745	4348.4
746	-11795
747	27062.5666666667
748	91269.4666666667
749	19045.9
750	67396.9333333333
751	138808.366666667
752	36556.7
753	44823.6333333333
754	81405.5666666667
755	-33618.6333333333
756	-45926.4666666667
757	6439.2
758	152360.3
759	78259.3333333333
760	-15197.3666666667
761	26094.8
762	-14454.9333333333
763	-39778.4
764	143342.7
765	32847.2
766	19230
767	75453.7
768	-34795.8666666667
769	195467.633333333
770	32730.9333333333
771	-15063.7
772	12147.9
773	38431.0666666667
774	289612.4
775	171235.6
776	40910.9333333333
777	-3719.46666666667
778	34447.9
779	70077.3333333333
780	49572.7333333333
781	59928
782	22431.7
783	44340.7
784	-2818.93333333333
785	40978.3
786	33881.5
787	145907.966666667
788	65553.2
789	-41284.7666666667
790	-7301.2
791	75513.2
792	93852.4
793	-34271.7333333333
794	484.133333333333
795	34590.6666666667
796	51611.2
797	434415.766666667
798	159316.9
799	100050.1
800	54937.2
801	60268.9333333333
802	35754.9333333333
803	7090.36666666667
804	2777.06666666667
805	36873.9
806	64982.4333333333
807	9326.5
808	101495.966666667
809	86529.5
810	93770.6666666667
811	-9488.23333333334
812	68958.8333333333
813	322481.233333333
814	83522.2333333333
815	1506
816	133567.1
817	-23355.3666666667
818	17943.7
819	53626.5666666667
820	40534.4333333333
821	102837.166666667
822	47532.3
823	7217.7
824	203587.5
825	4325.3
826	40883.9
827	55591.7333333333
828	10487.2
829	268191.566666667
830	3186.43333333333
831	-22496.9333333333
832	280765.6
833	41986.4
834	-20043.2
835	-37772.6333333333
836	35601.2
837	368785.6
838	-56872.9
839	-35764.1
840	5209.03333333334
841	51524.3
842	-11019.9666666667
843	47857.4333333333
844	-67467.0833333333
845	-7721.06666666667
846	97537.3333333333
847	3429.73333333333
848	-36802.7
849	59868.6333333333
850	4212.53333333333
851	183436.3
852	20516.5
853	16135.3
854	41001.6
855	11182.8
856	-6039.73333333333
857	6417.6
858	11753.3
859	36245.6
860	1905.6
861	158449.4
862	-4709.09999999999
863	9300.9
864	49168
865	4597.86666666666
866	92650.9
867	27252.5333333333
868	10448.5
869	126196.8
870	23923.2333333333
871	131575.466666667
872	124306.366666667
873	192387.6
874	106601.733333333
875	52867.9
876	216907.7
877	30309.8666666667
878	-31208.1
879	88762
880	-21452.7666666667
881	53572.8
882	96209.3
883	157237.733333333
884	16563.6
885	116233.433333333
886	18941.9
887	7177.99999999999
888	59517.3333333333
889	-25850
890	9696
891	90611.2
892	45141.6
893	71367.7666666667
894	29947.6
895	55954.9333333333
896	-15339.4
897	66962.9666666667
898	29034.2666666667
899	50710
900	70710.4
901	19405.2
902	3272.9
903	76151.0333333333
904	9183.6
905	13081.4333333333
906	21897.7
907	-12673.4666666667
908	91701.3333333333
909	-41900.3
910	26104.7333333333
911	148907.733333333
912	140724
913	10210.8
914	87738.3666666667
915	8039.33333333334
916	45254.9
917	32015.5
918	9380.16666666667
919	156870.033333333
920	23318.4
921	44349.2
922	3604
923	-38095.1
924	-3870.8
925	17723.2
926	245614.3
927	46271.5333333333
928	-15847.2
929	150927.7
930	7109.46666666667
931	-19498.9666666667
932	-21305.9
933	4239.1
934	66380.7666666667
935	107391.7
936	-13608
937	78135.1
938	46846.6666666667
939	129010.4
940	34415.7333333333
941	-12306.5
942	47088.4
943	79391.4333333333
944	61930.3
945	29846
946	117376
947	26521.8666666667
948	15125.1
949	-2683.6
950	78589.6
951	13026.8
952	167983.433333333
953	62940.3
954	14024
955	64653.4666666667
956	32347.3666666667
957	39643.2
958	388036.4
959	12700.4
960	17489.3333333333
961	7634.4
962	-23852.2666666667
963	-6826.8
964	15616.0333333333
965	39374.7
966	30835.55
967	5519.5
968	33894.9333333333
969	83108.6333333333
970	-44636.8666666667
971	5106.16666666667
972	34260.4
973	65925.4666666667
974	2255.2
975	-26043.1
976	23512.9
977	-35230.4
978	48651.3333333333
979	41469.0666666667
980	-53822.5833333333
981	-8799.5
982	153109.3
983	-6286.7
984	50057.6333333333
985	29194.2666666667
986	46184.7666666667
987	46837.2333333333
988	13976.1
989	13856.0333333333
990	4233.2
991	600.266666666666
992	-34004.5666666667
993	44996.8
994	-25260.9333333333
995	47985.6333333333
996	-13208.3
997	-47044.9
998	42731.1
999	27971.6
1000	144463.833333333
