# Supplementary material for: Chromosome Copy Number Variation and Control in the Ciliate Chilodonella uncinata
Source: PLoS One. 2013 Feb 20;8(2):e56413. doi: 10.1371/journal.pone.0056413 (PMC3577910; doi:10.1371/journal.pone.0056413)
Supplement: Dataset S1 — Chromosome copy numbers from the experimental and simulated cell lines of Dataset of Chilodonella uncinata . dataset.zip is a compressed file. exp_data.csv contains the experimental data derived from qPCR analyses (Cell.line = original cell line; Time = time point of the DNA extraction; DNA.extract = DNA extract replicate; Gene = macronuclear chromosome; CNPC = copy number of the macronuclear chromosome per cell). The remainder of the CSV files are from the simulations. Each CSV file contains data on 1000 simulations where the change in variance from initial to final for each simulation is stored under column ‘x’. See _readme.txt in the compressed file dataset.zip for documentation of the file names. (ZIP) [file pone.0056413.s002.zip › dataset_S1/EF_omega8.5.csv]

	x
1	-32692.2
2	-14885.1666666667
3	41742.8
4	26110
5	65660.3666666667
6	98657.7
7	64126.0333333333
8	-6738.13333333333
9	-547.900000000009
10	-24723.7666666667
11	-19344.9
12	-12132.8333333333
13	49780
14	10406.3
15	120141.2
16	-13818.3
17	77020.8
18	-33143.6333333333
19	44050
20	-15188
21	13668
22	-27029.0666666667
23	-2576.26666666667
24	31979.5666666667
25	14659.7333333333
26	44682.9666666667
27	109393.1
28	-17949.8666666667
29	39572.3666666667
30	-71441.0666666667
31	36382.3
32	117593.5
33	72197.8666666667
34	58636.6333333333
35	213058.166666667
36	-16976.2
37	80497.8666666667
38	56979.5
39	88272.1333333333
40	12364.5333333333
41	-10107.4666666667
42	35349.1
43	20211.8666666667
44	29574.8
45	76598.5333333333
46	21682.9666666667
47	-15804.5333333333
48	-5094.5
49	128635.433333333
50	12733.9666666667
51	30833.0666666667
52	-28180.3
53	-8142.9
54	12834
55	89562.3
56	23421.8333333333
57	2060.03333333334
58	17169.6
59	63947.6
60	21209.5666666667
61	107192.533333333
62	8247.2
63	16732.5
64	10753.3
65	101604.166666667
66	108054.266666667
67	40991.8666666667
68	63829.6
69	-12001.1
70	-12692.1666666667
71	-16777.5
72	-501.366666666665
73	62294.4333333333
74	4056.66666666667
75	13735.8333333333
76	981.900000000001
77	11583.5
78	11207.3
79	3480.93333333333
80	68536
81	27267.6
82	50060.4
83	13890.8
84	43278.7
85	-17996.0333333333
86	7206.53333333333
87	4049.63333333334
88	16135.3
89	-17515.1
90	-14816.3
91	-23160.6666666667
92	69210
93	7050.5
94	59335.2
95	52638.0333333333
96	150026.9
97	-6440.56666666667
98	94300.9333333333
99	74278.4333333333
100	28815.3666666667
101	105449.366666667
102	17609.0666666667
103	37584.8
104	220469.766666667
105	206051.2
106	19099.7
107	-4917.1
108	3542.16666666667
109	8971.06666666667
110	61557.7
111	18313.6
112	28223.2
113	72828.2666666667
114	-16822.8
115	-38915.2333333333
116	55838.7
117	116504
118	41666.7
119	60617.9
120	48437.1
121	41546.8
122	-8374.3
123	76409.4333333333
124	129473
125	65068.8
126	2657.2
127	139287.6
128	8325.33333333334
129	60414.5
130	52512.2333333333
131	52629.3
132	4429.36666666667
133	63791.6
134	109124.7
135	110643.333333333
136	-22281.2333333333
137	43935.9666666667
138	50142
139	24803.3
140	122649.6
141	170256.9
142	66145.2
143	101535.5
144	75642.3
145	24154.5666666667
146	-20854.8
147	4452.53333333333
148	13419.6
149	19542.8
150	20046.9333333333
151	51881.3666666667
152	24927.8333333333
153	21146.5
154	9506.3
155	-14222.7
156	169887.833333333
157	179309.9
158	150832.966666667
159	232082.366666667
160	85428.4333333333
161	-17542.8
162	50102.9
163	2468.93333333333
164	13593.7666666667
165	68304.1333333333
166	22188.4
167	80285.3333333333
168	-4193.06666666667
169	62656.8
170	-6844
171	32361.2333333333
172	93396.9333333333
173	44894.5
174	45302.9
175	19770.6333333333
176	-18829.3
177	24321.3333333333
178	24105.5
179	126757.6
180	104354.8
181	130325.3
182	-14442.4
183	-36573.4666666667
184	40121.5
185	5032.5
186	10880.1
187	92357.3333333333
188	25848.9333333333
189	45748.1
190	74219.5
191	-19918.1333333333
192	13899.7333333333
193	1324.73333333334
194	25708
195	32698.9333333333
196	7603.6
197	33890.3333333333
198	51865.8666666667
199	24745.6
200	88502.5333333333
201	22954.8
202	71363.4333333333
203	-12310.0666666667
204	640.933333333334
205	43813.0666666667
206	38461.7
207	49366.4
208	28051.7
209	-7796.16666666667
210	-31502.2666666667
211	-9110.93333333333
212	64536.8
213	-23166.8
214	24767.3
215	22115.2
216	35998.8
217	69489.7666666667
218	10199.9
219	10243.3333333333
220	163822.4
221	19992.1333333333
222	-38682.2333333333
223	82212.8
224	3233.9
225	212961.7
226	45146.8
227	18435.8666666667
228	107736
229	41013.7666666667
230	-15030.7666666667
231	155.900000000001
232	45424.1333333333
233	108880.933333333
234	632.399999999998
235	38641.4666666667
236	23998.5
237	4283.86666666667
238	14214.6333333333
239	17744.8
240	78732.4
241	29387.6333333333
242	43780.9
243	59697.0666666667
244	30860.5
245	853.099999999999
246	31547.3
247	29931.8666666667
248	8633.1
249	2499.1
250	31003.3666666667
251	125427.2
252	-13875.5
253	62940.7
254	7849.73333333334
255	2678.7
256	18395.1
257	31803.7
258	41008.8333333333
259	22592.1
260	-599.633333333331
261	12702.6333333333
262	129093.733333333
263	-4182.06666666667
264	-8670.56666666667
265	65337.1666666667
266	-10223
267	86920.8333333333
268	112712
269	49502.8
270	30917.6
271	43452.5666666667
272	89892
273	21705.7
274	-13850.1333333333
275	111324.3
276	59824.2666666667
277	25248.5
278	-22842.1333333333
279	31862.4
280	-9261.33333333334
281	27851.1
282	39560.8
283	80558.1
284	107990.4
285	111842.433333333
286	64455.3666666667
287	52809.8666666667
288	-51193.9
289	132400.8
290	77953.9
291	16627.3333333333
292	21847.6
293	103079.033333333
294	3370.56666666667
295	30245.7333333333
296	-12191.3
297	-19070.1666666667
298	-1069.86666666666
299	1572.5
300	-78743.9
301	64815.5666666667
302	32667.5
303	219514.4
304	138103.066666667
305	55261.8333333333
306	29952.9333333333
307	26603.3333333333
308	26485.3
309	20594.9333333333
310	30642.8
311	47742.4
312	21592
313	2786.13333333333
314	145518
315	9019.33333333333
316	42881.2
317	-1028.1
318	17867.7333333333
319	22436.2333333333
320	-2085.36666666666
321	24733.3333333333
322	-33979.1
323	30211.0333333333
324	68458.6666666667
325	61284.1
326	-34259.7666666667
327	62805.6333333333
328	53118.8333333333
329	33347.3
330	13646.8
331	11709.6333333333
332	356709.2
333	-53869.65
334	-18796.5
335	32908.5333333333
336	-68923.9
337	-9953.76666666667
338	11757.2
339	138028.8
340	131204.1
341	45965.2
342	57646.9666666667
343	4337.06666666667
344	25832.8
345	24322.6333333333
346	8593.5
347	33357.4666666667
348	15391.4333333333
349	-5552.36666666667
350	-4676.3
351	57795.9
352	-38529.9666666667
353	-27707.3333333333
354	8862.43333333333
355	75719.7
356	-35496.5
357	11432.8
358	65267.3
359	-47113.0666666667
360	61067.6
361	-32491.8666666667
362	17460.3
363	88827.8666666667
364	9459.3
365	15647.3
366	108811.2
367	82904.8
368	13563.6333333333
369	25464
370	15310.2166666667
371	-783.5
372	126279.733333333
373	4580.93333333333
374	-22479.6
375	7699.73333333334
376	5006.4
377	286872
378	86471.3333333333
379	-3911.06666666667
380	123092.8
381	24882.1333333333
382	15443.6
383	25519.9
384	54620.9
385	145223.066666667
386	-14360.6666666667
387	-5361.2
388	39004
389	-32602.7666666667
390	73165.4666666667
391	76916.2333333333
392	133326.666666667
393	1578.8
394	148.800000000003
395	135472.1
396	57400.9666666667
397	19187.9666666667
398	22290.1333333333
399	107686.933333333
400	-2166.96666666667
401	-60016.6666666667
402	-12871.4
403	105678.833333333
404	-26687.5666666667
405	22941.7
406	-7626.93333333333
407	60748.8
408	80661.8666666667
409	52761.5
410	17459.2333333333
411	46362.2666666667
412	67436.2666666667
413	45681.4333333333
414	36354.2666666667
415	99414.7666666667
416	42250.4
417	-42343.7333333333
418	-14969.0666666667
419	56142
420	50052.8
421	675.200000000001
422	64216.4333333333
423	43558.0333333333
424	48682.4
425	-720.766666666666
426	53356.1
427	45722.3666666667
428	32585.7333333333
429	29497.5
430	26062.3
431	60565.9
432	59782.2333333333
433	76382.4
434	33703.4666666667
435	37444.9
436	47057.6
437	52973.3
438	7467.3
439	97068.1666666667
440	80660.1333333333
441	67067.9666666667
442	16542.2666666667
443	-38755.8
444	18780.4
445	-10203.5666666667
446	136973.7
447	57942.8
448	322300.033333333
449	91555.7
450	80977.0666666667
451	-45656.1
452	42810.2666666667
453	-59627.2666666667
454	40874.9666666667
455	26310.8333333333
456	67847.0333333333
457	33034.9333333333
458	66897.9
459	-6292.83333333333
460	5285.33333333333
461	85320.5
462	29941.5
463	48530
464	41635.1666666667
465	-66260.4
466	-12393.2
467	-3225.3
468	214499.6
469	16065.4666666667
470	134511.733333333
471	101744.033333333
472	34902.6666666667
473	-10924.2666666667
474	46541.3
475	98395.8
476	37499.1666666667
477	36516
478	18890
479	41882.2333333333
480	3187.60000000001
481	162252.9
482	16311.8666666667
483	86282.8
484	-31217.1
485	-24385.3
486	24228.6666666667
487	113876.9
488	-52279.2166666667
489	15175.9
490	86694
491	44444.5333333333
492	22761.5666666667
493	4955.93333333333
494	-19314.4
495	-53926.9
496	77815.6
497	56682.2333333333
498	4893.2
499	57238.3666666667
500	43671.5
501	113003.633333333
502	1545.63333333333
503	15642.9333333333
504	31095.6
505	55062.1
506	47658.5333333333
507	-45547.6
508	75259.0333333333
509	22090.5666666667
510	87008
511	439.166666666664
512	86977.3
513	3975.73333333334
514	35782.1
515	-5887.46666666667
516	5230.36666666667
517	65154.5666666667
518	-12789.7666666667
519	45229.0666666667
520	-5935.03333333334
521	36016
522	100014.1
523	1929.33333333333
524	4935.5
525	16374.5333333333
526	194103.366666667
527	57583.9
528	-965.399999999994
529	165987.9
530	56453.4333333333
531	39786.8333333333
532	-1248.5
533	58528.9
534	-36101.7333333333
535	-4568.8
536	4349.7
537	31072.2
538	9675.2
539	14015.8666666667
540	79862.4333333333
541	-21227.7
542	-7825.76666666666
543	-17794.6333333333
544	44563.7666666667
545	54132.2666666667
546	74051.7
547	10926.9
548	21267.2333333333
549	20650.8
550	-25835.7
551	-10090.1
552	44480.8
553	1058.4
554	-1144.53333333333
555	-44007.3666666667
556	151899.466666667
557	102151.7
558	85885.4
559	9792.63333333334
560	-57618.0333333333
561	-14757.5666666667
562	60528.1
563	102513.1
564	118463.866666667
565	42624.4
566	124854.166666667
567	36259.3
568	-8987.1
569	67741.7
570	1534.66666666667
571	76636.3
572	173486.4
573	-18126.4
574	10017.7
575	-6920.4
576	89585.7333333333
577	8168
578	-45857.7666666667
579	118206.133333333
580	39560.1
581	17134.4
582	48347.4666666667
583	62132.3
584	119926
585	-5499.73333333334
586	23456.6333333333
587	62040.5333333333
588	-549.433333333334
589	77174.8
590	-54618.3666666667
591	49320
592	5537.1
593	71862.2666666667
594	46178.8333333333
595	83.6999999999971
596	4296.3
597	35124.6666666667
598	27215.2
599	14437.7333333333
600	94373.2333333333
601	89152.5
602	81628.5333333333
603	6742.03333333333
604	23574.4
605	38107.7
606	11573.6
607	79171.7666666667
608	180401.066666667
609	41260.5
610	158271.533333333
611	-17254.7666666667
612	56225.2
613	9536.96666666667
614	-13715.7333333333
615	29167.2
616	56569.7333333333
617	42425.1666666667
618	44844.2666666667
619	31236.1
620	76554.5
621	72032.8
622	28608.4
623	-86832.8
624	-14337.2
625	49151.6
626	47814.9
627	61729.7
628	57089.3333333333
629	7750.4
630	51253.1
631	-5285.86666666667
632	110421.3
633	66560.3
634	159455.766666667
635	43004.3
636	25582.1666666667
637	17354.9
638	-11613.1666666667
639	26274.0333333333
640	-38732.3666666667
641	102501.5
642	-10179.4666666667
643	-5064.5
644	84924.4
645	-50555.6666666667
646	60066.3
647	4032.3
648	186634
649	90222.6666666667
650	29085.2
651	792.300000000001
652	18840.2666666667
653	39323.7333333333
654	28180.5
655	19555.1
656	33503.7333333333
657	-2384.89999999999
658	40899.2
659	7328.7
660	155614.933333333
661	-30112.5666666667
662	139260.266666667
663	-33266.3666666667
664	18945.6333333333
665	-24869.6
666	26984.6666666667
667	2969.33333333333
668	23399.3
669	-6374
670	23203.0666666667
671	71783.5666666667
672	19968.9
673	33126.9
674	-8209.73333333333
675	-6473.1
676	66395.2333333333
677	31211.7
678	158798.433333333
679	4583.86666666667
680	48207.7333333333
681	162921.766666667
682	-2953.5
683	-25666.5
684	43551.6
685	30678.4
686	-18616.8
687	18768.7
688	37816.5333333333
689	-3582.43333333333
690	61433.3333333333
691	11999.2
692	57853.2333333333
693	41653.9
694	40317.5
695	69246.5333333333
696	10467.1
697	36116.8
698	10959.1
699	-32712.1333333333
700	11061.1
701	225189.6
702	3222.53333333333
703	61713.1
704	8167.2
705	-31819.2
706	-17495.4333333333
707	287366.966666667
708	-9237
709	9845.06666666667
710	72290.5
711	-1941.23333333333
712	61709.7
713	27845.9
714	13500.6666666667
715	-45429.3333333333
716	67674.3
717	31826.6666666667
718	82134
719	69797.9666666667
720	37959.7333333333
721	102845.3
722	86990
723	99822.5
724	-28908.8666666667
725	7009.03333333334
726	42460.5
727	28532
728	111538.4
729	-9264.26666666666
730	22428.6666666667
731	-380.5
732	93061.7333333333
733	-15173.7
734	125875.333333333
735	37627.6
736	18697.7
737	30483.6
738	26935.1666666667
739	43822.8
740	-300.166666666668
741	73373.0666666667
742	-25005.2333333333
743	29696.5666666667
744	32085.3
745	106091.9
746	26386.5
747	37405.4333333333
748	-3470.8
749	123692.933333333
750	92559.5
751	7616.29999999999
752	21187.1
753	58237.4666666667
754	37138.3
755	91603.9666666667
756	55152.3666666667
757	5770.8
758	-10481.1
759	-8201.2
760	13298.9333333333
761	-2533.06666666667
762	38998.3
763	78420.9
764	46656.3
765	33277.8666666667
766	68454.6666666667
767	22894.8
768	67059.2
769	75521.1
770	-15507.7
771	-36424.5666666667
772	-24461.3
773	136434.533333333
774	-61006.9
775	53588.8333333333
776	4397.6
777	60694.6666666667
778	130987.433333333
779	3901.16666666667
780	133453.6
781	-11482.8
782	33019.2
783	-44362.3666666667
784	51929.5666666667
785	35299.7333333333
786	55230.4
787	14922.0333333333
788	16736.7666666667
789	70823.7333333333
790	-51095.2
791	48794.3
792	70230.5
793	-45573.6
794	-16266.3
795	15022
796	46896.1333333333
797	70914.3
798	-7582.3
799	20141.5
800	31060.1666666667
801	1689.5
802	-19651.6
803	55831.3333333333
804	1987.6
805	149171.1
806	69640.3
807	100374.8
808	117333.366666667
809	84712.5
810	4094.4
811	-6040.8
812	74124.0333333333
813	11230.6333333333
814	28802.1333333333
815	-10410.6666666667
816	31488.5
817	35705.9
818	51452
819	-17973.5
820	31538.5333333333
821	56485.0666666667
822	-1528.9
823	67064.7666666667
824	33410
825	61017.0666666667
826	-12002.1333333333
827	8342
828	58314.6333333333
829	-47080.1333333333
830	5687.03333333333
831	75327.2333333333
832	2128.2
833	77435.4333333333
834	142082.5
835	12499.7
836	63021.2
837	42562.1333333333
838	-13918.9666666667
839	15187.3
840	-32682.4666666667
841	11741.5
842	52763.3333333333
843	-7530.5
844	94129.2
845	18916.5
846	15361.6
847	101354.233333333
848	11772.6666666667
849	74252.1
850	33940.7
851	2714
852	-22183.6333333333
853	18096.9
854	-74552.1666666667
855	7726
856	236733.2
857	73428.5
858	28494
859	202834.8
860	41382.4
861	38543.5
862	37466.8
863	52807.6
864	60569.6333333333
865	82998.9333333333
866	23996.4
867	215585.433333333
868	-14870.5
869	75465.3333333333
870	-70517.2
871	84439.6
872	24529.3666666667
873	28930.8
874	17847.5
875	15792.1333333333
876	8166.3
877	-69631.1666666667
878	24993.6333333333
879	69809.8666666667
880	16391.8333333333
881	146301.6
882	75097.9
883	22793.6
884	35815.2
885	61501.6
886	3291.5
887	70404.8
888	55047.5
889	118142.5
890	-3376
891	12594.7
892	61879.5
893	35115.6
894	27093.2
895	40287.7
896	70597.4333333333
897	20774.4
898	35583.6
899	117357.866666667
900	74735.2
901	32678.2666666667
902	13533.7
903	33821.9
904	85355.3666666667
905	21645.4333333333
906	80685.3666666667
907	-17038.8
908	481482.933333333
909	145589.9
910	55300.8
911	19870.2333333333
912	56924
913	-41431.0666666667
914	12135.1666666667
915	16785.8666666667
916	24422.4
917	31948.9333333333
918	-62488.5666666667
919	52916.7666666667
920	37504.1333333333
921	26789.8666666667
922	37735.6
923	15203.2
924	53947.6
925	142158.533333333
926	72258.8
927	15405.6
928	77672.5
929	79826.5333333333
930	-800.76666666667
931	66659.5333333333
932	108753.3
933	164701.833333333
934	77134.8333333333
935	67838
936	-3779.23333333334
937	34629.2
938	4795.2
939	17984.8
940	29325.4666666667
941	15679.4666666667
942	58970.4
943	-5713.5
944	42199.0666666667
945	23964.4
946	22602.3
947	98423.8666666667
948	56224.9
949	-25106.8
950	93725.7666666667
951	40068.8
952	-5494.3
953	213897.1
954	66068
955	-17719.1666666667
956	49020
957	20514.3
958	-29580
959	-70586.9666666667
960	72583.6
961	38006.7333333333
962	95971.3333333333
963	66808.7
964	8678.3
965	43857.8333333333
966	-5282.5
967	95379.6333333333
968	28610.5
969	56270.8333333333
970	-9023.2
971	-40219.6666666667
972	34207.1
973	19970.8333333333
974	-3676.16666666667
975	33042.3
976	-1572.66666666666
977	19059.9333333333
978	166434.8
979	56987.9666666667
980	8629.93333333333
981	-8547.96666666667
982	24638.9
983	39581.9
984	117965.3
985	53727.3666666667
986	36163.2
987	14250.1333333333
988	161147.433333333
989	22355.3333333333
990	38740.6333333333
991	72164.1
992	4336.23333333333
993	8389.33333333333
994	53503.3
995	57153.6
996	36608.5666666667
997	68081.3333333333
998	5463.76666666667
999	37071.1
1000	98161.7333333333
