# Supplementary material for: Chromosome Copy Number Variation and Control in the Ciliate Chilodonella uncinata
Source: PLoS One. 2013 Feb 20;8(2):e56413. doi: 10.1371/journal.pone.0056413 (PMC3577910; doi:10.1371/journal.pone.0056413)
Supplement: Dataset S1 — Chromosome copy numbers from the experimental and simulated cell lines of Dataset of Chilodonella uncinata . dataset.zip is a compressed file. exp_data.csv contains the experimental data derived from qPCR analyses (Cell.line = original cell line; Time = time point of the DNA extraction; DNA.extract = DNA extract replicate; Gene = macronuclear chromosome; CNPC = copy number of the macronuclear chromosome per cell). The remainder of the CSV files are from the simulations. Each CSV file contains data on 1000 simulations where the change in variance from initial to final for each simulation is stored under column ‘x’. See _readme.txt in the compressed file dataset.zip for documentation of the file names. (ZIP) [file pone.0056413.s002.zip › dataset_S1/EF_omega8.csv]

	x
1	91257.6
2	38992.6666666667
3	9974.8
4	14207.6
5	-5417.6
6	3396.8
7	-29696.8
8	138933.166666667
9	7897.5
10	172306.1
11	92258.1333333333
12	-32817.6666666667
13	66818.8
14	150804.3
15	4772.5
16	240.700000000001
17	73944.5
18	7481.16666666667
19	357960.3
20	62679.7
21	8266.53333333333
22	42453.6
23	10569.1
24	62302.9
25	15140.6333333333
26	9722.4
27	48637.8666666667
28	61595.9
29	-18926.4
30	28366.7666666667
31	33127.6333333333
32	-1922
33	71683.8333333333
34	92708.2666666667
35	10031.7
36	-24994.8
37	185657.7
38	20180.9
39	68315.4666666667
40	1319.6
41	10211.6
42	43857.3
43	22128.4
44	154.099999999999
45	27189.1
46	46892
47	6189.06666666667
48	48407.1
49	169958.766666667
50	12549.3666666667
51	51609.6
52	133920.166666667
53	18776.7
54	-48731.6333333333
55	-1758.56666666667
56	17796.0333333333
57	22498.2666666667
58	-307.03333333334
59	-21184.7666666667
60	67309.2
61	92473.2
62	38334.4333333333
63	105811.9
64	422.800000000003
65	57253.4333333333
66	-7405.86666666665
67	-5317.96666666667
68	50389.7333333333
69	-46592.4666666667
70	13681.6
71	30449.5
72	7802.8
73	18749.7666666667
74	41532.1333333333
75	17006.6333333333
76	83540.4333333333
77	-41892.3
78	10215.5
79	30140.5
80	-17342.5
81	-5402.63333333333
82	51958.7
83	28057.5
84	62206.1
85	15880.1333333333
86	3949.6
87	63866.7
88	61418.7
89	120265.1
90	22473.4333333333
91	59656.5
92	24980.4
93	22384.1333333333
94	108049.6
95	103162.9
96	1650.8
97	21118.1333333333
98	-11144
99	30381.6
100	4868.40000000001
101	79324.2666666667
102	10489.5
103	14600.4
104	31599.6
105	46041.1666666667
106	71604.9
107	-1585.86666666666
108	19271.6
109	124076.8
110	32693.0333333333
111	34073.3333333333
112	40738.4333333333
113	2230.53333333333
114	-44586.5
115	91028.7
116	60178
117	46689.6
118	66815.9
119	34839.2
120	69187.3333333333
121	40237.8333333333
122	242928.8
123	135215.1
124	40843.9
125	-16171.6333333333
126	-2564.93333333333
127	82724
128	30473.5
129	27093.6
130	-11673.0666666667
131	16588.4
132	102488.433333333
133	164574.533333333
134	51968.6333333333
135	9636.36666666667
136	-340.96666666666
137	55587.0666666667
138	28968.6333333333
139	76803.1
140	11256.5
141	59644.7
142	2713.63333333333
143	135229.1
144	-2822.76666666667
145	1201.7
146	-21491.2666666667
147	20803.4333333333
148	-24074.6333333333
149	8076.73333333333
150	18052.7
151	-4748.8
152	18664.4333333333
153	-1106.9
154	39966.3
155	20272.4
156	30688.7666666667
157	64652.2666666667
158	11296.4
159	-1935.2
160	6358
161	23530.8333333333
162	76424.5333333333
163	28228.5
164	-35357.4666666667
165	29634.4
166	168512.3
167	15738.4333333333
168	187834.8
169	-10390.9
170	61559.3
171	-86736.5666666667
172	22193.1666666667
173	3447.86666666667
174	-1620.76666666666
175	51443.7666666667
176	2850.7
177	-55799.7
178	46703.2
179	44794.1
180	21558.6666666667
181	77046
182	29712.1333333333
183	14121.9
184	119594.933333333
185	92886.5
186	43009.0333333333
187	82095.4333333333
188	-7505.6
189	27004.8
190	5936.8
191	8628.8
192	86270.1666666667
193	9063.9
194	84156.2
195	11591.1
196	57949.2
197	65189.8666666667
198	-9621.6
199	17843.3
200	-17419.4333333333
201	17890.8
202	44893.5
203	47358.5333333333
204	61435.9666666667
205	50785.7
206	18679.7333333333
207	161130.1
208	42799.6
209	125907.3
210	65458.3
211	86649.3666666667
212	32010.1
213	-2437.9
214	1948.8
215	-9041.2
216	18935.3333333333
217	5893.1
218	126880.4
219	-10095.5666666667
220	162508.433333333
221	53398.6666666667
222	114912.1
223	525.900000000001
224	6356.1
225	-9551.2
226	126379.2
227	33346.9
228	50165.5
229	-10652.6666666667
230	22840.2666666667
231	41958.9666666667
232	41104.6666666667
233	79820
234	1709.76666666666
235	46701.6
236	-40165.3666666667
237	-8112.83333333333
238	33218.5
239	15002.4
240	47572.6666666667
241	77185.6
242	10342.9
243	87332.9333333333
244	114729.833333333
245	-22498.1333333333
246	160621.766666667
247	8736.1
248	211481.333333333
249	7408.66666666667
250	269934.4
251	154976.7
252	6818.8
253	130532.4
254	-19715.2
255	4124.16666666667
256	149223.9
257	85077.3666666667
258	-9130.8
259	94473.1666666667
260	15540
261	68928.3666666667
262	38277.4666666667
263	18053.4333333333
264	60840
265	-29663.9
266	-4954.53333333333
267	35197.4333333333
268	28672.5
269	93771.8666666667
270	45602.1
271	-25173.0666666667
272	31448.5
273	15569.6
274	92782.3666666667
275	4635.6
276	-47988.3666666667
277	-11700.4
278	6866
279	137151.833333333
280	45756.6666666667
281	31378.5333333333
282	44099.5
283	7067.5
284	-24972.8333333333
285	88740.1
286	34607.4666666667
287	6001.5
288	-24287.1
289	23851.3
290	43641.6
291	-34974.4333333333
292	31607.3333333333
293	-78003.6
294	28289.2
295	44594.9
296	34967.1
297	50782.4333333333
298	24799.1
299	45492.7
300	84985.7333333333
301	57346
302	5813.53333333334
303	4724.7
304	-73488.2666666667
305	38743.6
306	-34472.3666666667
307	78297.9
308	1331.43333333333
309	107627.7
310	10697.7
311	31357.6
312	50239.3333333333
313	59700.3666666667
314	28169.2
315	79774.2666666667
316	10941.2
317	86538.5333333333
318	81088
319	20425.6
320	15506.5666666667
321	45977.8333333333
322	-8330.7
323	8659.1
324	38796.8
325	82896.4333333333
326	15658.9
327	45978.9
328	23763.0666666667
329	50045.6
330	21109.7
331	25147.3666666667
332	20290.2333333333
333	-14781.0666666667
334	25485.7333333333
335	82086.8333333333
336	175791.3
337	-2992.13333333333
338	58835.6333333333
339	-14529.6
340	14119.5
341	50922
342	-8245.2
343	-9653.46666666667
344	56055.2
345	8707.3
346	25047.7
347	24130.9
348	35153.6
349	-17063.6
350	32215.5
351	19715.9666666667
352	61351.2
353	26036.4
354	-6076.1
355	67022.3333333333
356	86289.5
357	201913.2
358	98366.8
359	71249.8666666667
360	35317.7
361	28566.1
362	13196.1333333333
363	634.399999999998
364	-19470.5
365	41593.7
366	23432.9
367	108405.333333333
368	-6937.73333333334
369	-13858.4333333333
370	81513.5666666667
371	54420.8
372	4137.6
373	93880.9
374	67615.2
375	61406.5333333333
376	66523.2
377	4591.76666666667
378	187875.833333333
379	112006.4
380	4750.4
381	20735.3666666667
382	35466.8
383	62988.6666666667
384	54150.1666666667
385	27711.5
386	15272.5
387	-34522.6
388	23993.2
389	106565.066666667
390	57779.2
391	5017.7
392	-102.666666666672
393	-1237.46666666667
394	7525.3
395	15191.8666666667
396	69019.3333333333
397	52078.1
398	58789.5666666667
399	-2112.8
400	-16138.8
401	-3368.89999999999
402	7583.43333333333
403	88637.9
404	89097.9666666667
405	-11602.1666666667
406	-26840.7666666667
407	-13126.1
408	27806.7
409	-9524.90000000001
410	117136.433333333
411	64806.8
412	-19896
413	120.166666666664
414	52220.8
415	17727.7
416	-6121.6
417	23281.7333333333
418	14725.6333333333
419	-18510
420	8435.1
421	35232.1
422	57791.2
423	110960.1
424	66803.3
425	-24466
426	14938.4
427	49050.2333333333
428	64304.1333333333
429	33521.3
430	3003.2
431	-19165.2
432	21383.6
433	48163.3666666667
434	2751.56666666667
435	19401.5666666667
436	23469.0666666667
437	-22598.6333333333
438	-30197.2666666667
439	-28311.1666666667
440	17355.3333333333
441	115773.633333333
442	29245.2
443	44011.1666666667
444	85630.4
445	88728.6666666667
446	29050.4333333333
447	37990.3
448	6915.73333333334
449	26438.6666666667
450	30628.9666666667
451	64413.7333333333
452	111207.1
453	-3998.8
454	11307.9666666667
455	-10027.1
456	13733.6
457	44953.1
458	47266.3
459	-559.200000000004
460	9821.2
461	117708.933333333
462	-16849.3666666667
463	-10284.8
464	12548.4
465	27865.0333333333
466	50865.0333333333
467	8002
468	-10184.4
469	79958.6666666667
470	96547.3
471	166857.433333333
472	4794.13333333334
473	-12066.9333333333
474	15339.6
475	59481.3333333333
476	67497.1
477	-8281.06666666667
478	27759.3333333333
479	-8967.76666666667
480	15204.3
481	25014.6333333333
482	-11827.2
483	42488.5333333333
484	-17997.4
485	46096.5333333333
486	169955.866666667
487	119387.7
488	118911.6
489	77868.3
490	48990.9
491	19300.2666666667
492	13646.7
493	61687.1
494	69532.1333333333
495	23359.7666666667
496	33022.5
497	46264.8
498	-61956.0666666667
499	-8115.20000000001
500	-1880.66666666666
501	135929.333333333
502	82622.2666666667
503	99651.3333333333
504	-68049.7666666667
505	-31170.2666666667
506	21755.1
507	8719.1
508	-12294.7
509	39700.4
510	-5981.36666666667
511	45089.2
512	35240.8
513	82406.2666666667
514	54137.9
515	59535.2
516	8468.43333333333
517	449.299999999999
518	71749.2
519	4786.3
520	-4930.5
521	2704.93333333333
522	27096.5
523	58545.1
524	-8046.8
525	101598.9
526	37070.6666666667
527	85450.4
528	8673.33333333333
529	19314.2333333333
530	27027.1666666667
531	-1985.5
532	2697.6
533	6340.13333333333
534	-1273.6
535	37677.5
536	-32540.5666666667
537	42423.7333333333
538	11357.6333333333
539	3613.86666666667
540	90811.1
541	-83519.8666666667
542	-11792.6333333333
543	68933.2
544	20293.6
545	-2289.2
546	38137.3333333333
547	19223.7333333333
548	48115.3
549	19366.8
550	17184.9333333333
551	97842.1666666667
552	121508.533333333
553	-12269.2
554	81524.5666666667
555	983.899999999994
556	-9434.7
557	11311.5666666667
558	79030.7
559	106108.7
560	-13300.8333333333
561	42947.8666666667
562	13835.1666666667
563	761.033333333333
564	34172.8333333333
565	176193.6
566	-3002.93333333333
567	18615.7333333333
568	136573.7
569	72104
570	127037.566666667
571	15002.2333333333
572	13075.3333333333
573	1120.8
574	-44305.0666666667
575	471378.766666667
576	-25763.2
577	16205.5
578	11568.8
579	90286.7
580	-4182.7
581	132060.266666667
582	-15365.9666666667
583	12235.3
584	11214.9
585	6643.83333333333
586	-12961.3666666667
587	-2969.2
588	-14852.8
589	165749.433333333
590	33641.2
591	14515.2
592	45298.5666666667
593	952.933333333332
594	12263.2
595	53336.5
596	-5565.9
597	-18766.3
598	55105.9
599	45411.2
600	64378
601	22630
602	16980.8
603	4035.43333333333
604	21838.2666666667
605	124602.033333333
606	136089.2
607	-17510.6666666667
608	69595.3
609	108780.366666667
610	16345.4333333333
611	-21204.9666666667
612	133380.4
613	15697.8666666667
614	47680.1333333333
615	-16147.2
616	939.899999999998
617	17986.5
618	-1669.65000000002
619	2413.36666666666
620	21853.2
621	-3907.76666666667
622	62729.0333333333
623	-22482.7
624	-3101.83333333334
625	55883.3
626	55831.8666666667
627	-32904.4666666667
628	-18696.2666666667
629	-25743.2
630	25475.7333333333
631	-1005.96666666667
632	-1041.2
633	23516.7
634	15906.2333333333
635	21753.2
636	2691.36666666667
637	111803.033333333
638	43632.1
639	15453.3
640	72492.7
641	20010.1333333333
642	7857.6
643	62732
644	60413.9666666667
645	-55165.1
646	37420
647	60680.1333333333
648	48114.6666666667
649	1352.96666666667
650	33332.2666666667
651	30758.8
652	-23960.1666666667
653	-8024.96666666667
654	-44078.6833333333
655	77800.5
656	3383.03333333333
657	80709.1666666667
658	84224.1
659	5904.13333333333
660	73032.6333333333
661	32448.5
662	-7247.7
663	57488
664	91464.4
665	30850.3
666	170070.9
667	80137.5
668	30100.4
669	-1036.26666666667
670	1368
671	36599.2
672	19536
673	35817.0333333333
674	21024.1
675	24150.7
676	23870.7
677	-20427.2
678	-15628.8333333333
679	-19029.3333333333
680	30455.1
681	31062.7666666667
682	45036.5
683	23972.8
684	37650.8
685	-10332.2666666667
686	31122.4
687	99738
688	30414.3666666667
689	121058.933333333
690	12335.0666666667
691	46959.7666666667
692	152661.6
693	54543.4666666667
694	15137.3333333333
695	141811.333333333
696	37525.5666666667
697	15054.9
698	82682.8333333333
699	-66892.8
700	-17966.5
701	42544
702	2394.23333333333
703	-10274.9333333333
704	27013.1
705	10748.4
706	22458.4333333333
707	13333.9
708	53339.3
709	57442.5666666667
710	-49784.4
711	-803.900000000001
712	125210.9
713	32863.6333333333
714	19331.3
715	-10548.2666666667
716	-3954.7
717	12398.1333333333
718	22086
719	29672.9333333333
720	29327.3
721	21901.4333333333
722	38783.9
723	-4167.73333333333
724	93894.4
725	4325.73333333333
726	163203.433333333
727	9696
728	-1964.26666666667
729	14395.9666666667
730	20921.6333333333
731	113389.233333333
732	18309.9666666667
733	26845.7333333333
734	98468.7666666667
735	99425.5
736	-44505.5
737	13983.2
738	115374.766666667
739	-28589.6666666667
740	33606.4
741	48256
742	55304
743	32508.2666666667
744	184105.9
745	-1159.23333333333
746	42451.8666666667
747	39261.9
748	143975.6
749	16355.3333333333
750	139093.233333333
751	-17090.2666666667
752	89729.4333333333
753	193925.5
754	-3767.96666666666
755	40200.1333333333
756	21009.4333333333
757	-2114
758	110536.633333333
759	72639.2
760	11297.9
761	13189.5
762	50797.3
763	-4136.7
764	48888.1666666667
765	-10372.8
766	27303.9
767	45625.8666666667
768	47045.2
769	54303.4666666667
770	-12481.1666666667
771	-17163.5
772	10943.7
773	70112.4
774	73418.4
775	14863.1666666667
776	14954.9666666667
777	-8821.83333333334
778	63453.6
779	11381.0666666667
780	57755.9666666667
781	3505.6
782	9253.2
783	22885.3333333333
784	67751.8333333333
785	-51730.6666666667
786	27327.8333333333
787	-16084.9333333333
788	117174.7
789	30742.6666666667
790	-4634.10000000001
791	62002.5666666667
792	34684.9333333333
793	59247.1
794	-1006.7
795	72693.7666666667
796	111417.6
797	63534.3
798	-54667.5
799	-17251.4333333333
800	18846.9
801	66978.4333333333
802	50802.6666666667
803	22373.8333333333
804	21674.4
805	47910.3
806	-3164.8
807	65861.6
808	61608.5333333333
809	-11758.4
810	64121.9666666667
811	64512
812	40827.6
813	26376
814	42803.2
815	177790.9
816	1251.16666666667
817	67951.3
818	16864.3
819	4143.59999999999
820	185641.2
821	47176.6
822	69275.8333333333
823	-11659.7
824	65808.7
825	-18670.5
826	14329.8333333333
827	150658.9
828	74807.7333333333
829	11314.7666666667
830	-55702.1
831	11708.9333333333
832	-43356.2
833	677.5
834	119044.666666667
835	-55789.4666666667
836	126434.8
837	-7166
838	-1634.10000000001
839	116049.066666667
840	105636.3
841	132224.366666667
842	90582.2666666667
843	20161.6
844	78420.2333333333
845	90832.8
846	72685.6
847	46497.9666666667
848	110413.9
849	72541.6
850	54263.9
851	48852.5333333333
852	45705.3333333333
853	95442.7666666667
854	25768.7
855	75782.1
856	86776.9
857	11140.3
858	26935.7333333333
859	51187.8666666667
860	39607.4333333333
861	105561.6
862	148529.166666667
863	4559.83333333333
864	45158.8
865	31561.1
866	-2707.2
867	54310.8
868	77438.5
869	176221.3
870	66074.4
871	168753.2
872	-30943.7
873	96111.2
874	27040.6333333333
875	211420.9
876	123386.5
877	61355.4333333333
878	80952.7
879	1101.2
880	146622.266666667
881	146541.2
882	106557.1
883	104763.3
884	-15225.5
885	6978.39999999999
886	39956
887	30063.2
888	12027.3
889	93915.6
890	17615.8666666667
891	15693.8666666667
892	83190.2666666667
893	-6459.2
894	32160.6666666667
895	32160.5333333333
896	77539.1
897	-34757.7333333333
898	-30613.7333333333
899	-15154.3666666667
900	24734.2666666667
901	89328.3666666667
902	28404.5
903	34111.5
904	-543.233333333334
905	80285.3333333333
906	-5969.2
907	17624.3
908	-9468.93333333333
909	-37875.4666666667
910	20529.3
911	37430.2666666667
912	57903.5
913	34491.1
914	11772.7666666667
915	53639.3333333333
916	19357.4333333333
917	121917.7
918	19171.3
919	-14768.1
920	48332
921	-33096.3
922	-5301.2
923	86480.1333333333
924	61365.8666666667
925	-2761.1
926	-63010.6666666667
927	50668.1666666667
928	-5396.93333333333
929	63319.3
930	64011.9
931	52080.9
932	147815.366666667
933	20212.9333333333
934	2549.2
935	29900.3333333333
936	10522.4333333333
937	82108.4
938	-15161.2333333333
939	20632.9
940	22785.6
941	-21717.5666666667
942	16339.3333333333
943	95234.1333333333
944	-4201.5
945	-7333.6
946	5868.1
947	35284.8
948	110531.3
949	91706.7
950	86770.2333333334
951	29105.2
952	95281.4333333333
953	-1893.36666666667
954	69156.1
955	-361
956	38657.2
957	-16768.1
958	46893.5
959	-5590.8
960	10317.5333333333
961	-25468.4
962	-11152.6666666667
963	7716.8
964	211664.4
965	20569.6
966	-66631.8666666667
967	-12574.3666666667
968	105644.1
969	108926.7
970	36819.6
971	57375.9
972	66667.3333333333
973	35781.2333333333
974	5124.89999999999
975	17179.3333333333
976	33684.7
977	66668.1333333333
978	786
979	22514.7
980	49065.9666666667
981	56282
982	-29658.2666666667
983	-8141.89999999999
984	114553.133333333
985	-49447.8
986	87309.6
987	83328.0333333333
988	-18661.6
989	136210
990	-22744.2666666667
991	353.699999999997
992	61337.5
993	45141.9
994	21877.3333333333
995	57453.8666666667
996	19740.2666666667
997	12173.8666666667
998	-28229.2
999	37307.8666666667
1000	108038.933333333
