# Supplementary material for: Chromosome Copy Number Variation and Control in the Ciliate Chilodonella uncinata
Source: PLoS One. 2013 Feb 20;8(2):e56413. doi: 10.1371/journal.pone.0056413 (PMC3577910; doi:10.1371/journal.pone.0056413)
Supplement: Dataset S1 — Chromosome copy numbers from the experimental and simulated cell lines of Dataset of Chilodonella uncinata . dataset.zip is a compressed file. exp_data.csv contains the experimental data derived from qPCR analyses (Cell.line = original cell line; Time = time point of the DNA extraction; DNA.extract = DNA extract replicate; Gene = macronuclear chromosome; CNPC = copy number of the macronuclear chromosome per cell). The remainder of the CSV files are from the simulations. Each CSV file contains data on 1000 simulations where the change in variance from initial to final for each simulation is stored under column ‘x’. See _readme.txt in the compressed file dataset.zip for documentation of the file names. (ZIP) [file pone.0056413.s002.zip › dataset_S1/EF_omega9.5.csv]

	x
1	-27000.1333333333
2	14232
3	-17808.5333333333
4	-3688.7
5	92808.1666666667
6	-2218.4
7	8027.2
8	78994.3
9	30792.6666666667
10	175992.833333333
11	41439.1
12	-24610
13	29333.3666666667
14	116854
15	41408
16	8833.2
17	35949.9
18	53453.6
19	52112
20	46577.5666666667
21	12737.9
22	93577.5333333333
23	-32334.0666666667
24	-4917.16666666667
25	43206.5
26	1932.4
27	77524.8
28	-678.800000000003
29	-23095.6
30	-24434.3
31	64618.8
32	25343.1666666667
33	121275.333333333
34	27953.0666666667
35	51442.3
36	119734.766666667
37	19440.1
38	59300.4
39	2783.7
40	9849.2
41	57253.2
42	-40324.1
43	-7794.9
44	7939.5
45	22735.2
46	73178.4
47	60168.7
48	-18474.9
49	234293.966666667
50	-82323.3
51	89836.9
52	182498.666666667
53	80285.9666666667
54	19793.7
55	80288.5
56	18192.2666666667
57	47658.9
58	19498
59	36388.3
60	101087.466666667
61	-2680.13333333333
62	99641.9
63	11511.7
64	27827.1
65	25829.3333333333
66	-36123.8666666667
67	23253.6333333333
68	44618.9333333333
69	-14793.3
70	-9514
71	45153.6
72	-4441.6
73	25191.2
74	-16534.2666666667
75	21710.7666666667
76	52565.9
77	8598.53333333333
78	37981.4333333333
79	-4300.10000000001
80	48390.8
81	2295.63333333333
82	45237.3333333333
83	25083.0666666667
84	-29600.8
85	4815.96666666667
86	23559.2
87	5227.09999999999
88	7933.63333333333
89	178338.266666667
90	68490.2666666667
91	-32266.1333333333
92	14520.2666666667
93	139904.8
94	19010.9666666667
95	105274.133333333
96	-343.566666666666
97	4534.9
98	30906
99	23403.7333333333
100	25716.4333333333
101	25318.2666666667
102	39335.2
103	54222.4
104	59421.3
105	-16017.6333333333
106	137843.6
107	30374.3
108	-786.799999999999
109	-3122.8
110	732.033333333333
111	-5674.43333333333
112	144295.1
113	35378.8
114	115198.133333333
115	5387.33333333334
116	48129.8666666667
117	107238.166666667
118	-17732.9333333333
119	-62403.2666666667
120	16179.0666666667
121	-5390.36666666667
122	-871.733333333334
123	38999.0666666667
124	108478.133333333
125	-9128.23333333333
126	-17674.1
127	28004
128	38261.6
129	3587.43333333333
130	61810
131	57428.3666666667
132	27096.2333333333
133	95887.1
134	8418.36666666667
135	45680.8
136	-54358.4
137	10020.9
138	47732.0333333333
139	16950.7
140	8816.4
141	20216.7
142	75806.9333333333
143	31578.5
144	57326.7
145	31219.7
146	33091.4666666667
147	-12097.2
148	26295.6
149	75937.5
150	11426.5333333333
151	240233.2
152	54880.5
153	73874.4333333333
154	-2185.6
155	197698.9
156	25968.1
157	1788.83333333333
158	13922
159	29183.1666666667
160	23359.3333333333
161	13815.5
162	-2450.46666666667
163	150283.7
164	-77544.4666666667
165	54619.6
166	81373.1666666667
167	93126.5666666667
168	87908.5333333333
169	170061.033333333
170	125168.833333333
171	11450.5
172	130100.5
173	85902.5666666667
174	46230.3
175	102445.166666667
176	85193.9
177	68482.5333333333
178	46067.4666666667
179	129226.666666667
180	-6918.4
181	210014.4
182	15210.7
183	48585.4666666667
184	25447.9666666667
185	12014.5
186	-10089.0666666667
187	82104.6333333333
188	52369.7
189	-9807.86666666667
190	13118.7333333333
191	81128
192	14908.4
193	51339.4666666667
194	286310.433333333
195	48378.5666666667
196	12202.4
197	91066
198	-50661.4666666667
199	7851.73333333333
200	57635.0666666667
201	-7791.43333333333
202	41483.7333333333
203	23871.7333333333
204	73376.5666666667
205	26283.5
206	146054.133333333
207	67204.8
208	59238.6333333333
209	40884.1
210	-1729.3
211	42541.9
212	101887.633333333
213	14202.9
214	35256.1
215	18657.9
216	27930.4333333333
217	66820.9
218	40307.9
219	18841.6333333333
220	8294.23333333333
221	21924.1666666667
222	-47149.0666666667
223	50620.5
224	-35319.2
225	36463.2
226	13769.6
227	75205.3333333333
228	6906.8
229	27494.2666666667
230	15493.1666666667
231	93616.5333333333
232	-15375.9666666667
233	64487.4666666667
234	28802.9333333333
235	52029.6
236	18828
237	205463.366666667
238	160198
239	10935.5
240	52913.7
241	101741.6
242	12433.4666666667
243	24085.9
244	11839.2
245	14416.9333333333
246	36620.9333333333
247	10696.0333333334
248	15962.6666666667
249	1356.40000000001
250	8021.96666666667
251	24209.2
252	-14562.2666666667
253	50219.7666666667
254	9325
255	40332.2333333333
256	40905.8666666667
257	15255.2
258	30675.8666666667
259	-30068.5333333333
260	28538.5
261	-62599.7333333333
262	-1837.2
263	57770.1
264	43310.9
265	-64132.2
266	40669.8666666667
267	-7326.7
268	-1609.10000000001
269	57716.4
270	29745.8666666667
271	-30890.3
272	49578
273	56560
274	50062.3666666667
275	54679.1
276	4679.5
277	-43569.2
278	82329.0333333333
279	-17850.5
280	22583.8333333333
281	15095.7333333333
282	162798.8
283	139583.833333333
284	-11195.0333333333
285	93740.5
286	71334.9666666667
287	19727.7333333333
288	11676.3333333333
289	24687.1666666667
290	-33570.4666666667
291	25727.2
292	28077.0666666667
293	157381.2
294	-4715.43333333333
295	-35897.4333333333
296	-1884.5
297	50370.6333333333
298	-3146.4
299	-20003.4333333333
300	26339.7
301	44901.9
302	57950.1
303	-19186.4
304	58041.7666666667
305	92659.2
306	10214.5666666667
307	7839.83333333333
308	29090.9
309	124962.1
310	-21406.3666666667
311	138862.233333333
312	-6832.1
313	-372.799999999996
314	131938
315	8572.3
316	128756
317	5346.93333333333
318	90890.5333333333
319	58909.6333333333
320	75313.7333333333
321	91176
322	11029.8666666667
323	58869.3333333333
324	-14604.6666666667
325	140975.233333333
326	24248.5333333333
327	8435.23333333333
328	-6625.76666666667
329	-10640.1666666667
330	35167.6
331	16244.8
332	8827.2
333	304697.6
334	28826
335	241253.166666667
336	49003.2
337	13743.4333333333
338	73401.0666666667
339	28785.1
340	69365.6
341	7287.73333333333
342	10193.8666666667
343	-18870.3
344	-36131.9666666667
345	72634.3
346	36582.2333333333
347	4519.23333333334
348	58904.8
349	11350.4
350	-12932.3666666667
351	-28655.8666666667
352	-93866.4666666667
353	2293.5
354	128253.2
355	56634.4
356	101598.766666667
357	-1748.76666666666
358	-20695.1
359	51748.8
360	49735.0666666667
361	6361.2
362	21600.5
363	-54682.8
364	20614.0333333333
365	-7142.53333333333
366	52206.9333333333
367	85578.9
368	40150.4
369	10150.3
370	-20508.6666666667
371	2526.43333333333
372	7853.5
373	-34417.2
374	184989.3
375	-20161.4666666667
376	2532.8
377	80642.5666666667
378	131293.066666667
379	3223.33333333333
380	26689.6
381	36773.9666666667
382	81704.1333333333
383	2742.13333333333
384	169165.733333333
385	11343.2
386	31150.5
387	-366.433333333331
388	73989.4666666667
389	105548.133333333
390	14596.5333333333
391	46746.1333333333
392	42309.8666666667
393	-59632.0666666667
394	-27638.3
395	-73187.8666666667
396	35067.2
397	30830.5333333333
398	109595.466666667
399	44506.8
400	12261.7
401	51169.2333333333
402	46570.0333333333
403	-6795.3
404	-2745.46666666667
405	-1006.7
406	-41329.2
407	36174.6333333333
408	119017.866666667
409	124118.766666667
410	2246.4
411	-2698.4
412	-35376.1333333333
413	-8519.63333333333
414	34576.1
415	11416.8
416	-53814.9
417	-23820.0666666667
418	18315.0333333334
419	71681.8666666667
420	123338
421	208285.966666667
422	73096.8
423	-8101.1
424	41366.2666666667
425	14364.3666666667
426	35776.8
427	24537.2
428	34823.6
429	-1778.13333333334
430	28763.3666666667
431	65740.8
432	-4238.23333333333
433	17125.1
434	-6289.3
435	-37771.9666666667
436	-31717.7666666667
437	145143.6
438	-6002.03333333333
439	-6855.33333333333
440	47258.5333333333
441	35161.0166666667
442	32494.2666666667
443	-5203.9
444	-14145.6
445	67319.9
446	66950.5
447	6691.43333333333
448	44828.3
449	-24880.5666666667
450	61981.7333333333
451	22906.7666666667
452	35019.8
453	148062.1
454	82469.4666666667
455	19922.8333333333
456	19862.3
457	45412
458	71526.1
459	17183.8666666667
460	72188.8
461	28005.9
462	84567.2
463	16063.1666666667
464	126941.6
465	-51192.8
466	84685.2
467	28674
468	-22224.3
469	19889.7
470	-16967.4666666667
471	-29128.5666666667
472	-19369.3666666667
473	9447.33333333333
474	22290.9333333333
475	37960.5
476	18019.2
477	14658.7
478	-7535.33333333334
479	-2479.2
480	52463.6
481	75857.6
482	152046.166666667
483	52341.9666666667
484	56893.6
485	10554.4
486	-32148.3666666667
487	104088.8
488	-5912
489	25584.8
490	-15611.6
491	-1896.93333333333
492	30649.7333333333
493	20390.0333333333
494	-36486.7
495	6111.6
496	-14455.6
497	117425.2
498	18530.5333333333
499	38736
500	5628.13333333333
501	-11926.6333333333
502	9071.69999999999
503	31141.3
504	28115.7333333333
505	31664.1333333333
506	127573.7
507	23816.8
508	-13556
509	170374.9
510	46787.1
511	1183.9
512	156826
513	24186.3
514	-3227.06666666667
515	43988
516	21373.0666666667
517	27510.3666666667
518	36510.9
519	69163.7
520	43201.5
521	34219.4666666667
522	6966.3
523	23140.9333333333
524	-23909.5
525	9550.43333333333
526	-20383.5666666667
527	87797.9
528	-23801.6
529	206620.933333333
530	-45209.2
531	1573.6
532	25440.8
533	131846.5
534	-15187.2
535	45821.5
536	-40584
537	38988.7
538	28841.2333333333
539	17512.1333333333
540	187885.733333333
541	-47928.6666666667
542	16862.8333333333
543	73942
544	16687.6
545	4195.5
546	-67141.6666666667
547	132033.2
548	36042.7
549	-63271.7666666667
550	33576.3333333333
551	17408.5
552	79034
553	42429.8666666667
554	3200.1
555	-10340.8
556	106946.233333333
557	134560.1
558	-6090.96666666666
559	82373.0333333333
560	26140.2333333333
561	-24347.8333333333
562	46843.7333333333
563	28836
564	141832.8
565	149991.2
566	-13885.9666666667
567	77577.2
568	36555.8666666667
569	87654.8
570	41452.5333333333
571	-17693.2
572	29011.3
573	-12695.4666666667
574	343906.8
575	-21566.7
576	7861.3
577	17103.0333333333
578	-31230.9333333333
579	13080.4
580	90022.1
581	-262.133333333331
582	-10610.6666666667
583	42852.4
584	-16694.7666666667
585	105064.266666667
586	34986.4
587	7401.3
588	1924.9
589	-41848.2666666667
590	26782.1666666667
591	-12.3666666666668
592	30043.7666666667
593	-37896.0666666667
594	44067.7333333333
595	18083.7333333333
596	52881.7333333333
597	-21799.4333333333
598	97260.9333333333
599	136700.133333333
600	29726.9666666667
601	219047.033333333
602	83253.6
603	20096.8
604	18554.9
605	28264.3
606	19984
607	39351.8666666667
608	1425.33333333334
609	48901.0666666667
610	84824.9
611	13873.2333333333
612	10913.2
613	87966.9
614	38875.4333333333
615	-2410.63333333333
616	-10758.6666666667
617	23177.4666666667
618	-4667.5
619	59142.9
620	13731.7
621	56731.2333333333
622	53535.1
623	56708.9
624	32732.5333333333
625	111321.2
626	27438.8333333333
627	48708
628	-21023.6333333333
629	5882.13333333333
630	-10506.5
631	34057.9
632	6030.4
633	-12460.7666666667
634	53009.0666666667
635	41367.2
636	5246.8
637	66885.2
638	33768.4
639	108440.5
640	422.400000000001
641	-9658.66666666667
642	62306.4
643	1504.8
644	25531.3
645	12159.2
646	95392.4
647	44740.9333333333
648	126986.933333333
649	2426
650	41941.6
651	20892.2333333333
652	84824.5
653	40096.6333333333
654	32027.7
655	50629.7333333333
656	-65518.9666666667
657	62807.0666666667
658	52283.7333333333
659	50849.1
660	-16294.8666666667
661	192255.066666667
662	-11583.2
663	49051.6
664	24341.3
665	137974.4
666	4910.56666666667
667	-6215.73333333334
668	44218.7
669	29911.3
670	110118.1
671	4665.33333333333
672	50915.5666666667
673	8407.46666666667
674	34949.9
675	128530.9
676	18100.9
677	143475.1
678	-8564.66666666667
679	-5903.86666666666
680	-44894.4666666667
681	22542.5666666667
682	24622.5666666667
683	-11513.2
684	-10835.2
685	-10068.55
686	-3891.86666666667
687	68220.1333333333
688	103501.033333333
689	47148.9666666667
690	-18366
691	-21700.4
692	-59339.5666666667
693	-59930.7166666667
694	47115.1666666667
695	26837.7
696	-15184.9
697	58642.3
698	-35202.1666666667
699	-35899.8666666667
700	13242.0333333333
701	-10644.5333333333
702	18410.7
703	127629.766666667
704	30255.8666666667
705	27819.5666666667
706	38984.8
707	32598.3
708	29375.8333333333
709	40588.3
710	26999.3666666667
711	88831.6333333333
712	40032.2666666667
713	20781.3
714	41438.3
715	3896.43333333333
716	10011.9
717	39122.1
718	-12767.6
719	73913.7
720	-22901.9
721	68579.7333333333
722	42048.7666666667
723	132530.133333333
724	92939.6
725	93401.3
726	108016.9
727	36718.9666666667
728	70477.6
729	-37458.5
730	105732.5
731	15870.9333333333
732	-53104.6666666667
733	4485.16666666667
734	-18018.6666666667
735	11342
736	145296.266666667
737	133261.3
738	-13773.2
739	8970.93333333333
740	81679.2333333333
741	111513.3
742	-6503.03333333333
743	-13561.9666666667
744	74830.1666666667
745	27275.3
746	59180.1
747	4678.9
748	173707.433333333
749	28435.9
750	35311.2
751	40905.8333333333
752	111556.4
753	209152.666666667
754	4406.4
755	-33602.4
756	49336.8
757	682.433333333334
758	1751.33333333334
759	6665.06666666667
760	14688.1666666667
761	-11800.1
762	77071.6
763	29968
764	13164.0333333333
765	1417.2
766	-12152.1
767	64972.1333333333
768	6561.6
769	173721.566666667
770	-30554.2666666667
771	24808.4
772	13777.9333333333
773	24132.5333333333
774	-919.700000000004
775	-89086.7
776	28600.6666666667
777	229227.5
778	21127.4666666667
779	24805.2333333333
780	52411.4333333333
781	109356
782	-23179.5
783	7421.73333333333
784	43778.7
785	-14105.4666666667
786	160722.933333333
787	83218.5333333333
788	10415.9666666667
789	13700.8
790	59543.5
791	14684.7
792	12737.0666666667
793	35532
794	-14264.2666666667
795	8546.76666666667
796	203764.833333333
797	-40583.6
798	110978.366666667
799	92408.4333333333
800	-771.699999999997
801	17463.5
802	-14225.1666666667
803	70748.9333333333
804	49128
805	13141.5666666667
806	90285.1
807	-10825.4666666667
808	73702.1333333333
809	6284.96666666667
810	40071.3666666667
811	9010.9
812	54973.0333333333
813	49924.7666666667
814	19320.9
815	-18778.6666666667
816	17732.8
817	41631.6
818	38027.8666666667
819	495.100000000006
820	7760.9
821	20974
822	642.799999999999
823	75220.3
824	58069.9
825	14536.8
826	-1580.8
827	112264.133333333
828	3876.93333333333
829	113.200000000001
830	102835.733333333
831	55584.3
832	60769.6
833	30626.7
834	46309.8333333333
835	7896.53333333333
836	-49490.6666666667
837	18870.7
838	48015.9
839	16277.6
840	264755.733333333
841	50457.0666666667
842	29660
843	-57740.9666666667
844	98666.5666666667
845	130440.4
846	1084.93333333333
847	40353.9
848	50418.4
849	135770.5
850	-5486.5
851	23657.1
852	8838.93333333333
853	67573.3333333333
854	50377.1333333333
855	26960.2666666667
856	621.433333333334
857	32056.9666666667
858	30136.6333333333
859	24577.1
860	220272.933333333
861	9343.46666666667
862	8725.9
863	40859.3
864	-11128.9666666667
865	-21038.2666666667
866	-64853.6
867	109938.3
868	52677.6
869	100562.8
870	-8303.73333333333
871	6968.7
872	-3706.76666666667
873	8767.86666666665
874	-4735.56666666667
875	-11572.4
876	69341.2
877	208576.3
878	-44079.9
879	-15108.5
880	51197.6
881	1448.13333333333
882	24715.2
883	49613.8666666667
884	58839.6
885	15422.3
886	3582.93333333333
887	80490.2333333333
888	13762.2333333333
889	38217.6333333333
890	1712
891	28589.5
892	5349.43333333333
893	1587.2
894	27177.0333333333
895	118068
896	40354
897	-30037.8666666667
898	6069.86666666667
899	2543.73333333333
900	68541.6
901	77111.1
902	124931.466666667
903	10955.7666666667
904	29278.5666666667
905	-4381.03333333333
906	31646.3
907	16699.2333333333
908	20680.6
909	10269.6
910	-33366.7
911	158136.5
912	40149.9333333333
913	-5203.46666666666
914	26465.1
915	36265.4666666667
916	63871.6333333333
917	143108.8
918	9567.7
919	1216.53333333333
920	120356.3
921	53502.4333333333
922	91748.0333333333
923	87724.7
924	34682.5333333333
925	-36258.1
926	14048.9
927	-27851.7333333333
928	81474.1666666667
929	1019.43333333332
930	12585.9
931	27990.1
932	44258.4333333333
933	29800.1
934	-14487.6
935	19696.1333333333
936	92061.3
937	11747.3333333333
938	-5204
939	23836.4
940	5017.33333333334
941	62483.1
942	21807.4666666667
943	-20708.2666666667
944	-22962.05
945	69199.2
946	38615.5666666667
947	-17929.7666666667
948	-102236.066666667
949	15720.8
950	121416.166666667
951	102634.133333333
952	44478.9
953	15890
954	-10411.2
955	-39304.7
956	62204.5
957	9974.66666666667
958	20707.8666666667
959	79804
960	-29095.2333333333
961	5476.4
962	-5479.06666666667
963	11566.7
964	58809.1
965	13531.3
966	19198.1333333333
967	8444.5
968	42334.3
969	44403.4666666667
970	108247.3
971	62161.5666666667
972	91910.8
973	-31848.0666666667
974	-2289.2
975	71946.1
976	-15200.7
977	60575.6
978	8118.83333333334
979	101293.833333333
980	159131.733333333
981	97529.5
982	-5052.90000000001
983	6294
984	120971.9
985	2968.8
986	1397.56666666667
987	80619.2
988	-35891.8666666667
989	169400
990	-61179.3
991	-69718.2666666667
992	-9889.2
993	-8232.13333333334
994	-5706
995	11054.4
996	48606.9333333333
997	15498.6333333333
998	-25767.1
999	-13883.6666666667
1000	30195.1666666667
