# Supplementary material for: Chromosome Copy Number Variation and Control in the Ciliate Chilodonella uncinata
Source: PLoS One. 2013 Feb 20;8(2):e56413. doi: 10.1371/journal.pone.0056413 (PMC3577910; doi:10.1371/journal.pone.0056413)
Supplement: Dataset S1 — Chromosome copy numbers from the experimental and simulated cell lines of Dataset of Chilodonella uncinata . dataset.zip is a compressed file. exp_data.csv contains the experimental data derived from qPCR analyses (Cell.line = original cell line; Time = time point of the DNA extraction; DNA.extract = DNA extract replicate; Gene = macronuclear chromosome; CNPC = copy number of the macronuclear chromosome per cell). The remainder of the CSV files are from the simulations. Each CSV file contains data on 1000 simulations where the change in variance from initial to final for each simulation is stored under column ‘x’. See _readme.txt in the compressed file dataset.zip for documentation of the file names. (ZIP) [file pone.0056413.s002.zip › dataset_S1/EF_omega9.csv]

	x
1	15866.5333333333
2	70792.1
3	37523.3
4	27650.2666666667
5	7804
6	-1847.23333333333
7	62924.1666666667
8	134097.9
9	11764.1
10	7701.03333333333
11	-15134.3666666667
12	89247.1
13	-1825.2
14	-5027.36666666667
15	36078.8333333333
16	12999.4
17	59466.7
18	21917.4333333333
19	54398.1666666667
20	-24502.1333333333
21	7259.3
22	124518.266666667
23	-14516
24	14374.6333333333
25	18142
26	-9910
27	37604.5
28	267552.8
29	31564.4
30	-31544.5
31	302930.633333333
32	17526.5666666667
33	66062.1666666667
34	-12904.2333333333
35	29096.8
36	122624.3
37	20409.0666666667
38	86488.9333333333
39	1385.63333333333
40	213694.9
41	38094.6666666667
42	13216.5
43	103695.033333333
44	43894
45	-66772.4
46	47850
47	10396
48	2318.7
49	4824.66666666666
50	-2458
51	11624.5
52	48397.6333333333
53	14259.8333333333
54	-83299.0666666667
55	-1754.3
56	15141.9666666667
57	33886.1333333333
58	-16485.1666666667
59	-70962.8
60	50565.6333333333
61	13702.4
62	18774.5
63	-5013.1
64	10631.6
65	-40701.5
66	19357.7
67	20956
68	-4813.3
69	79456.3666666667
70	-32931.9
71	96038.6333333333
72	-18830.5333333333
73	-338.5
74	-28485.1
75	54427.4666666667
76	17743.5
77	-20452.4
78	22455.9666666667
79	42699.7
80	64941.4666666667
81	78409.7
82	-15226.4
83	81688.1
84	68611.6
85	39838.8
86	173019.866666667
87	-14057.0666666667
88	114796.133333333
89	6543.5
90	65025.0333333333
91	-3170.13333333333
92	48121.3666666667
93	6754.93333333333
94	52885.9
95	508878
96	138494.8
97	15456.8
98	218965.766666667
99	16412.5666666667
100	66156.4
101	-3515.46666666667
102	-15551.6
103	134787.066666667
104	35147.9
105	-26800.3
106	-1694.66666666667
107	105292.833333333
108	51995.6
109	13773.2
110	13533.1
111	-1202.36666666667
112	-20423.0333333333
113	30246.1
114	6389.3
115	119059.5
116	143182
117	52403.2
118	-25383.2
119	45235.5
120	124931.3
121	1292.70000000001
122	48058.8
123	-18145.1666666667
124	10529.9
125	64739.0666666667
126	72571.3333333333
127	2930.40000000001
128	10025.3
129	43282.4
130	-47626.2
131	33718.5
132	114540.033333333
133	-5907.7
134	95830.1333333333
135	-5305.83333333333
136	35978.7666666667
137	88711.5
138	-34670.7666666667
139	-23310.1666666667
140	-25780.1
141	-22020.0666666667
142	-13486.5666666667
143	138364.666666667
144	-14532.4
145	34996
146	15209.4333333333
147	33797.8666666667
148	39480.7333333333
149	157982.266666667
150	226.266666666663
151	-6002
152	-51504.2666666667
153	48418.8
154	-10271.3
155	-39250.7666666667
156	38356.8
157	26775.5666666667
158	49570.8
159	19883.7666666667
160	45277.7333333333
161	33019.7333333333
162	60355.0333333333
163	51037.9666666667
164	-862
165	55543.5
166	66170.8
167	-59100.7666666667
168	-1016.1
169	31580.9
170	16866.5
171	11076.7666666667
172	-14183.2333333333
173	-4540.3
174	6478.93333333333
175	30469.4333333333
176	37067.0333333333
177	95839.5
178	23255.8333333333
179	-30163.7
180	31413.8666666667
181	21399.2333333333
182	80987.8333333333
183	27036.4333333333
184	38670.3
185	31162.4
186	3238.8
187	13166.4333333333
188	2176.53333333333
189	19716.7
190	57805.9
191	-4968.66666666667
192	25510.9333333333
193	120350
194	7447.23333333333
195	88524.7
196	-14845.3
197	-11994.1333333333
198	12445.3333333333
199	49097.6
200	6913.23333333333
201	46046.4
202	112512.4
203	18823.2
204	33839.2333333333
205	39215.3333333333
206	134302.8
207	51829.0333333333
208	82431.3666666667
209	25065.8333333333
210	24805.2
211	-11120
212	110301.6
213	-3741.36666666666
214	34619.2
215	13378
216	10851.2
217	89447.2
218	-44769.0666666667
219	111004.033333333
220	68590
221	81000.3
222	-3488.43333333333
223	-25221.3333333333
224	84906.0333333333
225	47887.7666666667
226	29203.8666666667
227	-14782.1333333333
228	51820.6666666667
229	63333.3
230	-3127.7
231	-56850.2666666667
232	74129.8333333333
233	67788.0333333333
234	-33117.5
235	-20516.9
236	76801.2333333333
237	-19514.4
238	125567.733333333
239	1294.7
240	23977.5333333333
241	56243.2
242	4850.1
243	24837.1
244	30717.7
245	24223.2333333333
246	-37244.0333333333
247	16755.2
248	-2928.4
249	122492.5
250	-2331.86666666667
251	48323.5666666667
252	-5482.3
253	40293.0666666667
254	37103.7
255	-20177.5666666667
256	-30038.6666666667
257	-1420
258	55282
259	96375.1666666667
260	34107.1
261	128.900000000001
262	27617.4666666667
263	124523.7
264	7265.33333333333
265	-8093.6
266	98126.5333333333
267	-2701.73333333334
268	28672.4
269	77976.9
270	32988.4
271	24135.2333333333
272	21880.6666666667
273	93710.8
274	80519.3
275	29605.9
276	80750.1333333333
277	6821.1
278	42255.0666666667
279	42810.4
280	-3359.9
281	-7171.73333333333
282	40783.6
283	-35026.2666666667
284	66964.8
285	-3799.4
286	75698.4
287	40379.6
288	3076.3
289	96787.7
290	-2440.7
291	25753.3
292	72089.7666666667
293	102156.933333333
294	72813.6333333333
295	56463.4666666667
296	98724.9
297	-12644.1333333333
298	-10332.4
299	79493.2
300	46704.1666666667
301	9248.8
302	91130
303	17366.5
304	51343.5666666667
305	21363.1
306	57302.8
307	115928.566666667
308	72748
309	76220.4
310	32804.9
311	-39520.1
312	-37908.8
313	-16628.1333333333
314	5525.36666666666
315	-6783.7
316	110212.533333333
317	21431.1666666667
318	74593.2
319	53272.7
320	-21942.4
321	-9838.7
322	1251.5
323	23286
324	49138.3
325	-3757.86666666667
326	106028.8
327	18530.5666666667
328	63516.7
329	70352.1666666667
330	159605.2
331	17795.6
332	10321.2
333	-8101.63333333333
334	13963.7
335	52129.7333333333
336	-45342.4
337	-2080.96666666667
338	11479.8666666667
339	-38328.4
340	125743.9
341	38849.1666666667
342	-60904.1
343	9603.06666666667
344	63851.0333333333
345	36926.0333333333
346	-16505.3333333333
347	2049.3
348	17178.7333333333
349	-16999.9666666667
350	77749.5
351	-9733.6
352	96371.6
353	-8713.16666666667
354	1645.3
355	9393.46666666667
356	89721.6
357	56474.9666666667
358	73715.2
359	38750.1
360	91905.2
361	23433.0666666667
362	-34837.7666666667
363	-27114.2666666667
364	-4099.6
365	55243.0666666667
366	102328.1
367	23298
368	30698.8
369	13838.8
370	-16217.3666666667
371	42553.0666666667
372	44899.1
373	25391.7
374	-56199.3666666667
375	7656.8
376	57022.5333333333
377	-50593.2666666667
378	-3636
379	111658.7
380	-6300.13333333334
381	-32229.2
382	74893.9
383	31839.2
384	-1774.4
385	27918.1333333333
386	75016.1333333333
387	26422.4
388	-4689.5
389	70911.9
390	85492.4
391	11634.1666666667
392	16277.8666666667
393	-7701.16666666667
394	64832.1
395	167493.1
396	14295.0666666667
397	-29567.2
398	-23106
399	139717.066666667
400	27643.9
401	140779.466666667
402	59930.8
403	9699.5
404	30137.0333333333
405	-8596.3
406	48186.8333333333
407	64753.2
408	8705.6
409	448407.2
410	48261.7
411	33688.3
412	3223.03333333333
413	16903.3
414	30181.6
415	185787.966666667
416	42147.1
417	-4992.8
418	26844.8
419	9875.83333333333
420	115223.9
421	8594.1
422	49634.4333333333
423	60244.5666666667
424	-3500.3
425	59149.4666666667
426	19121.0666666667
427	39164
428	-3576.39999999999
429	-961.566666666666
430	46603.5333333333
431	26275.7
432	15842.2333333333
433	36283.7
434	50301.7
435	-5241.1
436	795.199999999997
437	47105.7333333333
438	-17664.9666666667
439	11090.8
440	89933.7333333333
441	61437.7333333333
442	-3982.53333333333
443	72415.8333333333
444	-5371.73333333333
445	36777.6
446	-4303.6
447	151744.8
448	77241.3
449	63492.7
450	77697.9
451	27386.9666666667
452	47035.3
453	47389.6
454	28821.3
455	-8950.26666666667
456	44648
457	39581.6
458	73611.8333333333
459	39991.7333333333
460	-43137.5666666667
461	-31320.0333333333
462	26654.2666666667
463	3381.06666666666
464	42933.0666666667
465	-31452.9
466	107122.9
467	-12947.8333333333
468	72350
469	5617.9
470	-13352.4
471	31525.7
472	23174.6333333333
473	18000.3
474	107174.233333333
475	-47075.3666666667
476	12185.4
477	22748.4
478	5779.86666666667
479	61638.2333333334
480	41673.0666666667
481	951.600000000006
482	37444.8
483	-7616
484	18547.2
485	14680.2333333333
486	14910.3
487	54257.9666666667
488	4655.86666666666
489	-10267.3
490	103707.233333333
491	-6451.6
492	37783.0666666667
493	-73228.7166666667
494	3282.93333333333
495	-30341.5
496	5138.53333333333
497	3014.8
498	-7627.56666666667
499	-5349.5
500	-38328.3
501	43086.3
502	57949.7666666667
503	-4368.5
504	18512
505	-7666
506	-6131.63333333333
507	3093.33333333333
508	-32245.1
509	52457.5
510	-26566.8
511	70750.4
512	81085.4333333333
513	93755.9
514	26153.1
515	-24906.4
516	171215.433333333
517	-37385.1666666667
518	-84380.1
519	47090.5
520	2776
521	61537.2
522	-5318.13333333333
523	-35042.6666666667
524	31909.2
525	3192.26666666667
526	-64766.7
527	32957.5
528	-6946.56666666667
529	1976.4
530	13674.1333333333
531	2741.33333333333
532	10818.2
533	147043.6
534	112536.3
535	34286
536	55947.5333333333
537	51723.2333333333
538	68854.9333333333
539	4120.4
540	56252.1
541	-1514.1
542	5617.03333333333
543	-4850.13333333333
544	12151.8666666667
545	6907.7
546	76149.7
547	-10457.8666666667
548	-7386.8
549	91320
550	34957.8666666667
551	72642.6666666667
552	48596.1
553	178847.866666667
554	53509.3333333333
555	56935.2
556	107191.833333333
557	11506.8
558	77243.8666666667
559	10650.3
560	11993.1
561	17989.0666666667
562	28176.9
563	113180.7
564	36005.6333333333
565	10042.5666666667
566	119734.4
567	-11782
568	25326.5666666667
569	26312.1666666667
570	28613.0666666667
571	26005.3333333333
572	-1284.8
573	-25332.1666666667
574	582.033333333333
575	73012.1
576	13028.1
577	38404.8
578	60448.4
579	36168.1
580	67288.4
581	47833.3333333333
582	43941.6333333333
583	110945.9
584	295464.933333333
585	15091.3
586	47405.3
587	28095.6
588	81263.8666666667
589	-46733.0666666667
590	-21206.7
591	57556.4
592	27532
593	64231.2
594	74543.9
595	96220.1
596	51206.1666666667
597	108507.066666667
598	-12559.6
599	147540.166666667
600	74959.9666666667
601	90532.8
602	19626.4
603	25201.7
604	101401.6
605	60771.3333333333
606	48564.9333333333
607	26192.7
608	2566.26666666667
609	70846.7
610	3780.43333333333
611	-17595.2
612	955.700000000001
613	148908.233333333
614	75627.6
615	117933.833333333
616	19623.6
617	-8220.8
618	13624.5333333333
619	28908.2666666667
620	-11458.6333333333
621	30662.8
622	32167.1666666667
623	77308
624	42137.2333333333
625	77730.5333333333
626	-51772.4666666667
627	166217.1
628	39187.0666666667
629	31637.1666666667
630	-31782.1333333333
631	10199.1333333333
632	110608.7
633	65516.6666666667
634	15483.3
635	51970.8
636	2542.66666666666
637	28542.9333333333
638	75543.6
639	21882.6333333333
640	18131.9
641	70513.8666666667
642	180158.666666667
643	-23929.4666666667
644	36225.3
645	24102.8
646	-11938.8
647	-37121.3
648	-7867.39999999999
649	187462
650	10309.2
651	12261.0333333333
652	31197.8333333333
653	12378.4
654	94072.8333333333
655	52587.9
656	4902.4
657	454.299999999999
658	27322.3
659	110034.5
660	-8515.33333333333
661	5156.43333333333
662	13275.1666666667
663	-2973.5
664	65603.5
665	34241.1333333333
666	-42845.7333333333
667	25110.1333333333
668	2846.4
669	60506.9666666667
670	42904.1
671	8682.56666666667
672	42953.5
673	153705.6
674	-6387.33333333333
675	38666.2666666667
676	-18141.7666666667
677	50698.2666666667
678	134173.066666667
679	-8078.63333333333
680	27821.6
681	15087.0666666667
682	190191.2
683	34350.1333333333
684	34652.6333333333
685	89553.8666666667
686	7509.5
687	11709.9
688	17173.1
689	-18449.2
690	-41848.7
691	196589.2
692	5743.63333333333
693	92639.3
694	49052.7666666667
695	-3924.4
696	7547.9
697	60308.9333333333
698	-769.700000000001
699	15270.3
700	-207214.183333333
701	-46917.3
702	124549.366666667
703	2968.5
704	38504.0333333333
705	107712
706	1625.59999999999
707	6843.3
708	11481.2333333333
709	-17952.8
710	107685.433333333
711	38828.4
712	12684.1
713	101897.6
714	11026.9
715	23691.7
716	534.400000000001
717	-29753.6
718	29166.1666666667
719	-16661.2
720	59417.7
721	143954
722	48421.2
723	49487.7666666667
724	17047.6
725	32634.1666666667
726	97583.8666666667
727	20453.2
728	5245.5
729	81287.1
730	-12075.3666666667
731	137951.1
732	29885.5
733	31533.2
734	-2238.93333333333
735	-40570.3
736	152363.166666667
737	48435.3333333333
738	253886.133333333
739	27560.9333333333
740	201535.633333333
741	1443.6
742	46035.3333333333
743	21755.1
744	83478.9
745	7551.2
746	45801.8666666667
747	184637.3
748	136269.066666667
749	-56959.4666666667
750	76793.9666666667
751	-98.9333333333343
752	66128.4333333333
753	31137.0666666667
754	86203.6
755	16587.4666666667
756	-58434.1666666667
757	33334.4
758	86154.2333333333
759	4959.1
760	164566
761	19177.8666666667
762	33688.4
763	117026.4
764	102707.3
765	83608.2333333333
766	-146.166666666664
767	614.799999999999
768	11804.2666666667
769	78931.1666666667
770	-20623.3333333333
771	-29537.8666666667
772	33310
773	78775.3
774	16129.0333333333
775	71242.9666666667
776	-4436.8
777	12538.3
778	58514.1333333333
779	-9486.66666666666
780	-14552.4
781	20832
782	19947.2333333333
783	26239.5666666667
784	22607.6
785	16733.0666666667
786	40279.6
787	55488.9
788	37308.6666666667
789	24987.7333333333
790	134645.6
791	-20741.3
792	135656.7
793	275576.266666667
794	20620
795	-3111.33333333333
796	-49143.2
797	-15031.8666666667
798	-25388.2666666667
799	82391.2333333333
800	16587.6
801	-708.400000000009
802	318465.866666667
803	707.433333333334
804	100521.6
805	67395.2
806	159532.5
807	22474.5333333333
808	-9537.7
809	17514.6333333333
810	24171.3
811	44498.5
812	8019.6
813	-4688.43333333333
814	49808.6666666667
815	106805.6
816	162819.583333333
817	9025.96666666667
818	-57048.5333333333
819	-7238.66666666666
820	100022.633333333
821	-90.4000000000015
822	11248.3
823	12010.1
824	119303.7
825	-14508.9333333333
826	5518.9
827	8796.4
828	-6043.73333333333
829	94162.3
830	44955.4666666667
831	21161.8666666667
832	50756
833	67473.1
834	130818
835	7648.83333333333
836	49670.7666666667
837	-3725.2
838	43272.9333333333
839	-35659.8666666667
840	17316.0333333333
841	13963.2333333333
842	18441.4666666667
843	176470.633333333
844	50650.5333333333
845	80216.2666666667
846	29029.3
847	138702.133333333
848	75679.0666666667
849	26755.0333333333
850	15746.3
851	50788.4
852	104837.6
853	1435.1
854	24563.6
855	111642
856	86187.0666666667
857	-61101.6
858	2791.53333333334
859	48774.4333333333
860	108390.1
861	-8918.1
862	-21146
863	183160.4
864	569.200000000001
865	-22886.7666666667
866	-30956.1666666667
867	17150.1
868	-21744.1333333333
869	138130.433333333
870	77994.8
871	138135.966666667
872	92116.1
873	131950
874	54137.7333333333
875	-7821.46666666667
876	44528.5
877	46409.5333333333
878	-14586.5
879	95377.3333333333
880	-14746.5
881	19641.0666666667
882	-4898.1
883	19622.9333333333
884	-24758.4
885	631.566666666666
886	135840.4
887	-27698.1666666667
888	133660.766666667
889	-13256.9
890	4256.33333333334
891	144209.5
892	-26174
893	221293.6
894	46803.1
895	20528.2666666667
896	-9544
897	144258.5
898	47615.4666666667
899	90790.1
900	134988.4
901	-5821.7
902	-36374.7
903	-7864.56666666667
904	-13103.6
905	8013.90000000001
906	37760.0333333333
907	84338.6333333333
908	56897.5
909	121488.5
910	-38002.7666666667
911	43733.7333333333
912	-13004.8333333333
913	-549.599999999999
914	-44856.8
915	252187.366666667
916	90703.9666666667
917	-16578.5666666667
918	88350.1333333333
919	15634.4
920	-14795.9666666667
921	14249.2
922	13688.9333333333
923	132857.7
924	26765.9
925	-36659.1666666667
926	20156.4
927	22940.5333333333
928	28551.7
929	56199.2
930	55031.7
931	35384.9
932	-40469.3666666667
933	-39265.3666666667
934	-6815.10000000001
935	270639.433333333
936	8830
937	-64480.4
938	22561.9
939	82504.6666666667
940	117055.366666667
941	5419.06666666667
942	93509.6
943	30532.1
944	26544.9333333333
945	43105.7
946	102766.266666667
947	-2906.3
948	53994.7666666667
949	34430.6333333333
950	33251.1
951	-9773.33333333334
952	56158.3
953	125756
954	48351.7333333333
955	117443.466666667
956	139859.033333333
957	4069.23333333334
958	10463.1
959	-17351.9
960	18009.6
961	79602.8
962	-24668.9666666667
963	55609.3666666667
964	35857.2
965	17332.4
966	74971.4333333333
967	52864.9666666667
968	955.599999999999
969	66849.6
970	19579.0666666667
971	-105247.466666667
972	80291.2
973	-14760
974	130622
975	38829.1333333333
976	10520
977	54556.1666666667
978	26188
979	91203.0666666667
980	136496
981	11966.7666666667
982	24386.8
983	66349.4666666667
984	108358.9
985	224474
986	48690
987	50989.8333333333
988	-913.633333333339
989	69505.2
990	-1636
991	75632.8333333333
992	218676
993	-11523.5
994	-1469.66666666666
995	22354.8
996	-19820.2
997	16952.1666666667
998	78183.6
999	-27006.2666666667
1000	36864.0333333333
