# Supplementary material for: Chromosome Copy Number Variation and Control in the Ciliate Chilodonella uncinata
Source: PLoS One. 2013 Feb 20;8(2):e56413. doi: 10.1371/journal.pone.0056413 (PMC3577910; doi:10.1371/journal.pone.0056413)
Supplement: Dataset S1 — Chromosome copy numbers from the experimental and simulated cell lines of Dataset of Chilodonella uncinata . dataset.zip is a compressed file. exp_data.csv contains the experimental data derived from qPCR analyses (Cell.line = original cell line; Time = time point of the DNA extraction; DNA.extract = DNA extract replicate; Gene = macronuclear chromosome; CNPC = copy number of the macronuclear chromosome per cell). The remainder of the CSV files are from the simulations. Each CSV file contains data on 1000 simulations where the change in variance from initial to final for each simulation is stored under column ‘x’. See _readme.txt in the compressed file dataset.zip for documentation of the file names. (ZIP) [file pone.0056413.s002.zip › dataset_S1/EF_omega_nosel.csv]

	x
1	299660.3
2	-39072.1
3	13492.7
4	57732.1666666667
5	73030.3
6	9638.83333333334
7	32604
8	72035.6
9	163236.9
10	58563.3
11	150792.9
12	98908.9333333333
13	-18012.4
14	45066.3
15	65060.8
16	-26432
17	40594.5333333333
18	140140.5
19	5030.1
20	38040.5
21	36652.2666666667
22	184099.833333333
23	-30483.6
24	38091.3666666667
25	-17848.9
26	-5944.13333333333
27	13538.3
28	-3753.2
29	18050.0333333333
30	135362.933333333
31	134895.2
32	43966.3666666667
33	62420
34	219025.166666667
35	22907.6
36	-6866.76666666667
37	59028
38	44080
39	16630.8
40	169358.7
41	-33277.7333333333
42	-30.2666666666664
43	23915.7666666667
44	70934.2333333333
45	31726.4333333333
46	327962.5
47	576.300000000003
48	93449.0666666667
49	53252.6666666667
50	30094.9333333333
51	108316.966666667
52	75530.4
53	176977.866666667
54	125700.4
55	135231.7
56	144833.3
57	-5003.6
58	226475.9
59	131907.033333333
60	36085.3666666667
61	31882.4333333333
62	76843.2
63	11277.6
64	138652.666666667
65	16867.3333333333
66	169866.8
67	18287.6
68	-13580.4
69	-49.4333333333343
70	-1867.7
71	35722.5333333333
72	310466.133333333
73	241189.5
74	18758.9
75	77492.7
76	37862.4
77	11054
78	25687.1333333333
79	273319.2
80	54889.7333333333
81	64734.9333333333
82	49780.1333333333
83	80687.7
84	50099.2
85	104437.2
86	48667.6
87	-67883.6
88	-18946.7666666667
89	-7720.4
90	84398.3
91	7548.5
92	77863.9
93	57923.2
94	-16418.8
95	236957.333333333
96	108809.466666667
97	14196
98	7409.2
99	62566.6666666667
100	-33748.5
101	220626.666666667
102	48946
103	96624.7666666667
104	15850.1333333333
105	133926.3
106	27318.1666666667
107	22508.3666666667
108	68764.9666666667
109	130853.866666667
110	189919.6
111	21157.6
112	79084
113	-5000.8
114	61642.4
115	29823.2
116	-219.066666666666
117	11469.1
118	11689.5666666667
119	17588.2333333333
120	-49619.3
121	-20679.3
122	53582.4
123	82514.4
124	121032.933333333
125	-7365.60000000001
126	11623.3
127	-5770.8
128	55038.3
129	53793.4333333333
130	52540.8
131	82904.4
132	46416.9
133	86174.1
134	52552.5
135	89280.7
136	-11533.9666666667
137	-9231.06666666667
138	16433.1
139	326356.9
140	29756.1333333333
141	-14133.0666666667
142	-8967.96666666667
143	21100.3
144	39338.4333333333
145	122944.166666667
146	47949.5666666667
147	96877.9
148	44814.8
149	49687.8333333333
150	95721.6
151	150737.2
152	-31553.4666666667
153	76181.0666666667
154	148148
155	53972.1
156	18072.7666666667
157	105683.333333333
158	140902.633333333
159	115636.7
160	68227.7333333333
161	-29577.3666666667
162	67258.9
163	41596.9
164	-44813.3666666667
165	-9784.53333333333
166	12635.7
167	-14210
168	13794.4
169	86788.7666666667
170	20350.4333333333
171	22469.6
172	29528.2333333333
173	-1645.73333333333
174	112164.533333333
175	23736.1333333333
176	26749.7
177	-961.733333333334
178	109790.833333333
179	78890.3
180	69347.6
181	124704.766666667
182	4507.7
183	94416.4
184	-20480.7
185	35927.7333333333
186	38303.3666666667
187	32806.1333333333
188	24831.2
189	81615.3
190	234479.1
191	32163.3
192	87469.1
193	27116.8333333333
194	36483.3
195	47121.6
196	27836
197	24704
198	196881.033333333
199	22994.8
200	10640.2666666667
201	-32488.7666666667
202	14255.4666666667
203	118659.866666667
204	23758.7
205	64703.5666666667
206	84150.4333333333
207	125156.9
208	71587.4666666667
209	27879.6
210	-54092.5
211	-6666.10000000001
212	29399.2
213	42870.6
214	-65.2000000000007
215	-10078.3666666667
216	73885.7333333333
217	56447.4666666667
218	56635.4666666667
219	147915.5
220	66478.0333333333
221	67874.6666666667
222	-7210.4
223	3588.36666666666
224	37671.5
225	10398.9
226	4629.6
227	109739.866666667
228	35951.9333333333
229	77466.3
230	58462.4
231	25375.1
232	177901.866666667
233	66468.7
234	24089.1
235	-15352.5333333333
236	66321.3
237	130491.866666667
238	-20633.6
239	5877.2
240	79925.4666666667
241	-27471.5
242	45278.5333333333
243	26223.6
244	34131.7
245	15742
246	8419.2
247	100688
248	-9422.96666666667
249	8369.2
250	-4994.96666666666
251	15578.4333333333
252	19127.3
253	44090.8
254	95192.4
255	47630.7
256	119493.833333333
257	1536.66666666667
258	33366.9333333333
259	142228.8
260	-656.699999999997
261	-73483.2
262	-14728.7
263	12355.3333333333
264	54365.2333333333
265	138458.933333333
266	249113.2
267	3564.4
268	81654.7666666667
269	-8680
270	35342.9
271	134884.4
272	388538.933333333
273	11295.2
274	82402.1
275	15064.0333333333
276	32662.6666666667
277	4016.3
278	55811.0666666667
279	-5889.2
280	105683.6
281	45805.1
282	1831.46666666667
283	61688.2333333334
284	36591.5
285	68216.9333333333
286	35349.7
287	24340.9
288	-36852.8
289	27616
290	-4467.03333333334
291	98089.9
292	80921.5
293	-14785.2
294	112452
295	76950.7666666667
296	9922.5
297	-67558.5
298	108150.7
299	54085.3
300	90969.7
301	15763.3333333333
302	18920.4
303	83485.8666666667
304	104747.6
305	-2775.56666666667
306	-11121.2666666667
307	118737.2
308	24508.7
309	-10449.0333333333
310	93116.7
311	-16548.3666666667
312	6593.7
313	-42861.0666666667
314	-78905.1666666667
315	171032.266666667
316	153766.8
317	-2435.16666666667
318	47642.5
319	-5632.8
320	-15557.0666666667
321	54802.5
322	96273.1
323	-28590.9666666667
324	22798.8
325	-29045.6
326	102697.6
327	45335.5666666667
328	9997.7
329	14831.2333333333
330	-14640.8
331	102267.9
332	1657.6
333	78783.7
334	76011.0333333333
335	36380.5666666667
336	59010.5
337	-21064.8
338	-15357.7
339	101115.6
340	28462.6666666667
341	-1774.7
342	98994.5
343	-845.600000000002
344	-1164.83333333333
345	51851.0666666667
346	94677.8333333333
347	-6228.40000000001
348	55787.5
349	72209.7333333333
350	237532.5
351	38447.9
352	-1320.13333333333
353	-26684.8
354	8677.2
355	139475.133333333
356	-34542.9333333333
357	150522.8
358	39546.8
359	71646
360	3147.5
361	112902.233333333
362	46851.0333333333
363	35358.4
364	316215.633333333
365	104774.5
366	3711.1
367	68307.0333333333
368	75936.3
369	95427.2
370	48937.0666666667
371	32777.0333333333
372	6728.63333333333
373	69221.6
374	30041.2
375	8320.8
376	161428.4
377	36599.6
378	29562.2666666667
379	-28484.9
380	22222.8
381	67517.3666666667
382	-22642.6666666667
383	86277.0666666667
384	14741.9
385	66552.6333333333
386	70063.8666666667
387	66109.1666666667
388	-22412.7666666667
389	22566.1333333333
390	55640.4
391	19005.6
392	-22661.3
393	7750.10000000001
394	63550.3
395	52349.6
396	-88855.8333333333
397	38070.8
398	39953.7666666667
399	49031.4666666667
400	-1862.9
401	102816.9
402	35217.0666666667
403	57609.2
404	359389.3
405	33043.3
406	7415.43333333333
407	56754.4333333333
408	343470.8
409	78535.3333333333
410	-20647.9
411	29795.3
412	-4746.96666666667
413	-11284.7
414	75506.7
415	110049.1
416	31836.4
417	73617.7
418	3904.63333333333
419	12610.9666666667
420	48605.5
421	-20761.6
422	40869.4333333333
423	95059.3333333333
424	157187.766666667
425	13475.7
426	-25630.7666666667
427	151429.7
428	6161.03333333333
429	350307.466666667
430	100528
431	38700.0333333333
432	54672.8
433	37383.7333333333
434	116543.2
435	44800.2333333333
436	-5035.2
437	-17325.9666666667
438	10338.6666666667
439	-3965.16666666666
440	26399.2333333333
441	47836.4
442	185993.733333333
443	61053.5
444	309426.1
445	86056.9666666667
446	52704.3
447	135117.333333333
448	21395.3
449	117438.4
450	65456.4
451	27225.4333333333
452	1293.6
453	81139.2
454	87097.6
455	98361.3333333333
456	17578.1333333333
457	17915.9666666667
458	-33975.6
459	73963.2
460	104088.933333333
461	-30887.5666666667
462	65108.5333333333
463	1594.4
464	99236.5
465	44964.7
466	11201.9
467	22072.5333333333
468	82388.8
469	13643.6333333333
470	42571.2333333333
471	133543.366666667
472	102910.133333333
473	-67525.6
474	53032.8
475	76645.4666666667
476	22266.7
477	12027.7666666667
478	89198.4
479	42944.4333333333
480	10283.3666666667
481	228927.3
482	24227.9666666667
483	40234.7
484	-20054.8333333333
485	-65204.9666666667
486	34615.1
487	-31199.3666666667
488	-132259
489	75905.5
490	101682.4
491	-26521.8666666667
492	-5437.5
493	33123.5
494	40160.5666666667
495	-19145.2
496	53808.3
497	98614.1666666667
498	245168.8
499	94819.4666666667
500	-11160.7666666667
501	6102
502	76132.8
503	308505.2
504	-15432.1
505	35097.0666666667
506	17865.8666666667
507	6073.33333333333
508	176166.366666667
509	81869.5
510	47152.0333333333
511	-44865.4666666667
512	61097.8666666667
513	138946.533333333
514	79812.7
515	41575.0666666667
516	22598
517	-13556.3
518	-24460.4333333333
519	23144.7
520	39107.2333333333
521	160974.566666667
522	1583.86666666666
523	-349.899999999998
524	-53828.7
525	111288.4
526	10.6333333333314
527	16523.0666666667
528	40427.3333333333
529	51763.7
530	64579.5
531	23038.7
532	50410.5666666667
533	8253.23333333334
534	-23694.2333333333
535	109991.866666667
536	-11540.8
537	69443.6
538	71364.1
539	16043.2
540	185603.233333333
541	8343.1
542	61173.3333333333
543	17882.5333333333
544	203251.466666667
545	-7597.36666666667
546	18641.9
547	1145.23333333333
548	302654.566666667
549	-33879.3
550	-4433.33333333333
551	-46437.6666666667
552	84841.0333333333
553	169284.966666667
554	40812.7
555	32313.3
556	115321.7
557	77146.7666666667
558	41923.8333333333
559	42425.0333333333
560	-23485.4666666667
561	16249.3666666667
562	44844.1333333333
563	64215.0333333333
564	17116.1666666667
565	12914
566	348482.833333333
567	52899.6
568	36418.1333333333
569	151698.266666667
570	-14707.5666666667
571	109876.8
572	-6072.56666666667
573	-1898.53333333334
574	31097.5666666667
575	9000.13333333333
576	10763.6
577	67178.5
578	131005.333333333
579	-6143.1
580	56181.7666666667
581	2439.36666666666
582	1345.86666666667
583	48015.8666666667
584	32938.7666666667
585	-71468.4
586	57352.4333333333
587	114252.133333333
588	72616
589	28571.7
590	26092.8333333333
591	279856.7
592	9638.23333333334
593	143284.8
594	77004.3666666667
595	17096.6666666667
596	-58428.8
597	178256.433333333
598	28941.2
599	94098.5
600	126866.3
601	-20594
602	-13684.6333333333
603	124752.1
604	83518.7
605	303987.2
606	-29968.2666666667
607	22967.0666666667
608	-24380.7
609	162097.533333333
610	11881.8666666667
611	124377.333333333
612	24302.3
613	44310.4
614	31607.7
615	53156.4
616	88500.6666666667
617	69839.4666666667
618	-5116.4
619	-7476.9
620	65420.7
621	2013.53333333333
622	39523.4666666667
623	2580
624	133306.1
625	326004.133333333
626	25574.4
627	39934.9
628	92949.6
629	17735.6
630	361613
631	-62606.7
632	107947.6
633	374
634	40190.4
635	-56411.2666666667
636	51904.1
637	187059.066666667
638	92313.8666666667
639	66326.7
640	91065.7
641	63843.3333333333
642	-9326.26666666667
643	90278.8
644	98403.7666666667
645	222853.6
646	11510.1
647	-3688.3
648	15902.4333333333
649	-4655.7
650	118838.4
651	29208.9
652	-20790.7666666667
653	23667.6333333333
654	28655.6333333333
655	20065.4666666667
656	91862.7
657	-42507.7666666667
658	-1486.23333333333
659	80442
660	143038.4
661	71665.2
662	-1041.6
663	33880.5333333333
664	5174
665	47638.7
666	72089.3666666667
667	1637.96666666667
668	229376.566666667
669	50903.0333333333
670	11821.7
671	41525.2
672	78025.0333333333
673	-1762.3
674	109328
675	59663.0333333333
676	18786.7
677	-35298.5
678	34596.5333333333
679	166768.4
680	46320.4
681	66613.7666666667
682	73461.9
683	81441.0333333333
684	-942.699999999997
685	53819.1666666667
686	58325.7333333333
687	83976.3
688	8922.4
689	4365.43333333333
690	98781.8333333333
691	23118.1666666667
692	16868.5
693	21852.1
694	227434.8
695	57706.2333333333
696	-47978.4
697	-643.5
698	9528.4
699	36065.2
700	45293.6
701	-25804
702	14709.0666666667
703	26876.1
704	42489.7333333333
705	20344.8333333333
706	23151.3666666667
707	42497.2
708	23965.7333333333
709	-7059.5
710	-61767.7
711	108677.2
712	40151.3
713	92717.3333333333
714	138010.8
715	151468
716	-10924.6666666667
717	16200.6333333333
718	102330.933333333
719	110808.333333333
720	114163.2
721	23522.6666666667
722	27985.2
723	-2262.03333333333
724	78806.1
725	26270.5
726	-16260.4
727	44184.4333333333
728	36315.9
729	-19779.5
730	77306.8
731	-18788.8
732	90498.8
733	124099.7
734	-93355.3666666667
735	62137.5666666667
736	22473.6333333333
737	-2227.60000000001
738	11510.2
739	10234.5
740	90795.0333333333
741	52762
742	-4485.73333333333
743	-31563.1
744	77773.7
745	-81259.5666666667
746	17421.2
747	-3018.66666666667
748	16237.9
749	140043.2
750	159245.7
751	5411.5
752	-14139.7
753	-45352.1
754	55058.5
755	93596.5
756	-23756.8
757	66120
758	66884.3
759	169413.6
760	44586.1
761	29941.6
762	128284
763	-9940.93333333333
764	-53594.2666666667
765	678348
766	185612.266666667
767	106425.7
768	8948.39999999999
769	61814.9333333333
770	41918
771	67067.8666666667
772	7284.56666666667
773	66983.6
774	49680.9
775	134186.266666667
776	224120.366666667
777	31309.6
778	44824.1
779	-36509.2
780	-18888
781	57436.5
782	65661.0666666667
783	410552.8
784	129502.633333333
785	67991.6
786	-40198.8666666667
787	3058.33333333334
788	50544.4
789	-26449.6
790	-14534.5
791	175027.733333333
792	19979.8333333333
793	45973.7
794	22979.4333333333
795	8634
796	-42209.2
797	16392
798	25134.5333333333
799	172114.833333333
800	59616.2666666667
801	-40334.5666666667
802	40510.9
803	170429.366666667
804	46138.8333333333
805	11961.2
806	98746
807	38714.9333333333
808	49168.1
809	25053.5
810	-7440.66666666666
811	369415.333333333
812	-12508.5666666667
813	27405.2
814	-7692.8
815	300209.6
816	-2742.93333333333
817	-17748.1333333333
818	-78194.8
819	-9412.4
820	18382.4
821	36547.4666666667
822	-10927.9666666667
823	67977.3333333333
824	72576.4333333333
825	21048.3666666667
826	4788.43333333333
827	27649.6
828	23963.5666666667
829	140287.6
830	255762
831	54552.5666666667
832	110742.3
833	93602.6666666667
834	13760.8
835	91656
836	221733.5
837	42051.3333333333
838	-2453.9
839	26662.4
840	116244.3
841	29514
842	26550.9333333333
843	-48979.8666666667
844	53636.7666666667
845	28069.1
846	12076.2666666667
847	145932.266666667
848	399.166666666668
849	265638.8
850	11673.9
851	69655.1
852	-6491.1
853	26226.5666666667
854	12284.5
855	-43909.3
856	22054.2333333333
857	16668.1333333333
858	44514.8
859	29467.9
860	-51775.3
861	12692
862	71931.6
863	2800.4
864	13191.2
865	41430
866	96603.9666666667
867	183226.366666667
868	8959.2
869	-48510.4
870	27498.1333333333
871	32526.9666666667
872	118125.033333333
873	20298.4
874	-2052.8
875	31762.8333333333
876	157343.6
877	160693.066666667
878	-18383.2
879	111553.433333333
880	-12433.9
881	266139.3
882	13686.6666666667
883	26335.5
884	12757.7333333333
885	104813.433333333
886	126642.4
887	219496.366666667
888	79567.9666666667
889	79980.6666666667
890	171318.4
891	46582
892	-6364
893	58893.5
894	-9413.86666666667
895	19544.3
896	-12786.7
897	18360.9666666667
898	90183.9
899	71938
900	48450.9
901	23783.6
902	19061.5
903	25641.4333333333
904	73627.2333333333
905	77262.7
906	-30154.5666666667
907	39086.6666666667
908	927.033333333333
909	50929.1
910	103788.8
911	40601.7
912	-12221.5
913	6386.23333333333
914	-14930
915	67094.8
916	206453.233333333
917	34076.8
918	276836.8
919	-6483.2
920	44440.5
921	161526.1
922	111632.666666667
923	43084.6666666667
924	46421.8666666667
925	78546.1333333333
926	50707.5
927	38722.9
928	3978.79999999999
929	29386.9666666667
930	47036.1
931	-38700.1
932	72426.5
933	-3288.66666666667
934	53633.9
935	120167.2
936	1292.93333333333
937	55009.8666666667
938	1960.26666666667
939	96461.3333333333
940	162671.9
941	12082.4
942	6675.33333333334
943	49825.0666666667
944	89407.2
945	54558.4333333333
946	75403.0333333333
947	74529.2
948	224258.8
949	6983.2
950	86708.2666666667
951	11431.7333333333
952	38184.8
953	4426.63333333334
954	4843.56666666667
955	33237.6
956	72838.1666666667
957	-94645.2
958	157007.466666667
959	73396.7
960	32639.7333333333
961	60778.1333333333
962	-7132.40000000001
963	49903.2
964	38852.7666666667
965	6891.03333333333
966	59110.8
967	-6813.86666666667
968	37042.5
969	94169.4666666667
970	18544.7
971	51242.2666666667
972	-8371.33333333334
973	11186.8333333333
974	-12761.8666666667
975	37046.9
976	107323.5
977	-4799.3
978	57985.1
979	38476.4333333333
980	-32620
981	-8414.1
982	4775.83333333334
983	14342.0333333333
984	-86723.3666666667
985	5642.93333333333
986	-33135
987	-42950.2666666667
988	292625.366666667
989	37955.2
990	-48200.7666666667
991	61998.4333333333
992	41275.7333333333
993	203061.3
994	40501.9
995	-13211.7666666667
996	34368.0333333333
997	301984.266666667
998	18989.8666666667
999	-10017.2
1000	179441.333333333
