# Supplementary material for: Chromosome Copy Number Variation and Control in the Ciliate Chilodonella uncinata
Source: PLoS One. 2013 Feb 20;8(2):e56413. doi: 10.1371/journal.pone.0056413 (PMC3577910; doi:10.1371/journal.pone.0056413)
Supplement: Dataset S1 — Chromosome copy numbers from the experimental and simulated cell lines of Dataset of Chilodonella uncinata . dataset.zip is a compressed file. exp_data.csv contains the experimental data derived from qPCR analyses (Cell.line = original cell line; Time = time point of the DNA extraction; DNA.extract = DNA extract replicate; Gene = macronuclear chromosome; CNPC = copy number of the macronuclear chromosome per cell). The remainder of the CSV files are from the simulations. Each CSV file contains data on 1000 simulations where the change in variance from initial to final for each simulation is stored under column ‘x’. See _readme.txt in the compressed file dataset.zip for documentation of the file names. (ZIP) [file pone.0056413.s002.zip › dataset_S1/exp_data.csv]

	Cell.line	Time	DNA.extract	Gene	CNPC
1	9	initial	1	18S	12448.38986
2	9	initial	2	18S	13623.27447
3	9	initial	3	18S	10505.81269
4	17	initial	1	18S	7667.411827
5	17	initial	2	18S	13694.62826
6	17	initial	3	18S	10538.03726
7	20	initial	1	18S	14057.82465
8	20	initial	2	18S	9464.52567
9	20	initial	3	18S	19386.87845
10	41	initial	1	18S	9026.651461
11	41	initial	2	18S	10652.00994
12	41	initial	3	18S	5914.569881
13	47	initial	1	18S	4145.211575
14	47	initial	2	18S	11056.13233
15	47	initial	3	18S	4500.505776
16	49	initial	1	18S	10796.0167
17	49	initial	2	18S	11282.43179
18	49	initial	3	18S	14298.54058
19	9	initial	1	atubP1	2001.728866
20	9	initial	2	atubP1	1901.491964
21	9	initial	3	atubP1	1583.678449
22	17	initial	1	atubP1	1121.054666
23	17	initial	2	atubP1	1017.455678
24	17	initial	3	atubP1	767.2114397
25	20	initial	1	atubP1	1842.704577
26	20	initial	2	atubP1	1747.126167
27	20	initial	3	atubP1	1438.096431
28	41	initial	1	atubP1	1618.071197
29	41	initial	2	atubP1	1177.307882
30	41	initial	3	atubP1	2600.450578
31	47	initial	1	atubP1	1820.628948
32	47	initial	2	atubP1	1546.200249
33	47	initial	3	atubP1	1092.136423
34	49	initial	1	atubP1	1282.335583
35	49	initial	2	atubP1	2044.200892
36	49	initial	3	atubP1	1133.003202
37	9	initial	1	EF	198.5825521
38	9	initial	2	EF	497.0924302
39	9	initial	3	EF	607.1164731
40	17	initial	1	EF	407.5612478
41	17	initial	2	EF	44.79301157
42	17	initial	3	EF	150.1035047
43	20	initial	1	EF	541.9248229
44	20	initial	2	EF	412.3076531
45	20	initial	3	EF	382.475129
46	41	initial	1	EF	697.089594
47	41	initial	2	EF	373.2480555
48	41	initial	3	EF	753.7552634
49	47	initial	1	EF	525.4017072
50	47	initial	2	EF	557.2661124
51	47	initial	3	EF	504.890377
52	49	initial	1	EF	438.1178141
53	49	initial	2	EF	433.5630634
54	49	initial	3	EF	279.3300699
55	9	initial	1	atubP2	61.66461333
56	9	initial	2	atubP2	28.38635667
57	9	initial	3	atubP2	17.80167
58	17	initial	1	atubP2	85.74153667
59	17	initial	2	atubP2	49.45562667
60	17	initial	3	atubP2	72.33106
61	20	initial	1	atubP2	92.72309667
62	20	initial	2	atubP2	47.12571333
63	20	initial	3	atubP2	45.81144667
64	41	initial	1	atubP2	227.28919
65	41	initial	2	atubP2	126.8470167
66	41	initial	3	atubP2	20.54134
67	47	initial	1	atubP2	100.6443867
68	47	initial	2	atubP2	11.81552667
69	47	initial	3	atubP2	33.10032
70	49	initial	1	atubP2	50.38359
71	49	initial	2	atubP2	56.22956667
72	49	initial	3	atubP2	64.41496
73	9	final	1	18S	12822.20977
74	9	final	2	18S	10025.93642
75	9	final	3	18S	10138.15867
76	17	final	1	18S	11355.75653
77	17	final	2	18S	11151.85155
78	17	final	3	18S	10130.90285
79	20	final	1	18S	12771.13701
80	20	final	2	18S	9960.164347
81	20	final	3	18S	12895.63735
82	41	final	1	18S	14744.04764
83	41	final	2	18S	14561.20887
84	41	final	3	18S	18884.64057
85	47	final	1	18S	14502.26783
86	47	final	2	18S	10410.12933
87	47	final	3	18S	13683.13341
88	49	final	1	18S	14735.13575
89	49	final	2	18S	13359.04261
90	49	final	3	18S	13569.56674
91	9	final	1	atubP1	1304.970279
92	9	final	2	atubP1	1497.811732
93	9	final	3	atubP1	1563.67562
94	17	final	1	atubP1	1433.138513
95	17	final	2	atubP1	730.207386
96	17	final	3	atubP1	3884.854842
97	20	final	1	atubP1	1094.81593
98	20	final	2	atubP1	1372.822872
99	20	final	3	atubP1	1430.13204
100	41	final	1	atubP1	1187.329278
101	41	final	2	atubP1	1454.569639
102	41	final	3	atubP1	1697.146492
103	47	final	1	atubP1	1348.867722
104	47	final	2	atubP1	1129.779278
105	47	final	3	atubP1	1314.95504
106	49	final	1	atubP1	1436.024227
107	49	final	2	atubP1	1521.402455
108	49	final	3	atubP1	1054.366976
109	9	final	1	EF	299.4017335
110	9	final	2	EF	269.0801812
111	9	final	3	EF	492.9059628
112	17	final	1	EF	532.0515259
113	17	final	2	EF	419.9305082
114	17	final	3	EF	601.4513145
115	20	final	1	EF	460.0770602
116	20	final	2	EF	384.6170037
117	20	final	3	EF	568.0180484
118	41	final	1	EF	587.2225939
119	41	final	2	EF	707.2137048
120	41	final	3	EF	526.523614
121	47	final	1	EF	581.2105745
122	47	final	3	EF	390.1103425
123	49	final	1	EF	7.321554633
124	49	final	2	EF	24.83814095
125	49	final	3	EF	10.00992367
126	9	final	1	atubP2	37.76176053
127	9	final	2	atubP2	26.40581219
128	9	final	3	atubP2	28.52878721
129	17	final	1	atubP2	17.66558949
130	17	final	2	atubP2	52.6755814
131	17	final	3	atubP2	111.351289
132	20	final	1	atubP2	113.2074204
133	20	final	2	atubP2	156.229956
134	20	final	3	atubP2	119.7218229
135	41	final	1	atubP2	140.2080532
136	41	final	2	atubP2	132.4203059
137	41	final	3	atubP2	268.0263497
138	47	final	1	atubP2	19.06223192
139	47	final	2	atubP2	6.574111185
140	47	final	3	atubP2	4.599897575
141	49	final	1	atubP2	45.06137099
142	49	final	2	atubP2	46.29425024
143	49	final	3	atubP2	45.67153939
