# Supplementary material for: Chromosome Copy Number Variation and Control in the Ciliate Chilodonella uncinata
Source: PLoS One. 2013 Feb 20;8(2):e56413. doi: 10.1371/journal.pone.0056413 (PMC3577910; doi:10.1371/journal.pone.0056413)
Supplement: Dataset S1 — Chromosome copy numbers from the experimental and simulated cell lines of Dataset of Chilodonella uncinata . dataset.zip is a compressed file. exp_data.csv contains the experimental data derived from qPCR analyses (Cell.line = original cell line; Time = time point of the DNA extraction; DNA.extract = DNA extract replicate; Gene = macronuclear chromosome; CNPC = copy number of the macronuclear chromosome per cell). The remainder of the CSV files are from the simulations. Each CSV file contains data on 1000 simulations where the change in variance from initial to final for each simulation is stored under column ‘x’. See _readme.txt in the compressed file dataset.zip for documentation of the file names. (ZIP) [file pone.0056413.s002.zip › dataset_S1/P1_omega0.02.csv]

	x
1	-251386.466666667
2	-3043.76666666669
3	9557.83333333331
4	-22830.3666666666
5	-358.100000000006
6	154992.5
7	-41929.9666666667
8	3946.69999999998
9	27432.0666666667
10	-21960.4
11	-83727.3
12	-2106.03333333334
13	-7501.83333333334
14	21326.8333333333
15	28866.2333333333
16	921.500000000004
17	-2680.53333333333
18	29519.6
19	-10193.3333333333
20	-10418.2666666667
21	26429.8
22	-8280.63333333336
23	-146896.6
24	-5114.93333333333
25	-10611.2
26	-172420.166666667
27	-9043.89999999999
28	1028.53333333334
29	3957.6
30	7737.03333333334
31	43553.1333333333
32	-8632.90000000002
33	21027.6
34	605.433333333331
35	35185.6
36	67629.9333333333
37	50807.5666666667
38	-8513.73333333334
39	41317.5
40	5916.4
41	-54028.6666666667
42	20824
43	-18271.7000000001
44	-84515
45	-1168.66666666666
46	-29070.1666666666
47	-47742.5
48	-6916.66666666667
49	19248
50	-4138.29999999999
51	-4893.86666666667
52	2157.89999999999
53	-4352.9
54	3563.23333333334
55	-18350.9
56	-316407.3
57	20465.3
58	78506.1
59	-3730.5
60	2890.80000000002
61	16018.4
62	-1806.26666666666
63	-10776.9666666667
64	-16304.7
65	-1117.46666666667
66	6523.59999999998
67	-10109.7333333333
68	-9918.40000000002
69	-6634.43333333333
70	-25063.4666666667
71	-14018.5
72	5696.39999999999
73	2204.93333333335
74	-12533.7333333333
75	-13797.6
76	39195.3666666667
77	-11666
78	15443.5
79	5385.3
80	-27928.5333333333
81	11061.6
82	-33630.8666666667
83	1423.60000000001
84	65360.2
85	5222.90000000002
86	-22928.9333333333
87	-5313.60000000001
88	-5961.33333333337
89	-9449.73333333334
90	-14428.5
91	22256.5333333333
92	-184752.05
93	10028.9
94	-1625.06666666667
95	-24511.8666666666
96	-3945.59999999998
97	11018.6
98	-6590.26666666666
99	2600.69999999998
100	-577.700000000012
101	-5410.96666666667
102	24381.2333333333
103	-11539.2
104	-132613.966666667
105	55171.3333333333
106	18051.0333333334
107	11929.5
108	-926.133333333331
109	-20616.8
110	-20111.2
111	26372.5333333333
112	-9693.63333333333
113	5549.06666666667
114	-547.866666666669
115	111922.933333333
116	-81058.6666666667
117	58125.2333333333
118	-13022.2666666667
119	22027.1
120	-3124.89999999999
121	22625.0666666667
122	-3990
123	14002.6333333333
124	-2991.29999999999
125	-33319.6
126	-1982.30000000002
127	-319153.966666667
128	-1834
129	-5902.76666666666
130	-8238.79999999999
131	-53925.9666666667
132	-242743.4
133	-2827.10000000001
134	49847.1
135	4038.09999999999
136	-25048.5
137	-226539.966666667
138	-9276.79999999999
139	7626.10000000001
140	-21485.2
141	12660.0333333333
142	81271.8333333333
143	4040
144	27258.9333333333
145	-139051.266666667
146	-13652
147	21463.7666666667
148	-5937.76666666666
149	280.5
150	49905.0333333333
151	-897.300000000017
152	9430.43333333335
153	35866.1
154	11520.4
155	-12003.4333333333
156	-10451.6
157	34130.0333333333
158	-13322.9
159	-136568.166666667
160	-37195.0666666667
161	-216306.1
162	4040.39999999999
163	22345.5666666667
164	-3217.70000000001
165	-10763.1
166	20011.4666666667
167	1608.63333333333
168	-6576.09999999999
169	70454.5333333333
170	21887.9
171	20504.8
172	-22848.9333333333
173	-1036.70000000001
174	-34877.9666666667
175	7233.60000000001
176	-19103.1666666667
177	4218.8
178	3916.16666666666
179	670
180	33971.8666666666
181	26193.5
182	-5211.43333333332
183	56659
184	-189568.6
185	12815.7
186	-55984.3666666666
187	-42134.5666666667
188	4269.70000000001
189	54328.1
190	35813.2
191	22946.9333333333
192	-21383.5
193	10484.0333333333
194	3154
195	37358.5
196	5544
197	-9415.06666666668
198	72738.6333333333
199	-29816.15
200	34166.5
201	-69673.3
202	-3994.16666666669
203	-10119.7333333333
204	34627.1333333333
205	59659.2
206	-51128.9666666667
207	-5228.39999999999
208	30934.7333333333
209	14628.2666666667
210	-4131.73333333334
211	41698.1
212	-15620.3666666667
213	-184411.566666667
214	-121128.45
215	1892.83333333337
216	636
217	-473275.766666667
218	330.300000000017
219	3904.93333333332
220	-11385.6
221	2966
222	-189.433333333334
223	-18087.1
224	41897
225	-3575.70000000001
226	4704.53333333334
227	57606.1
228	-2572.76666666666
229	59307.1
230	4188.76666666666
231	10383.7666666667
232	-25222.8
233	-6589.36666666667
234	22325.4333333333
235	-2750.55
236	9300.96666666667
237	-11809.7333333333
238	-1718.16666666667
239	97541.1
240	-13718.3
241	50741.1333333334
242	3267.20000000001
243	2249.10000000001
244	-527.066666666666
245	28788.7333333333
246	-269330.766666667
247	11796.8
248	-68134.9666666667
249	-18309.5
250	-881.333333333343
251	2244.4
252	-35224.6666666667
253	-1527.23333333334
254	-8288.30000000002
255	88883.8333333334
256	9328.3666666667
257	11009.6
258	-379.299999999988
259	24523.4666666667
260	-18694.7666666667
261	81183.2
262	-3205.96666666667
263	3522.36666666665
264	-9333.23333333334
265	-34843.6333333333
266	-4773.10000000001
267	-9024.63333333333
268	-6469.59999999999
269	-43882.9
270	11029.7333333333
271	-5431.5
272	-6203.50000000001
273	22575.4333333333
274	23806.8333333334
275	4661.86666666664
276	4342.79999999999
277	-31192.4
278	-8003.36666666664
279	4430.53333333333
280	2864.79999999999
281	14570.7666666667
282	-11959.8333333333
283	5231.10000000001
284	6205.63333333333
285	6541.2
286	-23912.9333333333
287	-16762.4333333333
288	52894.4
289	-14877.9666666667
290	2220
291	36591.6833333333
292	7297.59999999998
293	36893.7666666667
294	-18067.5
295	544.433333333349
296	-2813.60000000001
297	8001.10000000003
298	143295.7
299	22213.7333333333
300	-5896.56666666671
301	52525.3
302	-182845
303	-13016
304	7387.30000000005
305	-8386.26666666669
306	-248.299999999988
307	21506.8
308	5800.83333333333
309	-109470.866666667
310	4039.46666666665
311	4764.39999999999
312	-232092
313	1587.60000000001
314	6404.63333333333
315	-13165.6
316	-636.799999999996
317	2822.79999999999
318	-5527.5
319	10745.5
320	22662.3
321	-78020.3666666667
322	372.800000000047
323	-23309.8333333333
324	-37130.5333333334
325	-9878.39999999999
326	-7579.60000000001
327	13070
328	9610.23333333334
329	-2329.63333333333
330	-15052.8
331	-182020.4
332	-4013.20000000001
333	34787.2
334	1907.46666666665
335	18381.4666666666
336	-7115.10000000003
337	41540.4333333333
338	15027.5
339	1382.43333333335
340	5065.5
341	2625.90000000002
342	28453.8166666667
343	22077.8
344	-27116.5333333333
345	15244
346	-2996.8
347	42272.9
348	-1858.76666666666
349	-1638.79999999993
350	150.766666666692
351	7729.09999999999
352	18013.7
353	18277.2
354	25964.8333333333
355	35650.0333333333
356	-201803.266666667
357	-4429.46666666667
358	-227744.133333333
359	21348.4
360	21480.4
361	-51642.4
362	1440.4
363	17699.6
364	20349.3
365	-2564.40000000002
366	21915.1
367	3794.39999999999
368	159635.95
369	-13588
370	-74447.7
371	28092.9333333333
372	-162953.166666667
373	37734.4
374	-297366.166666667
375	19722.5333333333
376	693.266666666663
377	41365.9333333333
378	-12703.3333333333
379	-4643.56666666668
380	-184953.466666667
381	-5952.36666666667
382	-2122.5
383	11229.6
384	-7109.10000000001
385	2911.06666666668
386	-9895.5
387	20718.0333333333
388	235.700000000001
389	10293.6000000001
390	-9318.8
391	12268.9
392	36451.7
393	47436.9333333333
394	79745.2333333333
395	5037.96666666667
396	-1076.79999999999
397	-23.4333333333343
398	-8.40000000002328
399	8536
400	9441.86666666667
401	41270.7333333333
402	150988.116666667
403	-4059.70000000001
404	-18177.7333333333
405	-10880.4333333333
406	-57134.6
407	27199.1666666666
408	-25486.3666666667
409	-29050.5
410	-1012.93333333333
411	3372.83333333334
412	39067.5333333334
413	26570.8333333333
414	5671.03333333333
415	-1397.63333333333
416	-5778.39999999999
417	-11071.2
418	38746.3
419	51280.8833333334
420	29561.3333333333
421	-85529.6666666667
422	4042.7
423	730.666666666657
424	-6877.46666666666
425	10235.8666666667
426	-9150.70000000001
427	-4867.33333333334
428	27704.6666666667
429	1352.89999999999
430	1566
431	8085.46666666667
432	20746.1333333333
433	1629.69999999998
434	-2170
435	-4211.76666666666
436	-396909.083333333
437	-10695.6666666667
438	-2012
439	23287.6333333333
440	12912.4
441	3406.63333333333
442	-4470.39999999999
443	-14932
444	-7243.6
445	-32159.4
446	6986.29999999999
447	-3751.5
448	-1372.79999999999
449	8128.29999999999
450	36193.7
451	-9083.86666666667
452	9097.3
453	-28065.4333333333
454	32917.5333333334
455	-7107.96666666667
456	10081.7333333333
457	4854.16666666674
458	-176920.766666667
459	16034.8
460	-53260.2833333333
461	794.533333333326
462	29255.0333333333
463	37576.3333333333
464	-1017.60000000001
465	-134153.6
466	4742.93333333335
467	-103360.45
468	-58955.1666666667
469	-1833.69999999998
470	9192.53333333333
471	-50902.0666666667
472	-12677.2
473	-41946.3999999999
474	31705.7333333333
475	16201.4333333333
476	7643.86666666664
477	-1726.3
478	-39952.5666666667
479	-5341.76666666666
480	2296.26666666666
481	8617.59999999999
482	5358.36666666664
483	19767.7666666667
484	-10007.3
485	-5986.5
486	-133605.566666667
487	-194671.966666667
488	-11112.9
489	-4976.56666666667
490	-10757.1
491	12404.2666666667
492	28569.1666666667
493	-12341.8666666667
494	-69886.1833333333
495	71509.3333333333
496	65897.9833333333
497	5218.26666666666
498	10567.4666666667
499	-251711.666666667
500	1134.76666666666
501	46231.5333333334
502	61197.2333333333
503	-14820.8
504	14429.4333333333
505	10528.5
506	-16565.1666666667
507	-9570.79999999999
508	64.7999999999884
509	-3027.70000000001
510	74507.85
511	-9968.10000000001
512	-342645.466666667
513	4067.19999999998
514	6389.5
515	15736.8
516	18516.1666666667
517	-3644.93333333335
518	71444.4
519	-84531.75
520	4462.13333333333
521	-6948.53333333333
522	-6563.60000000001
523	-11622.9333333333
524	-43440.8333333333
525	10364.7
526	29662.7
527	12580.2666666667
528	-35114.8
529	18926.3
530	9587.20000000001
531	-8569.86666666667
532	-1121.86666666664
533	-11184.2
534	21834.9333333333
535	55088.6333333333
536	-27300.2666666667
537	-103936.066666667
538	35573.6
539	16100.9
540	9867.46666666667
541	-2646.83333333334
542	1521.20000000001
543	162307.4
544	-1412.83333333334
545	-28187.5666666667
546	-11438
547	13596.2
548	-197.5
549	25507.7333333333
550	2834.39999999999
551	5394.2
552	-126847.866666667
553	26717.95
554	357168.3
555	-481.866666666669
556	-16331.3
557	12931.7333333333
558	26812.2333333333
559	4638.66666666666
560	6345.63333333333
561	-13534.6666666667
562	-124698.966666667
563	323.9
564	26028.5333333334
565	-12527.1
566	69.6000000000058
567	-21460.3
568	-159174.366666667
569	47634.2166666667
570	9439.20000000001
571	-5175.06666666668
572	-9.36666666666861
573	-359216.166666667
574	-11423.5
575	1692.13333333333
576	118051.733333333
577	12827.2333333333
578	-16205.4
579	95886.7333333333
580	5378.66666666666
581	2540.39999999999
582	20890.3666666667
583	42826.4333333333
584	-4494.26666666666
585	19972.1333333333
586	-5894.3
587	28878.4333333333
588	13153.7
589	58072.6333333333
590	36411.7333333333
591	-2028.40000000001
592	-33686.9666666666
593	17110
594	41197.1333333333
595	-3346.66666666666
596	-459307.066666667
597	6170.96666666667
598	13569.3
599	-67623.8666666666
600	34534
601	56966.6333333334
602	15306
603	-3387.0333333333
604	-507.166666666657
605	4802.4
606	23221.3
607	-9940.80000000005
608	28816.5333333333
609	3027.7
610	-2448
611	-20354.3
612	18865.2
613	-96.8000000000029
614	-16335.3
615	15475.6
616	6229.46666666667
617	5023.70000000001
618	-110594.266666667
619	-17875.2
620	16583.3
621	-21132.4
622	-55867.8666666666
623	20723.6333333334
624	-4328.09999999998
625	-32479.7
626	21985.9666666667
627	8890.70000000001
628	-64475.7666666667
629	-28584.8
630	24573.6333333333
631	5767.86666666667
632	-11876.4
633	-5903.33333333334
634	645.600000000006
635	-13053.6
636	21860.8
637	-19928.1
638	-37745.8333333333
639	-3331.73333333331
640	8376.79999999999
641	-5832.40000000001
642	-7365.33333333334
643	22215.7333333333
644	-7343.86666666667
645	157.633333333331
646	-2544.66666666667
647	3368.70000000001
648	-1401.59999999999
649	63556.6
650	6894.89999999999
651	4048.7
652	-398.099999999977
653	4977.83333333334
654	6208.66666666666
655	3747.7
656	93183.4333333333
657	-5872.70000000001
658	20886.1
659	7554.69999999995
660	-27607.3
661	-8564
662	21049.9
663	6733.86666666667
664	-3962.79999999999
665	13056.0333333333
666	12275.0333333333
667	8373.73333333333
668	16402.3
669	1189.90000000001
670	-33070.2666666667
671	-13007.2
672	-8517.86666666667
673	6462.3
674	-8415.89999999997
675	34594.1333333334
676	8236.39999999999
677	4551.33333333334
678	-1393.96666666667
679	-8874.43333333333
680	-3522.5
681	161411.066666667
682	-19204.8
683	-28714.1666666667
684	-8301.29999999999
685	27389.3
686	24298.5
687	-16477.3
688	1437.7
689	9686.39999999999
690	19257.2
691	-8616.60000000001
692	-15849.5
693	-23458.9
694	9211.86666666667
695	11063.2333333333
696	-6975.89999999999
697	-51638.9
698	57212.9666666667
699	-33620.1
700	8959.46666666662
701	-10716.2666666667
702	30059.7666666667
703	-22936.2666666667
704	679.133333333331
705	19849.8666666667
706	-3724.93333333333
707	-21501.9666666667
708	11386.2666666667
709	7107.23333333331
710	11710.3
711	-21834.4
712	-3457.19999999998
713	-2464
714	7953.06666666668
715	-27184.6333333333
716	148846.833333333
717	-11225.6
718	11462.9333333333
719	12093.5
720	-5268.7
721	522.399999999994
722	9491.9
723	-332549.266666667
724	2628
725	7324
726	-164706.95
727	-138722.166666667
728	4122.13333333335
729	-4085.7
730	-219.5
731	5401.69999999995
732	5684.8
733	-5525.03333333333
734	57314.3
735	853.333333333328
736	-38148.7
737	-1564.8
738	29713.3333333334
739	29481.7333333333
740	37788.3
741	-7844.03333333335
742	-134302.416666667
743	11060.9
744	-13696.7
745	2087.3
746	38538.0333333334
747	94184.9
748	-2218.93333333333
749	-10772.2666666667
750	-5152.23333333333
751	14148.9
752	-1542
753	-6032.7
754	26246
755	13038.0333333333
756	7115.73333333334
757	58235.2333333333
758	-5032
759	6607.33333333333
760	4604.1333333333
761	-28872.7
762	-17471.6
763	-9120.56666666667
764	-32668.5666666667
765	-6492.10000000001
766	-6182.89999999999
767	-74412.8666666667
768	41956.7333333333
769	-25287.0333333333
770	28801.3
771	-3794.89999999999
772	-10961.7
773	30310.1666666667
774	622.13333333336
775	-801.066666666666
776	10914.4
777	13053.0333333333
778	14064.1
779	-2156.93333333333
780	-37252.5666666667
781	-15487.2
782	-37157.9666666667
783	5174.56666666667
784	-32977.4666666667
785	-14519.8666666667
786	37584.9
787	-28203.7666666667
788	1444.63333333333
789	3629.59999999999
790	106990.333333333
791	42977
792	-11250.2666666667
793	-37705.3
794	6438
795	-1837.73333333332
796	25015.2333333333
797	-17971.7666666667
798	69416.6
799	-46570.2666666667
800	-62987.8666666667
801	-10923.8333333333
802	13106.4
803	17063.6
804	-21585.6
805	23006.5
806	23314.7
807	-4335.86666666667
808	31142
809	5258.10000000001
810	66380.6166666666
811	-4718.53333333335
812	-5587.73333333334
813	-5040.93333333332
814	1283.96666666667
815	74995.7
816	-4659.03333333333
817	-7434
818	12205.9666666667
819	-10631.8666666666
820	2955.8666666667
821	7758
822	-2336.83333333333
823	38553.9666666667
824	20161.8333333333
825	7794.23333333333
826	-11839.8333333333
827	1526.39999999999
828	41331.2333333333
829	-38370.7666666667
830	5028.3
831	-9700.83333333331
832	6996.03333333333
833	-4269.59999999999
834	2471.16666666663
835	12966.2333333333
836	25624.6333333333
837	-9849.86666666667
838	37835.7
839	52836.4333333333
840	-7517.69999999998
841	1163.2
842	-1331.09999999998
843	10422
844	-109567.366666667
845	-65120.5666666667
846	-94619.9
847	2009.36666666667
848	15289.3
849	7949.33333333337
850	-12801.2
851	3236.09999999998
852	18888
853	66670.6333333333
854	9325.2
855	1414.09999999998
856	43969.0333333333
857	-7174.26666666666
858	-19502.7666666667
859	24727.6
860	-945.600000000035
861	-7380
862	129350.8
863	1304.93333333333
864	9932
865	-9658.93333333335
866	103.299999999988
867	-21961.5666666667
868	-1573.5
869	1168.73333333334
870	33263.0333333333
871	-12145.2333333333
872	-468702.95
873	-127748.766666667
874	12715.2
875	-17328.5666666667
876	-221821.866666667
877	-23206.4
878	82769.2333333333
879	29752.5333333333
880	-7483.46666666667
881	-613.066666666651
882	11020.5666666667
883	-133990.866666667
884	-3287.56666666667
885	48528.1333333333
886	7416.39999999999
887	74816.4333333333
888	1222.53333333335
889	723.866666666669
890	-2129.36666666667
891	56763.8333333333
892	-36568.0333333333
893	15550.4
894	-133791.266666667
895	15235.6
896	-9903.5
897	-130430.366666667
898	-5248.40000000002
899	-139795.033333333
900	44.0999999999985
901	-13090.9333333333
902	9072.76666666666
903	14682.4
904	-3895.33333333333
905	2893.16666666669
906	353.333333333328
907	101427.5
908	-112525.466666667
909	-9301.59999999998
910	-3322.5
911	50375.9
912	18782.5666666667
913	14784.3666666667
914	-15237.7333333333
915	13134.1
916	-70488.2666666667
917	42830.2333333333
918	-10298.7
919	19855.4666666667
920	12610.8
921	-19623.2
922	-8330.39999999997
923	23888.4
924	6972.29999999999
925	170124.383333333
926	-9577.73333333334
927	14622.0333333334
928	-13988.4
929	-20315.4666666667
930	21151.8666666667
931	-2936.80000000002
932	-3181.3
933	-6203.46666666667
934	13880.1666666667
935	17887.7666666667
936	13474.4333333333
937	72004.5333333334
938	-604.666666666672
939	-6282.66666666667
940	-212632.666666667
941	6081.43333333333
942	57323.7333333333
943	12002.6666666667
944	10584.4333333333
945	27766.8333333333
946	8439.59999999998
947	-1229.46666666667
948	-276698.766666667
949	-1736
950	-38388.9
951	4007.46666666667
952	-24474
953	-23347.6
954	7991.2
955	-6295.10000000001
956	-6964.70000000001
957	85235.9333333333
958	-104804.466666667
959	-10878.6333333333
960	27114.5
961	-10407.4666666667
962	-3986.80000000002
963	-190.399999999994
964	10508.0333333333
965	-33379.8333333334
966	-16326.2333333333
967	2932.13333333333
968	19510.9
969	50524.3
970	25600.4
971	13965.2
972	-51326.9
973	-1660.26666666666
974	-632080.9
975	25422.8
976	239489.3
977	-70736.7
978	3464.53333333333
979	23390.6333333333
980	-8317.33333333331
981	-28271.3666666667
982	-30746.9333333333
983	10127.0333333333
984	3791.89999999999
985	-7349.06666666668
986	7150.93333333333
987	-161973.633333333
988	35761.3333333334
989	223682.333333333
990	-963.5
991	9715.73333333331
992	-15351.7333333333
993	-20854.8
994	15546.4333333333
995	-6088.80000000005
996	7731.5
997	-2002.70000000001
998	12084.5333333333
999	-14469.5666666667
1000	19822
