# Supplementary material for: Chromosome Copy Number Variation and Control in the Ciliate Chilodonella uncinata
Source: PLoS One. 2013 Feb 20;8(2):e56413. doi: 10.1371/journal.pone.0056413 (PMC3577910; doi:10.1371/journal.pone.0056413)
Supplement: Dataset S1 — Chromosome copy numbers from the experimental and simulated cell lines of Dataset of Chilodonella uncinata . dataset.zip is a compressed file. exp_data.csv contains the experimental data derived from qPCR analyses (Cell.line = original cell line; Time = time point of the DNA extraction; DNA.extract = DNA extract replicate; Gene = macronuclear chromosome; CNPC = copy number of the macronuclear chromosome per cell). The remainder of the CSV files are from the simulations. Each CSV file contains data on 1000 simulations where the change in variance from initial to final for each simulation is stored under column ‘x’. See _readme.txt in the compressed file dataset.zip for documentation of the file names. (ZIP) [file pone.0056413.s002.zip › dataset_S1/P1_omega0.04.csv]

	x
1	-2734.10000000001
2	76079.95
3	2784.53333333334
4	-47168.5666666667
5	22452.8
6	-272321.166666667
7	15898.1
8	38298.3
9	-8062.29999999999
10	-19078.1333333334
11	1530
12	-122753.666666667
13	40966.1
14	-33047.8666666667
15	-807.733333333337
16	-20153.0666666667
17	1679.73333333334
18	35204.8
19	-2269.2
20	-3945.43333333335
21	-45204.6666666667
22	-15782.5333333333
23	-3651.03333333335
24	20645.3
25	-19293.8666666667
26	-25940.1
27	-55977.2
28	-7079.33333333337
29	4247.89999999997
30	-21231.3
31	12851.3333333333
32	28417.8
33	46888.4
34	10296.1333333333
35	-6614.8
36	35339.1666666667
37	33133.2
38	1983.76666666666
39	-10250.6666666667
40	-29558.4333333333
41	-2385.83333333333
42	28052
43	-14051.8666666667
44	-3973.16666666667
45	1228.39999999999
46	-1700.66666666669
47	-17901.2
48	-11277.6
49	9129.63333333333
50	-19584.6666666667
51	-37073.9
52	25880.2666666667
53	80948.6666666667
54	-235805.233333333
55	4941.59999999998
56	-59738.0333333334
57	-2072.66666666667
58	13893.6
59	-1275.60000000001
60	-4753.33333333334
61	-22420.4
62	2046.26666666666
63	58429.8666666667
64	7035.76666666666
65	24499.3
66	-5758.8
67	-42289.1
68	-10179.5666666667
69	25158.6333333333
70	57932.6333333334
71	17217.7
72	56785.3
73	-550000.266666667
74	21184.4
75	36246.4
76	4948.80000000002
77	-24353.1
78	-62644.3666666667
79	2944.8
80	-17208.1666666667
81	67854.1333333333
82	13681.3666666666
83	17753.2
84	4504.26666666666
85	-12427.6
86	11973.1666666666
87	123631.6
88	64188.8
89	2249.63333333334
90	-287164
91	5399.5
92	66651.5
93	-8024.79999999999
94	-37366.5333333333
95	599.733333333308
96	37955.7666666667
97	12988.6333333333
98	7585.43333333332
99	8086.7
100	13238
101	44952.5
102	-28266.9
103	130862.35
104	-54772.3
105	-6066.66666666667
106	4945.19999999998
107	-6544.66666666666
108	49625.7666666667
109	6279.5
110	-441185.166666667
111	2025.20000000001
112	-39573.7
113	-16241.1
114	142177.633333333
115	-32646.4
116	-4049.46666666667
117	25212.3666666667
118	71109.4333333333
119	45741.8333333333
120	18482.8
121	-14336.0333333333
122	12863.5666666667
123	-398763.166666667
124	590.93333333332
125	-32238.6
126	-28194.9
127	38317.6000000001
128	-17193.4333333333
129	-1173.89999999999
130	-154956.1
131	-43886.0666666667
132	-8596.26666666666
133	-16698.9333333333
134	17665.3333333333
135	75354.1
136	-11331.0666666667
137	37309.4666666667
138	17088.7
139	10983.1
140	-17998.0000000001
141	22908.1
142	4597.69999999998
143	-43084.5333333334
144	29039.7
145	11331.3666666667
146	-10400
147	-25841.4666666667
148	-37832.8
149	-14287.5
150	48481.8333333334
151	95220.9333333333
152	21932.6333333333
153	-21930.7666666667
154	34003.5666666667
155	-3643.86666666667
156	38865.7666666667
157	-12682.6666666667
158	39430.1666666667
159	22071.8666666667
160	17504
161	-6745.99999999999
162	-767.06666666668
163	-21330.1
164	10352.8
165	-77078.4
166	-7183.73333333334
167	-12926.1
168	34110.5333333333
169	7538.93333333333
170	-89278.8
171	-12045.1666666667
172	15948.6333333333
173	3849.73333333334
174	-19389.7333333333
175	50396.7333333333
176	-13692.8333333333
177	16154.2333333333
178	1374.89999999999
179	60207
180	-38339.7
181	31605.4333333333
182	-8785.83333333334
183	-261203.9
184	4260.43333333335
185	7983.33333333334
186	41606.4
187	-29406.7
188	30892.8
189	-25738.6333333333
190	105515.233333333
191	17004.4
192	-4175.06666666668
193	-20596.4
194	14552.9333333333
195	14064.8
196	-17911.8666666667
197	-12792.6666666667
198	875.366666666669
199	-2990.5
200	-238809.466666667
201	-17665.6
202	-112585.2
203	-26766.1
204	16691.1
205	39488.3
206	12671.2
207	-2974.40000000002
208	-11056.3
209	37424.1333333334
210	-20360.2333333333
211	36817.6
212	-19160.8
213	-4995.86666666667
214	-2664.89999999999
215	-18319.2
216	4518
217	-30093.9
218	49714.7
219	-9144.36666666667
220	27996.4
221	-42652.0333333334
222	2561.83333333331
223	4826.83333333331
224	664.100000000006
225	20269.6
226	5888.29999999999
227	-2479.46666666667
228	39844.0333333333
229	20780.5666666667
230	-35298.3666666667
231	54525.4
232	15230.8
233	75824.5666666667
234	-17592.7
235	12999.2
236	-10966.2333333333
237	2420.79999999999
238	5146.8
239	55266.8333333333
240	5379.46666666667
241	-7795.63333333334
242	42512.6333333333
243	-18138
244	27727.0333333333
245	-4793.76666666667
246	498.100000000006
247	5708.4
248	-6540.70000000001
249	17331.5
250	43532.1666666666
251	-24492.8
252	-6738.39999999999
253	41487.1
254	-4530.7
255	-7981.56666666671
256	-12279.8
257	-3549.6
258	-2086.9
259	4520.93333333333
260	11989.6
261	-8117.19999999995
262	-99259.4666666666
263	-6586.63333333333
264	-5417.19999999998
265	24261.0666666667
266	323.700000000012
267	-4871.23333333334
268	-610811.3
269	-28805.2333333333
270	7735.5
271	-8947.5
272	16982.5
273	-15576
274	-6462.7
275	8030.03333333334
276	4093.20000000001
277	16408.6333333333
278	64134.8
279	-25518.3
280	-47363.6333333333
281	-24150.2666666667
282	3683.60000000001
283	-11364.1333333333
284	-55602.4
285	-132857.6
286	-17400.8
287	-35464.9333333333
288	-277215.066666667
289	6607.69999999998
290	43351.7
291	12834.4
292	8995.63333333332
293	-9970.66666666669
294	-19301.6
295	-33487.2
296	-8972.70000000001
297	28709.6
298	-9802.70000000001
299	20504.9666666666
300	-16512.5
301	23412.4
302	-12463.7
303	95959.8666666667
304	13744.2666666667
305	-4382.66666666666
306	16386
307	-24955.5666666667
308	-6470.66666666666
309	4234.7
310	3657.43333333332
311	-48211.7666666667
312	61787.7666666667
313	25365.7
314	-2822.30000000005
315	-5180.66666666666
316	-29763.5
317	-313203.8
318	1926.26666666666
319	-19562.0666666667
320	-5802.26666666666
321	-3026.93333333333
322	-64602.4
323	-2070.39999999999
324	13683.9
325	-101276.7
326	-22921.7
327	65901.5333333333
328	32796.1333333334
329	9200.53333333333
330	32616
331	-3903.33333333334
332	-50679.0333333333
333	14807.6333333333
334	2524.79999999999
335	-15423.3
336	2736.1
337	-12891.2
338	-11657.7
339	7619.60000000001
340	-20342
341	11660.6666666667
342	20708.5
343	71315.5333333333
344	-12260.3666666667
345	11871.6
346	-7289.76666666667
347	17092
348	11494.5666666667
349	16048.5
350	13468.9333333333
351	-3145.70000000001
352	1396.40000000002
353	50584.5333333334
354	-2842.16666666667
355	4640.79999999999
356	-39065.5
357	4425.46666666665
358	91009.7
359	20943.0666666667
360	-52025.3333333334
361	-16452.4
362	4730.8
363	16616.9
364	40561.2
365	-184390.8
366	23363.3
367	1527.5
368	-21274.2666666667
369	31403.3333333333
370	42404.1333333334
371	-567.099999999977
372	-9863.03333333333
373	43403.9
374	6719.96666666667
375	7446.36666666667
376	20064.9
377	-7936.13333333334
378	38623.0333333333
379	6990.26666666666
380	-39714.1
381	3032.79999999999
382	61434.7666666667
383	-255677.6
384	2252.6333333333
385	32449.2
386	43519.4666666667
387	-104934.4
388	-14141.6
389	-6182.3
390	-25144.4
391	-1209.06666666665
392	61224.1333333333
393	13726
394	-830.799999999988
395	3575.33333333333
396	50547.7666666667
397	50840.4
398	-17749.0333333333
399	-158479.233333333
400	-9149.16666666667
401	38592.3
402	2997.89999999999
403	-36962.5333333333
404	112609.7
405	52277.0333333334
406	-11502.6666666667
407	-19102.4
408	-79186.7
409	-16321.5666666667
410	16560.4
411	27524.7
412	8319.13333333334
413	22893.6
414	47361.2
415	29382.3
416	6840.79999999999
417	-67098.1333333333
418	-60424.1
419	3286.79999999999
420	-33134.3666666666
421	-7202.70000000001
422	7168.93333333333
423	25169.3666666667
424	216
425	-1563.2
426	-107582.266666667
427	35623.3333333333
428	-49464.0333333334
429	-5407.70000000001
430	4230.93333333332
431	-12321.9666666667
432	-17948
433	-12705.8666666667
434	-10850
435	-32032
436	1641.56666666665
437	20415.0333333333
438	6672.63333333333
439	-968.166666666657
440	-25709.0666666667
441	28734.5333333333
442	38724.3666666667
443	15907.1666666667
444	-6874.63333333333
445	-19575.3666666667
446	-33933.6
447	22647.5
448	-3109.33333333331
449	-15522.6333333333
450	41300.8
451	35308.2
452	-13045.7666666667
453	19341.8666666667
454	-14865.3
455	14182.2666666667
456	157120.033333333
457	2339.5
458	4799.20000000001
459	4776.4
460	21054.2333333333
461	-12284.1333333333
462	-21627.0666666667
463	11346.8
464	13520.7
465	43914.6333333334
466	-47254.9333333333
467	-30475.6
468	9571.03333333334
469	29855.6
470	7618.40000000002
471	-7942.4
472	3644.36666666667
473	-2615.76666666666
474	8571.33333333334
475	5096.03333333335
476	15061.9
477	-70816.5
478	-26157.3333333333
479	-381071.566666667
480	14484.2666666667
481	4743.86666666667
482	-33030.9
483	71569.1333333333
484	2810.10000000001
485	20497.9666666666
486	10437.7
487	60642.7333333333
488	-27637.4666666667
489	56625.7333333333
490	16364
491	-2682.53333333333
492	-8322.09999999999
493	-15257.1000000001
494	-2540.23333333332
495	-6273.96666666667
496	-79154.3
497	18736.5
498	33343.3
499	11087.8333333333
500	-68584.8333333333
501	-23770.1
502	-83238.9666666667
503	-3920.90000000002
504	-28337.4333333333
505	-132466.3
506	4319.2
507	6409.46666666666
508	13650.4
509	-15412.5
510	10512.9333333333
511	42785.7333333333
512	-34370.4
513	-2571.96666666667
514	44667.8666666667
515	3940.10000000001
516	-16447.6333333333
517	80829.2
518	30974.8333333333
519	68.7999999999884
520	34070.1666666666
521	4293.5
522	-31507.0333333333
523	85571.7
524	-16605.2
525	34257.2
526	-22341.1666666667
527	-3624.96666666667
528	13150
529	38945.0333333333
530	-48608.7
531	-9387.5
532	-28495.4333333333
533	675.633333333346
534	-40723.8333333333
535	-3654.3
536	60587.9
537	41907.3
538	9130.53333333338
539	40524.3
540	4021.03333333333
541	-31842.2666666667
542	-95223
543	865.099999999977
544	-1264
545	28884.3666666667
546	-8347.60000000003
547	-408598.8
548	-11633.2
549	23350
550	82700.0333333333
551	77086.9
552	9049.06666666665
553	2586.4
554	36985.4666666667
555	-24485.7
556	-81527.5
557	-8041.60000000001
558	-25544
559	-12766
560	15593.0666666667
561	9253.30000000002
562	-28028.5
563	-8742.80000000005
564	-19310
565	11863.4333333333
566	-12464.8
567	52709.7
568	-27700.9333333333
569	100502.933333333
570	49176.3
571	-6397.89999999999
572	29525.2
573	-71020.4666666666
574	8167.76666666666
575	26661.0666666667
576	15649.7666666667
577	-38964.5666666667
578	3987.60000000001
579	-65586.8999999999
580	-33452.2666666667
581	58494.1333333333
582	2351.60000000001
583	-39322.3
584	141770.9
585	23602.1333333333
586	-30106.9
587	-67871.8666666666
588	53363.5666666667
589	78109.5
590	15836.5333333333
591	12132.8
592	8509.20000000001
593	-25121.6
594	-44185.6
595	-70062.6
596	-230.399999999965
597	4853.5
598	-6171.8666666667
599	10326.2666666667
600	-2297.29999999999
601	48479.0666666667
602	15728.9333333333
603	-1856.23333333333
604	-55315.2
605	4997.46666666667
606	4777.60000000001
607	-8880.39999999999
608	-77678
609	-14086.7666666667
610	16484.6333333333
611	738.966666666674
612	938.966666666674
613	24596.7
614	-15198.3
615	2073.83333333331
616	-1113.5
617	-15435.3
618	-13925.7333333333
619	-1177.70000000001
620	-21111.5
621	82015.6
622	-10755.3333333333
623	15439.3
624	-18155.3
625	-19598.8
626	-9430.80000000002
627	69373.7
628	56633.4333333333
629	18637.0666666667
630	485.866666666669
631	-6667.56666666667
632	-2437.60000000001
633	780.833333333343
634	94895.2
635	13241.7333333334
636	-8062.93333333332
637	24898.8
638	-4667.69999999998
639	14530.8
640	51573.6
641	-14584.1333333333
642	-19067.3
643	7811.09999999998
644	102901.4
645	14211.6
646	20418.9
647	-8395.9
648	-48766.4
649	5644.56666666665
650	72927.2333333333
651	25186.1333333333
652	-14362.0333333333
653	25294.2666666667
654	48513.5666666667
655	4237.76666666666
656	-28224.2333333333
657	-5279.63333333334
658	2310.43333333329
659	-14926.5333333333
660	-42525.6333333334
661	31631.6
662	6858.53333333338
663	-11145.7666666667
664	-39850.9
665	6659.5
666	20008
667	88053.2
668	14174.6333333333
669	42000.1333333334
670	4723.60000000001
671	-84661.6
672	-26577.7333333333
673	-6998.63333333333
674	-39286.1666666666
675	157740.833333333
676	-34483.7
677	-11626.6666666667
678	-14352.9666666666
679	-4304
680	60314.6333333333
681	-7317.86666666667
682	24328
683	8297.96666666666
684	-69770.5333333333
685	-2517.63333333333
686	-46707.0666666667
687	24311.3333333333
688	10146.2666666667
689	-9962.10000000009
690	-4610.96666666667
691	-5352.70000000001
692	-12648
693	-73666.8333333333
694	14737.5
695	4630.76666666666
696	-12394.2666666667
697	-8771.46666666667
698	6831.8666666667
699	20140.7
700	-9456
701	-1806.26666666672
702	2404.39999999999
703	46859.9
704	6685.5
705	240.799999999988
706	9311.90000000002
707	10070.8333333333
708	-22667.6
709	17451.3333333333
710	31918.1333333333
711	68815.2
712	836.900000000023
713	20035.3
714	-1599.23333333334
715	25074.3
716	58481.6
717	13179.8666666667
718	5298.39999999999
719	-8306.66666666669
720	14416.3666666667
721	-48186.9
722	-13997.6
723	16248
724	-22197.1
725	107874.4
726	-11543.1
727	46167.3
728	4851.1
729	-2145.16666666666
730	31951.6
731	76278.8
732	1883.7
733	-10079.2
734	43.1666666666715
735	28888.5666666667
736	29078.7666666667
737	18114.2666666667
738	17131.4666666667
739	7568.5
740	-6919.29999999999
741	-7221.2
742	6601.63333333333
743	6309.73333333334
744	30035.4666666667
745	23903.2
746	-546
747	49725.9666666667
748	-260262.666666667
749	6554.39999999999
750	-38222.3
751	22168.5
752	27648.4
753	1911.89999999999
754	-24597.0666666667
755	51917.9
756	12559.8333333333
757	-52945.4666666667
758	-44351.4666666667
759	-6576.69999999998
760	20877.7
761	7545.43333333333
762	49623.0333333333
763	-18356.8
764	758.266666666663
765	76866.5333333333
766	-4284.90000000002
767	-9102.8
768	26732.5666666667
769	24994.7
770	-14364.4
771	-36217.6
772	-15562.5666666667
773	-12606.9666666667
774	-13597.0666666667
775	-27372.5
776	34170.2333333333
777	51222.3
778	-177237.566666667
779	1420.29999999999
780	29338.1333333333
781	-182573.8
782	-1543.56666666671
783	-24223.5
784	-10681.1
785	35822.6666666667
786	16967.6
787	-23347.5
788	-12328.4
789	-6510.66666666669
790	11698
791	-22593.5666666667
792	33338
793	-8648.79999999999
794	35412.7666666667
795	-1417.09999999999
796	2363.2
797	16840.5333333333
798	-1501.33333333331
799	42345.1
800	-25551.5
801	-14969.0666666667
802	609.633333333331
803	-12485.8333333333
804	7720.13333333333
805	13746
806	91452.8333333333
807	36668.7
808	-41793.3
809	12126.8
810	16178.7999999999
811	13567.3666666667
812	7639.06666666667
813	-309.5
814	33224.3333333333
815	48264.6333333333
816	32545.5666666667
817	-23993.1
818	20229.5
819	-27129.5
820	9963.59999999998
821	32442.7
822	20462.6333333334
823	7761.3
824	12388
825	71044.5
826	10440.4
827	-14603.3666666667
828	-4310.80000000002
829	6359.43333333333
830	-31171.2
831	-5535.09999999999
832	15960.7
833	68594.8
834	14203.6
835	7691.5
836	4574
837	-52110.5
838	110205.733333333
839	-34213.5666666667
840	-13339.0666666667
841	-36003.1
842	10127.6
843	-35386.3
844	11394.5666666667
845	43368.9333333333
846	83196.1
847	73626.9
848	-16663.3
849	-15687.4333333333
850	13296.1333333333
851	560.899999999994
852	1096.8
853	-5697.63333333336
854	6929.60000000001
855	82431.2333333333
856	8259.10000000001
857	-16394.8
858	6524.7
859	-13744
860	-23328.7666666666
861	-76933.9
862	-48424
863	4528.53333333333
864	26547.3
865	-4333.83333333333
866	28055.6
867	30350.5
868	-335271.466666667
869	-65949.8333333333
870	-16073.5
871	20129.6
872	-4177.63333333336
873	-6339.90000000001
874	-154369.166666667
875	10343.7666666667
876	42180.5
877	-20236
878	33598
879	-46081.1
880	1259.70000000001
881	-7454.53333333333
882	-16420.9333333333
883	27270.2666666667
884	99498.1
885	51659.8333333333
886	-810
887	-26364
888	-9439.76666666667
889	-8271.56666666665
890	3391.86666666665
891	-13432.7666666667
892	-10630.4
893	9036.53333333334
894	-15592.9333333333
895	-112812
896	-8118.53333333335
897	39616.9333333333
898	-18016.9
899	-6606.40000000001
900	-1468.83333333331
901	111526.8
902	-16343.6
903	24
904	-15755.8666666667
905	53676.4
906	1355.33333333337
907	40446.4
908	-11345.9
909	35059.7
910	10654.4
911	45618.4
912	54644.3666666667
913	4459.59999999998
914	-11210.0333333333
915	-24143.1
916	-14249.3333333333
917	-858.433333333349
918	-40695.2
919	61798.6333333333
920	9548.43333333335
921	36256.0333333333
922	-957.733333333337
923	-2813.46666666667
924	-31367.7
925	40507.2333333333
926	24295.6
927	7923.23333333334
928	10362.8
929	-11018.9
930	35990.2333333333
931	-23996.4
932	-177788.466666667
933	27514.2333333333
934	59912
935	9423.59999999998
936	19297.3
937	-7506.93333333333
938	8667.59999999998
939	9999.59999999998
940	10202.9666666667
941	-27339.2
942	13225.3333333333
943	7668.43333333332
944	29937.1666666667
945	4206.13333333333
946	48566.4
947	-39660.2666666667
948	-7864.76666666666
949	21125.8333333333
950	11058.8
951	10846.1
952	-551.600000000006
953	3708.40000000002
954	-8050.40000000002
955	6409.59999999998
956	17011.2
957	-2669.2
958	51398.4
959	-9140.16666666666
960	44448.6333333333
961	35144.1333333333
962	-23006.0333333333
963	26086.8333333333
964	-15413.3333333333
965	103588.4
966	81670.5333333333
967	9646.29999999999
968	40259.3666666667
969	-24776.8333333333
970	41512.8
971	-14143.6
972	-22246.5333333333
973	-44736.8
974	24487.1
975	-22975.7000000001
976	30108.9333333333
977	9454
978	4938.23333333334
979	-4090.26666666666
980	13056.3
981	-20861.2
982	-10695.2333333333
983	21156.5
984	-19485.8333333333
985	9604.16666666666
986	-5108.39999999999
987	7902.5
988	106277.9
989	26608.2666666667
990	-29436.2666666667
991	11866.6666666667
992	46389.8666666667
993	-26483
994	3130.79999999999
995	-28544.8333333333
996	26703.4333333333
997	-13672.2333333333
998	18968.4
999	21803.2333333333
1000	-27652.5666666667
