# Supplementary material for: Chromosome Copy Number Variation and Control in the Ciliate Chilodonella uncinata
Source: PLoS One. 2013 Feb 20;8(2):e56413. doi: 10.1371/journal.pone.0056413 (PMC3577910; doi:10.1371/journal.pone.0056413)
Supplement: Dataset S1 — Chromosome copy numbers from the experimental and simulated cell lines of Dataset of Chilodonella uncinata . dataset.zip is a compressed file. exp_data.csv contains the experimental data derived from qPCR analyses (Cell.line = original cell line; Time = time point of the DNA extraction; DNA.extract = DNA extract replicate; Gene = macronuclear chromosome; CNPC = copy number of the macronuclear chromosome per cell). The remainder of the CSV files are from the simulations. Each CSV file contains data on 1000 simulations where the change in variance from initial to final for each simulation is stored under column ‘x’. See _readme.txt in the compressed file dataset.zip for documentation of the file names. (ZIP) [file pone.0056413.s002.zip › dataset_S1/P1_omega0.06.csv]

	x
1	6907.29999999999
2	13912.3
3	-36961.5666666667
4	113.033333333326
5	32442.5666666667
6	24639.7333333333
7	-73855.1
8	41721.7333333333
9	-16659.5666666667
10	9349.19999999998
11	11083.0333333333
12	88004.2666666667
13	23404.3
14	36447.4333333333
15	-3184.79999999999
16	-13487.3333333333
17	28042
18	26389.1
19	62369.3333333333
20	-10014.9666666667
21	130669.9
22	-33663.9666666666
23	12440.7
24	-3351.5
25	-60615.6
26	-35156.1
27	-13059.3
28	23714.8
29	26898.9333333333
30	47227.6
31	-19042
32	9147.60000000001
33	57860.8333333334
34	-4588.9
35	1568
36	9459.10000000001
37	-15293.2
38	-19944.5666666667
39	30708.5
40	46470.5333333334
41	-17494.9
42	8598.90000000002
43	-55490.9333333333
44	-11710
45	-651300.366666667
46	-69020.8333333333
47	70492.9333333333
48	-2289.46666666666
49	-37133.3333333333
50	18667.7
51	110859.566666667
52	-23014.5666666667
53	97241.4666666667
54	5986.93333333333
55	64369.6333333333
56	-22766.3666666667
57	-74925.2
58	-5789.33333333334
59	4170
60	-71244.5666666667
61	7651.06666666668
62	-49119.5
63	-15606.5666666667
64	68361.7
65	1383.5
66	-21417.8333333333
67	10480.7
68	-179141.5
69	71337.3333333333
70	10718.8
71	41041.5666666667
72	10470.7
73	9455.23333333332
74	-97800.9333333333
75	-10644.9
76	-4152.66666666667
77	2946.93333333333
78	790.633333333331
79	25503.6
80	107660.133333333
81	-39354.7
82	-28943.4333333333
83	14654.2
84	21510.7
85	-11481.3666666667
86	2247.33333333331
87	-2702
88	1787.29999999999
89	45384.8333333334
90	2596.9
91	18528.5666666667
92	8163.63333333333
93	-16621.1
94	51511.1
95	33370.9
96	7336.23333333334
97	-23110
98	-25288.2333333333
99	-36510.8
100	-13325.6
101	-7879.59999999998
102	32219.1
103	-10017.3333333333
104	6854.63333333336
105	24952.2666666667
106	-3071.23333333334
107	-227.900000000023
108	9221.33333333333
109	-28147.3666666667
110	20590.1333333334
111	15300.8999999999
112	60024.8333333333
113	-51100.6666666667
114	-108129.233333333
115	2709.60000000001
116	-28424.5
117	-24886.4
118	48985.1
119	41469.6
120	-37068.7
121	-134866.4
122	27575.9
123	19372.6666666667
124	162720.3
125	11895.8666666667
126	-22665.9
127	71766.6666666666
128	-24299.2
129	-11719.7
130	59874.4
131	56954.1333333334
132	-3290.53333333333
133	60152.1333333334
134	24382.4
135	-12398.2666666667
136	-22031.8666666667
137	-6078.8
138	-30272.7
139	-12669.2
140	-55.2000000000116
141	-16300.5333333333
142	-3168.83333333331
143	-1151.46666666666
144	-13866.7
145	-17728.2333333333
146	6758.63333333333
147	86024.0333333333
148	53039.7
149	36607.6
150	90757.8333333333
151	82658.1
152	-5477.5
153	-19895.0666666667
154	-86188.4666666667
155	43382.5666666668
156	19418.3666666667
157	56.7000000000116
158	5434.66666666666
159	-43866.8
160	87819.7
161	-7006.36666666667
162	-47098.1333333333
163	-36399.2
164	5261.33333333333
165	69704.7000000001
166	-49958.3333333333
167	-30953.4666666667
168	11679.7333333333
169	124999.833333333
170	-43857.6
171	-7457.63333333333
172	19723.8333333333
173	-19022.5666666667
174	11280.5333333333
175	-39110.9333333333
176	68202.7666666667
177	51535.9
178	-137020.3
179	-11172.1666666667
180	-11611.5
181	35313.4333333333
182	162359.133333333
183	70356.7
184	30090.6666666667
185	-17485.2666666667
186	-31948.2333333333
187	-7662
188	32847.1666666667
189	4654.3
190	-17169.9
191	-30546
192	-3187.2
193	-14960.6666666667
194	58784.8
195	105298.5
196	63847.4666666667
197	-3716.5
198	48332
199	-15056.3
200	-16625.9
201	-32895.2
202	83475.2
203	59373.7333333333
204	16948.5
205	12414.5666666667
206	58467.9666666667
207	-37361.6
208	-38459.0666666667
209	41291.2333333333
210	6147.5
211	12928.8
212	-17630.95
213	13012
214	31459.6
215	-40084.8
216	27653.1333333333
217	50125.5666666667
218	34666.1666666667
219	134882.8
220	-5179.59999999998
221	-23770.4
222	43703.9
223	-19655.5666666667
224	72353.2
225	-24959.8333333333
226	224402.1
227	-34980.5333333333
228	15581.5666666667
229	-17269.4333333333
230	-2340.93333333333
231	916.100000000035
232	2298.83333333334
233	44365.2333333333
234	17137.6
235	-65680.8
236	59352.2666666667
237	27239.0333333333
238	-33971.0666666667
239	66151.7
240	343.699999999983
241	-48340.4
242	26545.6
243	19734.4
244	-811.700000000012
245	46275.3333333333
246	29891.7
247	96357.8666666667
248	-3127.10000000001
249	28213.8666666667
250	-37458
251	12947.2
252	-2121.90000000001
253	-24418.9
254	65276
255	5899.06666666667
256	-12094.5666666667
257	-26500.9
258	12691.2
259	58059.7
260	-11598.5333333333
261	-4848.43333333333
262	26008.3
263	56754.5
264	-18478.7
265	-636.933333333334
266	-28116.4
267	52117.2
268	82263.8333333333
269	2867.09999999998
270	-116479.866666667
271	-6452.36666666665
272	69839.7
273	42192
274	-12320.4
275	20179.2
276	101647.233333333
277	-6898.1333333333
278	-33572
279	-704.266666666663
280	31164.2666666667
281	59771.9
282	84530.1
283	38135.5
284	-18077.6
285	84692.0333333333
286	-791.600000000006
287	59831.2
288	-22785.9
289	-29286.2666666667
290	5706.13333333333
291	-84800.4333333333
292	2229.60000000001
293	53987.3333333333
294	21195.5
295	-582820.4
296	-53142.4
297	-20270
298	8361.73333333334
299	-44309.7333333333
300	49492.5
301	4074
302	5062.23333333333
303	-16942.5333333333
304	-57289.8666666667
305	37234.9333333333
306	27904.8
307	-22025.7
308	14304.7666666667
309	6943.96666666667
310	73293.6
311	-48480.5
312	-2787.06666666665
313	49345.7
314	13952.1
315	-18102.9
316	4019.86666666664
317	70525.3333333333
318	7519.23333333334
319	-52543.2333333333
320	15136.4
321	73306.3
322	-31719.9
323	-41182.3
324	-9069.20000000001
325	18919.8666666666
326	-27814.3666666667
327	7726.4
328	-65280.2666666666
329	-345566.166666667
330	298.266666666663
331	-226.86666666664
332	20526.4
333	25946.4333333333
334	-12909.5
335	15417.2
336	20581.9666666667
337	36832.4
338	-36905.3333333333
339	-267658.066666667
340	-11846
341	5903.06666666667
342	59196.9
343	-21335.2
344	11704.7
345	90228.7
346	19473.1666666667
347	-14326.4
348	-13738.7
349	-55951.7
350	-14741.2
351	5222
352	-36610.7
353	-8709.06666666667
354	27608.2666666667
355	35198.6
356	-34535.2333333333
357	-36676.7
358	-268355.166666667
359	13216.1
360	-27856.6666666667
361	-33910.4
362	32554.7666666667
363	35991.4333333333
364	5783.06666666667
365	44042.6666666667
366	13111.1
367	-7833.3
368	102838.266666667
369	-6204.43333333332
370	27872.4
371	-11024.7666666667
372	131.199999999997
373	60942.3333333334
374	225.033333333326
375	-13036.1333333334
376	-56945.2
377	-11334.5333333333
378	-4848.40000000002
379	26023.5
380	2601.89999999999
381	95436.5333333333
382	-22646.3
383	24940
384	-4586.4
385	-56188.5666666667
386	39942.4
387	27906.8
388	9154.66666666666
389	35090
390	-21635.9
391	26195.3666666666
392	37401.9666666667
393	-13486.7
394	-30943.6166666667
395	5504.8
396	-464108.666666667
397	6140.26666666669
398	-23336.4
399	16092.1
400	17204.8
401	11000.3
402	56693.8666666666
403	16498.4
404	-20382.3
405	86686.2666666667
406	-15879.9
407	-10738.3
408	658.133333333302
409	-12488.3
410	10738.4
411	44084.1333333333
412	-17878.8
413	-2468.1333333333
414	15268
415	-25002.9
416	-34051.4666666667
417	-39771.1
418	7903.89999999999
419	41516.3
420	156592.966666667
421	-9803.86666666667
422	-1684.4
423	29243.9
424	-11310
425	5971.5
426	-386389.666666667
427	74636.4
428	-11525.0666666667
429	-48216.9
430	8592.09999999999
431	31488.4
432	-9621.2
433	23685.1666666667
434	18063.1
435	-19446.9666666666
436	-48032.8
437	5374.3
438	94288.5333333333
439	213677.333333333
440	-2859.10000000001
441	-28120
442	76398.1
443	33496.6666666667
444	6744.23333333334
445	29966.2666666667
446	60383.4666666666
447	23387.7
448	8179.10000000001
449	340.43333333332
450	23776.2666666667
451	-2774.5
452	-451617.266666667
453	27485.2
454	-25339.5
455	37478.9
456	67870.9333333333
457	33171.7333333333
458	-194897.866666667
459	-2940.56666666667
460	-22259.4333333333
461	-1892
462	16269.8333333333
463	39104
464	79250.4
465	-193456.8
466	-12511.5
467	-14950.5666666667
468	59537.1666666667
469	77360
470	-42340.7999999999
471	-5067.8666666667
472	-38627.6
473	-46879.2
474	-23742.5
475	47906.2666666667
476	20511.6
477	31113.7
478	8356.23333333333
479	2109.03333333333
480	46586.1
481	-32667.8666666667
482	16071.7
483	14972.8
484	-51627.6333333334
485	9279.86666666667
486	16673.0666666667
487	-12666.7
488	-83096.5
489	67494.3
490	3173.10000000001
491	-90598.4
492	21536.5
493	17235.7666666667
494	-99551.65
495	64344.7666666667
496	189974.5
497	-41313.5
498	-18003.7333333333
499	10668.8333333334
500	55025.1
501	14516.9
502	-867.233333333337
503	-10771.2
504	-2047.5
505	-8546.79999999999
506	67087.7
507	40110.2666666667
508	14811.8666666667
509	-14085.6
510	-5259.7
511	-13114.0333333333
512	573.06666666668
513	6388.93333333332
514	34665.9
515	-25061.5666666667
516	-5122
517	129343.2
518	-26445.2
519	124109.166666667
520	9844.80000000002
521	-38336.4
522	-1422.66666666666
523	-106605.366666667
524	-4220.13333333333
525	30121.4333333333
526	14603.7333333333
527	-48176.1
528	-24129.5666666667
529	40747.5
530	71619.7333333333
531	-18190.9
532	20.6333333333314
533	37041.2333333333
534	-37522.8333333333
535	-45825.7
536	-145842.266666667
537	-8482.03333333333
538	17125.6
539	57154.4333333333
540	-5642.45
541	-1818.89999999999
542	84958.5333333333
543	-65411.5
544	11121.8666666667
545	-7369.89999999999
546	80806.9333333333
547	-428140.666666667
548	-26134
549	91859.5
550	24652.9
551	-62422.1666666667
552	-154.799999999988
553	20994.2333333333
554	-14543.3333333333
555	-340446.666666667
556	6052.30000000002
557	13419.3333333333
558	-28417.2
559	19218.4
560	-38443.6
561	-33007.3
562	-4141.73333333334
563	-1491.23333333334
564	-1128.5
565	78267.3333333334
566	27934.1333333333
567	-5474.03333333335
568	37022.9
569	59011.1
570	-31025.6
571	-14164.5666666667
572	29014.9
573	56006.2333333333
574	38510
575	-30305.0666666667
576	-12559.4666666667
577	-36937.4666666666
578	-48435.7333333333
579	52005.9
580	1167.70000000001
581	16163.9
582	10718.8
583	-18575.3333333333
584	9795.16666666666
585	-81881.7666666667
586	-4227.46666666667
587	-9478.13333333335
588	16491.6
589	-24990
590	45283.7
591	62240.8
592	5936.53333333334
593	-5620.39999999999
594	22908.4333333333
595	7622.40000000001
596	51718.5333333333
597	94549.9000000001
598	64947.5666666667
599	-45496.1666666667
600	95346.9
601	53048.8
602	76407.2333333333
603	11178
604	-12040.9
605	23749.9
606	16589.6
607	-24613.7
608	15332.4
609	-54266.1666666667
610	-15641.1
611	65842.8333333334
612	144012.4
613	69130.4
614	-19815.7
615	5341.5
616	43906.1333333333
617	53814.4
618	4408.4
619	11992.4
620	-42292.1333333333
621	51398.5
622	-44407.3
623	11972.8
624	29730.8
625	-10120.5
626	5952.39999999997
627	-1922.66666666666
628	-26808.3666666667
629	25109.6
630	-11789.6
631	-2313.73333333334
632	-33961.2333333334
633	-15214.8
634	4552.53333333333
635	42493.7333333333
636	72914.3
637	34621.4666666667
638	21302.5
639	-7815.86666666664
640	29663.7
641	6840.26666666666
642	4501.63333333333
643	-39903.3666666667
644	40892.4333333333
645	41032.4
646	14659.2
647	1837.46666666667
648	-44526.6666666667
649	17506.8
650	46900.8
651	-2897.16666666669
652	42653.2333333333
653	122941.1
654	18773.5
655	-18346.2333333333
656	16694.0333333333
657	-30468
658	18649.3666666667
659	-61513.6
660	-29764.8
661	21013.3333333333
662	153313.3
663	12686
664	6466.09999999998
665	16821.5
666	54280.3
667	6892.26666666666
668	40850
669	24581.3666666667
670	18993.4333333333
671	133991.966666667
672	-60674.1333333334
673	-1898.5
674	-30675.6
675	23418.2666666667
676	-28731.9
677	110960.266666667
678	13727.8666666667
679	15247.0666666667
680	-5180.39999999999
681	35460.4
682	-10767.4666666667
683	1684.26666666666
684	-17824
685	-14492.1
686	-17435.3
687	203.966666666674
688	-3190.84999999998
689	13011.0666666667
690	15187.6
691	18622.1
692	-15401.3333333334
693	920.5
694	56546.0333333334
695	-19652.4666666667
696	-16358.5
697	71532.8
698	53821.0666666667
699	15260.5
700	18750.1333333333
701	-24998.8
702	49668.1333333333
703	20074.3
704	-67820.8
705	-5524.5
706	-480854.066666667
707	11283.3
708	-24149.1666666667
709	-11137.0666666667
710	32042.1666666667
711	211.733333333337
712	121607.366666667
713	-31708.1
714	-24572.5333333333
715	23306.9
716	46243.8666666666
717	24426.4333333334
718	1300.89999999999
719	-18984.3666666667
720	15105.6
721	-16409.7333333333
722	15566.1666666667
723	-78922.8333333333
724	29332.8
725	12704
726	25244.5666666667
727	50047.4666666667
728	99702.7666666667
729	40004.0333333333
730	-9963.83333333334
731	85883.5333333334
732	-12196.4
733	13978.4333333333
734	10319.6
735	-14799.7333333333
736	132631.033333333
737	88284.2
738	-17644.9
739	55990
740	22308.9333333333
741	-1838.09999999999
742	35267.2
743	-7172.76666666667
744	-18689.2
745	-65549.6333333333
746	27115.5666666667
747	155849.033333333
748	-32638.6333333333
749	7834.5
750	-12282
751	-26907.3333333333
752	22835.6
753	1637.5
754	2713.5
755	-48848
756	92791.1
757	-13491.2
758	-60114.2666666667
759	-36622.8
760	80738.2666666667
761	-106891.233333333
762	15508
763	17490.2333333334
764	-39296.3666666667
765	6479.16666666669
766	-5949.76666666666
767	8477.76666666666
768	30433.0333333333
769	1650.90000000002
770	-74294.9333333333
771	-16984.3666666667
772	44916.4
773	-35758.1
774	24180.9666666667
775	-12136.7
776	24721.0333333333
777	-58215.6
778	-27192.5
779	16194.2666666667
780	-20288.4
781	35908.8
782	-81793.9666666667
783	-28892.5333333333
784	-99636.6666666667
785	2006.8
786	19712.8
787	-14332.3
788	-1227.96666666667
789	32751.7
790	10221.8666666667
791	-1153.96666666667
792	53386.5333333333
793	19682.8
794	20698.5333333333
795	19030.7666666667
796	-37798.3
797	-15900.8
798	-32400.5666666667
799	2244.70000000001
800	6583.69999999995
801	-3218.8
802	16187.4333333333
803	1588.29999999999
804	42523.4666666667
805	4339.70000000001
806	76518.0333333333
807	-48789.2
808	11898.3
809	6459.29999999999
810	-19409.7666666667
811	-15273.6333333333
812	7100
813	18547.8666666666
814	-5809.63333333333
815	-3883
816	39634.8
817	2711.06666666665
818	-48720.3666666666
819	-9215.19999999998
820	40716.1
821	-28142.8
822	-22718.6333333333
823	-28922.2666666667
824	3644.63333333336
825	87337.9666666667
826	21604
827	-25017.9666666667
828	-26832.6666666666
829	54461.4333333333
830	39894.4
831	67869.2
832	-52746.1
833	10404.8
834	-6523.96666666667
835	-7498
836	-112430.466666667
837	-83892.2666666667
838	7704.39999999999
839	-101006.5
840	-16549.3333333333
841	3979.56666666668
842	-12169.5
843	21773.9666666667
844	-134394.066666667
845	10131.9
846	-104666.9
847	-171385.866666667
848	-77681.0666666667
849	23829.3666666666
850	30232.8
851	-55288.5666666667
852	19786.8333333333
853	-9782.93333333333
854	-35902.9333333333
855	21337.6
856	-53026.5333333333
857	63493.3
858	82200.8
859	12376.5
860	7583.20000000001
861	-16869.5666666667
862	-30911.9666666667
863	37994.9666666667
864	66616.4
865	26911.1
866	-52957.9
867	44437.8666666666
868	11834.9333333333
869	8046.89999999999
870	-55336.7999999999
871	-120477.566666667
872	132552.4
873	-20154.3
874	37558
875	87999.2
876	-13883.5666666667
877	32768.8333333333
878	28248.4
879	-110772.8
880	98371.2000000001
881	20439.7333333333
882	-11699.2
883	-10369.3666666667
884	27429.2
885	-16201.4666666667
886	8056.00000000001
887	20001.3666666666
888	6697.19999999998
889	-29916.1
890	-1597.60000000001
891	18814.5
892	-8015.5
893	40461.8333333333
894	-12423.9
895	23568.7666666667
896	11237.0666666667
897	28415.5
898	49535.6333333333
899	104425.2
900	25646.5666666667
901	5553.6
902	39509.2
903	17799.7666666667
904	-32377.1666666667
905	42463.3333333333
906	-1064
907	66237.8666666666
908	19997.8333333333
909	-39100.3
910	-10.5
911	61516.8
912	-8111.46666666665
913	79392.4
914	19640.5
915	9474.7
916	-277908.6
917	155021.733333333
918	-22247.6333333333
919	6565.3
920	-37175.3666666666
921	70883.3333333333
922	-1025.66666666667
923	48348.3666666667
924	-65000
925	-13276
926	-9914.8
927	-13201.0333333333
928	10974.3666666666
929	43831.2333333333
930	38664.7666666667
931	-50555.2
932	70124.8
933	5585.3666666667
934	-26987.2
935	29844.8
936	14122.1666666666
937	17032.5
938	21078.1
939	-35775.1666666667
940	38966.5
941	-18736.1
942	-29122.1333333333
943	22135.7666666667
944	-44385.7
945	-20342.4
946	17592.5333333333
947	-15858.5333333334
948	5157.46666666667
949	21724.1
950	-14015.6333333333
951	-1331.20000000001
952	47649.0666666667
953	-3736.29999999999
954	-29947.1
955	64741.6
956	-57410.4
957	14022.5666666667
958	11970
959	11153.6
960	-40058.5
961	-7740.80000000002
962	86548.1333333333
963	-747.5
964	59306.1
965	-67763.7666666667
966	10076
967	73821.8333333333
968	40643.1
969	-68232.3
970	12422.4
971	26104
972	-17634.6666666667
973	-7593.69999999998
974	-3363.59999999998
975	-7698.29999999999
976	-47949.9666666667
977	-49222.6666666667
978	12132
979	-33848.2333333333
980	-48347.5666666667
981	34795.5
982	22254.9333333333
983	20923.5
984	16602.1333333333
985	-3639.56666666667
986	73298.8333333333
987	-26190
988	-18920.8333333333
989	5279.96666666667
990	31249.8666666667
991	-806.033333333326
992	-9425.56666666667
993	-11258.2666666667
994	31566.9
995	-4023.33333333334
996	-38728.5
997	9473.60000000001
998	-32695.1
999	-7251.49999999997
1000	-5398.03333333333
