# Supplementary material for: Chromosome Copy Number Variation and Control in the Ciliate Chilodonella uncinata
Source: PLoS One. 2013 Feb 20;8(2):e56413. doi: 10.1371/journal.pone.0056413 (PMC3577910; doi:10.1371/journal.pone.0056413)
Supplement: Dataset S1 — Chromosome copy numbers from the experimental and simulated cell lines of Dataset of Chilodonella uncinata . dataset.zip is a compressed file. exp_data.csv contains the experimental data derived from qPCR analyses (Cell.line = original cell line; Time = time point of the DNA extraction; DNA.extract = DNA extract replicate; Gene = macronuclear chromosome; CNPC = copy number of the macronuclear chromosome per cell). The remainder of the CSV files are from the simulations. Each CSV file contains data on 1000 simulations where the change in variance from initial to final for each simulation is stored under column ‘x’. See _readme.txt in the compressed file dataset.zip for documentation of the file names. (ZIP) [file pone.0056413.s002.zip › dataset_S1/P1_omega0.08.csv]

	x
1	36117.0666666667
2	-68523.6
3	24153.7
4	46791.3
5	32146.9333333333
6	-2312
7	65573.2333333333
8	-125250.366666667
9	34723.2333333333
10	-287567.866666667
11	29530.9333333333
12	-21996.9
13	-11647.3333333333
14	51839.6
15	8210.26666666666
16	-57802.9
17	86637.7333333334
18	75211.5
19	81352.2666666667
20	-5691.2
21	-158.266666666663
22	-22610.5666666667
23	19728.7
24	56432.5
25	2328.5
26	-1343.10000000003
27	-68569.2
28	-13944.5
29	-52709.6
30	8814.8
31	103395.333333333
32	1418.29999999999
33	21706.0333333333
34	-66317.7333333333
35	1090.93333333332
36	49112.9
37	-7104.1333333333
38	12498.3
39	88520.7666666667
40	-34058
41	16337.8333333333
42	92520.9333333334
43	-45062
44	-9714.40000000002
45	20779.8333333333
46	-4814.79999999999
47	-13943.7666666667
48	14784.2333333333
49	-7599.5
50	-19069.7
51	17891.6
52	26682
53	30043.6
54	108093.6
55	42114.5666666667
56	73596.4333333333
57	-29653.0333333333
58	-302628.166666667
59	93235.3
60	48639.3666666667
61	140150.266666667
62	31009.6
63	89392.8
64	-9189.83333333334
65	2592.43333333332
66	6318.80000000005
67	-66703.7333333333
68	14815.9
69	-69758
70	9418.40000000001
71	-3249.89999999999
72	26060.2666666667
73	-14811.6
74	20102.9666666667
75	34699.6333333333
76	-71228.8
77	518.5
78	-56713.1666666667
79	12971.0666666667
80	-12398.2666666667
81	-40403.6
82	12474.4
83	16417.3
84	-34844.9
85	-42798.8
86	-90365.6
87	-15442.8
88	25883.8666666666
89	19270.9666666666
90	3697.06666666668
91	-10826.9333333333
92	4059.96666666667
93	28936.9666666667
94	16224
95	65628.5
96	13284.5333333333
97	-4483.86666666667
98	-13994.4
99	-18054.8
100	-9064.80000000002
101	5413.10000000001
102	47759.9
103	-1803.63333333333
104	4522.9
105	11062.2666666667
106	46823.8333333333
107	-3521.96666666665
108	-31997.2
109	-14501.7
110	8175.96666666667
111	-1390.90000000001
112	-120096.933333333
113	36594.8
114	19206.7
115	70008.2666666667
116	-42444.4
117	44764.6666666667
118	4915.36666666664
119	-2278.23333333334
120	38360.1
121	-83260.5666666667
122	48922.5
123	224763.333333333
124	-73204.4
125	-26488.9333333333
126	11510.7
127	20928.8333333333
128	-163437.633333333
129	-2122.8
130	196464.333333333
131	-8627.73333333334
132	-24321.8666666667
133	14621.5
134	205728.8
135	-13886.5333333333
136	-36241.7666666667
137	-12459.2
138	41356.4
139	18116.1666666667
140	-52482.8
141	-9269.06666666667
142	28766.9
143	36060.7666666667
144	-36836.5
145	233944
146	-12937.2
147	89101.6000000001
148	33513.2333333333
149	27640.4
150	1558.39999999999
151	53190.1
152	-48486
153	75891.3
154	2992.93333333332
155	31247.7000000001
156	30572.1333333333
157	75838.0000000001
158	-95749.2
159	-40990.0333333333
160	-425022.3
161	30544.4
162	46427.2
163	13033.6
164	-50424.0333333333
165	24528.9
166	-28542
167	9962.53333333333
168	66110.1
169	-40362.9
170	-24084
171	10662.6333333333
172	147500.4
173	84177.2
174	36706.9666666667
175	2768.53333333333
176	-10240.1
177	-37459.6
178	-12670.1
179	12125.2
180	-23326.3666666667
181	29378.8
182	8601.5
183	-26534.5333333333
184	-24849.3333333334
185	54969.7
186	24524.2333333333
187	-26449.1
188	-1138.26666666666
189	-1243.06666666667
190	-33442.9
191	818.566666666651
192	-50145.7333333333
193	-1548.36666666667
194	-17248
195	74621.6
196	11271.7
197	56851.3333333333
198	4781.20000000001
199	10916.5
200	12288.5666666667
201	-117808.4
202	40954.7
203	20770.4
204	63343.8666666667
205	-47880.6333333333
206	42455.1
207	-53622.4
208	-494665.966666667
209	730.633333333331
210	39072.6666666667
211	41938.9
212	-36583.0333333333
213	-33115.0666666667
214	-12849.5
215	27723.9
216	-5847.7
217	-61928.7666666667
218	-17860.4
219	121023.333333333
220	-12906.4
221	27954.5333333333
222	19908.4
223	59961.7
224	-123430.8
225	-16731.0666666667
226	-20710.3
227	21650.9333333333
228	-78468.4
229	387.099999999999
230	4341.16666666667
231	-15557.5666666667
232	49172.1333333333
233	-51041.7333333333
234	3329.60000000001
235	14518.3
236	28906
237	-58894.7666666667
238	-25844.3
239	-9100.70000000001
240	-18058.4
241	71230.4333333333
242	-29988.5666666667
243	-178823.066666667
244	37937.5
245	40909.4666666667
246	-21654.0333333333
247	-22881.7
248	-171758.466666667
249	20140.1
250	-2059.20000000001
251	-32978
252	13485.7666666667
253	53911.3333333334
254	76154.2666666667
255	-15373.1
256	-8141.89999999999
257	-13073.6
258	-32566.6666666667
259	38640.5
260	-9210.3
261	158923.2
262	-27427.7
263	96942.3
264	-670747.6
265	6795.46666666667
266	25084.5
267	170418
268	-10844.3666666667
269	10419.9
270	13149.2
271	28524.8
272	39618.0333333333
273	-48419.6
274	38215.7333333333
275	-40316.9333333333
276	-342342.966666667
277	29542.4
278	-155298.433333333
279	37877.2333333333
280	8836.79999999999
281	52889.6
282	17440
283	211.366666666698
284	55043.8666666666
285	60142.8
286	29508
287	-103269.6
288	-8412.5
289	-25385.7333333333
290	60299.2
291	-19963.2
292	-10576.8
293	-14117.2
294	50826.5
295	30868.1333333333
296	41154.2333333333
297	-37526.1
298	152371.7
299	116302.033333333
300	5843.86666666667
301	-5858.56666666665
302	38487.2
303	102077.1
304	42310.7
305	-5578.70000000001
306	51093.4666666666
307	-38899.4666666667
308	-9205.36666666667
309	-7141.06666666665
310	64503.7
311	16933.6
312	-42743.1
313	-36099.4666666667
314	29338.8
315	-21053.7333333333
316	26688.2666666667
317	-31656.9
318	-104381.9
319	-33988.8
320	17047.4333333333
321	-44522.4666666666
322	3484.76666666666
323	32080.6333333333
324	14139.9666666667
325	111021.866666667
326	9985.09999999998
327	5273.2
328	-12197.3
329	17303.4666666667
330	53270.1333333333
331	38545.4666666666
332	-51160.8
333	-11724.7
334	-15246.1
335	8444.66666666669
336	-12942.2333333333
337	-16343.0333333333
338	43060.4333333333
339	41634.5666666667
340	74573.6333333334
341	80035.7000000001
342	52346.6666666667
343	37104.9666666667
344	123555.066666667
345	-17268.4
346	82215.2
347	26434.3666666667
348	-7235.20000000001
349	-21561.3
350	18973.2
351	120097.7
352	5589.3
353	670.366666666669
354	-3057.86666666667
355	73094.6666666666
356	-39419.4666666667
357	7792.16666666666
358	58165.2
359	8808.9
360	-20027.7333333333
361	31290.5
362	-178.800000000017
363	46722.8
364	7012.89999999999
365	16502
366	22862
367	8954.66666666669
368	32296.4
369	-43714
370	-961.966666666674
371	-946.800000000017
372	154367.2
373	-15540.8
374	-261.966666666674
375	81415.1666666667
376	-26420.5
377	41106.2333333333
378	-4280.23333333334
379	147953.1
380	54922.5
381	-25100.7
382	33722.7
383	1185.60000000003
384	-65417.0666666667
385	-13167.7000000001
386	-6454.7
387	-41147.6333333333
388	32680.1666666667
389	-35924.7666666667
390	-429.966666666667
391	329.200000000012
392	23301.1666666667
393	1596.36666666667
394	28980.4
395	-16455.7
396	-53502.7
397	29339.9
398	-19552.5
399	15638.7
400	-6147.89999999999
401	29937.4666666667
402	42769.3333333333
403	1532.53333333333
404	-83673.3333333333
405	-4783.46666666667
406	618.666666666657
407	15856.4
408	27714.9333333333
409	13625.6
410	42964.1333333333
411	1032.39999999999
412	-618.800000000017
413	43042.5333333333
414	-50471.1666666667
415	6645.5
416	53179.3
417	-15452.1
418	-30652.9333333333
419	7979.20000000001
420	-31361.7
421	-16332.2333333333
422	20804.5333333333
423	-36806.4333333333
424	17197.9
425	-152020.766666667
426	188047.466666667
427	2998.4
428	-208394.666666667
429	-14036.3
430	-4227.89999999999
431	-53054.9
432	7452.1333333333
433	-20922.9333333333
434	16490.3
435	-8597.33333333333
436	10365.8666666667
437	861.700000000012
438	-4825.10000000001
439	-35812.1
440	24208.5
441	89197.2
442	-5432.10000000001
443	-97108.2
444	8839.33333333337
445	-42110.1333333333
446	60582.9333333333
447	68633.2
448	26160.1
449	-10869.1666666667
450	-9462
451	20260.8
452	-18912.9
453	27410.6666666667
454	20932.1333333334
455	63628.1
456	-7343.73333333331
457	-13515.9
458	-19648.1
459	33781.1
460	107307.2
461	-6434.40000000002
462	51997.1666666667
463	-34571.2
464	23035.7333333333
465	105650.5
466	53693.7
467	-23000.3666666667
468	192194.5
469	-45187.5666666667
470	-58870.6333333333
471	-19244.5666666667
472	117221.333333333
473	-29201.0666666667
474	43600.0333333333
475	-43912.7
476	22569.2
477	-92527.1
478	25563.6
479	131473.6
480	-27089.6
481	-23671.8666666667
482	16150.5333333333
483	17520.8
484	15007.1
485	21134.9
486	-35358.9333333333
487	1581.83333333331
488	-51192.5333333333
489	-105035.6
490	-15406.5333333333
491	3147.03333333333
492	-10449.2
493	67939.9
494	83854.3
495	149111.2
496	-15127.25
497	64306.3
498	35374.3333333333
499	95778.5333333333
500	-25391.1
501	40853.0666666667
502	-801.299999999988
503	-56205.2
504	122196.8
505	-8579.46666666667
506	29463.8666666667
507	34650.4333333333
508	-100359.2
509	29798.2333333333
510	51578.2333333333
511	-10524
512	-23073.5
513	43969.7
514	230299.233333333
515	9895.06666666665
516	16106
517	-3297.06666666667
518	34333.5666666667
519	47400.1
520	-15610.7
521	-28131.1666666667
522	40413.6
523	158801.633333333
524	65817.8333333333
525	-5507.03333333333
526	18643.5666666667
527	-55445.6
528	21518.4
529	47414.9
530	59139.6
531	5820.13333333335
532	-141792.266666667
533	-34420.7
534	-24806.6333333333
535	-35517.7333333333
536	-36807.7333333333
537	77126.1333333334
538	18542.6666666666
539	20857.0666666667
540	28902.1
541	111024.9
542	-38764.5
543	-38315.2999999999
544	-97765.4333333334
545	-62785.5666666667
546	-36544.2333333333
547	-92487.2
548	55027.9
549	-19914
550	-6588.09999999998
551	24449.2
552	-24643.2
553	-6370.66666666669
554	28626.5
555	96563.5
556	20368.1333333334
557	23001.7
558	30163.1000000001
559	-128461.166666667
560	-38458.8333333333
561	71451.5
562	68292.2666666667
563	28505.2333333333
564	-31872.7
565	-11410.1333333333
566	8339.06666666668
567	-22994.6333333333
568	-44109.2
569	-133659.5
570	-430.233333333337
571	56106.5666666667
572	6425.89999999999
573	-59547.4
574	-14715.2
575	-22475.3
576	-10307.5
577	-20249.3333333333
578	14238.5333333333
579	64516.5
580	9402.26666666666
581	61053.5
582	22002.9
583	25182
584	26643.6
585	-50551.3
586	7253.83333333334
587	68764.1333333333
588	-38771.3666666667
589	29670.8
590	-44356.5333333333
591	-41340.8
592	-10188.9
593	19254
594	10452.4
595	-27599.9
596	19403.2
597	15335.3666666667
598	27214.1
599	-32081.1
600	-34080
601	-2561.06666666665
602	73305.6
603	-10393.3
604	23366.9
605	-14194.6333333333
606	19160.4
607	68979.1
608	-1509.16666666666
609	-119206.8
610	-33385.5
611	11690.7
612	-4272.43333333335
613	11258.2666666667
614	11853.1
615	127911.466666667
616	-10867.2
617	11235.6
618	-93274.6666666667
619	-38872.7666666667
620	34253.6
621	-75157.0666666667
622	-294081.2
623	-52633.2
624	-1907.06666666665
625	31187.2
626	64607.3333333333
627	-11142.8
628	230.399999999994
629	21849.7333333333
630	42940.4
631	-70807.8666666666
632	46980.9
633	-42795.7
634	13421.7333333333
635	3.29999999999927
636	22235.4333333333
637	-55914.5333333333
638	-29038.3
639	12299.6
640	14565.3
641	-47922.5
642	44050.3
643	80096.1
644	-6917.09999999998
645	-27768.4
646	-22138.7
647	34946.8333333333
648	-50932.1333333333
649	14888.3
650	-62028.8
651	4286.16666666666
652	19473.1
653	3174.9
654	-50922.5666666667
655	-167592
656	-8795.46666666666
657	34118
658	20666.2666666667
659	-30161.2
660	-899.166666666628
661	9678.23333333334
662	28561.9
663	-13035.2
664	-12833.2
665	87019.9
666	15893.8666666667
667	31829.9
668	7515.86666666667
669	55926
670	40397.2
671	-10415.7666666667
672	95451.8333333333
673	-42753.7666666667
674	38260.9
675	-11866.8
676	70747.1666666667
677	-13770.8
678	111864.133333333
679	47529.9666666667
680	2391.8666666667
681	-66292
682	21348.2333333333
683	10980.5
684	-135638.1
685	-1020.16666666666
686	-16026.4
687	28841.7333333333
688	-52960.1333333334
689	-31414.5666666667
690	68380.7
691	-22450.4
692	-77371.5
693	146.233333333337
694	22786.3
695	36046.0333333333
696	79724.7666666667
697	25912.3666666667
698	17798.5333333333
699	-11407.3333333333
700	1971.46666666665
701	18786.8
702	-73964
703	64240
704	41376.1
705	-18087.6
706	82056.8
707	1858.76666666667
708	-57872.8
709	-20477.4666666667
710	17809.1666666667
711	-10843.2
712	-12987.1666666666
713	-56051.6
714	-126224.5
715	-10590.4666666667
716	1159.63333333336
717	-60508.5
718	37760.4
719	-19.9666666666744
720	-107586.966666667
721	-4395.36666666667
722	22798.4
723	80349.5
724	-2914.8
725	-26641.2666666667
726	-14570.4
727	-37797.3333333334
728	-16071.9
729	41873.4666666667
730	-494.899999999994
731	-6849.5
732	60115.4666666667
733	-23962.5666666667
734	160987.9
735	78793.7333333333
736	-23764.6666666667
737	77720.0333333333
738	12646.7
739	-96358.7
740	47448.6333333333
741	-29506.3
742	-51553.3
743	49610.5
744	84362.4
745	-54415.7666666667
746	45173.0333333333
747	53557.6
748	-46861.7666666667
749	11727.6
750	31973.7333333333
751	-14212.8
752	10046.5666666667
753	20647.4666666667
754	-75165.0666666667
755	-59907.3
756	-31010.5
757	-33008.5
758	119667.233333333
759	-1402.10000000001
760	-55090.4
761	-3576.66666666663
762	30432.4
763	12295.4666666666
764	2432.13333333333
765	36056.8
766	28575.7333333333
767	28064.1
768	13215.1
769	-24573.2
770	7448.26666666667
771	19744.5
772	-4279.46666666667
773	7579.5
774	24005.7
775	17549.2
776	17016.8333333333
777	17528.2666666667
778	46598.8333333333
779	106763.7
780	-26779.9
781	-49883.9
782	68112.1
783	48701.1
784	255729.2
785	45934.9
786	6541.73333333334
787	7965.56666666667
788	55390.9
789	4388.8
790	58878
791	-11638.8
792	-24205.6
793	452.300000000003
794	13142.6333333333
795	55755.3
796	30312.8
797	121497.866666667
798	11251.7333333333
799	-16192
800	-92997.2
801	-95074.3666666666
802	27877.7
803	-19028.8
804	-103194.4
805	8418.69999999998
806	-41768.4
807	-24953.8666666666
808	600
809	-39530.1
810	103085.1
811	-17697.8666666667
812	59973.3333333333
813	-3202.16666666669
814	157691.7
815	-15724.1333333333
816	-4513.29999999999
817	-27221.7
818	24923.0666666667
819	-6603.86666666667
820	138155.2
821	70960.5333333333
822	12064.3
823	-31634.8
824	-7845.19999999998
825	-18670.9333333333
826	3231.96666666666
827	66644.4333333333
828	-33771.6333333333
829	6320.5
830	-43684.3
831	3732.63333333333
832	9315.70000000001
833	55870.9333333333
834	49301.8333333333
835	-112581.166666667
836	63946
837	61045.5
838	-31804.8333333333
839	46353.6
840	-33118.9333333333
841	9653.46666666665
842	-30474.9333333333
843	20863.6
844	-27326.4
845	18744.7
846	10609.5
847	-21747.0666666667
848	5179.83333333334
849	-26788.6333333333
850	-5057.60000000001
851	32656.2666666667
852	-44726.8
853	56890.7666666667
854	-2168.56666666668
855	116976.8
856	32102.9666666667
857	67411.2
858	160384.533333333
859	-9183.33333333331
860	-204371.2
861	41924.9
862	57020.5
863	24205.2
864	2105.5
865	84988
866	53497.6
867	65036.4
868	-92888.4
869	34814.8
870	-15377.4666666667
871	-21401.2
872	-1228.8
873	6953.59999999998
874	-12462.0333333333
875	104928
876	-6704.23333333334
877	59840.1333333333
878	-8170.7
879	76493.1666666667
880	-35823.7333333333
881	2801.03333333333
882	1855.60000000001
883	58856.5666666667
884	-110542.1
885	8726.5
886	-31980.8666666666
887	4405.29999999999
888	19170.1666666667
889	88357.6
890	49014.3
891	49044.5333333333
892	118237.066666667
893	-15284.2666666667
894	-11885.0666666667
895	-19624.1666666667
896	143960
897	-49804.5
898	-55244
899	61371.2
900	-1587.19999999998
901	27165.7
902	530.5
903	-59645.2
904	63723.6
905	80957.4333333333
906	41297.3333333333
907	-12187.3333333333
908	-3322
909	13908.4333333333
910	-24324.1333333333
911	9087.89999999997
912	69343.4666666667
913	18132.3
914	16235.2
915	-107107.2
916	-70129.2
917	-40821.7666666667
918	-88046.4
919	-27031.7333333333
920	103322.9
921	-7676.83333333334
922	-20521.0333333333
923	-27727.2
924	-7879.73333333334
925	92901.6333333334
926	38778.2333333334
927	-18350.5333333333
928	-3563.69999999998
929	20336.9
930	25937.3333333333
931	73199.6
932	8017.5
933	63094.9
934	7202.76666666666
935	84725.2
936	-101259.866666667
937	33315.3333333334
938	8208.39999999999
939	45656.5333333333
940	14514.8
941	1438.40000000002
942	13198.8
943	-20836.8333333334
944	-21139.5666666667
945	-5623.46666666666
946	11307.1666666667
947	-27635.9666666667
948	-6644.3
949	-32674.2666666667
950	34221.1
951	-5198.13333333333
952	-12313.7666666667
953	20999.1666666667
954	-25970.0333333333
955	40666.1333333333
956	-20272.4
957	-24823.7
958	31784.1333333333
959	20171.3
960	5194.53333333334
961	-118746
962	16040.9333333333
963	-9774.66666666666
964	34263.4666666667
965	4108.13333333333
966	-7140.53333333333
967	15309.6
968	-36898.9
969	30711.3666666667
970	-11334.6666666667
971	-52350.3666666667
972	10604.9333333333
973	81203.6333333333
974	94502.4
975	39384.9
976	-15167.1666666666
977	-7808.23333333334
978	34166.5666666667
979	-21120.8
980	-53613.7
981	139752.266666667
982	-22091.7666666667
983	40601.2
984	-12532.4333333333
985	30739.9
986	26462.3666666666
987	-45927.9666666667
988	-60617.3666666667
989	81154.7
990	35786.4
991	-13601.5666666667
992	-16901.6
993	-4348.63333333333
994	-2199.29999999999
995	132563.333333333
996	32058.7666666667
997	6816
998	-6860.90000000001
999	-105409.866666667
1000	35760.9333333333
