# Supplementary material for: Chromosome Copy Number Variation and Control in the Ciliate Chilodonella uncinata
Source: PLoS One. 2013 Feb 20;8(2):e56413. doi: 10.1371/journal.pone.0056413 (PMC3577910; doi:10.1371/journal.pone.0056413)
Supplement: Dataset S1 — Chromosome copy numbers from the experimental and simulated cell lines of Dataset of Chilodonella uncinata . dataset.zip is a compressed file. exp_data.csv contains the experimental data derived from qPCR analyses (Cell.line = original cell line; Time = time point of the DNA extraction; DNA.extract = DNA extract replicate; Gene = macronuclear chromosome; CNPC = copy number of the macronuclear chromosome per cell). The remainder of the CSV files are from the simulations. Each CSV file contains data on 1000 simulations where the change in variance from initial to final for each simulation is stored under column ‘x’. See _readme.txt in the compressed file dataset.zip for documentation of the file names. (ZIP) [file pone.0056413.s002.zip › dataset_S1/P1_omega0.1.csv]

	x
1	35005.2
2	-86550.8
3	122038.1
4	-26520.2666666667
5	-175443.5
6	1745.60000000001
7	99556
8	6128.3
9	73578.9
10	31927.4666666667
11	57324.8333333333
12	91550.2666666667
13	-97207.9
14	46102.4
15	-10103.2
16	216242.4
17	-63262.5333333334
18	-33390.5333333333
19	98162.4
20	40208.5666666667
21	30096.4
22	66302.6333333334
23	-36479.3333333333
24	7902.29999999999
25	36051.0333333333
26	-90566.3
27	108118.4
28	2762.63333333333
29	-61624.9
30	8536.4
31	96519.0666666667
32	-47365.9666666667
33	-22899.1666666667
34	-36691.7
35	50095.9666666667
36	52864.2666666667
37	8762.66666666669
38	70703.0333333333
39	-7437.46666666667
40	3008.1
41	135442.4
42	94826
43	1185.96666666667
44	-36855.8333333333
45	41697.6
46	-101808.8
47	-94475.7
48	9865.70000000001
49	51102.5
50	-46998.2666666667
51	35773.7333333333
52	89818.4
53	5104.83333333334
54	58945.6333333333
55	72956.2333333333
56	47027.2
57	-89136
58	-43361.6333333333
59	-350524.7
60	32403.3
61	16365.3666666667
62	40818.1333333334
63	-1411.16666666667
64	48255.7
65	31183.9
66	132397.866666667
67	-192256.4
68	48470.2666666667
69	-317633.3
70	674.5
71	40727.5
72	12991.2
73	91828.8333333333
74	-13307.5
75	6951.33333333331
76	-34874.5666666667
77	-33597.5666666667
78	-13595.4666666667
79	-21714.4
80	-54782.1
81	9928.93333333332
82	-38797.3666666667
83	82744.0333333333
84	31697.6
85	27988.8
86	13708.8
87	70253.9
88	-8142.5
89	19096.4
90	-1440.66666666669
91	6548.29999999999
92	-4332.43333333333
93	-223321.866666667
94	-44071.7333333333
95	-2591.90000000002
96	-48644.7
97	967.633333333335
98	-43533.6
99	-45747.5666666667
100	-19821.9
101	118886.7
102	-40696
103	7617.06666666667
104	171475.7
105	-18141.3333333333
106	35139.3
107	-20512
108	-36820.3
109	22451.7
110	100989.466666667
111	15965.1
112	2876.66666666667
113	-25511.2
114	-5330.16666666663
115	-5833.06666666667
116	7540.63333333333
117	11983.3
118	43481.2
119	-5931.7
120	-25269.7
121	-24760.5
122	-9555.83333333334
123	66848.4
124	-14094.1666666667
125	26025.2
126	-67779.9
127	74690.7
128	-61607.9
129	48838.4
130	5814.30000000002
131	-66989.7
132	7507.30000000002
133	-5472.4
134	-45020.2666666667
135	108104.7
136	-60445.6333333333
137	-12496.1
138	8735.23333333328
139	52083.0666666667
140	3519.36666666664
141	60456.5333333333
142	62541.0666666667
143	-9022.69999999998
144	-43803.1
145	-29730.1333333334
146	25611.9
147	10553.3333333333
148	75070.3666666667
149	98251.3333333333
150	-10944.3666666667
151	-55496.8
152	127873.3
153	92638.0333333333
154	-18471.9666666666
155	64176.5333333333
156	110485.7
157	45261.8666666667
158	-5831.6
159	-5344.70000000001
160	-11120.3
161	19668.9666666666
162	79252.2666666667
163	58341.6
164	18454.5333333333
165	-47375.3333333333
166	-38326.6333333333
167	76936.0333333334
168	83022
169	35242.1
170	91259.8333333333
171	-302136.866666667
172	21233.6
173	120403.5
174	-56289.4666666666
175	10773.8666666667
176	19699.8666666666
177	10389.4666666667
178	44758.5666666667
179	52496
180	-12996.3666666667
181	3232.53333333333
182	-27828.6666666667
183	34961.9
184	-10148.8
185	-81289.2333333333
186	17970.8333333333
187	8248.10000000003
188	78226.4
189	-8400.8
190	-147480.266666667
191	19089.2
192	-57228
193	32901.9
194	32257.3333333333
195	3777.20000000001
196	12857.2
197	-117205.1
198	-46365.2333333333
199	65596.9
200	46618.8
201	-16435.5666666667
202	-10317.6
203	-67357.7333333333
204	108774.033333333
205	-15738.4
206	124994.666666667
207	2784.7
208	117249.6
209	-9059.5
210	47400.7666666667
211	12874.4
212	-6273.5
213	29617.3
214	2044.43333333332
215	-84190
216	34249.1
217	-69141.2
218	-13908.9333333333
219	-20548.5666666667
220	63221.8333333333
221	283975.6
222	-11438.3666666667
223	171038.8
224	-71761.5
225	49547.7333333333
226	178
227	-44360.8
228	66264.6333333333
229	16958.1
230	-22257.9
231	15255.5
232	307044.766666667
233	49695.1
234	30524.2666666667
235	-65.4666666666744
236	31550.9
237	14209.2
238	51166.6333333333
239	23776.5
240	12306
241	16448.4
242	213443.6
243	-1085.20000000001
244	47738.1666666667
245	-11768.6666666667
246	116958.9
247	32151.3
248	19674
249	11561.2
250	-29510.4
251	-33616.5333333333
252	69758.4
253	9173.06666666667
254	-10981.2
255	-22961.5
256	27537.2
257	-104426.8
258	-1460.66666666666
259	50643.4666666667
260	51757.2
261	-18976.1333333333
262	38397.5
263	34388.4
264	92759.7
265	110875.433333333
266	-17015.7666666667
267	-12871.1666666667
268	16950.2666666667
269	-14206.1333333333
270	47706
271	59262.8333333333
272	84615.6
273	-9044.90000000002
274	-66744.7666666667
275	-29123.1666666667
276	-11267.3333333333
277	47872.6666666666
278	23271.2
279	-11000.8
280	23689.6
281	27825.5666666667
282	-20640.2666666667
283	-16840.8
284	-33198.9
285	71963.9
286	98107.3666666666
287	6620.66666666667
288	-24723.9
289	33275.6
290	6455.20000000001
291	3472.76666666668
292	136971.7
293	19420.8
294	-269532.266666667
295	3880.13333333333
296	591.900000000023
297	-121826.7
298	73399.0666666667
299	6340.66666666666
300	51608
301	-16449.3666666667
302	221525.9
303	-30571.8999999999
304	38826.9666666667
305	62917.5
306	-101175.7
307	-7365.2
308	-5949.90000000002
309	17207.6
310	45994.4
311	25896.3
312	27897.6
313	10284.5333333333
314	53678.9333333334
315	-26299.3
316	-65537.7
317	134262.666666667
318	117955.766666667
319	-16883.8666666667
320	23371.9
321	-41246.1333333333
322	57209.2333333333
323	20827.7333333333
324	2243.83333333331
325	12533.3
326	-12489.5
327	-28060.5
328	125455.2
329	-124016.9
330	-3599.76666666666
331	-27407.3
332	-26564
333	8998.53333333333
334	-44643.7
335	-43739.7333333333
336	27707.6
337	16647.6
338	-27363.3666666667
339	54630.6333333333
340	20404.9
341	-20600.6666666667
342	-7305.5
343	14495.7
344	19571.6
345	52630.9666666667
346	-57283.2
347	51361.2
348	81032.6333333333
349	53651.5
350	88275.1
351	93259.0666666667
352	101901.3
353	-28596.1
354	51419.6
355	72303.4666666667
356	-30292
357	75771.2
358	35225.3
359	-2506
360	28310.5333333334
361	-90223.5666666667
362	20252.3
363	-119580.3
364	30321.1666666667
365	6956
366	61458.4
367	-282286.366666667
368	-12834.8
369	43115.9
370	-44288.1
371	34093.1
372	-70390.1
373	-120754.1
374	-74477.3666666667
375	-53481.2
376	13401.3
377	50826.7666666667
378	-86871.3333333333
379	1681.06666666671
380	55366
381	-67989.9
382	-46305.2333333333
383	22020.6666666667
384	26470.4
385	-83504.9666666667
386	15676.2666666667
387	-31221.6333333333
388	-1650
389	2167.03333333333
390	4677.29999999999
391	-134245.633333333
392	-15734.3
393	5098.90000000001
394	-36566.2666666667
395	5932.89999999999
396	-6286.90000000002
397	7335.33333333331
398	-21924.5666666667
399	21559.5
400	78292.4
401	-60672.5333333333
402	58680.1
403	-14164.1
404	-44356.8
405	43529.2333333334
406	-49143.5666666667
407	71976.4333333333
408	23937.5
409	19239.7333333333
410	-5877.33333333331
411	-994.133333333331
412	5608.39999999999
413	28585.9
414	-26807.8333333333
415	51541.2
416	55189.8666666667
417	24043.5
418	-644485.8
419	48803.0666666667
420	-27369.7
421	-45530.7999999999
422	162509.1
423	-6572.53333333333
424	121231.2
425	-67804.6333333333
426	-7496.70000000001
427	53514.1333333333
428	5504.4
429	42527.8333333333
430	-21810.4333333333
431	38524.1333333333
432	108950.633333333
433	-30531.7333333333
434	-2246.53333333333
435	56535.9
436	57505.5
437	-15826.1333333333
438	-23664.8333333333
439	-116382.8
440	-48238.3
441	-5946.26666666666
442	-18318.9333333333
443	75621.1
444	12369.7333333333
445	58266.1666666666
446	41727.7333333334
447	58018.8
448	-21711.7666666667
449	-6285.46666666667
450	-41539.0666666667
451	104956
452	23897.7666666667
453	-47227.5666666667
454	5496.40000000002
455	159386.033333333
456	83221.1666666667
457	-53287.3333333333
458	17540.1
459	2949.7
460	46343.5
461	56248.9333333333
462	41137.1
463	118275.6
464	-5616.93333333333
465	-42712
466	226971.5
467	20624.2333333333
468	-22745.7
469	-4337.5
470	8857.19999999998
471	-49412.9333333333
472	-28261.2
473	-20627.8666666667
474	-9644.83333333334
475	-19031.7333333333
476	30930.5
477	27288.6666666666
478	65659.7
479	98830.8
480	96911.1666666667
481	-4713.06666666665
482	-23672.4
483	56114.8
484	164499.466666667
485	-6577.89999999999
486	5993.03333333333
487	20221.4333333333
488	49433.6
489	32538.4
490	47926.1666666667
491	118043.7
492	45735.6
493	9553.63333333335
494	-2249.06666666667
495	2581.60000000003
496	13985.1
497	4784.5
498	174546.9
499	3643.79999999999
500	-36678.3
501	78663.6
502	-9990.43333333333
503	-79754.4
504	28017.6
505	28471.5
506	28915.9
507	-76583.2333333333
508	-3548.29999999999
509	4727.89999999991
510	-52311.2
511	3901.46666666667
512	19042.8
513	6420.10000000001
514	-16253.6
515	-53724.5333333333
516	15363.4333333333
517	10022.4
518	1126.03333333333
519	-21884
520	-11678.5
521	75425.3
522	17429.3666666667
523	-18289.8666666667
524	-15155.8666666667
525	51273.1666666666
526	8647.2
527	23972.1
528	27867.6
529	-7680.56666666667
530	-3663.03333333333
531	-52025.9
532	-64137.2
533	-65314.4333333333
534	-15888.7666666666
535	-2999.76666666666
536	-73268.1666666667
537	-64231.4666666666
538	-43218.9
539	28267.1666666667
540	44192.9
541	-43739.2
542	4127.43333333333
543	-21606.8
544	-16462.2666666667
545	-7380.7
546	-23284.1333333333
547	88837.2333333333
548	-36788.7
549	429480.7
550	71561.0666666667
551	53919.7
552	-47913.6
553	-4743.5
554	83739.7333333333
555	-66687.3333333333
556	-134.266666666663
557	23712.9333333333
558	34611.7333333333
559	4688
560	22261.4666666666
561	-2875.06666666667
562	32014.6666666667
563	50146
564	247309.6
565	-1366.89999999999
566	-12199.5666666667
567	30644.1333333333
568	32271.2
569	33293.6333333333
570	7933.20000000001
571	1147.63333333336
572	149072.666666667
573	13669.7666666667
574	35622.2666666667
575	-56474.2666666667
576	-12889.3
577	-47046.2333333333
578	104675.7
579	27134
580	18574.2666666667
581	-22942.3666666667
582	-70031.6
583	-12927.6
584	-33264.6333333333
585	-2.29999999998836
586	-25824.9
587	78821.3
588	3908.4
589	38327.9666666667
590	3638
591	-60746.6666666667
592	-75599.2
593	19868.5333333333
594	-46483.9
595	-13135.6333333333
596	39745.8666666667
597	67134.2666666667
598	57470.5333333333
599	-54120.1
600	62664.3
601	60583.1
602	-18154.5666666667
603	-1083.16666666666
604	12872.4333333333
605	-17505.6
606	8548.39999999997
607	-91655.6
608	45645.6
609	-57662.7
610	-47091.5
611	-764
612	50685.0333333333
613	-79968.3
614	4441.30000000002
615	36723.7666666667
616	273679.733333333
617	26340.5333333333
618	8411.86666666667
619	2909.96666666667
620	-14145.0666666667
621	-50713.2
622	20592.4
623	-7406
624	36740.8
625	-36605.5
626	28249.1
627	-65894.6666666666
628	13739.7
629	-60507.5
630	20513.9
631	16586.9666666667
632	-63750.9
633	14600.5
634	62070.9
635	-59289.7000000001
636	78037.9
637	7853.56666666667
638	-44681.6
639	34482.6666666667
640	-14960.9666666667
641	25325.2
642	27613.2
643	-28014.5333333333
644	21388.5666666667
645	42871.6
646	-47025.7
647	-31833.6666666667
648	-5976.83333333331
649	-30128.2666666667
650	-25809.2333333333
651	11189.5666666667
652	-2232.39999999999
653	211490.933333333
654	41401.2
655	12585.5
656	-15187.5
657	-28746
658	24374.4
659	36803.6
660	18775.7333333333
661	-14966.5666666667
662	-33137.8666666667
663	823969.2
664	-16921.3333333334
665	172833.7
666	-2945.73333333333
667	18527.7333333333
668	59299.6
669	82238.5
670	5002.36666666667
671	-82004.1333333334
672	65271.5
673	22754.1
674	-37373.5
675	12862.2666666667
676	-100426.633333333
677	-70415.0666666667
678	10346.4
679	48153.0333333333
680	-62437.2
681	-48578.9
682	74873.9
683	-14482.3
684	12625.2
685	20519.2
686	-460
687	30967.4333333333
688	27431.3
689	60218
690	110666.666666667
691	30266.4
692	-104452.666666667
693	17529.3333333333
694	-33606
695	86145.3
696	26553.3333333334
697	-499231.366666667
698	945.200000000012
699	10671.6333333333
700	20900.9
701	90868
702	-38029.8333333333
703	37132.5333333333
704	11550.5
705	-52888.4333333333
706	-21807.1
707	110624.4
708	-10108.4
709	72775.5
710	-7341.23333333334
711	64298.9
712	5950.36666666666
713	96964.2333333333
714	7759.63333333333
715	33273.2
716	48260.9333333333
717	-12803.5
718	1100.79999999999
719	15931.8666666667
720	102145.033333333
721	6939.2
722	62157.7
723	1662.70000000001
724	1172.53333333333
725	3724
726	2524.13333333333
727	18740.8333333333
728	-18821.6333333333
729	7037.10000000001
730	-71132.1333333333
731	13508
732	35970.3
733	5532.26666666666
734	-31670.8
735	1202.26666666667
736	-12451.2
737	70090.4
738	45943.1
739	43448.6333333333
740	-41921.3
741	-47642.9333333333
742	13866.8
743	116594.3
744	10004.3
745	33865.5
746	4268.76666666667
747	35473.5
748	9599.70000000001
749	2576.79999999993
750	10021.7666666667
751	11468.9
752	-610876.266666667
753	60749.9
754	68686.5333333334
755	-2526.8
756	-2251.23333333334
757	-28245.8666666667
758	45745.2
759	-3373.70000000001
760	5482.7
761	-24206.1333333333
762	4881.06666666665
763	34561.9666666667
764	-16344.4
765	9900.66666666666
766	29697.8666666667
767	-25109.8666666667
768	44821.0333333334
769	72947.4666666667
770	323.866666666669
771	30628.9
772	112186.9
773	109189.066666667
774	3598.13333333333
775	-71974.4
776	-16771.1
777	19442.4
778	-5835.59999999999
779	82454.1333333333
780	58840.4
781	-179471.9
782	31245.5666666667
783	35590.2333333333
784	723.699999999983
785	-100473.6
786	3641.5
787	123041.733333333
788	34829.3666666666
789	7830.23333333334
790	-2435.06666666667
791	-56140.6666666667
792	-46734.8
793	162724.266666667
794	-33159.2
795	-9543.60000000001
796	-12897.2
797	39719.9
798	77361.8666666666
799	-13768.9333333333
800	37626.3
801	22006.1666666667
802	51418.5666666667
803	7024.26666666666
804	-18536.8
805	38929.3
806	20263.3
807	-16060.2666666667
808	4682.69999999998
809	38946.1333333333
810	-24055.3666666667
811	-127092.166666667
812	-55561.2
813	-11872.4
814	-93897.1
815	52972
816	48350.5
817	47095.8333333333
818	-259837.066666667
819	60137.9
820	22186.1333333334
821	26588.5
822	-10756.4
823	14256.1
824	-8528.69999999998
825	-36723.5
826	75155.9
827	121188.666666667
828	34699.3
829	51025.3333333333
830	-37354
831	31667.8666666667
832	-39398.4
833	116856.1
834	8035.03333333333
835	-47718
836	10546.3
837	57785.6
838	82064.2666666667
839	73039.6
840	-6273.7
841	9791.6
842	83757.9
843	-21838.5
844	-2430.43333333333
845	-63591.8333333333
846	-72038.5
847	61184.1
848	-32437.1666666667
849	-20044.5
850	-26775.3
851	28946.1666666667
852	88286.4
853	-31283.3
854	25067.2
855	6603.06666666667
856	66202.6666666666
857	-48299.2
858	-34857.4333333333
859	39722.8
860	11239.9
861	22505.0666666667
862	14095.6333333333
863	-1070.09999999999
864	-95791.9
865	-66051.3666666667
866	7341.60000000001
867	-10420.5
868	-426141
869	11689.2
870	-5429.83333333334
871	96144.8
872	-42088.9666666667
873	-71104.2666666667
874	58930.1333333333
875	-86152.0333333333
876	26705.2333333333
877	20356.4
878	84285.8666666667
879	2925.10000000001
880	-76725.5
881	28666.4
882	16298.2666666667
883	-33255.2
884	50208.8333333333
885	78709.3666666667
886	-23305.6
887	69998.1333333333
888	-11179.0666666667
889	-49908.3666666667
890	-1496
891	3952.36666666667
892	69314.8333333333
893	-4225.76666666666
894	2276.03333333335
895	-22479.7333333333
896	8188
897	-208735.083333333
898	13898.3
899	61490.7666666667
900	45429.7333333333
901	-93354.2666666667
902	44508.2333333333
903	25121.6
904	49827.5
905	-42208.5
906	37048.7666666667
907	-21533.2
908	-461.600000000006
909	81729.7
910	-87590.1
911	49523.2333333333
912	16306.6333333333
913	31658.9
914	-23508.5666666667
915	-33740
916	1143.20000000001
917	50780.7
918	22779.7
919	-43308.4
920	-64565.6
921	21249.3333333333
922	-372236.066666667
923	10934.9666666667
924	18706.1
925	20275.7333333333
926	-23912.9666666667
927	29334.1
928	-31020.7
929	-385.600000000006
930	-32300.3
931	-7045.90000000001
932	22054.4
933	31072.8
934	96144.8
935	72511.3
936	-16409.3
937	-210
938	-32885.3
939	81382.2666666667
940	1944.70000000001
941	76685.2333333333
942	32662.1333333334
943	-77096.1333333333
944	22890
945	-11711.3666666667
946	-24387.3
947	-3834.5
948	-46890.9
949	20706.7
950	7204.5
951	-78680.5333333333
952	-18899.3333333333
953	109483.3
954	31109.7333333333
955	18086.1
956	-1755.29999999999
957	11938.9333333332
958	89778.7666666667
959	-1483.86666666667
960	91537.9333333333
961	-83502.1333333333
962	30828.7333333333
963	-38429.6
964	20818.4
965	-34054.7666666667
966	71094.9333333333
967	26619.4666666667
968	-88692.3
969	28645.3333333333
970	-12918.1
971	93829.9
972	-149089.766666667
973	58330
974	43521.8333333333
975	90483.3333333333
976	17857.2
977	1676.13333333333
978	-20054.3666666666
979	-44339.5
980	-167020.8
981	171602.7
982	118326.9
983	-33206.6666666667
984	1390
985	-6216.79999999999
986	4402.93333333335
987	3319.59999999998
988	16901.1
989	-1950.40000000001
990	130395
991	74896.9333333333
992	23163.2
993	112625.733333333
994	-2490
995	87684.9666666667
996	-40514.4
997	-57078.8
998	26527.7333333333
999	-26318.8
1000	-8229.5
