# Supplementary material for: Chromosome Copy Number Variation and Control in the Ciliate Chilodonella uncinata
Source: PLoS One. 2013 Feb 20;8(2):e56413. doi: 10.1371/journal.pone.0056413 (PMC3577910; doi:10.1371/journal.pone.0056413)
Supplement: Dataset S1 — Chromosome copy numbers from the experimental and simulated cell lines of Dataset of Chilodonella uncinata . dataset.zip is a compressed file. exp_data.csv contains the experimental data derived from qPCR analyses (Cell.line = original cell line; Time = time point of the DNA extraction; DNA.extract = DNA extract replicate; Gene = macronuclear chromosome; CNPC = copy number of the macronuclear chromosome per cell). The remainder of the CSV files are from the simulations. Each CSV file contains data on 1000 simulations where the change in variance from initial to final for each simulation is stored under column ‘x’. See _readme.txt in the compressed file dataset.zip for documentation of the file names. (ZIP) [file pone.0056413.s002.zip › dataset_S1/P1_omega0.12.csv]

	x
1	-18614.8333333333
2	104615.2
3	-14920.6333333333
4	-306623.166666667
5	4746.66666666666
6	93798.1333333334
7	13228.9333333333
8	-43329.7333333333
9	-1945.2
10	-51802.4
11	56398.3
12	-45042.8
13	60977.7333333333
14	15577.1
15	-12601.6
16	20105.3666666667
17	1221.9
18	-50401.9666666667
19	-3312.16666666669
20	-99707.6
21	-329.600000000006
22	-46155.0333333333
23	27850.4
24	36526.9333333333
25	30757.6
26	-27054.6333333333
27	170177.966666667
28	28426
29	34966.4
30	-47733.6
31	92740.2333333333
32	-11739.1
33	27701.6
34	10575.4333333333
35	-167197.966666667
36	-25523.6
37	128964.4
38	60747.9
39	142939.966666667
40	241076.4
41	50785.5666666667
42	25815.7
43	-1259.60000000001
44	-64827.9
45	78191.2
46	12432.1
47	-19523.9
48	-9420.5
49	10698.9333333332
50	-40337.9
51	-24029.1
52	-74299.7666666667
53	-46136.4
54	95490.4
55	-19759.7333333333
56	8855.70000000001
57	36127.8666666667
58	24075.3
59	98645.6333333334
60	16917.2333333333
61	181133.966666667
62	56313.3
63	45063.7
64	-45916
65	53213.7
66	6967.5
67	4768.89999999997
68	51105.4666666667
69	54256.9333333333
70	-17225.2
71	48181.7333333333
72	35406.3
73	14426.1666666667
74	-15262.2666666667
75	-17623.1
76	-10685.4333333333
77	14938.9666666667
78	9754.89999999999
79	177603.166666667
80	-95052.1
81	49191.1666666667
82	4426.36666666665
83	-32899.2
84	47505.8666666667
85	27212
86	-17135.9
87	-2508.30000000002
88	35164.8
89	139695.1
90	-44416.6666666667
91	-29688
92	61603.7666666666
93	26261.3333333333
94	19272.9333333333
95	50429.2000000001
96	43120.5
97	-153104.133333333
98	146833.9
99	52182.1333333333
100	-43128.1
101	-77060.5333333334
102	49346.2333333333
103	68660.2666666667
104	61338.3
105	100838
106	-99515.1
107	20570.7
108	-531625.666666667
109	23964
110	38060.8
111	19432.1666666667
112	131027.333333333
113	19119.7333333333
114	23666.7
115	8749.33333333337
116	66680.9333333334
117	-371729.066666667
118	4811.43333333335
119	56441.7666666667
120	71022.1333333333
121	53965.3333333333
122	-41369.8666666667
123	-22249.6
124	183730.3
125	-106737.3
126	173560.1
127	243464.266666667
128	-109113.7
129	47638.4
130	-12700.2333333333
131	-5407.2
132	-29990.9
133	150701.5
134	14876.9
135	-67448
136	52614.5666666667
137	-22376.9333333333
138	112970.8
139	-173008.9
140	40580.4
141	-13733.8666666667
142	-105931.866666667
143	-55078.4
144	964.799999999988
145	205510.5
146	-14922.9
147	-80907.0333333333
148	64669.0333333334
149	-4020.00000000001
150	-17945.4333333333
151	-42624.6666666667
152	65382.8
153	66764.1666666667
154	-11929.4333333333
155	16336.5
156	11594.6333333333
157	-40562.8
158	241163.9
159	22997.5666666667
160	-9957.3
161	-38363.2
162	6822.8
163	-74805.7666666667
164	16063.5
165	182967.833333333
166	36461.2
167	-8685.76666666666
168	68114.2666666667
169	-178839.566666667
170	-18274.9
171	7429.2
172	-35980.3
173	-120165.1
174	3514.8
175	47846.5
176	-81244.7
177	58389.3
178	-6427.20000000001
179	-22292.5333333333
180	146222.1
181	26395.4333333333
182	39972.9333333333
183	-32329.7666666667
184	11512
185	73601.3
186	92215.0333333334
187	43878.8
188	-67069.0666666667
189	-53066
190	-127160.666666667
191	-64533.6
192	-31904.1666666667
193	6349.46666666667
194	24818.1333333333
195	18970.2666666667
196	46208.7
197	-64448.5
198	10423.2333333333
199	-6365.5
200	24598.9666666667
201	128578.566666667
202	-7802.7
203	59414
204	11022.9
205	168550.9
206	-7248.5
207	-31529.3333333333
208	-13094
209	-38183.3333333333
210	11095.1
211	-8258.53333333333
212	32179.9
213	272655.833333333
214	55833.1
215	156295.2
216	-131025.866666667
217	119282.133333333
218	-57509.6
219	61699.1666666667
220	32446.7666666667
221	23011.6
222	-46187.8666666667
223	35281.4333333333
224	-80608.4
225	-31980.5
226	39664.6666666666
227	-113248.4
228	57138.8
229	17068.9333333333
230	138706.266666667
231	-4344.09999999998
232	-4228.1
233	62742.5333333333
234	-50881.0333333333
235	49220.9333333333
236	-53531.3
237	-110535.966666667
238	37603.8666666667
239	67789.6333333333
240	7174.5
241	44581.2
242	-11878.4
243	-71705.3333333333
244	136187
245	38318.1
246	88742.7666666667
247	-14237.7
248	68263.9
249	56928.9
250	116028.7
251	-3793.16666666667
252	-64889.6
253	-20286.8
254	-36631.2
255	19718
256	111801.966666667
257	22708.8
258	-6824.39999999999
259	-45553.7
260	-493.566666666666
261	59556.4
262	-49152.4
263	-15057.9666666667
264	78685.3666666666
265	2668.39999999999
266	-5320.39999999997
267	-107551.9
268	30989.7333333333
269	125458
270	-95617.0333333334
271	-105738.8
272	-1119.60000000001
273	54074.3666666666
274	70252.7
275	31593.4333333333
276	17864.8
277	20232.5
278	174794.933333333
279	-28914.2333333333
280	-63187.4666666667
281	-56590.1333333333
282	13309.2
283	35774.8
284	66988.4333333333
285	-81625.0666666667
286	12188.7
287	100750
288	-62743.8
289	-81872.6333333333
290	8210.66666666669
291	53044.4
292	4026.7
293	-17130.3
294	-8065.7
295	111974.4
296	32879.5
297	-120868.566666667
298	53528.1
299	144368.133333333
300	48165.2
301	-91098.1
302	-20970.2666666667
303	12202.4
304	18135.5
305	58550.5
306	-62676.4
307	17123.7666666667
308	-19116.1
309	69154.1
310	76040.4
311	-1319.56666666668
312	58150.6333333334
313	16029.6
314	2664.40000000002
315	-71281.4666666666
316	-53897.8333333333
317	-10532.1333333334
318	-16517.7
319	23826
320	-83953.2333333333
321	-70167.3333333333
322	127915.166666667
323	131231.3
324	14554.3666666667
325	-22322.9
326	95355.8333333333
327	-925624.666666667
328	70322.8
329	60755.1
330	-29394.8
331	10926.4333333333
332	86576.1333333334
333	48339.4666666666
334	-35530.8
335	16431.2
336	-28616.0333333333
337	-46044.4
338	-20912.8
339	-99976.8
340	48924.2666666667
341	-15329.1
342	44035.1
343	36974.1333333333
344	15921.1666666667
345	43868.6666666667
346	-83260.3
347	15598.5
348	12839.2
349	49796.5
350	72409.8333333333
351	77011.7333333333
352	43511.7
353	-50523.9
354	-70330.5
355	-38676.6333333333
356	41206.9
357	9213.33333333331
358	1119.6
359	4130.03333333333
360	4829.73333333334
361	-711.066666666673
362	-77127.1
363	-20512.1333333333
364	-20873.3333333333
365	-33781.1
366	32531.6
367	-18129.9
368	-60165.6
369	133523.7
370	-12855.2
371	65879.7
372	2891.73333333332
373	-12211.3
374	95755.1
375	28230.1666666667
376	78282.1333333333
377	-87145.1666666667
378	82299.5666666667
379	13097.3
380	102319.9
381	36278.4333333333
382	70386.9333333333
383	12913.1
384	-12098.9333333333
385	-17288.3666666667
386	18119.7
387	15539.3
388	6403.83333333334
389	67633.8333333333
390	-12228
391	-109839.866666667
392	-92296.8
393	-9523.60000000001
394	-11750.1333333334
395	5948.8
396	17015.8666666667
397	-30996
398	50572.1333333333
399	-54514.5
400	-14250.9
401	14097.3
402	10750.1333333333
403	15538
404	-20959.2333333333
405	-53590.9666666667
406	-8350
407	6400.03333333333
408	14131.5666666667
409	24553.3333333333
410	62412.7666666667
411	-29968.3
412	-15184.8
413	-75539.1666666667
414	39070.4
415	58774.8
416	-38223.3
417	-13648.6666666667
418	64847.6333333334
419	58354.8
420	-95436.7
421	-40231.7666666667
422	-82938
423	-6467.36666666667
424	45623.7
425	-29840.5333333333
426	-1568.53333333333
427	113814.4
428	14203.5
429	32036.7
430	-60498.9666666667
431	-97304.6666666667
432	269.599999999977
433	107794.9
434	-2832.40000000002
435	141010.233333333
436	60568.4
437	21674.4
438	-5708.79999999999
439	-3871.73333333334
440	-86862.6333333334
441	-13148.5
442	-52426.4
443	4366.26666666666
444	-76519.7
445	-90627.3
446	70202.4
447	4582
448	-77767.9
449	-20346.1
450	21387.5
451	25014.8
452	87183.8666666667
453	31828.9333333333
454	26924.2666666667
455	7829.46666666666
456	-19043.7333333333
457	4404.39999999999
458	-2297.86666666667
459	-45837.7
460	20775.7
461	-6209.06666666667
462	23713.1
463	-7027.33333333331
464	44596.2333333333
465	105363.366666667
466	-50979.2333333334
467	41339.6
468	21853.3
469	82998.6333333333
470	-50780.4
471	-42367.6
472	50088.3
473	40621.6
474	-13394.2333333333
475	49920.4
476	-26791.6333333333
477	-92310.2333333333
478	98710.9
479	2346.56666666668
480	48956.7
481	22224.4
482	70123.3
483	-24883.2
484	4780.40000000002
485	19287.3
486	1478.79999999999
487	144751.2
488	-62505.2
489	-49422.5333333333
490	30440.9
491	-23694.7
492	14506.9333333333
493	78464.4
494	-5541.03333333333
495	12509.4333333333
496	140592.3
497	-11357.8333333333
498	34912.9333333333
499	-3944.66666666666
500	-26048.3666666667
501	-33678.5
502	38619.2
503	25388.4333333333
504	2394.03333333333
505	2141.19999999998
506	-33407.3333333333
507	-83351.9
508	55745.6
509	8907.70000000001
510	-56195.3
511	-14166.4333333333
512	7618.36666666667
513	-396681.5
514	-2101.20000000001
515	1744.56666666667
516	-9548
517	98084.5666666667
518	41008.1333333333
519	-31539.2
520	36434.5333333333
521	11415.2
522	39381.7
523	-36254.2333333333
524	30766.9333333333
525	-24976.2666666667
526	-55038.9
527	38418
528	-37988.5333333333
529	9788
530	-19983.2333333333
531	89497.2
532	-23712.9
533	-29326.8
534	86655.5666666667
535	38800.5333333333
536	-38058.2666666667
537	70489.8666666667
538	2768.5
539	16818.5
540	-28705.5
541	562.933333333291
542	-57446.4
543	77593.8333333333
544	11582.1333333333
545	-123993.966666667
546	-19538.9
547	30290.1666666667
548	67180.6666666667
549	140351.033333333
550	26454.4
551	30748
552	-87195.7333333333
553	4563.09999999998
554	-34463.2
555	-64915.2666666667
556	-27244.9666666666
557	97520.7
558	99217.3
559	-13043.9666666667
560	-36172.4
561	-83043.2
562	-2902.63333333333
563	54924.1
564	101885.866666667
565	-11222.8
566	39659.3333333333
567	14476.3
568	48484.2333333333
569	-28603.2
570	34975.3666666667
571	-95116.5666666667
572	52417.7666666667
573	28421.0666666667
574	49672.3666666666
575	-10933.9
576	2600.83333333334
577	20966.2666666667
578	130593.133333333
579	126262.266666667
580	-583860.466666667
581	118000.3
582	-19311.6
583	-21496
584	-73131.1666666667
585	176880.4
586	98469.2
587	-21044.4333333333
588	32125.2
589	-26514.9333333333
590	5520.3
591	-14880
592	-58961.9
593	-32093.3666666667
594	27019.9
595	83408.9
596	-80930.5333333333
597	-87248.5333333333
598	76750.1
599	-34732.4
600	-46601.6333333333
601	-32049.3333333334
602	11984.1333333333
603	98013.8666666667
604	43570.6666666667
605	5987.33333333331
606	79478.3
607	30389.1
608	7041.1
609	-60920.1
610	87004.6666666667
611	32579.8333333334
612	3965.5
613	23636.0333333333
614	-26758.0333333334
615	108214.9
616	-10969.3
617	3524.40000000002
618	10282.8
619	29416.5333333333
620	167472
621	-395372.9
622	-395248.966666667
623	36449.1
624	1012
625	31352.7
626	-76346
627	41801.0333333333
628	-3132
629	33829.5
630	-80305.6
631	27436.9333333333
632	-71664
633	-9986.89999999999
634	-38543.9
635	45812.6666666667
636	46784.4333333333
637	-91416.6666666667
638	44491.5666666667
639	35297.1666666666
640	45570.3
641	-38667.1666666667
642	-33318.4
643	22272.4
644	-9824.26666666666
645	51257.9
646	373255.4
647	25639.9
648	-23729.0666666667
649	59284.8
650	66208
651	-50681.6
652	-78743.2
653	-26617.4333333333
654	-16195.7333333333
655	1035.1
656	28220.0333333333
657	-14651.5
658	-59258.1
659	78675.9
660	75897.3
661	-4953.73333333334
662	-1498.5
663	-115921.066666667
664	-85503.2
665	-14330.6666666667
666	28641.2
667	30651.5
668	40758.7
669	85301.2
670	-12270
671	-182375.766666667
672	71919.6
673	90116.1333333333
674	13340
675	18895.7666666667
676	161701.033333333
677	-3540.36666666664
678	50332
679	-19649.6
680	79157.7
681	1700.43333333335
682	825.866666666669
683	-15078.9333333333
684	196596.1
685	-5007.69999999995
686	-6902.39999999999
687	-101788.266666667
688	15424.9666666667
689	43534
690	12251.2
691	46193.3333333333
692	-5978.30000000002
693	-67668.8
694	-20580.3
695	87226.1333333334
696	7514.40000000002
697	-19977.6
698	191570.733333333
699	102000.533333333
700	7987.59999999999
701	36428.9333333333
702	53539.5
703	-52868.1666666666
704	-56859.6
705	-122585.3
706	-33728.8
707	5821.60000000001
708	-21163.2
709	-16909.0666666667
710	8105.46666666666
711	72351.1
712	56270.7
713	136082.666666667
714	-36999.0666666667
715	-78945.7
716	-74025.3333333333
717	47307.9
718	-57637.3333333334
719	-44925.2
720	44640.2333333333
721	159563.466666667
722	-6000.5
723	107287.333333333
724	1320.89999999999
725	-246752.466666667
726	50135.3333333333
727	91481.2333333334
728	-9406.13333333333
729	-31531.2
730	29573.0666666667
731	-48176.8
732	8293.09999999998
733	23952.9333333333
734	137152.9
735	-53486.8
736	-68137.5666666667
737	-134340.933333333
738	1373.03333333334
739	15307.4666666667
740	22190.5
741	122439.3
742	-26543.8333333333
743	-10522.6666666667
744	-23404.6333333333
745	-136725.466666667
746	-50617.4666666667
747	-13392.0333333333
748	-41808.8
749	6641.03333333333
750	73059.0666666667
751	-169476
752	-154114.633333333
753	-5630.5
754	24884.4
755	45060.4
756	-634.5
757	-14161.0333333333
758	20433.8666666667
759	-18402.4
760	-24043.0666666667
761	23817.0666666667
762	39228
763	-4081.5
764	117113.633333333
765	44908.3
766	15133.7
767	1297.5
768	54432.1666666667
769	7916.53333333333
770	-69251.4333333333
771	3530.5
772	6993.86666666667
773	-1010.70000000001
774	-74089.8333333334
775	-2272.76666666666
776	159415.5
777	-61200.4
778	100611.2
779	-11934.5666666667
780	61476
781	157194.3
782	6207.43333333333
783	100532.833333333
784	58127.5
785	3144.36666666667
786	5146.96666666667
787	-23021.1
788	-35096.8333333333
789	-34692.6666666667
790	12594.1333333333
791	33003.3
792	24430.7
793	-56338.9
794	89855.3333333333
795	41533.4666666667
796	-34700.2333333333
797	8729.46666666667
798	-105209.2
799	165686.8
800	37470.8
801	80358.1
802	3246.03333333338
803	6774.66666666666
804	38908.4
805	71458.9000000001
806	175153.766666667
807	-57992.4
808	-59653.1
809	51911.3333333333
810	9113.70000000001
811	101723.066666667
812	97993.3666666666
813	-133951.2
814	35968.2666666667
815	49100.5333333334
816	-2646
817	37891.1
818	37496.4
819	10304.8
820	-17074.3
821	67681.3333333333
822	-18405.9
823	45488.6666666667
824	16084.2666666667
825	89271.3
826	-12807.6
827	-14232.9333333333
828	8646.29999999999
829	-48918.9
830	73940.3
831	-9418
832	15230.1333333333
833	16978.0333333333
834	97520.5333333333
835	-83619.2
836	48734.1333333333
837	156149.866666667
838	-71084
839	1836.26666666666
840	50107.2
841	144458.933333333
842	-131.300000000017
843	143198.666666667
844	21325.6
845	-58358.6333333333
846	-36280.1666666667
847	12773.8666666667
848	53443.2
849	59151.5
850	76889.7
851	-2112.79999999999
852	171552.633333333
853	24983.9
854	24406.3
855	-164447.2
856	51531.0333333333
857	-21714
858	9901.60000000003
859	-47385.6
860	139814.3
861	96920.4
862	-15662.4
863	-32872.5666666667
864	60266.1333333333
865	-29919.8333333333
866	-49416.7
867	-758.400000000023
868	-65297.7
869	22396.3
870	30909.8333333333
871	17559.3
872	-1340.76666666666
873	11121.3333333334
874	45951.6
875	75140.5
876	-74373.9666666667
877	-176784.5
878	36994
879	32710.8
880	64080.8
881	-991.900000000023
882	60139.3
883	37722.4
884	66917.6
885	55520.9666666667
886	33876.9
887	-25317.5
888	87718
889	28442.9333333333
890	62163.7
891	999.233333333334
892	-10474.9333333333
893	-87463.4666666666
894	11383.3
895	-3960.29999999999
896	-78782.1666666666
897	-33208.4333333333
898	-30741.1666666667
899	-6106.66666666667
900	21378.9
901	-55762.8333333333
902	-565968.666666667
903	3129.23333333334
904	209737.033333333
905	21915.9
906	86966.8333333334
907	24718
908	-70081.7
909	-84614.4
910	-16536.8
911	-5764.7
912	-9749.20000000001
913	58805.1666666667
914	-18661.0666666667
915	7895.09999999998
916	19436.1333333333
917	30628.2
918	-4430.93333333335
919	-48569.0666666667
920	-22981.2
921	-72641.6
922	-32708.4
923	23046.8333333333
924	-60664.7666666667
925	33718.5666666667
926	13516.1
927	87874.9
928	-10423.7
929	99483.6
930	-254006.466666667
931	44944
932	53591.7666666667
933	62413.7
934	38177.7
935	17734.6666666667
936	-50428.8
937	129505.833333333
938	133722.133333333
939	-13624.5333333333
940	-9567.23333333331
941	-32508.1666666667
942	-11833.7
943	-5130.16666666666
944	19108.1
945	-12281.6333333333
946	4494.13333333336
947	106329.6
948	-149974.366666667
949	18639.1
950	72056.3666666666
951	-45042.5
952	-66402.3666666667
953	-2386.86666666667
954	55233.9
955	48691.0666666667
956	-9525.43333333333
957	87523.4333333333
958	-287.166666666686
959	119176.4
960	-4005.3
961	150481.2
962	-22950.0333333333
963	102965.166666667
964	-30638.1333333333
965	54733.7
966	24131.5
967	24512.7333333333
968	195651.233333333
969	-87615.6
970	-7278.90000000001
971	-15355.4666666667
972	59269.7
973	-13962.3
974	-32753.3
975	37980.3666666666
976	-48024.5333333334
977	8914.70000000001
978	-9844.9
979	-96875.1666666667
980	174419.066666667
981	-29676.4
982	46741.8333333333
983	-27314.5
984	25833.4666666666
985	-27608.8
986	6586.69999999998
987	57271.7333333333
988	9418.40000000001
989	-18273.3333333333
990	-33661.2
991	-43864.5
992	6609.6333333333
993	309064.533333333
994	-58785.3666666667
995	-106401.866666667
996	-15841.1
997	-90492.3
998	-17864.2666666667
999	3554.80000000002
1000	-29906.4
