# Supplementary material for: Chromosome Copy Number Variation and Control in the Ciliate Chilodonella uncinata
Source: PLoS One. 2013 Feb 20;8(2):e56413. doi: 10.1371/journal.pone.0056413 (PMC3577910; doi:10.1371/journal.pone.0056413)
Supplement: Dataset S1 — Chromosome copy numbers from the experimental and simulated cell lines of Dataset of Chilodonella uncinata . dataset.zip is a compressed file. exp_data.csv contains the experimental data derived from qPCR analyses (Cell.line = original cell line; Time = time point of the DNA extraction; DNA.extract = DNA extract replicate; Gene = macronuclear chromosome; CNPC = copy number of the macronuclear chromosome per cell). The remainder of the CSV files are from the simulations. Each CSV file contains data on 1000 simulations where the change in variance from initial to final for each simulation is stored under column ‘x’. See _readme.txt in the compressed file dataset.zip for documentation of the file names. (ZIP) [file pone.0056413.s002.zip › dataset_S1/P1_omega0.14.csv]

	x
1	25053.3
2	89211.5
3	-6554.9
4	114321.3
5	10345.3666666666
6	-13430.6666666667
7	-60914.2333333333
8	84920.8
9	-75996.3
10	7416.13333333333
11	-29088.3666666667
12	-8044.3
13	5470.39999999997
14	-19787.8666666667
15	37145.1666666666
16	-21306
17	-81006.9
18	-92290.6666666667
19	-12647.1666666667
20	31689.3
21	-66597.5
22	142673.166666667
23	-89290.4333333333
24	-77262.3
25	-38962.1333333333
26	48532.6666666667
27	-85630.1
28	-27129.7666666667
29	-153088.8
30	42012
31	24260.8
32	20701.2
33	-8860.3
34	79991.7666666667
35	17342.9666666667
36	20302.4
37	3613.8666666667
38	32450.0333333333
39	83642
40	-52703.8666666667
41	95369.3333333333
42	-53096
43	73178.9333333333
44	-5640.56666666667
45	-97795.0666666667
46	-269137.466666667
47	5273.46666666667
48	4226.39999999999
49	-33889.7333333333
50	43059.7333333333
51	55362.4333333333
52	-37251.4666666666
53	-45262.8
54	41249.0333333334
55	45199.7333333333
56	-18994.8
57	87202.0333333334
58	103780.433333333
59	100266.966666667
60	-30232.5
61	70655.4333333333
62	128503.2
63	-40190.7
64	86891.3333333333
65	39146.9333333333
66	24946.5333333333
67	-34062.9333333333
68	98797.7
69	-13617.2
70	33266.5333333333
71	8029.1
72	-24143.8333333333
73	59244.8333333333
74	-5620.23333333331
75	33301.9
76	-2496
77	-8728.4
78	-49458.3
79	109118
80	-106052.433333333
81	18652.0333333333
82	92388.6666666667
83	-33752.1
84	11701.9
85	3111.19999999998
86	17611.3333333333
87	75884.0333333334
88	-160408.5
89	-60468.0333333333
90	28970
91	173948
92	-11670.4333333333
93	-26322.8
94	3870.5
95	4087.5
96	26644.7666666667
97	-2852.93333333332
98	110797.766666667
99	62372.6666666667
100	-4508.13333333333
101	248319.433333333
102	-47364.7666666667
103	-14998.4
104	7373.36666666667
105	20785.5
106	5989.5
107	-23041.0666666667
108	-7045.5
109	18323.9
110	17314.5333333333
111	-63927.8
112	-3689.16666666666
113	-21166.4
114	-42130.9
115	-100250.7
116	-83194.5
117	-92444.5
118	28962.5333333333
119	12143.2
120	48139.9
121	-114238.4
122	-21659.6
123	35596.1666666667
124	107559.7
125	-138996.8
126	70532
127	-8449.86666666667
128	-11988.2333333333
129	-10468.5
130	-61976
131	5718.90000000002
132	81589.7666666667
133	-211.666666666657
134	38406.9333333333
135	-27424.1333333333
136	-64304.1
137	132206.033333333
138	-19200.8
139	-37891.9666666667
140	33455.1
141	-29193.7666666667
142	-33360.5
143	74557.4333333333
144	-3620.63333333333
145	71932.7
146	-15921.8666666666
147	-13779.2
148	153095.1
149	-54849.9
150	35798.6666666667
151	-21063.0333333333
152	-6324.46666666667
153	15358.7666666666
154	-47157.2
155	-76351.2
156	50828.1
157	-33212.3
158	-6375.23333333334
159	-78333.7333333333
160	132236.666666667
161	28422.6333333333
162	75441.7666666667
163	-224628.766666667
164	33987.0333333333
165	47894.4
166	16350.8
167	25840.8
168	-19721.8666666667
169	57054.7666666667
170	55130.2
171	55845.1
172	32384
173	-32706.1666666667
174	97697.0666666667
175	85720
176	-16239.6
177	-144674.5
178	3472.70000000001
179	94403.6333333334
180	-9122.43333333334
181	-6412.39999999999
182	-30172.1333333333
183	40398.4
184	149109.066666667
185	-29295.6
186	175998.7
187	26475.0333333333
188	11320.1
189	-39784.3
190	-8031.06666666667
191	-66372.5333333333
192	-9638.66666666669
193	150278.1
194	21395.9
195	-7420.26666666669
196	37723.2333333333
197	28171.3
198	-50200.9
199	948.166666666672
200	61607.9666666667
201	-27405.8666666667
202	22885.4666666667
203	-19291.2
204	-128361.7
205	174492.133333333
206	31849.2
207	40577.3333333333
208	136873.2
209	17457.6
210	-83113.7
211	38456.5666666667
212	22825.3
213	9926.63333333333
214	25127.9
215	-7606.39999999997
216	101862.8
217	77933.6
218	44495.0333333333
219	17226.4
220	36923.7
221	-7212.43333333333
222	-106826.8
223	57442.8
224	42720
225	150782.5
226	127774.4
227	39030.5
228	-27168.2333333333
229	19182.4333333333
230	-22653.3666666667
231	42369.0333333334
232	47262
233	30918.5
234	113996.8
235	50289.1666666667
236	-15690.3999999999
237	-41126.2666666667
238	8434.10000000001
239	185502.8
240	-37357.0333333333
241	70072.1
242	122959.033333333
243	-99537.2333333333
244	76835.2333333333
245	168825.6
246	46732.8
247	5472.66666666666
248	-6772
249	-3369.06666666666
250	2774.79999999999
251	39346.4
252	87509.9666666666
253	61640.6666666667
254	87956.8
255	14792.4
256	53910.9333333333
257	38758.8
258	-42683.2
259	30434.1
260	15662.5333333334
261	-71621.5
262	41352.1333333334
263	-25901.7333333333
264	35672
265	-72011.9
266	60401.1666666667
267	44986.1
268	-22257.3
269	-60112.0333333334
270	151346.533333333
271	73760
272	-32311.7
273	225126.1
274	-16272.3666666667
275	-10035.0666666667
276	7341.86666666667
277	-18128.2666666667
278	3638.79999999999
279	79945.6
280	5337.9
281	74092.5333333333
282	47046.4
283	-307978.1
284	5356.66666666669
285	36918.8
286	98011.5
287	-18595.2
288	-46684.5
289	325905.9
290	169993.633333333
291	19202.3
292	-3007.16666666667
293	-45587.5
294	36652.9333333333
295	163232.833333333
296	-49865.9
297	43338.6666666667
298	14586.2333333333
299	6925.7
300	22346
301	5090.3
302	197630
303	-6692.30000000002
304	-53069.9
305	65264.9333333333
306	29884
307	165375.733333333
308	37157.6
309	63134.1333333333
310	633.600000000006
311	98405.3333333334
312	-152158
313	-22936.4
314	-92379.0666666667
315	-8678.43333333333
316	21670.6666666667
317	-5456.4
318	40546
319	-20820
320	-12403.5666666667
321	71534.4
322	64398.5666666667
323	-21719.6
324	-1025.29999999999
325	25946.9
326	155500.9
327	106514.8
328	-261606.133333333
329	51034.7
330	65974.9
331	35708
332	81222.3
333	-72994.8
334	138125.033333333
335	77372.2666666667
336	-8105.33333333333
337	35445.0333333333
338	28582
339	60685.7
340	-60978.6333333334
341	-858.366666666669
342	94133.2
343	63666.4333333333
344	19437.4666666667
345	9182.29999999999
346	30210.6333333333
347	87323.7333333333
348	-36776.1
349	-27682
350	-29792.6666666667
351	-43710.9666666667
352	-15394.5333333333
353	4807.6333333333
354	70048.7666666667
355	108877.866666667
356	-2380.9
357	24773.2
358	2876.03333333333
359	30770.4
360	-71426
361	-37328
362	-70236.3
363	87318.7
364	-14136.8
365	-16054.3
366	-23078.1666666667
367	-20376.2333333333
368	10332.6666666667
369	-65187.2333333333
370	22128.3
371	64599.2
372	157806.7
373	-9384.10000000003
374	-28490.9
375	-48696.8
376	-76507.3333333333
377	-46696.3
378	-9844.16666666667
379	-6888.5
380	106608.533333333
381	54057.2
382	43911.1666666667
383	-41259.5
384	18018.3666666667
385	62918.3666666667
386	18.2666666666628
387	47279.3
388	57808.8
389	-8113.36666666667
390	-194635.2
391	-2895.59999999999
392	-54975.3333333333
393	7478.76666666667
394	-47973.8666666667
395	-56079.0666666667
396	28381.9
397	-20010.3
398	183136.266666667
399	78118.3666666667
400	25499.0333333333
401	16960.6333333333
402	40747.3333333333
403	43962.4333333333
404	-13522.8
405	9566.59999999998
406	44461.2333333333
407	-32651.9
408	-54850.2666666666
409	-4806.23333333334
410	-129174.433333333
411	-47387.6
412	-35850.1
413	-101373.233333333
414	15529.3666666667
415	21450.1
416	-69233.1
417	-35534.1
418	-64569.6
419	149601.3
420	-21713.7
421	-59017.9666666666
422	54710.8333333333
423	-2225.43333333335
424	-21576.9
425	-9460.16666666667
426	3460
427	275087.633333333
428	-17882.2666666667
429	45859.7333333333
430	-60845.7
431	-36888.4333333333
432	73234.4
433	-74876
434	6703.2
435	-28003.2
436	-11721.9666666667
437	13995.8666666667
438	-10952.8
439	-36966.7
440	239155.1
441	-44818.1
442	-58400.9333333333
443	2428.96666666665
444	72518.5333333334
445	-46909.8666666667
446	-8532.36666666664
447	15925.1666666667
448	77009.1
449	-117074.766666667
450	-6580.09999999998
451	-17137.9
452	-18538
453	-58302.3
454	-7493.7
455	-22470.5
456	-112998.1
457	48017.6
458	-17914.7666666667
459	137537.1
460	3533.33333333334
461	40677.9
462	-2098.83333333334
463	4781.70000000001
464	31454
465	-41435.8666666667
466	-52591.6
467	-59500.2333333333
468	187.5
469	96960.1
470	-38647.9
471	5255.16666666667
472	181867.066666667
473	55950.8
474	-143557.166666667
475	11883.2
476	6656.56666666665
477	50491.2
478	82591.7333333333
479	76324.7
480	80263.6333333333
481	73078
482	-50363.7
483	-18397.8333333333
484	28438.6666666667
485	-70680.5333333333
486	50415.1
487	21898.4
488	33555.2333333333
489	-30602.4333333333
490	41334.1
491	33866.6666666666
492	-80769.7333333333
493	10539.4666666667
494	-176618.133333333
495	96404.3
496	37363.4666666666
497	124217.6
498	122246.933333333
499	-49906.4
500	-7750
501	23447.3666666667
502	80343.3333333334
503	59942.9
504	-90210.5333333334
505	56123.1
506	11344.8
507	19111.6333333333
508	-22638.5333333333
509	-65189.6
510	-18896.9
511	79234.4
512	106558.1
513	252784.633333333
514	-30507.1
515	-23620.5333333333
516	29791.9
517	-3827.5
518	-150715.2
519	-197946.8
520	-503271.666666667
521	-54218.7
522	-53880.8
523	295455.533333333
524	88327.2
525	79055.8333333333
526	86511.3333333334
527	-8310.5
528	-75224.5333333334
529	41058.1333333333
530	-1266.66666666663
531	-35903.7
532	-80196.9333333333
533	-20398.4
534	241239.6
535	95812.3
536	107432.833333333
537	-16611.1
538	34650.7
539	-7832.93333333335
540	61357.3333333333
541	-33579.3666666667
542	19681.7333333333
543	61164.8
544	39331.7333333333
545	98075.1
546	30789.6
547	-116627.333333333
548	341179.333333333
549	-209256.433333333
550	64914.6666666667
551	24295.3
552	-139206.7
553	110880.7
554	7040.43333333333
555	170971.6
556	94202.1333333333
557	24563.9
558	-43776.9333333333
559	79369.6
560	29790.9
561	65900.9333333333
562	47540.9666666667
563	125687.466666667
564	137585.6
565	6813.63333333335
566	-95455.2333333333
567	30543.2
568	-31640
569	33140.8
570	107724.1
571	46257.8333333333
572	26348.8
573	-28117.6
574	279168.166666667
575	16171.5
576	52155.9
577	65528
578	-9078.5
579	59919.3333333333
580	104330
581	-82696.5666666667
582	160
583	-49107.2
584	37722.4333333333
585	-47859.3666666667
586	5298.3
587	61412.4
588	-22814.1
589	-23165.0666666667
590	-92241.6
591	-2473.23333333334
592	29531.6
593	72848.4
594	-75675.3333333333
595	31818.9666666667
596	-5538.5
597	93111.6
598	59467.2
599	-15163.9
600	52251.2
601	-6955.63333333333
602	-11226.1666666667
603	15160.9
604	106398.933333333
605	-17011.9666666667
606	46285.2
607	-21504
608	19314.4333333333
609	-56011.3666666666
610	36251.3333333333
611	125755.866666667
612	-19909.8333333334
613	-42347.3333333333
614	344.800000000047
615	-2446.29999999999
616	141891.6
617	-28167.3333333333
618	-51941.3333333333
619	-2896.70000000001
620	-12429.1
621	94381.7
622	102760
623	102794.9
624	38323.0333333334
625	-19433.5
626	-6958.63333333333
627	267308.133333333
628	-16289.7333333333
629	163121.2
630	13661.5
631	16104.9
632	158976.1
633	-8072
634	40241.4666666667
635	-62432.0333333334
636	-13127.3666666667
637	-59243.1
638	77489.4333333333
639	-64551.1
640	54228.9
641	35908.1666666667
642	-21575.7333333333
643	2728.70000000001
644	-2178.4
645	-22374.2666666666
646	-3865.16666666667
647	41665.2
648	-83619.6333333333
649	-118095.3
650	110783.1
651	58675.5
652	42825.6
653	79941.5
654	-46522.2666666667
655	100542.9
656	1148.8
657	15588.9666666667
658	-21043.7333333333
659	94750.1
660	-16643.4333333333
661	133507.5
662	-58509.9666666667
663	48879.3666666667
664	14791.6
665	34823.3
666	-65797.2
667	-402.799999999988
668	25712.5
669	84293.4666666666
670	28345.2
671	67255.2
672	44521.7333333333
673	100247.466666667
674	39856.1333333334
675	41437.3
676	-418.5
677	112780.7
678	-18401.0333333333
679	-54867.5
680	103156.9
681	24252.8
682	48004
683	-54824.1333333333
684	12157.7
685	-18397.8666666667
686	-30624.0333333333
687	-48500.7
688	74746.1333333334
689	-38460.2666666667
690	-48095.3
691	12240.9
692	94518.5333333333
693	-43979.2
694	-106807.233333333
695	6303.2
696	-35601.7
697	131166.666666667
698	196505.333333333
699	100091.2
700	75006.4333333333
701	-73708.8
702	380293.016666667
703	-14579.3333333333
704	-13368.5333333333
705	128933.733333333
706	-5226.7
707	54001.4333333333
708	217045.566666667
709	70948.8333333333
710	9166.39999999999
711	48104.1333333333
712	-16992.0666666667
713	20868.5333333333
714	76936
715	66550.1
716	-45905.6
717	17384.0333333333
718	-40580.3
719	7526.5
720	-7789.73333333334
721	-7620.76666666667
722	45300.5333333333
723	-71191.2333333333
724	35735.1
725	-21591.7
726	51764.0333333334
727	5681.33333333331
728	-18241.6
729	74081.8333333333
730	169715.766666667
731	-34895.1
732	-18636.4
733	-66818
734	116747.6
735	25126.4
736	-104855.1
737	1163.46666666666
738	-32781.7333333333
739	-63622.9
740	-6169.8
741	85023.4333333333
742	81210.9
743	33946
744	13648.3
745	4148.63333333333
746	129726.933333333
747	-30214.9
748	65773.3333333333
749	-16521.2
750	86686.8
751	11931.7
752	57003.6
753	-166891.733333333
754	-168578.666666667
755	3107.43333333332
756	1431.70000000001
757	30842.8
758	35253.3333333333
759	49776.4333333333
760	-128718.1
761	-175292.533333333
762	-52060.4
763	47765.6
764	-60801.4666666667
765	-41334.8
766	121694
767	-21659.7333333334
768	-2268.83333333334
769	35404.3
770	44445.8666666666
771	1743.36666666667
772	234949.8
773	59590.7666666667
774	-5827.56666666668
775	-3846
776	67855.3333333333
777	32939.4666666667
778	86891.6
779	-115810.8
780	-15504.5666666667
781	-34976.8
782	-3570.4
783	-28766.5
784	-34422.4666666667
785	113138.5
786	-69722.8333333333
787	-19085.6333333333
788	51050.8
789	83918
790	-79125.9
791	-149886.1
792	23738.4333333333
793	30131.5
794	-33059.9
795	-36317.2
796	-14656.7
797	8549.46666666667
798	-35157.1
799	102204.733333333
800	-19655.3666666667
801	16686.0333333334
802	49603.7666666667
803	20727.7333333333
804	86798.6666666667
805	-95169.3
806	-28762.2666666667
807	29152.8
808	87266.8
809	-36871.6
810	15737.1
811	-29759.4666666667
812	72374.1333333334
813	-70754.9333333333
814	-33259.8
815	104800.766666667
816	97547.5
817	-353448.666666667
818	57559.8666666666
819	103026.7
820	47850.9
821	-8319.46666666667
822	130720.4
823	-17202.2333333333
824	8049.16666666666
825	17542
826	171020.1
827	21527.1
828	-60271.7
829	24159.5
830	-68125.7
831	67483.2
832	-12955.0333333334
833	61.0666666666657
834	41565.5
835	41117.6
836	-20822.5
837	15177.4666666667
838	129731.7
839	-34599.1
840	61885.2
841	-3946.4
842	50101.6
843	37696.5
844	285589.2
845	124165.066666667
846	78299.5
847	95972.7
848	67524.1666666667
849	-88359.0666666667
850	49534.4
851	-114004.4
852	49396.3
853	-56639.5666666667
854	54922.1666666667
855	110752.7
856	22445.9333333333
857	71611.2
858	-4786.43333333335
859	12751.3
860	80747.8333333333
861	-18462.1666666666
862	63690.2333333333
863	99242.8
864	-14201.7333333333
865	61376.0333333333
866	51441.7333333333
867	32631.6
868	14717.4333333333
869	-9181.2
870	3435.5
871	72598.1333333333
872	-13884.9
873	-28315.1
874	71379.5
875	-8066.3666666667
876	-3872.76666666666
877	34270.3
878	21766.8
879	27760.4
880	69586.7
881	8614.70000000001
882	79041.4666666667
883	-10516.1
884	69624
885	-96896
886	208919.366666667
887	12034.1333333333
888	32431.1
889	9944.40000000002
890	17460.5333333333
891	1666.5
892	-19858.5
893	42113.1
894	-35208.4
895	35199.7
896	-57123.6
897	-6263.23333333334
898	105050.133333333
899	26334.3999999999
900	-30214.2333333333
901	-46705.6
902	1557.63333333336
903	-7197.20000000001
904	1844.79999999999
905	9976
906	-126355.7
907	22807.2
908	27961.2
909	-73591.2
910	-9579.6
911	-66048.7666666667
912	76152.3666666666
913	12956.4
914	64532.8
915	-84480.7999999999
916	209091.5
917	252294.4
918	-42512
919	38171.6
920	46922.9
921	97581.7
922	-11033.3
923	-3641.56666666667
924	-20926.2333333334
925	-74741.6
926	-28199.0666666667
927	57546
928	77523.5
929	-4194.76666666666
930	26180.3
931	82149.1
932	-6940.23333333334
933	-221482.066666667
934	-4730
935	29076.1333333333
936	25777.5
937	47257.6
938	-1614.29999999999
939	-4169.56666666677
940	-99707.3
941	12824.9333333333
942	-27548.1
943	493.099999999977
944	25714.9333333333
945	-14874.5666666667
946	83640.4
947	261166.7
948	-1805.6
949	89158.2666666667
950	-86758.4333333333
951	-13320.0333333333
952	-7298.13333333336
953	64385.3
954	-3636.3
955	-27248.9666666667
956	16804.9
957	7212.83333333334
958	-97057.5000000001
959	63882.5
960	324.933333333349
961	15298.2333333333
962	-77715.6333333333
963	2133.19999999998
964	26612.2666666667
965	10169.7
966	-27223.2
967	54175.9
968	-35368.4
969	-70949.5
970	172088.9
971	-79050.7666666667
972	41528.5
973	168404.033333333
974	624.299999999988
975	65519.6
976	22451.1666666667
977	25345.4666666667
978	103504.5
979	127642.666666667
980	-3340.23333333334
981	18710.2333333333
982	74646.1
983	-56977.0666666667
984	54720.9333333333
985	10218.2666666667
986	30428
987	-94203.9
988	-92339.3666666667
989	41831.0666666667
990	45593.5
991	185364.133333333
992	-5146.29999999999
993	24605.9
994	17236
995	-75155.8666666666
996	68894.5
997	-84764.3
998	30056.0333333333
999	63814.8333333333
1000	55666
