# Supplementary material for: Chromosome Copy Number Variation and Control in the Ciliate Chilodonella uncinata
Source: PLoS One. 2013 Feb 20;8(2):e56413. doi: 10.1371/journal.pone.0056413 (PMC3577910; doi:10.1371/journal.pone.0056413)
Supplement: Dataset S1 — Chromosome copy numbers from the experimental and simulated cell lines of Dataset of Chilodonella uncinata . dataset.zip is a compressed file. exp_data.csv contains the experimental data derived from qPCR analyses (Cell.line = original cell line; Time = time point of the DNA extraction; DNA.extract = DNA extract replicate; Gene = macronuclear chromosome; CNPC = copy number of the macronuclear chromosome per cell). The remainder of the CSV files are from the simulations. Each CSV file contains data on 1000 simulations where the change in variance from initial to final for each simulation is stored under column ‘x’. See _readme.txt in the compressed file dataset.zip for documentation of the file names. (ZIP) [file pone.0056413.s002.zip › dataset_S1/P1_omega0.16.csv]

	x
1	-60672.7
2	10256.7666666667
3	-6635.76666666667
4	86.2999999999884
5	249666.8
6	46888.6666666666
7	-7960.76666666666
8	-34350.8333333333
9	-56576.4
10	32517.3
11	81244.2666666667
12	-23936.4333333333
13	-58610.1
14	127047.5
15	-1328.23333333333
16	-41162.4
17	33204.7666666667
18	-112960.533333333
19	-3699.90000000001
20	-45013.0666666667
21	101175.1
22	32836.6333333333
23	84459.2
24	215996.133333333
25	-76289.3666666666
26	170022.4
27	-4444.09999999999
28	19314.2333333333
29	26670.0333333333
30	35202.7666666667
31	78799.2
32	-17297.5
33	77241.2
34	4444.53333333333
35	55000.6666666667
36	43159.2000000001
37	-128192.9
38	83477.9
39	-16634.1
40	22341.9666666667
41	115090.933333333
42	20522.6666666667
43	2631.20000000001
44	-9971.96666666666
45	63613.4333333333
46	24241.3
47	54461.2
48	-328074.766666667
49	-15884.9666666667
50	-13870
51	-37675.4666666666
52	87139.7
53	27032
54	62617.2333333333
55	15128.1333333333
56	-43781.3
57	-23412.3
58	21528.7666666667
59	76020.8
60	100887.466666667
61	-43821.5666666667
62	67217.0666666667
63	131894.033333333
64	71226.2333333333
65	185889.6
66	70044.1333333333
67	120354.666666667
68	-103977.733333333
69	-4619.46666666666
70	207602.833333333
71	-28434.5666666667
72	89369.9
73	95585.7333333333
74	88625.2
75	21104.0333333333
76	-44847.6
77	7722.5333333333
78	6384.26666666669
79	104268.4
80	58821.6
81	55957.5666666667
82	-201940.7
83	-55268.9333333333
84	49412.4
85	-21076.2666666667
86	5175.60000000001
87	-135652.166666667
88	-41409.1
89	-85231.9666666667
90	-28640.3666666667
91	9013.86666666667
92	-60536.8
93	41562.9333333333
94	14654.3666666667
95	66638.2333333333
96	-81610.9333333333
97	-59454.8
98	-35547.6
99	187797.2
100	96873.7
101	80253.7
102	5295.06666666668
103	-72708.3666666666
104	33114
105	-45770.5
106	63383.1
107	127004
108	123685.9
109	-65692.8
110	44812.2666666667
111	80270.8
112	-16431.3
113	-43271.2
114	12558
115	177082.133333333
116	15179.3
117	76726.2333333333
118	-14878
119	-42087.7
120	-4159.2
121	267373.9
122	63021.9666666667
123	94377.3
124	-8483.10000000001
125	-92192.9
126	-17235.4666666667
127	-15871.5666666667
128	-79926
129	106972.8
130	-42112.4
131	6674.90000000002
132	-46276.6333333334
133	122498
134	-867.699999999997
135	16482
136	94961.6
137	336458.266666667
138	115635.8
139	34672.5333333333
140	21035.5666666667
141	-26597.5
142	60381.5
143	66418.4
144	74070.9
145	-41094.8
146	3161.73333333334
147	28157.7
148	43072.9
149	-20858.9
150	-59998.1333333333
151	-29690.2666666667
152	26873.9
153	-38018.3
154	10210.8
155	-46932.9
156	2738.7
157	4256.16666666666
158	54723.0333333333
159	160923.6
160	-25810.5666666667
161	183271.6
162	40686.4
163	45293.2
164	107057.033333333
165	77776.8
166	24017.7
167	117752.366666667
168	-40914.5
169	-59387.8666666667
170	177769.1
171	206008.4
172	122699.1
173	84083.7
174	24217.1
175	-18824.2666666667
176	9256.43333333333
177	119418.9
178	12043.0666666667
179	76878.1
180	-67788.1333333333
181	-148123.3
182	-61227.7666666667
183	-20098.1333333333
184	-15709.2
185	119176.4
186	-68548.8
187	81840.6666666667
188	75130.8
189	70842
190	87834.1333333334
191	-12005.3333333333
192	102289.633333333
193	-51096.2666666667
194	1278.79999999999
195	42646.0333333333
196	36167.1
197	-1621.59999999998
198	-56580.9
199	-5453.5
200	179060.9
201	-11219.7
202	193187.733333333
203	-35176.5
204	10706.8
205	22539.0333333333
206	-14739.2
207	10420.2666666667
208	22872.8333333333
209	-163852.233333333
210	212.033333333333
211	21458.1666666666
212	-19713.6333333333
213	-59612.7
214	-82642.5666666667
215	74554.6666666667
216	2645.06666666667
217	-28719.0333333333
218	-56639.1
219	9767.19999999998
220	39112.8
221	25682.5666666667
222	-127396.4
223	-54867.3
224	57189.0666666667
225	-1425.20000000001
226	82131.6
227	5569.69999999998
228	29617.6
229	47666.3666666667
230	-89550.5
231	52100.4
232	-155220.1
233	-63086.6666666667
234	140048.566666667
235	19245.0666666667
236	20041.2
237	-69837.1666666667
238	348.399999999965
239	63455.2
240	267055.1
241	-27725.2
242	26109.9
243	83517.7333333333
244	-65131.7666666667
245	6478.76666666667
246	39039.9666666667
247	-183451.733333333
248	31546.8
249	-88177.3666666667
250	-64016.4666666667
251	-477484.666666667
252	-19304.7
253	-15778.2
254	51642.8333333333
255	388.833333333328
256	-10544.1666666667
257	-21635.2333333333
258	154427.2
259	31171.5
260	2721.33333333334
261	5491.23333333334
262	31828.8
263	27177.6333333333
264	-48728
265	-56013.2
266	-26313.5
267	13873.6333333334
268	-56335.2
269	-37342.2666666667
270	-74110.7
271	71173.2333333333
272	123658.8
273	-129731.466666667
274	52239.6
275	30824.8
276	-10178.9666666666
277	-84059.8666666667
278	-65909.3
279	-20358.1333333333
280	75906.5
281	15506.8
282	15791.3
283	60422.9333333333
284	38140
285	184955.833333333
286	148606.266666667
287	-9578.66666666666
288	-39535.4666666667
289	49310.5333333333
290	45982.8
291	30092.4
292	-66865.0666666667
293	111382.4
294	26640.6333333333
295	36829.3
296	69269.4666666667
297	-74250.9666666667
298	32298.8
299	-62371.1
300	-35783.2
301	10475.8666666667
302	80038.8
303	7842.40000000002
304	-21376.8
305	-153666
306	60707.2
307	12016.1333333333
308	-24276.8
309	91642.4333333333
310	49900.4
311	24248.1
312	116721.166666667
313	51797.3
314	32235.6333333333
315	-67576.9333333333
316	7630
317	34569.7
318	350.5
319	78017.2
320	190173.3
321	-47189.3
322	-25738.2333333333
323	140798
324	-52256.9
325	3343.19999999995
326	-24206.9333333333
327	-85221.7
328	109144.8
329	34012.4
330	30112.7333333333
331	-53426.2666666667
332	-21245.7666666667
333	23765.2
334	-10657.2
335	2017.03333333333
336	63953.3333333333
337	9343.53333333333
338	62939.1
339	-34399.2
340	-129375.2
341	44674
342	102944.5
343	46998
344	41224.9
345	7627.29999999999
346	-4926.13333333335
347	-70608.2666666667
348	215804.5
349	-16522.2333333333
350	1323.30000000002
351	80300.1333333333
352	56070.6666666667
353	26320.1333333334
354	-27848.8
355	-55930
356	12479.6333333334
357	15600.3333333333
358	-12210.9
359	83833.1666666667
360	-35454.8
361	31805.6
362	-744
363	-15151.7333333333
364	116267.333333333
365	76805.7
366	18846.9333333333
367	42136.7666666667
368	50692.9666666667
369	-23908.8
370	-56507.5
371	25108.9333333333
372	184235.066666667
373	28510
374	49613.6
375	20606.3
376	-23323.3666666667
377	34756.4
378	65245.9
379	-3389.06666666665
380	-76927.2
381	151773.2
382	-11231.5
383	-34112.1
384	199037.6
385	107641.7
386	-29800.9333333333
387	8581.19999999998
388	24727.3
389	26449.3
390	-43365.0666666667
391	-125767.233333333
392	33660.8
393	140228.5
394	-5569.76666666666
395	26245.5
396	-14264.4333333333
397	153651.6
398	21977.4666666666
399	13015.3333333333
400	42430.1
401	-2039.20000000001
402	93112.5333333333
403	-17112
404	44863.6
405	51056
406	7575.23333333334
407	-44827.1666666667
408	49978.3
409	66787.1
410	-134133.733333333
411	85547.9
412	-20407.0666666667
413	-86441.1666666667
414	-654580.1
415	-34163.2
416	46165.0666666667
417	59438.4
418	-56815.0333333333
419	-10677.2
420	-60314.9
421	-61508.6666666667
422	-16925.4666666666
423	184255.2
424	-50499.2
425	162265.2
426	29103.8666666667
427	118802.366666667
428	-13141.6
429	28372.1333333333
430	71391.5
431	64419.2
432	-33349.8666666667
433	9162.83333333337
434	-15439.7666666667
435	29810.5333333333
436	76976.0333333333
437	-2801.60000000001
438	66360.4
439	-156677.2
440	-19868.4
441	-7719.63333333333
442	23095.4666666667
443	9314
444	32811.3666666667
445	516899.466666667
446	-18086.8
447	120.633333333331
448	-34858.5333333333
449	-57375.1
450	98877.1
451	-2103.96666666667
452	-5321.60000000003
453	-20876.8
454	-23842.4
455	62597.8666666667
456	-19129.6333333333
457	-123448.7
458	41549.6
459	74979.4666666666
460	-13822.1
461	39095.9666666667
462	102453.6
463	-56793.9666666667
464	-69479.1666666667
465	15264
466	80834.7
467	23320.4
468	211590.4
469	-92432.4
470	133182.766666667
471	153279.7
472	111160.266666667
473	-77829.2
474	50229.7
475	12311.7666666667
476	174895.2
477	-17918.8666666666
478	-45398.9
479	-10152.9
480	21248.8
481	87072.9666666666
482	208294
483	26772.3
484	8002.40000000002
485	49343.4666666667
486	-24310.9666666666
487	-61272.9
488	134390
489	40790
490	100189.233333333
491	15655.2333333333
492	-64761.7333333333
493	195794
494	114406.1
495	8250.8
496	-28780.3
497	8789.5
498	-3975.03333333333
499	5661.89999999999
500	37701.7
501	-7651.33333333331
502	14418.4
503	71804.8
504	75202.8
505	28031.4666666667
506	-44424
507	-13039.9666666666
508	-17294
509	75192.1
510	118842.266666667
511	5226.8
512	-1552.13333333333
513	-20598.3666666667
514	9719.73333333333
515	-53404.5333333333
516	20094.1666666667
517	-91361.2
518	-58528.1
519	60822.4
520	-432347.066666667
521	-3013.73333333334
522	108485.833333333
523	101908.4
524	-1319.29999999999
525	44623.2
526	-73310.9333333333
527	-196.533333333333
528	32712.8
529	-159119.2
530	53429.3
531	42934.8
532	122794.3
533	102021.3
534	28290.7666666667
535	-34422.7
536	72276
537	48779.8666666667
538	-1151.06666666665
539	19972.3333333333
540	9744.16666666669
541	-62.0333333333256
542	7357.46666666667
543	-33547.7
544	-36794.3
545	-147888.3
546	51447.5
547	-53526.2666666667
548	-26585.8666666667
549	20411.9
550	18929.3666666667
551	24349.5666666667
552	79044.1666666667
553	235132.5
554	-7463.6
555	48140.5
556	-4652.70000000001
557	25978.9
558	71106.1333333334
559	-89090.8
560	47509.2333333333
561	22865.6333333333
562	-116480.666666667
563	-229463.233333333
564	10076.4
565	265883.7
566	36972.4
567	-126732.7
568	-233243.666666667
569	220452.8
570	-12651.2
571	-5333.06666666668
572	2630.29999999999
573	-4920
574	-72492.6666666667
575	30283.9666666667
576	36177.3
577	175504
578	109542.5
579	-15069.3333333333
580	-30047.2
581	-44030.8
582	-99440
583	2452.1333333333
584	36861.3
585	74380
586	52314.9333333333
587	-113638.233333333
588	56658.1
589	21433.9666666667
590	51864.9666666666
591	83936
592	54518.7
593	37632.1
594	-57646.8333333333
595	-27561.6
596	109675.1
597	34870.1
598	111632.366666667
599	2070.09999999998
600	7541.86666666664
601	106594.533333333
602	141636.1
603	55808.7666666667
604	-191422.433333333
605	214303.2
606	-41866.8
607	-23187.4666666667
608	-407.166666666664
609	126250.033333333
610	-13528.1
611	-1859.39999999997
612	-25645.2
613	-45405.5666666667
614	90702
615	50312.7
616	12065.2333333333
617	8831.33333333331
618	38022.7666666667
619	423.866666666669
620	29519.5
621	-33202.5333333333
622	-99630.2666666666
623	-27240.9
624	78859.3333333333
625	-59619.5666666667
626	-129009.566666667
627	-21614.7
628	49491.5
629	38800.4
630	63382.8
631	-36622.1333333334
632	12876
633	-166734.366666667
634	-85880.8
635	24087.7333333333
636	62491.9
637	235498.966666667
638	-77946.5666666667
639	97784.2666666667
640	-7462.89999999999
641	-7137.29999999999
642	-79099.4666666667
643	-70542.8
644	-22365.5
645	96600.3666666667
646	-62095.3333333333
647	-147211.566666667
648	64769.6
649	93998.1666666666
650	1676.53333333333
651	-31858.7
652	59402.7666666667
653	-3055.10000000001
654	-26451.7
655	59527.8666666667
656	34856
657	216578.766666667
658	13892.2666666667
659	49792.7
660	53284.8
661	61483.6333333333
662	55033.7
663	-10411.5666666667
664	74810.8
665	-100228.666666667
666	-10001.9
667	100285.833333333
668	-19915.9666666667
669	32457.5
670	17922
671	11602.5
672	-21961.4666666667
673	61576.8
674	-73004.5666666667
675	-42536.9
676	34540.5333333333
677	-32669.3666666667
678	16621.8666666667
679	11966
680	99000.4
681	55688.9333333333
682	-52472.8
683	-54968
684	80421.5333333333
685	217834.833333333
686	38706.7
687	13825.6
688	94350.5333333333
689	-11770.1333333333
690	-3012.09999999998
691	-11727.4666666666
692	100735.233333333
693	38188.9666666666
694	4046.13333333333
695	33106.5
696	26700.4333333333
697	169386.8
698	-18433.8666666667
699	13717.0666666667
700	24421.8666666667
701	97628.9
702	-3074.66666666666
703	12437.7333333333
704	41096.7
705	90674.6333333333
706	-6620.3
707	21656.6666666667
708	61227.3333333333
709	74550.5333333333
710	109468.833333333
711	4508.83333333331
712	-35225.3
713	130925.5
714	79097.7
715	45663.0666666667
716	32678.6333333333
717	36530.5666666667
718	-20410.9
719	-18359.0666666667
720	202050.533333333
721	-4654.83333333331
722	-92331.7333333333
723	42935.2999999999
724	167733.9
725	18334.1666666667
726	58709.3
727	-47845.0666666667
728	19404.2333333333
729	-16603.3333333334
730	-46519.6333333333
731	173329.166666667
732	298263.633333333
733	-145373.466666667
734	52573.6
735	-19551.9
736	40195.2333333333
737	-34907.7666666667
738	-31768.7
739	124389.2
740	51879.7
741	-46623.0666666667
742	-31837.1666666667
743	6335.3666666667
744	20360.7666666667
745	19759.9
746	806.966666666674
747	9043.23333333334
748	50100.9
749	156858.4
750	-105897.466666667
751	10492.7
752	3258.13333333336
753	18231.5
754	-26118.2666666667
755	127686.733333333
756	-96604.5
757	-29630.8
758	-107321.366666667
759	4640.26666666666
760	145855.466666667
761	126546.3
762	149669.233333333
763	20250.9
764	10864.4
765	42967.9
766	13067.7
767	83141.8666666667
768	25372.5
769	34125.3
770	173466.1
771	89867.5666666667
772	-15086.8333333333
773	-63470.8
774	-43564.4
775	130482.8
776	73614.8
777	-31304.1333333333
778	36553.9666666666
779	82183.7
780	109717.8
781	-10474.8
782	-11208
783	-15774.1333333333
784	51382.6666666667
785	122988.8
786	115147.866666667
787	5808.70000000001
788	33722.4
789	-3628
790	11014.1333333333
791	31503.9
792	129288.933333333
793	35134.9333333333
794	58315.1666666667
795	98797.5666666667
796	93013.7000000001
797	-58366.9
798	-5505.60000000001
799	-2742.30000000002
800	63918.7
801	21463.2333333333
802	-39335.7
803	-9593.5
804	50737.9
805	19170.4
806	-23258.9333333333
807	18419.2
808	-31369.8666666667
809	-59621.5
810	17327.7
811	13385.2
812	-72238.9333333333
813	39493.0666666667
814	95494.5666666667
815	-33873.9666666667
816	71861.0666666667
817	67957.3
818	111784.166666667
819	100583.2
820	7337.46666666667
821	-16709.8666666667
822	45099.3333333333
823	-101907.9
824	182402.733333333
825	-10282.4
826	-56338
827	-9938.79999999999
828	6308.89999999999
829	16382.2666666667
830	49632
831	57923.6
832	216715.2
833	15448.4
834	16013.5
835	-30802.5
836	-59106.1
837	77349.1
838	-55342.9666666667
839	127222.5
840	-42775.5
841	-63520.9333333333
842	248820
843	94104.5
844	-11343.2
845	52694.7
846	85423.7333333333
847	38056.4
848	26037.0666666667
849	12528.1
850	17284.5
851	-156268.266666667
852	121108.1
853	-15457.2
854	25279.7333333333
855	43238.1333333333
856	-21266.5333333333
857	28104.5
858	-37040.8333333333
859	67719.7333333333
860	-8022.29999999999
861	-51438.9666666667
862	96138.7
863	-36791.4666666667
864	-119176.8
865	32802.8
866	56712.6666666667
867	-480.166666666657
868	86136.3
869	49588.8
870	-52947.5666666667
871	23763.4333333333
872	150500.1
873	-33559.5666666667
874	15149.2
875	-19162.4
876	-4714.39999999999
877	-47097.7666666667
878	52135.3
879	2172
880	-9031.2
881	-32475.5666666667
882	66800.6666666667
883	70882.1
884	84525.3
885	-70605.5666666667
886	45286.4
887	-138089.1
888	8140.56666666665
889	-26589.0666666667
890	-22719.1
891	86059.6
892	109365.2
893	25731.5
894	17066.1666666667
895	135133.433333333
896	104839.633333333
897	18801.5666666667
898	14247.9
899	2932.5
900	-21922.4333333333
901	55071.7666666667
902	19485.4666666667
903	60825.5666666667
904	91581.0333333334
905	151730.933333333
906	63084.5333333334
907	85009.3333333333
908	50252.8333333333
909	-27192.9
910	-30.9333333333489
911	-111971.5
912	9336.9
913	4897.6333333333
914	6930.83333333334
915	-6875.60000000001
916	190536.633333333
917	-1310.10000000001
918	25141.1
919	26950.4333333333
920	40006.3666666667
921	61430.5333333333
922	3592.70000000001
923	36654.5666666667
924	50041.8666666667
925	67365.6
926	35959.6
927	121580.933333333
928	190262.266666667
929	216678.533333333
930	-207078.7
931	69699.2
932	-91846.7
933	28791.1
934	-6809.10000000001
935	-47634.2666666667
936	59707.4333333333
937	160561.1
938	32139.7333333333
939	-87577.0666666667
940	-124171.633333333
941	-98867.8333333333
942	121912.533333333
943	-29083.4666666667
944	-107897.733333333
945	16316.6666666666
946	71794.1
947	58879.6
948	3181.43333333333
949	18945.4333333333
950	-49224.5
951	-12982.9333333333
952	52958.1
953	26028.4
954	109859.2
955	2455.89999999999
956	36975.9666666666
957	-7637.96666666666
958	967.199999999997
959	-4667.3
960	-3630.30000000005
961	-18112.8
962	-78714.8
963	90984.8
964	179040.4
965	41985.8666666666
966	43162.9
967	-73022.5
968	28531.2
969	1236
970	-15935.7666666667
971	-13157.4666666667
972	48226.2666666667
973	-70429.4666666667
974	81858
975	-103454
976	-80169.7
977	-24734.4
978	261532.366666667
979	26051.7
980	44915.6333333333
981	24141.3333333333
982	62857.6
983	-14760.3
984	20261.3
985	1365.86666666667
986	23182.8
987	3921.73333333334
988	857.5
989	79556.9333333333
990	152511.3
991	-24951.9
992	34296.1666666667
993	88343.7
994	27622.3
995	72788.4
996	26372.3
997	84276.3
998	27219.8333333333
999	146626.366666667
1000	81607.6
