# Supplementary material for: Chromosome Copy Number Variation and Control in the Ciliate Chilodonella uncinata
Source: PLoS One. 2013 Feb 20;8(2):e56413. doi: 10.1371/journal.pone.0056413 (PMC3577910; doi:10.1371/journal.pone.0056413)
Supplement: Dataset S1 — Chromosome copy numbers from the experimental and simulated cell lines of Dataset of Chilodonella uncinata . dataset.zip is a compressed file. exp_data.csv contains the experimental data derived from qPCR analyses (Cell.line = original cell line; Time = time point of the DNA extraction; DNA.extract = DNA extract replicate; Gene = macronuclear chromosome; CNPC = copy number of the macronuclear chromosome per cell). The remainder of the CSV files are from the simulations. Each CSV file contains data on 1000 simulations where the change in variance from initial to final for each simulation is stored under column ‘x’. See _readme.txt in the compressed file dataset.zip for documentation of the file names. (ZIP) [file pone.0056413.s002.zip › dataset_S1/P1_omega0.18.csv]

	x
1	140425.6
2	40898.1666666666
3	288079.333333333
4	48860.3666666667
5	221253.6
6	-51170.7666666667
7	34992
8	10696.4
9	5055.60000000001
10	69736.7
11	32088
12	18704.5333333333
13	5143.96666666666
14	-58648.4333333333
15	36484.1
16	293037.6
17	-18468.4333333333
18	-97146.9666666666
19	18590.2333333333
20	59373.6
21	48235.5
22	5218.26666666666
23	110925.333333333
24	37115.5
25	3014.39999999999
26	97440.7666666667
27	11182.8
28	-33358.9333333333
29	-55334.7999999999
30	137592.166666667
31	31760.4
32	-19829.1
33	-122779.9
34	40435.6
35	27027.7
36	72498.5333333333
37	-17381.9
38	-815761.566666667
39	40116.7
40	33322.8
41	-54768.9333333333
42	168910
43	20883.7666666667
44	-75953.3333333333
45	4078.80000000005
46	22584.0333333334
47	-16541.7
48	-73334.7666666667
49	-3417.73333333334
50	-49063.8333333333
51	45045.4666666667
52	139984.566666667
53	123860.566666667
54	88754
55	44604.1
56	140946.4
57	138600.5
58	126698.666666667
59	43489.3333333333
60	41898.8
61	-11234.8
62	234.133333333331
63	33757.7666666667
64	11823.9
65	21117.3
66	-104320.9
67	-64460.5333333333
68	55077.2
69	-20038.7
70	-187084.8
71	-14827.9
72	102696.4
73	-15194.9
74	35478.4
75	-87703.3333333333
76	-59521.4333333333
77	39948.5666666668
78	-132549.166666667
79	108992.533333333
80	-74119.9666666667
81	-819.299999999988
82	-122780.5
83	114877.2
84	150582.4
85	72572.5333333333
86	-71096.6333333334
87	13014.4
88	19604.5666666667
89	-43056.3
90	-2228
91	74718.6666666666
92	-134897.6
93	192606.933333333
94	-50527.9666666667
95	-79216
96	-49325.4333333333
97	191287.433333333
98	-15949.3666666666
99	17033.2333333333
100	12404.9666666666
101	-23094.5333333333
102	41102.2666666667
103	-88402.8
104	-34076
105	-6295.86666666667
106	-27491.7
107	52550.9
108	234404.5
109	74671.0333333333
110	-22662.9333333333
111	87994.4
112	87392.4
113	2698.8
114	-590962.166666667
115	-147388.933333333
116	-92689.1666666666
117	-60181.2
118	1652.36666666658
119	43601.8666666666
120	-24941.7666666667
121	-56084.5333333333
122	46691.6
123	-84200.8
124	-9367.43333333333
125	-93516.4
126	164242.5
127	145415.7
128	91009.6
129	55467.5666666667
130	7264.79999999999
131	-83408.0333333334
132	126452
133	-16247.5
134	38294.8
135	-138483.033333333
136	53574.9333333333
137	51142.2333333333
138	92977.4666666667
139	-102080
140	54315.0333333333
141	147257.6
142	12065.7666666667
143	-137304.8
144	51763.2
145	68980.2666666667
146	94959.2333333333
147	28712.4
148	35846.2666666667
149	72333.6
150	86811.4999999999
151	-10273.4333333333
152	-31364.1333333333
153	-26763.9666666666
154	12796
155	-99318.5333333333
156	22271.7
157	29067.3666666667
158	-75722.4
159	-9030.79999999999
160	35942.8333333334
161	72434.5333333333
162	26390.4333333333
163	94891.3333333333
164	-71902
165	34918.3
166	149131.2
167	-6618.53333333338
168	-51483.3
169	209001.366666667
170	-87129.8666666667
171	125988.7
172	-148055.9
173	116518.3
174	-19297.6
175	-20942.7666666667
176	-39016.8
177	81628
178	288296.5
179	-130671.033333333
180	-35830.4
181	141839.9
182	-51853.7666666667
183	-32861.0666666667
184	-22424.1333333334
185	124136.666666667
186	59941.7333333333
187	34777.1
188	79370.1
189	-77560.4
190	-2876.70000000001
191	32025.7
192	-157.900000000001
193	60107.5
194	9533.8666666667
195	96665.6
196	47775.8333333333
197	-55054.1
198	-11734.2666666667
199	18963.3
200	-55856
201	-5634.43333333333
202	63400.1000000001
203	23844.9
204	31712.4
205	74945.6
206	-86380.6666666667
207	46512.9
208	4901.3
209	-37708.4
210	-18435.3333333333
211	-84242.5333333333
212	6827.96666666667
213	-47579.8333333333
214	23670.1
215	50536.6666666667
216	-22411.3666666667
217	62472.6666666667
218	125520
219	-105560.633333333
220	20802.5666666667
221	-13083.6
222	-19309.0666666667
223	61490.5333333333
224	3004.16666666667
225	86457.0333333333
226	79026.6333333334
227	-53283.5
228	-110591.066666667
229	-69265.7
230	-17805.9
231	-108449.766666667
232	64210.5333333334
233	-20776.9333333333
234	-22720.5
235	7964.36666666664
236	-36588.1
237	-2529.60000000001
238	-65121.3333333333
239	-101180.9
240	60386
241	-25500.4333333333
242	399824.766666667
243	-23509.4333333333
244	5382.23333333331
245	20879.3333333333
246	-32902.3
247	113428.9
248	-118266.8
249	59941.3333333333
250	44669.3
251	-28315.3333333333
252	-113045.833333333
253	-27797.2666666667
254	-25416.2333333333
255	46536.9333333333
256	-64671.3333333333
257	196129.766666667
258	88734.7
259	86837.3666666666
260	148405.766666667
261	73364.4
262	-63106.8
263	-5782.09999999998
264	-40916.7
265	102086.533333333
266	-16107.7
267	-19385.3
268	13908.3
269	31080.1666666667
270	-88206.1
271	48155.8333333333
272	120650.233333333
273	119010.366666667
274	-36485.4666666667
275	-71255.0333333333
276	6533.20000000001
277	26736.4
278	31188.6333333334
279	-20891.0333333334
280	-3731.36666666667
281	130946.933333333
282	-30590.8
283	71914.3
284	68348.1666666667
285	-6982.16666666667
286	63945.6333333333
287	167976.9
288	37600.3
289	44531.1666666667
290	62973.8666666667
291	91909.6
292	5633.86666666667
293	12988.5333333333
294	-29044.0333333333
295	346009.3
296	35626
297	75348.4333333333
298	-67173.7
299	-43920.5666666667
300	-92844.7
301	-56251.9666666667
302	-28252.5333333333
303	43981.9666666666
304	-1659.86666666664
305	6514.93333333329
306	-92577.6
307	-38004.1333333334
308	-3500.16666666669
309	-34390.1
310	-79398.5333333334
311	90099.1
312	-10718.5
313	11604.6666666667
314	-18377.2333333333
315	190021.6
316	354624.4
317	84800.2666666667
318	126115.633333333
319	-42612.4
320	-34732
321	19110
322	-30135.8333333333
323	-20683.9
324	39525.0666666667
325	52170.9666666667
326	223092.9
327	38723.2
328	73724.7000000001
329	79803.7
330	36198.4
331	110824
332	-21035.0333333333
333	-36482.5333333333
334	51381.5666666667
335	-5240.10000000003
336	41858.2333333333
337	30805.5
338	52440.7666666667
339	69302.7666666667
340	224290.7
341	-3392.96666666667
342	17162.1
343	138367.6
344	-4388.66666666666
345	24193.9
346	126484.5
347	19322.5666666667
348	-64029.8666666666
349	79983.3333333333
350	12680.5
351	28347.3333333333
352	154518.3
353	139160.8
354	-53528.1666666667
355	-79651.8333333334
356	62982.9
357	-31200.8
358	104812.7
359	237852.666666667
360	7781.60000000001
361	-86071.0666666667
362	113709.066666667
363	-41281.1666666667
364	-51287.2
365	237762.4
366	56042.4
367	26783.2
368	-82281.6333333333
369	-55413.8666666667
370	18536.1666666667
371	-21568.2666666667
372	78581.4666666666
373	30698.7
374	70656.5333333333
375	32390.5
376	125427.766666667
377	-5216.80000000002
378	195937.6
379	157276
380	24539.9666666667
381	101094
382	-3809.2
383	76658.5
384	898.43333333332
385	-6353.63333333333
386	-59370.4
387	-73037.0333333333
388	44957.5
389	192063.033333333
390	33583.9666666667
391	133624.7
392	140852.266666667
393	-628445.6
394	36920.8
395	-42940
396	114871.1
397	94392.4
398	27721.8666666667
399	-29979.9666666667
400	81229.6
401	2925.09999999998
402	-26596.5
403	32775.4666666666
404	143370.1
405	-27700.3
406	104381.566666667
407	7547.43333333333
408	17376.1333333333
409	209209.7
410	86278
411	6839.20000000001
412	-5985.86666666664
413	-32730.4
414	87185.6
415	76587.3
416	36825.5666666667
417	21603.4333333333
418	89613.1333333333
419	-5604
420	-42131.3666666667
421	-26732.2333333333
422	99218.9
423	34581.6
424	152782.033333333
425	30751.3666666667
426	-50446.8333333333
427	104286.933333333
428	3391.33333333334
429	160832.4
430	-4213.83333333333
431	-85206.5
432	37684.8
433	72923.7333333333
434	-220933.3
435	12626.7
436	-46364.7
437	-116564
438	-23870.6666666667
439	-9000.83333333334
440	3602.3
441	-10693.1
442	6214.40000000001
443	141643.966666667
444	-3604.26666666669
445	-76010
446	93935.7333333333
447	-29570.3666666667
448	145381.766666667
449	53461.5
450	59746.5333333333
451	-15829.6333333333
452	19576.7
453	39828.5
454	-46798.7
455	128259.3
456	-2567.63333333333
457	59496.7666666667
458	-127071.5
459	38116.3
460	15961.3333333333
461	18610.3
462	-6167.10000000003
463	266713.7
464	128639.166666667
465	37012.6666666667
466	53008.0333333333
467	-55402.8
468	162451.7
469	24850.1333333333
470	82605.5
471	239234
472	21932.1
473	23638.8
474	-8949.09999999998
475	-41482.9
476	-31443.5
477	112117.9
478	-75248.8666666667
479	-48327.8666666667
480	-105431.066666667
481	-128809.866666667
482	85287.4666666667
483	3677.6
484	201343.6
485	-84835.2
486	11075.9
487	50486
488	13641.5
489	110744
490	60183.0333333334
491	11044.3
492	36276.5333333333
493	-69639.7333333333
494	-18148.3666666667
495	-108024.133333333
496	27109.7666666667
497	-5814.89999999999
498	14689.4666666667
499	-18732.9
500	89098.1666666667
501	7478.76666666666
502	-127818.3
503	-47254.9666666667
504	-33760.4
505	96599.6
506	85392.4333333333
507	-26754.4333333333
508	132945.1
509	-35399.3333333334
510	58148.1
511	36220
512	-80950.4
513	-83091.2
514	-51599.7333333333
515	-31349.6
516	91619.3
517	-187589.866666667
518	-17158.1666666667
519	7714.5
520	17463.3666666667
521	247047.7
522	40651.2
523	159538
524	182259.866666667
525	-33870.9666666667
526	122490.5
527	53687.2
528	148342.3
529	24480.4333333333
530	-69492.5
531	82322.1
532	190216
533	-86820.8
534	29412.5
535	33958.4333333333
536	-119162.566666667
537	153304.766666667
538	16407.2
539	-84992.7
540	-14541.5666666667
541	53488.4
542	184367.2
543	42741.7333333333
544	103378.366666667
545	-33831.2
546	249233.466666667
547	1760.53333333333
548	37462.8
549	19794.8
550	-128606.7
551	109964.4
552	22338.3
553	18142.6666666667
554	177327.733333333
555	71722.2666666667
556	8427.59999999998
557	37642.4
558	-145690.5
559	-2606.10000000001
560	-6522.80000000002
561	-3605.60000000003
562	89649.8333333333
563	45890
564	-22318.4
565	36012.8
566	161215.166666667
567	-40325.5
568	65298
569	-72272
570	-4275.46666666667
571	131717.2
572	86145.6
573	50273.5666666667
574	35735.4666666666
575	48829.6
576	-112645.266666667
577	21211.5
578	67892.4
579	52225.5
580	-53239.9666666667
581	47854.3
582	60175.1666666666
583	60692.6333333333
584	-19306.4
585	-35035.7333333333
586	1148.43333333333
587	40030.8
588	-49049.2
589	30718.4
590	59487.3333333334
591	25637.0666666667
592	11904.8333333333
593	-54046.8
594	22900.4
595	52638.3666666667
596	-16295.1
597	56796.7333333333
598	40331.1
599	7410.66666666666
600	-211211.833333333
601	-57685.6666666667
602	-41837.4333333333
603	40282.5
604	166443.633333333
605	79136.9
606	113598.633333333
607	133354.3
608	25781.7333333333
609	54667.4333333333
610	21327.2
611	-4650.43333333335
612	-65065.7666666666
613	98731.9
614	14990.5
615	-261198.366666667
616	-100801.766666667
617	182092.033333333
618	173507.7
619	-8081.20000000001
620	240306.1
621	61314
622	-785.866666666669
623	-4147.29999999999
624	-29404.9333333333
625	76935.6
626	33976.1333333334
627	-76463.7333333334
628	64370.9333333333
629	107844.4
630	66143.6
631	120618.966666667
632	40143.0666666667
633	-27612
634	72995.1
635	-51472.8333333333
636	-113679.833333333
637	59727.0666666667
638	-16490.8
639	529033.633333333
640	-17210.4
641	73810.1333333333
642	-47330
643	11189.7333333334
644	36367.8666666667
645	14431.3666666667
646	12644.5666666667
647	-518323.566666667
648	-81089.2333333333
649	114360
650	9878
651	148298.9
652	-66990.5
653	61142.8333333333
654	-33216.5666666667
655	35555.4666666667
656	5725.86666666665
657	-11816.1
658	47015.6
659	49407.6333333334
660	-62515.3333333333
661	76691.0666666667
662	-3912.26666666666
663	-23222.9333333333
664	-38818.1
665	111394.8
666	44519.3333333333
667	38005.6
668	-67507.2
669	-21570.2666666667
670	27196.3
671	92932.1666666667
672	46564.8
673	-145616.933333333
674	29879.5666666667
675	-26342.2333333333
676	11823.9666666667
677	-24421.2
678	-561.833333333328
679	30064.5
680	-13231.7
681	-9896.93333333333
682	23571.3
683	-40362
684	65507.1
685	21934.8
686	35491.9666666667
687	219072.8
688	31541.3333333334
689	11723.0666666667
690	66955.7333333333
691	3613.23333333334
692	15683.7
693	-112496
694	78383.2
695	6465.19999999995
696	224778.8
697	75810
698	48541.0666666667
699	-9561.96666666665
700	-81849.8666666667
701	36513.1
702	48225.2
703	31579.4666666667
704	-36.6666666666715
705	29891.8666666667
706	51545.7333333333
707	7557.9
708	16620.8
709	-20346.5
710	-42088.7
711	21094.5333333333
712	4702.89999999999
713	-35783.8666666667
714	-44244.2666666667
715	10820.9
716	-21419.3666666667
717	7224.13333333333
718	7480.03333333333
719	159049.2
720	18968.3
721	-63211.1666666667
722	-28903.7333333333
723	-30335.3666666667
724	18637.1
725	196935.066666667
726	66272.9333333333
727	-43300
728	20530.7999999999
729	139818.8
730	101068
731	79746.4
732	372712
733	26732.7666666667
734	2936.5
735	29688.5333333334
736	45445.5
737	85463.6333333333
738	3557.8666666667
739	43486.5
740	143983.1
741	79617.7
742	61603.5666666667
743	29396.8
744	-10257.7
745	90746.8
746	-40240.3
747	-35417.9
748	74704.3
749	154792.8
750	-27476.9666666666
751	104600.966666667
752	-228898.666666667
753	141045.6
754	-31801.2
755	200043.366666667
756	-44440.9333333333
757	74465.3333333333
758	-38734.2666666667
759	19629.2
760	38421.3666666667
761	31443.5
762	-6204.53333333333
763	38639.3
764	83053.3
765	-154195.7
766	-24204.4
767	16127.3333333333
768	-66932.3
769	153219.6
770	-52395.6
771	100686.766666667
772	-61340.5333333333
773	-96267.7
774	43480.4
775	167751.033333333
776	27599.5
777	14292.9666666667
778	-66033.0666666667
779	-48245.3
780	-107811.2
781	-963.96666666666
782	67180.9
783	77136.0333333333
784	-8201.7
785	-25658.1
786	10788.6666666666
787	43719.2
788	-76273.8333333333
789	77009.9
790	-204404.4
791	41521.9666666667
792	9154.53333333333
793	32732.5333333333
794	-18082.7666666667
795	16826.6666666667
796	75811.6
797	158549.1
798	80467.2333333333
799	47161.2
800	31549.0666666667
801	34180
802	83524.7
803	-36717.3333333333
804	6204.79999999999
805	29147.8666666667
806	199170.533333333
807	-8218.23333333334
808	-38657.7
809	37320.3
810	9998.43333333333
811	-115345.466666667
812	-8065.63333333333
813	-31167.5666666667
814	44337.9
815	33624.1
816	1428.3666666667
817	-50187.5
818	-110795.866666667
819	7893.09999999998
820	-39221.2
821	217.299999999988
822	29910.5
823	18092.3
824	268168.533333333
825	-19372.7
826	49433.6
827	-13284.8
828	949.866666666654
829	97769.2
830	282850.266666667
831	40200.9333333333
832	6046.40000000002
833	132644
834	94325.5
835	44823.2
836	16827.1
837	-104801.9
838	77243.3666666667
839	-38001.3
840	80316.9
841	48652
842	-66396.5333333334
843	38254.4
844	-1320.30000000002
845	44628.2666666667
846	-7568.79999999999
847	35688.4333333333
848	-33416
849	71527.9
850	71403.7
851	-29110.8
852	-16151.3
853	115468.9
854	92644
855	51989.1
856	85281.4333333333
857	-40031.0666666667
858	121788.3
859	147338.566666667
860	34542.7
861	-2322.8
862	122907.433333333
863	-25417.0333333333
864	61098.4333333333
865	-2988.39999999999
866	145856.633333333
867	70518.9
868	-88466.1666666667
869	18590.4
870	-5540.56666666667
871	-31570.8
872	61007.9
873	-39259.5666666667
874	131712.266666667
875	14600.1
876	141079.7
877	58767.7333333333
878	23035.7
879	-26129.0666666667
880	-32232.9333333333
881	80377.1
882	-44450.6333333334
883	-980.76666666667
884	12102.2
885	13012.6666666667
886	75596.1333333333
887	170333.6
888	66866.1
889	-55952.3
890	23626
891	3156.4
892	1136.89999999991
893	31614.6666666667
894	-176715.833333333
895	3023.90000000002
896	-74240.5
897	-25722.8333333333
898	281370.1
899	-86504.8333333333
900	-78263.1
901	-66154
902	163881.1
903	67236.3666666667
904	-13631.0666666667
905	61756.3
906	86413.4666666667
907	5368.60000000001
908	36639.7
909	46659.6
910	-20772.7
911	-105323.166666667
912	-36106.8
913	-19954.3
914	-7582.13333333335
915	-180271.2
916	5671.29999999999
917	24908.9333333333
918	61214.8
919	-66760
920	39129.5
921	-80546.8
922	24836
923	-53380.4
924	57553.7333333333
925	-22196.3
926	74403.1666666667
927	51560.9333333333
928	-175370.133333333
929	81490.1
930	29270.1333333333
931	69321.5
932	44536.5666666667
933	-22573.1666666667
934	25814.6666666667
935	-93176.4
936	-139963.333333333
937	-13990.4
938	47109.6
939	44065.2
940	146546.966666667
941	43426.8
942	3648
943	-35242.8
944	45334.7
945	8334
946	-51734.5666666667
947	73328.6333333333
948	-178799.9
949	-157241.2
950	26609.9
951	41077.7333333333
952	41997.9
953	57070.1333333333
954	-7690.26666666666
955	17514.3
956	30738.4
957	135686
958	34016.5
959	32808.8
960	9963.2
961	54218.8
962	60935.6
963	52944.4
964	-60670.5666666667
965	118652.966666667
966	6769.06666666665
967	48820.4
968	48699.7333333333
969	-25733.7
970	42372.0333333334
971	-27621.2333333333
972	-66741.7
973	-70194
974	-54299.3666666666
975	4310.16666666666
976	141743.766666667
977	-92653.8666666667
978	-119621.5
979	28532.6666666667
980	-19735.1
981	65469.6
982	35693.9666666667
983	140951.3
984	11695.2
985	132912.133333333
986	-26917.8333333333
987	-28771.9
988	13775.7333333333
989	-5908
990	143745.2
991	205373.066666667
992	-126453.9
993	86572.6666666667
994	6648.5
995	12553.3333333333
996	56693.7333333333
997	68984.2666666667
998	153802.9
999	-3942
1000	7608.70000000001
