# Supplementary material for: Chromosome Copy Number Variation and Control in the Ciliate Chilodonella uncinata
Source: PLoS One. 2013 Feb 20;8(2):e56413. doi: 10.1371/journal.pone.0056413 (PMC3577910; doi:10.1371/journal.pone.0056413)
Supplement: Dataset S1 — Chromosome copy numbers from the experimental and simulated cell lines of Dataset of Chilodonella uncinata . dataset.zip is a compressed file. exp_data.csv contains the experimental data derived from qPCR analyses (Cell.line = original cell line; Time = time point of the DNA extraction; DNA.extract = DNA extract replicate; Gene = macronuclear chromosome; CNPC = copy number of the macronuclear chromosome per cell). The remainder of the CSV files are from the simulations. Each CSV file contains data on 1000 simulations where the change in variance from initial to final for each simulation is stored under column ‘x’. See _readme.txt in the compressed file dataset.zip for documentation of the file names. (ZIP) [file pone.0056413.s002.zip › dataset_S1/P1_omega0.2.csv]

	x
1	-35960.6666666667
2	4829.10000000001
3	75227.7
4	207530.533333333
5	154260.4
6	-85140.3
7	11343.6333333333
8	43496.1333333333
9	-14667.5666666667
10	-45520.9333333333
11	67538.7
12	-145586.133333333
13	5735.73333333334
14	-30506.5333333333
15	1493.36666666667
16	-19195.5
17	77473.7
18	30260.3
19	-3817.83333333337
20	28737.3333333334
21	-48976.5666666667
22	-138533.6
23	74984.9
24	-35332.1
25	-107193.1
26	8845.49999999999
27	50989.2333333333
28	-23645.7
29	-57480.2666666667
30	14598.1666666667
31	-28260.2666666667
32	-104290.8
33	21355.3
34	14431.1666666667
35	101240.9
36	-23193.5
37	16317.3
38	-75743.5
39	-3230
40	110762.933333333
41	40212.5
42	143967.1
43	47021.5
44	-33308.2666666667
45	291586.166666667
46	-13765.4666666667
47	-44062.5666666667
48	67467.1
49	-95026.6666666667
50	-22660.8333333334
51	-24116.9
52	9851.10000000001
53	-35602.5666666667
54	38510.7666666667
55	72271.6
56	46584.7999999999
57	-67075.9
58	-115057.6
59	-51289.7333333333
60	-79678.2666666667
61	67282.4
62	92127.5666666667
63	-51543.8666666667
64	44186.7666666667
65	180148.533333333
66	89992.6666666667
67	86585.2333333333
68	29584.8
69	-4841.43333333335
70	40094.0333333334
71	165224.4
72	22261.9
73	-76048.5333333333
74	-109104.1
75	971.433333333349
76	120519.733333333
77	-155357.166666667
78	92373.6
79	-22718.2333333333
80	98780.7
81	-37177.1
82	-194460.366666667
83	78008.4
84	74047.7666666667
85	-7918.7
86	127148.566666667
87	47953.9
88	133491.6
89	-6233.33333333331
90	46816.9
91	300692.666666667
92	549.5
93	-104217.066666667
94	45445.7666666667
95	101134.933333333
96	-30891.6
97	-15724.9333333333
98	23287.1
99	24450.5333333333
100	63771.7666666667
101	63353.5
102	631.43333333332
103	-3593.10000000003
104	156541.9
105	13435.7333333333
106	-54155.6
107	-129347.3
108	-121485.333333333
109	99439.9
110	19697.2
111	154344.4
112	64610.9333333333
113	25664.9
114	-84367.6666666667
115	-20993.3666666667
116	2093.9
117	-35579.2
118	-67409.3333333333
119	90486.7
120	-2168.36666666667
121	-64459.2
122	4390.26666666666
123	-19917.4666666666
124	-213955.766666667
125	19415.4333333333
126	13942.2666666667
127	-25246.8
128	188665.5
129	30498.9333333333
130	3662.39999999999
131	-62196.8
132	87643.2
133	40146.1666666667
134	-101536.3
135	146077.1
136	-48700.1
137	45075.3
138	-31235.8666666667
139	5706.4
140	76244.9
141	-45700.5
142	-43410.5333333333
143	-31976.8
144	91502
145	149186.433333333
146	-105059.466666667
147	-45909.3333333333
148	35507.1
149	2619.16666666667
150	214637.2
151	-38703.5
152	-60126.2666666667
153	-14169.8666666667
154	-21547.8666666667
155	-30947.7333333333
156	-101938.533333333
157	66558.9666666667
158	-143752.7
159	-20469.5
160	69846.3
161	295573.533333333
162	10066.5
163	-41045.1
164	-2822.93333333333
165	99391.6
166	6918.93333333333
167	278696.166666667
168	89055.9
169	-13618.9
170	-26146.5666666667
171	-1021.86666666667
172	34465.2333333333
173	-2579.86666666667
174	-644.399999999994
175	320997.366666667
176	27355.4333333333
177	-21365.3
178	43199.7333333333
179	45846.8
180	-73403.0666666667
181	-7414.5
182	3128.36666666664
183	-49485.7333333333
184	15121.3333333333
185	185382.133333333
186	159312.533333333
187	-40912.1666666667
188	1339.29999999999
189	232270.133333333
190	48584.7
191	-82947.2
192	-105781.033333333
193	-73743.9
194	24246.3
195	6118.26666666666
196	5498.8
197	10608.9333333333
198	180994.4
199	23428.5666666667
200	7778.8
201	-21256
202	45423.3333333333
203	-3175.7
204	134087.766666667
205	-400304.7
206	89057.5
207	64171.3333333333
208	24431.8333333333
209	5194
210	-762691.5
211	79219.3333333333
212	-15150.9333333333
213	144837.2
214	299742.833333333
215	-71774.3
216	-23409.8666666666
217	152120.966666667
218	162430.3
219	-84069.6333333333
220	69055.7666666667
221	-33212.6666666667
222	-93539.8666666666
223	35424.2666666667
224	9875.5
225	-32645.6
226	21017.9
227	29536.7
228	137599.6
229	198898.5
230	150426.166666667
231	81208
232	24929.9666666667
233	156167.966666667
234	-28673.2
235	50760.1333333333
236	-87774.9666666666
237	-37237.7
238	43180.5333333334
239	102861.233333333
240	74919.1666666667
241	-129275.7
242	-1310.03333333333
243	-35641.5
244	1810.1
245	-35874.1
246	27385.6
247	-25598.9666666667
248	-7340.43333333323
249	103493.866666667
250	81795.8666666666
251	-77349.2
252	70648.5
253	-11216.8
254	26312
255	12779.2
256	-37180
257	-102600.8
258	-35172
259	50427.2333333333
260	92418.8
261	208270.133333333
262	16320.3666666667
263	17437.7666666667
264	37568.3
265	-74211.2
266	-18410.5
267	-69298.8
268	-45212.8
269	-51548.4
270	84256.5333333333
271	94054.2666666667
272	-70046
273	-17016.8
274	94934.4
275	-18323.6
276	-20778.9333333333
277	31252.9333333333
278	-27486.4
279	38714.4
280	42279.3
281	138655.733333333
282	-72515.4333333333
283	-105270.4
284	-4441.96666666667
285	13806
286	-112306.033333333
287	38218.8333333333
288	-89232.2333333334
289	171394.233333333
290	37826.6333333333
291	-26495.4666666667
292	95416.2666666667
293	22785.9
294	132922.4
295	-44992.5333333333
296	-7132.6333333333
297	70752.1333333333
298	183906.4
299	126923.9
300	186042.4
301	-21901.5
302	10170.9666666666
303	35722.9
304	145940.966666667
305	337461.1
306	50334.5666666667
307	-14337.7333333333
308	171125.233333333
309	36841.8333333333
310	-65595.6
311	7820
312	-52972.5
313	-31993.9
314	-71358.9
315	37608.8
316	-258034
317	-21316.9
318	103320.1
319	31006
320	42511.2
321	-23221.1666666667
322	-73571.3333333333
323	145771.966666667
324	-18736.5
325	126781.066666667
326	-3552.93333333335
327	-330643.166666667
328	-8917.10000000001
329	14739.9666666666
330	10781.1
331	8458
332	-39995.0333333334
333	15637.3333333333
334	-20870.1333333333
335	120997.066666667
336	2765.83333333331
337	232560
338	249542.1
339	887.733333333337
340	73016.5
341	8702.53333333334
342	-5587.43333333333
343	-59646.1333333333
344	5527.06666666668
345	40370.1333333333
346	105718.3
347	-62733.1666666667
348	-21141.3
349	91226
350	28875.5
351	109234.766666667
352	70230.0333333333
353	50421.4666666667
354	13020.1333333334
355	126041.566666667
356	-114151.066666667
357	103959.2
358	-60732.5666666667
359	42444.8
360	102439.333333333
361	42141.7
362	-13200.7666666667
363	78265.6333333334
364	-99886.2333333334
365	28421.2
366	-21711.4333333333
367	4549.89999999997
368	134277.6
369	-32400.7666666667
370	-24586.5333333333
371	50654.8
372	9144.13333333333
373	164282
374	-104792.933333333
375	163599.466666667
376	38578.7
377	-39749.2333333333
378	43316.1333333333
379	53759.9666666667
380	69657.5
381	-83748.4
382	76089.6
383	101080.533333333
384	-75788.3999999999
385	-87732.8333333333
386	-19248.6333333333
387	106584.666666667
388	-5776.5
389	-14292.8
390	17663.2
391	-115494.3
392	-41334.1666666667
393	46573.0666666667
394	126242.666666667
395	13857.5
396	18923.2
397	92988.8
398	-4852.96666666667
399	-6542.4
400	47197.1666666667
401	19754.5
402	11434.5333333333
403	-36335.0333333333
404	-87800.8
405	105190.166666667
406	4828.8
407	47534.4
408	-153783.433333333
409	138897.6
410	166495.6
411	-19806.7
412	-6734.03333333334
413	-126661.7
414	39136.9666666667
415	97433.7
416	34915.3
417	76793.6
418	94845.3
419	265579.7
420	136408.266666667
421	127879.866666667
422	-43407.4666666667
423	244.400000000009
424	109589.6
425	25162.1
426	136667.5
427	130486
428	77942.3333333333
429	34615.6
430	-157333.633333333
431	-111010.233333333
432	54361.7666666667
433	216.800000000017
434	125354.8
435	22227.7
436	-77748.7
437	6506.79999999999
438	11205.0333333333
439	86034.2666666667
440	52532.8
441	-45650.4
442	141035.2
443	93905.9666666667
444	76416.4
445	8984.93333333333
446	-5151.06666666667
447	131776.433333333
448	370950
449	282582.933333333
450	1637.20000000001
451	-27653.5
452	51436.0333333333
453	-14051.7
454	287478.533333333
455	-92544.3
456	184816.133333333
457	-92025.6
458	105016.433333333
459	38957.7
460	18974.5666666667
461	46416.8
462	50131.7666666667
463	310389.2
464	64020.9
465	-18735.3333333333
466	62943.3
467	-86084.9666666667
468	-18057.0666666667
469	-82627.7666666667
470	-34205.2333333333
471	-113958.033333333
472	26045.9
473	-5786.50000000001
474	40555.0666666667
475	-94297.7666666667
476	75240.8
477	14913.8666666667
478	-7340
479	-102268.833333333
480	-11368.8333333333
481	-8661.73333333334
482	-58096.1
483	77982.6333333333
484	-63988.2666666667
485	6192.89999999999
486	-1509.43333333335
487	2077.06666666668
488	19248.7
489	42791.7
490	-5195.2
491	-46817.7666666667
492	10244
493	37073.5
494	-169269.2
495	14982.4
496	-30736.1666666667
497	102496.4
498	35829.2333333333
499	187859.5
500	24483.6
501	74897.8666666667
502	187397.733333333
503	42143.7333333333
504	95774.2333333333
505	59953.5666666667
506	103671.5
507	-131746.8
508	166802.266666667
509	87294.6333333334
510	35128.3
511	55805.9
512	-89468.7666666667
513	44734.1333333333
514	271326.9
515	30387.3333333333
516	39663.6
517	79711.2333333333
518	-7946.53333333333
519	123847.1
520	19961.1
521	-61571.7
522	-47853.1
523	32269.7666666667
524	-8715.43333333332
525	64882.4
526	-114941.3
527	-19292.6666666667
528	-8717.86666666664
529	-17095.8333333333
530	18960.5333333333
531	-24365.8666666667
532	-504889
533	4712
534	19841.1
535	-163.833333333343
536	220372.7
537	28944.5
538	-38227.8333333333
539	-103136.666666667
540	28085.3
541	-4034.13333333333
542	-532347.466666667
543	22383.0666666667
544	175278.266666667
545	94286.5666666667
546	88816.4
547	-45282.5
548	43060.6666666667
549	17357.6333333333
550	64149.3
551	172687.7
552	-2977.89999999999
553	452648.8
554	49478.2666666667
555	5091.46666666667
556	27417.9666666667
557	4804.5
558	15963.7666666667
559	-1072.7
560	-29210.1333333333
561	191330.7
562	85562.6666666667
563	-48127.2
564	-2630.93333333335
565	-25752.2666666667
566	-39561.9
567	155678.4
568	-61091.5
569	-12758.1
570	464511.2
571	169416.633333333
572	190509.333333333
573	56384.9
574	-41617.2999999999
575	101800
576	141252.433333333
577	48123.0666666667
578	-632887.066666667
579	1012.16666666666
580	-17171.6
581	42987.0333333333
582	66462.8
583	-22373.6
584	8705.56666666671
585	3138.93333333332
586	-49657.9
587	-13642.9666666667
588	99393.0333333333
589	-295762.666666667
590	54934.3666666667
591	27647.7
592	57948.9
593	30012.5
594	-37176.8
595	82810.9333333333
596	87261.0666666667
597	56501.0666666667
598	1540.80000000002
599	147159.133333333
600	82193.8333333334
601	131786.133333333
602	80509.2
603	74384.9333333333
604	69012.1666666667
605	34103.6
606	-65707.3
607	91598.3666666667
608	-23636.1333333333
609	-34398
610	-13038.1666666667
611	-40157.6
612	-19797.7
613	83706.3666666667
614	-5292.1333333333
615	140055.5
616	29071.2
617	-21334.9333333333
618	31429.0666666667
619	6541.29999999999
620	-98828.8
621	-6550.39999999999
622	-69313.3666666667
623	71108.1666666667
624	-146598.5
625	43012
626	185511.7
627	302270.133333333
628	129762.666666667
629	-167069.6
630	50252
631	-27455.7
632	-58707.4333333333
633	-104940.4
634	41473.2
635	122933.3
636	104020.933333333
637	34910.6333333334
638	92550.7333333333
639	-140456.1
640	-33802.8
641	-23693.8666666667
642	-9661.73333333332
643	-17248.3666666667
644	187555.333333333
645	46639.1666666667
646	23259.0666666667
647	-43031.0666666667
648	69943.7666666667
649	71514.8
650	77630.6333333333
651	11165.0666666667
652	40203.6
653	36416.1666666667
654	3882.43333333332
655	-20295.4333333333
656	13280.1666666667
657	-1286.39999999999
658	472708.133333333
659	56685.6
660	14693.8333333334
661	-24477.3
662	120482.133333333
663	-37090.1
664	37336.2666666667
665	12360.5
666	21052.8
667	11639.3333333333
668	-25612.4
669	68802.7
670	167540.133333333
671	-10244.4
672	-40649.7333333333
673	-15416.2666666667
674	10522.8
675	73819.1666666667
676	118644.4
677	205661.9
678	57725.9
679	595452.433333333
680	-65641.2
681	95192.9333333333
682	153572.8
683	-259977.733333333
684	-55117.6
685	-8544.29999999999
686	90703.3333333333
687	131297.9
688	50962
689	67133.0666666667
690	639.166666666686
691	6759.20000000001
692	-23902.4333333333
693	-41025.6
694	50193.7
695	65746.1
696	-92261.4333333333
697	53750.1666666667
698	-135366
699	-94092.9
700	-5852
701	-8831.09999999998
702	-49185.6
703	-42651.1
704	88206.7999999999
705	46557.3
706	50483.8666666667
707	-27887.0666666667
708	-6307.86666666667
709	7692
710	195200.566666667
711	172879.333333333
712	-10211.8333333334
713	115154
714	10337.8666666667
715	-26351.0666666667
716	17961.6
717	-63361.2
718	-31048.2
719	6117.83333333333
720	17299.0333333333
721	-7871.30000000005
722	16258.7666666667
723	35341.4666666667
724	54397.4666666667
725	-47226.5
726	15684.4
727	14091.3
728	-2719.3
729	46773.1
730	-170506.3
731	93496.4333333333
732	-100848.8
733	-82341.5
734	40888.6333333333
735	-72592
736	172266.233333333
737	-24977.3666666667
738	-78886
739	-88185.9666666667
740	29291.7666666667
741	19676.2333333333
742	14.7999999999884
743	155644.8
744	-33062.7
745	-27536.1
746	-33708.9
747	5565.96666666667
748	124879.3
749	18579.6
750	90393.4333333333
751	132333.366666667
752	-44468.8
753	32325.0666666667
754	197231.166666667
755	-63372.9
756	244032.133333333
757	-32387.9
758	-43825.7666666667
759	-111512
760	-2650.10000000001
761	-10972.8
762	26156.9333333333
763	-133625.733333333
764	63835.3
765	-168442.5
766	-166095.9
767	-2500.26666666666
768	62957.8666666666
769	34371.6
770	-46232
771	14921.9
772	124127.166666667
773	56522.5
774	32694.1
775	-40762.4
776	37791.5
777	45156.2333333333
778	94288.4
779	88372.8333333333
780	-7247.5
781	161565.766666667
782	173070.533333333
783	-8182.03333333333
784	84112.1666666667
785	-523.099999999999
786	-17567.9666666667
787	-61382.7
788	4928.03333333333
789	-19269.7
790	35361.9
791	17456.1333333333
792	-122231.6
793	22674.9666666667
794	-96299.0666666667
795	-33046.6333333333
796	165075.1
797	53817.6
798	10480.1666666667
799	-7541.29999999999
800	244644.5
801	-7560.96666666667
802	-88233.8666666667
803	-65972
804	66703.4666666667
805	29516.9
806	-58140.8
807	-37313.8666666667
808	16320.4
809	-30638.3666666667
810	69888.3
811	-2687.5
812	3555.5
813	-15675.3333333334
814	-150480.3
815	203074.8
816	-139136.8
817	29058.8333333333
818	-46123.3
819	-57759.5
820	134269.566666667
821	191591.966666667
822	147633.866666667
823	93910.5333333333
824	93156.1333333333
825	-67500
826	-149749.066666667
827	-51422.8
828	-122119.733333333
829	-32013.3666666667
830	67565.1666666666
831	-220826.266666667
832	43051.4333333333
833	13945.2333333333
834	164425.866666667
835	116962.9
836	86074.9333333333
837	24277.4666666666
838	16677.3333333333
839	59192.6666666667
840	-47191.3333333333
841	-14864.6666666667
842	34072.5333333334
843	48953.2
844	-827.899999999994
845	-36955.2
846	10716.8
847	63946.9333333333
848	63330.2666666667
849	10009.4333333333
850	-73918.8333333333
851	-1694.40000000001
852	3260.39999999999
853	-44042.5
854	32630.5333333333
855	-3282.93333333335
856	10988.5
857	139036
858	111718.5
859	239718.8
860	-43286.6666666667
861	91118.3
862	-66404.6666666667
863	3036.7
864	-269862.066666667
865	-188013.066666667
866	40174
867	-113351.633333333
868	-129781.7
869	45471.7000000001
870	90142.8
871	121580.4
872	-67341.2
873	65967.0666666667
874	1552.5
875	-60449.3333333333
876	-7085.86666666666
877	21531.7333333333
878	-56114.4333333333
879	46885.9
880	129487.1
881	163421.9
882	58076.3
883	37110.7666666667
884	42958.6666666667
885	-138682.933333333
886	-25041.9666666667
887	-20665.5
888	11988.8333333333
889	69954.8
890	51822.0333333333
891	-11031.1
892	-23503.2
893	-15407.6
894	77940.3
895	-220255.4
896	43718.4
897	70707.6
898	108196.8
899	13827.0666666667
900	59331.6333333333
901	-5525.89999999999
902	102048.133333333
903	-17875.9
904	-39188.1333333334
905	40663.2
906	-108668.3
907	160597.433333333
908	59941.6
909	-8101.2
910	40076.5666666667
911	-45633.2
912	-43482.7
913	264182.633333333
914	101918.666666667
915	-15178.3
916	23418.4
917	165519.3
918	25202
919	-8328.13333333333
920	26270.4
921	-59843.5666666667
922	140796.1
923	-90340.9
924	48909.3666666667
925	-61986.9
926	32105.9666666667
927	411.633333333302
928	63826.5
929	-62233.7
930	31518.2333333333
931	72670.4
932	14859.2
933	19600.0333333334
934	-52435.3333333333
935	47821.2
936	425.966666666674
937	-32549.7
938	-111549.3
939	-14537.6
940	28841.7333333333
941	89857.7333333333
942	183763.6
943	95387.9
944	-26517.7
945	88359.7666666667
946	-31118.8333333333
947	25160.7
948	78043.8666666667
949	11036.8
950	42958.9666666666
951	-8124.96666666665
952	12309.4333333333
953	53513.0666666667
954	-21244.6666666667
955	-70189.8333333333
956	35540.9333333333
957	29857.9666666666
958	35030.5
959	58334.3666666667
960	4409.2
961	-4422.13333333336
962	6637.89999999999
963	-4510.13333333333
964	27123.9666666667
965	-24048.8
966	-34614.6333333333
967	-56682.4
968	-22510.4333333333
969	-2507.60000000001
970	-10972.5
971	12247.4666666666
972	-2456.10000000001
973	66156.8
974	48940
975	-19285.2333333333
976	-1160.70000000001
977	86780.9666666667
978	40442.3
979	1707.60000000001
980	-28749.6
981	16229.9
982	16908.6666666667
983	86640.1
984	-10755.9666666667
985	-7937.09999999998
986	33847.1
987	-12173.2
988	24831.4333333333
989	246114.7
990	-56088.9333333333
991	51148.0333333333
992	-123524.3
993	-41420.3
994	111032.4
995	257770.5
996	210698.133333333
997	29792.8
998	65810.8333333333
999	90479.6
1000	115205.1
