# Supplementary material for: Chromosome Copy Number Variation and Control in the Ciliate Chilodonella uncinata
Source: PLoS One. 2013 Feb 20;8(2):e56413. doi: 10.1371/journal.pone.0056413 (PMC3577910; doi:10.1371/journal.pone.0056413)
Supplement: Dataset S1 — Chromosome copy numbers from the experimental and simulated cell lines of Dataset of Chilodonella uncinata . dataset.zip is a compressed file. exp_data.csv contains the experimental data derived from qPCR analyses (Cell.line = original cell line; Time = time point of the DNA extraction; DNA.extract = DNA extract replicate; Gene = macronuclear chromosome; CNPC = copy number of the macronuclear chromosome per cell). The remainder of the CSV files are from the simulations. Each CSV file contains data on 1000 simulations where the change in variance from initial to final for each simulation is stored under column ‘x’. See _readme.txt in the compressed file dataset.zip for documentation of the file names. (ZIP) [file pone.0056413.s002.zip › dataset_S1/P1_omega0.22.csv]

	x
1	22156.1666666667
2	-25121.8666666667
3	-68837.5
4	8463.33333333337
5	74679.2
6	12744
7	46443.6
8	62428
9	-11615.3
10	64754.5666666667
11	78369.0666666667
12	-184933.066666667
13	-129210.666666667
14	117055.9
15	289860.633333333
16	-14250.9666666667
17	40476.1
18	50588.3
19	-42758.2666666667
20	96942.1
21	59718.7666666666
22	-18501.0333333333
23	-45159.3
24	-147828.8
25	-45618.9666666667
26	87664.5666666667
27	198055.2
28	-60861.5
29	55948.7
30	214594.7
31	145946.633333333
32	114315.2
33	95644.8
34	-20757.5
35	69942.4
36	-41739.8333333333
37	18190.8333333333
38	14701.9
39	12684.2666666667
40	9139.60000000001
41	37124.1
42	14575.5666666667
43	-11368.1666666666
44	86192.3
45	-95992.3
46	39787.7
47	-163354.166666667
48	396704.5
49	40544.2666666667
50	9523.73333333331
51	84836.1333333333
52	8669.90000000002
53	-4525.19999999995
54	-29747.1
55	165881.2
56	-25634.4
57	64575.3333333333
58	75052.7666666667
59	-2174.1333333333
60	-15857.1
61	94450.1333333333
62	58268
63	49895.8666666667
64	-20071.2666666667
65	50456.7666666667
66	126434
67	13449.5
68	75233.6
69	97552.9333333333
70	-78646.2666666667
71	32992.3666666667
72	33131.9
73	30162.3666666667
74	140684.4
75	-31529.2
76	-87124.6666666667
77	160049.366666667
78	-52812.0333333333
79	134570
80	-3000.36666666664
81	59932.5
82	18570.4
83	142125.9
84	-20033.0333333333
85	-20999.1
86	72872
87	89626.6333333333
88	-30518.1
89	-2842
90	242494.533333333
91	550.400000000023
92	-19291.0333333333
93	14144.5
94	18610.9333333333
95	195982.266666667
96	-38946.5
97	-271229.766666667
98	-99948.8
99	-51925.8666666667
100	-48570.1333333333
101	70055.5
102	-16634.4
103	65269.0666666667
104	-82277.5
105	-21340
106	-10040.8333333333
107	12288.5
108	36843.5
109	-128075.7
110	11279.9
111	-20569.9
112	8615.96666666665
113	171186.266666667
114	-67894.4333333333
115	85721.7666666667
116	14711.2
117	-80438.0333333333
118	46069.6
119	-159547.066666667
120	-19155.3333333334
121	-48322
122	302311.6
123	-48885.3333333333
124	141372.1
125	223378
126	132458.366666667
127	-24853.2
128	66710.0333333334
129	80328.5
130	-56686.4
131	-29842.6666666667
132	40602.6333333333
133	26491.2
134	-254234.1
135	-30642.2666666667
136	-33550
137	-29572.3
138	49305.5
139	-33135.8333333333
140	17779.1
141	22283.4666666666
142	-144668.3
143	-71602
144	-98279.4666666667
145	30871.3
146	-40578.9666666667
147	-4785.29999999999
148	44644.2666666667
149	22150.2666666667
150	-5624.53333333333
151	-102974
152	-23699.2
153	78725.2333333333
154	-21704.3666666667
155	-9920.5
156	-15859.5
157	134429.3
158	-51995.7333333333
159	-18741.9666666667
160	-69721.4333333333
161	65350.1666666667
162	-93931.5
163	55352.4
164	-15550.5
165	-24708.4333333333
166	38251.6333333333
167	-36160.9
168	7431.63333333333
169	-14537.5
170	28345.3333333333
171	75070.3666666667
172	29905.4333333333
173	158098.533333333
174	-12053.8666666667
175	-21912.5666666667
176	37734.1333333334
177	-18818
178	60910
179	-62370.5
180	29296.5666666667
181	32365.4333333333
182	73374.9
183	109722
184	22618.7
185	-35272.6666666667
186	22984.5333333333
187	85445.2
188	20939.3
189	-7116.4
190	-26505.3666666667
191	181373.2
192	39589.4666666667
193	-59565.3333333333
194	67750.1
195	99908.9333333333
196	853.900000000023
197	115719.2
198	28354.1
199	2146.63333333333
200	2188.39999999999
201	-35718.5666666667
202	101253.333333333
203	-19798.4
204	-115996.133333333
205	142798.1
206	8135.30000000002
207	233387.6
208	-106575.7
209	145323.9
210	1653.10000000001
211	41339.8666666667
212	-109712.366666667
213	176250.233333333
214	-21865.6
215	-86517.7333333333
216	-75650.1
217	369974.633333333
218	-9610.16666666667
219	-35080.5333333333
220	-30943.4333333333
221	-52550.9333333333
222	41255.3
223	-28028.6333333333
224	96332.8
225	347.43333333332
226	163782.3
227	209898.7
228	-210521.4
229	15631.6
230	6061.33333333333
231	-1979.06666666665
232	192692.9
233	266913.066666667
234	9456.23333333334
235	106578.566666667
236	134881.6
237	11422.9
238	157475.966666667
239	67324.1
240	55965.8333333333
241	10419.0666666667
242	25792.1333333333
243	23332.5
244	49721.0333333334
245	154261.2
246	-5270.83333333334
247	25782.1333333333
248	113658.3
249	-234096
250	-68622.4333333333
251	169350.8
252	156508.166666667
253	10077.2
254	164080.9
255	218683.6
256	-23688.1333333333
257	116978.266666667
258	121646.4
259	19348.8
260	17281.0666666667
261	9123.06666666665
262	100919.2
263	229750
264	80426.4
265	-31858.0333333333
266	-47036.1333333333
267	-7144.5
268	-927.333333333314
269	108988.3
270	60458.5
271	-58578.6333333333
272	-31352
273	17286.8
274	44334.5333333334
275	115470.8
276	55142.1
277	-28482
278	-90299.9
279	136600.533333333
280	-14257.2333333333
281	92908.3
282	199384.4
283	-67526.7
284	204462.266666667
285	64227.6
286	88753.8666666667
287	-398747.966666667
288	136247.1
289	175018.566666667
290	-1624.66666666666
291	86031.2
292	-94869.6
293	37811.8333333333
294	65138.4
295	-129945.633333333
296	22786.6333333334
297	64902.4
298	58060.8
299	49516.8
300	47006.9666666667
301	25008
302	111144
303	96997.3
304	-15556.6333333333
305	91979.4666666667
306	15744.2666666667
307	-80200.8
308	49894
309	164064
310	191232.4
311	-17802.8
312	-50069.5
313	195122.433333333
314	1514.80000000002
315	23063.7333333333
316	-6576.76666666666
317	12529.2
318	102180.4
319	-13074.7
320	-107176.166666667
321	-8584
322	63908
323	876.799999999988
324	-96195.6
325	-48517.2
326	43162.6333333333
327	44527.2
328	47810.1
329	-7288.53333333333
330	19818.5
331	-65178.4
332	-529.333333333314
333	-263.700000000012
334	20088.5666666667
335	100060
336	218234.033333333
337	36890.2333333333
338	60968.1
339	14306.2666666667
340	374158.4
341	-2989.60000000001
342	91340.1666666667
343	42208
344	-13312.1
345	40994.9333333333
346	53210
347	74913.8666666666
348	4518
349	-108005.1
350	-34350.5666666667
351	63760.7
352	42602.1
353	60398.1
354	-9714
355	-3074.5
356	3143.33333333334
357	78410.9
358	31356
359	-75822.5333333333
360	214442.1
361	-62172.9666666667
362	28272.4
363	84805.6333333333
364	144483.966666667
365	105416.233333333
366	247781.866666667
367	130815.466666667
368	203711.2
369	-3865.06666666665
370	111889.2
371	16332.8
372	297512.3
373	65159.7333333333
374	101160.8
375	-28524.4333333333
376	64527.2333333333
377	57208.1
378	-94982.3666666667
379	-13039.4666666667
380	66222.6666666667
381	103777.9
382	4894.26666666666
383	-23996.8
384	-10187.7
385	-25865.0666666667
386	16809.5
387	75064.4
388	15280.9333333333
389	142529.5
390	21417.1666666667
391	-17180.6666666667
392	73165.6
393	-41009.1
394	-18310.8
395	40392.9
396	91521.9666666666
397	84039.7333333333
398	97596.2666666667
399	-70819.5666666667
400	51382.1333333333
401	73312.5666666667
402	60358.6333333333
403	77552
404	125975.3
405	19139.8666666667
406	-85427.7666666667
407	33938.0333333334
408	23282.5333333333
409	9227.86666666665
410	-51097.5
411	102699.7
412	13029.5666666667
413	-25051.2
414	55852
415	36384.4
416	124390.833333333
417	-173340.233333333
418	-32175.5
419	88099.7666666667
420	24781.7
421	-238668.7
422	78589.3
423	-31416.2666666667
424	-32776.4
425	260698.266666667
426	105349.1
427	-61361.3333333333
428	-15559.8666666667
429	-7900
430	2348.70000000001
431	-32914.4
432	-54194.9333333333
433	90456.4
434	89997.6
435	45899.0333333333
436	-18183.2333333333
437	-284454.966666667
438	-155850.8
439	125376.4
440	-13628.6666666667
441	100285.833333333
442	43713.2333333333
443	6515.59999999998
444	-95779.6
445	326712.3
446	-84841.7
447	23440.4
448	26582.9
449	86463.1666666666
450	-9521.63333333333
451	-41640.5
452	106441.3
453	105398.033333333
454	64742.6333333333
455	-5605.43333333335
456	8754.90000000001
457	118942.666666667
458	33111.0666666667
459	85282.8
460	-95668.3
461	227639.866666667
462	1448.10000000003
463	13863.9
464	59747.7666666667
465	102178.933333333
466	-15648.8
467	139750.833333333
468	-91503.1
469	96491.2
470	-63836.0333333333
471	341098.7
472	30937.7
473	-36225.3
474	-56592.1666666667
475	-9924.39999999999
476	93004.2333333333
477	7052.3
478	43460.8
479	26651.3
480	114409.6
481	107210.3
482	64218.1666666667
483	1565.5
484	24512.4
485	74298.5
486	-62823.6
487	113300.766666667
488	8925.49999999999
489	121411.2
490	-22858.6666666667
491	268715.466666667
492	22827.6333333333
493	2515.5
494	68317.8666666666
495	16346.2666666667
496	-37893.9
497	170736.3
498	-54525.5666666667
499	-28853.3
500	306321.2
501	-115818
502	6059.60000000003
503	-84176.5
504	147831.7
505	63111.8333333333
506	65464.1
507	268814.666666667
508	-48956.1
509	16227.7333333333
510	-11816.1666666667
511	39327.1
512	-17488.1
513	174087.7
514	51086.5
515	1259.33333333337
516	85481.5666666667
517	7612.63333333333
518	-6611.70000000001
519	-220527.466666667
520	54744.6333333333
521	45967.7
522	143748
523	109015.2
524	97748.9
525	-92667.0666666667
526	57013.1666666666
527	10878.5333333333
528	101830.8
529	81190.4
530	-146862.4
531	10678.1
532	63232.3
533	88497.7333333333
534	107933.333333333
535	-153590.9
536	50871.0666666667
537	256090.1
538	-68923.0666666667
539	123740.566666667
540	25821.6
541	191177.6
542	-117099.2
543	-28668.5
544	9670.93333333335
545	-8661.86666666667
546	-36264.5333333333
547	-7407.10000000001
548	4879.30000000002
549	121787.733333333
550	78733.1666666667
551	20314.4
552	292805.5
553	-68138.5666666667
554	24204.1
555	158325.5
556	280490
557	35333.1666666667
558	156572.9
559	-26821.4666666667
560	42071.4333333333
561	183548.666666667
562	-21244
563	-9548.43333333333
564	9542.13333333333
565	5996
566	22450.4
567	63294.3
568	-66435.6
569	103078.8
570	8954.8
571	59358.1
572	101412.8
573	88808
574	13153.6
575	-19681.8666666667
576	-37590.5333333333
577	-58104.1
578	167318.1
579	-24019.9
580	-27462.6666666667
581	112334.7
582	3226.39999999999
583	-4775.59999999998
584	-17334.9333333333
585	-40064
586	-116317.733333333
587	237099.466666667
588	63362.8
589	226134.166666667
590	57808.3666666666
591	-77024.5
592	85172.8
593	77925.1
594	36999.8333333333
595	-19919.3333333333
596	234554.9
597	82883.6333333333
598	51679.7333333333
599	19274
600	-4256.43333333329
601	5650.40000000002
602	134861.366666667
603	-38949.7333333333
604	31176.4333333333
605	-93684
606	-19538.9
607	-20830.8333333333
608	-78124.5666666667
609	19224.7
610	-122559.6
611	193593.9
612	17093.6
613	-69562.2666666667
614	-151906.766666667
615	-81122
616	-37325.7
617	-105667.6
618	63840.0333333333
619	140598.7
620	-32727.1
621	140068.266666667
622	-96975.7333333333
623	606.399999999994
624	22796.4
625	-7098.39999999999
626	80540.7
627	58037.2
628	-76176.5666666667
629	43436.1333333333
630	3381.33333333333
631	231192
632	120772.033333333
633	120763.566666667
634	108971.5
635	-66988.9333333333
636	-107017.2
637	37408.1
638	50603.5
639	30382.7666666667
640	-15220.4
641	-46466.6666666667
642	63699.2
643	-78829.1
644	29667.2
645	160452.1
646	137839.2
647	92753.2
648	55418.9333333333
649	28612.6666666667
650	-27197.4666666666
651	-73836.1
652	-37016.1333333333
653	18813.5666666667
654	48821.6
655	171076.7
656	-32601.9
657	20912.2333333333
658	90256.6333333334
659	100464.433333333
660	-4763.33333333333
661	-12953.5666666667
662	-24969.2
663	-82983.3
664	19787.2
665	130633.7
666	-2007.59999999999
667	2772.53333333334
668	37387.6
669	93878.5333333334
670	70344.5666666667
671	-23439.7
672	137633.1
673	6832.29999999999
674	97532.9
675	53206.7
676	-5155.23333333334
677	-16642.2333333333
678	68429.3333333333
679	55715.8666666667
680	142820.533333333
681	201433.766666667
682	112776.833333333
683	264258.8
684	-13436
685	19728.6333333333
686	17061.2
687	49080.6333333333
688	150248
689	29553.7666666667
690	-6437.20000000001
691	29228.2666666667
692	180456.9
693	237009.6
694	89543.3
695	20237.3333333333
696	-18669.8333333333
697	273050.7
698	3964.39999999999
699	96261.1
700	-19446.2666666667
701	-33766.6666666667
702	-62928.5
703	6689.73333333334
704	139274.766666667
705	-28431.5666666667
706	-14541.3333333333
707	-5993.10000000003
708	-87446.8666666667
709	51322.4
710	31952
711	-459579.466666667
712	-11818.1
713	75606.4
714	-33249.4666666667
715	43181.3333333333
716	15697.0666666667
717	5907.70000000001
718	-121072.4
719	37652.6333333333
720	119420.433333333
721	98938.5333333333
722	24695.8333333333
723	8694.89999999999
724	163153.2
725	-24684.3
726	-14416
727	-110890.7
728	38449.4333333333
729	-78727.8666666667
730	-14286.2666666667
731	-121839.466666667
732	205885.566666667
733	-210.300000000003
734	-18046.2666666667
735	-22592
736	-102943.9
737	21698.8
738	50137.6
739	-98142.4
740	-57473.2
741	-44011.6
742	-19827.3333333333
743	7525.20000000001
744	-25693.6
745	-134839.9
746	7594.56666666665
747	-13341.7
748	58378.6333333334
749	13040.1333333333
750	-456903.4
751	-23364.9333333333
752	-129685.033333333
753	97513.9
754	-45318
755	135556.833333333
756	3464.10000000001
757	-4908.43333333332
758	29779.7
759	-49431.3
760	37025.1
761	-9044.2333333334
762	130466
763	14910.8
764	-110289.333333333
765	115834.933333333
766	11464.9
767	7137.19999999998
768	129684
769	31373.8
770	102626.7
771	108280.1
772	-101664.933333333
773	-15818.1333333333
774	-16809.0333333333
775	55015.7333333333
776	-81520.3666666667
777	-181381.7
778	240612.933333333
779	161022.4
780	23014.6666666667
781	-34125.2666666667
782	37322.1333333333
783	-31856.1333333333
784	-23556.5666666667
785	-372029.9
786	79217.5666666667
787	-99150
788	14036.7
789	-13927.9
790	3760.93333333335
791	-11895.0666666667
792	16118.1333333333
793	113671.733333333
794	-5382.93333333333
795	96749.8333333333
796	139237.7
797	86283.1666666667
798	-9366.39999999997
799	25138.5666666667
800	156772.1
801	151964.233333333
802	59644.6333333334
803	37882.4333333333
804	315836.7
805	-31740.7
806	-31506.4
807	231204.8
808	-411837.9
809	-456350.566666667
810	45533.4666666667
811	64800.5
812	-17792.2666666667
813	4396.5
814	10984.1
815	57283.9
816	96619.2
817	24701.4666666667
818	-118467.5
819	-21212.8
820	27891.0666666667
821	59931.1
822	24083.4333333333
823	135584.8
824	163868.7
825	-18848
826	-28196.0333333333
827	72362.9666666667
828	92098.8
829	29413.2333333333
830	-152120.766666667
831	64477.0333333333
832	23940.9333333333
833	27642.7
834	-102793.9
835	-51271.2
836	30427.7333333333
837	4732.5
838	-12444.5
839	152014.266666667
840	-163510
841	-125821.866666667
842	37561.5
843	-10202.9
844	161939.033333333
845	12873.6
846	-14606.2666666667
847	185678.266666667
848	-114948.8
849	17498.0333333333
850	74045.8666666666
851	115731.5
852	11091.8666666666
853	9528
854	-42647.0666666667
855	17707.7333333333
856	-55573.7333333333
857	76333.6
858	24208.9
859	-41829.3333333333
860	1316
861	-58601.4666666667
862	-20631.3333333333
863	-65766
864	25320.7
865	229659.7
866	9959.46666666667
867	176651.566666667
868	-36082.7
869	-69114.4
870	-183636.966666667
871	18896.9333333333
872	23324.2333333333
873	3934.43333333329
874	-45092.7
875	67824.8
876	92068.4
877	45417.8333333333
878	-23206.3666666667
879	111174.5
880	76295.9
881	265236.5
882	16195.1
883	6063.43333333333
884	-7673.86666666668
885	-47055.6
886	142352.533333333
887	98345.5
888	-17211.4333333333
889	-97669.6
890	64120.7
891	29059.2
892	-27146.4
893	165539.7
894	213861.966666667
895	41899.7333333333
896	-31256.3
897	-10468.1333333333
898	28264
899	111336.366666667
900	48635.2
901	-56680.7
902	42738.6333333333
903	-16844.9333333333
904	-18289.2
905	-9908.26666666666
906	-17297.3333333334
907	55705.0333333333
908	-6599.76666666666
909	130080.5
910	111043.6
911	-234560.4
912	31027.5
913	59227.7
914	-1727.2
915	26275.7333333333
916	-65542.8
917	223907.466666667
918	39984.3
919	-65948.9
920	167013.466666667
921	-81729.0666666667
922	28298
923	16996
924	56435.6
925	115881.2
926	-26228.8
927	13361.7
928	-31659.9
929	135185.6
930	4978.53333333334
931	152177.866666667
932	-50572.2333333333
933	106043.7
934	42176.8
935	-16621.5666666667
936	154356
937	307174.133333333
938	60824.3
939	49699.8666666667
940	38858.0333333333
941	147641.766666667
942	-2628.13333333333
943	64476.9333333333
944	3079.3
945	-76526.4
946	-54516.4
947	20995.8666666667
948	23885.2333333333
949	-31360.9333333333
950	28486.2666666667
951	68468.8
952	33874.8333333333
953	13374.6666666667
954	12902.5333333333
955	39117.5
956	87753.1
957	196996
958	-66540.7
959	7428.53333333333
960	-2420.93333333332
961	-20258.8
962	21839.1333333333
963	13580.5333333333
964	29012
965	72489.6333333333
966	28050.4
967	14894
968	-33574.6666666666
969	44110.5
970	16550.3
971	146503.733333333
972	77326.5
973	18766.8
974	-8495.73333333334
975	47950.5666666667
976	-57599.6
977	-88342.9
978	-124.800000000003
979	157040.566666667
980	30660.8
981	-23244.6666666667
982	-45907.1666666667
983	70234.4
984	58765.7
985	298531.866666667
986	-102716.7
987	109351.166666667
988	215707.6
989	-97574.7
990	-24008
991	86744.8333333333
992	-47266.4
993	84321.2999999999
994	34872.3666666666
995	102612.5
996	-101489.466666667
997	-136467.066666667
998	98499.3
999	-20736.9333333333
1000	3175.43333333333
