# Supplementary material for: Chromosome Copy Number Variation and Control in the Ciliate Chilodonella uncinata
Source: PLoS One. 2013 Feb 20;8(2):e56413. doi: 10.1371/journal.pone.0056413 (PMC3577910; doi:10.1371/journal.pone.0056413)
Supplement: Dataset S1 — Chromosome copy numbers from the experimental and simulated cell lines of Dataset of Chilodonella uncinata . dataset.zip is a compressed file. exp_data.csv contains the experimental data derived from qPCR analyses (Cell.line = original cell line; Time = time point of the DNA extraction; DNA.extract = DNA extract replicate; Gene = macronuclear chromosome; CNPC = copy number of the macronuclear chromosome per cell). The remainder of the CSV files are from the simulations. Each CSV file contains data on 1000 simulations where the change in variance from initial to final for each simulation is stored under column ‘x’. See _readme.txt in the compressed file dataset.zip for documentation of the file names. (ZIP) [file pone.0056413.s002.zip › dataset_S1/P1_omega0.24.csv]

	x
1	43337.4666666667
2	-32621.0666666667
3	-26496.4
4	65745.4666666667
5	-259261.5
6	-54956.5333333333
7	-41560.4333333333
8	77450.2333333333
9	-2627.33333333333
10	-30103.2
11	7403.5
12	212792.133333333
13	15887.4333333333
14	-400201.266666667
15	110308.1
16	-84393.0333333334
17	653984.666666667
18	-5621.70000000001
19	40484.7666666666
20	-30304.9333333333
21	149697.6
22	38285.6
23	-146664.833333333
24	116107.366666667
25	124647.1
26	-97792.1333333333
27	-5256
28	11367.1
29	219844.8
30	-168878.4
31	-5697.3
32	158040.9
33	179836
34	84976
35	121137.833333333
36	77932.5666666667
37	33483.6
38	60000.5333333333
39	-2888.39999999997
40	-103433.366666667
41	128831.566666667
42	69433.9666666667
43	-101357.733333333
44	147011.166666667
45	108028
46	-61761.6
47	-126566.533333333
48	37809.4333333333
49	-10851.0666666667
50	51234.4333333333
51	-3627.70000000001
52	45005.6333333333
53	790.666666666657
54	-29915.2
55	-9579.46666666667
56	-3648.53333333333
57	-31808.1666666667
58	44088.7666666667
59	-76769.1
60	-24557.7
61	100635.9
62	-69528.9666666666
63	120599.7
64	227645.7
65	45959.6
66	-55752.9
67	-29322.5
68	-116917.833333333
69	-16472.8
70	-14358.4
71	336969.433333333
72	-125778.4
73	96401.0666666667
74	29983.7333333333
75	-12115.8333333333
76	13043.2
77	11246.8
78	28714.3
79	59248
80	25458.1
81	-23489.6
82	-36185.7
83	113906.433333333
84	-9785.60000000001
85	77910.5
86	50642.1333333333
87	65805.6
88	35374.7666666667
89	83709.5333333333
90	-1673.73333333334
91	-83443.0333333333
92	171916.133333333
93	34353.4666666667
94	-24587.2
95	-93698.8333333333
96	121738.9
97	-39476.9333333333
98	-39855.3
99	52319.7333333333
100	-55732.3
101	-16548.3
102	78916
103	73029.0333333333
104	11245.3333333333
105	263925.466666667
106	-18313.8666666667
107	-49064.5
108	-204749.2
109	39462.9666666667
110	174280.3
111	-5171.33333333334
112	-43536.1333333333
113	7175.89999999999
114	-36701.9
115	94779.9999999999
116	17376
117	-13962.3
118	336235.966666667
119	-159063.6
120	66933.4666666667
121	-37796.5666666667
122	-222117.5
123	-27163.0666666667
124	48799.2
125	32072
126	-30958.3
127	224499.2
128	63925.9666666667
129	2882.96666666667
130	15902
131	21194.9333333333
132	6908.30000000002
133	132297.3
134	78446.4
135	65911.1666666667
136	14559.8666666667
137	76355.6
138	-90188.4333333333
139	39200
140	49522.1333333333
141	65894.9666666667
142	-39585.3666666667
143	-68884.7
144	-15078.9
145	160660.033333333
146	57760.1
147	-116.100000000006
148	-4392.1
149	-5359.2
150	69280.8
151	58016.9333333333
152	61703.2
153	20479.8333333333
154	64602.3
155	-65138.9666666667
156	-44696.3
157	136126.133333333
158	72847.6
159	-48798.1
160	66123.8666666667
161	64373.7666666667
162	76620.4
163	-9483.86666666666
164	27751.7333333333
165	3611.29999999999
166	23097.0666666667
167	43719.7666666667
168	-185211.5
169	-94109.6
170	90992.9
171	26907.6
172	30039.0666666667
173	40203.0666666667
174	161827.1
175	35417.2
176	28352.1666666667
177	55502.9
178	-42124.3
179	139554.8
180	-107415.7
181	36163.6
182	-21280.5333333333
183	90770.5
184	-15631.2
185	199796.8
186	4545.20000000001
187	97253.3
188	28037.2
189	73582.6666666666
190	123425.7
191	107087.6
192	-16114.2333333333
193	-20594.5
194	236234
195	95239.4666666667
196	-47684.1
197	425010.8
198	-34251.7
199	-55401.7666666667
200	19715.4333333332
201	-71642.5
202	15624.4
203	75412.4
204	56628
205	308199.5
206	-218786.3
207	179934.666666667
208	101605.633333333
209	-59522.6666666667
210	103098.4
211	100412.533333333
212	175217.833333333
213	-24630.0333333333
214	18498.6666666667
215	348647.333333333
216	31699.7333333333
217	15426
218	120032.9
219	82724.7
220	60176.1
221	5415.19999999995
222	134147.066666667
223	-45348.1666666667
224	100589.466666667
225	7744.39999999997
226	48686.8333333333
227	24362.2333333333
228	34338.3
229	-26945.7666666667
230	-68441.3333333333
231	57774.5
232	85280.9666666667
233	106522.633333333
234	-40722.4
235	-18437.1666666667
236	-24119.6
237	114941.1
238	232176.933333333
239	16652.1
240	33726
241	45435.2
242	-50050.8
243	24765.2
244	3940.26666666666
245	-37871.9
246	29883.8666666667
247	180068.5
248	210680.133333333
249	12413.6
250	-2345.86666666667
251	122390.266666667
252	4408.80000000002
253	189480.833333333
254	-100615.166666667
255	173858
256	18306.3
257	257489.2
258	31850.9666666667
259	79596.4
260	-49567.2
261	-134386.666666667
262	-63158.9666666667
263	102079.733333333
264	57030.1333333333
265	39127.6
266	-93737.9
267	-37763.7
268	-48115.1
269	20940
270	-149153.2
271	29949.5666666667
272	-81464.6666666667
273	59458.5
274	2419.89999999999
275	-16666.9333333333
276	-65707.9666666667
277	82809.9
278	-57019.5
279	22252.5333333333
280	34243.6
281	128238.833333333
282	-3582.39999999999
283	149622.166666667
284	-77380.8
285	-69650.5333333333
286	-62314.8
287	71971.9
288	43454.5333333333
289	197748.966666667
290	138707.366666667
291	-11539.7333333333
292	-9616.3
293	94392.2666666667
294	-2376.26666666666
295	58618.4
296	44199.1
297	52218.4
298	50813.9666666666
299	-105715.233333333
300	-9389.09999999998
301	38040.9333333333
302	214603.033333333
303	193789.2
304	127608
305	217893.5
306	173345.866666667
307	96636.5333333333
308	44552.5
309	-44498.4
310	14294.4
311	60741.5
312	39786.6333333333
313	63697.6
314	-22897.3666666667
315	48086.0333333333
316	6749.03333333333
317	-30177.6
318	211673.6
319	-60895.3333333333
320	27115.1666666667
321	47625.6
322	-37540.0333333333
323	-61808.8
324	-73906.1666666667
325	-65423.6
326	65836.9333333333
327	-12637.4666666667
328	81918.8333333333
329	-3269.29999999999
330	33741.3
331	81321.4666666667
332	-15760.4
333	280046.833333333
334	36295.6
335	-148052
336	46008.9333333333
337	1376.43333333335
338	-24176.7
339	58927.7
340	41037.1666666667
341	186680.933333333
342	-13810.5333333333
343	118863.1
344	-25095.7000000001
345	229327.6
346	-82798.9333333333
347	-53622.5
348	34912.8333333333
349	235576.8
350	-7226.39999999997
351	197173.9
352	-115853.6
353	-8359.60000000001
354	-73274.5333333333
355	-27930.0333333334
356	65822.5333333333
357	38219.7333333333
358	74505.2
359	-181388.4
360	35198.9
361	107483.166666667
362	140872.133333333
363	-60957.6
364	63942.8
365	112060.4
366	-236933.2
367	-15602.8
368	85541.3666666667
369	-99.333333333343
370	-12415.8666666667
371	257.200000000012
372	143904.5
373	168934.3
374	64401.1
375	22408
376	52251.2
377	60049.4666666667
378	89150.3
379	-106743.3
380	72947.9666666667
381	56972.5
382	-64440.2333333333
383	82150.6666666667
384	18543.1
385	-172271.5
386	33106.9333333333
387	109712.4
388	89716.1
389	16681.0666666667
390	23630.1
391	133811.6
392	-87396.4333333333
393	-51513.9
394	-13025.9
395	-126369.366666667
396	89054.8333333333
397	26607.5
398	8115.2
399	-46878.9333333333
400	-4109.29999999999
401	-280090.533333333
402	24819.2
403	153421.566666667
404	176474
405	74500.6333333334
406	-23268
407	67611.7666666667
408	-109322.266666667
409	79681.0666666667
410	198473.066666667
411	19234.9333333333
412	11796.1333333333
413	-12110.5
414	55864.4
415	62512.8
416	-61115.2000000001
417	10012.3
418	204280.7
419	113192
420	137689.166666667
421	-46422.4
422	-17888.8
423	-98257.5666666667
424	358464.4
425	368863.366666667
426	36219.8666666667
427	95426.0333333333
428	-85907.6
429	36259.5
430	-12496
431	145372.033333333
432	-88429.2333333333
433	118105.866666667
434	-45500.3666666667
435	3263.70000000001
436	62661.1
437	56228.8
438	-487.5
439	98573.2
440	64634.5666666667
441	229883.9
442	-18742
443	321557.6
444	76809.2
445	-29372.5333333333
446	39178.7666666667
447	43866.5
448	99956.9
449	-5347.69999999995
450	40067.7333333333
451	-38
452	28389.5
453	-2496.8
454	24924.8
455	68078
456	30956.4
457	33268.4
458	-16158.3
459	8733.86666666667
460	33002.5
461	6732
462	-25380.6666666667
463	27713.8666666667
464	3613.06666666667
465	71279.3333333333
466	252090.033333333
467	-46822.4
468	106854.666666667
469	123402.9
470	216582.266666667
471	53264.4
472	-100646
473	-15117.3
474	-9931.09999999998
475	54258.7
476	84205.9
477	175106.4
478	-4159.63333333333
479	-107369.6
480	-117592.033333333
481	97676.7666666667
482	107112.8
483	75871.3
484	33554.4
485	52696.4
486	23531.4666666666
487	14778.4
488	184892.266666667
489	85928.5333333333
490	102762.4
491	-56026.4
492	53712.1
493	28765.3333333333
494	269774.5
495	-98786.8
496	112626.8
497	119454.3
498	131137.6
499	172240.633333333
500	102462.966666667
501	183680.033333333
502	-28431.2
503	-53289.3333333333
504	-18814.8
505	-183457.833333333
506	58562
507	213488.1
508	119250.933333333
509	26199.6333333334
510	36188.4
511	55662.4
512	400931.2
513	80519.7
514	1851.23333333334
515	-43082
516	25910.5333333333
517	72279.6
518	-7955.20000000001
519	61411.3666666667
520	-145758.5
521	69821.6
522	35460.6666666667
523	-109322.966666667
524	-154803.233333333
525	-1497.6
526	67934.4333333333
527	-261417.5
528	55473.7666666667
529	91471.5
530	-73013.6
531	95109.8666666666
532	3512.83333333334
533	129850
534	15255.6
535	32103.9666666667
536	49581.3333333333
537	246949.3
538	117083.066666667
539	-40006.2333333333
540	-178709.466666667
541	-170896.9
542	61270.4
543	6544
544	85840.8
545	-34933.8666666667
546	107802.9
547	-85015.3666666666
548	22120
549	-36373.4666666667
550	127986.4
551	-51186.9
552	20152.2333333333
553	-63369.6
554	-45413.7
555	-48530
556	37635.7666666667
557	148394.566666667
558	14134.7
559	-10585.3666666667
560	-123663.1
561	179336.3
562	108129.2
563	163266.033333333
564	-37304
565	52725.2
566	89629.7
567	122230
568	56656.8
569	372006.4
570	41132.4
571	28126.1
572	-28125.6
573	-35018.8333333333
574	195915.466666667
575	-53989.6
576	-41588.1
577	15317.7333333333
578	26167.8666666667
579	-91328.5666666667
580	-292451.666666667
581	19163.5
582	-15302.3
583	-14994.9
584	117118
585	-40263.9666666666
586	-38554.0333333333
587	4999.2
588	-5725.06666666668
589	79882.4
590	57674.2666666667
591	27646.9333333333
592	133223.166666667
593	-138019.3
594	97608.3666666667
595	-88663.4333333333
596	-109869.2
597	9739.20000000001
598	4196.3
599	-24057.9
600	73246.1
601	4942.39999999999
602	136330.5
603	-18701.1666666666
604	102851.6
605	26228.9333333333
606	-26805.2
607	123316.966666667
608	40177.2333333333
609	104395.6
610	-175721.566666667
611	58519.3
612	31604.2666666667
613	164577.5
614	26241.5666666667
615	19627.4333333333
616	6201.96666666666
617	176922.266666667
618	-78418.8
619	-8521.59999999999
620	-65165.6333333334
621	5122.39999999999
622	-97085.9
623	30837.3333333333
624	21011.7333333333
625	-73388
626	28091.3333333334
627	35032.5
628	81903.2
629	116996.233333333
630	-42338.8
631	25620.9
632	130676.8
633	61127.6
634	-58304
635	11988.2666666667
636	-22021.5
637	100204.433333333
638	135031.3
639	51819.8666666666
640	124704.566666667
641	7754.10000000001
642	-13583.0333333333
643	56218.9333333333
644	42533.5
645	28258.7
646	188239.733333333
647	279100.266666667
648	-48498.5
649	45467.6
650	75269.5
651	-41460.5
652	224117.6
653	182733.3
654	3237.5
655	6752.13333333332
656	2946.96666666667
657	-56058.8333333333
658	-7615.60000000001
659	4788.93333333335
660	-25605.7
661	74669.3333333333
662	221418.8
663	133640.4
664	90887.0666666667
665	-13489.8333333333
666	30348
667	-38034.8
668	49690.8
669	10235.0333333333
670	161043.333333333
671	190990
672	77004
673	-6307.33333333333
674	-3507.73333333334
675	27384
676	111592.766666667
677	-105725.5
678	-1256.53333333333
679	-39148.7
680	32023.5
681	-13412.7
682	96401.9
683	-98220.4333333333
684	138058.4
685	188958.7
686	10587.1
687	350410.933333333
688	9100.10000000003
689	68082.9333333333
690	-80443.5666666667
691	9617.06666666667
692	141018.433333333
693	-11158.6666666666
694	-30683.8666666667
695	-31747.7
696	-76912.3666666667
697	55818.1
698	-36733.7666666667
699	-4775.86666666667
700	122628.7
701	12270
702	-89188.3666666667
703	-34895.7333333333
704	84645.8666666667
705	106609.2
706	-19112.6666666666
707	-54227.0666666667
708	-63941.4666666667
709	-17283.7
710	33963.7333333333
711	51403.5
712	50340.9
713	-71257.4666666667
714	175235.5
715	-45429.7
716	12440.3666666667
717	67115.3666666667
718	1788.43333333333
719	10732.4
720	-39793.6333333333
721	-38582.5333333333
722	-4180.89999999999
723	30818.2666666667
724	57978.6666666667
725	6320.09999999998
726	174872.666666667
727	-6659.06666666665
728	47252.2666666667
729	-11086.6333333333
730	88038
731	-26562.8
732	-117500.7
733	42455.9
734	36245.4333333333
735	89216.1333333333
736	49621.7
737	189854.533333333
738	162638
739	43117.0333333333
740	-52557.3333333333
741	43237.2333333334
742	-18835.7
743	63023.1
744	-23206.7
745	-57523.6
746	-100830.9
747	61103.5
748	-18328.1666666667
749	109540.4
750	-19614.4
751	130992.9
752	9189.89999999999
753	85893.8666666666
754	26496.6333333333
755	-29577.4666666666
756	72599.7333333333
757	-55761.6
758	48287.7666666667
759	7082.40000000001
760	225.5
761	200337.866666667
762	86908.8
763	74294.6333333333
764	9656.63333333334
765	-38603.8666666667
766	25520
767	43543.4666666667
768	75020.6666666667
769	248272.033333333
770	34803.4333333333
771	27096.5666666667
772	-160125.6
773	-10372.8
774	52769.5
775	-19618.2333333333
776	34847.5666666667
777	53952
778	197324.7
779	-208128.266666667
780	62158.9666666667
781	-122360
782	-20037.4333333333
783	6996.53333333333
784	268498.8
785	166211.866666667
786	119354.633333333
787	-16398.1333333333
788	26696.3
789	-90212.4
790	107632.566666667
791	58075.9
792	72324.8333333333
793	-22252.9
794	63377.9
795	170729.833333333
796	-59324.4
797	118284.3
798	114678
799	169891.033333333
800	131518.8
801	78100.8333333333
802	-31858.5333333333
803	16840.9
804	22690.5
805	297801.833333333
806	1584.29999999999
807	-8077.5
808	19369.3
809	4597.69999999998
810	-149075.9
811	51614.3666666667
812	-60394.6666666667
813	251891.5
814	6091.46666666666
815	38853.2
816	-26581.8666666667
817	61939.9
818	-16268.2666666667
819	-80216.5333333333
820	-34150.1
821	13134.4
822	-5594.43333333332
823	-12109.1
824	124156.1
825	-61295.2
826	-18968.6333333333
827	-4960.00000000001
828	206206.233333333
829	-27319.2000000001
830	-39444.4
831	87279.9
832	83165.6
833	-73301.4333333333
834	41434
835	49478.5666666667
836	-140094
837	-68115.3333333333
838	98301.9666666666
839	66723.0666666667
840	-60030.3
841	-3069.9
842	54564
843	-9267.86666666667
844	47995.2
845	52609.5666666667
846	53947.4666666667
847	14252
848	63699.0666666667
849	-52006
850	521273.166666667
851	42389.4333333333
852	22321.4666666667
853	138469.6
854	29000.6333333334
855	155249.7
856	13615.2
857	116478.4
858	-65276.3
859	-32961.3
860	-211929.1
861	18454
862	-960.266666666663
863	-13486.4
864	-47759.8666666667
865	-27772.3
866	-28970.0333333333
867	244525.2
868	-273662.866666667
869	21092.2333333333
870	-155679.633333333
871	88113.2
872	-9845.63333333333
873	-45838
874	17746.2666666667
875	179670.933333333
876	-37159.6
877	93101.0666666667
878	-6830.7
879	-30687.6
880	-61941.3333333333
881	116871.466666667
882	107344.8
883	139800.266666667
884	29546.7
885	-68022.1
886	83003.8666666667
887	-5587.33333333334
888	-65590.1333333333
889	67051.6
890	-60947.1
891	31634.6333333333
892	12225.1
893	388127.033333333
894	184971.6
895	78374.9333333333
896	48925.2
897	2034
898	227540.7
899	71886.5
900	-14635.4666666667
901	24656.5666666667
902	-37146.8333333333
903	-41629.7
904	79586.8
905	124648.933333333
906	-48883.9
907	-879.733333333337
908	-60994.9
909	-584
910	39752.9
911	98507.6
912	-16852.8
913	15856.9333333333
914	28028
915	-2365.06666666667
916	115429.7
917	-7704.40000000002
918	8973.20000000001
919	-17871.7666666667
920	-75090.5
921	-49274.4
922	-55640.7
923	-109673.3
924	-4379.6333333333
925	43554.3
926	483922.166666667
927	-85979.9
928	37366
929	-10596.9
930	64682.8
931	16317.9666666667
932	21633.5
933	80891.6333333333
934	5472.80000000002
935	-17377.4666666667
936	-21673.2333333333
937	-299746.866666667
938	2665.19999999995
939	91667.1
940	101056
941	20145.2
942	-160183.633333333
943	-15036.3
944	154110.7
945	60261.3
946	11898.2666666667
947	30280.7
948	45634.8333333333
949	105440.3
950	-4089.63333333333
951	122135.633333333
952	285586.9
953	64540.1666666667
954	89374.4
955	-86747.6
956	-3459.09999999998
957	-39361.6
958	151844.266666667
959	-10310.7
960	-4763.2
961	63376.3
962	155839.6
963	-29434.4
964	-10195.4333333333
965	75109.1000000001
966	37324.9333333333
967	41.8666666666395
968	-15144.6333333333
969	56286.1333333333
970	129058.533333333
971	-12595.5
972	-7493.16666666667
973	-41352.6666666667
974	100864.8
975	14094.4
976	26469.2333333333
977	10751.7
978	-109110.5
979	171908.233333333
980	125793.433333333
981	-4827.30000000005
982	154608
983	82722.2333333333
984	32160.7
985	-460239.666666667
986	59529.7333333333
987	-17102.8
988	-9756.53333333333
989	-18654.8
990	80539.0666666667
991	119435.6
992	31222.1666666667
993	-45779.7333333333
994	66461.9
995	267612.3
996	5250.43333333335
997	-31943.0666666667
998	4578.79999999999
999	124699.9
1000	-39724.2333333333
