# Supplementary material for: Chromosome Copy Number Variation and Control in the Ciliate Chilodonella uncinata
Source: PLoS One. 2013 Feb 20;8(2):e56413. doi: 10.1371/journal.pone.0056413 (PMC3577910; doi:10.1371/journal.pone.0056413)
Supplement: Dataset S1 — Chromosome copy numbers from the experimental and simulated cell lines of Dataset of Chilodonella uncinata . dataset.zip is a compressed file. exp_data.csv contains the experimental data derived from qPCR analyses (Cell.line = original cell line; Time = time point of the DNA extraction; DNA.extract = DNA extract replicate; Gene = macronuclear chromosome; CNPC = copy number of the macronuclear chromosome per cell). The remainder of the CSV files are from the simulations. Each CSV file contains data on 1000 simulations where the change in variance from initial to final for each simulation is stored under column ‘x’. See _readme.txt in the compressed file dataset.zip for documentation of the file names. (ZIP) [file pone.0056413.s002.zip › dataset_S1/P1_omega0.26.csv]

	x
1	27411.2
2	-18586.8
3	86977.2
4	-35842
5	73506.2666666667
6	288175.6
7	90378.4
8	-19142.3666666667
9	89705.9
10	2916.53333333333
11	25445.1666666667
12	75421.5
13	126390.8
14	14190.9333333333
15	-1102.89999999999
16	-92919.4666666667
17	53665.1
18	242223.566666667
19	-21229.5
20	-40866.6666666667
21	76766.0333333333
22	25850.1333333334
23	20487.3666666667
24	244421.5
25	57609.1
26	126920.133333333
27	-153774.566666667
28	34491.3333333333
29	-5005.5
30	248467.2
31	-3484.40000000002
32	54094.8
33	-2649.83333333331
34	-6825.20000000001
35	113386
36	223759.833333333
37	-110245.833333333
38	45632.9
39	-28848.7666666667
40	33453.2333333333
41	-126234.4
42	-63001.6
43	71260.2666666667
44	233376.8
45	290559.033333333
46	214066.266666667
47	155205.066666667
48	87700.5
49	85922.4333333333
50	52577.0333333333
51	-79337.6
52	132558.366666667
53	-81362
54	61534.0333333333
55	-78101.6
56	125061.866666667
57	68776.1
58	51056.1333333334
59	68009.7333333333
60	19069.9
61	-6826.23333333334
62	-75928.7666666667
63	5434.79999999999
64	3597.03333333333
65	71988.8
66	136292.8
67	42223.7
68	63886.1666666667
69	-51544.5666666667
70	48036.4
71	-13677.7
72	44563.7666666667
73	-7300.43333333335
74	41033.2
75	-74093.7
76	62538.0333333333
77	99379.6333333334
78	179871.633333333
79	105044.9
80	-92074.4
81	159773.7
82	-99680.7
83	194833.1
84	-21978.5
85	-99604
86	146419.166666667
87	47167.4666666667
88	53937.4666666667
89	-49921.2333333333
90	-163483.433333333
91	-6145.06666666668
92	15398.4
93	-27520.8333333333
94	57270.3666666667
95	56226.1666666667
96	42235.6
97	26420.4333333333
98	157317.2
99	-76911.0666666667
100	44905.3333333333
101	-1242.16666666666
102	26329.4333333333
103	150551.1
104	-22283.2
105	-61376.8
106	102717.133333333
107	66869.2333333333
108	127182.8
109	-1568.79999999999
110	11498
111	23420.6333333334
112	-62107.5
113	-127790.366666667
114	32387.6
115	-43489.0333333333
116	-47223.3
117	303584.533333333
118	119629.7
119	175480.7
120	63754
121	50224.4
122	165372.133333333
123	62238.7666666667
124	-42220.5666666667
125	127697.5
126	-38142.4
127	-66077.3
128	358566.3
129	-145154.033333333
130	88597.6
131	164530.566666667
132	-4451.60000000001
133	-7374.10000000001
134	102118.933333333
135	-31173.2
136	34971.7666666667
137	68817.1
138	-940.399999999994
139	74530.4333333333
140	247867.9
141	-32812.7
142	8222.43333333335
143	126309.2
144	57930.0333333333
145	98507.6
146	139998.4
147	12883.5666666667
148	77472.5333333333
149	24610.2333333333
150	23552
151	-17008.2666666667
152	95347.2
153	-142.300000000047
154	28016.9333333333
155	23887.4333333333
156	100931.5
157	125811.833333333
158	5869.16666666669
159	78216.4
160	-117764.633333333
161	322390
162	26601.2
163	218415.166666667
164	-13996.3
165	28806.6333333334
166	47712.2666666667
167	71246
168	228126.433333333
169	87089.8666666667
170	55351.5
171	47728.8
172	-26422.7
173	-66650.7
174	-80340.8
175	55748.4333333333
176	34416.1333333333
177	-15662.1
178	205679.833333333
179	-71312.4
180	74331.3
181	34680.0333333333
182	122549.6
183	-117428.4
184	93624.7
185	26736.7
186	53929.9
187	216882.933333333
188	13444.9333333333
189	-63862.5
190	-29138.7
191	79556.7
192	164160.8
193	34970.5333333333
194	-17828.4
195	65423.2
196	-28474.4
197	88239.9
198	-16101.3666666667
199	48449.8666666666
200	-76595.2333333333
201	-20644.4
202	199093.2
203	-13708.8
204	-235854.766666667
205	-139682.033333333
206	62228.5
207	37768.5
208	106738.533333333
209	48098.2333333333
210	-76505.7333333333
211	269719.2
212	-14126.7
213	12086.1333333333
214	39740.4
215	118886.533333333
216	37327.1
217	112573.766666667
218	-177213.866666667
219	262952.633333333
220	23194.6666666667
221	49417.6
222	-38769.2
223	-72019.5666666667
224	63660.6666666667
225	155017.533333333
226	60076.2333333333
227	63843.9666666667
228	-29554.1333333333
229	98840.1333333333
230	11928.8
231	-20553.3
232	-188779.466666667
233	32900.1
234	-54125.3333333333
235	-2384.40000000002
236	-37960.7
237	304582.7
238	18163.7
239	-21887.3
240	68689.2333333333
241	1620.5
242	20975.9
243	104456.333333333
244	32900.8
245	-72967.3333333333
246	64500.5333333333
247	144252.4
248	-11592.8
249	32939.7
250	-22996.1333333333
251	29207.4666666667
252	-109098.533333333
253	-70522.5
254	43644.9666666667
255	74217.3
256	2238.13333333333
257	70487.0666666667
258	-114438.1
259	92920.8
260	-41144.4
261	2553.59999999998
262	10685.9
263	-35549.7333333333
264	-5402
265	247509.9
266	-76814.2333333333
267	-19482.5
268	-52137.1666666667
269	144698.4
270	32041.7
271	99675.9
272	192564.4
273	26144.9
274	154741.866666667
275	380536.8
276	50048.1333333333
277	237707.733333333
278	9424.49999999997
279	175588
280	105139.1
281	-20331.6333333333
282	-23389.7666666667
283	71373.7333333334
284	119021.333333333
285	125984.5
286	1672.23333333332
287	-90961.2333333333
288	131112.966666667
289	103234.7
290	35044.2666666667
291	-144502.966666667
292	70895.6
293	35145.1666666666
294	-89407.2
295	58741.4666666666
296	177620.166666667
297	317625.166666667
298	-36830.1
299	40205.6
300	-280172.4
301	-11653.6
302	19329.0666666667
303	-109210.5
304	330.400000000001
305	28587.6
306	-19181.8333333333
307	-58789.9
308	162908.833333333
309	95913.2
310	30531.1666666667
311	-112601.333333333
312	-15437.5
313	-39561.0666666667
314	93676
315	94929.7
316	-126156.266666667
317	57014.5666666667
318	-30160.9666666667
319	116903.2
320	230411.733333333
321	67532.5
322	315116.3
323	-30147.3
324	-18335.0333333333
325	-28474
326	252797.3
327	-46273.6
328	163047.2
329	124011.766666667
330	54346.1333333333
331	-55258.4
332	-7727.23333333334
333	15109.8333333333
334	-72759.1666666667
335	332288.4
336	62734.1666666667
337	22535.2
338	3468.29999999999
339	31552.7
340	28655.7666666667
341	169415.6
342	48296.5333333333
343	122555.5
344	76171.6
345	-75324.2666666667
346	46911.3333333333
347	90814.5
348	-30448.5666666667
349	-44831.2
350	-79162.9333333333
351	37022.7666666667
352	989.200000000012
353	-19181.1
354	3923.06666666667
355	56836.1
356	242134.7
357	28958.4333333333
358	126285.6
359	11060.5666666667
360	103279.866666667
361	23608.3666666667
362	-46086.8
363	79485.8333333333
364	34761.2
365	-31461.7333333333
366	148122.566666667
367	110169.766666667
368	-141010.8
369	79324.2666666667
370	32464.5
371	-2867.56666666668
372	-22341.3
373	-3779.59999999998
374	772.799999999999
375	120194
376	173180.433333333
377	66770.9666666667
378	-33769.3333333333
379	41576.7666666666
380	-47831.4333333333
381	9352.79999999999
382	-60469.2
383	32465.7
384	-41717.5
385	33532
386	152608.566666667
387	162060.133333333
388	-62612.1333333333
389	45013.5666666667
390	212013.9
391	30491.5
392	5669.33333333333
393	101992.8
394	62484.8
395	36174.8
396	-62514.6333333333
397	-40151.6
398	18239.3333333334
399	32703.5
400	50905.7
401	11003.2
402	36851.6
403	-19995.3333333333
404	156377.9
405	18609.5
406	105688.266666667
407	-125888.1
408	-4370.13333333333
409	19203.3666666666
410	113654.4
411	131460.4
412	-13091.7
413	-27782.9333333333
414	-90857.6
415	-2578.3
416	20970.3
417	-48854.3666666667
418	225492.8
419	72946.1666666666
420	-74919.1
421	-56919.7666666667
422	122661.333333333
423	7390.76666666666
424	120180.5
425	18584.9
426	-116694.533333333
427	55011.9
428	-36627.3
429	58841.5
430	56853.3
431	250677.5
432	114102.7
433	-88847.2
434	-193765.733333333
435	-20327.4666666667
436	71390.0333333333
437	53269.5
438	137472.9
439	71722.6666666666
440	-6976.23333333334
441	-56342.6666666667
442	400668.4
443	-231.833333333314
444	-26484
445	119297.733333333
446	-54581.6
447	-17332.7
448	-28975.1666666667
449	-66780.9
450	-388.400000000009
451	22508.3666666667
452	44979.6
453	175358.266666667
454	20170.3
455	160359.866666667
456	77187.8666666667
457	240617.1
458	-23155.4666666667
459	-14970.5
460	49161.3
461	-4556
462	11527.6
463	51984.6666666667
464	157267.333333333
465	53355.7
466	44551.5
467	62502.1333333333
468	208782.5
469	-29484.1666666667
470	58372.4
471	60561.9
472	29956.6666666667
473	13198.8
474	-36178.1333333333
475	22788.7666666667
476	-55820.4
477	-51345.5666666667
478	-8964.7
479	349.899999999965
480	-7362.66666666666
481	-226671.6
482	252222.8
483	-307575.5
484	-5519.73333333334
485	137305.766666667
486	76009.0333333334
487	-99396.1666666667
488	-99265.7333333333
489	52202.5333333333
490	125023.7
491	43479.5666666667
492	71312.8333333333
493	-19088.6666666667
494	133063.1
495	63693.3
496	17575.2
497	-58523.8666666667
498	-24.0333333333838
499	76565.2
500	33188.8
501	186403.633333333
502	125355.433333333
503	-4343.1
504	-32381.7
505	-24722.1
506	-3453.70000000001
507	-78493.2666666667
508	4312.89999999999
509	-85427.1666666667
510	-62944.0333333333
511	178822.933333333
512	75642.6666666666
513	119181.2
514	103406.4
515	-49315.6
516	-39939.5
517	211226.933333333
518	-78894.3
519	102582.8
520	54980.2333333334
521	38732.7
522	-16968.2333333333
523	-49705.3333333334
524	-79844.5333333333
525	-9344.96666666667
526	84277.8666666667
527	174033.066666667
528	106594.8
529	68678.8
530	-67980.6666666667
531	-104736.666666667
532	180401.3
533	-40098.1333333333
534	58445.6
535	-19816.9333333333
536	55466.4333333333
537	-20508.0333333333
538	68183.4666666667
539	22300.2333333333
540	12512.9
541	104580.1
542	19603.8666666667
543	-80192.4
544	89330
545	105140.3
546	189730
547	-179021.866666667
548	-73421.6
549	132490.566666667
550	64341.1666666666
551	-189238.1
552	-51218.8333333333
553	80688.4
554	131756.8
555	-29172.5333333334
556	-16313.3666666667
557	216098.766666667
558	64001.5
559	-87400.1
560	117380.666666667
561	126551.2
562	69818.6333333333
563	-20618
564	-39226
565	-47510.8
566	-26127.8
567	25215.0333333333
568	65420.9333333333
569	29375.2
570	57305.6
571	-45966.7666666667
572	120696.7
573	59882.9333333333
574	-70630.7
575	4417.76666666666
576	-44477.5
577	182402.8
578	-33289.4666666666
579	-3326.4
580	123276.966666667
581	11445.4666666667
582	-29626.1333333333
583	16512
584	78025.0333333333
585	-46963.6
586	215147.866666667
587	5404
588	-26608.3
589	19492.7
590	64890.4
591	63163.5666666667
592	47951.4666666667
593	-29717.6
594	95029.7666666667
595	-24341.6
596	22017.5000000001
597	168435.866666667
598	38087.3333333334
599	6325.46666666667
600	-11894.1666666667
601	14486.8333333334
602	14627.7
603	402512.666666667
604	284593.833333333
605	77657.3666666666
606	233977.233333333
607	63571.4666666667
608	-30001.2
609	-22077.8666666667
610	49921.6
611	189485.5
612	-29971.3
613	127061.9
614	-40970.5666666667
615	23834.4
616	-89627.6
617	-77691.5
618	-92802.1
619	-13431.8666666667
620	141687.066666667
621	32961.5
622	612.433333333349
623	93019.0666666667
624	42490.9333333333
625	21882
626	-14023.2
627	51622.9666666667
628	-15710.4
629	35306.9333333333
630	1990.10000000001
631	-16100.8
632	-69485.8666666667
633	-14826.2666666667
634	87175.8666666667
635	40118.8
636	29826.3666666667
637	36804
638	-138564.133333333
639	38641.3
640	275458.766666667
641	17548.5333333333
642	30614.2666666667
643	-114676.4
644	92691.2333333333
645	111958.5
646	-174481.2
647	63282.4
648	105055.6
649	-50579.0666666667
650	264737.6
651	-83760.3
652	97301.3
653	17077.3
654	14351.7
655	107187.5
656	-20156.1
657	-191974.833333333
658	55262.4
659	-39676.2666666667
660	86309.2
661	101618.833333333
662	128602.8
663	83578.2666666667
664	11034.7
665	101092.5
666	61206.6666666667
667	15975.7333333333
668	-26611.7333333333
669	110097.2
670	-25325.5
671	-11771.9666666667
672	14968.3
673	-76410.5333333333
674	-80187.7
675	-57082.3
676	-45150.3
677	32469.9
678	27305.6333333333
679	231723.2
680	74286.5333333333
681	57813.7
682	86980.7
683	-21771.9
684	-59100.4
685	-14980.5333333334
686	20872.3
687	-18013.0666666667
688	5001.3666666667
689	45000.8
690	-88403.6
691	149451.2
692	-74198.5333333333
693	157292.3
694	96470.6333333333
695	-61661.8666666667
696	41927.7666666667
697	65418.8
698	-31546.4
699	-871.5
700	24895.5
701	144079.5
702	23466
703	124492
704	-29225.3333333333
705	1719.70000000001
706	-8347.89999999999
707	-14295.4666666667
708	64596.7666666667
709	51417.3333333333
710	87347.6
711	454920.333333333
712	21451.6
713	12376.1666666667
714	43683.7
715	-24911.6
716	122223.9
717	-26472.9
718	69631.2
719	-32868.5
720	25529.2
721	23253.0666666667
722	-86865.9
723	128637.3
724	-61673.6
725	-31072.7
726	31157.1666666666
727	50828.5
728	-25667.7
729	50100.5
730	24672.1333333333
731	522977.9
732	243036.666666667
733	21492.7
734	178708.1
735	-41145.6
736	104441.633333333
737	6152.9
738	18707.7
739	362501.066666667
740	1521.19999999998
741	33402
742	-37258.9
743	48842.7
744	115524.7
745	36448.1333333334
746	-465.466666666674
747	195155.6
748	135244.433333333
749	-77566.4
750	44498.9
751	-101979.6
752	-86224.4333333333
753	35190.4
754	21160.4
755	76567.2
756	44971.3
757	71839.8666666667
758	-107609.6
759	92753.7
760	-36989.3333333333
761	-220654.7
762	-109634.933333333
763	129254.5
764	107863.3
765	-166487.9
766	-18866.4
767	-346.966666666674
768	115388.566666667
769	-52675.3
770	17484.7666666667
771	32067.1
772	-85981.5666666667
773	-5324.40000000002
774	114474.233333333
775	14283.7
776	217967.6
777	-41705.1666666667
778	-18133.5666666667
779	-48967.2
780	-84945.6
781	29524.9333333333
782	161520.233333333
783	-25510.8
784	38654
785	-50239.8666666667
786	-152014.2
787	-32130.9333333333
788	258510.666666667
789	-6411.63333333333
790	16324.3666666667
791	56167.5666666667
792	168749.733333333
793	259622.4
794	170735.7
795	-14781.2
796	-2912.8
797	-77258.8
798	47830.7666666667
799	36969.7333333333
800	134817.1
801	40913.6
802	-35145.1666666667
803	-141669.466666667
804	2470
805	56032.4
806	83661.2
807	33217.8333333333
808	155266
809	85189.5
810	58866.3
811	-11144.5
812	39665.2
813	55723.6
814	61941.8666666667
815	117741.6
816	-22082.5
817	75172.4
818	-13786.8
819	155431.466666667
820	-67740.7
821	50804.3666666666
822	127625.766666667
823	15823.1666666667
824	144674
825	74726.5333333333
826	73008.8
827	-20784.3666666667
828	314336.533333333
829	25937.1666666667
830	78885.2
831	224912.9
832	7405.83333333334
833	150224
834	22536.5666666667
835	8596.39999999997
836	16723.7
837	-24861.7
838	42352.3666666667
839	-6056.93333333333
840	-36698.2666666667
841	54839.0666666667
842	36554.5
843	-8277.09999999999
844	123225.733333333
845	51451.4666666667
846	144896
847	-82903.0666666667
848	-449276.066666667
849	16538.1
850	-63536.6666666667
851	-8086.39999999999
852	-26868
853	59902.7
854	87447.3
855	-52166.3
856	73976.8333333333
857	42118.1
858	29769.0666666667
859	10996.4
860	339324.3
861	-92416.5
862	36816.8
863	387135.4
864	15298.4
865	121380.9
866	44674.4
867	27511.9
868	29227.9
869	245291.866666667
870	-24268.4
871	-94635.3
872	58799.7666666667
873	19516
874	16260
875	-58323.0666666667
876	-73711.0666666667
877	-32559.0666666667
878	-170781.1
879	30124.8
880	223681.5
881	48722
882	91581.7
883	-68324.2666666667
884	-38920.4
885	36295.4666666667
886	-2873.60000000001
887	-27810.4
888	74481.1
889	99242.9
890	-8522.39999999999
891	-17087.3666666666
892	71838.5
893	-95445.3
894	59792.1333333333
895	72371.3333333333
896	171280.8
897	-125731.7
898	-46220.8333333333
899	-28030.3666666667
900	36014.4
901	-56717.9
902	71443.7333333333
903	159708.033333333
904	87299.4666666667
905	112690.4
906	206634.433333333
907	118098.233333333
908	29294.1333333333
909	84790.7
910	-84684.2333333333
911	-109539.7
912	87626.7
913	-53287.3333333333
914	-100784
915	69867.6
916	151242.3
917	95224.0333333333
918	15446.5
919	8493.70000000001
920	-156370.4
921	7522.53333333333
922	30176.9
923	98673.2333333333
924	308301.866666667
925	4921.06666666668
926	-91208.1
927	-73171.8666666667
928	-19380.5
929	-42298.1333333333
930	43646
931	19297.8999999999
932	90921.5
933	-47349.7
934	1590.83333333331
935	698.800000000003
936	68531.2333333333
937	1786
938	-104744.9
939	22901.4666666667
940	31892.2333333333
941	43864
942	9889.59999999998
943	-53306.1
944	-59931.1
945	-71905.6
946	13194.2333333333
947	-6951.59999999999
948	148835.866666667
949	211546.533333333
950	-28758.9333333333
951	40475.8666666667
952	1483.6
953	-26274.6666666667
954	-32437.7666666667
955	112086.5
956	96175.0666666667
957	-16214.4
958	74458.5666666667
959	9190.83333333333
960	54265.4333333333
961	94601.5
962	101388.133333333
963	-107822.9
964	-22947.2333333333
965	-60430
966	-541810.866666667
967	-103255.3
968	89889.8333333333
969	27064
970	42173.9
971	14533.9
972	110702.4
973	-2787.73333333334
974	59440.3666666667
975	6328.76666666666
976	56390.3
977	2721.83333333334
978	45831.5
979	-46477.5
980	65090.9666666667
981	21187.5
982	89653.1
983	31260.7
984	-15512
985	62384
986	-15686.9
987	35820.7
988	108512.366666667
989	80528
990	96623.4666666667
991	7690.36666666666
992	472813.9
993	-26174.6666666667
994	249103.166666667
995	169982.033333333
996	141959.5
997	-7758.36666666667
998	107008.1
999	182754.666666667
1000	-95554
