# Supplementary material for: Chromosome Copy Number Variation and Control in the Ciliate Chilodonella uncinata
Source: PLoS One. 2013 Feb 20;8(2):e56413. doi: 10.1371/journal.pone.0056413 (PMC3577910; doi:10.1371/journal.pone.0056413)
Supplement: Dataset S1 — Chromosome copy numbers from the experimental and simulated cell lines of Dataset of Chilodonella uncinata . dataset.zip is a compressed file. exp_data.csv contains the experimental data derived from qPCR analyses (Cell.line = original cell line; Time = time point of the DNA extraction; DNA.extract = DNA extract replicate; Gene = macronuclear chromosome; CNPC = copy number of the macronuclear chromosome per cell). The remainder of the CSV files are from the simulations. Each CSV file contains data on 1000 simulations where the change in variance from initial to final for each simulation is stored under column ‘x’. See _readme.txt in the compressed file dataset.zip for documentation of the file names. (ZIP) [file pone.0056413.s002.zip › dataset_S1/P1_omega0.28.csv]

	x
1	7335.23333333331
2	-1252.1
3	359620.133333333
4	-60774.6666666667
5	-111042.4
6	5232.30000000002
7	103429.066666667
8	60880.6333333333
9	-90299.1666666667
10	37531.9
11	-20580.5666666667
12	203212.533333333
13	-25686.5
14	-86260.3
15	32881.3
16	-74885.2
17	-32164.3
18	172067.5
19	-158050.266666667
20	31297.6
21	45046.9
22	413641.6
23	112477.333333333
24	9967.5
25	80307.6
26	54656.2333333333
27	74015.5
28	-53051.6
29	-42809.8666666667
30	5356.53333333333
31	-157152.8
32	84368.4
33	186607.6
34	-97125.9666666667
35	-62492.5
36	140067.9
37	35807.5666666667
38	79852.3
39	112832.4
40	72273.8666666667
41	155793.2
42	7398.7
43	23801.7
44	174567.866666667
45	-68442
46	-39945.1
47	-73396.3
48	-16232.8
49	-436.100000000006
50	152049.9
51	111575.3
52	10946.7
53	250588.4
54	-26527.9
55	-17919.5
56	57413.2333333333
57	7921.43333333335
58	-10847.7333333333
59	5716
60	100346.266666667
61	-46709.6
62	80898.8
63	47582.4333333333
64	59441.6333333334
65	194112
66	22430
67	37029.5666666667
68	20419.7333333333
69	26102.9
70	184458.8
71	34450.4
72	82097.4333333333
73	-31806.5333333333
74	64383.6
75	-130390.5
76	-41989.7666666667
77	23079.3
78	147175.433333333
79	-7999.5
80	-94538.3666666667
81	37460
82	-29296.5
83	93189.3666666667
84	32789.2
85	82025.6
86	216809.6
87	98455.9
88	133507.2
89	176178
90	61136.4
91	126807.733333333
92	-91466.8
93	207597.9
94	-49279.6
95	-53134.9
96	60662.3
97	432676
98	48905.9666666667
99	93718.3
100	-48421.1
101	142113.2
102	44103.4333333333
103	-11280
104	43650.2666666667
105	4241.86666666664
106	19127.3333333333
107	-3249.60000000001
108	73197.9
109	8341.73333333333
110	219996.366666667
111	-36597.1666666667
112	-6046.79999999999
113	315863.966666667
114	28632.7666666667
115	-12821.1
116	-59763.2
117	68145.2
118	89921.2
119	85862.8
120	145342.033333333
121	98582.4
122	152131.5
123	80291.0666666667
124	84687.2
125	40335.6
126	44705.6
127	-84796.9
128	129695.833333333
129	10134
130	-72260.3
131	-56450
132	-27063.6
133	44105.3333333333
134	-6529.89999999999
135	133655.5
136	255032.633333333
137	-87531.7
138	-1406.16666666666
139	189596.3
140	53815.5666666667
141	12947.7666666667
142	10143.2
143	216562.8
144	-67326.1666666667
145	98550.2666666667
146	-11393.7
147	189775.7
148	59858.5333333334
149	56897.4666666667
150	-8866.26666666666
151	72603.6
152	26558.1
153	-64036.9333333333
154	139789.2
155	-40576.8
156	30291.2
157	-9043.73333333333
158	22627.9666666667
159	218125.6
160	48985.7
161	7974
162	1730.39999999999
163	13262.5333333333
164	-49513.8666666667
165	144996.4
166	-136997.466666667
167	188789.466666667
168	212980.4
169	-4609.70000000001
170	12038.6666666667
171	3389.3
172	-3447.46666666666
173	64012.1
174	-262188.3
175	-7332.1
176	-45589.3666666666
177	476.533333333355
178	-16507.8666666667
179	139895.466666667
180	104801.633333333
181	59551.4666666667
182	148627.733333333
183	152250.1
184	95771.1
185	59405.6333333334
186	-84909.4666666667
187	-76272.1
188	89961.8333333334
189	109213.066666667
190	85571.3
191	-811.866666666669
192	6438.29999999999
193	-72542.8
194	5746.5
195	22889.5666666667
196	55922.8
197	2279.60000000003
198	55662.8
199	-32047.4666666667
200	144738
201	-16708.9
202	30302.1333333333
203	135489.3
204	67798.2666666667
205	1675.46666666667
206	-47572.4
207	21334.9333333333
208	22541.7
209	59611.7
210	232295.866666667
211	130287.333333333
212	276241.2
213	-71338.9333333333
214	197451.333333333
215	79180
216	-15801.7333333333
217	90329.4666666667
218	27589.8333333333
219	-81099.6
220	4034.39999999999
221	170241.466666667
222	54147.7333333333
223	139795.433333333
224	35931.7
225	61668.9666666667
226	259964.9
227	-90609.2
228	221773.866666667
229	262556.633333333
230	-65756.9
231	62710.6333333333
232	-21168
233	31264
234	-26126.8333333334
235	52134.5333333334
236	-19880.9
237	-40814.5
238	200531.833333333
239	62644.7
240	4061.06666666667
241	55155.9666666667
242	-3457.96666666666
243	58378.9
244	67777.3666666667
245	-87908.9666666666
246	-8943.69999999998
247	-69541.2
248	45163.5
249	6799.73333333334
250	167740.4
251	32690.4
252	25719.5
253	-124392.8
254	44830.1
255	-817.866666666669
256	54004.5333333333
257	62478.7
258	35115.6
259	17535.2000000001
260	2442.03333333333
261	131861.033333333
262	-54769.4333333333
263	-8750.8
264	251208.033333333
265	50874.4333333333
266	83277.5
267	-55864.1666666667
268	-141031.9
269	-70754.3
270	-6562.5
271	-8586.10000000001
272	-40336.1
273	142112.533333333
274	-22158.6666666667
275	73337.6
276	45218.8
277	16803.8666666667
278	-105659.633333333
279	108456.366666667
280	213817.233333333
281	14900.5666666667
282	302988.7
283	170716.533333333
284	131990.933333333
285	-39112.5
286	154298.233333333
287	-109189.6
288	59716.9333333333
289	64958.9
290	-45321.6
291	-20500.3
292	91430
293	-13233.6
294	41188.2666666667
295	57543.6333333333
296	30734.4
297	193878.966666667
298	-48488
299	5392.26666666666
300	-204197.2
301	-40012.5666666667
302	111096.8
303	-24216.1
304	-43947.4666666667
305	45214.9666666667
306	164430.933333333
307	-9411.60000000001
308	189172.566666667
309	-240291.1
310	-42611.6
311	-19279.3333333333
312	-4060.66666666666
313	7097.59999999998
314	73019.8666666667
315	115244.7
316	77462.9333333333
317	268760
318	30922.7
319	-36467.9
320	92802.1
321	52658.2666666667
322	104248.533333333
323	-16537.9666666667
324	-34914
325	-30546.4333333333
326	-71671.5
327	169022.8
328	-88192
329	-147083.3
330	88600
331	75259.6333333333
332	192035.7
333	209941.333333333
334	128762.933333333
335	136274.666666667
336	479810.4
337	-116055.6
338	-67940
339	43416.7666666667
340	332472.8
341	22130.4
342	29954.7
343	17672.8333333333
344	-5918.63333333333
345	5355.2
346	40061.3666666667
347	-50239.5
348	83259.4666666667
349	243810.8
350	558645.2
351	48901.3
352	-130129.566666667
353	-28701.5666666667
354	-55130.2666666667
355	8460.43333333333
356	-21527.8666666667
357	89992.1
358	25624.4
359	424840.933333333
360	105853.9
361	35033.3
362	26354
363	-271926.9
364	434522.266666667
365	-47938.3
366	-61392
367	-7295.03333333333
368	57973.5666666667
369	-118235.2
370	-152574.9
371	81371.0666666667
372	31226
373	119945.2
374	116304.7
375	27574.9333333333
376	-69054.5333333333
377	334039.7
378	217271.833333333
379	-61639.9666666667
380	-48297.6
381	998.5
382	182741.6
383	18451.8666666666
384	-5947.70000000001
385	-136371.3
386	46000.0333333333
387	-74510.7
388	-37938.4
389	-21690.9666666667
390	199068.533333333
391	37910.7666666667
392	-2869.73333333334
393	45150.7
394	18143.9666666667
395	19560.8
396	11484.2666666667
397	10316.6666666667
398	-27414.4
399	-19044.4
400	194254.933333333
401	19593.5
402	49419.4333333333
403	114278
404	73723.8666666667
405	61381.8666666667
406	6194.53333333333
407	-56025.1
408	-14477.3
409	112470.8
410	-120201.966666667
411	163887.2
412	12940.9666666667
413	32557.7
414	-45042.4333333333
415	111896.5
416	17247.5
417	9198.26666666666
418	72804.6666666667
419	-117724.233333333
420	-107159.466666667
421	79103.2
422	-20637.7
423	-723700.366666667
424	141672.9
425	-70578.4333333333
426	-54910.7666666667
427	-72902.5
428	-12843.3666666667
429	-15844.1
430	91004.9666666667
431	108616.766666667
432	-25614
433	16289.9666666667
434	-67260.0333333333
435	173698.3
436	-99271.4333333333
437	-84195.1666666667
438	43488
439	260824.8
440	2787.76666666666
441	-32165.3333333333
442	45585.4666666667
443	2869.70000000001
444	20568.2666666667
445	-33906.5333333334
446	107901.766666667
447	46070.4
448	8456.66666666663
449	270955.3
450	17472
451	111328.566666667
452	33915.2
453	13788.2666666667
454	263424.3
455	35409.7666666667
456	223066.766666667
457	28981.1666666667
458	20479.0333333334
459	10022.5
460	-35904.1333333333
461	-29281.3333333333
462	-115828
463	46937.6
464	40914.6333333333
465	74521.2
466	210592
467	-8209.5
468	56956.5333333333
469	-310075.366666667
470	22256
471	259654.9
472	162728.833333333
473	74616.1
474	171484
475	-79498.6666666667
476	39635.2
477	66261.1
478	65963.7
479	50340.5
480	-45682
481	-55178.6333333333
482	-24755.9666666667
483	60999.7666666667
484	-8088.70000000001
485	22482.4333333333
486	243875.866666667
487	24626.8
488	-10584.6333333333
489	-13724.6666666667
490	-44348
491	-59876.3
492	-76936.9
493	-35034.1666666667
494	-31705.6
495	118139.2
496	163734.3
497	-19532.1
498	19462.2666666667
499	-55944.7666666667
500	125375.333333333
501	-100696.566666667
502	54575.2
503	253116.8
504	236944
505	64938.1
506	39574.4
507	-25993.3333333333
508	36976.7
509	-116836.133333333
510	-68269.3
511	187410
512	441333.7
513	-22500.4
514	3563.06666666667
515	-26481.3666666667
516	907.300000000017
517	223765.1
518	33130.6666666667
519	110378.666666667
520	-30262.1333333333
521	-77859.7
522	184129.3
523	25891.4666666667
524	79641.7
525	-85196.5333333334
526	-105600
527	32236.1333333333
528	210403.5
529	-22412.8
530	28950.3
531	72650.7
532	178195.5
533	55615.6
534	-24712
535	17587.9
536	70754.9
537	52442.1333333333
538	254962.8
539	-44044
540	226950.8
541	206740.8
542	-44388.5333333333
543	232814.4
544	42051.0666666667
545	44588
546	-6570.03333333333
547	-16934.8
548	28559.6
549	45993.7666666667
550	-32145.9
551	79237.5
552	-24355.6
553	38061.7666666667
554	7128.39999999999
555	-38052.7666666667
556	-74050.9333333333
557	57441.6
558	159231.733333333
559	3918
560	131361.833333333
561	78643.4666666667
562	138864.5
563	-46037.6333333333
564	40341.7666666667
565	31138.5
566	449206.166666667
567	-94236.8
568	25815.2
569	7360.63333333333
570	74982.8
571	72348
572	25727.6
573	8159.70000000007
574	78070.2666666667
575	557239.3
576	14071.6
577	85244.6666666666
578	124984.5
579	-92600.1
580	107263.7
581	-129048.166666667
582	-44835.9
583	-48680.4
584	77466.5
585	48047.1
586	-38951.2333333333
587	10145.9
588	-245581.633333333
589	132160
590	82773.9666666667
591	35424.1666666667
592	87372.9
593	87876.7
594	45766.6333333333
595	229418
596	20800.9666666666
597	-48941.6
598	39456.6666666667
599	14883.1666666667
600	-30458.2666666667
601	96588.6333333333
602	21438.4333333333
603	186526.3
604	-12632.8
605	51868.6333333333
606	42028.8333333333
607	-104063.033333333
608	-31313.4333333333
609	141413.333333333
610	39594.6666666667
611	-37466.7666666667
612	373490.1
613	-67250.4
614	64113.1
615	24698.5666666667
616	-41308
617	25825.4333333333
618	62042.8333333334
619	72612.4333333333
620	65288.7
621	9314.39999999999
622	112473.7
623	3100.03333333334
624	-137495.733333333
625	96250.1
626	24322.9333333333
627	-95080.5666666667
628	76248.5666666667
629	-32675.7333333333
630	-55883.1
631	51238.4
632	-21422
633	65166.1333333334
634	187970.4
635	242285.7
636	96459.5666666667
637	112825.9
638	-28600.5333333333
639	20561.3
640	122296.9
641	-121196.833333333
642	58711.7
643	-124027.966666667
644	-14490.1
645	73082.4
646	241689.333333333
647	-57452
648	48658.8
649	-49842.9666666667
650	9469.90000000001
651	78272.3
652	247002.033333333
653	86705.6
654	73998.5
655	2225.06666666668
656	1074.89999999997
657	86910.4
658	76071.7
659	38439.2
660	-74036.8333333333
661	66734.1333333333
662	-76425.0333333333
663	-25897.6
664	-10320.5333333333
665	110178.7
666	237212.5
667	170691.1
668	57475.3333333333
669	37744.9
670	23313.2333333333
671	-64040.8
672	16250.4
673	132745.2
674	-40842.6666666666
675	322388.033333333
676	149846.533333333
677	-24191.7
678	45819.4333333333
679	234917.3
680	29685.3
681	32754.4333333333
682	-22979.7666666667
683	98327.9666666667
684	36639.1
685	27139.7333333333
686	46307.3
687	18876.4333333333
688	-42640.2666666667
689	-20334.1333333333
690	204765.7
691	251112.3
692	214117.2
693	-13326.5333333333
694	31265.8333333334
695	-6842.66666666666
696	188562.166666667
697	22264.6333333334
698	120425.366666667
699	102712.8
700	43397.4666666667
701	80122.5
702	40879.6
703	82000.6333333333
704	-75430
705	-31709.5666666667
706	40895.7
707	25391.6
708	-13783.4666666667
709	-66784.5
710	-60161.3666666667
711	88590.5333333333
712	79686.4333333333
713	39566.4
714	108494.966666667
715	-28881.6
716	-142414.166666667
717	445413.466666667
718	9520.40000000002
719	-58195.2
720	15286.4
721	201698.366666667
722	-231047.9
723	-74281.7333333333
724	32246.6333333333
725	-108835.733333333
726	142456.033333333
727	-31036.5
728	11020
729	53508.8
730	52437.8333333333
731	-27973.7
732	20616.9666666667
733	115489.566666667
734	64769.2333333333
735	1188.16666666667
736	30097.1
737	168692.3
738	-61572
739	-17637.4666666667
740	-99588.4333333333
741	-31984.7
742	88649.9
743	53284.4
744	63875.1
745	172550.1
746	125317.466666667
747	-81154.6333333334
748	-45060.7666666667
749	61173.9
750	36332.9666666667
751	-73298.2666666667
752	-61320.6333333333
753	138253.166666667
754	228857.833333333
755	35808
756	200190
757	69318.8
758	42508.7
759	130309.6
760	70802.3
761	27587.7333333333
762	94339.1666666667
763	43745.0666666667
764	-62637.5666666667
765	47150.6666666667
766	-25114.5
767	128182.9
768	-11250.5
769	41672.1333333333
770	-213744.133333333
771	-3845.86666666667
772	186826.7
773	118881.333333333
774	-14846.1
775	129276.833333333
776	83932.6333333334
777	243154.366666667
778	73482
779	61733.4666666667
780	-12083.3666666667
781	70938.7
782	74064.3
783	-53569.3333333333
784	72224.9
785	-30101.6
786	25840.4
787	150424.366666667
788	193818.566666667
789	88105.1
790	-5415.2
791	115835.6
792	2198.09999999998
793	32102.8
794	26302.8333333333
795	231395.433333333
796	-72037.8666666666
797	281064.233333333
798	79016.2333333333
799	62494.2333333333
800	-5846.5
801	-139380.8
802	211053.6
803	-168416.3
804	16067.0666666667
805	22039.3
806	-6237.5
807	34447.6
808	91341.3
809	-18631.5
810	22510.8
811	61412.1
812	-406608.5
813	207096.233333333
814	-20633.7666666667
815	89727.6
816	39515.1
817	-226692.7
818	43820.2666666667
819	-28136.4
820	54327.6
821	-90528.3
822	146876.3
823	140598.766666667
824	127336.666666667
825	42160.7
826	-37662.4
827	142384.833333333
828	166775.7
829	5440.96666666662
830	-12314.1333333333
831	-12233.9
832	-101114.766666667
833	83058.6333333333
834	-66595.0666666667
835	-59430
836	-27217.0666666667
837	-73987.2
838	24030.4
839	-120900.8
840	58197.3333333333
841	152080.4
842	2485.59999999999
843	42642.4
844	29051.1666666667
845	239355.6
846	-10412
847	59448.9
848	314527.3
849	26727.4666666667
850	95555.5
851	160422.966666667
852	-42076
853	138503.6
854	-143238.666666667
855	156808.133333333
856	34390.1333333333
857	11939.3
858	27347.0666666667
859	48378.5
860	140505.9
861	174261.1
862	67788.9
863	-4098.3
864	62261.2
865	62693.7666666667
866	145857.333333333
867	-72194.5333333333
868	-30573.9
869	-105129.6
870	-51283.0666666667
871	81684.4
872	1718.53333333338
873	4183.70000000001
874	117091.3
875	43927.7333333333
876	6013.10000000001
877	188411.366666667
878	-49684.4
879	28206.3
880	42035.5
881	-79606.7
882	153113.066666667
883	-24335.3333333333
884	181954.8
885	293030
886	86699.6
887	126594
888	-14822
889	10485.1666666667
890	69602.7
891	284234.8
892	-1779.19999999995
893	-443529.966666667
894	32879.3
895	48456.1333333333
896	67570.9
897	209431.7
898	25816.9
899	-283246.666666667
900	-49202.8333333333
901	-33219.9
902	185517.866666667
903	-27546.4
904	134526.9
905	100248.133333333
906	91927.5
907	-53352.4
908	-30088.7
909	-23809.5
910	123542.233333333
911	165088.9
912	-29122.8333333333
913	-20687.1
914	74160.4
915	53015.7333333333
916	50944.7666666667
917	126250.8
918	139090.7
919	-129436.1
920	-17423.7
921	-107335.6
922	104101.7
923	-1953.43333333333
924	50485.1666666667
925	15563.2333333333
926	-6815.29999999999
927	-83884.7666666667
928	-15527.9
929	-41592
930	35014.8
931	-82317.4666666667
932	-36027.7333333334
933	15771.6
934	162133.1
935	2140.63333333333
936	8931.29999999999
937	59379.9
938	-7999.5
939	17546.5333333333
940	-1616.53333333333
941	43957.8333333333
942	72084.5
943	65464.0333333333
944	-15923.8666666666
945	-2946.80000000002
946	85693.7333333333
947	-16264.7
948	114594.4
949	-39577.4333333333
950	-36059.0333333333
951	-78636.5
952	-11202.1
953	-163370.766666667
954	-63786.7666666666
955	-139801.3
956	74640.3666666667
957	-53186.4
958	34113.5666666667
959	31277.9
960	-20084.4
961	55762.4
962	77867.3333333333
963	-54649.6
964	-120563.633333333
965	18290.5
966	-13115.6333333334
967	53486.5666666667
968	147311.066666667
969	139396.1
970	74316.8
971	91256.5666666667
972	-6083.1
973	162979.5
974	69064.6666666667
975	-22625.1666666667
976	43444.7666666667
977	9698.36666666667
978	-177047.366666667
979	52360.2333333333
980	54457.7
981	-151904
982	156963.2
983	8622.4
984	87779.2
985	162427.9
986	160063.3
987	-84360.7
988	180749.2
989	154033.633333333
990	17871.0333333333
991	-24440
992	-3159.60000000001
993	28968
994	332800.9
995	68443.6
996	88640.1333333334
997	17846.9333333333
998	51182.1333333334
999	16764.1333333333
1000	-12746.0333333333
