# Supplementary material for: Chromosome Copy Number Variation and Control in the Ciliate Chilodonella uncinata
Source: PLoS One. 2013 Feb 20;8(2):e56413. doi: 10.1371/journal.pone.0056413 (PMC3577910; doi:10.1371/journal.pone.0056413)
Supplement: Dataset S1 — Chromosome copy numbers from the experimental and simulated cell lines of Dataset of Chilodonella uncinata . dataset.zip is a compressed file. exp_data.csv contains the experimental data derived from qPCR analyses (Cell.line = original cell line; Time = time point of the DNA extraction; DNA.extract = DNA extract replicate; Gene = macronuclear chromosome; CNPC = copy number of the macronuclear chromosome per cell). The remainder of the CSV files are from the simulations. Each CSV file contains data on 1000 simulations where the change in variance from initial to final for each simulation is stored under column ‘x’. See _readme.txt in the compressed file dataset.zip for documentation of the file names. (ZIP) [file pone.0056413.s002.zip › dataset_S1/P1_omega0.3.csv]

	x
1	-53405.8666666667
2	31399.5
3	368516.966666667
4	42582
5	-20847.6333333333
6	36797.2
7	310682.933333333
8	-21360.2666666667
9	-1341.63333333333
10	-75993.4666666667
11	77493.7666666667
12	220854.766666667
13	31541.2
14	98858.2666666667
15	-27860.8
16	-100980.933333333
17	232470.4
18	123122.9
19	38485.8333333333
20	28171.3333333334
21	108090.7
22	2490
23	68602.7
24	87625.2333333333
25	-211799.7
26	67865.4333333333
27	-85978.9666666666
28	15870.4
29	13834.2666666667
30	86924.5
31	43889.3
32	50886.4
33	33371.3333333333
34	45977.5666666667
35	57193.5
36	-24283.2
37	36975.7
38	57652.8
39	-27549.7666666667
40	117053.866666667
41	-9321.2
42	49217.3
43	47234.5
44	6147.73333333334
45	71873.3
46	47743.7
47	-27704.8
48	-14724.8
49	21185.9
50	13899.6
51	101459.966666667
52	-72762
53	-40518.5666666667
54	284191.1
55	-66857.9
56	125206
57	39304.5333333333
58	5768.63333333342
59	35286
60	32602.5333333333
61	43246.2333333333
62	-95415.4666666666
63	-59485.6
64	313098.233333333
65	-24059.6
66	79882
67	31661.8333333333
68	62241.8333333333
69	-368280.366666667
70	-125901.066666667
71	98336
72	39521.9
73	-14185.9
74	176422.1
75	-76938.1333333333
76	9792.53333333333
77	76305.2
78	-6312.56666666667
79	88639.8666666666
80	-99133.6
81	-116304.233333333
82	-59958
83	142778.9
84	284862.566666667
85	69357.8333333333
86	424757.1
87	52464.4
88	-75044
89	51383.1
90	70146.8
91	-86808.4
92	-225883.666666667
93	27897.9
94	178488.566666667
95	70191.1
96	133518
97	-74523.7666666667
98	-42297.3
99	14175.1
100	106025.6
101	93227.8666666667
102	-161230.9
103	-19969.7333333333
104	-50824.6666666667
105	-87132.8
106	-8484.70000000001
107	11154.5333333333
108	129980.9
109	-3715.10000000001
110	302540.7
111	-78428.5
112	-354830.4
113	-6300.53333333333
114	31808.1333333333
115	70810.1333333333
116	76320.5
117	-118838.566666667
118	109959.2
119	16899.2
120	-39316.7
121	8416.7
122	-107513.2
123	247483.066666667
124	71783.6
125	46277.5666666667
126	-14106.5666666667
127	158313.3
128	-4268.40000000002
129	59161.6
130	43884.3666666667
131	247279.733333333
132	102724.833333333
133	-2398.23333333334
134	250363.9
135	21780.6333333333
136	25988.9
137	10937.2
138	-116938.5
139	-156742.3
140	144718.766666667
141	71571.3333333333
142	33857.6
143	164181.2
144	-6863.36666666666
145	77446.6666666667
146	44349.7333333333
147	48253.7333333333
148	15724.8333333333
149	97959.2
150	90468.4999999999
151	12396.3666666667
152	7527.63333333334
153	16927.4666666666
154	60905.9333333333
155	-37516.4
156	-59106.2666666667
157	144769.9
158	-40558.4
159	15255.7333333333
160	61153.3
161	106372.033333333
162	-67391.9
163	-89731.3
164	180978.3
165	119063.6
166	114031.5
167	82745.0666666667
168	213418.266666667
169	-480218.166666667
170	-118826
171	124135.633333333
172	7120.26666666666
173	46358.8
174	85210.1333333333
175	4217.29999999999
176	38959.3
177	-32475.2
178	70512.8
179	158976.366666667
180	-57363.5
181	-42655.2
182	78066
183	-26282.1333333333
184	27907.9
185	-67998.4
186	25169.9666666667
187	-44583.6
188	-15155.7666666666
189	91158.6666666667
190	23086.5333333333
191	133511.733333333
192	-30924.1
193	207428.933333333
194	263932.1
195	-80523.3333333333
196	123542.9
197	38741.3333333333
198	-33220.8
199	-150562.5
200	-8140.93333333333
201	82857.9666666667
202	-18643.8666666667
203	65422.4
204	165070.1
205	44651.2
206	23196
207	23328.4
208	-30758.5
209	-42372.5666666668
210	-82981.7333333333
211	1689.33333333333
212	12096
213	16524.5
214	44028.0333333333
215	-8702.4
216	15795.2
217	-3460.76666666666
218	183853.233333333
219	634524.8
220	-71481.9
221	-129773.066666667
222	36857.0666666667
223	435713.9
224	72326.6333333333
225	110902.933333333
226	-56253.9
227	59339.7
228	-64795.9666666666
229	123624.5
230	107878.1
231	128198.966666667
232	-147038
233	-53321.7
234	-678.766666666663
235	-92925.7666666667
236	20500.2333333333
237	100460.966666667
238	-128707.466666667
239	146460.9
240	-48205.6
241	71948.3666666667
242	44716.8333333333
243	-46713.6
244	-27247.6
245	89166.6666666667
246	-154205.5
247	156736.633333333
248	10071.7
249	-29516.3
250	102645.866666667
251	87559.2
252	76139.2
253	-54547.7666666667
254	-15738.5
255	164905.2
256	128190.8
257	155011.6
258	-170291.2
259	155323.066666667
260	-69638.2666666666
261	1664.13333333333
262	285531.6
263	31314
264	-2497.5
265	30033.7
266	63153.8666666666
267	-62895.3
268	8966
269	86389.0666666667
270	68657.0333333333
271	-77203.4666666666
272	58990
273	119742.766666667
274	-27620.3
275	-92965.0333333333
276	-30467.9
277	-50648
278	40033.8666666667
279	-16668.3666666667
280	11648
281	170921.7
282	17715.7
283	8152.66666666666
284	34035.0666666667
285	-86204.6333333333
286	-30670.5666666667
287	-59002.4
288	58544.7
289	-58305.3
290	52589.9666666667
291	-13998.2666666667
292	3677.70000000001
293	-9802.83333333334
294	-128488.833333333
295	-9173.89999999999
296	1474.53333333333
297	49274.8
298	74416
299	161765.2
300	-61981.7333333333
301	37969.1
302	-74408.9
303	23214.2666666667
304	11640.9333333333
305	274914.633333333
306	50278.4
307	76401.3
308	93221.2
309	-110657.733333333
310	262874.5
311	68740.0333333333
312	-37015.7666666667
313	166470.533333333
314	40279.5
315	250542.1
316	-74242.8333333333
317	-40675.1666666667
318	54208.9
319	152247.166666667
320	-37382.2333333333
321	-99824.4
322	7667.29999999999
323	111224.966666667
324	3119.56666666671
325	266020.533333333
326	-90678.9
327	41105.3
328	71364.4
329	-118194.766666667
330	79878.7
331	-407029.066666667
332	20919.6333333333
333	98797.2
334	1360.43333333335
335	-119746.466666667
336	790.966666666616
337	49626.7
338	47288.7
339	73726.7
340	272841.9
341	75508.1333333333
342	-25618.9
343	133773.5
344	7064.26666666666
345	-37716.9
346	34763.7333333333
347	33967.4333333333
348	70124.4
349	-10045.5666666667
350	131533.6
351	78946.0000000001
352	122262.833333333
353	165785.466666667
354	50341.4666666667
355	66326.1
356	44778.8
357	24342.8
358	71656.2666666667
359	311984.8
360	48152.7666666667
361	126369.033333333
362	139752
363	-107172.4
364	149971.2
365	40573.1
366	47775.2
367	37232.1
368	132970.3
369	8758.83333333331
370	214785.6
371	-20831.7333333333
372	85704.3
373	8221.03333333334
374	34058.4
375	-75631.0666666667
376	-141789.3
377	238470.933333333
378	43180
379	9049.36666666667
380	43480.2666666667
381	60118.6666666667
382	19708.4333333333
383	260090.5
384	-12303.1000000001
385	-670687.233333333
386	84814
387	17034.3
388	103191.866666667
389	460939.9
390	-1209.86666666667
391	73124.5666666667
392	125769.966666667
393	-13431.1
394	328459.166666667
395	-238493.1
396	-25433.2
397	173686.666666667
398	-146512.133333333
399	9680.76666666667
400	25404.1666666667
401	187992.8
402	26777.5
403	133262.8
404	108803.6
405	81162.9333333333
406	146614.8
407	61474.1
408	299041.6
409	377803.6
410	64807.6
411	27424.5666666667
412	-46942.8
413	-82937.1666666666
414	185615.6
415	43052.8
416	-82812.5333333333
417	89869.7
418	-63191.3666666667
419	3941.90000000002
420	9162.66666666663
421	6080.93333333333
422	477370.833333333
423	68991.5666666667
424	152174.3
425	3175.20000000001
426	38202.8
427	197011.066666667
428	-1988.26666666666
429	-29251.6
430	46858.1333333333
431	-24202.5333333333
432	-60711.2
433	-56900.3666666667
434	-92909.7
435	-37604
436	-32688.3
437	203655.2
438	-28375.2
439	14217.7666666667
440	-127083.566666667
441	73916.9333333333
442	209806.8
443	325856.4
444	251470.7
445	90555.4666666667
446	253535.966666667
447	-8692.1
448	171980.3
449	60948.5
450	173127.833333333
451	-19389.1
452	16206.7
453	64310.3
454	55360.2333333333
455	196770
456	211286.8
457	-17278.1333333333
458	85392.8
459	80497.6
460	21948.4333333333
461	61224.1333333334
462	-152134.666666667
463	2044.53333333335
464	-8856
465	176217.966666667
466	55874.4
467	-38572.3666666667
468	40208.9
469	-78438.5666666667
470	15723.3
471	36147.3
472	89754.7
473	-13934.1
474	13680.6666666666
475	-56544
476	95655.1
477	266961.6
478	-19157.8666666667
479	201139.833333333
480	238334.433333333
481	-138586.1
482	86203.2
483	19249.3
484	-30042
485	-124164.4
486	50873.9
487	-33832.3
488	-85823.6
489	-21312.5333333333
490	62997.3333333333
491	97876.5
492	-25678.3
493	103179.5
494	-74307.1
495	-849.03333333334
496	195730.133333333
497	-20974.2666666667
498	-16052.1666666667
499	70600.8
500	48975.5666666667
501	57074.5333333334
502	129505.6
503	-94619.4666666666
504	92137.2333333333
505	151704.4
506	-150145.9
507	110984.8
508	94202.8
509	-41832.9333333333
510	137875.1
511	77574.7666666667
512	-265091.166666667
513	38823.6
514	158857.6
515	69005.6
516	14868.1
517	-157420.133333333
518	130078.533333333
519	-100532.033333333
520	95045.8666666667
521	115734.5
522	106090.8
523	70874.5333333333
524	-48062.5333333333
525	55054.5333333334
526	-7169.70000000001
527	43034.6666666667
528	46122.3
529	428574.5
530	-3553.06666666667
531	-61586.1666666667
532	259349.766666667
533	-29498.7
534	87423.6
535	8680.7
536	11004.3
537	-54669.3
538	480037.866666667
539	74912.1666666667
540	5819.10000000001
541	59485.6
542	-144111.7
543	-137414.3
544	12463.6333333333
545	79451.0666666667
546	95048.4
547	-5963.03333333333
548	122694.766666667
549	13341.2
550	75896
551	31783.2
552	157322
553	3416.93333333333
554	-488
555	124415.166666667
556	-47278.6666666667
557	-34730.8
558	-114482.666666667
559	18686
560	-48526.5
561	-7024.29999999999
562	38254.5
563	70424.8
564	20909.5666666667
565	-113908.4
566	-41163.3666666667
567	151440.4
568	20134.9
569	26682.8
570	97324.6666666667
571	309192.3
572	78794.1
573	-6707.60000000001
574	39963.6
575	21367.3333333333
576	81206.1
577	206929.166666667
578	-5458.69999999998
579	10793.4333333333
580	127774.7
581	26625.6
582	117138.4
583	80952.7666666667
584	160691.5
585	-98965.7666666667
586	162209.2
587	36739.4333333333
588	78938.4333333333
589	69034.2666666667
590	35619.3
591	52371.2
592	54421.7333333333
593	-11995.7333333333
594	22233.4333333333
595	125570.1
596	33040
597	32409.6
598	127342
599	359119.6
600	-29122.9
601	-3540.36666666667
602	280242.8
603	-96415.0666666667
604	61177.3666666667
605	94412.7666666667
606	-49458
607	157085.9
608	138557.6
609	37620.4
610	-107259.966666667
611	-23385.6
612	98754.1333333333
613	31040.9333333333
614	-55957.0333333333
615	89356
616	92140.8
617	7914.16666666667
618	30991.3666666667
619	43700.4
620	73466.5
621	-66714.1
622	-19277.9666666667
623	93002.1666666666
624	173356.433333333
625	56159.6
626	91864.5
627	53749.5
628	-111557.2
629	373978.7
630	33208
631	169869.6
632	-68809.3
633	-8349.36666666665
634	11770.5333333333
635	7611.86666666667
636	40284.9
637	-15956.0333333333
638	127725.466666667
639	38775.0333333333
640	-14885.1
641	-25381.2
642	81901.6
643	55009.3
644	13352.1666666667
645	-46291.4333333333
646	-152959.466666667
647	196511.2
648	-6957.06666666665
649	-84525.4333333333
650	192124.166666667
651	56564.4
652	-235859.166666667
653	30801.0333333333
654	77168.5666666667
655	-416836.366666667
656	30604.7
657	-126737.766666667
658	64003.2
659	100723.9
660	203556.766666667
661	357426.833333333
662	233609.033333333
663	111328.3
664	290934
665	-7935.29999999999
666	134393.333333333
667	155729.3
668	-40281.6
669	151030.133333333
670	56471.6
671	95248.6666666666
672	241091.6
673	-266829.7
674	90680.6666666667
675	-98346.8
676	18607.7333333333
677	-69662.9
678	91477.6
679	-25511.7666666667
680	240108
681	-142095.6
682	7552.80000000002
683	63065.8666666667
684	-71561.5
685	-81802
686	144650
687	5857.5
688	63375.5666666667
689	21620.5
690	26896.3666666666
691	4282.66666666666
692	-85391.7333333333
693	373401.166666667
694	15737.3
695	79181.7333333333
696	-123882
697	215297.033333333
698	77064.1
699	68364.5333333334
700	-72962.2666666667
701	-66377.1
702	-20813.1
703	-60732.5333333334
704	223878.166666667
705	56255.3
706	21278.5
707	-116726.4
708	75383.6
709	105812.3
710	72144.6666666667
711	-756.233333333323
712	-31858.8333333333
713	-20615.2
714	-74440.1
715	2726.83333333331
716	42591.2
717	267103.9
718	55592.8
719	-13254
720	-137657.2
721	-133396.1
722	14880.9333333333
723	-58735.4666666667
724	63566.4
725	129079.7
726	58986
727	-48994
728	31369.7
729	123473.466666667
730	-38874
731	-6976
732	-3529.10000000001
733	44897.6
734	99359.8333333333
735	-59755.3333333333
736	-20299.1
737	-88987.5
738	-27177.9
739	383923.966666667
740	-22102.1
741	-72439.6
742	128741.6
743	21952.4
744	-21602.9
745	56368.5
746	-15102.3
747	-202197.666666667
748	72874.4333333333
749	92161.3666666667
750	57925.1
751	56808.6333333333
752	41794.9333333333
753	137811.866666667
754	-52766.8
755	81693.5
756	61014.4
757	218251.1
758	-9027.6
759	-7631.60000000003
760	39572.2333333333
761	65591.6333333333
762	50911.6
763	-18104.7666666667
764	53780.8333333333
765	153438.3
766	50417.1
767	98239.0666666667
768	34349.7
769	5947.70000000007
770	-10571.3
771	-17683.2
772	-6716.7
773	79766.1
774	239780.8
775	23282.8
776	-10373.7
777	-166022.9
778	37635.8666666667
779	-47234.8
780	125454.533333333
781	81957.6
782	-48637.4666666667
783	182106
784	118945.766666667
785	56610.3
786	13985.2
787	20796.1666666667
788	30306.8
789	-4540
790	29706.8333333334
791	35103.6
792	53344
793	272668.3
794	71100.9333333333
795	44153.6333333333
796	165409.6
797	135292.933333333
798	30080.8
799	62350.9333333333
800	-85296.7999999999
801	518299.233333333
802	62696
803	68022.9333333333
804	44996.8
805	-12917.6
806	-99172.4333333333
807	-54181.4333333333
808	43928.2333333333
809	46538.9666666667
810	13579.6333333333
811	3850.26666666667
812	53493.3666666667
813	-436454.666666667
814	151016
815	132964
816	77741.5
817	-54976.7
818	45544
819	14055.0666666667
820	-190390.533333333
821	128567.2
822	159534.266666667
823	65754.2666666667
824	44396.4
825	234672.8
826	150174.666666667
827	-15125.3333333333
828	-17281.2
829	962.933333333291
830	-13437.7
831	153539.733333333
832	137022.8
833	92560.4
834	315992.1
835	36496.3666666667
836	4396.39999999999
837	20365.8666666667
838	80928.9
839	30701.6
840	-41081.7
841	26977.0666666667
842	30497.3333333333
843	81918.4
844	57106.8
845	78466.3
846	146474.8
847	-15966
848	-59110.6666666667
849	156476.5
850	159634.833333333
851	226991.7
852	78236.2333333333
853	165903.9
854	12187.9
855	73286.4
856	-6056.79999999999
857	237612.4
858	64735.3666666666
859	33082
860	11672.5
861	-76999.6
862	-71892.1
863	172874.533333333
864	-18535.0333333333
865	-144415.466666667
866	4294.53333333333
867	-119272.8
868	76273.4666666667
869	96977.0666666667
870	108059.2
871	-45297.6
872	42508.8
873	6456.63333333333
874	174472
875	5105.10000000001
876	26815.9666666667
877	80771.6
878	30775.5
879	177070.8
880	-107517.466666667
881	5457.36666666667
882	17090.6666666667
883	-39145.2
884	108755.1
885	54515.6
886	241744
887	137886.4
888	-117312.166666667
889	187862.7
890	-74727.2
891	-8302.80000000002
892	-108351.3
893	-46260.5
894	221589.5
895	36185.5666666667
896	-244228
897	130911.033333333
898	110393.7
899	137201.7
900	98637.3
901	-41419.6333333333
902	189514.766666667
903	-8017.3
904	98738.5666666667
905	-12223.7333333333
906	181470.666666667
907	120644.4
908	213717.333333333
909	79348.4
910	117521.5
911	97337.9
912	-49697.2
913	222150.633333333
914	-50900
915	84199.1666666667
916	18804.4
917	39005.6
918	252357.6
919	-118620.933333333
920	127281.7
921	95713.4666666667
922	22484.4333333333
923	106702.8
924	-4130.39999999999
925	30133.7
926	23668.7
927	-25264.9333333333
928	154540.833333333
929	73925.9
930	13694.4
931	58009.4333333333
932	-38164.1666666667
933	19715.2
934	196990.533333333
935	-214.666666666686
936	210270.933333333
937	41971.0666666667
938	71904.5
939	-32378.8
940	-19513.2
941	169184.4
942	-20368.4333333333
943	51499.9666666667
944	-56155.6333333333
945	117035.733333333
946	38157.2333333333
947	335628.666666667
948	-51007.2
949	69899.9
950	363932.8
951	62331.6
952	59604.9333333333
953	70231.7
954	56472.0333333333
955	-8615.36666666664
956	60792.1666666667
957	876302.7
958	9960.03333333335
959	-33798.9333333333
960	196432.9
961	142583.366666667
962	44160.1666666666
963	-33761.1
964	-61684
965	-7669.60000000001
966	-26976
967	-26948.1
968	-53500.1
969	19366.4
970	-24832.1333333333
971	14544
972	14761.8333333333
973	-36814
974	96614.2666666667
975	127254.3
976	38641.3
977	-72495.6
978	4927.3
979	5022.63333333334
980	20446.0333333333
981	18558.8333333333
982	7062.16666666667
983	276841.6
984	169206.9
985	59948.5666666667
986	182491.333333333
987	-40664.1
988	-73595.9
989	-61653.9666666667
990	-66730.5
991	67727.6
992	32952.1
993	-53484.4
994	72100.6333333333
995	-28092.3666666667
996	46819.9666666667
997	65770.0333333333
998	3109.60000000003
999	519047.3
1000	1266.09999999998
