# Supplementary material for: Chromosome Copy Number Variation and Control in the Ciliate Chilodonella uncinata
Source: PLoS One. 2013 Feb 20;8(2):e56413. doi: 10.1371/journal.pone.0056413 (PMC3577910; doi:10.1371/journal.pone.0056413)
Supplement: Dataset S1 — Chromosome copy numbers from the experimental and simulated cell lines of Dataset of Chilodonella uncinata . dataset.zip is a compressed file. exp_data.csv contains the experimental data derived from qPCR analyses (Cell.line = original cell line; Time = time point of the DNA extraction; DNA.extract = DNA extract replicate; Gene = macronuclear chromosome; CNPC = copy number of the macronuclear chromosome per cell). The remainder of the CSV files are from the simulations. Each CSV file contains data on 1000 simulations where the change in variance from initial to final for each simulation is stored under column ‘x’. See _readme.txt in the compressed file dataset.zip for documentation of the file names. (ZIP) [file pone.0056413.s002.zip › dataset_S1/P1_omega0.32.csv]

	x
1	10518.8
2	74924.3666666667
3	-454829.766666667
4	207697.9
5	43450.9
6	112179.6
7	86977.7333333333
8	211446.933333333
9	110437.3
10	25785.6
11	82312.7333333333
12	42205.2333333333
13	221433.433333333
14	115467.6
15	-69324.6666666667
16	16290.4
17	103408.566666667
18	-41635.9
19	20538
20	28085.3
21	-64241.5
22	66931.5666666667
23	-19990.2333333333
24	-35892.4
25	50527.4666666667
26	-16924.9333333333
27	-36097.2
28	49419.7333333333
29	-49762
30	103965.1
31	-34432.5333333333
32	57542.6666666667
33	140702.366666667
34	-75354.0333333333
35	-38616.8
36	41647.7
37	197757.433333333
38	-41724.2666666667
39	12751.7333333333
40	381169.1
41	91504.7
42	10635.4333333333
43	-55519.0666666667
44	-85642.5
45	-207111.1
46	88730.3666666667
47	-37602
48	6777.89999999999
49	211778.8
50	185449.5
51	-115122.8
52	41709.0666666667
53	102992.833333333
54	-3772.8
55	9058.10000000001
56	-25253.2333333333
57	17044.5
58	326937.066666667
59	62765.3666666666
60	114057.866666667
61	92617.3333333333
62	-96142.4333333333
63	63023.1666666667
64	-38071.9
65	49780.6666666667
66	93031.4666666667
67	-28922.4
68	13590.1666666667
69	-36707.3333333334
70	46545.5666666667
71	39265.2
72	43717.2
73	68111.3
74	25210.5
75	-92043.1
76	-6019.30000000005
77	20943.8666666667
78	4564.70000000001
79	89988.8
80	112373.066666667
81	361573.866666667
82	-23378
83	81868.4
84	80730.8
85	276679.066666667
86	107406.9
87	-34201.1
88	18415.6
89	-11986.6666666667
90	156086.966666667
91	-145772.7
92	21874.2333333333
93	-153.233333333337
94	53440.7
95	23763.7
96	38439.2
97	188246.5
98	-40123.6
99	141645.433333333
100	81250.6666666667
101	34436.4
102	51046.6333333333
103	119795.566666667
104	128931.2
105	-49991.1
106	-18193.2333333333
107	231643.5
108	55759.3333333333
109	49942
110	-2876.70000000001
111	522.300000000017
112	29852.4
113	-9708.10000000001
114	10562.5333333334
115	-415.733333333337
116	55355.5
117	167429.933333333
118	66414.8
119	97873.1
120	65121.8333333333
121	180303.833333333
122	103900.1
123	-33807.9
124	20520
125	57355.6
126	17004.1
127	-21359.6
128	156435.466666667
129	81017.9
130	-195176.8
131	118152
132	84145.6
133	-30087.2333333333
134	14774.9
135	-237420.7
136	12313.5
137	12124.3
138	37374
139	-107425.733333333
140	154834.833333333
141	-48700.3666666667
142	77252.5
143	-65592.5333333333
144	72449.4666666667
145	190776.8
146	67512
147	387770.966666667
148	23999.7
149	-2764.53333333334
150	-9255.33333333334
151	52801.2333333334
152	23385.6
153	-30148.4666666667
154	-57776.4333333333
155	114240.833333333
156	94383.4666666667
157	354417.066666667
158	-82743.1666666667
159	160023.766666667
160	86485.6
161	54237.3333333333
162	16338.3666666667
163	21368
164	-62922.5333333333
165	105523.233333333
166	-76278.9666666667
167	17386.8
168	214760.666666667
169	-22274.0333333333
170	208689.6
171	118149.9
172	64152.5333333333
173	22245.6
174	110579.033333333
175	58611.2
176	-38866.4
177	131147.566666667
178	23210.7666666667
179	522537.433333333
180	20764.6666666667
181	204721.6
182	52187.3
183	-82105.9666666667
184	49581.7666666667
185	159409.2
186	-20350
187	66418.1
188	28268.3
189	5164.29999999999
190	-26509.3333333333
191	45670.2333333333
192	-55079.7
193	116874.166666667
194	115116.4
195	17091.5
196	-106618.8
197	87079.4666666667
198	-211906.3
199	3893.03333333335
200	35718.8
201	-73759.2666666667
202	32707.2
203	230572.7
204	105613.2
205	45396.5
206	184725.433333333
207	81903.2
208	110539.3
209	227989.6
210	-81129.6
211	-62915.5666666667
212	56989.9
213	187435.166666667
214	206929.733333333
215	113865.433333333
216	-93.9666666666744
217	41741.9
218	168341.6
219	62308.4
220	111528.366666667
221	-110325.566666667
222	71887.4333333333
223	-95307.3
224	-32251.3333333333
225	10961.5
226	145604.366666667
227	2563.2
228	-36460
229	13012.7
230	169458.133333333
231	-85016.9
232	-70130.3666666666
233	-95638.5
234	6523.73333333332
235	39164.8
236	42354
237	188217.1
238	-44021.9
239	73190.5
240	-27090
241	-30112
242	89230.7666666667
243	-46009.6
244	70815.3333333333
245	-63988.1
246	104735.2
247	168946.9
248	127330.3
249	-58557.6333333333
250	-135946.8
251	-21432.1666666667
252	24355.9
253	88051.7
254	165757.466666667
255	70612.9
256	-440.533333333326
257	-83876.6666666667
258	25104.8
259	-166089.966666667
260	47455.6
261	-62917.6
262	-40978.9
263	36954.5666666667
264	35170.3666666667
265	79150.2666666667
266	169218.8
267	33054.9
268	72287.1
269	148671.9
270	-5785.83333333334
271	55412.4
272	138488.1
273	160335.1
274	329546.666666667
275	137929.333333333
276	244553.2
277	305747.766666667
278	36369.1
279	87093.1
280	6360.43333333333
281	-22184.9333333333
282	39324.2666666667
283	188150.5
284	119603.766666667
285	-72070.5333333333
286	99025.2
287	148230.666666667
288	-52608.6333333333
289	25244.5
290	47566.7
291	87910.8
292	-28529.0666666667
293	33093.7
294	-63633.6
295	23938.5
296	-90810
297	-33479.8666666666
298	-51710.5
299	150721.5
300	63760.6666666667
301	-33139.5
302	27354.6666666667
303	-16377.6
304	-55081.7333333333
305	-4888.66666666667
306	-9806.2
307	36556
308	139711.333333333
309	20008.6666666667
310	18550.6666666667
311	59608.5666666667
312	-15123.2
313	51048
314	103099.6
315	62728.7666666667
316	95845.1
317	-19245.2
318	-51381.3666666667
319	222530.233333333
320	8187.43333333332
321	56378.8
322	375416.3
323	22754.7
324	-53108.7666666667
325	-70031.1
326	25931.7333333333
327	28874.8
328	55331.5
329	-30300.6333333333
330	-24636.4
331	-121788.533333333
332	430346.3
333	-88948.9666666667
334	-97220.1
335	-78332.1
336	17842.0333333333
337	349750.533333333
338	37757.6333333333
339	158476.4
340	-17571.7333333333
341	24184.7
342	-27798
343	158813.333333333
344	40367.4333333333
345	236744.7
346	36560.5
347	7270
348	115631.2
349	115639.366666667
350	60084.6333333333
351	185549.1
352	93856.2666666667
353	82036.5
354	-38976.1
355	48779.6333333333
356	92936.1
357	50174.7
358	-29342.4
359	141966.4
360	21115.1
361	-85921.2
362	-48730.7666666667
363	329685.6
364	26731.6333333333
365	98890.1
366	41308.8
367	46054.9333333333
368	150229.2
369	212801.833333333
370	-16174.1666666667
371	-39198.4
372	-39814.6666666667
373	12834.7666666667
374	202370.233333333
375	-1888.30000000002
376	147100.4
377	147468.5
378	23640.3
379	65044.6333333333
380	240917.9
381	134839.866666667
382	22486.9
383	-84469.0666666667
384	64769.6
385	162018.433333333
386	146654.566666667
387	228707.766666667
388	-71421.6
389	31209.7333333333
390	136503.9
391	100654.3
392	-90089.2
393	-57162.4
394	-31012.5
395	-15344.4
396	205864.5
397	210851.7
398	100158.4
399	176178.8
400	217646.433333333
401	3000.66666666666
402	194761.6
403	79584.4
404	5093.2
405	-32987.2
406	-303289.2
407	1358.7
408	232124.666666667
409	-27519.3333333333
410	103771.2
411	-33111.8333333333
412	49904
413	2739.69999999998
414	41174.3666666666
415	7911.33333333334
416	91987.9666666666
417	272051.333333333
418	109296
419	32659.8666666667
420	211402.533333333
421	52867.5
422	-89094.1666666667
423	8656.79999999999
424	3258.89999999999
425	5438.8
426	254190.633333333
427	33861.2
428	173388.1
429	40420.9
430	116671.7
431	22898.1
432	134833.5
433	88477.2
434	10690.8
435	30851.3333333333
436	49832.7
437	47256.2666666666
438	33750.5
439	315112.266666667
440	10351.4333333333
441	364508.8
442	71359.4666666667
443	356147.3
444	79471.3
445	7727.7
446	-62980.4
447	42061.2
448	-52803.9
449	-63123.3333333333
450	134408.133333333
451	38397.7666666667
452	-818.899999999994
453	-50543.2
454	37469.2
455	350064.4
456	4422.56666666665
457	72281.0333333333
458	22858.4
459	64984.7
460	24354.5333333333
461	93512.9666666667
462	-64738.8
463	106306.933333333
464	70993.6
465	22339.6
466	-27157.5
467	-12114.4
468	86322.9333333333
469	13716.2333333333
470	-13772.8333333333
471	263347.333333333
472	-27867.4333333333
473	56711.2333333333
474	-37875.6
475	-27771.7
476	41624.4
477	99509.7333333333
478	12371.3333333333
479	192518.8
480	42385.2333333333
481	278259.466666667
482	-18178.2333333333
483	64537.7
484	75382.3
485	118198.566666667
486	46272.1333333333
487	-37736.9
488	50571.2
489	260366.933333333
490	-158020.8
491	-44219.3
492	-7952
493	-197108.533333333
494	110103.866666667
495	-191406.366666667
496	-332911.166666667
497	135160.133333333
498	-37240
499	66167.0666666667
500	263072.4
501	15632.3
502	66370.3
503	-79756.5666666667
504	-6855.89999999999
505	37316.6666666667
506	107860.3
507	56792.5333333333
508	100592.1
509	-9574.93333333335
510	-17972.6666666667
511	110539.466666667
512	90714.7
513	-66139.6
514	-368767.966666667
515	46817.8666666667
516	209416.7
517	21799.0666666667
518	14398.8
519	-60419.2
520	-78256.8
521	166081.6
522	63525.2333333333
523	113494
524	15508.3
525	153888
526	-93416.8
527	79610.4
528	99919.3
529	85890.4
530	81943.5
531	44968.9
532	-38878.2333333333
533	42568.4
534	193965.866666667
535	148060.533333333
536	-17509.6
537	41955.4666666667
538	4294.40000000001
539	15921.4666666667
540	-35524.4
541	4889.10000000003
542	-7281.2
543	33663.6
544	89035.4666666667
545	164378.8
546	7726.23333333334
547	304347.5
548	-93393.1666666667
549	106706.8
550	-73734.4
551	-603.899999999994
552	-2218.5
553	-103640.7
554	-24168
555	-936.666666666686
556	-485101.666666667
557	37743.7333333333
558	79992.5
559	15867.2
560	117674
561	-19251.5666666667
562	-3273.20000000001
563	69654.9333333333
564	164691.2
565	243980.666666667
566	14457.1
567	18760.5
568	5962.89999999999
569	-75437.3
570	-75450.9666666667
571	-55333.2333333333
572	74258.4333333333
573	133573.166666667
574	51665.4333333333
575	-20483.3333333334
576	-55702.8
577	108805.6
578	64171.9
579	76720.9666666666
580	-68348.3
581	50159.6
582	-20549.3333333333
583	37068.6333333333
584	208693.5
585	2545.83333333333
586	28491.5
587	95632
588	-2591.16666666669
589	120991.166666667
590	-171177.766666667
591	-52622.7
592	102009.733333333
593	-57203.1
594	69759.1
595	-65371.9
596	58727.0333333333
597	47942.5
598	12542.4
599	1102.26666666666
600	-20617.9
601	15547.2
602	146829.7
603	-56056.5
604	-16993.7666666667
605	-205496.433333333
606	-26829.9666666667
607	190419.066666667
608	-16267.9666666667
609	78207.2
610	648046.5
611	121055.866666667
612	84473.6
613	34960.8
614	106076.1
615	168973.7
616	4628
617	36037.9
618	247194.533333333
619	217599.966666667
620	220987.9
621	103257.466666667
622	4594.8
623	52587.2
624	-18496.0333333333
625	-32561.5666666667
626	-13232.6666666667
627	-47338.9333333333
628	16575.6
629	12660
630	-46232.4
631	97766.0333333333
632	6490.63333333333
633	-92016.3
634	-47048.4333333333
635	35579.1
636	223395.033333333
637	135564.9
638	24828.5
639	188384.8
640	10368.7
641	97651.6
642	-8062.66666666666
643	-162803.766666667
644	35283.2
645	157226
646	27375.4333333333
647	-1752.90000000002
648	64530.8333333333
649	167524.233333333
650	175453.466666667
651	110487.1
652	-22594.8
653	154328.7
654	55470.4
655	7580
656	185507.6
657	6271.60000000001
658	-23053.9
659	110935.2
660	-148212.8
661	184085.166666667
662	-116547.7
663	-224542.666666667
664	16595.9
665	56904.8
666	-9280.03333333333
667	-33447.8333333333
668	9764.5
669	-19079.9666666667
670	56883.9666666667
671	-78596.4333333333
672	343670.766666667
673	-101918.566666667
674	-50300.8
675	49703.7333333333
676	195774.966666667
677	9339.83333333331
678	-30777.9666666666
679	41038.2333333333
680	-62222.4
681	-68196.7666666667
682	51424.1
683	154629.6
684	-51211.5
685	59408.0333333333
686	-29449.2
687	-9455.59999999998
688	3501.9
689	11914.1333333333
690	123447.2
691	103808.966666667
692	-11009.3666666667
693	106891.066666667
694	447297.5
695	32920.8333333333
696	106082.1
697	-11940.5
698	-100137.833333333
699	41826.6333333333
700	35994.5666666667
701	59779.7333333333
702	-18572.3
703	67133.5
704	40716.3
705	52124.1
706	-393826.8
707	-20477.2
708	186607.9
709	-69511.5666666667
710	-72738.7
711	150486.533333333
712	108901.466666667
713	11194.2666666667
714	-176228.3
715	95337.0666666667
716	-3526.89999999999
717	56007.1
718	37781.3666666667
719	102323.2
720	283.466666666616
721	-32189.7333333333
722	15831.7
723	205545.233333333
724	-59939.0666666667
725	37377.6
726	28568.2666666667
727	45339.5
728	182596.133333333
729	-6352.26666666667
730	133827.833333333
731	252128.133333333
732	37462.7
733	158522.8
734	-36849.2
735	92599.7
736	4034
737	-108078.133333333
738	1955.09999999998
739	-28786.5
740	82946.5666666667
741	135349.833333333
742	24562.9
743	19247.4666666666
744	90537.4666666667
745	116101.6
746	-86465.2
747	9311.16666666667
748	-21869.7
749	-49553.3666666667
750	-66587.4666666666
751	82348.5
752	214022.266666667
753	46594.1
754	137472
755	-49611.6333333333
756	214934.7
757	-44134.9333333333
758	11698.3
759	89457.1
760	82026.9333333333
761	244078.9
762	-7167.03333333338
763	27796.6333333333
764	115745.433333333
765	61503.0666666667
766	-58002
767	-28934.2666666667
768	80235.2
769	35941.7
770	-42964.4
771	-121288.8
772	-6851.06666666668
773	8120.66666666667
774	-58015.9
775	16190.8
776	27889.6
777	-31468.9
778	-78583.2333333333
779	103868.8
780	-37105.9666666667
781	125562.1
782	41953.1
783	-47511.4333333333
784	136184
785	47998.5666666667
786	51331.3666666667
787	51374.3666666667
788	-118893.2
789	110029.633333333
790	-192202.8
791	162833.066666667
792	132341.733333333
793	305.700000000012
794	137513.6
795	-75.1999999999971
796	19449.7
797	44037.5
798	81360.8333333333
799	139434.8
800	-20470.0333333333
801	91059.5
802	190152.7
803	-113909.233333333
804	29014.1333333333
805	97304.9666666667
806	-13113.1
807	101561.8
808	90784.9
809	-27346.7666666667
810	-34749.5
811	41200.5666666667
812	173852.3
813	-33455.0666666667
814	-43397.4333333333
815	34475.8666666667
816	18672.9666666667
817	14855.4666666667
818	11176.1
819	171505.7
820	138504.7
821	18465.2
822	17511.1666666667
823	-64902.5333333333
824	-100571.9
825	177832.1
826	-4384.3
827	-162125.6
828	50507.7
829	311641.2
830	83994.9
831	-223092.533333333
832	12608.6333333333
833	99391.4666666667
834	-51188.3
835	-9583.16666666669
836	30918.9666666667
837	27708.6333333333
838	117136.266666667
839	28881.2
840	-90352
841	-209269.733333333
842	-147899
843	204350.9
844	115134.8
845	373533.333333333
846	76195.0333333333
847	61300.3666666667
848	24907.5
849	-35824.3
850	-73489.3333333333
851	-32965.6333333334
852	104703.3
853	220747.066666667
854	-33634.7
855	-125359.833333333
856	200749.866666667
857	53225.3333333333
858	-8639.7
859	16277.8666666667
860	150665.2
861	-35788.9666666667
862	243716
863	61990
864	-277799.3
865	355870.7
866	66925.6
867	96387.8666666667
868	126590.233333333
869	-31371.3
870	-63564
871	102575.2
872	-6419.5
873	-65188.3666666667
874	61017.6
875	84927.6
876	80874.4
877	105134.5
878	64498.6666666667
879	163556
880	-22165.1
881	-74153.6
882	159193.9
883	61065.1666666667
884	134371.066666667
885	25642.1333333333
886	-46718.3
887	3182.40000000001
888	142551.6
889	-141522.4
890	68652.3
891	-96846.3666666667
892	86549.6333333333
893	30894.8
894	-48152.8333333333
895	196694.166666667
896	193104.633333333
897	-242659.6
898	-52789.9
899	-4120.09999999998
900	72989.0666666667
901	-294774.666666667
902	-29152.9333333333
903	22606.7666666667
904	-235051.433333333
905	246024.9
906	83738.8
907	-35289.3
908	-92071.5
909	-80306.0333333334
910	121760.7
911	-11172.7
912	26626.3
913	-11625.8666666667
914	-44805.6
915	236716.933333333
916	14400.3666666667
917	42883.1
918	33612.8
919	-32688.5
920	-21347.3
921	-631.899999999994
922	312837.3
923	-7396.03333333333
924	-108783.3
925	47119.2
926	-21405.3333333333
927	114411.6
928	-5821.10000000001
929	42333.6
930	27725.0666666667
931	4500.1333333333
932	118706.933333333
933	62095.3
934	149808.1
935	-7911.29999999993
936	-118088.4
937	75085.6
938	-29999.4333333333
939	250042.133333333
940	14195.3666666667
941	-13172.9666666666
942	176735.7
943	-42808.2666666667
944	79571.6
945	108447.466666667
946	65791.2
947	164267.5
948	-22182.8333333333
949	113720.133333333
950	31590.6333333333
951	-59374.4333333333
952	50230.2666666667
953	243217.733333333
954	83250
955	30246.9
956	-60109.0333333333
957	-62011.5666666667
958	-94672.7
959	-161408.8
960	26098.4
961	358052.266666667
962	116721.133333333
963	33598.9333333333
964	287100.433333333
965	-9338.93333333335
966	146798.266666667
967	-39924.8333333333
968	-46787.2333333333
969	122973.333333333
970	161982.5
971	88179.5666666667
972	-21060.8
973	90933.4666666667
974	-86780.6666666667
975	59408.9666666666
976	42316.1
977	63629.2
978	-25545.0333333333
979	-15907.2
980	75747.9
981	244391.833333333
982	23393.6
983	-76365.4666666666
984	74938
985	-41097.9
986	-13623.9666666667
987	57235.9
988	86386.8333333334
989	11902.4333333333
990	9345.1
991	-7318.43333333333
992	29228.5
993	-2947.2
994	-91290.5333333333
995	153773.1
996	42602.7
997	220239.6
998	-9520.76666666666
999	18112.8
1000	22688.7
