# Supplementary material for: Chromosome Copy Number Variation and Control in the Ciliate Chilodonella uncinata
Source: PLoS One. 2013 Feb 20;8(2):e56413. doi: 10.1371/journal.pone.0056413 (PMC3577910; doi:10.1371/journal.pone.0056413)
Supplement: Dataset S1 — Chromosome copy numbers from the experimental and simulated cell lines of Dataset of Chilodonella uncinata . dataset.zip is a compressed file. exp_data.csv contains the experimental data derived from qPCR analyses (Cell.line = original cell line; Time = time point of the DNA extraction; DNA.extract = DNA extract replicate; Gene = macronuclear chromosome; CNPC = copy number of the macronuclear chromosome per cell). The remainder of the CSV files are from the simulations. Each CSV file contains data on 1000 simulations where the change in variance from initial to final for each simulation is stored under column ‘x’. See _readme.txt in the compressed file dataset.zip for documentation of the file names. (ZIP) [file pone.0056413.s002.zip › dataset_S1/P1_omega0.34.csv]

	x
1	32961.6333333333
2	9837.33333333331
3	54006
4	75030.7666666667
5	-64210
6	30389.4666666666
7	-10778.1333333333
8	-52986.1
9	211058.3
10	-165833.2
11	117070.8
12	-121387.2
13	95472.9333333333
14	86399.2
15	224275.633333333
16	3650.79999999999
17	50003.2
18	394842.966666667
19	-38610.3
20	62636.8
21	-91680.5333333334
22	68811.5
23	-26248.9
24	186266.433333333
25	-8337.59999999999
26	81052.9
27	25794.1333333333
28	118690.233333333
29	23968.6333333333
30	75167.9
31	153783.066666667
32	191580.266666667
33	288003.5
34	-25248.4
35	49369.0666666667
36	118579.5
37	-4648.96666666666
38	7195.20000000001
39	61956
40	-56845.3
41	151225.9
42	-14217.0333333333
43	282097.333333333
44	68748.1
45	-17350.3
46	133987.6
47	65050.9666666666
48	76644.5
49	123395.733333333
50	-9853.89999999999
51	76076.1
52	-36802.7
53	102697.6
54	98663.4666666667
55	120050.033333333
56	63580.6666666667
57	-50710.4
58	247711.7
59	4422.93333333335
60	72664.0333333333
61	-31942.8
62	35190.7666666667
63	-96779.6
64	-86290
65	51335.2
66	-37515.6
67	-63514.1
68	29592.2666666667
69	239910.1
70	-23691.2333333333
71	69554.2666666667
72	37633.2333333333
73	-8047.46666666662
74	106432.433333333
75	59661.1666666667
76	4336.13333333336
77	-57692.5333333333
78	-29635.2
79	-550.800000000003
80	59188.0333333333
81	224452.233333333
82	39949.1666666667
83	-20084.6666666666
84	24548.8333333333
85	-58080.0333333333
86	87244.9
87	4004.8
88	113620.9
89	67105.3
90	220901.2
91	-42940
92	39300.8
93	-150950.433333333
94	-42009.9666666667
95	178166.4
96	73442.2666666667
97	-86251.4666666667
98	-71063.8666666667
99	153649.9
100	-26287.2
101	137671.466666667
102	70529.2
103	34548.8
104	-19017.3333333333
105	103651.9
106	164344.3
107	-50329.0666666667
108	-45466.9333333333
109	-161628.966666667
110	71735.6
111	-7446.40000000002
112	133751.733333333
113	-12922.2666666667
114	7068.30000000002
115	77606.4
116	-20116.2333333333
117	69338
118	25351.9
119	196617.7
120	95473.6333333334
121	102351.066666667
122	150040.1
123	-50700
124	164660.133333333
125	-209295.6
126	-80422
127	-80489.6
128	35030.8
129	13841.7333333333
130	-36350.1
131	37508.5333333333
132	97803.8666666667
133	165428.166666667
134	-19954.8
135	29664.7
136	266175.366666667
137	172093.033333333
138	1715.20000000001
139	-3402.13333333333
140	106363.5
141	168471.566666667
142	81579.6333333333
143	78722
144	159520.3
145	-32000.7
146	70562.3
147	10777.2333333333
148	-162372.133333333
149	43752.1333333333
150	274404.7
151	52729.6
152	161770.8
153	25823
154	73843.7
155	-131920.5
156	29275.1666666667
157	-230913.7
158	11274.1
159	142917.866666667
160	-23439.2
161	-21269.1
162	47421.4666666667
163	15970.8333333333
164	-22197.2
165	-44437.7333333333
166	405042.1
167	-19431.3
168	123588.3
169	-108319.866666667
170	84671.4666666667
171	-37039.7666666667
172	-112392
173	19630
174	17062.9333333333
175	79709.3333333333
176	25608.1
177	-89428.7666666667
178	247864.5
179	-103910.9
180	-30310.7
181	-49590.0333333334
182	-83403.2
183	95850.7999999999
184	59326.9666666667
185	111243.2
186	40527.5666666667
187	148482.033333333
188	278548.3
189	64930.7666666667
190	86394.6333333333
191	201414.3
192	18262.3
193	-268.766666666663
194	7344.90000000001
195	-17556.1666666667
196	196688.8
197	62176
198	-63818.1
199	158696.366666667
200	4657.89999999997
201	272858.8
202	461027.233333333
203	133684.5
204	71619.3333333334
205	9012.13333333333
206	-84892.9
207	121198.1
208	90785.4666666667
209	175963.2
210	31395.8666666667
211	54512.9666666667
212	-39700.8
213	-73823.7
214	-45485.9
215	71676.9333333333
216	30821.7
217	95024.8333333333
218	-29779.4666666667
219	-148718.9
220	172695.6
221	31024.4
222	351619.166666667
223	-104468.766666667
224	36096.5
225	-55295.2
226	136178.166666667
227	191982.266666667
228	108204.5
229	227138.933333333
230	29655.1
231	-156096.966666667
232	307327.3
233	40795.7333333333
234	82270.9
235	-32168.4333333333
236	423795.7
237	122048.166666667
238	141031.566666667
239	21842
240	-199079.166666667
241	-51913.9
242	-153492.7
243	293607.2
244	70940
245	-31369.1666666667
246	-123881.833333333
247	85764.5
248	53198.8
249	271290.8
250	26382.6333333334
251	13587.5
252	60206.4
253	203029.466666667
254	13962.6333333333
255	39486.3
256	2071.43333333335
257	105663.6
258	-280274
259	38992.4
260	160063.5
261	95130.1
262	166418.266666667
263	100155.5
264	222255.1
265	36161.6333333333
266	-20536.3
267	200857.5
268	20087.0666666667
269	55591.5666666667
270	225007.5
271	223844.666666667
272	305991.2
273	212260.966666667
274	27596.4333333333
275	247802.9
276	332277.766666667
277	-1083.60000000001
278	152332.766666667
279	68064.5
280	112300
281	-43131.3333333334
282	55083.3
283	303700.566666667
284	177766.1
285	-61642.1333333333
286	202593.6
287	16980.5
288	330717.5
289	431939.1
290	67364.0333333333
291	-70385.9
292	39987.4666666667
293	183391.033333333
294	284829.5
295	-107361.066666667
296	275356
297	286548.8
298	327474
299	4548.5
300	126180.266666667
301	-11324
302	26083.1666666667
303	129375.066666667
304	25089.3
305	17505.1
306	-19242.5
307	-24625.2
308	124995.2
309	18436.1
310	-17676.4
311	-40753.7
312	132329.966666667
313	63046.8
314	24715.5
315	9250.5
316	98486.1333333333
317	61636.3666666667
318	185558.4
319	25710.9
320	-23425.2
321	144326.8
322	41255.9666666667
323	-7109.7
324	24748.4
325	16886.5333333333
326	91038.7666666667
327	59268.4
328	120064.3
329	119219.2
330	61856.7
331	34115.0666666667
332	-36734
333	61212.5333333333
334	-69779.5
335	13009.5
336	35408.9
337	71681.5
338	38700.1666666667
339	-75882.3
340	69584.8
341	-131029.3
342	2484.39999999999
343	34810.3
344	-49145.2
345	252272.4
346	266899.333333333
347	170515.633333333
348	-162574.366666667
349	28036.7
350	-3825.69999999998
351	-286107.433333333
352	-169518.8
353	68117.5666666667
354	-120271.9
355	48274
356	309912.9
357	-32700.7
358	-20139.4333333333
359	25483.6
360	127339.9
361	-16786.8
362	-194006.8
363	47517.5666666667
364	27726.3
365	45472.9333333333
366	-2973.43333333332
367	29293.9666666667
368	19979.0666666667
369	91937.1666666667
370	76827.9
371	-52977.7666666667
372	-52309.4666666667
373	-7384.03333333334
374	36578.9
375	155317.5
376	-16028.0333333334
377	56938.9333333333
378	-31975.8666666667
379	128463.833333333
380	16578.6333333333
381	43944.8333333333
382	22470.1
383	78444.5
384	80503.2333333333
385	-25070.1000000001
386	-4159.89999999999
387	-100257.733333333
388	147790
389	76783.3
390	99248.1
391	-30289.1
392	29588.1333333333
393	37360.6666666667
394	-36579.1666666666
395	47184.1333333333
396	443132.533333333
397	-55702.6666666667
398	105237.7
399	100472.366666667
400	10888.9
401	45514.8
402	-330577.366666667
403	31031.0666666667
404	233047.5
405	92454.8333333333
406	14614.2666666667
407	-21184
408	169654.7
409	-2998.5
410	-12716.4
411	-30706.9333333333
412	-55704.1333333334
413	145079.866666667
414	-29972.8
415	70375.3333333333
416	62262.4
417	8639.73333333334
418	3404.39999999997
419	46332.4
420	15903.7
421	28038.1333333334
422	206187.9
423	24795.1666666667
424	-158584.8
425	163634.233333333
426	-42300
427	-40212.9333333333
428	194266
429	100250.7
430	138918.233333333
431	-22135.5
432	-63705.3333333333
433	29814.2666666667
434	93554
435	261271.5
436	50517.8333333333
437	-3027.2
438	265351.6
439	111891.466666667
440	51110
441	220337.866666667
442	39723.6
443	-42988.1333333334
444	65066.1333333333
445	-31818.1
446	90284.9333333333
447	-52497.0666666667
448	34245.3666666667
449	26306.8
450	11816.6666666667
451	-52609.8666666667
452	135959.2
453	-62280.5333333333
454	54482.2666666666
455	8082.26666666666
456	234854.3
457	-140694.7
458	59957.5
459	6881.83333333334
460	13476.5333333334
461	-143641.2
462	66169.3
463	-91752.7
464	112282.133333333
465	145937.1
466	275294.1
467	-21639.1
468	-125397.033333333
469	157882.4
470	18608
471	-30635.6
472	230865.833333333
473	-804.266666666663
474	-16083.2
475	-23574
476	62241.5
477	-28989.6
478	36384.1
479	17672.5333333333
480	-48676.2666666667
481	-52765.1
482	-131955.7
483	10399.1
484	42221.3333333333
485	132340.9
486	75724.4
487	-65693.5
488	169786.1
489	36444.9
490	26565.4333333333
491	123927.766666667
492	-8440.93333333333
493	36992
494	67774.9333333333
495	80524.4333333333
496	-2207.60000000001
497	-50757.0333333333
498	317772.4
499	-60501.7333333333
500	81140.9
501	59.6000000000058
502	299943.9
503	110946.1
504	-38662.5333333333
505	-45585.3333333333
506	58713.6333333333
507	-43148.4
508	35245.5
509	15114.9333333333
510	190144.7
511	167301.2
512	10707.2
513	165968.1
514	-65019.3
515	72401.3
516	-267208.666666667
517	30044.2666666667
518	2988.66666666669
519	86194.1
520	155226.533333333
521	71219.7333333334
522	-45950.3
523	132475.2
524	4322.13333333333
525	15968.9333333333
526	-22170.8
527	27043.4666666667
528	-42244.4333333333
529	20464.5
530	20518.4
531	3589.3
532	-30010.6666666667
533	-28867.1
534	-49275.5
535	194775.2
536	-146640.4
537	490.299999999988
538	-62648.2333333333
539	235595.2
540	67122.4
541	10223.5
542	549623.466666667
543	137206.9
544	-64963.6
545	46425.1
546	42064.1333333333
547	38497.7666666667
548	29675.7666666667
549	-24548
550	-39857.2
551	-9193.60000000003
552	205327.466666667
553	38602
554	165557.066666667
555	-70640.8333333334
556	-170666.633333333
557	109312.533333333
558	-25889.9
559	31998.9333333333
560	123754.4
561	123951.2
562	34308.4333333333
563	135809.333333333
564	70809.2333333334
565	108059.733333333
566	175480.1
567	-54457.3
568	161779.033333333
569	104722.433333333
570	5746.89999999997
571	-32946.4
572	221011.333333333
573	-3302.13333333333
574	14819.4333333333
575	-46229.6333333333
576	-116337.233333333
577	105048.3
578	75689.6
579	84470
580	184597.433333333
581	-69367.4333333333
582	107373.833333333
583	39414
584	61002.4333333333
585	11226.5333333333
586	-49835.9666666667
587	102667.6
588	-29148.5
589	132830.833333333
590	172793.2
591	201822.133333333
592	-33178.4
593	90811.7333333333
594	465181.1
595	79978.8333333333
596	-15237.6
597	-11621.8666666666
598	241739.1
599	137573.333333333
600	-102819.2
601	206130.933333333
602	131030.633333333
603	-45340
604	156960.666666667
605	189288.533333333
606	83905.2
607	197073.966666667
608	155502
609	20188
610	56933.3666666667
611	35563.9
612	56304.3
613	110499.3
614	209631.6
615	24738.9
616	60447.1
617	8267.86666666667
618	-48199.1
619	45153.7333333333
620	247784.366666667
621	112315.1
622	238481.866666667
623	144875.6
624	142281.466666667
625	148590.8
626	22658.7
627	-107969.433333333
628	7746.83333333334
629	166157.3
630	-38444.2333333333
631	128965.6
632	-32061.8666666667
633	-78478.1333333333
634	160842.4
635	26979.2
636	-42087.3
637	14178.1666666667
638	-68779.6
639	-128063.3
640	-27511.4666666667
641	75604
642	-3551.36666666664
643	262227.5
644	79632.6333333333
645	154994.5
646	63777.5
647	162830.1
648	-23971.5
649	-906.399999999965
650	-132589.5
651	77346.3
652	63747.3
653	222682.533333333
654	-28710
655	79832.3
656	-19980.4
657	7148.66666666667
658	417029.433333333
659	194620
660	655.700000000012
661	-21368
662	80827.3
663	-63270.1
664	-62658.9666666667
665	22664.7
666	-138428.266666667
667	-35153.1666666666
668	67662.4
669	108058.5
670	-148811.3
671	38263.2333333333
672	158374.5
673	-101722.566666667
674	111810
675	-339816.5
676	47398.2333333333
677	-57673.6333333333
678	4065.7
679	42524.8
680	203651.333333333
681	43656.8
682	-126980.1
683	-42131.3
684	93028.9333333333
685	11385.9
686	28148.1333333334
687	39896.7666666667
688	137496.4
689	57915.0666666667
690	105679.7
691	126280.366666667
692	-148422
693	270209.566666667
694	9224
695	-61193.5
696	91944.4
697	46801.8666666667
698	289323.3
699	17198.1333333333
700	-39562.4
701	2044.70000000001
702	7416.36666666667
703	-27620
704	46607.8333333333
705	-7244.1
706	163984.533333333
707	64495.6
708	-37112.8
709	7009.59999999998
710	-44781.2333333334
711	216048.933333333
712	-27015.4666666666
713	-22710.1
714	111452.833333333
715	129632
716	-9289.20000000001
717	-10228.3
718	-110610.5
719	43058
720	-72800.4
721	100322.5
722	138422.366666667
723	45569.8333333333
724	20946.5
725	303698.266666667
726	-12459.6
727	-101002.4
728	-90112.8333333333
729	217512.433333333
730	110204.4
731	182118.266666667
732	98752.1666666667
733	-3663.9
734	-27503.0666666667
735	61402
736	101669.866666667
737	87546.1
738	230463.2
739	-190710.3
740	145730
741	-28347.1
742	131889.566666667
743	-31902.9
744	-96061.3
745	24786.3666666667
746	4323.56666666665
747	88335.1666666667
748	13227.7666666667
749	47728.4
750	-18992.9666666667
751	-127826.966666667
752	57033.2
753	-53679.3333333333
754	330547.2
755	10587.6333333334
756	183198.766666667
757	2020.66666666666
758	222176.1
759	91722.4
760	13522.3
761	181965.2
762	-12940.4
763	89226.8
764	73725.3666666667
765	-59184.1
766	302852.5
767	34142
768	34849.1
769	135428.5
770	245409.733333333
771	-31122.3
772	29710.1
773	42555.7333333333
774	-143001.066666667
775	-289725.266666667
776	47123.6
777	90071.2
778	64080
779	11120.7
780	87822.0333333333
781	160005.5
782	226327.2
783	-33300.8333333333
784	162809.866666667
785	26375.2
786	337089.5
787	-31519.7
788	14859.7333333333
789	-22128
790	26070
791	-122855.966666667
792	-59911.2
793	209335.866666667
794	-7425.33333333333
795	55791.8666666666
796	-207319.466666667
797	141141.466666667
798	-44046.8333333333
799	-32273.2
800	6223.83333333334
801	24103.7666666667
802	-423158.866666667
803	210907.2
804	140129.633333333
805	24267.8666666667
806	-115655.833333333
807	-64349.7666666667
808	-64205.6
809	8639.70000000001
810	-105017.366666667
811	9239.90000000002
812	348540.366666667
813	-31699.5
814	-155768.1
815	174232.1
816	175676
817	-3771.89999999997
818	6053.86666666667
819	26638
820	-132760.4
821	-18016.5
822	143784.4
823	106739.733333333
824	-60027.6
825	-12636.9
826	9061.5
827	72895.9
828	183890.3
829	18712.8
830	295665.1
831	25403.8666666667
832	207458.833333333
833	-77183.2333333333
834	148529.066666667
835	173475.3
836	-186671.6
837	-9774.53333333333
838	11906.8
839	94577.0333333333
840	96935.1
841	98178.8
842	39479.1
843	141807.2
844	330577.6
845	88599.7333333333
846	93939.5
847	55042
848	91541.6
849	16639.2
850	143706
851	-44293.6333333333
852	24458.3
853	276540.1
854	125309.466666667
855	-43931.2333333333
856	26088.7
857	126377.333333333
858	9436.26666666666
859	83115.8666666667
860	-87225.6
861	5763.29999999999
862	-94621.4666666667
863	207116.7
864	3282.9
865	51722.8
866	93389.3333333333
867	-8162.39999999999
868	-22981.6
869	65040.1
870	100797.066666667
871	111878.366666667
872	-33898.4
873	37817.4666666667
874	35968.1666666667
875	27155.5
876	-45048.2333333333
877	83799.9666666666
878	-23431.6
879	-18127.8333333333
880	121764.9
881	16523.1666666667
882	203799.6
883	-23678
884	-100361.3
885	235958.8
886	-131890.133333333
887	4429.10000000001
888	90629.3
889	907171.6
890	209510.166666667
891	62975.2
892	-11391.5666666667
893	56029.2
894	139708
895	91001.6
896	-146180.966666667
897	-151681.333333333
898	106255.9
899	-43363.9
900	-15620.9666666667
901	203920.1
902	-63473.5666666667
903	74311.0666666667
904	157628.133333333
905	315061.6
906	-33556
907	-17493.1666666667
908	32716.2333333333
909	-34756.2666666667
910	325613.7
911	-28529.7333333333
912	141341.433333333
913	78223.3333333333
914	71857.0666666667
915	164908.133333333
916	-11476.1
917	-187806.5
918	-16376.1
919	66695.5
920	95448.4
921	38742.5333333334
922	51699.9666666667
923	47253.2
924	256696.8
925	24602.5333333333
926	-116094.9
927	-33494.6333333333
928	196376
929	66967.9666666667
930	157618
931	123131.366666667
932	-230446.533333333
933	16807.6
934	-70831.6
935	199542.933333333
936	145320.266666667
937	100552.266666667
938	-12115.7
939	4648
940	-19565.3
941	12950.9
942	-44698.5333333333
943	93094.5333333333
944	52762.4
945	-49146.1666666667
946	69814.2333333333
947	15024.7
948	-47828.9333333333
949	-10757.9
950	164918
951	80876.5666666667
952	261856.8
953	-48440.4
954	-120122.9
955	218.93333333332
956	31051.4666666667
957	157335.6
958	22537.1
959	17296.1
960	-79136.2666666667
961	43354.3
962	-41286.8333333333
963	109215.033333333
964	-18969.0666666667
965	-101577.733333333
966	-81046.8
967	13010.5333333333
968	26667.2
969	-25384.8
970	90999.8666666667
971	-203200.4
972	98177.4666666667
973	103808.4
974	32608.9
975	-34287.7333333333
976	44424.7
977	-11615.3333333333
978	13199.3
979	188631.766666667
980	-17381.7666666667
981	-29325.9
982	-131757.5
983	-121793.6
984	33450.1
985	-41670
986	-16973.1666666667
987	28252.6333333333
988	133956.633333333
989	60923.5666666667
990	31874.9333333333
991	27437.8666666667
992	-85338.8
993	-79170.9
994	85902.9333333333
995	83028.2333333333
996	120111.5
997	-5742.26666666666
998	35240.5
999	54872.1333333333
1000	34013.0666666667
