# Supplementary material for: Chromosome Copy Number Variation and Control in the Ciliate Chilodonella uncinata
Source: PLoS One. 2013 Feb 20;8(2):e56413. doi: 10.1371/journal.pone.0056413 (PMC3577910; doi:10.1371/journal.pone.0056413)
Supplement: Dataset S1 — Chromosome copy numbers from the experimental and simulated cell lines of Dataset of Chilodonella uncinata . dataset.zip is a compressed file. exp_data.csv contains the experimental data derived from qPCR analyses (Cell.line = original cell line; Time = time point of the DNA extraction; DNA.extract = DNA extract replicate; Gene = macronuclear chromosome; CNPC = copy number of the macronuclear chromosome per cell). The remainder of the CSV files are from the simulations. Each CSV file contains data on 1000 simulations where the change in variance from initial to final for each simulation is stored under column ‘x’. See _readme.txt in the compressed file dataset.zip for documentation of the file names. (ZIP) [file pone.0056413.s002.zip › dataset_S1/P1_omega0.36.csv]

	x
1	301463.3
2	220829.233333333
3	-61405.3
4	8630.76666666666
5	82965.2
6	-58882.3
7	72536
8	-59472.5
9	-59124.2666666667
10	42951.8333333333
11	-132702.933333333
12	26436.2333333333
13	-100920.5
14	10076.8
15	64171.1666666667
16	-60230.1666666667
17	141960.133333333
18	68504
19	-69973.9
20	-50020.8
21	80101.0333333333
22	-763581.566666667
23	68336.3
24	19295.7333333333
25	20684.5
26	-26876.5
27	98561.8666666667
28	-40176.9333333333
29	113743.6
30	-3579.59999999998
31	83719.6
32	-37350.5333333333
33	-12294.8
34	319522
35	91306
36	-10609.0666666667
37	-10038.8333333333
38	-46137.3
39	227289.9
40	7939.46666666667
41	65802.8333333333
42	196736.666666667
43	145721.633333333
44	124977.066666667
45	369171.6
46	28556.4
47	-57442.9666666667
48	3270.90000000002
49	140503.5
50	121990.5
51	91608.9
52	-1388.70000000001
53	-92894.3666666667
54	49917.1
55	65797.7666666667
56	-71838.2666666667
57	-9555.59999999999
58	25791.6
59	-54168
60	-62915.5
61	-46836.7
62	-78000.6666666667
63	241209.033333333
64	19018.6000000001
65	116896.3
66	67656
67	44752.6666666667
68	139729.466666667
69	3467.33333333334
70	10050.1333333333
71	122443.766666667
72	41871.7333333333
73	31420.7
74	40687.1
75	109969.466666667
76	-4776.8
77	60031.7
78	-29538.1
79	-14806
80	-244944.666666667
81	32272.8
82	-51752.7666666667
83	82985.4666666667
84	121790
85	94844.7
86	74948.7666666667
87	-89909.8333333333
88	12784.1
89	169436.566666667
90	54632.6666666667
91	140211.3
92	103499.2
93	87563.3
94	-34712.4333333333
95	-132969.3
96	-31830.1333333333
97	-60752.5666666667
98	12722.1
99	28646.4
100	10984.4
101	-51576.5333333334
102	229861.166666667
103	30595.2
104	-73786.6666666667
105	71973.3666666667
106	247771.066666667
107	2866.3
108	-47184.1
109	-19590.8
110	123707.1
111	-18084.4
112	152536.8
113	73124.3
114	-11994.9333333333
115	24631.2
116	272174.766666667
117	16407.2
118	487359.466666667
119	11485.9
120	-24768
121	69280.1
122	5479.36666666667
123	-100189.466666667
124	73005.4666666667
125	8483.43333333335
126	46221.2
127	37678.9
128	74303.1
129	42810.6666666667
130	42725.2333333333
131	-89443.6
132	-34961.5666666667
133	96042.6666666667
134	25428.2666666667
135	159868.8
136	135469.6
137	205864.366666667
138	36306.7
139	203814.4
140	335728.566666667
141	61946.6666666667
142	-11318.1333333334
143	-81860.7
144	-123100.5
145	-4324.40000000001
146	16186.4
147	141683.6
148	-12536.4333333333
149	11796.8
150	-11432.5
151	97082.3
152	-221072.366666667
153	55461.3333333333
154	61985.5
155	-8889.73333333332
156	44813.9
157	-119986.8
158	-9916.13333333333
159	58564.2666666667
160	-9214.29999999999
161	-93573.0666666667
162	101707.333333333
163	232580
164	-3739.86666666667
165	404569.333333333
166	145426.7
167	289619.2
168	52894.0333333333
169	263901.6
170	8156.30000000005
171	141459.066666667
172	161234.366666667
173	56393.6
174	-16274.1
175	-373.333333333343
176	154438.1
177	156386.8
178	11226.7
179	85707.9666666667
180	23750.6666666667
181	3119.76666666666
182	283174.4
183	54481.2333333333
184	10716.6333333333
185	-130397.766666667
186	-44784.2666666667
187	-20515.8666666667
188	101489.2
189	73406.1333333333
190	-31478.7
191	39184
192	-32576
193	54350.9666666666
194	134548.9
195	153311.1
196	-72078.5333333333
197	40221.5666666667
198	358.5
199	-51613.2
200	312172.8
201	-41424.7666666667
202	-79619.0666666667
203	74294.8333333333
204	1298.80000000005
205	-45181.6
206	141920.566666667
207	169228.533333333
208	14677.2000000001
209	42128.1333333333
210	-19955.8333333333
211	177092.666666667
212	-21955.7666666667
213	-58004.6333333334
214	35612.4333333333
215	176401.466666667
216	35675.3
217	5564.76666666669
218	35887.9
219	60397.8333333333
220	-62392.7
221	62250.5333333333
222	-22488.5333333333
223	9360.03333333333
224	33194.3666666667
225	85453.6
226	22821.3
227	-60000.4333333333
228	61144.8333333333
229	39543.4666666667
230	-190704.8
231	450087.5
232	-7032.26666666666
233	91052.5
234	45822.9
235	-7111.33333333331
236	42754
237	1396.93333333333
238	25645.3
239	118938.533333333
240	470455.6
241	152996.9
242	20409.0333333334
243	-7947.6
244	361777.2
245	203994.233333333
246	147060.233333333
247	-42114.6333333333
248	27246.8
249	583.599999999977
250	136341.9
251	-104447.3
252	210311.066666667
253	97923.2
254	191936.433333333
255	-114707.2
256	-542.800000000003
257	148090.4
258	56611.4666666667
259	47804.5666666667
260	384981.2
261	-109721.9
262	75436.9
263	94834.5
264	95228.8
265	-8675.06666666667
266	72854.4
267	159.900000000023
268	43870.9
269	8134.3
270	179464.433333333
271	97565.0666666667
272	100118.1
273	123030.666666667
274	99626.0000000001
275	64624.5333333334
276	40710.9
277	40106.9333333333
278	170059.233333333
279	47796.8
280	31723.5
281	-37317.7333333334
282	10900.7
283	149031.066666667
284	296.400000000009
285	80283.4333333333
286	204205.6
287	117700.233333333
288	81233.4
289	170800.4
290	18216.5
291	159856.4
292	171466.033333333
293	86804.0333333333
294	28398
295	35509.3
296	124008.8
297	-43334.4
298	41580.7
299	69369.6
300	390060.666666667
301	-258107.7
302	140528.3
303	21005.3
304	50106.0333333333
305	220157.433333333
306	298927.433333333
307	-252406.766666667
308	273945.066666667
309	88767.1666666667
310	-62796
311	-109275.966666667
312	110311.466666667
313	165770.1
314	23468.7
315	83685.1666666667
316	131989.3
317	37745.2
318	161034.4
319	4052.26666666669
320	7073.1
321	-37368.9
322	-5896.10000000001
323	446376.233333333
324	73789.2
325	163473.7
326	9787.86666666664
327	498007.6
328	-45433.1
329	81344.8
330	-77357.7333333333
331	-7907.5
332	496296.666666667
333	107515.733333333
334	82168.1333333334
335	145631.433333333
336	-35972.6666666667
337	1722.5
338	-100820.266666667
339	84638.5333333333
340	-49727.2
341	-124384.366666667
342	-133704.266666667
343	31378.5333333333
344	90139.6333333333
345	26433.7
346	17147.0333333333
347	-73364.8
348	-28309.2
349	430208.933333333
350	-157630.8
351	155684.133333333
352	104358
353	-106539.5
354	63137.0666666667
355	88191.1666666666
356	174360.8
357	82620.5
358	211606.9
359	152593.1
360	310435.866666667
361	45208.3
362	37768.4333333333
363	115539.6
364	96824.5
365	31058.1
366	-7660.7
367	167232.4
368	35449.5
369	36016.9
370	145330.966666667
371	-37674.9666666667
372	17190.2666666667
373	167818.666666667
374	29283.8666666667
375	10875.2
376	-41132
377	-42886.4
378	54291.3333333333
379	92787.2333333333
380	-12299.6333333334
381	62071.9
382	542006.533333333
383	-130515.5
384	8106.40000000002
385	-131139.7
386	-132670.933333333
387	201877.6
388	95229.6
389	63871.2333333333
390	-2633.76666666669
391	-10785.8666666667
392	-1889.86666666667
393	-860.233333333323
394	229982.666666667
395	202899.633333333
396	110305.166666667
397	95224.4
398	-47559.4666666667
399	45833.1
400	-27495.2
401	92846
402	124393.633333333
403	-8728.79999999999
404	-6620.53333333333
405	274767.9
406	233474.3
407	50220.3666666667
408	34218.9333333333
409	75004.1
410	108716.1
411	17873.5
412	-72252.8
413	4888.39999999997
414	-7039.5
415	-68480.7
416	-2762.26666666666
417	127218
418	57852.3
419	180694.3
420	179504.1
421	-33668.4333333333
422	66768.4
423	130601.7
424	105728.5
425	-17600.1666666667
426	-44306.1333333333
427	382149.766666667
428	-63842.8
429	406562
430	86686.8333333333
431	69861.4666666667
432	100033.466666667
433	10275.6
434	189760.4
435	-32097.6
436	70264.4
437	51903.7
438	61566.4
439	174364.3
440	111214.366666667
441	96071.4333333333
442	-11246.4
443	349175.233333333
444	196016
445	58409.5
446	20325.9
447	397610.933333333
448	183333.866666667
449	79298.1333333333
450	-43775.3333333333
451	131399.866666667
452	-37842.8
453	40090.1333333334
454	-20872.4
455	174916.9
456	47073.0666666667
457	93950.1333333333
458	77799.4333333333
459	127361.6
460	5771.76666666668
461	-2915.59999999999
462	66204.0333333333
463	104730.933333333
464	-10740.5666666667
465	-19840.8
466	-23806
467	88782.2666666667
468	47341.7
469	232844
470	-6333.89999999999
471	67439.7333333333
472	-41193.5
473	-66291.3666666667
474	-87104
475	-15079.4666666667
476	-2054.76666666666
477	50370.2666666667
478	96110.2666666667
479	324667.733333333
480	73225.5666666667
481	-110894.9
482	-15964.3
483	51252.4
484	-5883.76666666666
485	55401.9666666666
486	108812.933333333
487	18730.3
488	413.100000000006
489	69177.2
490	-154314.9
491	-39678.1333333333
492	258880.5
493	-45399.7666666666
494	36082.1
495	59057.9666666666
496	-30052.9333333333
497	-86438.8333333333
498	30793.7
499	-65268.9
500	18811.6
501	-28164.6666666666
502	-13126.9
503	29260.3
504	52418
505	46197.3
506	14436.7
507	45020.9
508	18849.2
509	145855.2
510	-3370.23333333334
511	103105.033333333
512	24004.7
513	74760.6666666667
514	-5864.43333333333
515	45397.8333333333
516	-47728.5
517	85324.1333333333
518	-136534
519	-44183.1
520	-39331.2
521	459559.766666667
522	26185.6
523	344875.733333333
524	96362.4
525	370828.7
526	58604.1
527	-44495.6
528	43063.2333333333
529	46930.5333333333
530	177896.766666667
531	93435.2333333333
532	-3847.20000000001
533	54233.2
534	79677.0666666667
535	16535.7666666667
536	36923.8666666666
537	148067.6
538	-83119.5666666667
539	128816.766666667
540	11537.0666666667
541	117493.866666667
542	224749.7
543	7921.59999999998
544	-209683.666666667
545	60670.3
546	65175.4666666667
547	-72427.8666666667
548	-64873.9666666667
549	-44168.2333333333
550	275965.5
551	220591.1
552	-88616.7666666667
553	58501.6
554	-27112.4
555	145486.8
556	80085.9
557	-845.366666666669
558	-55076.3
559	-20677.3333333333
560	76826.3
561	40243.7
562	20661.0333333333
563	18097.3333333334
564	52357.0333333333
565	121206.133333333
566	52774.9333333333
567	116318.5
568	127183.733333333
569	111797.9
570	3719.86666666667
571	-39118.3
572	117047.1
573	-29907.3333333333
574	-134116
575	-20434.4
576	-6827.33333333334
577	50803.3333333333
578	106305.733333333
579	55306.2333333333
580	21845.4333333333
581	59397.7
582	20374.6666666667
583	-111364.3
584	-67405.1666666667
585	-84910.1666666667
586	143074.7
587	-378181.866666667
588	-22177.6
589	-43080.4
590	379590.766666667
591	-111006.966666667
592	1266.43333333332
593	14807.4333333333
594	27747.3333333333
595	53364.9
596	-54658
597	51715.5
598	-11624.9333333333
599	184900.5
600	6078.70000000001
601	-171256.3
602	99301.8333333333
603	272520.666666667
604	237338.533333333
605	104020.133333333
606	46646
607	63296.4333333333
608	34514.4
609	-44273.3
610	35938
611	-3906.53333333333
612	-67.0999999999913
613	6442.96666666667
614	-119535.766666667
615	-5752.79999999999
616	53095.4666666667
617	242629.3
618	98092.8333333333
619	-473107.666666667
620	35542.9666666667
621	59685.3666666666
622	107190.266666667
623	103827.6
624	-27906.1333333334
625	90582.5333333333
626	17521.2333333333
627	-66306.1666666667
628	213472.9
629	73716.7
630	297928.266666667
631	123230.5
632	90308.3666666667
633	-14214.0333333334
634	167779.2
635	179358.8
636	242318.1
637	345595.6
638	8036.29999999999
639	44917.2
640	141366.4
641	-95756.5
642	-94299.2333333333
643	-16105.4666666667
644	-34120.2333333333
645	13943.9666666667
646	109877.9
647	2817.60000000001
648	12662.4333333333
649	63781.2
650	46856.9333333333
651	14145.5666666668
652	264189.366666667
653	-147734.433333333
654	74367.7
655	162083.233333333
656	-33412.5
657	18188.3
658	112976.566666667
659	-1107.19999999998
660	222473.566666667
661	-29574.8
662	-64409.6
663	32716.7
664	-43438.9333333333
665	95616.9666666667
666	94240.8333333333
667	121808.233333333
668	-28255.2
669	165908
670	375263.333333333
671	2685.60000000001
672	-173285.7
673	83767.1666666667
674	-91320.1333333334
675	-24548.4
676	-185090.166666667
677	-82476
678	-50423.2
679	6358
680	15483.0666666667
681	168976.8
682	-9372.40000000001
683	235172.033333333
684	26993.1
685	73818.4
686	176979.5
687	71257.9
688	111320.266666667
689	93862.1
690	-6329.03333333333
691	-112958.266666667
692	15175.3333333333
693	81086.3
694	137237.3
695	-31728.5666666667
696	25048.1
697	186474.533333333
698	-37307.8666666667
699	182015.166666667
700	4256.53333333333
701	44269.5
702	179137.066666667
703	7492.9
704	3279.16666666663
705	43785.5
706	-126714.9
707	32472.6666666667
708	156750.966666667
709	93490.5666666667
710	64618.1333333333
711	289769.6
712	114368.133333333
713	190420.3
714	16042.9333333333
715	19383.6
716	-4265.59999999998
717	103942.633333333
718	-68347.3333333333
719	76860
720	143128
721	321306.366666667
722	-16133.1
723	-66413.3666666667
724	-54283.4666666666
725	76158.5333333333
726	113014.1
727	80333.3
728	53100.7999999999
729	57477.7
730	185579.7
731	88399.9
732	-7452.5
733	85524.5
734	381242.4
735	38688.5666666667
736	32646.9333333333
737	-53390
738	57261.3
739	1663.73333333334
740	77702
741	99460.5
742	16334.1
743	-123282.766666667
744	28877.9
745	6142.63333333333
746	273619.066666667
747	-163.166666666672
748	4213.20000000001
749	-164214.4
750	-65166.3
751	-8773.3
752	1637.20000000001
753	-7843.60000000001
754	91209.6
755	-66946.5
756	58091.0666666667
757	185846.533333333
758	-31510.6333333333
759	-3875.33333333331
760	-25711.6
761	190856.8
762	29314.4
763	48905.6
764	14962.7
765	12733.9666666667
766	58707.4666666667
767	76370.9666666666
768	-40145.6
769	123060.4
770	-111453.7
771	-67821.7666666667
772	79709.6333333333
773	201937.3
774	38384.6333333333
775	144465.733333333
776	29012.8
777	236197.366666667
778	187969.3
779	45220.9
780	2783.20000000001
781	5327.56666666665
782	66064.9
783	-61747.6
784	-6116.53333333333
785	19213.7666666667
786	17320.8
787	171916.8
788	101972.7
789	127115.2
790	-13213.7333333333
791	20865.9
792	200290.4
793	-21062.0333333333
794	-35357.1
795	51659.6
796	101596.8
797	60094.0333333334
798	253231.733333333
799	57251.7
800	-129691.366666667
801	972.099999999999
802	127075.1
803	-139658
804	46250.5
805	-69814.6333333333
806	-10958.8333333333
807	114312.7
808	-38644.8
809	-47310.5
810	32213.1666666667
811	71786.1666666667
812	-574105.166666667
813	9985.33333333333
814	68542.5333333334
815	81164.1333333333
816	41655.3
817	154012.8
818	8896
819	64195.1
820	163214.433333333
821	10187.7333333333
822	43297.3333333333
823	147415.5
824	-83352
825	107965.3
826	9856.3666666667
827	118167.2
828	-2375.09999999999
829	74922.5
830	83964.1333333333
831	50892.1333333334
832	-43801.3666666666
833	210172
834	-29463.2
835	19936.2333333333
836	3470.3666666667
837	122983.466666667
838	62912.6333333333
839	31370.8
840	-11643.5
841	-2166.76666666666
842	116763.1
843	-18548.9333333333
844	-213804.766666667
845	117745.3
846	121398.4
847	86297.2
848	170997.9
849	209859.366666667
850	-33389.4333333333
851	23539.6
852	697.833333333372
853	75412.9
854	121406.1
855	42904.9
856	279239.5
857	131411.9
858	-103248
859	301196.3
860	-65785.6
861	31397.1666666667
862	163310.4
863	100060.4
864	78326.5
865	-63062
866	149655.2
867	84710.8
868	172307.966666667
869	93962.4
870	58541.2333333333
871	82909.0333333333
872	163402
873	-32519.2333333333
874	-101916.533333333
875	82687.9999999999
876	236781.166666667
877	122094.3
878	74416.4
879	91261.9666666667
880	126271.633333333
881	59831.9666666667
882	112753.433333333
883	-353839.6
884	71337.4333333333
885	200110.133333333
886	265132.833333333
887	16460.0333333333
888	132658
889	10750.3
890	-10808.4
891	29994.9333333333
892	-53014.3
893	285164.5
894	100421.966666667
895	253156.233333333
896	153427.1
897	-127475.6
898	-45992.6333333333
899	10682.5333333333
900	-82416.9
901	231255.9
902	130767.9
903	39080.9333333333
904	-160667.9
905	-44777.6
906	308618.1
907	272832.8
908	155193.233333333
909	39082.4
910	98332.3
911	263450.8
912	74819.6
913	124869.9
914	22318.5
915	264031.466666667
916	30148.4333333333
917	409242.1
918	158319.333333333
919	113994.266666667
920	116070
921	-40485.3
922	102900.933333333
923	77380.4
924	35367.2
925	-39696.0000000001
926	38325.0333333333
927	-73888.3666666667
928	81960.6666666667
929	-45689.7333333333
930	-54534.8
931	237217.7
932	-142008.166666667
933	197599.566666667
934	123068.133333333
935	-21278
936	105217.6
937	49824
938	44315.0333333334
939	-319280.2
940	21931.2
941	-14229.5
942	-14210.6666666667
943	30012.9333333333
944	10106.4
945	179555.333333333
946	184289.6
947	64673.8666666667
948	-101004
949	31898.3
950	11653.3333333333
951	-60844.8
952	79372.6333333333
953	85340.4
954	1730.56666666667
955	49073.6
956	68451.2333333333
957	-74281.2
958	79669.8666666667
959	11461.6333333333
960	37149.4666666667
961	220681.5
962	13193.5666666667
963	-74618.4
964	168938.4
965	14585.6
966	43265.3
967	-57617.4666666667
968	28907.6
969	52266.8
970	20337.8333333334
971	-183515.5
972	-58666.4
973	65608.7
974	32432.8
975	10265.8666666667
976	95290.7
977	-26002.4
978	88994.3666666667
979	-73216
980	146493.233333333
981	232008
982	9071.06666666665
983	41787.3333333333
984	109234.266666667
985	-40024.8
986	122569.2
987	53184.9333333333
988	14504.9
989	59901.8666666667
990	172570.966666667
991	104925.9
992	-71082.1
993	73287.7333333333
994	-165349.6
995	-62667.2
996	2211.73333333334
997	150699.633333333
998	55394.1666666667
999	-162146
1000	229973.833333333
