# Supplementary material for: Chromosome Copy Number Variation and Control in the Ciliate Chilodonella uncinata
Source: PLoS One. 2013 Feb 20;8(2):e56413. doi: 10.1371/journal.pone.0056413 (PMC3577910; doi:10.1371/journal.pone.0056413)
Supplement: Dataset S1 — Chromosome copy numbers from the experimental and simulated cell lines of Dataset of Chilodonella uncinata . dataset.zip is a compressed file. exp_data.csv contains the experimental data derived from qPCR analyses (Cell.line = original cell line; Time = time point of the DNA extraction; DNA.extract = DNA extract replicate; Gene = macronuclear chromosome; CNPC = copy number of the macronuclear chromosome per cell). The remainder of the CSV files are from the simulations. Each CSV file contains data on 1000 simulations where the change in variance from initial to final for each simulation is stored under column ‘x’. See _readme.txt in the compressed file dataset.zip for documentation of the file names. (ZIP) [file pone.0056413.s002.zip › dataset_S1/P1_omega0.38.csv]

	x
1	70388.9333333333
2	122690.8
3	39251.8666666667
4	-7770.39999999999
5	57581.1
6	59235.2333333333
7	30072.3
8	388835.3
9	53496.4
10	-200263.2
11	32922.1
12	47696
13	-114901.9
14	51926.6333333333
15	71199.4666666667
16	88682.8333333333
17	63525.0666666667
18	96327.6
19	-2252.53333333334
20	121667.566666667
21	-33962.4
22	169289.866666667
23	132354.633333333
24	117254.8
25	185227.633333333
26	2130
27	171154.8
28	44941.5
29	110461.1
30	82874.9666666667
31	-37312.8
32	124277.2
33	349724.4
34	-111532.433333333
35	81147.3
36	12963.1
37	175274.266666667
38	33856
39	31756
40	-55975.2
41	-18345.5
42	-7152.66666666663
43	54541.8666666667
44	-23538.9333333333
45	-70117.6
46	188745.166666667
47	-120135.833333333
48	26301.7
49	24505.2
50	-89142.1333333333
51	107368.9
52	-61997.2
53	83583.9
54	206884
55	-18498.9333333333
56	82065.2
57	20766.5
58	129375.033333333
59	106248.966666667
60	-52482.8
61	67807.3
62	-37128.0333333333
63	-31648.0333333333
64	-92826.9
65	220102.8
66	123904.4
67	-104666.533333333
68	-26782.4333333333
69	208838.266666667
70	-27182.2666666667
71	29904.4
72	128184.8
73	19125.7666666667
74	131992.7
75	75122
76	-6685.76666666666
77	61045.2
78	-573.966666666674
79	126112.8
80	-72879.3
81	-27009.7666666667
82	-66649.2
83	-34443.6
84	-34648.1333333334
85	39013.0333333333
86	280697.2
87	-59665.3333333333
88	171708
89	102059.6
90	-81376.8
91	135127.733333333
92	150306.4
93	28269.4666666667
94	10225.7
95	281941.2
96	16581.6
97	61382.7
98	-66439.9666666667
99	91630.4
100	93167.3666666667
101	194957.6
102	28103.7
103	71983.9666666667
104	-23332.7666666667
105	-168628
106	201499.833333333
107	311269.3
108	14463.6
109	5791.56666666665
110	169597.833333333
111	4009.06666666665
112	-36779.1
113	132542.4
114	28243.4666666667
115	310158.8
116	115186.533333333
117	63159.9
118	118431.366666667
119	125968.4
120	123260.8
121	278980.8
122	3428.26666666666
123	28187.8666666667
124	-138142.133333333
125	86972.8
126	-174465.766666667
127	164316.5
128	68910.4333333333
129	-47402.7
130	5959.33333333333
131	43078.4333333333
132	-107887.466666667
133	139214.3
134	132762.8
135	89516.4
136	61674.4
137	-154411.2
138	84162.2333333333
139	38177.3
140	4834.10000000001
141	35269.3
142	28366.2666666667
143	76436.9666666667
144	28756.5
145	314718.8
146	97680.6333333333
147	64389.0666666667
148	-286758.5
149	-109067.5
150	205217.5
151	4201.03333333333
152	207239.366666667
153	189289.066666667
154	57982.9
155	-21592.4
156	-20332.4
157	124035.066666667
158	118143.5
159	-58379.0333333333
160	-37011.3
161	204841.7
162	-32700
163	97879.2
164	87052.6666666667
165	80149.9
166	194377.7
167	99258.6999999998
168	-1074.39999999999
169	82995.7
170	233018.766666667
171	341782.566666667
172	46419.0333333333
173	-26678
174	-65373.6
175	34459.6
176	-29637.8333333333
177	105889.5
178	94440.4
179	-75492.9
180	106251.2
181	173780.8
182	-61760.4333333333
183	77678.8
184	27684.6333333334
185	16013.1
186	77568.8
187	223848
188	146420.7
189	-57335.9
190	29477.7666666667
191	344022.266666667
192	62118.8333333333
193	70038.8333333333
194	-52045.3333333333
195	3808.56666666667
196	35103.0666666667
197	126030
198	138008.9
199	30594.1
200	-2828.29999999999
201	272324.7
202	-31825.8666666667
203	346766.033333333
204	-92041.7333333333
205	84565.6
206	-129863.3
207	73302.1
208	418606.8
209	85196.5333333334
210	493252.133333333
211	114651.766666667
212	-11911.5666666667
213	-28402.0333333333
214	170740.4
215	-21466.5
216	71428.8
217	154693.9
218	95906.3666666666
219	-68254.1333333333
220	43499.7666666667
221	-21389.7
222	38728.9333333333
223	70636.9333333333
224	125117.166666667
225	-66080
226	15963.7
227	-48076
228	-62984
229	-43098.4
230	-25429.5
231	-51579.0666666667
232	42332.8
233	-23754.4333333333
234	6566.66666666666
235	96457.8666666666
236	269496.4
237	-80843.0333333333
238	110697.5
239	171593.233333333
240	45375.2
241	49357.9
242	163858.133333333
243	105143.033333333
244	39163.8333333333
245	67073.0333333333
246	-12025.0666666667
247	-74026.9333333333
248	229567.333333333
249	87929.1
250	-87411.0666666667
251	-25627.6
252	548787.2
253	847.466666666674
254	368433.766666667
255	58551.7
256	106216.533333333
257	153884.133333333
258	22281.1
259	513819.5
260	370868.366666667
261	33532.5666666667
262	-36964.4
263	330796.366666667
264	78953.8333333333
265	42425.1666666667
266	74179.1666666666
267	125613.5
268	93492.4
269	-108859.6
270	248965.7
271	122288.3
272	-35168.5
273	25315.2
274	-88222.8
275	13022
276	16800.8333333333
277	132195.333333333
278	20778.7
279	60526
280	111551.1
281	105300.4
282	31201.1666666667
283	-99831.9
284	33970.3666666667
285	48254.3
286	4414.8
287	65281.4666666667
288	-15375.0333333334
289	24054.8
290	71749.4333333333
291	79287.6
292	84896
293	-7143.36666666667
294	139456.4
295	-10199.9
296	14265.8666666667
297	95851.7666666667
298	279455.1
299	40997.4666666667
300	237342.3
301	385604.366666667
302	14342.8
303	51565.2
304	17821.5666666667
305	88037.8666666667
306	25057.9
307	237323.7
308	94774.0000000001
309	-8566.90000000002
310	-107866
311	-90702.3666666667
312	-79656.6666666667
313	93005.4666666667
314	-63019.7333333333
315	-68729.2
316	81287.6
317	171417.5
318	87158.6666666667
319	160980.133333333
320	46519.3
321	60737.9666666667
322	-93152.2666666667
323	97277.8666666667
324	195728.233333333
325	-32313.7333333333
326	-46643.4666666667
327	-84714
328	161234.9
329	126096.9
330	108595.2
331	-16586.4
332	45288.8
333	-293539.733333333
334	9091.89999999997
335	-9486
336	103928.533333333
337	15942.4
338	86737.0666666667
339	215967.333333333
340	-248588.766666667
341	-54716
342	-72328.3
343	13855.7
344	58174.6666666667
345	-18690.8
346	41516.9
347	38096
348	607240.7
349	134838.166666667
350	240681.2
351	-49609.1666666666
352	223409.466666667
353	22630
354	-16897.1
355	42457.2
356	-115895.6
357	161783.2
358	-11046
359	38174.7
360	77452
361	218516
362	-79757.7333333333
363	313651.733333333
364	62088.5
365	-49795.0333333333
366	35461.5
367	3993.46666666666
368	77313.6
369	84904.4
370	-37639.5
371	-91717.2
372	53737.7666666667
373	-19861.6
374	-161346.8
375	254481.5
376	135202.3
377	-11524.4
378	91307.3333333333
379	61530.9666666667
380	48776.2666666667
381	242026.8
382	194182.8
383	97200
384	68602.6
385	-32491.9666666667
386	152180.8
387	95463.0333333334
388	44475.3
389	25096
390	240330.1
391	23142.9
392	-174783.866666667
393	154079.333333333
394	100643.333333333
395	4831.33333333334
396	107459.3
397	89068.8
398	18135.6
399	26331.8666666667
400	25453.2
401	249487.566666667
402	187387.9
403	-100351.066666667
404	242099.3
405	138327.333333333
406	117970.9
407	-8572.13333333333
408	205394.666666667
409	19674.7
410	-54977.3
411	186398.1
412	-15970.4
413	215797.766666667
414	155187.333333333
415	162657.3
416	172924
417	-128457.6
418	-25357.2
419	-72146.4
420	56927.8666666667
421	79111.1666666667
422	185205.333333333
423	274854.933333333
424	-187096.933333333
425	195219.333333333
426	303311.7
427	266573.2
428	75256.2666666667
429	103998
430	58934.1
431	76257.3
432	-52986.6333333333
433	62110.8
434	-147636.766666667
435	619.466666666674
436	30185.2
437	-7357.70000000001
438	-59137.5
439	203314.5
440	35494.2666666667
441	-17660.7
442	70996.4
443	-27130
444	36200.0333333334
445	-178255.6
446	11982.5
447	43893.9666666667
448	8738.93333333335
449	200666.133333333
450	97485.2
451	48620.5666666667
452	79335.6
453	-25996.9
454	-32749.3
455	-10148.7666666667
456	-76903.5
457	56586.6333333333
458	7773.83333333334
459	180861.233333333
460	11662.5
461	115603.066666667
462	-62827.7
463	23096
464	150304.3
465	223634.3
466	69838.9
467	-2579.20000000001
468	26370.4
469	-181936.4
470	46567.1
471	43092.1
472	59893.6
473	87053.9
474	18461.3666666666
475	88026.1666666666
476	85065.3
477	-28322.4
478	-29537.7
479	239739.6
480	492548
481	34965.6
482	-6668.56666666671
483	138929.5
484	-198034.5
485	44434.9
486	-17112.8
487	185724.666666667
488	30540.4
489	-36222.8
490	76951.2
491	167140.633333333
492	89152.3
493	-42490.4
494	133513.766666667
495	79584.1666666667
496	15540.4
497	-5878.56666666665
498	-114621.966666667
499	166223.3
500	-76781.0666666667
501	-70331.2
502	96698.9
503	7599.59999999998
504	567768.533333333
505	-10767.0666666667
506	-122325.6
507	-5766.03333333333
508	-1533.46666666667
509	141251.233333333
510	47296.5
511	698544.9
512	224921.9
513	-14399.1
514	75929.2333333333
515	-58113.4333333333
516	-122147.866666667
517	-36637.9
518	102552.5
519	-24839.2
520	57803.6
521	77418.1666666667
522	-583184.3
523	-29451.6
524	72180.2333333334
525	359523.5
526	84597.6
527	100013.066666667
528	132253.9
529	31306.1
530	272953.633333333
531	56776.8333333333
532	-18066.8
533	70414.9333333333
534	130516.4
535	54646.8
536	-28737.9
537	353804.266666667
538	10674.8
539	-259346.533333333
540	59096.6666666667
541	197757.166666667
542	23574
543	-101214.633333333
544	65765.5
545	5911.33333333333
546	-68152.4
547	-57518.4333333333
548	39625.1
549	81095.2
550	48852.8333333333
551	1420.8
552	47463.9
553	197334.166666667
554	14103.4666666667
555	15019.4333333333
556	220136.933333333
557	69975.2
558	-122547.466666667
559	53070.1333333333
560	-177764.8
561	-94159.1666666666
562	133667.7
563	118579.3
564	47529.2
565	-15619.1666666667
566	-101993.5
567	-167496.5
568	192646.266666667
569	-150015.766666667
570	-35418.1
571	76416.5333333333
572	41897.5666666667
573	-38150.8333333333
574	-175276.7
575	186312.266666667
576	148291.566666667
577	3955.33333333334
578	29552.9666666667
579	177632.1
580	123470.8
581	129638
582	190139.866666667
583	209608.266666667
584	53804.8
585	-87443.0666666667
586	52511.3
587	130155.7
588	51661.2
589	48321.9
590	-20094.3
591	-26616.9
592	-87564.9333333333
593	-6230.39999999999
594	116835.066666667
595	-55868.8
596	-102530.8
597	524880.4
598	154056.3
599	-31618.5666666667
600	80644.2666666667
601	56971.7333333333
602	31896.9666666667
603	158582
604	33108.5666666667
605	37994.6333333333
606	249668.6
607	347164.8
608	140011.3
609	-53976.5333333333
610	137098.3
611	34379.2333333333
612	217499.2
613	108760.666666667
614	227262.666666667
615	75810.1
616	-67510.4
617	46245.7333333333
618	59799.6333333333
619	246359.066666667
620	-21435.4666666667
621	-65850.5
622	93583.2
623	57501.3
624	138754
625	195759.7
626	64248.5666666667
627	216605.733333333
628	-125295.066666667
629	63287.8666666666
630	27321
631	34466.5333333333
632	18864.9
633	-32628.4
634	42008.5333333333
635	-113819.6
636	77149.7333333334
637	34971.5666666667
638	-2470.3
639	133740.933333333
640	81929.2
641	-127439.3
642	20828.2333333333
643	23419.6
644	464978.233333333
645	223537.033333333
646	35249.4666666667
647	72783.9666666667
648	32599.4333333333
649	75684.1
650	159810.7
651	163108.3
652	51729.8333333333
653	-194979.5
654	-23440.1666666667
655	30374.1333333333
656	21003.7
657	157516.133333333
658	141839.2
659	51787.3333333333
660	24094.9333333333
661	33856.9
662	89741.1
663	211335.233333333
664	66704
665	52523.1
666	32132.4
667	-58566.2333333333
668	104981.366666667
669	-75414.3
670	73155.7333333333
671	15898.9666666666
672	-44170.1333333333
673	157077.733333333
674	-40386.8
675	13560.8
676	29807.2333333333
677	-13290.1
678	160297.966666667
679	87180.5333333334
680	112413.733333333
681	-103712.933333333
682	18402.5
683	87554.9
684	-15827.3
685	10751.8666666667
686	64820.4
687	57447.7666666667
688	116122.133333333
689	-26461.9
690	255310.666666667
691	191981.2
692	96484.4
693	119761.333333333
694	-75365.3
695	32984
696	-6922.3
697	-8462.93333333332
698	-110324.4
699	-88345.9
700	-119273.2
701	152337.2
702	119949.5
703	141416.933333333
704	32480
705	22765.5
706	-14810.9
707	-133800.933333333
708	310172.9
709	12667.0333333334
710	290049.366666667
711	-116375.9
712	95810.1
713	-77641.7333333333
714	5623.03333333333
715	106181.1
716	28166.9
717	104441.066666667
718	33371.7666666667
719	81007.1
720	154255.333333333
721	-165898.366666667
722	113212.5
723	-23352.1
724	96136.5333333334
725	180478.5
726	128334.133333333
727	163464.4
728	-36346.0333333333
729	-96355.2
730	358241.466666667
731	123200.366666667
732	-55230.9333333333
733	54919.6
734	-55911.0666666667
735	639245.7
736	84123.1
737	14472.6666666667
738	42468
739	259728.666666667
740	407614.4
741	17068.1666666667
742	42929.7
743	124624.4
744	83602.4
745	52205.9
746	60911.8666666667
747	381386.633333333
748	-59019.5
749	-4724
750	16826.3666666666
751	28141.8666666666
752	59998.7999999999
753	124064
754	30002.8
755	103970.233333333
756	133518.766666667
757	-12739.7
758	-78822.7666666667
759	226428
760	41597.4666666667
761	63757.7333333334
762	106992.666666667
763	32486
764	201301.2
765	81979.2
766	111953.3
767	51609.6333333333
768	80052.2333333333
769	-67778.6666666667
770	96015.6333333333
771	169118.533333333
772	-138415.2
773	-107107.866666667
774	220825.2
775	-46658.4
776	114959.3
777	80114.4
778	508277.6
779	118573.833333333
780	192873.5
781	214949.033333333
782	67741.6
783	-32102.9666666667
784	5187.6
785	438563.833333333
786	102251.366666667
787	14816
788	58953.3
789	84442.4
790	-104995.033333333
791	-8464.40000000001
792	114745.1
793	-136234.4
794	-85403.9
795	84949.6
796	-242982.366666667
797	-41524.8
798	46948.6666666667
799	272329.5
800	-38123.9
801	81048.4
802	-49826.6666666667
803	1816.39999999997
804	-103896.633333333
805	42023.8333333333
806	-18701.3
807	-38098.6333333333
808	106851.833333333
809	9019.86666666667
810	9487.30000000002
811	159570
812	215428.7
813	119577.2
814	195067.2
815	28743.2333333333
816	13118.7666666667
817	41758.7
818	-9504.83333333331
819	55913.3666666666
820	20243.6
821	-372505
822	69712.6666666667
823	-3716
824	99873.7
825	-20569.3
826	-36972.4
827	168472.5
828	89026
829	171486.7
830	25823.1666666667
831	142887.833333333
832	63616.5
833	121168.533333333
834	5359.43333333332
835	-24226
836	87967.7
837	-14734.4
838	244376.8
839	-173704.7
840	205312.966666667
841	65376.8
842	-179191.7
843	139783.333333333
844	18508.5333333333
845	-10114.9333333333
846	-24183.7
847	-18302.8
848	-3488.3
849	-71995.9
850	-67808.1333333333
851	93285.2
852	-46738.8666666666
853	-20703.2
854	82860.1333333333
855	39152.6666666667
856	-72399.3
857	3827.19999999995
858	217248.7
859	27106.9
860	27442
861	54476.9666666667
862	15445.0666666667
863	-6496.03333333333
864	32495.1666666666
865	167097.866666667
866	-536.100000000006
867	64047.3
868	329339.633333333
869	67737.5
870	69224.6666666667
871	69496.1
872	102478.666666667
873	120932.3
874	517275.233333333
875	-33963.7
876	136971.2
877	82229.3333333333
878	31855.5
879	64876.7
880	69596.4
881	28266
882	246280.133333333
883	20033.0666666667
884	-55229.7333333333
885	206994.966666667
886	51025.4666666667
887	221562.433333333
888	30761.7666666667
889	418.033333333326
890	-47345.6
891	-88884.9666666667
892	237784.8
893	239396.4
894	115467.566666667
895	-8993.60000000003
896	85258
897	56091.3
898	54418
899	82486.9333333333
900	-77600.5
901	-53011.1
902	-30864.9
903	62004.7
904	21634.5
905	6350.96666666662
906	113513.3
907	-143347.2
908	14430.3
909	-28151.9
910	20312.5
911	90046.2666666667
912	3337.5
913	-158808.1
914	-262547.966666667
915	-285996.9
916	16655.8666666667
917	10741.3333333333
918	-4938.5
919	-73990
920	-33331.1
921	71263.7666666667
922	200632.3
923	128493.3
924	91681.9666666666
925	6690.80000000002
926	74532.5333333333
927	24642.3666666667
928	93680.4
929	360071.466666667
930	32673.6
931	-33832
932	79066.8
933	-2074.8
934	27775.7333333333
935	63255.6
936	62428
937	-33582.8
938	-12947.6
939	67330.9333333333
940	190780.3
941	70093.8333333333
942	48801.1666666667
943	-31127.6
944	92151.1
945	-13608.5
946	22330.5
947	-17235.9
948	-54086.1333333333
949	6723.30000000002
950	208059.466666667
951	-74088.9333333333
952	-143288.566666667
953	58634.5
954	87257.0666666667
955	-9356.23333333334
956	30749.7333333333
957	-85732.3
958	184055.166666667
959	90464.9333333333
960	230596
961	59523.1
962	-12176.6666666667
963	154287.3
964	-91956.8333333333
965	-13266.2666666667
966	-29495.5
967	63331.7333333333
968	141463.466666667
969	-133104.666666667
970	49690.8
971	-100273.9
972	124175.6
973	42835.1
974	-43948.7
975	-47912.9333333333
976	112353.2
977	103317.9
978	7560.23333333331
979	5935.96666666667
980	68176.2666666667
981	23175.3333333333
982	24724.5
983	181653.7
984	112675.2
985	-72406.5000000001
986	-275290.166666667
987	96777.2
988	-13821.4666666667
989	50818.7
990	48550
991	-416906.166666667
992	-30964.4333333333
993	483026.566666667
994	38126.5333333334
995	70393.3333333333
996	36672.8
997	139540.366666667
998	81143.1
999	-22349.9666666667
1000	118522.633333333
