# Supplementary material for: Chromosome Copy Number Variation and Control in the Ciliate Chilodonella uncinata
Source: PLoS One. 2013 Feb 20;8(2):e56413. doi: 10.1371/journal.pone.0056413 (PMC3577910; doi:10.1371/journal.pone.0056413)
Supplement: Dataset S1 — Chromosome copy numbers from the experimental and simulated cell lines of Dataset of Chilodonella uncinata . dataset.zip is a compressed file. exp_data.csv contains the experimental data derived from qPCR analyses (Cell.line = original cell line; Time = time point of the DNA extraction; DNA.extract = DNA extract replicate; Gene = macronuclear chromosome; CNPC = copy number of the macronuclear chromosome per cell). The remainder of the CSV files are from the simulations. Each CSV file contains data on 1000 simulations where the change in variance from initial to final for each simulation is stored under column ‘x’. See _readme.txt in the compressed file dataset.zip for documentation of the file names. (ZIP) [file pone.0056413.s002.zip › dataset_S1/P1_omega0.4.csv]

	x
1	44273.5
2	211007.633333333
3	-63787.3333333333
4	149686.933333333
5	192730
6	99300.1
7	125471.1
8	-90141.7666666667
9	159752.833333333
10	423036.3
11	-48365.6
12	183764.533333333
13	9494.3
14	70833.6333333333
15	-153079.7
16	145446.133333333
17	127604.666666667
18	-95760.2333333333
19	61370.8
20	83669.3
21	243664
22	52272.1
23	128842.9
24	6107.5
25	133977.766666667
26	26801.3333333333
27	59888.8
28	37095.6
29	158167.833333333
30	49284.3
31	40452.3
32	45781.4333333333
33	45963.3
34	-79217.0666666667
35	-45513.1
36	-133651.466666667
37	80988.3
38	-209851.766666667
39	12882
40	-42010.8
41	89647.6
42	86052.8
43	15628.9
44	69467.7666666666
45	53312.8333333333
46	116937.166666667
47	172103.433333333
48	30828.5
49	6412.79999999999
50	-72032.3
51	31673.3
52	58382.4
53	266991.966666667
54	47833.7
55	-5626.29999999999
56	37310.8
57	18776.9666666667
58	149003.733333333
59	-92355.7666666667
60	53124.3
61	17054.5333333333
62	-55309.6
63	160124
64	-182865.866666667
65	321219.466666667
66	-42444.4
67	151048.666666667
68	85368.9
69	293385.866666667
70	55301.2
71	2028.29999999999
72	-49194
73	48410.7
74	267941.866666667
75	-298571.333333333
76	9740.83333333331
77	33019.9
78	-66204.1
79	322855.3
80	-9857.23333333334
81	-571.700000000012
82	109057.1
83	-17978.4333333333
84	-9235.46666666666
85	3382.5
86	240330.666666667
87	31007.8666666667
88	177464.8
89	3703.06666666665
90	110328.5
91	47630.3
92	59621.9
93	-90686
94	53087.5
95	-7134
96	8049.2
97	10506.9
98	196779.1
99	46312.5
100	-47735.3333333333
101	63339.7
102	23800.9333333333
103	-87117.5
104	138164.4
105	211170.933333333
106	-10648.3
107	-36220.0333333333
108	23060.9
109	112376
110	-9417.09999999999
111	-95754
112	-19132.5
113	-63658.4
114	318203.6
115	19080.8
116	-52401.6
117	88904.3666666666
118	-4176.66666666666
119	-3105.70000000001
120	-32731.4333333333
121	182487.1
122	107416.4
123	238010
124	85841.6
125	120352.9
126	77591.2333333333
127	-39865.7
128	-91520.1666666667
129	29545.4333333333
130	10173.7
131	49299.2
132	95486.6666666667
133	353984.8
134	176352.3
135	82474.7666666667
136	49499.3
137	-1920.39999999999
138	-36725.7
139	-26804.4
140	226286.033333333
141	-28914.9333333333
142	30044.5666666667
143	-37772.4
144	58985.9666666666
145	224416.1
146	257554.266666667
147	-106692.7
148	-18466.4
149	82150.8
150	99506.8
151	-293161.2
152	118154.8
153	387082.133333333
154	-110477.1
155	-21816
156	-93051.2
157	55645.5
158	-54479.8333333333
159	206664.8
160	-88967.2
161	4866.53333333335
162	281203.866666667
163	-4639.36666666664
164	34778.7
165	108024.7
166	272710.933333333
167	-189935.833333333
168	56258.5
169	34767.1
170	69475.0666666667
171	-146898.3
172	161781.6
173	101356.4
174	-14499.6
175	356392.9
176	86788.4
177	58142.1666666667
178	-91687.7
179	108958.666666667
180	-83596.3666666667
181	-132505.833333333
182	30475.6333333333
183	148615.466666667
184	51236.4
185	-74165.2
186	-42404.3
187	17695.7333333333
188	21023.6
189	5393.16666666663
190	-131131.866666667
191	-67255.3333333333
192	238183.9
193	1852.70000000001
194	71206
195	265318.9
196	89266.9666666667
197	27587.3333333333
198	-92822.9333333333
199	164465.3
200	-81599.6
201	70899.3333333333
202	-140766.666666667
203	5379.60000000001
204	173705.3
205	190639.833333333
206	266849.066666667
207	-12148.5333333333
208	145800.1
209	-91943.3
210	-99974.3
211	69299.7
212	-127289.2
213	-48852
214	113935.6
215	-61693.1666666667
216	12418.1333333333
217	-22624
218	187554.9
219	441258.266666667
220	-157824.266666667
221	51361.8666666667
222	124496.133333333
223	233187.3
224	-20006.8
225	87932.9
226	2714.56666666668
227	-86150.4
228	5931.2
229	-230269.166666667
230	12144.3666666667
231	-79312.7
232	-149560.166666667
233	511736.4
234	40864.9
235	-123864.4
236	194547.6
237	262382.8
238	320393.6
239	-82295.6
240	72506.3
241	82784.2666666667
242	35561.0333333333
243	24642
244	-70459.7333333333
245	177911.2
246	128138.5
247	246315.633333333
248	141553.1
249	-177321.466666667
250	268684
251	44102.7
252	290685.6
253	93052.9666666667
254	77168.2666666667
255	-7195.20000000001
256	17574.3666666667
257	-95951.0333333333
258	26979.1666666667
259	18038.2666666667
260	-68917.3666666666
261	131106
262	-62004.1
263	23135.8666666667
264	-58860.9
265	836633.3
266	-49911.9
267	49183.0666666667
268	403821.633333333
269	99592.5
270	7636.5
271	81246.2666666667
272	-24673.2
273	-116368.433333333
274	2024
275	-89226.5
276	139082.833333333
277	-15111.6
278	310081.2
279	163866.9
280	33440.2666666666
281	135904.833333333
282	-18079.3
283	64465.6
284	132007.2
285	-8394.30000000002
286	20624.7
287	-50876.4333333333
288	-29921.6333333333
289	220640
290	145595.1
291	-29467.2
292	81583.2
293	-42360.4
294	91318.1
295	15897.3333333333
296	-19952.9
297	151797.866666667
298	-96755.1666666667
299	-47781.8333333333
300	234750.7
301	114288.7
302	96590.9333333333
303	9322
304	55350.4
305	-45722.8
306	46123.1666666667
307	-45879.9666666667
308	165030.933333333
309	163222.7
310	87056.6333333333
311	4091.2
312	-104522
313	-1859.56666666665
314	258316.8
315	-39210.9
316	22358.8333333333
317	65819.3333333333
318	135936.9
319	-18054.6666666666
320	12916.6666666667
321	208562
322	50405.2
323	92273.6
324	-2767.16666666667
325	16304.8333333333
326	45495.1666666667
327	33331.7666666667
328	-195505.3
329	-23528.4333333333
330	35979.7
331	45489.6333333333
332	-61004.1333333333
333	-112618.4
334	154396.4
335	-52810.1
336	165681.333333333
337	25768
338	882.399999999965
339	108345.866666667
340	-67354.9333333333
341	90756.5666666667
342	83654.4333333333
343	119936.4
344	11170.7
345	40372.6666666667
346	13256.6333333333
347	2641.7
348	-11511.7333333333
349	151680.3
350	163121.6
351	235072.5
352	-58224.8
353	155337.7
354	167827.7
355	262748.4
356	27381.1
357	-5120.7
358	22409.2
359	42592.9
360	422470.233333333
361	59094.9
362	136237.733333333
363	-57367.9666666666
364	-7067.19999999998
365	50976.7666666667
366	356638.1
367	-42319.3666666667
368	149064.833333333
369	-33939.6
370	-32380.3
371	94713.3333333333
372	65806
373	80922.1666666667
374	235285.066666667
375	-26322.3
376	15404
377	182220.3
378	-123052.9
379	-61961.8666666667
380	6428.90000000001
381	185992.4
382	63396.6333333333
383	-26930.5
384	109705.633333333
385	-8908.79999999999
386	-40377.7333333333
387	91880.8
388	166338.266666667
389	35721.4666666667
390	357247.466666667
391	17976.4
392	403721.333333333
393	75273.3
394	128622.766666667
395	-41426.4333333333
396	-8546.80000000002
397	-61189.0666666667
398	117260.533333333
399	20652.8
400	34450.9666666667
401	145.599999999991
402	-73335.6
403	-1953.73333333332
404	373196.266666667
405	36884.9333333333
406	61176.6666666667
407	130074.4
408	-6908.56666666668
409	-94070.3
410	-299525.3
411	-9001.03333333333
412	42599.2333333333
413	-17190.5
414	52669.5
415	-92308.1333333333
416	-94316.2666666667
417	104032.8
418	8827.09999999998
419	-8821.59999999998
420	100553.933333333
421	232296.4
422	73578.7
423	-110884.4
424	-92481.8333333333
425	-86762.6666666667
426	175506.133333333
427	12162.7
428	3626.40000000002
429	-248120
430	91503.0333333334
431	71169.9666666667
432	51905.7666666667
433	-174352.8
434	-10616.4
435	-372030.066666667
436	167360.3
437	60945.1
438	-71203.1
439	-44519.6
440	78391.1666666667
441	-9086.23333333334
442	-12408.3
443	114611.5
444	-22146.1666666667
445	73114.4333333332
446	-96326.0333333333
447	37474.9333333333
448	20328.8
449	-10576.4
450	155318.7
451	5660.70000000001
452	58341.4666666667
453	256752
454	280605.7
455	75388
456	-24977.9
457	37890.1
458	294630.933333333
459	253326.766666667
460	4765.89999999999
461	68075.1
462	135510.133333333
463	35614.5
464	18608.8
465	65010.6666666667
466	215983.6
467	-49970
468	3661.43333333329
469	-19187.8333333333
470	69324
471	144847.9
472	54803.2333333333
473	18917.1666666667
474	-214313.1
475	13088.1333333333
476	15620.1666666667
477	-88739.0666666667
478	98866.7
479	-22430.9666666667
480	129022.366666667
481	100972.8
482	113862.8
483	-10151.3666666667
484	-69622.1
485	188423.166666667
486	331734.766666667
487	-3613.96666666667
488	11135.2
489	304385.766666667
490	-119267.6
491	143817.633333333
492	98152
493	133886.666666667
494	105356.4
495	32862.1
496	76473.6
497	73386.5333333333
498	87645.6
499	23899.4333333333
500	-84766.8
501	49269.6333333333
502	30656
503	-148433.066666667
504	122402.1
505	-23337.5
506	-73922.1333333333
507	16168.1333333333
508	604416.033333333
509	74443.9
510	-25714
511	258071.733333333
512	-12008.1666666666
513	9330
514	64139.0666666667
515	97116.0333333334
516	151.300000000003
517	132786.833333333
518	164310.8
519	-41867.6
520	13763.6
521	94477.2
522	334199.866666667
523	-38390.4333333333
524	193320.5
525	95493.9
526	123903.466666667
527	89767.0666666667
528	51251.1666666667
529	66699.7333333334
530	50633.9
531	-240574.366666667
532	-2443.36666666667
533	67631.6
534	8297.03333333333
535	18359.9
536	58897.1
537	138795.5
538	220297.9
539	-62092.1
540	26912.1
541	303130.9
542	-14354.5
543	143192.833333333
544	69537.4666666667
545	139527.6
546	-58276.1
547	41544.4
548	130910.8
549	33994.5666666667
550	157948.266666667
551	56396
552	-79418.1
553	40616.7666666667
554	141069.7
555	-8843.06666666667
556	46724.4
557	285358.033333333
558	357705.866666667
559	-53301.9
560	-63523.2
561	93741.4666666667
562	128630.1
563	243416.5
564	23410.5
565	20490.2333333333
566	-193749.733333333
567	344958.566666667
568	153362.033333333
569	3703.03333333333
570	1724.23333333334
571	-51606.7
572	54779.1
573	-41962.4
574	150149.733333333
575	63906.6666666667
576	30014.9333333333
577	172528
578	208963.9
579	-56505.6
580	212229.6
581	19839.5666666667
582	-93274
583	153571.6
584	24080.2666666667
585	-26822
586	74120.6666666667
587	248191.733333333
588	130978.833333333
589	256856.9
590	134405.5
591	69764.4
592	57826.6666666667
593	47557.7333333333
594	-1221.5
595	129961.7
596	16699.6
597	196555.7
598	-26116.4
599	249263.433333333
600	183548.4
601	54663.6
602	59710.9333333333
603	277390.7
604	-4349.16666666663
605	-125846.833333333
606	55512.7
607	10824.3
608	231959.466666667
609	-9886.93333333333
610	70332
611	84620.6333333333
612	49389.3333333333
613	23010.3
614	-17738.6333333333
615	86688.4
616	9630.13333333333
617	-68562.5333333333
618	-88399.3
619	-41908.3666666667
620	112263.6
621	42603.1
622	85914.8
623	-50426
624	-1222.90000000002
625	47848
626	202562.233333333
627	451343.6
628	-5599.70000000001
629	240573.6
630	74312.5666666667
631	-73358.2666666667
632	33599.6333333333
633	-3481.23333333334
634	59049.9
635	-39440.1333333333
636	64068.3333333333
637	150529.866666667
638	-180241.7
639	94680.4
640	162500.233333333
641	10246.5333333333
642	-42857.6
643	-97090.6666666667
644	236550.7
645	-28973.3666666667
646	78611.1
647	34616.2666666667
648	-110294.1
649	75560
650	-62068.9333333333
651	7135.06666666665
652	11038.9
653	-51437.4666666667
654	336554.266666667
655	132623.5
656	25269.0333333333
657	178871.6
658	-9307.73333333333
659	62390.3
660	284070.666666667
661	210698.433333333
662	334013.333333333
663	35206.8
664	-66925.4666666667
665	5912.43333333333
666	76806.7
667	32721.5
668	151181.833333333
669	30884.5
670	-25498.7
671	-29044.8
672	-61960.2666666667
673	13914.7666666667
674	125952.366666667
675	-79088.9666666667
676	543872.9
677	562092.3
678	108484.133333333
679	-11279.4666666667
680	-15205.3
681	84137.1
682	153393.2
683	35168.2666666667
684	8587.86666666667
685	-68571.2
686	56358.4
687	133334.666666667
688	-16267.2
689	183324.633333333
690	132245.866666667
691	65160.5333333334
692	41874
693	232463.166666667
694	36002.4
695	93721.1
696	-10125.2
697	-44522.6333333333
698	86896.9
699	-54581.6333333333
700	-37461.6
701	-144512.366666667
702	23346.7
703	-1340
704	122103.2
705	106759.3
706	10233.6
707	7634.9
708	-34274.7
709	-5030.53333333333
710	60453.7333333333
711	13102.9
712	42039.6
713	151310
714	99152.1
715	-130842.366666667
716	4514.5
717	210026.933333333
718	321031.866666667
719	216130.1
720	-44190.6666666667
721	66554.7
722	91368.8
723	192148.9
724	229436.233333333
725	135146.4
726	22877.7666666666
727	147689.3
728	-18930.3
729	82293.9
730	315728.433333333
731	38367.3666666667
732	4548.80000000005
733	352653.6
734	62431.6
735	-128861.6
736	30628.5333333333
737	17202
738	-26015.5
739	-146737.966666667
740	38892
741	85461.9
742	132105.866666667
743	11760.2666666667
744	8486.09999999998
745	130207.333333333
746	32988.6333333333
747	136083.2
748	70182.3
749	11007.4333333333
750	642.533333333326
751	-38093.2
752	-328.700000000012
753	46565.9
754	23433.1666666667
755	190711.7
756	140702.033333333
757	-48832.1333333333
758	27063.1
759	90599.9
760	67306.9666666666
761	107832.8
762	237162.133333333
763	201095.6
764	22425.8333333333
765	126372.3
766	179987.3
767	-21280.4
768	80270.7
769	18042.0333333333
770	176425.9
771	70891.0333333333
772	137024.666666667
773	117607.5
774	243456.4
775	158904.133333333
776	-34080.8
777	58526.8
778	270584.3
779	-65627.0666666667
780	-33104.1333333334
781	210057.6
782	371751.466666667
783	80928.3
784	9820.79999999999
785	-133368.366666667
786	383616.833333333
787	213141.333333333
788	-44629.5
789	-30064.8
790	123345.933333333
791	-26602.9
792	46440.4
793	58386.0000000001
794	31286.9666666666
795	-112432
796	132774.666666667
797	76020.7
798	89166.7
799	-106425.5
800	50107.6
801	177747.2
802	205926.566666667
803	28636
804	115667.766666667
805	313228.266666667
806	96381.3
807	158584.1
808	287349.7
809	62733.5
810	-82882.5333333333
811	215130.533333333
812	106191.033333333
813	-80918.1
814	-5535.76666666666
815	205752.1
816	403675.633333333
817	-152775.733333333
818	65038.5
819	-130134.533333333
820	16687.6333333333
821	377585.2
822	-111338.433333333
823	259548.566666667
824	629084.9
825	-44790
826	101445.866666667
827	358609.9
828	-25072.1333333333
829	234020.5
830	293924
831	71896.8
832	-109033.6
833	58940.7
834	32092.4
835	-114493.066666667
836	48569.2333333333
837	8382.39999999997
838	359297.6
839	56498.5
840	14854.9666666667
841	24548
842	31704.7
843	117879.066666667
844	-39150.1
845	16556.7
846	4043.43333333335
847	43317.6
848	-3186.70000000001
849	133957.233333333
850	-101808.666666667
851	20634.6666666667
852	47899.7
853	33483.2
854	-14928.7
855	-77401.6
856	-64097.4666666667
857	295316.666666667
858	139342.266666667
859	-43247.2
860	4661.10000000001
861	35941.9
862	-12830.1666666667
863	198406.966666667
864	165677.2
865	162384.5
866	167044.666666667
867	-54675.7
868	-91742.7
869	392685.2
870	102795.333333333
871	42732.8
872	38728.5333333333
873	43048.2333333333
874	14357.6
875	121523.1
876	26862.3
877	249159.866666667
878	-69546.2666666667
879	122118.166666667
880	150414
881	189277.1
882	4458.26666666666
883	25711.4333333333
884	-64209.8666666667
885	116687.1
886	8250.93333333335
887	139346.4
888	40105.0333333333
889	74049.6
890	95411.4333333333
891	27255.8333333333
892	-8660.66666666666
893	-10083.6
894	103987.366666667
895	-114844.766666667
896	150529.2
897	53072.2666666667
898	196478.133333333
899	15680.5
900	90133.5
901	-25916.9
902	-28991.6
903	9138.26666666666
904	33302.1333333333
905	-79119.3666666666
906	-52656.5
907	116124.3
908	53731.1
909	35092
910	-33829.6
911	44086
912	-33439.9
913	8351.7
914	52787.5
915	12386.5333333333
916	106950.8
917	63654
918	87891.8333333333
919	249048.8
920	38860.4333333333
921	223440.8
922	-113178.933333333
923	9014.53333333333
924	19585.6
925	25848.7666666667
926	20219.2333333334
927	44539.3333333333
928	60962.8333333333
929	105784.5
930	284856.9
931	-56269.6
932	144644.166666667
933	10194.4
934	-41812.2333333333
935	45376.3
936	-24593.8666666667
937	215999.1
938	-32587.6
939	124277.866666667
940	-8281.03333333333
941	114313.3
942	-969.033333333326
943	-99354
944	80188.2666666667
945	565555.1
946	-36289.7
947	64843.2
948	42990.2333333333
949	-25365.7
950	121820.266666667
951	45986.0333333334
952	43026
953	-61223.8666666667
954	-21375.3
955	82820.6333333333
956	66492
957	217273.166666667
958	121420.5
959	-7328.83333333334
960	20058.5
961	166443.6
962	111931.033333333
963	-57902.1333333333
964	134116.8
965	24875.6
966	92911.1
967	120859.166666667
968	78475.3333333334
969	172352
970	-14888.2333333333
971	297989.466666667
972	7389.19999999998
973	164583.7
974	84735.1
975	105393.966666667
976	-44326.5333333333
977	56393.3333333333
978	-2980.96666666667
979	-22550.5
980	208653.066666667
981	66873.6
982	138828.9
983	5913.59999999999
984	24098.7
985	119502.3
986	142616.8
987	128289.866666667
988	-6620
989	-42918.9333333333
990	94579.8666666667
991	25916.4
992	-11164.2666666667
993	61703.1
994	428660.3
995	97582.8
996	85857.2
997	98450.4
998	-84589.6
999	20507.8666666667
1000	-26588.3666666667
