# Supplementary material for: Chromosome Copy Number Variation and Control in the Ciliate Chilodonella uncinata
Source: PLoS One. 2013 Feb 20;8(2):e56413. doi: 10.1371/journal.pone.0056413 (PMC3577910; doi:10.1371/journal.pone.0056413)
Supplement: Dataset S1 — Chromosome copy numbers from the experimental and simulated cell lines of Dataset of Chilodonella uncinata . dataset.zip is a compressed file. exp_data.csv contains the experimental data derived from qPCR analyses (Cell.line = original cell line; Time = time point of the DNA extraction; DNA.extract = DNA extract replicate; Gene = macronuclear chromosome; CNPC = copy number of the macronuclear chromosome per cell). The remainder of the CSV files are from the simulations. Each CSV file contains data on 1000 simulations where the change in variance from initial to final for each simulation is stored under column ‘x’. See _readme.txt in the compressed file dataset.zip for documentation of the file names. (ZIP) [file pone.0056413.s002.zip › dataset_S1/P1_omega0.42.csv]

	x
1	12438
2	6508.66666666667
3	-4003.73333333333
4	46637.0333333333
5	114947.5
6	-34248.3
7	42986.4333333333
8	-57142.8
9	15429.5
10	56937.3
11	-56996.4333333333
12	25899.3333333333
13	84520
14	-41059.2333333333
15	-35410.1666666667
16	-22376.9333333333
17	3787.20000000001
18	89955.5
19	142064.533333333
20	-134137.766666667
21	15236
22	275039.6
23	-22993.8666666667
24	-63681.9
25	60069.3
26	-89162.6666666667
27	-21143.3
28	136036.566666667
29	4081.46666666667
30	5011.5
31	78949.5000000001
32	46864.1
33	58918.2666666667
34	-50414.4
35	311277.433333333
36	22451.5666666667
37	-36717.6333333333
38	-85146.0333333333
39	59802.4
40	-14481.8333333333
41	81207.8333333333
42	16326.8
43	1122.80000000002
44	160478.3
45	39686.2333333333
46	72008.1666666667
47	69213.8333333333
48	219969.766666667
49	108622.4
50	-30952.9333333333
51	93863.7
52	189077.9
53	-37230
54	4084.53333333333
55	-67190.9
56	-15084
57	293576.033333333
58	-238876
59	245176.5
60	177809.2
61	-9358.8
62	152344
63	-17219.8333333333
64	237190.8
65	52493.0666666667
66	185284.033333333
67	79101.0666666667
68	108529.1
69	304992.533333333
70	-48863.4666666667
71	119942
72	248553.7
73	138876.7
74	228398.933333333
75	27708
76	-173387.366666667
77	-54082.6666666667
78	73838.9
79	93296.8
80	119926.9
81	79609.9
82	226809.366666667
83	-19247.3333333333
84	24924.3
85	38413.8333333333
86	-32948.9
87	140284
88	-40282
89	-66638.4
90	103652.533333333
91	256834.7
92	19798.9666666667
93	16516
94	-26806
95	38642.1333333334
96	-42226.7
97	8813.10000000001
98	-49269.1666666667
99	6687.5
100	105239.866666667
101	242816.366666667
102	69409.8666666667
103	168444.4
104	-96984.3
105	-174691.466666667
106	-62731.3
107	-147133.5
108	-5126.56666666668
109	-46986
110	175276.766666667
111	158369.566666667
112	-7806.13333333333
113	-31946.8
114	-101078.4
115	48577.6
116	7320.53333333333
117	-7741.86666666667
118	-2308
119	-21403.6
120	-163063.2
121	123194.4
122	430842.4
123	70978.0333333333
124	124499.2
125	130892.5
126	65716.7666666667
127	-13914
128	-56776.4
129	253222.8
130	97207.9
131	16217.8333333333
132	108350.966666667
133	274287.3
134	146326.666666667
135	244736.233333333
136	-23287.8666666667
137	-43080.1
138	-78663.3
139	37247.8333333333
140	8211.56666666668
141	36726.4
142	19548.4
143	69420
144	33728.2333333333
145	41380.0333333333
146	-80682.1333333333
147	10082.2666666667
148	62805.3
149	141295.7
150	172888.8
151	193781.633333333
152	42346
153	237708.7
154	187016.3
155	-82205.2
156	87960.1333333334
157	100312.133333333
158	-85242.5
159	-237440.766666667
160	388506
161	158658.133333333
162	651279.1
163	-18572.7
164	93448
165	-94002.5
166	97548.1333333333
167	148303.2
168	138411.733333333
169	121456.9
170	166707.733333333
171	-1776.16666666667
172	85305.3
173	259899.7
174	-61556.9666666667
175	129444.7
176	-18150.9333333333
177	34763.4666666667
178	72302.3666666667
179	151611.566666667
180	363597.9
181	88242.1
182	-9294.5
183	-27087.7
184	133349.333333333
185	207592.433333333
186	69766.3
187	209996.3
188	215983.466666667
189	-137971.366666667
190	146372.133333333
191	130195.6
192	55164.4
193	-8816.29999999999
194	-20378.6666666667
195	362108.133333333
196	209117.2
197	-97058.9
198	334361.066666667
199	-13536.0333333334
200	174152.7
201	130627.5
202	152034
203	81381.1
204	4345.5
205	271095.466666667
206	257014.4
207	-64481.9
208	84692.9
209	45262.5
210	120074.4
211	-44664
212	-156725.566666667
213	20273.9
214	111161.7
215	-86548.9
216	-2757.5
217	200499.2
218	-100308.9
219	75054.5
220	140935.1
221	142069.7
222	111796.8
223	-55353.6
224	-63016.3
225	95647.7333333333
226	58262.8
227	129560.533333333
228	29540.4
229	26027.6
230	199803.333333333
231	221647.9
232	40948.5333333334
233	-296251.066666667
234	75637.6
235	96895.3
236	264569.1
237	458440.5
238	13250.8333333333
239	-126218
240	-97.5999999999767
241	418360.3
242	170360.3
243	-53370.1333333333
244	19478.6333333333
245	72890.9333333333
246	107526.3
247	86642.4
248	91770.7666666667
249	-56993.7666666667
250	-6633.2
251	-25538.5
252	-39261.3
253	-16548.1333333334
254	-10455.1666666667
255	151931.566666667
256	210132.9
257	126307.733333333
258	-98422.8333333333
259	-58921.1
260	70804.9
261	-59970
262	-92835.2
263	114107.5
264	14088.6666666667
265	72082.4
266	53645.6
267	55068
268	1857.46666666666
269	49205.9
270	76873.2
271	-95867.6
272	98999.6
273	299094.4
274	163483.633333333
275	-35448.3666666667
276	303216.266666667
277	16453.1
278	-28443.2
279	-101328.8
280	-177477.2
281	-81660.7
282	-92534.4
283	419803.5
284	19394.2333333333
285	318507.466666667
286	-45000.1333333333
287	214681.9
288	151395.6
289	8558.40000000002
290	-119529.6
291	124450.233333333
292	-44415.6
293	-374293.466666667
294	115341.033333333
295	-59439.0666666667
296	-8207.06666666665
297	-14859.6
298	9884.26666666666
299	-139832.1
300	143190.3
301	79932.8
302	87149.3333333333
303	-6546.13333333333
304	-79640.0333333333
305	62937.6
306	203205.6
307	35130.4333333333
308	-21269.1666666666
309	55939.6
310	-162886.766666667
311	610972.266666667
312	-139486.8
313	52945.9666666666
314	326868.133333333
315	47194.1
316	103598.233333333
317	-85924.7
318	-49578.7666666667
319	207495.2
320	-190025.6
321	144966.4
322	12209.1
323	-100834.166666667
324	17779.2
325	82206.4
326	262215.966666667
327	179565.466666667
328	11077.3333333333
329	206107.6
330	132935.733333333
331	-18076.2666666667
332	37716.6333333334
333	-37398
334	246257.433333333
335	85422.1
336	-7631.2
337	358409.433333333
338	-98019.8333333333
339	-19123.2
340	164890.3
341	-526
342	-21629.5
343	81299.7333333333
344	72803.7333333333
345	50197.8666666666
346	-16381.2
347	224344.533333333
348	85225.5
349	260779.6
350	-544415.566666667
351	126594.8
352	63460.9
353	-59850.5
354	55041.7
355	78879.7
356	-11912.3
357	74878
358	181898.966666667
359	-19619.2333333333
360	49926.8
361	-94264.4
362	114544.233333333
363	119621.2
364	298090.533333333
365	113001.2
366	-31072.8333333333
367	46119.1666666667
368	50020.3
369	92348.1666666666
370	-158686.366666667
371	6004.00000000001
372	14010.7666666667
373	183559.566666667
374	-36253.7333333333
375	-84589.3
376	-75534.5
377	49444.5
378	151973.566666667
379	111845.433333333
380	121174.4
381	-45894.3
382	404917.566666667
383	96716.9
384	8712.89999999999
385	-157095.033333333
386	228768.8
387	76186.9
388	14137.7
389	159493.966666667
390	84540.9
391	-105043.9
392	163730.4
393	36727.3
394	8331.33333333337
395	-50149.6333333333
396	-4972.76666666672
397	255891.966666667
398	30135.3
399	336181.7
400	25962.3666666667
401	72025.1
402	24051.7333333333
403	-1730.39999999999
404	34550
405	10680
406	-69259.8666666667
407	-116263.5
408	16226
409	28614.9666666667
410	-97420.8
411	-82872.5666666667
412	62730.1
413	57040.4
414	41830.1333333334
415	-35106
416	228575.7
417	87857.6
418	60782.8333333333
419	208489.2
420	264660.966666667
421	218354.8
422	206090.7
423	237941.7
424	144410.1
425	-23389.4666666667
426	-23646.1666666667
427	286735.1
428	-561267.766666667
429	207702.7
430	-174358.133333333
431	-2714.89999999997
432	-38147.3
433	381564.133333333
434	62025.6
435	-134623.333333333
436	47091.7666666667
437	82973.3
438	110282.8
439	23359.2
440	-11489.3666666666
441	52047.3333333333
442	130087.066666667
443	96044.6666666667
444	-94359.3
445	-71652
446	467535.866666667
447	368326.266666667
448	32360.4
449	326357.6
450	-45741.6
451	139671.9
452	24186.2666666667
453	-79194.6666666667
454	106669.6
455	198950.8
456	204247.766666667
457	-7793.86666666667
458	115714.7
459	327974.1
460	-84952.2666666666
461	-102159.566666667
462	-133025.3
463	44314.7
464	31416
465	57043.7333333333
466	6348
467	122723.6
468	-35205.6333333333
469	620.5
470	119431.333333333
471	324484.8
472	-144030.8
473	-61856.6666666667
474	162023.2
475	-47095.2333333333
476	-80231.9666666667
477	128424.966666667
478	58970.1333333333
479	41569.1666666667
480	174415.766666667
481	44002.5
482	-12633.2
483	38447.4666666667
484	469790.5
485	34467.6333333333
486	15698.1333333333
487	-26320.6333333333
488	112135.1
489	155086.8
490	95491.0333333333
491	-6298.79999999999
492	-106793.433333333
493	42657.8666666666
494	1658.79999999999
495	138596.8
496	286772.5
497	44872.9333333333
498	4934.66666666663
499	90336.5666666667
500	99040
501	-490368.266666667
502	263313.233333333
503	-5185.96666666667
504	-49049.5
505	95364
506	73785.9
507	-23476.4
508	118956.9
509	99040.6333333334
510	-5511.76666666669
511	165881.833333333
512	-94142.7666666667
513	616262.1
514	250949.3
515	-2168.89999999997
516	-138036.3
517	-145300.666666667
518	-14639.6
519	-3409.83333333331
520	-104603.1
521	-49469.1
522	110780.266666667
523	-50350.1666666667
524	84770.7
525	54295.0666666667
526	202534.5
527	197707.5
528	114776.833333333
529	-76938.2333333333
530	81371.5
531	61578.3
532	-6021.36666666667
533	37564.3666666667
534	33621.2
535	163297.7
536	-107053.1
537	-25437.9666666667
538	50063.6
539	-138808.3
540	-92574
541	514.266666666663
542	-3716
543	56416.9
544	14285.2
545	176612.533333333
546	129129.233333333
547	86996.5
548	143203.033333333
549	-13637.7666666667
550	88967.6333333333
551	-156832.4
552	7880
553	96506.4
554	69146.5333333333
555	127592.633333333
556	146870.8
557	115909.9
558	21616.9
559	148504.933333333
560	170713.733333333
561	84973.6
562	-18256.4
563	-19508.0333333333
564	-129008.3
565	7829.46666666667
566	71003.8666666667
567	106584.566666667
568	121026.633333333
569	107368.933333333
570	-266756.4
571	221158.533333333
572	-13007.3333333333
573	261020.033333333
574	52296.7
575	6452.26666666666
576	202680.833333333
577	240091.2
578	62894.8
579	185820.4
580	42848.2666666667
581	-64796.9333333333
582	-11475.6
583	-136549.5
584	19241.6
585	139267.233333333
586	-1007.16666666663
587	-48132.9
588	-24993.6333333333
589	-171778.8
590	-9944.8
591	231489.2
592	-8110.96666666667
593	17760.4
594	51427.9666666667
595	56993.0666666667
596	124977.9
597	30234
598	38604.9333333333
599	-26498
600	22694.8
601	-29684.2666666667
602	200554.1
603	142823.9
604	138722.433333333
605	17939.2
606	18015.7
607	-351729.6
608	54214
609	197470.4
610	87025.2
611	-250122.633333333
612	-53170.6666666667
613	63606.7
614	-56249.6
615	-6879.86666666667
616	101536
617	96292.4333333333
618	113694.9
619	163611.466666667
620	-18097.4666666667
621	-13106.9
622	146023.466666667
623	101306.666666667
624	7314.03333333333
625	209771.366666667
626	38839.4666666667
627	-111327.9
628	-21191.3
629	-140871.3
630	12594.5
631	-243387.366666667
632	230164.633333333
633	128589.7
634	5911.76666666666
635	82421.6333333333
636	173846.166666667
637	67462.5
638	64102.6333333333
639	62837.1
640	-35837.7
641	47534.3666666667
642	176813.866666667
643	150316
644	2398.09999999998
645	25831.3333333333
646	86069.8666666667
647	28780.2333333333
648	51379.1666666667
649	55776.9666666667
650	85817.2
651	467098.8
652	-119605.2
653	150564.533333333
654	87909.9666666667
655	21696.1
656	8303.70000000001
657	-78551.9
658	-9184.13333333333
659	36737.9666666667
660	54495.0666666667
661	49868.8
662	52395.3333333333
663	301948.7
664	312981.433333333
665	68869.1
666	80995.9
667	76160.5
668	113178.9
669	-175655.1
670	29386.7
671	-19920
672	114031.6
673	142421.766666667
674	21621.7
675	166609.7
676	288729.7
677	148471.433333333
678	66150.4
679	-1640.56666666667
680	51944.9
681	64873.1666666667
682	306425.633333333
683	246450
684	120082
685	128632
686	-8559.70000000001
687	532313.833333333
688	65794.8333333333
689	102701.166666667
690	-46836.5666666667
691	75966.4
692	-309935.266666667
693	237898.166666667
694	717.333333333328
695	58910.1666666667
696	-15100.3
697	262123.166666667
698	74513.1
699	92868.8
700	134642.5
701	-66599.3
702	-74046.7
703	24881.2333333333
704	14340
705	-7725.16666666666
706	59116.0333333333
707	197899.566666667
708	33425.9
709	115236.233333333
710	43125.6333333333
711	6017.19999999998
712	1532.09999999998
713	235569.866666667
714	12366.9666666667
715	-60052.9
716	165876.966666667
717	61741.6
718	-6975.83333333337
719	65187.6
720	-202979.833333333
721	57997.3
722	-120759.7
723	42706.4
724	-19524.6666666667
725	-22328.2666666667
726	-15496.1333333333
727	288746.033333333
728	166687.866666667
729	225154.933333333
730	132390.5
731	-125831.9
732	-39799.2
733	-182557.6
734	71927.1
735	-6452.39999999999
736	167351.433333333
737	119350
738	-30031.1
739	120153.2
740	156798.4
741	-206041.6
742	-68758.4
743	237462.833333333
744	-29515.6
745	248833.333333333
746	-443.333333333343
747	83859.4666666667
748	-61938.4
749	105200.533333333
750	45566.4
751	-114349.466666667
752	146864.4
753	254215.366666667
754	-11174.6666666667
755	-48469.3666666667
756	15433.4666666667
757	-10149.2
758	2363.06666666665
759	17319.7
760	144928.533333333
761	-38787.6
762	9583.46666666666
763	7184.80000000002
764	74794.1333333333
765	196823.166666667
766	148530.7
767	215164.5
768	-85429.3333333333
769	339439.5
770	75244.1333333333
771	23152.0333333333
772	-7802.83333333331
773	18990.9666666667
774	132240.8
775	126129.9
776	39281.7
777	95154
778	1356.79999999999
779	-58008.4
780	169887.1
781	70929.1
782	96.1333333333459
783	-115658.9
784	-113481.866666667
785	64560.7
786	25156.5
787	-34843.5
788	257365.9
789	48265.6
790	179255.1
791	-15149.8666666667
792	100399.233333333
793	301770.266666667
794	207014
795	247910.5
796	-94292.8
797	308513.2
798	185599.633333333
799	51546.6333333333
800	72279.2
801	318829.566666667
802	-44136.4
803	309351.6
804	-186245.2
805	30142.9333333333
806	92816.6666666667
807	204743.2
808	-37051.6
809	-49218.7
810	62728.4
811	-23541.3333333333
812	574610.033333333
813	152649.633333333
814	103500.8
815	57436.8
816	94744.2666666667
817	41252.9
818	-82794.1333333333
819	55525.7333333333
820	67378.8
821	-34174.5333333333
822	338492.7
823	165561.866666667
824	2245.6
825	77521.4333333333
826	177860.533333333
827	107031.3
828	-68245.6333333333
829	78439.6
830	84682.5333333333
831	105971.6
832	-39211.5
833	13487.6333333333
834	56563.5666666667
835	106564.366666667
836	228253.7
837	116971.6
838	-77214.5
839	128436.4
840	97960.7666666667
841	205009.433333333
842	-36658.5666666667
843	78553.2
844	-35228.5333333333
845	-98444.8
846	172391.3
847	107793.2
848	42835.2
849	84384.1
850	146260.966666667
851	41642.5
852	123841.3
853	-51400.3
854	50869.3333333334
855	63570
856	-8130.40000000001
857	165831.766666667
858	-42131.9
859	72389.9666666667
860	143694.5
861	104728.1
862	29590.4333333333
863	-18305.2
864	58611.6
865	-111646.3
866	17630.5333333333
867	397542.5
868	-143016.533333333
869	151601.966666667
870	-15200.3
871	196068.133333333
872	-11338.7666666667
873	-5195.96666666667
874	-39342.1
875	-6652.5
876	86462.5
877	174071.2
878	202471.3
879	160316.4
880	23440.9333333333
881	42379.6
882	29672.3666666666
883	69962.9333333333
884	410133.566666667
885	226832.8
886	12594.1333333333
887	-69921.7
888	-62447.2
889	-38573.4666666667
890	-11996.9666666667
891	-63216
892	97862.1
893	-63975.6333333333
894	-41381.0333333333
895	-71641.4666666667
896	26394.6666666667
897	21220.7666666667
898	-25304.4
899	211683.6
900	331622.4
901	39393.3333333334
902	-73236.7
903	155537.5
904	-17147.1
905	100940.266666667
906	126544.9
907	-79797.8
908	123370
909	28537.8333333333
910	112801.466666667
911	77645.7333333333
912	1153.9
913	-858.400000000023
914	98417.1666666667
915	40138.7
916	17987.1
917	41493.7
918	36377.6333333333
919	-114922.8
920	1941.33333333334
921	34617.5666666667
922	34831.0666666667
923	103819.466666667
924	83504.1
925	-21215.7333333333
926	41666
927	69011.7
928	44632.2666666667
929	87515.1
930	78779.0333333333
931	122417.1
932	-71599.8333333333
933	-17986.1666666667
934	1557.5
935	282221.766666667
936	18557.6
937	48826.9
938	5470.66666666669
939	428552.666666667
940	40606.6666666666
941	-29961.2
942	38444.9666666667
943	96371.1666666667
944	147439.333333333
945	-34618.8333333333
946	246473.966666667
947	-8921.60000000001
948	-40765.2
949	72555.9
950	261833.633333333
951	78713.6
952	-60139.6
953	218500.8
954	225318.933333333
955	-78071.7
956	-8584.13333333336
957	-35852
958	-43471.0333333333
959	132392.8
960	21755.6
961	75409.4666666667
962	-12829.1
963	222448
964	18459.6333333333
965	3652.26666666672
966	34187.3
967	87780.4
968	60076.4
969	166283.333333333
970	47820.3666666667
971	11919.2
972	-61573.9
973	93366.7
974	-79213.6
975	51810.8
976	201019.833333333
977	124728
978	18819.8666666667
979	-59824.5333333333
980	40500.8333333333
981	44777.9666666667
982	112440.4
983	65233.1666666667
984	52421.5
985	79873.4333333333
986	-54799.3
987	25700.8
988	-61861.8666666667
989	-31470.6333333333
990	-105858.233333333
991	101629.3
992	-57364.1666666667
993	-18313.2
994	582.166666666686
995	213115.233333333
996	26036.9666666667
997	-80346.6333333333
998	53394.9
999	53483.2
1000	16952.5333333333
