# Supplementary material for: Chromosome Copy Number Variation and Control in the Ciliate Chilodonella uncinata
Source: PLoS One. 2013 Feb 20;8(2):e56413. doi: 10.1371/journal.pone.0056413 (PMC3577910; doi:10.1371/journal.pone.0056413)
Supplement: Dataset S1 — Chromosome copy numbers from the experimental and simulated cell lines of Dataset of Chilodonella uncinata . dataset.zip is a compressed file. exp_data.csv contains the experimental data derived from qPCR analyses (Cell.line = original cell line; Time = time point of the DNA extraction; DNA.extract = DNA extract replicate; Gene = macronuclear chromosome; CNPC = copy number of the macronuclear chromosome per cell). The remainder of the CSV files are from the simulations. Each CSV file contains data on 1000 simulations where the change in variance from initial to final for each simulation is stored under column ‘x’. See _readme.txt in the compressed file dataset.zip for documentation of the file names. (ZIP) [file pone.0056413.s002.zip › dataset_S1/P1_omega0.44.csv]

	x
1	-633833.066666667
2	415388.133333333
3	353289.5
4	242236.133333333
5	149174.533333333
6	78402.8
7	-51368.2666666667
8	158845.5
9	65221.7000000001
10	-35513.5666666667
11	-98153.4333333333
12	-2841.10000000001
13	117988.7
14	-33939.8333333333
15	52836.3
16	64086.9
17	185419.066666667
18	163336.566666667
19	29435.0333333333
20	971.099999999977
21	47627.5
22	-42666.9333333333
23	-44949.3
24	20667.9666666667
25	-27648.1666666667
26	-111122.433333333
27	-29220.9666666667
28	82022.5333333333
29	-9221.46666666667
30	-54607.0333333333
31	153216.3
32	58698.9333333333
33	103576.4
34	-4936.53333333333
35	56363.9
36	277415.3
37	141984.433333333
38	-71508.9
39	-74102.5
40	165872.933333333
41	88172.6333333333
42	254398.133333333
43	-1261.29999999999
44	19700.5
45	118175.433333333
46	-36320.2333333333
47	244796
48	-2885.43333333332
49	37273.2
50	57046.1666666666
51	-30661.2
52	51625.8333333334
53	-15796.2333333333
54	12164.7666666667
55	-13420.9
56	76813.0666666667
57	98645.2
58	172439.766666667
59	-7347.46666666665
60	152746.4
61	125806.3
62	177759.1
63	-72632.8
64	41780.5
65	-98485.1
66	-50021.2
67	102209.066666667
68	116487.2
69	137544.933333333
70	11251.2
71	29722.4
72	-123761.2
73	33581.3333333333
74	-28583.7333333333
75	-91700.3
76	-57205.0666666667
77	50594.9333333333
78	158904.4
79	-70558.8
80	145127.2
81	320199.2
82	72866.7
83	20567.4666666667
84	52263.3333333333
85	-48648.4
86	89542.1666666667
87	1837.89999999999
88	-28480
89	261549.566666667
90	-31598.8
91	100340
92	128669.166666667
93	983706.933333333
94	15892
95	91487.3
96	-21276
97	31434
98	106445.6
99	42322.9666666666
100	86639.0333333333
101	-54894.4
102	229881.2
103	-23003.5
104	-33096.2666666667
105	-51726.8
106	208576.4
107	-656.566666666666
108	-61313.4333333333
109	-68336.8333333333
110	365111.066666667
111	29088.9333333333
112	20766.4
113	77645.3333333333
114	419529.2
115	11935.2
116	-77782.3
117	30317.4666666667
118	98695.7
119	169899.333333333
120	-117528.266666667
121	243042.5
122	36524
123	-68391.3
124	206600.233333333
125	108545.766666667
126	14710.4
127	102594
128	122021.566666667
129	168955.366666667
130	-60056.2333333333
131	50437.6
132	206940.833333333
133	-32559.7
134	17374.8
135	117298
136	-7510.36666666667
137	155459.1
138	234927.9
139	-39042.1
140	11803.8666666667
141	-76178.8
142	-29346.6666666667
143	227715.866666667
144	16471.5
145	54937.0666666667
146	58238.6666666667
147	124595.733333333
148	357507.866666667
149	-17669.6
150	98131.9666666666
151	387105.7
152	113213.2
153	306550.7
154	-103690.966666667
155	-11432.1666666667
156	29471.6
157	109705.7
158	221028.8
159	98670.8
160	133116.666666667
161	-36369.4666666666
162	25548.6666666666
163	43783.8666666667
164	-13121.6
165	115191.333333333
166	-46084.6666666667
167	13932.5
168	209252.3
169	41954.5333333333
170	39682.5666666667
171	139011.3
172	265510.9
173	67675.3
174	176778.966666667
175	5271.29999999999
176	167830
177	-1709.73333333334
178	85570.2666666667
179	268568.933333333
180	11896.2333333333
181	38982.3
182	289218.433333333
183	-38730
184	230225.466666667
185	230137.6
186	246528
187	5168.5
188	22452.8
189	29131.5
190	26889.7
191	76403.2
192	24723.2
193	-28228.2333333333
194	-43218.6333333333
195	53630.7
196	222198.033333333
197	465024.9
198	124291.7
199	-193597.9
200	59870.7666666667
201	-23076.3666666667
202	357720.233333333
203	-121259.833333333
204	176753.733333333
205	37241.3
206	-127522.433333333
207	82380.8
208	-286423.066666667
209	178450.4
210	47927.0333333334
211	-73877.4666666667
212	221094.8
213	28494.3666666666
214	-69690.1
215	77470.5333333333
216	-349778.466666667
217	14991.0333333333
218	-32958.9666666666
219	-43972.7
220	141231.466666667
221	-21865.3
222	31208.1
223	10529.0666666667
224	230808.7
225	-116819.6
226	243666.4
227	60531.5
228	61892.6666666667
229	299079.9
230	172519.966666667
231	30715.4333333333
232	-74055.9666666667
233	194318.8
234	213951.566666667
235	117811.833333333
236	-170577.466666667
237	-69198.7666666667
238	16140.1666666667
239	-63489.1
240	30762.1
241	-44656.7666666667
242	134290.1
243	-33923.0666666667
244	-35852.8
245	968.900000000023
246	22110.9333333333
247	154351.2
248	31001.2
249	73080.5
250	39876.4
251	-73588.5
252	222877.066666667
253	438380.1
254	242
255	35561.7
256	-101520.033333333
257	250892.4
258	-52308.5
259	121401.333333333
260	27158
261	24162.3
262	-54123.9
263	74854.5
264	-28625.8666666667
265	230658.966666667
266	-56799.1
267	-172327.6
268	197104.133333333
269	154246.366666667
270	299553.6
271	42755.6
272	209867.1
273	9.5
274	377385.633333333
275	119519.166666667
276	9981.60000000003
277	-32250.2666666667
278	39049.7
279	-106821.066666667
280	161346
281	-303010
282	26710.0333333333
283	150697.2
284	28244.9666666667
285	403025.5
286	8275.29999999999
287	80157.9
288	44311.7333333333
289	-158134
290	-45133.2333333333
291	229952.4
292	-108008.1
293	82948.3
294	-53463.7666666667
295	56344.7
296	64418.9
297	251758.5
298	127145.5
299	146010.5
300	237104.7
301	118807.233333333
302	88617.7333333333
303	28070.8333333333
304	15117.5
305	-33281.9
306	-76816.1333333333
307	34018.3333333333
308	-33216.9
309	59505.6
310	49433.8666666666
311	13657.0666666667
312	168860.166666667
313	82986.9
314	64182.5333333334
315	-854.399999999965
316	-5094.56666666665
317	34447.1666666667
318	75576.4
319	56732.2333333333
320	119612.133333333
321	684474.533333333
322	-190316.666666667
323	26749.3333333334
324	-28989.4666666667
325	41790.7
326	9575.06666666665
327	278358.833333333
328	73816
329	69651.6
330	960.399999999994
331	238618.4
332	-45016.4333333333
333	8785.60000000001
334	102636.4
335	-219050.766666667
336	19674.1
337	70558.9
338	327715.733333333
339	89066.2666666667
340	-9726.66666666663
341	-83391.7333333333
342	137722.133333333
343	105906.833333333
344	42159.6
345	68930.7
346	33357.1
347	39466.2666666667
348	71473.4333333333
349	229799.6
350	33815.4333333333
351	81739.0666666667
352	123026.1
353	-25159.4666666667
354	43621.4666666667
355	-56169.8333333333
356	21785.2
357	-59340
358	110345.2
359	-16094.7
360	156724
361	80414.3
362	96605.6
363	36090.9
364	6676.5
365	-91252.3
366	188883.9
367	230062.133333333
368	109751.3
369	-54396.4
370	17665.1
371	19160.9666666667
372	88739.3333333334
373	50345.3666666667
374	-61982.7
375	-33248.5666666667
376	-47570.9333333333
377	240428.9
378	-79492.3
379	-21930.4
380	402184.4
381	-30951.9666666667
382	-59760.3666666667
383	-99866.9
384	-23820.3666666667
385	338489.6
386	164343.366666667
387	22108.3666666667
388	73875.0666666667
389	28493.6333333334
390	-24774.4333333333
391	-9677.60000000001
392	-4420.93333333333
393	-117810.7
394	-15089.7
395	-131400.833333333
396	122929.9
397	138847.2
398	-7950.50000000001
399	-20722.3
400	394901.733333333
401	211554.4
402	99649.3333333333
403	-27195.2
404	-42047.2
405	-38868.9
406	-44960.6666666667
407	334122
408	-68349.9
409	35401.3333333333
410	92096.8
411	103380.4
412	105516.3
413	94055.2
414	143880.666666667
415	-106234.466666667
416	551637.866666667
417	115607.733333333
418	42071.1
419	16049.2000000001
420	19704.8
421	153735.066666667
422	138722
423	547437.6
424	37874.9
425	343254.5
426	37297.4333333333
427	13140
428	-220925.966666667
429	143031.466666667
430	210209.866666667
431	64178
432	372120.5
433	-236572.8
434	-160919.9
435	62571.0666666667
436	7643.89999999999
437	127078.966666667
438	-69217.6333333333
439	293339.3
440	-60948
441	-62910.5
442	80943.7333333333
443	16906.7
444	121301.5
445	91671.4333333333
446	33680.8
447	70647.6333333333
448	-68232.9
449	242350.533333333
450	65705.9666666667
451	101467.6
452	115566.766666667
453	145457.7
454	-35943.0666666667
455	22363.2
456	41721.0333333333
457	234970.533333333
458	-48630.1333333333
459	795.566666666666
460	-7562.79999999999
461	127546.8
462	37109.8666666666
463	18768.5
464	54703.2
465	130463.866666667
466	17058.1333333333
467	-8098.89999999999
468	77885.2
469	156296.8
470	78136.2666666667
471	-100979.1
472	54610.9
473	34367.2
474	199867.3
475	-30634
476	168402.8
477	-39853.0666666667
478	246670.266666667
479	66076.5
480	67713.6
481	-37767.7
482	394831.5
483	234176.4
484	-32402.0333333334
485	-78719.1666666666
486	-82087.6
487	-69727.1
488	48044.3
489	16478.4
490	49575.6
491	96057.3
492	-32211.6333333333
493	149806
494	357810.8
495	-7470
496	388712.7
497	54861.1
498	-20584.9333333333
499	27161.9
500	-101823.633333333
501	36192
502	38406.3
503	-8187.3
504	226169.366666667
505	30218.6333333334
506	79683.3333333333
507	-22794.1
508	-134528.3
509	7286.39999999997
510	121407.033333333
511	29581.2
512	25163.1
513	-1956.96666666667
514	-74095.0666666667
515	45194.4
516	-5809.5
517	385086.033333333
518	-68362.8
519	126609.6
520	-14369.6333333333
521	96177.5666666667
522	242618.7
523	632494.6
524	-13314.2666666667
525	19649.5
526	113301.1
527	72348.4
528	28001.9
529	264551.3
530	149140
531	129324.9
532	475599.633333333
533	65671.2333333333
534	-3997.6
535	35157.7666666667
536	38927.6
537	1149.20000000001
538	114993.166666667
539	143793.9
540	110909.1
541	-80540.1333333334
542	-178033.5
543	119946.8
544	107878.133333333
545	1322.43333333332
546	150185.5
547	160367.066666667
548	125120.8
549	113040.133333333
550	81124.9
551	97317.7333333333
552	133795.166666667
553	-76381.1
554	127638.966666667
555	114.933333333334
556	154366.533333333
557	-39029.7
558	83047.6333333333
559	29771.6
560	-22437.7333333333
561	277726.833333333
562	16286.1
563	97436.4
564	158397.7
565	65024
566	-202241.2
567	-63310.2666666667
568	-177195.966666667
569	203752.4
570	-15635.7666666667
571	138103.7
572	10260.9333333333
573	137518.166666667
574	36657.6
575	10221.4666666667
576	146014.633333333
577	53116.9
578	141444.9
579	73932.3666666667
580	-70410.4
581	-83476.4
582	143534.4
583	-54296
584	193729.2
585	213858.8
586	98758.5666666667
587	174416.233333333
588	15368.3
589	35284.4
590	185416.033333333
591	10680.4
592	-9386.3
593	-55240.3
594	65600.7666666667
595	-101170.766666667
596	12617.3333333333
597	245282.966666667
598	-133761.7
599	70247.7666666667
600	74728.1
601	-8790.96666666667
602	28636
603	118201.9
604	33245.7
605	64300.6666666667
606	-8854.26666666666
607	3577.86666666665
608	31533.0333333333
609	-132761.333333333
610	170100.133333333
611	292302
612	193150.666666667
613	33147.4333333333
614	-32159.2
615	263436.8
616	-38911.0333333333
617	149891.566666667
618	47701.0333333334
619	-55498.7
620	23310.9
621	-117950.933333333
622	26803.3
623	-119870.5
624	107414.533333333
625	113372.266666667
626	140610.7
627	57883.1666666666
628	7095.59999999998
629	217931.466666667
630	370168.833333333
631	124765.166666667
632	102596.8
633	80024.6666666667
634	77313.3333333333
635	40469.5
636	259375.066666667
637	17302.5333333333
638	-13057.9
639	-109993.333333333
640	124901.866666667
641	-81615.1666666667
642	108044.8
643	17920.8
644	335603.566666667
645	-8461.7
646	57870.6333333333
647	53302.1
648	-276220.5
649	23835.7
650	-29677.9
651	54641.6333333333
652	-76078.1
653	497040.533333333
654	158289.066666667
655	-17955.2
656	-9680.03333333334
657	6576.76666666666
658	367139.866666667
659	163301.6
660	82148.6666666667
661	13055.6
662	-43226.1
663	324071.1
664	128929.6
665	-43150.6333333333
666	-118228.933333333
667	-47634.4
668	-21116.6666666667
669	-58057.3333333333
670	-10111.6
671	-750414.566666667
672	23031.7
673	63413.3333333333
674	98875.2
675	6374.56666666665
676	12965.6
677	-69685.8666666666
678	15941.3
679	199688
680	147909.6
681	951.600000000006
682	-35447.8666666667
683	-1808.63333333333
684	108041.766666667
685	59923.6
686	-3569.16666666663
687	-48509.2
688	115080.666666667
689	22029.7
690	10132.6666666667
691	72128.8
692	62607.6
693	-39177.1666666667
694	70629.9
695	-104457.6
696	-25919.7333333333
697	320334.666666667
698	109884.5
699	230750.3
700	34280.5
701	-83317.8666666666
702	-24368.5
703	42188
704	217460.3
705	-14443.8333333333
706	57992.1
707	116550.233333333
708	238876
709	-65555.6
710	50396.5
711	182293.2
712	40570.5333333334
713	-139890.666666667
714	155773.2
715	40144.8333333333
716	37943.2
717	-21543.6
718	178089.9
719	208300.233333333
720	-110956
721	71250.1
722	-23277.2
723	58386
724	55750.2333333333
725	25725.1
726	21786.3666666667
727	-8158.5
728	27677.0666666667
729	250477.733333333
730	268366.566666667
731	40900.3666666667
732	52836.1
733	-79647.3
734	88107.7333333333
735	82341.2
736	148086.3
737	148709.066666667
738	-134666.266666667
739	57317.9
740	34488.5
741	-41364.8333333333
742	24628.5333333333
743	-12944.8
744	16113.2
745	42087.7
746	181746.5
747	-37926.8
748	37571.2
749	-73160.1
750	203462.833333333
751	-49809.0333333333
752	32291.6
753	-329693.1
754	146073.7
755	-47079.7666666667
756	222625.333333333
757	-11396.5666666667
758	63564.1333333334
759	24855.8333333334
760	-95712.2666666667
761	121712.633333333
762	304701.2
763	45581.5
764	84857.5
765	215644.8
766	249404.4
767	65197.6333333333
768	67009.9
769	29356.4333333333
770	203907.2
771	147677.766666667
772	-64919.9
773	-17555.3333333333
774	4397.29999999999
775	11858.4
776	-46931.5
777	8062.56666666667
778	41776
779	136528.4
780	169388.9
781	145297.7
782	-33055.5666666667
783	-8302
784	127499.1
785	43543.2333333333
786	-5907.46666666666
787	-6218.70000000001
788	215983.5
789	-45931.8666666667
790	312769.066666667
791	-8220.5
792	361830.7
793	84293.2
794	-16559.4666666667
795	-1555.46666666667
796	59176.6666666667
797	160264.4
798	34715.5
799	53938.2666666667
800	-40820.3
801	187211.966666667
802	21695.9
803	96716.5
804	-2674.26666666666
805	152758.233333333
806	-47000.8333333333
807	9778.96666666667
808	-165682
809	90409.2
810	165055.066666667
811	-111651.2
812	223824
813	-22083.2
814	9437.60000000001
815	124414.1
816	137960.033333333
817	330822.933333333
818	-925.466666666674
819	207436.666666667
820	-41604.5
821	-7054.36666666667
822	-7799.46666666667
823	23466
824	-10510.9
825	207711.5
826	-3521.2
827	198222.8
828	-10187.0333333333
829	95726.1
830	164252.033333333
831	17840.8333333333
832	183453.733333333
833	55132.1
834	-72166.4
835	201887.333333333
836	-11343.5666666667
837	267284.3
838	78244.9333333333
839	323459.7
840	-57388.4
841	27483.9
842	56544.5666666667
843	-6288.53333333333
844	-77885.9
845	98627.5
846	24227.4333333333
847	-301920.4
848	326291.233333333
849	-60604.9
850	94886.8
851	104257.2
852	166117.466666667
853	9529.5
854	279614.533333333
855	-51979.6333333333
856	147677.5
857	356244.4
858	176444.133333333
859	231514.3
860	66226.7999999999
861	407221.066666667
862	88353.1666666667
863	-126052.266666667
864	-18318.4
865	73641.0666666667
866	62554.5333333333
867	119218.4
868	165122.533333333
869	139982.3
870	297346.5
871	60495.5
872	52761.8333333333
873	153522.5
874	-270.799999999988
875	-8368.39999999997
876	63348.8
877	-17423.2
878	42767.8333333333
879	71664.0333333333
880	70248.4333333333
881	72995.2
882	254771.6
883	51907.0666666667
884	21793.2
885	246086
886	356087.366666667
887	-78782.5333333333
888	239692.4
889	289350.4
890	16193.6
891	89428.7
892	-65845.0666666667
893	-50110.2666666667
894	39303.6
895	12604.3666666667
896	-79350
897	44787.1
898	55813.9
899	11114.4
900	-17893.5666666667
901	154604.8
902	332521.6
903	129659.333333333
904	47252.4
905	54510.4
906	-6557.33333333333
907	224590.1
908	49948.0333333333
909	360081.7
910	45705.1
911	-39875.5
912	101735.6
913	24086.1
914	106946.533333333
915	8869.2
916	-241428.3
917	-140975.1
918	153895.866666667
919	46398.6666666667
920	34269.6
921	153473.866666667
922	590456.9
923	-83501.5
924	-60786.1
925	-56252.9
926	74644
927	8379.83333333333
928	-59796.6666666667
929	-99780.8
930	29385.5
931	156058.8
932	-55628.8333333333
933	8915.46666666666
934	110830.8
935	353257.2
936	130694.1
937	68022.4
938	130471.066666667
939	76494.9333333333
940	502457.466666667
941	104496.3
942	-318162.766666667
943	101187.466666667
944	228059.6
945	-120402.4
946	-51638.9
947	292870.133333333
948	17614
949	-2012.23333333332
950	45035.0666666667
951	-56385.7
952	-292184.133333333
953	108744.8
954	76500.1
955	-41904.8
956	13840.2333333333
957	63759.9666666667
958	-45812.2666666667
959	244242.933333333
960	93789.0666666667
961	20193.0666666667
962	18734.5333333333
963	51009.8666666667
964	-57001.5
965	90316.2666666667
966	165539.166666667
967	-5858.39999999999
968	284650.3
969	613742.266666667
970	79680.4
971	16777.6
972	-51284.1
973	14904.0333333333
974	23929.4333333333
975	23273.1
976	24653.9
977	-5853.89999999999
978	-40206.6666666667
979	-627
980	-21447.4333333333
981	79771.3
982	-81926.8
983	-76789.2
984	284300.666666667
985	47585.6
986	-102928.533333333
987	-25658.8
988	45241.8333333333
989	-43131.2
990	-61101.3
991	268938
992	299735.633333333
993	28324
994	26994.6666666667
995	-7410.79999999999
996	-32936.9
997	3636.89999999999
998	285196.1
999	15145.6
1000	47937.7
