# Supplementary material for: Chromosome Copy Number Variation and Control in the Ciliate Chilodonella uncinata
Source: PLoS One. 2013 Feb 20;8(2):e56413. doi: 10.1371/journal.pone.0056413 (PMC3577910; doi:10.1371/journal.pone.0056413)
Supplement: Dataset S1 — Chromosome copy numbers from the experimental and simulated cell lines of Dataset of Chilodonella uncinata . dataset.zip is a compressed file. exp_data.csv contains the experimental data derived from qPCR analyses (Cell.line = original cell line; Time = time point of the DNA extraction; DNA.extract = DNA extract replicate; Gene = macronuclear chromosome; CNPC = copy number of the macronuclear chromosome per cell). The remainder of the CSV files are from the simulations. Each CSV file contains data on 1000 simulations where the change in variance from initial to final for each simulation is stored under column ‘x’. See _readme.txt in the compressed file dataset.zip for documentation of the file names. (ZIP) [file pone.0056413.s002.zip › dataset_S1/P1_omega0.46.csv]

	x
1	105677.866666667
2	14289.6
3	56412
4	122993.333333333
5	172527.1
6	55124.9333333333
7	-75364.0333333333
8	56592.9
9	95912.3
10	23456.7
11	-41304.9333333333
12	270543.2
13	-77520.1
14	38156.1
15	32244
16	40785.6
17	13292.2666666667
18	240832.7
19	30456.4
20	175341.233333333
21	-19512.7666666667
22	243841.2
23	86754.3
24	262269.866666667
25	-39540.3
26	148131.3
27	-1876.66666666666
28	-31544.4333333333
29	47189.1
30	-46532.5333333333
31	-42442
32	166927.566666667
33	-44511.1
34	127913.2
35	96223.1666666667
36	45323.7333333333
37	108999.3
38	274564.9
39	93557.2333333333
40	22125.7
41	-108572.766666667
42	-69028.1666666667
43	62206.1333333333
44	-6222.76666666666
45	-36104.8
46	136318.1
47	431795.733333333
48	25884.1666666667
49	-78105.4666666666
50	-39781.5
51	52383.5
52	44067.5333333333
53	30351.3666666667
54	-93133.9666666666
55	214369.3
56	156017.866666667
57	-38608.8
58	69637.3
59	106606.533333333
60	-167078.3
61	240548.266666667
62	-11956.3
63	56757.6
64	175062.1
65	84044.2666666667
66	64921.5
67	-38973.2
68	53752.5
69	-71600.5
70	248135.166666667
71	7510
72	124352.766666667
73	14860.5
74	51114
75	198102.166666667
76	58421.6
77	-635925.766666667
78	8314.66666666666
79	-26501.7333333333
80	37116.9
81	24389.8666666667
82	-20543.7
83	-38754.3
84	-72439.3333333333
85	143038.133333333
86	125457.766666667
87	79040.6333333333
88	-14400.4
89	100446
90	109680.8
91	100106.1
92	-4932.3
93	165872.7
94	182725.1
95	-63494.9
96	1825.5
97	41268.4333333333
98	-3154.26666666666
99	36365.1
100	-57582.7
101	212160.3
102	36966.7
103	112992.4
104	55892
105	-6382.39999999999
106	103027.2
107	227460
108	72656.8
109	243943.7
110	113942.966666667
111	157453.9
112	-28058.4
113	-105193.066666667
114	248600.766666667
115	345593.9
116	-64961.2
117	-66783.0333333333
118	-65706
119	219371.2
120	11401.9
121	-92219.8666666667
122	-83784
123	-34064.5333333333
124	382174
125	-4456.3
126	-128252.5
127	203157.166666667
128	169359.9
129	-10034.2666666667
130	11413.9666666667
131	-218658.266666667
132	-20381.2333333333
133	47511.9666666667
134	166051.866666667
135	280748
136	-294092.3
137	98193.7666666667
138	149589.866666667
139	318731.2
140	88769.0666666667
141	11926.4
142	185432.8
143	98732.0333333333
144	-54412.7
145	-23282.6666666667
146	51807.8666666667
147	95397.6
148	21852.7666666667
149	-71677.3
150	-48555.6
151	-18668.8
152	137013.733333333
153	-63396.1666666667
154	85773.8333333333
155	-115631.9
156	179234.533333333
157	144527.966666667
158	13239.0666666667
159	22221.4666666667
160	158710.4
161	-53159.8666666667
162	131680.033333333
163	49463.1
164	84538.9
165	-91399.9
166	148676.133333333
167	-39065.2
168	-61295.9
169	-27740.9333333333
170	-15096.4
171	90632.4
172	102472.1
173	62853.3333333333
174	47820.4
175	59097.7333333333
176	572062.266666667
177	154135.2
178	25001.6
179	-107996.1
180	-20913.9
181	191791.2
182	49679.2
183	49851.2
184	315259.2
185	273708.933333333
186	55468
187	197088.9
188	191635.733333333
189	235420.9
190	68710.1
191	-29539.3
192	215370.366666667
193	-64277.3666666667
194	110987.566666667
195	-11365.2
196	325940.166666667
197	14273.6
198	24357.9
199	13577.8333333333
200	45719.2333333334
201	70637.9
202	159513.633333333
203	-72061.4333333333
204	-30750.4
205	391142
206	-84792.8
207	-16366.1333333333
208	1995.33333333331
209	36561.6
210	74335.7
211	241881.866666667
212	134866.933333333
213	192512.933333333
214	-52766.1333333333
215	112168.666666667
216	22864.8
217	-40799.6333333333
218	91425.2
219	24835.3
220	128857.466666667
221	80136.7
222	-96075.9
223	79634.9333333333
224	141036.1
225	-86084.5666666667
226	204496.433333333
227	226573.6
228	-79369.6
229	5421.5
230	-77095.1
231	-38486.5
232	-108072.766666667
233	45509.4666666667
234	8420.89999999999
235	-15496.1666666667
236	33588.1666666667
237	15910.3666666666
238	-100430.1
239	216671.6
240	-57389.3
241	137456.4
242	-32574.9
243	102872.5
244	149207.866666667
245	-20659.9666666667
246	92104.5
247	68327.1666666667
248	69498.9
249	63831.4666666667
250	46199.6333333333
251	-27912.0333333334
252	19167.7333333333
253	-182986.566666667
254	-47679.2
255	92431.1
256	-36167.2
257	123515.2
258	59040.9666666667
259	66520
260	122327.1
261	-81831.4333333333
262	52839.4333333333
263	-102858.533333333
264	-83076.1333333334
265	314022.5
266	215257.333333333
267	-54901.8666666667
268	133043.3
269	3408.79999999999
270	-13005.5
271	21886.5333333333
272	-6553.19999999995
273	-27609.9666666667
274	77023.2333333333
275	33402.8333333333
276	53659.2333333333
277	-38361.0666666667
278	13712.8
279	-184248.9
280	60662
281	-41849.1
282	47568.1666666667
283	123416.8
284	-101087.3
285	141455.066666667
286	176086.033333333
287	53419.1666666666
288	96703.6
289	69633.0333333333
290	-119089.333333333
291	71920
292	-3593.60000000003
293	9739.86666666667
294	-6369.06666666668
295	-96049.6
296	143267.3
297	87148
298	119463.2
299	-85414.7
300	127433.2
301	9987.16666666667
302	81555.4666666667
303	5077.10000000001
304	22491.2
305	102546.4
306	72610.8
307	-58959.8666666667
308	153736.9
309	-36912.7
310	109825.733333333
311	-69208.2666666667
312	240382.4
313	77304.3
314	203813.6
315	50354.5
316	-2221.33333333331
317	34663.6333333334
318	57395.6
319	89564.1333333333
320	170514.8
321	-11742.6666666667
322	60155.1666666667
323	322162.133333333
324	104470.133333333
325	115936.133333333
326	61463.0666666667
327	-49561.3
328	-32787.2
329	175290.3
330	8741.7
331	41338.7666666667
332	19169.6
333	17014.6666666667
334	8669.29999999999
335	190698.8
336	127822.566666667
337	-4030.53333333333
338	144297.066666667
339	-9415.86666666667
340	2422.93333333333
341	25791.1
342	250423.633333333
343	-15463.3666666667
344	51350.2333333333
345	-44662.5
346	-76084.7
347	144873.9
348	-53107.2333333333
349	94792
350	71855.3
351	91793.9
352	18325.3
353	113214.3
354	196472.1
355	-1507.36666666667
356	91068.5
357	201565.766666667
358	50595.7
359	358653.8
360	673468.3
361	34663.3
362	174352
363	68018.5
364	120830.7
365	-29660.6333333333
366	8378.23333333334
367	11015.3666666667
368	-18445.3
369	24656.3
370	193601.033333333
371	52642
372	-66320.3
373	83969.6
374	146620.133333333
375	44765.3333333334
376	24953.7333333333
377	89078.9666666667
378	212044.8
379	-70805.1666666667
380	20413.2
381	50021.1
382	52478.5666666667
383	14249.8333333333
384	-59627.1
385	63898.1666666667
386	-35953.8666666667
387	111950.5
388	-101656.5
389	33333.6
390	-9350.40000000002
391	308370.4
392	-259361.3
393	44693.9
394	115598.166666667
395	142012
396	172843.7
397	-16874.1666666667
398	55989.2
399	-156764.666666667
400	13056.8
401	-7193.7
402	-94737.9
403	518312.4
404	-68271.3666666667
405	7126.70000000001
406	7553.89999999999
407	74821.7333333333
408	42394.8
409	143105.1
410	-83180.4
411	-146177.3
412	-60165.0666666667
413	-78971.2
414	134617.7
415	-108041.066666667
416	130339.033333333
417	-116131.466666667
418	162919.733333333
419	73001.1
420	-18778.2333333333
421	229353.5
422	15023.4666666666
423	113736.5
424	9265.06666666667
425	37998.1
426	-91108.4
427	-34004.7
428	29586.7999999999
429	33238.1666666667
430	-91170.9333333333
431	114412.033333333
432	77092.8
433	38956.4
434	65929.5
435	-17117.9
436	41078.4
437	-10119.6
438	-158418.366666667
439	184692.033333333
440	-22324.3
441	241236.166666667
442	320402.533333333
443	200207.966666667
444	104420.4
445	-3044.5
446	30305.8666666666
447	218640.7
448	276924.9
449	80577.3
450	176039.566666667
451	168993.1
452	-28965.3333333333
453	-214312.533333333
454	47782.1
455	36028.9333333333
456	-57164.7
457	357071.1
458	65600
459	428168.4
460	-66280.1
461	50010.8
462	21367.7333333333
463	9555.29999999999
464	68206.8
465	-31853.9
466	65640.6333333333
467	19392.8
468	19739.7333333333
469	-17236.8333333333
470	124276.8
471	95757.4333333333
472	194398.033333333
473	50701.7
474	33029.8666666667
475	7842.10000000001
476	197426.9
477	12535.4333333333
478	513922.933333333
479	135681.6
480	-26924.1666666667
481	42280.9
482	53766.3
483	345519.066666667
484	-21763.4666666667
485	189910.366666667
486	-62174.9333333333
487	9802.09999999998
488	-50849.6
489	-157982.666666667
490	86073.7
491	309214.3
492	103623.6
493	19707.8333333333
494	69836.8
495	85211.4333333333
496	-29767.6
497	85242.4333333333
498	72384.9666666667
499	-55012.6666666667
500	68859.1
501	115436.433333333
502	-117121.333333333
503	192940.233333333
504	19731.7
505	82526.8
506	-10430.8
507	150600.933333333
508	-87330.4
509	41528.5
510	-7133.7
511	74654.5333333333
512	26536
513	52876.5666666667
514	3238.03333333338
515	-52221.2
516	69790.4
517	-91832.2666666667
518	-24264.2666666667
519	114195.766666667
520	-76283.2
521	193904.366666667
522	-579178.266666667
523	231222.5
524	92492.9666666667
525	173131.733333333
526	420614.633333333
527	40582.1333333333
528	215395.5
529	57255.3
530	33199.7333333333
531	-103898.933333333
532	37354
533	14752.4
534	40869.6
535	203850.7
536	78487.7666666667
537	-46737.2
538	-33942.1666666667
539	-12633.7
540	76318.9
541	81675.7
542	134289.166666667
543	243729.9
544	20294.3
545	129000.566666667
546	-3417.20000000001
547	-29118.7
548	10085.5
549	64629.0666666667
550	6898.70000000001
551	235565.7
552	-29370.5
553	19148.1333333334
554	111904.433333333
555	-45571.3
556	140768.1
557	26920.2666666667
558	-76866.4
559	65080.8
560	-48745.7333333333
561	135854.233333333
562	-34996.4
563	79973.9
564	1351.2
565	73471.5
566	211585.5
567	252029.333333333
568	25142.8
569	255480.433333333
570	54469.2
571	40313.1666666667
572	-41959.7
573	-28004.1666666667
574	230534.8
575	128935.766666667
576	115310.766666667
577	-45941.7
578	163309.166666667
579	-28611.1
580	-11022.3666666667
581	-36306.7
582	13143.4666666667
583	53498.1666666667
584	114571.166666667
585	113604.9
586	3298.40000000002
587	214584.8
588	-104360.8
589	58025.3
590	165687.866666667
591	323937.6
592	51202.8
593	-8479.20000000001
594	108944.7
595	264778.4
596	86367.2
597	-9808.23333333334
598	-67788.0333333333
599	194466.766666667
600	185211.5
601	52736.4
602	-54538
603	172371.233333333
604	-59289.6
605	88402.2333333333
606	286714.533333333
607	33965.4333333333
608	97262.6333333333
609	-55590.1333333333
610	-66929.2333333333
611	17790.8
612	7379.33333333334
613	41272.5
614	110532.8
615	85306.4
616	185596.666666667
617	65980.4
618	33285.8333333333
619	64.8999999999651
620	77408.4
621	-45734.8333333333
622	-25236.1333333333
623	-74567.6
624	406184.233333333
625	77481.7
626	61838.4
627	172944.033333333
628	116065.366666667
629	20599.4666666667
630	17000.4
631	81799.5
632	120581.766666667
633	19999.7333333333
634	164437.6
635	163135.866666667
636	172272.9
637	-50782
638	-55212.1333333333
639	139898.9
640	137920.4
641	265798.8
642	83773.6
643	157017.2
644	246248.133333333
645	-14178.6333333333
646	-34670
647	44655.3333333333
648	55875.7
649	93805.4666666667
650	138498.3
651	-121034.866666667
652	-31891.8333333333
653	-195975.1
654	24006.6333333333
655	-96293.7333333333
656	78232.5
657	162675.7
658	263424.7
659	217828.4
660	45004.1666666667
661	66014.4
662	70264
663	-90821.8666666666
664	-20151.0666666667
665	105433.6
666	15653.6333333333
667	13571.7666666667
668	79286
669	150524.533333333
670	-20146.9666666667
671	145734.8
672	46335.9
673	-112021.733333333
674	44372.9
675	-45567.1666666667
676	-16782.5
677	115151.3
678	-49751.3333333333
679	-36661.2
680	33292.9
681	17821.8666666667
682	8389.09999999998
683	73788.3
684	222291.2
685	372651.833333333
686	-26515.9
687	318065.633333333
688	-19297.3
689	173209.7
690	-152892.3
691	284345.9
692	-105245.866666667
693	-127172.033333333
694	77047.6
695	16752.5
696	84016.9
697	120161.966666667
698	-26595.4666666667
699	303330.933333333
700	131705.166666667
701	49146.8
702	-20888.8
703	50525.0333333334
704	20928.9
705	190951.5
706	-288290.233333333
707	-125758.8
708	147812.766666667
709	-19770.9
710	28960.9
711	132014.266666667
712	177861.633333333
713	-89665.3333333333
714	6766.26666666666
715	385530.633333333
716	148453.2
717	86238.7
718	91870.5666666667
719	232212.833333333
720	28987.2333333333
721	-4185.06666666665
722	16953.2
723	-1775.7
724	84474.9
725	-52244.9333333333
726	166446.266666667
727	-47233.3
728	-40903.7
729	-71721.3
730	85247.2
731	243750.4
732	-49569.6
733	248044.9
734	-8647.86666666665
735	3367.2
736	76367.9
737	-169930.5
738	-17067.3
739	24797.1666666667
740	133872.133333333
741	5932.8
742	-130329.2
743	40023.1
744	45691.7333333333
745	-34576.7666666667
746	-112568.5
747	15730.8
748	40799.2
749	35295.0666666667
750	33112.7
751	27118.4333333333
752	37797.4333333333
753	311728.4
754	-76705.4666666667
755	-144587.866666667
756	204315.2
757	-18685.8666666667
758	-18818.0333333333
759	165350.9
760	226571.7
761	-130845.766666667
762	41723.5666666667
763	124311.733333333
764	-101901.366666667
765	-229905.2
766	67862.8
767	108291.733333333
768	40777.2333333333
769	222856
770	17875.5666666667
771	70916.2666666667
772	136549.366666667
773	69646
774	347043.1
775	123165.7
776	169676.166666667
777	20199.7333333333
778	430480.966666667
779	185145.6
780	-33333.8333333333
781	38086.4333333333
782	-67275.6333333333
783	37581.8666666667
784	295805.6
785	-31274.1
786	27578.8
787	-6204.56666666665
788	-44242
789	83786.8
790	106964.8
791	143596.666666667
792	134710.4
793	169343.1
794	-44051.4333333333
795	104473.733333333
796	-79025.3
797	192310.8
798	90830.3333333333
799	7651.89999999999
800	228301.6
801	35227.0666666667
802	248621.766666667
803	98122.1333333333
804	43360.7
805	42579.8666666667
806	110861.466666667
807	188992.8
808	-71223.2
809	-38040.7
810	-50058.3666666667
811	96513.2
812	-33543.0666666667
813	46638.7
814	151718.833333333
815	-66018.1333333333
816	83425.6333333333
817	20333.9
818	26393.3666666667
819	-50512.5666666667
820	2604
821	8944.90000000002
822	15609.1
823	198427.3
824	-89087.7
825	-56796.7
826	-24432.9
827	83309.9
828	19830.9333333333
829	92829.1
830	3994.3
831	-83773.3
832	138708.533333333
833	-121487.5
834	-43407.1
835	-21257.6
836	63136.8
837	-194949.5
838	-110823.1
839	165607.733333333
840	35326
841	-3375.06666666667
842	36929.2
843	-66329.9666666667
844	81319.6
845	-40820.8
846	30904.8333333333
847	77044.1
848	171846
849	-36952.0333333333
850	-557892.366666667
851	27586.8
852	124396.566666667
853	8716.26666666666
854	-217641.466666667
855	11430
856	-80033.2
857	-22968
858	120842.8
859	-39288.9
860	45744.2333333333
861	-87357.9666666667
862	197516.8
863	141491.766666667
864	132244.233333333
865	269014.966666667
866	148157.1
867	-53950.3
868	160700.7
869	3981.36666666667
870	357215.7
871	118723.9
872	30305.7
873	5263.60000000001
874	59874.5
875	185869.233333333
876	74816.4
877	-43619.6333333333
878	-18542.7666666667
879	55488.9333333333
880	-148161.9
881	409310.366666667
882	26522.4
883	157973.733333333
884	-24964.8333333333
885	60302.6333333333
886	269768.4
887	-69879.6
888	53685.2
889	101519.7
890	61802.9
891	51320
892	122639.1
893	-36350.5333333333
894	-1162.8
895	-44.4000000000087
896	-43598.7
897	77658.5333333333
898	397467.3
899	95807.2
900	124370.8
901	282170.533333333
902	-37101.7666666667
903	192671.1
904	505214.1
905	-48959.6
906	-35345.7666666667
907	-39464.1333333333
908	64347.0333333334
909	-56171.0666666667
910	-42740.8
911	21980.5333333333
912	427733.966666667
913	56750.3666666667
914	295221.566666667
915	-5053.19999999999
916	-60794.4
917	-54656.7
918	205770.433333333
919	120941.6
920	-100074.266666667
921	134221.733333333
922	-13230.9
923	-25379.6
924	66872.9
925	10123.6
926	246346.433333333
927	-13457.7666666667
928	-80616
929	100791.2
930	106295.433333333
931	56552.1333333333
932	43357.6333333334
933	201899.366666667
934	17790.8
935	233969.1
936	8580.10000000001
937	43920.8
938	265018.266666667
939	86470.5
940	20003.6
941	2639.33333333334
942	179705.6
943	114364.933333333
944	65964
945	413784.3
946	147246.933333333
947	122110.266666667
948	89592.5666666667
949	254655.733333333
950	2665.16666666674
951	265103.066666667
952	81406.0333333333
953	-111860.7
954	48779.3
955	-30529.2333333333
956	26944.9
957	88048.8
958	179720.033333333
959	339227.9
960	62292.0333333333
961	127970.666666667
962	26494.1
963	-67987.9
964	73153.9
965	418992.9
966	194534.3
967	-222728.7
968	34797.3
969	124024.966666667
970	81788.4
971	66145.8666666667
972	-8263.33333333334
973	16401.3
974	107382.7
975	-105750.8
976	381704.566666667
977	92314.2333333333
978	-7973.46666666667
979	73381.7666666667
980	-36524.1
981	-111081.1
982	-70880.5
983	213534.833333333
984	-220752.266666667
985	-33779.2333333333
986	53821.6
987	-17069.7
988	279077.6
989	87115.3
990	62896.2666666667
991	44991.5
992	65295.6
993	-31416.4
994	23824.2666666667
995	288433.2
996	30890.4
997	310431.433333333
998	-99839.5666666667
999	-8265.89999999999
1000	62975.1
