# Supplementary material for: Chromosome Copy Number Variation and Control in the Ciliate Chilodonella uncinata
Source: PLoS One. 2013 Feb 20;8(2):e56413. doi: 10.1371/journal.pone.0056413 (PMC3577910; doi:10.1371/journal.pone.0056413)
Supplement: Dataset S1 — Chromosome copy numbers from the experimental and simulated cell lines of Dataset of Chilodonella uncinata . dataset.zip is a compressed file. exp_data.csv contains the experimental data derived from qPCR analyses (Cell.line = original cell line; Time = time point of the DNA extraction; DNA.extract = DNA extract replicate; Gene = macronuclear chromosome; CNPC = copy number of the macronuclear chromosome per cell). The remainder of the CSV files are from the simulations. Each CSV file contains data on 1000 simulations where the change in variance from initial to final for each simulation is stored under column ‘x’. See _readme.txt in the compressed file dataset.zip for documentation of the file names. (ZIP) [file pone.0056413.s002.zip › dataset_S1/P1_omega0.48.csv]

	x
1	9459.46666666667
2	2457.20000000001
3	82651.0333333333
4	231447.7
5	-32743.1
6	65324.2666666667
7	-26740.8
8	148358.8
9	342241.1
10	16946.1
11	-39578.6666666667
12	298164.1
13	-781.199999999953
14	454842.966666667
15	11071.6
16	1669.59999999999
17	-8589.30000000005
18	-46287.0333333333
19	258834.4
20	38497.6
21	155165.566666667
22	236683.733333333
23	80235.2
24	17250.8333333333
25	30099.6
26	221691.2
27	215157.233333333
28	164373.7
29	119219.633333333
30	-86080.2333333333
31	52780.6666666667
32	84323.3
33	536192.133333333
34	74214.7
35	79359.6
36	176493.9
37	193577.6
38	187992.9
39	-58264
40	-16598.4
41	-167960.9
42	50006.9333333333
43	-64357.2333333333
44	43514
45	111996
46	240637.6
47	7014.4
48	9438.89999999999
49	49819.5
50	3646.89999999999
51	199910.8
52	-55374.5
53	-220701.1
54	97545.2
55	66055.5
56	234682.433333333
57	-81409.7666666667
58	-18620
59	-78593.7333333333
60	144829.466666667
61	24139.2333333333
62	60518.4333333333
63	246011.6
64	-80884.9333333333
65	-14595.9
66	182771.966666667
67	-48866.2333333333
68	32103.9
69	-10352.3
70	159162.8
71	192941.633333333
72	128914.5
73	-14060.4333333333
74	-19726.4
75	50058.3
76	43386.8
77	90372.6666666667
78	25676.4333333333
79	13516.9
80	697616.9
81	-42742.5666666667
82	187367.6
83	-63484.3
84	176143.2
85	73955.8666666667
86	-29293.6
87	89623.3
88	85137.6
89	77873.4666666667
90	-110327.233333333
91	116559.6
92	37191.4666666667
93	526637.6
94	346144.8
95	55431.2
96	5360.90000000002
97	201871.966666667
98	56726.9666666667
99	-19095.3666666667
100	-18012.9
101	104758
102	-21307.5666666667
103	-72287.7666666667
104	19514.3666666667
105	194076.8
106	19214.9333333333
107	132436.433333333
108	14713.3333333333
109	126875.466666667
110	98563.2
111	-31922
112	479124.633333333
113	99019.2333333333
114	-18750.7
115	5757.76666666666
116	111915.066666667
117	32423.0333333334
118	284440.533333333
119	35459.5
120	-9562
121	93336
122	-118509.366666667
123	17458.1
124	172119.033333333
125	172983.866666667
126	174371.7
127	-26200.8
128	154855.3
129	249032.433333333
130	139062.8
131	-175449.9
132	250888
133	-90880.6666666667
134	80264.8333333333
135	-11390.5333333334
136	20092
137	103823.333333333
138	99168.8
139	107796.4
140	38413.7
141	-3761.60000000001
142	39584.3666666667
143	174172.366666667
144	-110510.8
145	85656.0333333333
146	6254.70000000001
147	-61267.1
148	-34917.5
149	-39149.4666666667
150	18651.3
151	-13179.2
152	33278
153	75729.9666666667
154	97466
155	79106.4
156	121395.866666667
157	9946.79999999996
158	-171421.9
159	706673.7
160	351189.3
161	88299.2
162	34075.0333333333
163	-81151.2
164	-45574
165	-5321.90000000002
166	-322708.766666667
167	197862.233333333
168	-78035.5666666667
169	194666.7
170	-7895.86666666667
171	9115.59999999999
172	88801.3
173	39958.8
174	-13152.9
175	71940
176	-80145.4666666667
177	317155.2
178	86367.7333333334
179	237894.1
180	29756.1
181	139556.5
182	160696
183	-27906.2333333333
184	-21046.2666666667
185	-488332.166666667
186	123549.366666667
187	200431.466666667
188	-69033.6
189	103562
190	-152991.2
191	-30082.9666666667
192	-201192.4
193	22630.9
194	306078.966666667
195	43223.8333333333
196	76159.5
197	189660.4
198	230048.3
199	15647.3333333333
200	131392.633333333
201	50770.8
202	47004.1666666667
203	394743.1
204	-90039.1
205	-58976
206	26089.0333333333
207	-95498.9
208	19018.8
209	-52379.3333333333
210	79863.8333333333
211	107685.2
212	-434829.1
213	102265.866666667
214	40018.9333333333
215	-64957.3333333333
216	61486.2666666667
217	-104779.9
218	-70696.7666666667
219	17185.2
220	-19486.7
221	-50286.7
222	231218.966666667
223	-15710.3
224	305546
225	103391.833333333
226	39503.6333333333
227	-10310.1666666666
228	66407.0333333333
229	36575.4333333333
230	33067.8666666667
231	111705.033333333
232	137020.633333333
233	-105490.1
234	9837.2
235	335971.7
236	158440.133333333
237	85306.4
238	-13829.0333333333
239	36394.8
240	80598
241	-80752
242	-18289.5
243	-70956.1666666667
244	236160.1
245	-16191.4333333333
246	-80924.3
247	-4062.40000000002
248	77820
249	203808.233333333
250	-12509.4333333333
251	62872.9333333333
252	124467.2
253	91511.4666666667
254	180969.833333333
255	120350.8
256	70137.3333333333
257	190492.4
258	-122662
259	-50475.2333333333
260	94012.7
261	58712.5333333333
262	-49480.1
263	-44050.9
264	120928.5
265	-13149.1
266	35237.1666666667
267	38413.6333333333
268	100317.6
269	105082.4
270	-11695.6
271	31170
272	12301.4333333333
273	199726.766666667
274	-235916
275	66051.5666666667
276	187973.2
277	-3899.76666666666
278	-158330.233333333
279	80873.3666666667
280	-18733.4333333333
281	42694
282	83540.5333333333
283	32321.4333333333
284	361402.8
285	22342.1
286	-10188
287	10382.9333333333
288	103646.8
289	57977.1
290	-22895.9
291	243091.466666667
292	-14284.1333333333
293	132682
294	82611.6
295	-2007.2
296	178147.466666667
297	55977.3
298	257465.6
299	-30877.0666666667
300	305804.166666667
301	-16463.6
302	-53148.7
303	30580.9
304	51944.9
305	55693.7
306	9057.03333333333
307	388840.233333333
308	59564.3666666667
309	134548.3
310	55845.3333333333
311	258163.2
312	23759.2
313	-148964.1
314	194527.2
315	113133.433333333
316	270392.366666667
317	-63402.5333333333
318	49147.8666666667
319	175670.133333333
320	122136.666666667
321	-35616.4
322	-950.399999999994
323	98198
324	50530.4
325	301108.7
326	5912
327	-67674.5666666667
328	32714.7666666667
329	143750.7
330	64719.3666666667
331	-258.433333333349
332	50609.9
333	229642.533333333
334	-9644.23333333334
335	-52310.4
336	-40894.9666666667
337	-12951.3
338	469143.866666667
339	10001.2
340	-53546.5
341	204130.566666667
342	-159175.366666667
343	-64898.1666666667
344	387545.3
345	16848
346	100361.7
347	134434.8
348	29125.7
349	24613.7
350	-42102.4
351	37052.4
352	110129.6
353	4448.70000000001
354	63486.3
355	29874
356	26553.4666666667
357	25629.5
358	207036.533333333
359	-997.600000000093
360	-84283.7333333333
361	43625.2
362	150185.233333333
363	56302.5
364	-25928.7666666667
365	-42271.6333333333
366	-27747.2
367	-2612
368	344021.166666667
369	40537.0666666667
370	53854.1
371	45676.4
372	356004.133333333
373	-26663.7
374	224972.5
375	39490.4
376	-13042.8
377	101437.7
378	-120898.1
379	294714.7
380	243447.1
381	-70025.8666666666
382	30715.2333333333
383	-21571.6
384	-6671.20000000001
385	30982.9333333333
386	103520.666666667
387	-105646.7
388	37772
389	113677.6
390	72466.9666666667
391	339775.566666667
392	-40273.1
393	47336.3
394	70385.9666666667
395	204152
396	30317.2
397	120136.433333333
398	159591.066666667
399	162350.933333333
400	80438.7
401	412861.833333333
402	216185.9
403	-67747.6
404	-90258.5
405	-138889.1
406	106252.8
407	-98047.3333333334
408	2598.10000000003
409	-96283.3
410	102091.1
411	14626.4
412	-513560.266666667
413	-123510.5
414	-151264.8
415	135340.666666667
416	63458.1
417	32927.0666666667
418	18561.5
419	40603.7
420	2182.40000000002
421	70306
422	349678.4
423	15385.8666666667
424	18859.1
425	16970.9666666667
426	182391.166666667
427	271775.566666667
428	-32334
429	98873.2
430	418668.533333333
431	67222.5
432	29647.2
433	175534.4
434	29833.7333333333
435	171497.7
436	58298.4333333333
437	75874.6666666667
438	255249.6
439	74576.5
440	193209.233333333
441	197918.4
442	72894.3666666667
443	-47940.2333333333
444	84670.4
445	87171.9
446	37123.3666666667
447	317393.866666667
448	277726.933333333
449	396321.033333333
450	-58452.9333333333
451	202737.2
452	-5443.73333333334
453	31543.3333333333
454	-67892.9333333333
455	563838.3
456	183016.633333333
457	38721.0666666667
458	34187.3
459	-120282.233333333
460	-70556.1
461	-1529.7
462	117738.233333333
463	161453.1
464	55423.7
465	-106316
466	36566.4
467	167521.233333333
468	86895.7
469	40925.6
470	144509.1
471	22754
472	36323.6
473	324444.8
474	48815.3666666667
475	9107.59999999998
476	143099.066666667
477	-123518
478	137321.466666667
479	132227.2
480	330009.966666667
481	110479.7
482	-54963.6
483	514544.366666667
484	40733.2
485	66505.5
486	-17539.8666666667
487	124381.2
488	90621.1666666667
489	-62120.9333333333
490	122431.1
491	-169087.366666667
492	131230
493	96288.9
494	-59032.1666666667
495	-32530.7
496	-22627.1666666666
497	-134216.5
498	23397.4666666667
499	165740.633333333
500	305903.166666667
501	50690.0333333333
502	34055.8666666667
503	48794.9666666667
504	111232.7
505	-23415.2333333333
506	-61651.4333333333
507	-74234.4
508	174469.3
509	219001.833333333
510	-32035.3333333333
511	188214.9
512	86036.4
513	37213.0666666667
514	108633.566666667
515	-80397.3
516	-2113.36666666664
517	73459.1666666667
518	-41179.8333333333
519	8960.76666666666
520	81550.5666666667
521	202631.066666667
522	-14480.7
523	46254.8
524	394916
525	98451.7333333333
526	192992.166666667
527	-13822.2666666667
528	601634.3
529	-57336.4333333333
530	22438.9
531	-60328.1
532	140127.6
533	33190.9333333333
534	-15504.4
535	170500
536	-85440.8
537	-52365.2
538	-67963.4666666666
539	-80920.2666666667
540	-28016.8
541	78430.9
542	-92475.9666666667
543	22038.9
544	-63287.5666666667
545	536301.966666667
546	62435.3666666666
547	127982.7
548	173612.4
549	100085.366666667
550	37572.5333333333
551	-46952.9333333333
552	-71.3666666666686
553	-64824
554	98422.8
555	38807.2
556	53006.1666666667
557	-50485.3666666667
558	-4976.96666666667
559	14896.5666666667
560	-43170.7666666667
561	51628.1333333333
562	115763.3
563	57522.9333333333
564	-19758.7
565	-72076.9333333333
566	4387.20000000001
567	-56322.5333333333
568	130879.6
569	41773.7333333333
570	240707.3
571	-16118.6333333333
572	255010.4
573	136210
574	-54963.4666666667
575	478.43333333332
576	45390.7666666667
577	-279111.5
578	72504.1
579	31575.2
580	190034.933333333
581	27426.8
582	-15910
583	332516.1
584	126428.433333333
585	342197.433333333
586	34152.4
587	-61836.9333333333
588	124297.6
589	24618.6666666667
590	68492.8
591	-71178.7
592	-187080.7
593	47886.1
594	25195.4333333333
595	-62781.3
596	20735.1
597	-124968.8
598	233176.166666667
599	1355.76666666666
600	-164083.233333333
601	93547.1
602	576127.766666667
603	72084.1666666667
604	-110576.133333333
605	37266.8
606	150183.5
607	33612
608	123775.733333333
609	-85786.5333333333
610	109678.8
611	226160.7
612	-45018.9
613	146019.866666667
614	-3849.63333333333
615	87298.0333333333
616	57645.6
617	173498.966666667
618	-16046.8
619	45749.6
620	71802.7
621	56155.6
622	-84043.9
623	-12190.8
624	77714.1333333333
625	25099.5
626	65689.6
627	93628.7666666667
628	47699.6
629	235233.7
630	111976.533333333
631	94038.6333333333
632	-58477.4333333333
633	158018
634	-87590.3666666667
635	290.5
636	357029.3
637	87257.3333333333
638	-5964.5
639	48971.5666666667
640	244227.9
641	66315.5
642	25495.7666666667
643	88274.8333333333
644	211831.3
645	60811.1
646	5223.76666666666
647	148820.166666667
648	44308.4
649	134602.5
650	-66647.3
651	96576.2666666667
652	-89621.4666666666
653	-14766
654	-50209.7666666667
655	121103.733333333
656	3856.39999999999
657	207868.5
658	66923.5
659	-16597.2
660	359312.833333333
661	150825.7
662	46277.7
663	-89686.8
664	208487.3
665	17460
666	24991.0666666667
667	220183.233333333
668	-234544.1
669	102708.4
670	128975.7
671	-93561.8666666667
672	-18764.4
673	-239613.2
674	98719.6333333333
675	172736
676	-2104
677	168895.3
678	-11422.1333333333
679	381.333333333372
680	102968.4
681	27107.9
682	-6154.09999999998
683	114381.466666667
684	139742
685	-93605.7333333333
686	57835.8666666667
687	22726.9
688	89834.3
689	186979.2
690	-88999.5666666667
691	46556
692	14930.7
693	95302.3
694	189794.7
695	34671.2
696	176750.4
697	41949.2
698	64263.2333333334
699	-65022.1
700	13948.4
701	322303.966666667
702	-65787.4666666667
703	72884.6666666667
704	47407.7
705	11998
706	98089.9
707	-39191.6
708	-29768.9333333333
709	277142.933333333
710	-7493.70000000001
711	105724
712	-51122.1
713	-257858.633333333
714	47037.6
715	163948.7
716	37339.6333333333
717	-42443.9
718	194087.833333333
719	11245.0333333333
720	24817.6
721	148258.933333333
722	-60096.0333333333
723	-160863.866666667
724	20432.0333333333
725	74365.8666666667
726	-68262
727	-63184.9333333333
728	397867.6
729	27285.7
730	325761.033333333
731	129072.5
732	-356820
733	45083.7333333333
734	-74489.7
735	22797.7
736	125370.5
737	30092.5
738	410.800000000003
739	-1999.76666666669
740	90638
741	-69161.0666666667
742	191668.533333333
743	-613602.766666667
744	115981.3
745	104825.6
746	93353.0333333333
747	-28968
748	-563342.966666667
749	269243.5
750	145112.5
751	-54425.1
752	-9076.93333333335
753	-83187.5
754	331811.866666667
755	54361.6
756	137573.733333333
757	-60375.4333333333
758	-20911.7666666667
759	82301.6
760	95646.6666666667
761	53203.1
762	-194582.9
763	15277.3
764	147138.8
765	158328.5
766	76987.7
767	73632.7666666667
768	-27739.7666666667
769	7567.06666666665
770	50586.1
771	38221.9666666667
772	95618.6666666667
773	57858.6666666667
774	-43762
775	-5610.8
776	353217.233333333
777	10191.6
778	45301.2
779	83513.4666666667
780	27995.5
781	-15750.9
782	149423.3
783	20149.8333333333
784	45351.7
785	-61033.7
786	46109.9
787	138851.966666667
788	-135365.2
789	-8930.96666666667
790	17479.3
791	-19520.2666666667
792	-74607.0666666667
793	37092.8
794	61672.4
795	-64981.7
796	-145472.7
797	154893.5
798	13367.7
799	-23243.5666666667
800	65903.2
801	227618.266666667
802	-48523.8666666667
803	138480.633333333
804	31089.7
805	53269.6
806	-21890
807	-4305.7
808	695726.033333333
809	-65656.9666666667
810	-100029.6
811	6612.93333333333
812	-67014.4
813	41378.2999999999
814	40994.4
815	36055.3666666667
816	275271.733333333
817	52872.8
818	-84438.9333333333
819	-9446.89999999999
820	172320.033333333
821	115997.566666667
822	-16898.1666666667
823	90232.7
824	161724.4
825	-45045.7333333333
826	130663.366666667
827	8714.69999999998
828	-265489.5
829	41575.8666666667
830	201890.5
831	-48679.8666666666
832	108465.7
833	-133248.9
834	19300.5333333333
835	35758.5
836	36308.8
837	-133230.5
838	71349.4666666667
839	206196.533333333
840	185610.3
841	119984.4
842	38079.3
843	-19750.5333333333
844	56407.7
845	65072.8
846	3877.10000000001
847	56560.9
848	112878.3
849	-94056.8
850	83713.7
851	28916.7
852	-403123.6
853	153126.966666667
854	56913.6
855	28014.6666666667
856	-10509.6
857	155484.5
858	149912.833333333
859	-9700.36666666667
860	-114202.8
861	-29275.6333333333
862	135779.066666667
863	50159.2333333333
864	20476.5666666667
865	370919.633333333
866	33014.3
867	-6864.70000000001
868	182288
869	25317.4666666667
870	93531.0333333334
871	124538.266666667
872	186677.5
873	-431.166666666664
874	6672.53333333335
875	21071.9
876	-48520.6
877	154831.366666667
878	-29912.4
879	-23593.4666666667
880	66457.9
881	-22780.7000000001
882	177219.6
883	-119356
884	50735.9666666667
885	54454.8
886	50026
887	35589.5
888	208559.3
889	56010.5333333334
890	58766.0333333334
891	6187.5
892	-208532.233333333
893	20265.7666666667
894	96596.1333333333
895	-18402.8
896	146826.033333333
897	47323.2333333333
898	325802.566666667
899	-141332.9
900	97510.8
901	418325.6
902	-15544.6666666667
903	-88787.9
904	-41807.6
905	103435.3
906	54129.6
907	-48627.7
908	224654.8
909	-17545.2
910	24974.4
911	-45632.1
912	-31541.1
913	-109311.266666667
914	-181391.466666667
915	76393.4666666666
916	-127981.033333333
917	88179.2
918	272598.533333333
919	120650.533333333
920	51584.8
921	26867.8666666667
922	36147.6
923	-61220.3
924	55535.1
925	-128808.4
926	18239.4666666667
927	44573.4666666667
928	234777.2
929	39347.0666666667
930	416857.233333333
931	159095.2
932	76223.2
933	-14578.6666666666
934	26265.3
935	53046.7666666667
936	44312.7666666667
937	115299.066666667
938	12219.5
939	36368.9
940	-15771.9
941	110319.1
942	219014.8
943	9779.19999999998
944	35609.5666666667
945	271104.833333333
946	85233.6
947	-13200.9
948	-68855.3
949	-128224.3
950	75511.4666666666
951	83138.3
952	134171.2
953	10433.6
954	26252.5
955	46796.5333333333
956	-7883.60000000003
957	11962
958	273337.7
959	-28380
960	-6311.46666666667
961	44833.7666666667
962	100078.766666667
963	-1659.83333333333
964	-8304.83333333337
965	222550.8
966	92107.2333333333
967	-70525.5666666667
968	192580.4
969	-288284
970	79847.6
971	-49940.1333333334
972	20831.6
973	199764.5
974	108892.8
975	-20329.7
976	-42148.9
977	97097.7333333333
978	88104.8
979	19777.3333333333
980	158317.333333333
981	260225.9
982	45312.1
983	133464.1
984	250820
985	15285.9
986	355360.4
987	-43981.9
988	-181412.7
989	-92661.4666666667
990	-37099.0666666667
991	128092.7
992	-45753.8666666667
993	-19272.9666666667
994	37971.9
995	157882.5
996	65090.4
997	317171.3
998	165905.066666667
999	-92618
1000	46650.9
