# Supplementary material for: Chromosome Copy Number Variation and Control in the Ciliate Chilodonella uncinata
Source: PLoS One. 2013 Feb 20;8(2):e56413. doi: 10.1371/journal.pone.0056413 (PMC3577910; doi:10.1371/journal.pone.0056413)
Supplement: Dataset S1 — Chromosome copy numbers from the experimental and simulated cell lines of Dataset of Chilodonella uncinata . dataset.zip is a compressed file. exp_data.csv contains the experimental data derived from qPCR analyses (Cell.line = original cell line; Time = time point of the DNA extraction; DNA.extract = DNA extract replicate; Gene = macronuclear chromosome; CNPC = copy number of the macronuclear chromosome per cell). The remainder of the CSV files are from the simulations. Each CSV file contains data on 1000 simulations where the change in variance from initial to final for each simulation is stored under column ‘x’. See _readme.txt in the compressed file dataset.zip for documentation of the file names. (ZIP) [file pone.0056413.s002.zip › dataset_S1/P1_omega0.5.csv]

	x
1	191846
2	101230
3	5481.83333333334
4	204748
5	246405.833333333
6	-123904.633333333
7	79496.1333333333
8	-22150.5333333333
9	-13340.4
10	22403.8666666667
11	181297.333333333
12	266011.333333333
13	46880.8333333333
14	25501.2
15	358680.1
16	19823.6
17	255648.3
18	120472.533333333
19	11121.3666666667
20	29626.1
21	-100240.666666667
22	106682.3
23	-69127.0666666667
24	643571.5
25	-29154.3
26	104563.833333333
27	-139413.466666667
28	408243.966666667
29	-34696.8
30	36171.6333333333
31	289812.266666667
32	307188.4
33	102090.4
34	-4904.56666666668
35	43222.1333333333
36	-12495.3333333333
37	80184.8
38	189985.9
39	337124.633333333
40	180929.6
41	354453.733333333
42	112043.466666667
43	-28224.0333333333
44	151131.233333333
45	177804.9
46	77797.6
47	20033.5666666667
48	-19227.7333333333
49	534315.233333333
50	73830.9
51	-31760.1333333333
52	-165821.466666667
53	-36296.6666666667
54	40222.4
55	-6822.66666666666
56	154800.8
57	107399.1
58	-24538.9
59	113016.8
60	144516.5
61	20378.6666666667
62	82266.2666666667
63	7550.26666666666
64	63281.7
65	36268.4
66	312185.2
67	-163400.9
68	-151997.2
69	430917.7
70	88816.6666666667
71	147923.466666667
72	-56751.2
73	290400
74	-12611.7333333334
75	43396
76	269948
77	-13370.3666666667
78	-71673.6
79	33558.4
80	260426.9
81	-16539.6
82	482148.5
83	1065752.43333333
84	30820.2666666667
85	-97141.3
86	74739.1
87	-307463.2
88	100074.8
89	96557.7333333334
90	-763.166666666657
91	-19818.4
92	15513.0666666667
93	85620.0333333333
94	139346.933333333
95	182320
96	146425.166666667
97	105453.066666667
98	263335.9
99	14994.3
100	48282.5333333333
101	-71721.5
102	48505.6
103	-87547.1666666666
104	15338.3
105	-36683.5666666667
106	-67028.9333333333
107	51949.3
108	149718
109	-117666.8
110	-24105.1
111	161450.533333333
112	29301.2
113	-13735.4666666667
114	66792
115	10653.5666666667
116	-25318.5333333333
117	-46453.2
118	-67993.2
119	30494.3
120	143575.6
121	134289.966666667
122	192354.833333333
123	45807.8666666667
124	119620.666666667
125	279656.133333333
126	10221.9666666667
127	-5003.86666666667
128	180614.266666667
129	-213952.633333333
130	45207.5
131	90942.8
132	82075.6
133	-98147.7666666667
134	-48839.7
135	84185.1
136	-85281.6
137	-9257.83333333333
138	76280
139	50119.5
140	95544.8
141	-3341.29999999999
142	83683.2
143	252958.1
144	-66850.9
145	130435.6
146	154974.366666667
147	-45523.6
148	-16670.8
149	64151.5
150	-89596
151	7956.40000000002
152	1380.79999999999
153	107242.766666667
154	106152.133333333
155	99354.3
156	-43579.4666666666
157	78223.7333333333
158	-42887.2
159	134934.033333333
160	116884.366666667
161	26702.4
162	-28356.3
163	-42112.4
164	56995.2
165	576165.2
166	57531.5
167	169324.666666667
168	-99297.2
169	177662
170	20166
171	22735.4666666667
172	146713.366666667
173	-84871.7
174	199456.7
175	100041.233333333
176	30802.8
177	-16575.4666666667
178	13869.9
179	-25325.5
180	135720.7
181	160890.4
182	-121624.666666667
183	193738.433333333
184	323131.733333333
185	-65740.5333333333
186	-22805.6
187	-90796.2666666667
188	148982.766666667
189	14001.7333333333
190	-30942
191	71881.3333333333
192	350572.433333333
193	279.066666666651
194	34057.6
195	118817.233333333
196	232162.9
197	45943.3
198	100753.066666667
199	203078.033333333
200	-47044.8
201	-68024
202	189241.5
203	72121.3333333333
204	136739.5
205	12906.6666666667
206	209875.2
207	-64733.4666666667
208	241054.3
209	-14418.5333333333
210	-45628.9
211	200461.6
212	-22279.6
213	-72126.7000000001
214	171634.166666667
215	4364.39999999999
216	438837.033333333
217	245986.4
218	332991.566666667
219	218465.433333333
220	-29367.5
221	-18397.2
222	-46239.9
223	314806.433333333
224	168240
225	-113027.333333333
226	52198
227	6360.13333333333
228	-261833.7
229	98773.5
230	1914.89999999999
231	-4843.46666666666
232	43338.5
233	179600.4
234	23832.9666666667
235	-83987.1
236	13607.6
237	-68970.8
238	187878.266666667
239	92858.1
240	-24570
241	62047.6
242	-67210.1
243	-38771.6
244	89453.2
245	165933.633333333
246	-1735.96666666667
247	23811.1
248	-42462.9666666667
249	252442.9
250	158824
251	-94540.9
252	299710.233333333
253	93126.9333333333
254	350888.933333333
255	149428.266666667
256	293062
257	79685.3333333333
258	-8615.23333333334
259	-39409.9
260	16497.7
261	154452.666666667
262	145764
263	83218.7666666667
264	59274.7666666667
265	343911.1
266	262096.8
267	347094.9
268	-117579.833333333
269	12540.4333333333
270	-17030.8
271	64105.3
272	106072.533333333
273	-72664.8
274	-103032.1
275	103195.866666667
276	267911.766666667
277	173326.4
278	178712.666666667
279	59080.1
280	384135.1
281	-64432.3
282	-4575.5
283	101851.966666667
284	203744.1
285	214073.1
286	215598.133333333
287	93894
288	221168.8
289	252049.2
290	-21564.4
291	232658
292	-25101.7333333333
293	-38511.1
294	85767.6
295	33577.9666666666
296	94323.5
297	-37688.5
298	70808.9
299	199669.5
300	75957.4666666667
301	-119788.4
302	-76418.3666666666
303	139932.5
304	2995.5
305	-38520.1
306	67687.7
307	43446.3
308	82259.6
309	-95618.9666666666
310	-42591.0666666667
311	31008.2333333333
312	-93137.0666666667
313	6194.29999999999
314	460400.5
315	-75185.2
316	349836.5
317	69960.8
318	127064.1
319	27891.6
320	119841.366666667
321	-7677.86666666664
322	238100.4
323	109097.9
324	-133343.633333333
325	161062.4
326	85441.4666666667
327	155956.533333333
328	26533.3333333333
329	-47933.7666666667
330	104929.466666667
331	65048.9
332	266583.333333333
333	510720.8
334	385216.266666667
335	86536.4
336	81338.9333333333
337	34659.2
338	-23026.9
339	-63904.9333333333
340	-19680.2333333333
341	51496.3
342	26236.7
343	205486.833333333
344	127090.766666667
345	-42282.1
346	149458.9
347	61397.2
348	114277.766666667
349	91837.1
350	-74973.9666666666
351	41895.5
352	149180.5
353	166172.7
354	287402.8
355	92270.1666666666
356	32149.6333333334
357	146192.9
358	95612.8333333334
359	-23032.4
360	-51939.1
361	264677.3
362	144025.466666667
363	-10861.3333333333
364	29322.4
365	145902.4
366	-25848
367	108767.966666667
368	66177.1
369	37028.4
370	275508.966666667
371	140789.5
372	85842.1333333333
373	8599.10000000001
374	82459.8666666667
375	90418.3
376	148077.333333333
377	346761.6
378	5669.7
379	130792.266666667
380	135902.3
381	147036.8
382	-45460
383	146593.9
384	-55200
385	79555.2
386	257574.8
387	-8373.73333333331
388	5449.5
389	152269.2
390	51496.8
391	417762.266666667
392	103199.3
393	-17851.5
394	126492.4
395	13914.5333333333
396	-20798.9
397	-16064.6333333333
398	70412.4
399	100157.5
400	93330.7
401	18707.4666666667
402	120192.433333333
403	-105218
404	126805.733333333
405	45730.1333333334
406	-20581.6
407	-70475.6
408	-9790
409	154758.133333333
410	-211834.8
411	-12385.0666666667
412	-148242.4
413	-41628
414	122546.8
415	-31176.2666666667
416	40554.6666666667
417	-110369.9
418	410010.666666667
419	-86682.7666666667
420	110268.8
421	9565.73333333334
422	83641.2
423	118950.433333333
424	81466.0333333333
425	-93325.2
426	254163.7
427	-37727.1
428	-116523.6
429	-9888.39999999999
430	418182.8
431	17717.2
432	-141918.033333333
433	137528.366666667
434	104735.2
435	87658.2333333334
436	-40988.2333333333
437	-23046
438	51737.7333333333
439	228650.933333333
440	228573.6
441	81738.9333333333
442	47181.3333333333
443	59450.8
444	119485.766666667
445	400453.433333333
446	-26634.9333333333
447	111619.766666667
448	49595.3666666667
449	716
450	-40337.4666666667
451	-15899.6
452	-121895.6
453	3420.26666666666
454	230931.2
455	63445.3
456	-17372.8
457	68781.2
458	26758.1333333333
459	-2047.9
460	101611.233333333
461	217005.966666667
462	11741.4666666666
463	-50660.7
464	79567.9
465	-90889.5
466	-83633.2
467	-40098.8
468	72190.9
469	142339.2
470	135798.933333333
471	42648.8
472	948.366666666669
473	-102954.8
474	56537.0666666667
475	33507.1666666667
476	96040.5333333333
477	-131128.4
478	129145.033333333
479	-44471.4666666667
480	69656.3
481	89048.5333333333
482	-68198.2333333333
483	108838.7
484	142460.366666667
485	51314.8
486	305385.9
487	223889.2
488	213526.4
489	-75448.5333333333
490	-68773.6
491	131420.433333333
492	-138431.5
493	-48453.9666666667
494	241648.3
495	108298.8
496	-93358.6666666667
497	-27520
498	343526.4
499	144282.7
500	-68601.3333333333
501	130223.2
502	261676.833333333
503	-68415.5
504	73431.0333333333
505	186716.1
506	449604.433333333
507	41443.0666666667
508	45464.2666666667
509	53206.1
510	26767.0333333333
511	30971.2
512	-142456.533333333
513	10421.8666666667
514	45973.8333333333
515	-66902.4
516	-105530.7
517	27424.8
518	998
519	141070
520	163579.6
521	40641.3666666667
522	-44634
523	248101.733333333
524	-128030.9
525	25077.1
526	16738.2333333333
527	-74765.9
528	-38553.3333333333
529	3805.7
530	387.899999999994
531	19414.9
532	-30093.7
533	-186933.066666667
534	46618.2666666667
535	235156.5
536	-83301.6333333333
537	-8472
538	288001.1
539	244894.8
540	8733.70000000001
541	-210194
542	-103444.266666667
543	65404.5
544	185438.4
545	15620.6333333333
546	-297200.533333333
547	203807.2
548	-31141.3333333333
549	98814.4
550	54094.9
551	-3955.03333333333
552	74871.6
553	48128.8
554	56620.1
555	-76606.8
556	294240.166666667
557	-72630.4
558	-70634.9666666667
559	268053.766666667
560	-10373.6
561	-10885.9
562	448454.266666667
563	-84488.9
564	-4940.93333333333
565	280360.533333333
566	92696.4
567	-7756.26666666666
568	57653.3333333333
569	-25460.4
570	-269659.7
571	455779.566666667
572	33738.8333333334
573	120330.833333333
574	13905.9666666667
575	60577.6
576	9008.93333333335
577	-184782.4
578	128124.766666667
579	304162.8
580	375162.433333333
581	88479.1
582	25485.7333333333
583	36972.3
584	155866.3
585	59331.3333333333
586	270465.866666667
587	-90580.5333333333
588	175911.3
589	-36925.3333333334
590	-66090.9
591	-865.600000000006
592	93920.9
593	209596.566666667
594	-2369.16666666666
595	37059.5666666667
596	8631.5
597	181472.7
598	137653.7
599	-42027.4666666667
600	-107790.933333333
601	78388.8
602	141683.966666667
603	54704.9
604	-63578.4
605	52606.9666666667
606	22896.6666666667
607	101495.566666667
608	303432.9
609	35103.0333333333
610	-50116.4333333333
611	135666.4
612	82061.2
613	3977.46666666666
614	33904.3
615	172651.066666667
616	544059.466666667
617	319012.4
618	-29393.4333333333
619	296615.466666667
620	40245.1
621	152884
622	32355.1
623	-80142.9333333333
624	-49387.6333333333
625	515278.4
626	13723.2
627	10383.9666666667
628	49309.8666666667
629	43597.4666666667
630	896.833333333328
631	73349.8666666667
632	49599.2
633	-35043.4666666667
634	67163.5
635	-121459.7
636	-43275.6333333333
637	339232.666666667
638	49315.9
639	64404.2666666667
640	-235446.7
641	100140.266666667
642	-157927.5
643	156855.366666667
644	170028.666666667
645	652976.1
646	349587.466666667
647	12081.6
648	33490.8
649	252312
650	-55737.4666666667
651	64550.6666666667
652	155264.7
653	-12284.8
654	120021.066666667
655	52705.0666666667
656	-48745.9
657	196577.733333333
658	79571.3333333333
659	-3941.56666666668
660	-23864.1
661	-9721.19999999998
662	38139.9
663	224171.7
664	88626.3
665	-40848.8
666	-147268.533333333
667	161451.9
668	22230.8
669	119340.4
670	-17535.3333333333
671	7012.16666666669
672	96718.7
673	14110.3666666667
674	325061.1
675	423822.9
676	-113961.6
677	61148.2333333334
678	55740.7
679	101822.166666667
680	-2839.89999999999
681	-87642.4
682	110436.1
683	4051.2
684	25854.4
685	119639.9
686	117291.3
687	-121893.066666667
688	3085.60000000003
689	137989.6
690	53639.9
691	130205.6
692	12896.2666666667
693	-122708.1
694	144054.4
695	69322.5333333333
696	-50352.3
697	220294.266666667
698	27173.6333333333
699	165392
700	57425.9
701	412971.6
702	166378.766666667
703	164540.766666667
704	-31370.4
705	96382.9
706	48518.6666666667
707	41328.5
708	342304.4
709	-1204.56666666667
710	277594.4
711	349775.6
712	-57975.4666666667
713	190599.7
714	-101988.433333333
715	-372481.2
716	20978.2666666667
717	139527.333333333
718	52222.8
719	-56053.5
720	27859.6
721	51851.1
722	344556.933333333
723	77391.2333333333
724	-11520.0333333333
725	137194.7
726	206671.7
727	-61977.4666666667
728	982.133333333331
729	-25922.4
730	-8302.13333333336
731	41023.3
732	-40522.7
733	114949.2
734	-47070.5
735	-56312
736	43344.4
737	408631.5
738	186507.733333333
739	78051.7333333333
740	-35776.9333333333
741	-98880.3
742	119254.4
743	513731.733333333
744	32098.1
745	169368
746	61530.9333333333
747	9369.19999999995
748	54126.9
749	344065.433333333
750	-56335.5666666667
751	37589.7
752	170660.833333333
753	18267.5
754	-75912.1
755	28012.5666666667
756	11630.3666666667
757	259439.3
758	-99671.7333333333
759	-103057.766666667
760	170354.266666667
761	-163719.033333333
762	-309818.433333333
763	180574.3
764	96481.6
765	119720.8
766	80289.7333333334
767	71774.5
768	-80221.3333333333
769	-33525.8666666667
770	-365141.466666667
771	136880.266666667
772	130548.8
773	-16733.6
774	15805.2
775	42836.4
776	3676.39999999999
777	25077.7
778	170053.6
779	-33107.0333333333
780	-18890.6666666667
781	525232.3
782	138116.4
783	250763.7
784	66708.2333333333
785	263151.233333333
786	-36207.7
787	244386
788	150063.466666667
789	-44940.4
790	98756.1333333333
791	97272.7666666667
792	325010.133333333
793	216518.366666667
794	65453.9000000001
795	107631.233333333
796	-109285.6
797	-57376.8
798	-31883.2
799	-32338.9666666667
800	580.099999999991
801	85382
802	248760
803	60460.3
804	-11181.6333333333
805	48568.1666666667
806	420635.2
807	141876.033333333
808	-84186.8
809	-99571.7333333333
810	29599.2
811	-90806.8333333333
812	-84126.9333333333
813	12334.4
814	-103586.566666667
815	-228608.833333333
816	348070.3
817	-13735.1
818	59947.7000000001
819	83114.9
820	-129938
821	140811.2
822	-36388
823	78184.4333333333
824	101808.8
825	92769.3
826	234975.866666667
827	66241.7
828	72134.9666666667
829	-11432
830	134147.066666667
831	131914
832	153520.133333333
833	164439.2
834	16422.5
835	97603.9
836	73703.9
837	138278.933333333
838	178799.066666667
839	-61544
840	95268.8
841	38668.7
842	147004.9
843	-30445.0333333334
844	-124818.533333333
845	-75814.9
846	21218.9333333333
847	66437.4333333333
848	233962.666666667
849	-67196.0333333334
850	-45852
851	42617.8666666667
852	-35454.3
853	141469.466666667
854	-8110.53333333333
855	232512
856	139834.633333333
857	140133.3
858	-79560.4
859	163394.266666667
860	59003.1
861	-13815.4333333333
862	33065.2
863	89063.8666666667
864	-20617.7
865	24822.9
866	5889.96666666667
867	155468
868	94958.7
869	-12196.4
870	85880.9333333333
871	344199.7
872	76567.3333333333
873	-94676.3666666667
874	35436.9
875	34253.7
876	329826.033333333
877	223682.433333333
878	-49661.7
879	5531.19999999998
880	73161.3333333333
881	-260639.333333333
882	200034.3
883	222180.133333333
884	98261.8666666667
885	144590.933333333
886	-102449.9
887	25930.9
888	-68058.9
889	-89910.5333333333
890	46569.5666666667
891	58668.8
892	66269.2
893	296608.966666667
894	-25827.0666666667
895	13763.1666666667
896	-137221.6
897	-28406.9
898	-49946
899	-19808
900	106809.066666667
901	-53230
902	86192.1666666667
903	139651.9
904	70397.9
905	15169.5666666667
906	-25494.4
907	99069.6
908	-77686.1
909	-17547.3666666667
910	113112
911	-28416.2666666667
912	66882.9666666667
913	154180.133333333
914	142684.666666667
915	184425.2
916	-22096.5
917	109712.4
918	264457.166666667
919	51256
920	-148933.5
921	185371.6
922	129073.5
923	101631.9
924	81610.3666666667
925	71778
926	32371.2
927	-214429.2
928	-78090.1333333333
929	110840
930	103196.133333333
931	123148.533333333
932	-106328.833333333
933	70881.6
934	49051.8666666667
935	-23220.1666666667
936	144651.1
937	73879.0666666667
938	261818.666666667
939	136776.033333333
940	-129845.566666667
941	-130920
942	40845.0666666667
943	80207.6
944	-166335.6
945	85493.5
946	128740.8
947	254305.366666667
948	2928.39999999997
949	78562.9
950	92939.7333333333
951	-48945.0666666667
952	40884.2666666667
953	4896.80000000005
954	-49769.1666666667
955	-44259.7
956	148300.3
957	45142.7666666667
958	277283.966666667
959	140422.5
960	-100178.533333333
961	-105329.2
962	-57003.2
963	23691.4666666667
964	292137.466666667
965	241725.1
966	225992.266666667
967	-360193.433333333
968	-9983.60000000001
969	84924.4
970	127155.733333333
971	273142.3
972	254384.8
973	174976.666666667
974	39503.4333333333
975	-29962.2333333333
976	24830.9333333333
977	-64168.9333333333
978	282271.066666667
979	151531.766666667
980	117828.833333333
981	-20790.6333333333
982	-81352.8
983	33494.9333333333
984	-75803.2
985	27540.0333333333
986	118999.2
987	84439.2
988	49404.8
989	-20171.6
990	26332.3
991	-30332.3666666667
992	19672.1
993	-31930.9333333333
994	74517.2
995	130668.933333333
996	249014.3
997	94592.1
998	253994.8
999	-148773.6
1000	15596.5333333333
