# Supplementary material for: Chromosome Copy Number Variation and Control in the Ciliate Chilodonella uncinata
Source: PLoS One. 2013 Feb 20;8(2):e56413. doi: 10.1371/journal.pone.0056413 (PMC3577910; doi:10.1371/journal.pone.0056413)
Supplement: Dataset S1 — Chromosome copy numbers from the experimental and simulated cell lines of Dataset of Chilodonella uncinata . dataset.zip is a compressed file. exp_data.csv contains the experimental data derived from qPCR analyses (Cell.line = original cell line; Time = time point of the DNA extraction; DNA.extract = DNA extract replicate; Gene = macronuclear chromosome; CNPC = copy number of the macronuclear chromosome per cell). The remainder of the CSV files are from the simulations. Each CSV file contains data on 1000 simulations where the change in variance from initial to final for each simulation is stored under column ‘x’. See _readme.txt in the compressed file dataset.zip for documentation of the file names. (ZIP) [file pone.0056413.s002.zip › dataset_S1/P1_omega0.52.csv]

	x
1	-22812.2666666667
2	-339873.866666667
3	36521.2
4	64745.8333333333
5	111211.1
6	-244405.866666667
7	51022.1
8	26172
9	104754
10	121621.6
11	42837.9
12	72126
13	239373.9
14	238135.033333333
15	-46812.2666666667
16	68299.9666666666
17	22475.0666666667
18	250662.133333333
19	216706.8
20	104438.166666667
21	25100.5333333333
22	116237.2
23	7215.2
24	-1525.76666666666
25	87133.6
26	-83368.8
27	27037.6
28	42825.3
29	1303.23333333334
30	46720.9666666667
31	-150827.5
32	-64659.3333333333
33	160224.8
34	70091.1666666667
35	45137.2
36	-126954.9
37	198808.9
38	71673.8666666666
39	89396.5333333333
40	164756.4
41	-7609.10000000001
42	133467.833333333
43	150274.1
44	168888.3
45	-87020.1333333333
46	119415.866666667
47	83600.4
48	405342
49	-104359.866666667
50	-613.333333333343
51	53003.8666666667
52	9312.79999999999
53	-61071.6
54	-69652.4
55	32542.9333333333
56	-13918.1
57	71275.4666666667
58	110202.8
59	70233.6
60	174169.966666667
61	46390.5333333333
62	-2166.13333333336
63	-40641.9
64	42784.9
65	141179.833333333
66	136384.9
67	-21963.4333333333
68	3753.03333333333
69	4081.10000000001
70	-98051.3333333333
71	184953.1
72	-28536.5
73	61067.3333333333
74	113523.333333333
75	77941.5666666667
76	-94003.5
77	114608.3
78	383115.2
79	454278.433333333
80	71543.8666666667
81	305136.933333333
82	134588.766666667
83	411211.7
84	-33363.3333333333
85	340022.8
86	-84722.1333333333
87	33553.6
88	290557.3
89	10402.6333333333
90	-60136.8
91	-80521.2
92	57127.0666666667
93	84050.1666666667
94	96705.2333333333
95	68206.3
96	-13244.5666666667
97	15252.5333333333
98	71082.9
99	53069.3333333333
100	77404.5333333333
101	17197.2
102	-117910.033333333
103	293800.266666667
104	2083.70000000001
105	168166.4
106	-23149.3
107	218275.866666667
108	-5196.83333333334
109	480479.966666667
110	3882.40000000001
111	235821.733333333
112	47472
113	140887.033333333
114	41852
115	-39764.9333333333
116	-39173.2
117	150821.7
118	-308278.8
119	11153.6
120	40797.6
121	63744.3
122	3466.03333333333
123	-5104.39999999999
124	-47861.0666666667
125	-46775.5
126	-24508.3
127	120424.1
128	123711.233333333
129	-204866.5
130	303841.9
131	22429.2
132	-8332.8
133	18926.8
134	79188.1666666667
135	134902
136	59160.3
137	156525.3
138	168292.8
139	142924.133333333
140	-188507.466666667
141	482245.2
142	-56563.1
143	199840.1
144	177780.5
145	-39118.5
146	-81025.2
147	21529.0666666667
148	116474.666666667
149	150651.866666667
150	146674
151	32669.7
152	-12896.7
153	71036.2666666667
154	151346.4
155	290890
156	-110322.9
157	29541.6
158	-42934.1333333333
159	-62890.7
160	89618.4
161	336365.6
162	141950.533333333
163	37815.9
164	-26742.2666666667
165	39109.2
166	303585.233333333
167	-44613.5
168	166411.866666667
169	-355993.166666667
170	-51642.8
171	92090
172	83469.5666666667
173	141500.7
174	-86004.5666666667
175	73932.5
176	40467.6
177	40142.7
178	271920.8
179	61232.2666666667
180	-17595.9
181	-22816.5333333333
182	64094.2666666667
183	2409.63333333333
184	333540.4
185	-74722
186	-99970.7
187	108682.133333333
188	25984
189	135836.7
190	148424.5
191	25096.4
192	-75282.3
193	105507.9
194	78650.5
195	-125450.933333333
196	160206.4
197	64031.2999999999
198	-134810.1
199	-6413.20000000001
200	63429.7666666667
201	60736.7
202	81432.4
203	47229.3
204	71181.9666666667
205	-91350.7999999999
206	8003.60000000001
207	172741.3
208	95872.3
209	217816.5
210	64521.8666666666
211	221834.266666667
212	-47594.5
213	-1902.29999999999
214	304378.4
215	-64678.4
216	56842.1
217	-41998.1
218	-42968
219	48668.6333333333
220	394858.4
221	193203.1
222	-4304.70000000001
223	-20023.1
224	-103344.533333333
225	-53169.9666666667
226	55635.4666666667
227	170700.8
228	46431.9
229	-58108.8
230	22848.3
231	309138
232	76639.8333333333
233	60071.3
234	-40280.6666666667
235	175326.533333333
236	-4534.56666666667
237	269343.5
238	-192167.1
239	228335.866666667
240	203400
241	36066.9333333333
242	76595.6
243	139179.9
244	-107939.6
245	-35147.4666666667
246	-45001.1
247	-4033.46666666666
248	-3777.16666666666
249	18236.3
250	239801.333333333
251	-25643.2
252	-170649.2
253	-295759.7
254	14232
255	215043.066666667
256	137207.633333333
257	-11652.3
258	157562.666666667
259	155790.166666667
260	230002.166666667
261	172116.366666667
262	136537.466666667
263	10750.5
264	286385.2
265	-4017.20000000001
266	472171.6
267	56966
268	30155.2
269	-31207.7
270	241815.7
271	164175.2
272	253736.733333333
273	-151261.1
274	312381.333333333
275	23574.5333333333
276	220624.133333333
277	4626.13333333333
278	44563.9
279	156536.9
280	57496.3
281	135050
282	21850.8
283	189698.5
284	-29290.3
285	-11381.1666666667
286	98282.6666666667
287	55376.4
288	-204856
289	52193.0666666667
290	-80739.6
291	19717.6
292	-37314.5
293	259811.633333333
294	8785.86666666664
295	79702.8
296	101.866666666669
297	18896.5333333333
298	-8213.29999999999
299	110229.9
300	56925.2
301	46508.5
302	-61590.2666666667
303	16261.6
304	193540.366666667
305	-40208.8
306	239926.133333333
307	-57321.2
308	139946.533333333
309	150936.9
310	98194.2666666667
311	136364.233333333
312	-62662.9333333333
313	123222.533333333
314	19905.8333333333
315	-11958.8
316	83369.3
317	77154.8
318	167967.5
319	91378.1
320	112665.466666667
321	255550.266666667
322	126166.3
323	171076.533333333
324	-39114
325	-61961.3
326	191925.766666667
327	-87111.1
328	4879.59999999998
329	129836.533333333
330	-72983.4666666667
331	42880.9333333333
332	-84941.2
333	231821.7
334	8522.30000000002
335	-31886.7666666667
336	48778.6666666667
337	175379.766666667
338	260128.533333333
339	130174.1
340	19324.1333333333
341	138128.233333333
342	119664.533333333
343	79775.0666666667
344	152598.7
345	28356.9
346	226141.366666667
347	-17414.4
348	290012
349	126820.9
350	-32528.8333333333
351	-30762.8
352	76862.8
353	194598.5
354	-63966.6666666667
355	-53406.2333333333
356	-29708.6666666667
357	100506.5
358	31425.9
359	-8476.3
360	-1291.20000000001
361	-82671.6
362	-23020.2666666667
363	26362.8
364	140775.333333333
365	131243.366666667
366	106689.7
367	72982.3
368	-37966.3666666666
369	266.566666666651
370	20570.3
371	-27936
372	35462.8
373	155510.666666667
374	145250.8
375	-100208.9
376	-83645.8666666667
377	609479.3
378	108964
379	3877.20000000001
380	121913.633333333
381	60895.8666666667
382	142377.466666667
383	93619.0666666667
384	355781.6
385	184468.133333333
386	124915.966666667
387	-188926.8
388	53388.3
389	160129.733333333
390	-105006.133333333
391	19229.5666666667
392	28624.9666666667
393	14567.1
394	-4952.1
395	86202.8
396	24838.4333333333
397	-13138.5666666667
398	40537.0666666667
399	-46653.3
400	251492.133333333
401	-126762.633333333
402	233046.766666667
403	90616.8
404	-89311.5
405	65295.2
406	111747.2
407	-101354.3
408	66247.2
409	-26108.8
410	176929.733333333
411	3668.10000000003
412	-31592.7
413	-26794
414	8959.19999999995
415	-32784.3
416	-2246.16666666669
417	53011.9
418	189050.5
419	381072.4
420	224553.866666667
421	-41434.7
422	382408.433333333
423	-31191.2
424	174358.1
425	105542.5
426	339006.4
427	98026.6666666667
428	41760.9333333333
429	207912.7
430	125825.2
431	284486.5
432	102570.633333333
433	18990.1666666667
434	-5233.19999999998
435	43905.7
436	34049.2
437	-8007.69999999998
438	-28460.4
439	14327.2333333333
440	43228.2333333333
441	-82700
442	80324.1
443	90079.3
444	196604.9
445	83992.5
446	268822.833333333
447	71835.4666666667
448	175291.866666667
449	-51376.4
450	68632.5666666667
451	282517.6
452	-29763.4333333333
453	255847.9
454	135174
455	37855.5
456	315756.666666667
457	-69905.6
458	-16648.8
459	179727.6
460	-12527.2
461	39667.9666666666
462	-10267.0666666667
463	117581.1
464	61501.2333333333
465	-27641.9
466	84560.4
467	-59270.6666666667
468	78004.9
469	46802.9
470	505614.833333333
471	273739.933333333
472	44367.3
473	68832.2666666667
474	-185060.633333333
475	67984
476	180772.1
477	1826.53333333333
478	-114958.8
479	436498.1
480	227703.6
481	-9028.7
482	-14852
483	162909.5
484	139742
485	76178
486	212841.466666667
487	-67126.5
488	108300.266666667
489	186225.566666667
490	246572.8
491	221363.966666667
492	65070.3
493	96002.4
494	-158134.5
495	-25594.4333333333
496	62702.2666666667
497	-344263.866666667
498	15951.5
499	-18428.9
500	281219.2
501	128656.8
502	-159685.433333333
503	-3104.93333333333
504	167280.8
505	107758.8
506	470323.3
507	51602.4
508	21583.3333333333
509	40980.3
510	-155981.6
511	492251.866666667
512	17570.9333333333
513	-4731.3666666667
514	91543.2
515	19505.3
516	-46596.1666666667
517	12023.6
518	93041.7666666667
519	195780.7
520	125686.933333333
521	188799.466666667
522	-37515.4666666667
523	-5206.26666666666
524	103734.933333333
525	-89844.3
526	-3142.5
527	2907.60000000001
528	93245.3666666667
529	-33206.4333333333
530	427836
531	-5671.20000000001
532	4129.33333333334
533	-132769.833333333
534	188562
535	-40622.5
536	17353.6
537	97123.7
538	176318.666666667
539	7460.83333333331
540	63488.1333333333
541	31338.0333333333
542	74700.3
543	-62127.6333333333
544	-71141.5
545	-18238.0333333333
546	40076.8
547	-47694.1
548	-74000.4
549	77650.8333333333
550	42174.4
551	336249.333333333
552	-14326.8
553	89109.3
554	15605.1666666667
555	62500.7
556	-107200.5
557	80705.5
558	244957.7
559	51316.6666666666
560	-47608.4
561	-36477.3333333333
562	-23812.5
563	7776.53333333333
564	143116.833333333
565	97682.2666666666
566	112191.966666667
567	-108388.233333333
568	49215.3
569	72062.4333333333
570	-2353.73333333334
571	135182.833333333
572	96286.4
573	144332
574	-1715.89999999999
575	-25646.1333333333
576	218304.9
577	176867.166666667
578	143370
579	333502.5
580	-93416.5333333333
581	-177083.866666667
582	102085.3
583	188931.433333333
584	18662.9666666667
585	132231.3
586	168441.5
587	476596.8
588	129233.866666667
589	153292.033333333
590	25893.7
591	171488.4
592	-67800.4
593	-27258.9
594	1464.36666666667
595	-20676.9666666667
596	-43832.7666666667
597	112288.666666667
598	-79441.0333333333
599	-31636.5333333333
600	129161.866666667
601	-54410.7
602	-75774.4333333333
603	112066.3
604	85465.5666666667
605	312043.1
606	62318.3
607	-70109.2333333333
608	199230.433333333
609	35539.7
610	-98165.4666666667
611	11538.2666666667
612	-18635.9
613	83853.7333333333
614	94246.8
615	84830.9
616	-6300.10000000003
617	221269.833333333
618	-26005.6
619	152782.233333333
620	111758.633333333
621	-101426.4
622	250499.466666667
623	-92987.3666666667
624	74316.0333333333
625	20333.3333333333
626	113986.8
627	163858.266666667
628	33306
629	158237.433333333
630	21703.2
631	-37482.9333333333
632	45856.1333333333
633	50008.3
634	-35125.6
635	12490.2666666667
636	34884.1
637	293364
638	-4759.43333333333
639	94460.7
640	441328.233333333
641	-37321.7
642	-76398.5
643	43569.7333333333
644	-6763.06666666667
645	92148.3
646	147851.166666667
647	112260.833333333
648	188078.8
649	69081.7666666667
650	-20264.7
651	113923.033333333
652	90800
653	-6.10000000000582
654	8600.23333333331
655	-92103.2
656	66706.8
657	-44523.9
658	383723.233333333
659	298873.7
660	108340.5
661	163011.033333333
662	250800.8
663	123689.833333333
664	88901.7
665	-12446.3
666	242905.1
667	-145122.4
668	120020.266666667
669	-4699.86666666667
670	-90668.2666666667
671	13551.1
672	58229.3
673	15858.8
674	-34088.8
675	-116866
676	408575.033333333
677	106485.7
678	248059.5
679	13860.9333333333
680	5222.63333333333
681	167975.7
682	-53744
683	4513.06666666667
684	22754.5
685	129603.1
686	155691.733333333
687	-94141.6
688	-26743.7
689	81860
690	-86990.9
691	34832.8
692	-83178.8333333333
693	382160.7
694	53427.6
695	7443.30000000005
696	5530.10000000001
697	9423.89999999999
698	64083.5666666667
699	-20118.0333333333
700	-28308.1666666667
701	-204716.433333333
702	248
703	105897.3
704	-107958.9
705	-2781.63333333333
706	-37344.9666666666
707	26391.1
708	53388.9
709	61046.9333333333
710	426571.066666667
711	176443.7
712	123209.9
713	-63589.2
714	-6392.70000000001
715	37200.1
716	-45333.0333333333
717	152591.2
718	-102610.133333333
719	135511.066666667
720	193672.9
721	-64548.2666666667
722	67069.4666666667
723	148603.333333333
724	115582.8
725	-16585.6333333333
726	433974.966666667
727	-183336.7
728	-29433.9
729	-38540.4
730	-13777.1
731	87105.7
732	-9591.20000000001
733	20162.4333333333
734	54797.4333333333
735	231949.566666667
736	58765.2
737	88316.5666666667
738	54504.6666666667
739	162164.033333333
740	67589.4333333333
741	144815.2
742	156341.733333333
743	105868.933333333
744	-14431.3
745	180323.6
746	242204.233333333
747	68849.7
748	31872.2666666667
749	109578.233333333
750	32738.2333333333
751	9750.09999999998
752	29661.8666666667
753	193699.466666667
754	427.233333333308
755	9342.23333333332
756	-5957.5
757	135904.933333333
758	-59339.2
759	-24926.7666666667
760	37525.6
761	72843.5
762	-900.666666666668
763	161684.666666667
764	-20702.5
765	175987.6
766	84357.1
767	-106852.233333333
768	24513.1
769	670416.8
770	-114128.1
771	322416.8
772	-58498.4333333333
773	248413.066666667
774	312057.2
775	67144.2666666667
776	-9581.3
777	-145018
778	7334.8
779	10065.9
780	215770.5
781	88641.6
782	632
783	-233768.4
784	25125.3
785	47053.6
786	64850.4000000001
787	144539.633333333
788	34928.6666666667
789	74100
790	47443.6
791	256024.9
792	51173.7333333333
793	-26429.2
794	-87328
795	40621.0333333333
796	-59348.6666666667
797	147608.833333333
798	-68052.1333333333
799	-98347.2
800	-294.399999999994
801	326642.3
802	-69729.0666666667
803	-178985.966666667
804	50637.7333333333
805	49965.8666666667
806	30664.3666666667
807	185688.266666667
808	298514.833333333
809	10425.3
810	608104
811	78318.3
812	-751.333333333314
813	116697.9
814	-4696.1333333333
815	13078.7
816	169808
817	429835.7
818	84381.7
819	92546.1
820	107130.7
821	-32445.3666666667
822	43910.3
823	184932.9
824	208893.3
825	-8750.13333333335
826	-33271.9666666667
827	-39547.7333333333
828	109689.6
829	110564.533333333
830	49838.3666666667
831	-9661.33333333331
832	30299.4666666667
833	-45377.1
834	176671.866666667
835	75973.6
836	255551.333333333
837	47882.9
838	28156.5
839	64870.1333333333
840	119181.7
841	338398.8
842	-133885.1
843	190097.333333333
844	108651.766666667
845	124862.7
846	42344.7
847	110079.9
848	166787.066666667
849	-208685.233333333
850	-82180.8
851	81017.7333333333
852	14804.5333333333
853	30097.6
854	48452.9
855	-75598.0333333333
856	72368.9666666667
857	230755.833333333
858	1188.83333333337
859	192439.866666667
860	-65490.6666666667
861	-22750.7
862	149327.733333333
863	-94589.4666666666
864	217982.666666667
865	-290
866	11664.7
867	29027.4666666666
868	-31766.4
869	86234.1
870	-67591.1
871	116767.9
872	-69245.2
873	89534.4000000001
874	133318.533333333
875	100972
876	544531.8
877	50848
878	53019.7333333333
879	294464.8
880	213818.8
881	34901.6
882	284062.8
883	43363.0666666667
884	119320.166666667
885	-115600.833333333
886	42397.4333333333
887	174350.5
888	-127319.6
889	277078.5
890	-1932.8
891	28040.3
892	-189703.2
893	-40144.1
894	11783.3
895	323115.3
896	367542.933333333
897	289554.666666667
898	18406.4
899	41799.6
900	72179.9
901	-16014.5
902	27736
903	5261.20000000001
904	91292.4
905	170482.5
906	87326.8
907	315003.2
908	158765.333333333
909	-93530.9
910	326484
911	209960.1
912	-131946.933333333
913	164027.1
914	54589.7333333334
915	81291.2333333333
916	107143.6
917	48469.2
918	-58096.8333333333
919	84322
920	103622.366666667
921	36384.9
922	-32535.1
923	121047.9
924	132538.3
925	88525.5
926	51165.7
927	31596.1333333333
928	150879.333333333
929	92902.4
930	55826.8
931	-171804.133333333
932	-45294
933	-10676
934	-94400.4
935	77197.9
936	-38096.4333333333
937	-25970.8
938	4533.19999999998
939	198375.766666667
940	-72417.2333333334
941	207539.1
942	5094.16666666666
943	159927.3
944	189976.7
945	-65313.3666666667
946	129218.4
947	-78919.6
948	164175.966666667
949	229094.133333333
950	37823.1666666667
951	-68279.2
952	45880.2666666667
953	189274.8
954	9263.70000000001
955	15338.9666666667
956	112736
957	92902.2666666667
958	204425.166666667
959	167533.433333333
960	56225.8666666667
961	-54015.6
962	214394
963	57665.0333333333
964	191080.633333333
965	61081.0666666667
966	53239.7333333333
967	-2542.39999999997
968	167463.066666667
969	210233.1
970	-42047.7
971	-74787.5
972	-60879.2
973	119479.166666667
974	25591.4333333333
975	83584.7666666666
976	107747.7
977	233343.3
978	-72849.6333333334
979	-63771.2
980	49643.9666666667
981	121722.9
982	140555.333333333
983	-27273.1
984	162569.466666667
985	58534.3
986	-43938
987	188882.266666667
988	-2070.96666666666
989	199724.4
990	1057.10000000001
991	257385.1
992	-45868.9666666666
993	315467.633333333
994	1750.66666666666
995	-26409.0333333333
996	84946.1
997	22410
998	-33574.3666666667
999	195892.533333333
1000	123383.333333333
