# Supplementary material for: Chromosome Copy Number Variation and Control in the Ciliate Chilodonella uncinata
Source: PLoS One. 2013 Feb 20;8(2):e56413. doi: 10.1371/journal.pone.0056413 (PMC3577910; doi:10.1371/journal.pone.0056413)
Supplement: Dataset S1 — Chromosome copy numbers from the experimental and simulated cell lines of Dataset of Chilodonella uncinata . dataset.zip is a compressed file. exp_data.csv contains the experimental data derived from qPCR analyses (Cell.line = original cell line; Time = time point of the DNA extraction; DNA.extract = DNA extract replicate; Gene = macronuclear chromosome; CNPC = copy number of the macronuclear chromosome per cell). The remainder of the CSV files are from the simulations. Each CSV file contains data on 1000 simulations where the change in variance from initial to final for each simulation is stored under column ‘x’. See _readme.txt in the compressed file dataset.zip for documentation of the file names. (ZIP) [file pone.0056413.s002.zip › dataset_S1/P1_omega0.54.csv]

	x
1	679304.9
2	9253.33333333334
3	-128439.166666667
4	287524.8
5	75783.1
6	2321.10000000001
7	23690.9333333333
8	-49112.2666666667
9	1055455.96666667
10	-16467.7
11	-49158.4
12	-97496.1
13	104150.833333333
14	117174.933333333
15	-12619.6
16	148690.533333333
17	135205.6
18	254043.6
19	83928.9333333333
20	209516
21	801083.833333333
22	93857.3
23	290777.2
24	49796.9333333332
25	259956.433333333
26	-15873.8666666667
27	16721.7333333333
28	102562.033333333
29	486498.433333333
30	-75839.8666666667
31	195112.3
32	-1492.7
33	167833.3
34	63588.4
35	50868
36	98190.4
37	-39323.6
38	197499.066666667
39	217907.866666667
40	88542.5
41	-48427.4666666666
42	-4531.96666666667
43	-50659.8666666667
44	106110.633333333
45	-25997.2
46	-14290.7666666667
47	-15098.3666666667
48	61084.5333333333
49	70679.0666666667
50	211700.1
51	180016.8
52	82516.1
53	58344.1
54	246974.9
55	32962.8
56	43741.3
57	185570.533333333
58	68317.6
59	305106
60	444629.9
61	61230.5
62	149408.3
63	39147.8333333333
64	138598.966666667
65	98523.7333333333
66	64257.5
67	79665.6333333333
68	96070
69	198150
70	77426.8333333333
71	101208
72	4899.5
73	-64053.9
74	118397.066666667
75	-78069.7333333334
76	279435.7
77	192902.666666667
78	69032.6666666667
79	112066.4
80	87586
81	117829.3
82	173106.4
83	66566.1666666667
84	-98050.7666666667
85	27642.9333333333
86	176676.033333333
87	113526.766666667
88	-83908.3
89	-1074
90	-147544.633333333
91	-54465.1
92	-84686.2333333333
93	75862.6666666667
94	194522.933333333
95	224176.533333333
96	159314.3
97	-27705.9
98	19448.9
99	-39962.4
100	17195.6
101	168476.533333333
102	-21958.3
103	159560.4
104	95766.5
105	40522.3
106	-31370.7
107	114922.233333333
108	-57624.4
109	52731.6333333333
110	239887.2
111	-36895.5
112	269143.6
113	130112
114	34605.7333333333
115	27874.2666666667
116	67571.8333333333
117	43674.6666666667
118	364542.966666667
119	128351.866666667
120	139171.366666667
121	79539.6
122	27035.5
123	51852.5333333333
124	16731.7
125	192929.766666667
126	-65979.7666666667
127	-84030.9333333333
128	88057.2
129	69079.6
130	174680.8
131	326991.2
132	186854.9
133	134481.9
134	5547.89999999999
135	164490.566666667
136	178198.166666667
137	298995.9
138	-134569.466666667
139	42092.7
140	121506.3
141	149865.066666667
142	-15182
143	145066.366666667
144	61200.4
145	56279.6
146	276824.666666667
147	159587.1
148	-29349.2
149	83286.4
150	267896.133333333
151	45003.2
152	93011.1
153	122674.8
154	142936.666666667
155	-1855.20000000001
156	22407.9666666666
157	-23724.1333333333
158	163651.466666667
159	266072.166666667
160	752584.8
161	103675.6
162	-95571.3
163	13120.1
164	-18072.3
165	-31193.2
166	150995.5
167	-108376
168	87962.9
169	95162.6666666667
170	27538.0333333333
171	-68632.8
172	80529.6333333334
173	-49843.1
174	80415.8333333333
175	2392.56666666667
176	-336908.2
177	66144.2999999999
178	43051.6
179	122450.5
180	60680.3999999999
181	3725.06666666665
182	-44875.3333333334
183	-88293.1666666667
184	-58611.2
185	104595.333333333
186	-16436.7
187	229029.5
188	118953.466666667
189	39281.2
190	45781.6
191	-124268.4
192	167810.8
193	6211.5
194	30472.4333333333
195	119691.866666667
196	-16359.4333333333
197	-119890
198	209018.133333333
199	6297.60000000001
200	-17049.4333333333
201	12204.3
202	183433.2
203	9243.96666666667
204	74845.6333333333
205	170490
206	183963.1
207	221961.7
208	263130.133333333
209	-12986.2666666667
210	224468.1
211	-16239.5
212	-63340.1333333333
213	101387.366666667
214	-80787.3
215	172243.2
216	52303.2333333333
217	10856.9333333333
218	76226.4333333333
219	46714.4333333333
220	231630
221	62427.6
222	36351.0666666667
223	64649.0333333334
224	-83293.2333333333
225	444972.8
226	86369.3
227	19681.0333333333
228	-117017.566666667
229	-89806.4
230	36480.9
231	277388.666666667
232	-8693.06666666668
233	188858
234	-18659.2
235	-23156.6666666667
236	-74047.7
237	170930.133333333
238	20437.7333333333
239	355076.366666667
240	-31271.2
241	108002
242	168681.433333333
243	172185.066666667
244	67767.1
245	101662.9
246	158445.2
247	124589.733333333
248	115068.4
249	75708.2333333333
250	28570.5333333333
251	-166785.166666667
252	202676.4
253	246248.3
254	92007.2
255	-214730.533333333
256	20654.9
257	128972.9
258	12969.6
259	79733.3
260	14246.4333333333
261	38897.5666666667
262	-4295.06666666665
263	231814.9
264	95211.8333333333
265	79534.5333333333
266	-39595.2
267	19941.9
268	101511.2
269	-35846.4333333333
270	116899.2
271	362015.2
272	362702.033333333
273	-93478.9333333333
274	-27612.9
275	16374.1333333333
276	187960.8
277	-143854.4
278	13075.6
279	-140360.433333333
280	139964.133333333
281	-10388.5
282	-25470.5
283	103369.866666667
284	195208.433333333
285	45274.9666666667
286	40713.0666666667
287	105934.9
288	-23329.6
289	116629.1
290	-73556.5
291	215710
292	112001.9
293	-16504.8333333333
294	-40535.3
295	-15833.2
296	-44687.6
297	11168.7
298	74036.6666666667
299	116380.8
300	-479941.3
301	-36898.5333333333
302	127898.7
303	84809.4666666667
304	82786.3666666666
305	52200.5
306	154568.1
307	68922.3
308	-59836.4
309	151211.233333333
310	-20948.6666666667
311	-70762.8
312	112434.4
313	186802.1
314	168943.766666667
315	-13125.7333333333
316	-47955.5
317	152717.7
318	208161.5
319	-55682.2666666667
320	92570.0333333333
321	-14667.3
322	-62299.7
323	3575.90000000002
324	523571.733333333
325	16226.7
326	277434.8
327	61352
328	82856
329	-29120.8
330	1212.80000000002
331	58326.9666666667
332	17780.9333333333
333	269093.3
334	142575.766666667
335	369927.2
336	209385.9
337	31009.0666666667
338	106228.4
339	107008
340	214027.066666667
341	26361.0666666667
342	-20894
343	-55924.0333333333
344	-130543.433333333
345	91324.9333333333
346	-78249.3
347	45976.4333333333
348	166645.966666667
349	21195.0333333333
350	-28916.5333333333
351	-388281.566666667
352	46527.3
353	-3356.7
354	213404.533333333
355	82878.7
356	-392210
357	195211.2
358	19080.9666666667
359	25178.5666666667
360	148431.333333333
361	-21938.3
362	-55164.3666666667
363	132126.8
364	123825.2
365	188077.466666667
366	-92403.4666666667
367	192624.433333333
368	502639.3
369	89891.2
370	116191.633333333
371	-21261.8666666667
372	37944.6333333333
373	110238.7
374	46103.3
375	53316.4333333333
376	180270.766666667
377	-38006.6333333333
378	98682.8333333334
379	-160256.966666667
380	-14905.3666666667
381	113728.166666667
382	15037.7333333333
383	18541.3
384	-28849.5666666667
385	36531.0666666667
386	97191.6
387	-247264.066666667
388	6304
389	38535.6333333333
390	204813.233333333
391	33824
392	209822.4
393	79649.5666666667
394	93055.5666666667
395	24627.3
396	96450.4
397	-23649.7333333333
398	12055.6
399	-9474.26666666666
400	154225.1
401	147688.4
402	-41626.4
403	-47195.7
404	35600.9333333333
405	10293.3
406	-39.4666666666744
407	-37477.6
408	-6164.89999999999
409	251420.4
410	89523.6333333333
411	70398.3
412	806.100000000006
413	55909.5
414	15865.7666666667
415	382832.9
416	133745.966666667
417	213600.433333333
418	-80296.9
419	8865.33333333334
420	36760
421	-19490.8
422	82920.4
423	107875.6
424	-30094.1
425	96211.5666666667
426	96421.3
427	-42436.4
428	53418
429	13772.5
430	73661.1666666667
431	72661.1
432	100309.433333333
433	-64709.1
434	-1188.36666666667
435	97577.2
436	154106.7
437	1853.09999999998
438	271495.2
439	137963.366666667
440	117456
441	31263.6
442	33862.4
443	82498.9666666666
444	31935.6
445	21436.1333333333
446	-27737.9666666667
447	-166400.5
448	265978.4
449	294993.2
450	-49337.4666666667
451	73469.6333333333
452	487042.833333333
453	21970.3
454	-40246.5666666667
455	12850.6666666667
456	95028.2333333333
457	126598.833333333
458	54348.0333333333
459	30996.1
460	387393.1
461	-17418.4
462	-25143.7
463	-97237.6
464	351513.7
465	-16399.8333333333
466	155464.8
467	62029.9
468	121293.9
469	142712.433333333
470	184101.2
471	-762.899999999994
472	58254.8
473	290692.533333333
474	114328
475	31448.5666666667
476	-32650.6666666667
477	49828.8
478	-12634.3666666667
479	30284.9333333333
480	-67848.5333333333
481	446919.233333333
482	85990.1666666667
483	141845.2
484	-116441.7
485	82580.1333333333
486	-62546
487	-5326.76666666666
488	43876.9666666667
489	113418.8
490	20095.7333333334
491	29450.8
492	80371.9666666667
493	-109408.566666667
494	47756.8
495	143546.9
496	65607.0333333333
497	271061.5
498	157740.3
499	-77278.7
500	-47829.8666666667
501	-62195.9
502	104438
503	337107.866666667
504	259717.833333333
505	3689.03333333333
506	197440.8
507	-30466
508	55016.4
509	15481.9
510	-22222
511	64048.9
512	47712.8
513	76525.7
514	388863.866666667
515	-46612.3666666667
516	130386.266666667
517	-47594.9
518	-21046.3666666666
519	-68788.5
520	103438.133333333
521	-115035.166666667
522	156662.133333333
523	87217.2
524	-10887.7
525	58881.4666666667
526	69522.3
527	-19979.2333333333
528	15670.0333333333
529	120737.9
530	-47451.9
531	183941.9
532	-52318
533	47664.2666666667
534	-54428.3
535	312732.4
536	41562.5
537	75866
538	2128.89999999999
539	-38473.7333333333
540	-15082.2333333333
541	88010.9
542	74403.9
543	253248.1
544	202626.1
545	31526.1
546	52989.6
547	68667.5
548	-25815.7333333333
549	-17964.7
550	53988.8
551	69340.9
552	38892.7
553	274654.8
554	-48288.8
555	445771.566666667
556	-42109.8333333334
557	-42304.1333333333
558	-81435.7333333333
559	97391.9666666667
560	155989.1
561	38224.4
562	114591.866666667
563	128261.333333333
564	168424.4
565	-69600.9333333333
566	-94538.8333333333
567	77913.1
568	-39361.6
569	178857.866666667
570	-32115.4666666667
571	117742
572	31840.5666666667
573	-20259.5
574	297245.433333333
575	59132.4
576	292794.533333333
577	-1954.79999999999
578	49736.5
579	-31643.7
580	241071.9
581	356497.733333333
582	65882.3333333333
583	263302.366666667
584	-40428.5
585	145556.3
586	77006.1
587	-42223.3333333333
588	92033.8333333333
589	90503.0666666667
590	-64803.7
591	-40629.2
592	163373.333333333
593	-6772.63333333333
594	-98940.6666666667
595	-223425.7
596	387480.933333333
597	423038.266666667
598	-22432.9
599	-68197.3333333333
600	45924
601	-10164.9666666667
602	7942.5
603	110769.2
604	142173.066666667
605	-56781.3
606	-91044.5666666667
607	46826.4333333333
608	-17053.6
609	78729.8666666667
610	37722.7
611	200118.533333333
612	3748.1
613	42443.2
614	22301.1
615	131324.8
616	6603.60000000003
617	185984.133333333
618	1530.5
619	40742.8333333333
620	-24635.7333333333
621	416984.1
622	133048
623	180208.7
624	349663.066666667
625	16494
626	201282.7
627	132608.533333333
628	341709.566666667
629	16218.6333333334
630	-18405.3
631	96069.9666666666
632	-72337.5666666667
633	12052.9
634	-24251.3
635	31780
636	116426.4
637	128796.633333333
638	17548.9333333333
639	-182741.6
640	34587.4333333333
641	172367.066666667
642	-7864
643	63272.4
644	-37478.2666666667
645	-63062.2666666667
646	-25263.9666666667
647	318476.266666667
648	-9784.89999999999
649	425838.4
650	44866.3666666667
651	-44570.2666666667
652	-26260.8
653	139404.833333333
654	40888.3
655	-27941.2
656	41697.3333333333
657	85905.2
658	51787.1666666667
659	-50510.6666666667
660	-28279.5
661	213116.533333333
662	-44467.1
663	123622.233333333
664	124798.266666667
665	66834
666	-7441.23333333334
667	265986.233333333
668	39491.2
669	38934.2333333334
670	63432.2666666667
671	118373.766666667
672	7958.76666666666
673	-32505.3666666667
674	122862.7
675	48980.9666666666
676	144425.966666667
677	53182
678	62267.3
679	110581.9
680	35610.2333333333
681	330380.733333333
682	-54026.8
683	-45505.2
684	27445.6333333334
685	103190.8
686	116474.7
687	-34037.2333333334
688	261968.633333333
689	-50550.5333333333
690	54152.9
691	126624.966666667
692	22944.1
693	6180.10000000001
694	59392.2666666667
695	94389.3
696	70301.8333333333
697	-125822
698	26892.4
699	-61810.5333333333
700	94352.9333333333
701	45720.9
702	167871.233333333
703	98554.1333333333
704	90381.1
705	143012.633333333
706	246108.633333333
707	69162.2666666667
708	8579.86666666667
709	348226.266666667
710	351613.6
711	82652.7
712	69190.5
713	212237.466666667
714	119055.433333333
715	-46169.9
716	-143189.1
717	-134906.166666667
718	280758.7
719	40012.2666666667
720	258868.033333333
721	234199.466666667
722	101911.633333333
723	38236.9333333333
724	74702.2666666667
725	36898.4
726	143752.8
727	-37232.5666666667
728	158381.9
729	45882.2666666667
730	160120.4
731	-12708
732	-58732.9666666667
733	52653.7666666667
734	108858.8
735	166949.866666667
736	248831.966666667
737	69316.8
738	94913.2
739	29286.9333333333
740	18120.0333333333
741	366150
742	-45267.3666666666
743	-55354
744	44757.5
745	20487.0666666667
746	148681.1
747	-85580.4
748	292296.4
749	-110370.1
750	53693.5
751	-57409.3
752	-45522.1333333333
753	200845.7
754	44133.3333333333
755	-144463.2
756	34736
757	20149.2
758	664010.766666667
759	41549.5
760	135179.6
761	-5102.43333333333
762	134724.833333333
763	22646.5
764	-143987.833333333
765	16429.0666666667
766	-6031.73333333334
767	-57817.7333333334
768	-4800.89999999999
769	55787.8666666667
770	149082.933333333
771	-28518.2666666667
772	-120724.9
773	-72548.0333333334
774	218424.366666667
775	209171.1
776	-52136.1
777	128731.833333333
778	-155908
779	39236.5666666667
780	-32707.8666666667
781	46693.7333333333
782	156443.233333333
783	78627.5
784	256884
785	26204.0333333333
786	38937.7666666667
787	-78022.3
788	-86446.4333333333
789	78196.2666666667
790	314587.7
791	30569.2
792	-77216.3
793	-16670.8
794	-94347.3666666667
795	51246.8
796	392911.633333333
797	-105971.166666667
798	5675.36666666668
799	-650.666666666657
800	48430.6333333333
801	515277.2
802	26958.3666666666
803	69250.1333333333
804	195065.7
805	9952
806	286296.4
807	235195.633333333
808	25645.3
809	-55400.1333333333
810	201372.5
811	20511.0666666667
812	43700
813	133000.566666667
814	-95424.7
815	42802.2666666667
816	70098.4
817	-209909.966666667
818	114217.966666667
819	274112.166666667
820	204709.2
821	132263.3
822	34101.3333333333
823	238218.233333333
824	22457.9
825	142777.3
826	-2675.5
827	147868
828	100674.933333333
829	-74557.3
830	419256.1
831	390108.666666667
832	106347.033333333
833	67173.5
834	42784.1
835	28167.2
836	-2906
837	84341.3
838	102729.2
839	135175.733333333
840	55442.3666666667
841	-24783.6333333333
842	150623.733333333
843	136868.8
844	65312.2333333333
845	2695.60000000001
846	323739.7
847	40136
848	23471.3666666667
849	-42088.4333333333
850	-210326.4
851	83384.9333333333
852	182266.1
853	37250.3
854	-20335.6
855	94202.7
856	-102756.4
857	308106.233333333
858	131281.066666667
859	-52745.2
860	65144.4
861	18184.5333333333
862	280573.066666667
863	116887.5
864	63539.5
865	-1400.29999999999
866	-39583.3333333333
867	-112281.433333333
868	191254.8
869	-23623.3333333333
870	23260.6666666667
871	245157.433333333
872	34521.5
873	9625.60000000001
874	-9185.60000000001
875	14751.5666666667
876	249422.7
877	34703.6
878	-151171.7
879	-25797.0666666667
880	81163.7333333333
881	369296
882	-44215.8666666667
883	176225.6
884	-72342.1
885	59729.7333333333
886	18377.9
887	-4032.56666666668
888	197722.4
889	101570.5
890	124112
891	-60655.8333333334
892	136730.5
893	-4235.46666666666
894	112563.466666667
895	353290.233333333
896	325647.7
897	-16418.3
898	90836.4333333333
899	192901.733333333
900	-20267.6
901	-24822.9
902	43078
903	172640.966666667
904	-143220.4
905	134814.133333333
906	162087.9
907	94965.0666666667
908	-326901.233333333
909	128311.733333333
910	-52543.8666666667
911	102227.766666667
912	5183.23333333334
913	-44274.5333333333
914	107492.5
915	-228516.366666667
916	-3183.59999999998
917	141954
918	-188087.7
919	225942.966666667
920	60095.9
921	56963.1
922	-1759.33333333333
923	141718.533333333
924	280832.5
925	272568.666666667
926	-57646.0333333333
927	-37301.5
928	42363.8666666667
929	47872.1333333334
930	-179335.6
931	732219.766666667
932	-14964.9666666667
933	172446
934	73233.7333333333
935	233207.366666667
936	97978.4
937	31328.5666666667
938	69580.9333333333
939	-151456.4
940	42539.3
941	113545.6
942	206604.8
943	167140.8
944	26205.4333333333
945	19236.2666666667
946	-64448.5
947	145806.4
948	1248.96666666667
949	84586.6333333333
950	108814.266666667
951	204576
952	48072.5333333333
953	86086.8
954	-119967.6
955	83481.3333333333
956	356395.166666667
957	-77527.3
958	270472.933333333
959	268672.8
960	114933.2
961	-65505.8666666667
962	58702.4
963	88053.8666666667
964	-12392.8333333333
965	108441.1
966	-70075.2
967	253369.6
968	119228.1
969	55187.6333333333
970	78442.4
971	126980.4
972	291661.6
973	28843.8666666667
974	213543.166666667
975	357348.366666667
976	237394.3
977	22667.8666666667
978	501887.6
979	87912.4
980	63750.1666666667
981	-48686
982	284154.4
983	204538.9
984	11097.7333333333
985	53783.5
986	6983.63333333333
987	231466.7
988	5988.76666666667
989	230743.466666667
990	154020.033333333
991	37079.5
992	-10145.0666666667
993	-33373.3333333333
994	-183247.766666667
995	100725.9
996	-54019.6
997	59323.6
998	74850.5
999	420315.3
1000	182378.666666667
