# Supplementary material for: Chromosome Copy Number Variation and Control in the Ciliate Chilodonella uncinata
Source: PLoS One. 2013 Feb 20;8(2):e56413. doi: 10.1371/journal.pone.0056413 (PMC3577910; doi:10.1371/journal.pone.0056413)
Supplement: Dataset S1 — Chromosome copy numbers from the experimental and simulated cell lines of Dataset of Chilodonella uncinata . dataset.zip is a compressed file. exp_data.csv contains the experimental data derived from qPCR analyses (Cell.line = original cell line; Time = time point of the DNA extraction; DNA.extract = DNA extract replicate; Gene = macronuclear chromosome; CNPC = copy number of the macronuclear chromosome per cell). The remainder of the CSV files are from the simulations. Each CSV file contains data on 1000 simulations where the change in variance from initial to final for each simulation is stored under column ‘x’. See _readme.txt in the compressed file dataset.zip for documentation of the file names. (ZIP) [file pone.0056413.s002.zip › dataset_S1/P1_omega0.56.csv]

	x
1	101579.366666667
2	-2227.29999999999
3	598010.4
4	167836.3
5	357612.766666667
6	-34356.2666666667
7	77667.8333333333
8	89092.1666666667
9	-25109.3333333333
10	562368.8
11	55734.4
12	623.366666666669
13	60996.7
14	-12308.1
15	-84256.4333333333
16	92749.0666666667
17	64660.3
18	1732.13333333336
19	179993.9
20	-64598.3
21	-30212
22	48013.0666666667
23	-81089.3333333333
24	23073.2
25	417383.2
26	-162880.166666667
27	147354
28	124292.7
29	92523.7666666667
30	47751.7333333333
31	80459.4666666667
32	-422941.1
33	387087.9
34	-64247.3
35	-9673.60000000003
36	89085.3
37	2056.09999999998
38	-367772.166666667
39	35949.3
40	93064.4
41	37751.7333333333
42	2414
43	130883.5
44	110701.866666667
45	2294.39999999999
46	30397.6
47	109409.6
48	-30003.3666666667
49	73390.1
50	-5458.9
51	-43429.0666666667
52	293390
53	-11293.0666666667
54	86647.1
55	-9206.10000000001
56	71398.0333333334
57	423770.033333333
58	160430.4
59	336215.5
60	17141.7
61	55231.3
62	1960.83333333331
63	187942.8
64	226903.2
65	35300.7666666667
66	390241.2
67	9728
68	31832.2666666667
69	111132.133333333
70	172541.333333333
71	-65196.4
72	25262
73	373026.5
74	19148.5666666667
75	14201.2
76	-21929.6
77	-188421.466666667
78	-37914
79	-102785.2
80	437906.666666667
81	198222
82	184865.9
83	41490.1666666667
84	60236
85	-73463.0666666667
86	110951.066666667
87	-24547.1
88	97016.0333333333
89	15372.7
90	663110.4
91	34981.7
92	-22059.5666666667
93	-153566.533333333
94	-43530.1333333333
95	260797.7
96	204545.2
97	88455.6
98	11811.8666666667
99	66578.9
100	251993.2
101	-128213.433333333
102	156665.766666667
103	25797.5
104	112694.4
105	176530.133333333
106	-13825.2333333333
107	23352.4
108	-15666.8
109	38301.6
110	-134908.966666667
111	117775.2
112	289610.5
113	84525.7333333333
114	-153139.6
115	12503.6
116	26119.3333333333
117	158477.2
118	557548.366666667
119	33729.7666666667
120	-23382.3
121	113346.4
122	357778.9
123	85803.1
124	158168.266666667
125	-90706.8333333333
126	8935.10000000001
127	23025.1666666666
128	35528.4
129	-87530.2333333333
130	86402.8
131	-31445.1666666667
132	-64540.4
133	983516.1
134	196714.533333333
135	15773.2
136	-67862.2666666666
137	-1935.46666666666
138	110926.033333333
139	190035.6
140	10518.2666666667
141	278270.4
142	168862.1
143	72283.1
144	147474.666666667
145	-219498.366666667
146	15988.5
147	125584.5
148	235383.333333333
149	422832.3
150	233391.966666667
151	69890.8333333334
152	15843.7
153	126719.9
154	196003.333333333
155	19492.8
156	5994.66666666663
157	116742.666666667
158	-69402
159	-50093.4333333333
160	10885.7333333333
161	-192112.433333333
162	89077.7
163	115522.9
164	34662.3
165	23083.7
166	-35746.1
167	-112818.9
168	136454.166666667
169	25567.2
170	257121.966666667
171	-1173.36666666665
172	371944.766666667
173	-321766.566666667
174	332068.5
175	23548
176	-174569.066666667
177	-89006.6333333333
178	131887.866666667
179	-8643.06666666665
180	111013.6
181	81445.5
182	345274.566666667
183	55846.8
184	93775.0333333333
185	141915.233333333
186	-39748.9333333333
187	-256.5
188	87693.2
189	368036.8
190	-27684.3
191	81538.2666666667
192	99057.8666666667
193	160700.5
194	115120
195	-18561.0333333333
196	-25587.6333333333
197	12412.5333333333
198	181132.8
199	-29610.5
200	12702.9333333333
201	42369.3333333333
202	447562
203	49532.4
204	40899.1666666667
205	-20552.1666666667
206	106424.833333333
207	83191.4666666666
208	-60989.6
209	149923.9
210	116061.2
211	235155.7
212	113883.333333333
213	346546.1
214	-67052.4
215	32201.2
216	64510.1
217	305934.8
218	109460
219	-139713.733333333
220	173764.9
221	-53368.1333333333
222	20942
223	158575.6
224	316233.066666667
225	77981.6
226	-141866.533333333
227	-88024.4
228	-15573.1
229	56348.9
230	98622.1333333334
231	-17366.9333333333
232	413759.2
233	-26249.6
234	24418.3
235	38777.4333333333
236	-46003.2
237	-68872.4
238	-15314.9333333333
239	3956.43333333333
240	-40727.5
241	382902.366666667
242	-60441.2000000001
243	93348
244	126251.7
245	132838.3
246	-344.53333333334
247	140528.533333333
248	-61841.5
249	111073.2
250	131036.8
251	396996.1
252	166840.533333333
253	-19080.1333333333
254	-18223.8333333334
255	102318.1
256	219353.466666667
257	128159.066666667
258	46064.9666666667
259	49287.2333333333
260	-20783.6333333334
261	47153.2
262	243514
263	772273.2
264	45972.9
265	363487.6
266	57750.8333333333
267	638131.833333333
268	140563.866666667
269	50891.9
270	27683.6
271	9151.59999999998
272	-14064.8
273	159253.7
274	-21498.9666666666
275	26190.4
276	124139.433333333
277	-77749.2333333333
278	66835.2
279	86899.4333333333
280	70514.0333333333
281	89295.5
282	90498.4
283	-108231.2
284	-59836.2666666667
285	-75089.6
286	78493.7
287	-87373.7
288	263770.8
289	6334.70000000001
290	76950.3
291	293378.9
292	49681.6333333333
293	279094.8
294	22266.8
295	-58462.5666666667
296	46347.0333333333
297	-28504.4
298	-57102
299	87553.3333333333
300	-170382.933333333
301	283522.966666667
302	78667.3666666667
303	115299.866666667
304	407995.966666667
305	19599.2
306	19166.1333333333
307	-96601.1
308	-6052.26666666666
309	6424.69999999995
310	11575.7
311	70637.7666666667
312	-122699.066666667
313	-22798.6666666667
314	171589.466666667
315	170200.8
316	-96089.3666666666
317	64783.2
318	-273055.066666667
319	73448.9
320	86242.4333333333
321	831.5
322	32215.6
323	124541.6
324	-57734.5
325	-68449.6333333333
326	44598.1333333334
327	78235.4666666667
328	-122874.666666667
329	5217.56666666668
330	39519.7
331	288308.8
332	-15788.5333333333
333	266723.5
334	51152.5
335	87231.6
336	-14480.1
337	-90410.4
338	-27673.3333333333
339	362547.733333333
340	-44821.7
341	19525.2
342	-48193.4666666667
343	24906.6666666667
344	52988.1
345	22519.2333333333
346	-77133.2333333333
347	295807.333333333
348	166975.7
349	-4603.60000000003
350	306043.1
351	285615.9
352	73079.4333333333
353	99924.0333333333
354	-185729.6
355	15417.4666666667
356	-31872.3
357	17324.6333333333
358	2204.9
359	-29223.7666666667
360	-61259.2
361	-111388
362	-54352.3
363	87504.4
364	-26487.2
365	-50347.3333333333
366	30863.6
367	390396.8
368	114557.6
369	-9024.56666666667
370	-452347.666666667
371	169196.533333333
372	-7244.79999999999
373	255262
374	87902.8
375	-5945.89999999999
376	13827.5
377	48523.2333333333
378	-82214
379	-211975.7
380	109911.833333333
381	274538.633333333
382	-27214.1
383	125528.8
384	207537.6
385	124795.9
386	12766.2666666667
387	-78685.6
388	-168106.166666667
389	851.366666666654
390	-92606.5333333333
391	53488.2333333333
392	294099.366666667
393	147294.3
394	124156.766666667
395	25287.1666666667
396	-13791.9666666667
397	262621.233333333
398	-311409.166666667
399	168332.666666667
400	99212.1
401	104964.5
402	51392.2333333333
403	-168079.333333333
404	145090.166666667
405	86102.7
406	115899.3
407	67664.4
408	15350.1333333333
409	-41028.3
410	156794.4
411	51949.2
412	38651.2333333333
413	-20100.9333333333
414	59994.7666666667
415	231256.5
416	-217481.2
417	-79344.7
418	250184
419	-24472.6666666667
420	-69136.4
421	160034.3
422	85653.1
423	138298.9
424	-164126
425	6007.60000000001
426	-38336.3
427	-39899.6
428	362975.6
429	55369.4666666667
430	42404.6666666667
431	21272.6666666667
432	-2538.83333333333
433	308308.566666667
434	112459.1
435	530991.966666667
436	175606.3
437	15737.8333333333
438	13445.8666666667
439	187296.5
440	181885.7
441	-468364.6
442	-22762.9666666667
443	-64485.2
444	146413.5
445	24425.9
446	26280
447	-15389.2
448	197711.9
449	94324.9333333333
450	110755.2
451	37651.6333333333
452	29860.9333333333
453	97159.1666666667
454	67599.2
455	-51631.1
456	-87736.1666666667
457	-53648.4
458	96310.3666666667
459	33791.2
460	133816.4
461	90121.0333333333
462	193611.033333333
463	-21655.5
464	-16452.5666666667
465	81927.6
466	65622.9333333333
467	16066.6666666667
468	-257778.566666667
469	70324.7666666667
470	-156362.8
471	-129354.933333333
472	109361.2
473	115080.533333333
474	55385.3666666667
475	324326.4
476	58413.2
477	101872.8
478	10503.0666666667
479	-25606.4
480	175471.9
481	-112843.3
482	263053.3
483	516716
484	-82607.6
485	121974.766666667
486	-115130
487	63020.2666666667
488	56199.6
489	175230.8
490	269095.6
491	196758.166666667
492	-28579.3333333333
493	-5580.13333333335
494	175041.3
495	55235.6
496	2337.20000000001
497	11817.4666666667
498	13842
499	10680.8
500	119497.333333333
501	175862.1
502	126899.466666667
503	152176.1
504	-20988.9
505	-118148.533333333
506	70288.9666666667
507	44914.6333333333
508	3130.5
509	-69649.2
510	-119185.6
511	-134134
512	-8438.80000000002
513	149994.833333333
514	327393.966666667
515	224328.933333333
516	46750.1333333333
517	177195.466666667
518	56492
519	166553.866666667
520	372445.066666667
521	-114549.3
522	130297.633333333
523	190217.333333333
524	60087.7333333333
525	79234.3
526	158087.3
527	-72983.8666666667
528	133465.833333333
529	264706
530	-6286.5
531	49879.7
532	-53104.9
533	3990.93333333335
534	42697.3
535	187217.2
536	-64322.2333333333
537	101930.1
538	78743.3666666667
539	-9932.40000000002
540	233194.933333333
541	148352.533333333
542	-18969.9
543	96224.5333333333
544	-65496.6666666667
545	26767.5666666667
546	89979.8333333333
547	129428.933333333
548	196096.8
549	265716.4
550	72930.9666666667
551	-3554
552	159529.333333333
553	123160
554	61680.5333333334
555	74107.1
556	109557.2
557	-122493.2
558	-49612.6333333333
559	103322.566666667
560	36843.6
561	14940.4
562	195832.833333333
563	120420.8
564	253049.7
565	103995.5
566	-88937.9666666667
567	-101352
568	-33448.9666666666
569	-72258.9666666667
570	45322.3
571	-1636.10000000001
572	-115269.733333333
573	34273.0666666667
574	220497.6
575	-105194.4
576	42769.6
577	42558.4
578	615273.2
579	-132229.2
580	114452.8
581	156871.766666667
582	85641.3
583	79916.9333333333
584	35848.5666666667
585	19536
586	-99956.3
587	268016.666666667
588	-95907.0333333334
589	-15478.1333333333
590	133848.433333333
591	209930.633333333
592	21187.3
593	83483.2
594	67390.9666666666
595	136965.5
596	60356.8
597	116089.466666667
598	-62947.6
599	109806.666666667
600	44234.1
601	97385.6
602	15840.4333333333
603	-38024.8
604	301384.8
605	42306
606	78435.2
607	202436.7
608	145754.033333333
609	37230.6666666667
610	123151.5
611	-9831.60000000003
612	-48005.8666666667
613	155042.9
614	133570.4
615	-100630.966666667
616	-165720.9
617	35133.3
618	-33938.8
619	-160891.633333333
620	89441.3
621	-133631.9
622	118175.033333333
623	337465.5
624	180067.5
625	-84522.1333333334
626	-107701.7
627	-53705.8666666666
628	-34347.7666666667
629	-13384
630	218173.333333333
631	53357.2
632	-71198.9
633	-27338.8
634	-62476.9666666667
635	223476.533333333
636	57591.0333333333
637	-8801.2
638	125429.2
639	-14476.4
640	127590.7
641	17581.6
642	317722.1
643	72383.3
644	120365.333333333
645	34929.5
646	-77104.2666666667
647	-132570.433333333
648	-12182.6666666667
649	29418.2666666667
650	247467.766666667
651	-23304.5666666667
652	-7651.63333333333
653	234318.233333333
654	464586.8
655	-15637.8666666667
656	351097.6
657	-48727.7
658	-8182.29999999999
659	52133.8666666666
660	99350.7
661	104161.433333333
662	159186.1
663	195868.766666667
664	329882.5
665	83915.4333333332
666	-88283.4333333333
667	206790.266666667
668	129754.966666667
669	-48199.5
670	119645.966666667
671	-11113.9
672	52116.6666666667
673	36641.2333333333
674	-13740.9666666667
675	470359.1
676	159801.966666667
677	26044.0333333333
678	55807.7
679	-57051.0333333333
680	161165.766666667
681	10821.6
682	55753.2
683	-75964.1666666666
684	224231.033333333
685	-50576.7
686	-26022.9333333333
687	483348.4
688	-34632.8
689	68622.4
690	326259.9
691	88786.4
692	-22840.9
693	69931.3
694	-58764.6666666666
695	51747.3
696	97951.6
697	66137.2
698	156253.2
699	69807.2
700	51879.0333333333
701	-98053.3333333333
702	5743.6
703	102446.9
704	286209.433333333
705	144612.366666667
706	164603.633333333
707	-57376
708	165305.5
709	282725.6
710	208739.2
711	-108064.6
712	-190063.833333333
713	-2129.5
714	-10208.1333333333
715	68316.9666666667
716	17782
717	-33055.1666666667
718	69980.6333333333
719	209177.3
720	-34400.1333333333
721	68407.2
722	84827.2
723	191901.2
724	26267.6
725	407247.9
726	-115632.366666667
727	250655.6
728	318572.533333333
729	43300.4
730	-34228.5
731	164294.9
732	158587.033333333
733	530029.5
734	603485.2
735	83107.2
736	56466.2333333333
737	221116.933333333
738	-47988
739	197048.9
740	10431.6
741	134475.5
742	-144598.966666667
743	-79959.5666666667
744	232040.133333333
745	-50317.2
746	-7875.7
747	127472.8
748	60174.9333333333
749	72514
750	181552.666666667
751	145292.533333333
752	7125.86666666667
753	94363.3
754	-89494.3
755	-64503.0333333333
756	-55749.6
757	20134.9666666667
758	35940.5333333333
759	182622.5
760	49659.0333333333
761	13276.1
762	72243.7333333333
763	346750.133333333
764	252410.8
765	16416.8
766	-40657.4666666667
767	21678.6333333334
768	233511.7
769	77457.6
770	-72313.5666666667
771	29666.4
772	64246.9
773	197427.6
774	84679.2
775	3034.5
776	342817.3
777	85866.9
778	66867.1666666667
779	-15912.8
780	12790.7
781	-22130.4
782	-23166.8333333333
783	160474
784	188754.8
785	124526.4
786	-3876.26666666666
787	69476.7
788	159030.5
789	62957.4333333333
790	133519.833333333
791	160966.133333333
792	16188.0333333334
793	339681.466666667
794	9587.20000000001
795	107921.7
796	124465.033333333
797	-92337.6333333334
798	324909.333333333
799	18791.3666666667
800	126707.2
801	335714.7
802	-322577.3
803	278522.8
804	48125.0666666667
805	62688.8333333333
806	39137.9
807	-76222.9
808	-14704.8
809	197273.9
810	44093.3333333333
811	81267.2
812	145039.866666667
813	162263.2
814	187310.9
815	-49020
816	368730.133333333
817	-103001.366666667
818	167270
819	38444
820	155221.6
821	-72599.8666666667
822	169287.7
823	48199.8333333333
824	113576
825	62792.7
826	95719.3
827	86754.7666666667
828	29667.6333333333
829	109289.233333333
830	-91082.9
831	-24610.3666666666
832	-8408.10000000002
833	-53172.1333333333
834	50105.2
835	21573.7
836	52309.3333333333
837	281497.733333333
838	22613.2
839	11178.4
840	136147.6
841	173952.266666667
842	-29670.4
843	222346.233333333
844	-3323.83333333334
845	-41301.0666666667
846	52597.9
847	106451.866666667
848	177462.4
849	17000.4
850	-11238.7666666667
851	966605.6
852	73769.2
853	95473.1
854	26956.2666666667
855	85368.3666666667
856	-395720.8
857	-37293.7666666667
858	-30899.3
859	-6017.89999999999
860	564495.7
861	200878.3
862	50570
863	110100.033333333
864	-105252.966666667
865	-14856.6666666667
866	72782.5333333333
867	-17467.6
868	12685.0333333333
869	14316.7
870	111680.4
871	161601.7
872	-219282.066666667
873	233766.266666667
874	178870.666666667
875	-42001.3333333333
876	-11198.7666666667
877	119619.6
878	25065.7
879	111199.7
880	81867.6
881	186342.233333333
882	181594.1
883	61473.1666666667
884	292962.3
885	28291.9
886	136852.4
887	96960.4
888	60275.2333333333
889	181577.6
890	-76856
891	146073.2
892	198360
893	91859.3
894	55249.5
895	278608.4
896	267460.633333333
897	134590.8
898	175799.9
899	236425.866666667
900	-96717.3
901	65695.4666666667
902	347669.833333333
903	245076.8
904	-36446.8
905	29783.8666666667
906	-37200.8333333334
907	-41948.5
908	-10385.3333333333
909	75863.6
910	55344.8
911	-166537.5
912	-12321.7333333333
913	137952.8
914	2361.10000000001
915	-5461.6
916	27300.7666666667
917	-16186.1333333333
918	249003.7
919	70709.6
920	210622.533333333
921	37098.1333333333
922	-50232.3
923	-1557.69999999998
924	-93706
925	90781.3
926	-17014.4
927	259390.366666667
928	-50430.1
929	44013.4333333333
930	58893.2
931	78547.6
932	116146.9
933	66522.1666666666
934	-20919.5
935	39978.6666666667
936	184478.4
937	-21309.4666666667
938	19340.9
939	3843.59999999998
940	164125.733333333
941	79371.6
942	-97371.3333333333
943	193528
944	-66463.2
945	-90459.7
946	-171352.266666667
947	39534
948	259227.7
949	-33871.4333333333
950	-23628.8
951	361212
952	269620.1
953	117227.766666667
954	125881.6
955	5293.2
956	271433.9
957	330563.9
958	73542
959	-91265.1
960	1249.20000000001
961	-29014.8
962	-22770.9
963	221162.833333333
964	96728.8
965	76304.9
966	35744.7
967	43500.4
968	39783.1
969	146295.3
970	133651.6
971	-352.100000000006
972	493311.333333333
973	-41922.5
974	10350.1
975	63112.0333333333
976	200523.3
977	-49066.2333333333
978	465220.8
979	37039.5
980	194729.866666667
981	245724.433333333
982	204530.9
983	-121583.2
984	147135.066666667
985	-76622.6666666667
986	-113060
987	-27775.6
988	79554.7666666667
989	35723.6
990	49820.6666666667
991	143638.3
992	420639.333333333
993	135367.6
994	122803.333333333
995	7538.56666666665
996	41107.7
997	3842
998	294705.2
999	-122354.566666667
1000	43005.2
