# Supplementary material for: Chromosome Copy Number Variation and Control in the Ciliate Chilodonella uncinata
Source: PLoS One. 2013 Feb 20;8(2):e56413. doi: 10.1371/journal.pone.0056413 (PMC3577910; doi:10.1371/journal.pone.0056413)
Supplement: Dataset S1 — Chromosome copy numbers from the experimental and simulated cell lines of Dataset of Chilodonella uncinata . dataset.zip is a compressed file. exp_data.csv contains the experimental data derived from qPCR analyses (Cell.line = original cell line; Time = time point of the DNA extraction; DNA.extract = DNA extract replicate; Gene = macronuclear chromosome; CNPC = copy number of the macronuclear chromosome per cell). The remainder of the CSV files are from the simulations. Each CSV file contains data on 1000 simulations where the change in variance from initial to final for each simulation is stored under column ‘x’. See _readme.txt in the compressed file dataset.zip for documentation of the file names. (ZIP) [file pone.0056413.s002.zip › dataset_S1/P1_omega0.58.csv]

	x
1	-20301.8333333333
2	225483.9
3	-157482.7
4	7374.80000000005
5	33092.7
6	-13063.6
7	164806.966666667
8	120001.166666667
9	-101883.3
10	35914.8
11	-21992
12	-104095.6
13	67208.9666666667
14	58718.4
15	108556.233333333
16	113954.266666667
17	-34570.5
18	222930.833333333
19	-20762.0333333333
20	88871.0333333333
21	64960.4
22	111111.966666667
23	32253.3
24	17870.2666666667
25	194798.1
26	40904.5
27	114729.1
28	98217.0666666667
29	252308.4
30	253440
31	316541.566666667
32	71427.7
33	190641.466666667
34	378199.5
35	171718.3
36	289819.7
37	162387.733333333
38	-61221.2
39	-2154.66666666666
40	3953.33333333334
41	102213.9
42	10198
43	-49580.1
44	6085.06666666667
45	67800.5333333333
46	222384.5
47	63274.5666666667
48	-38059.2
49	110330.766666667
50	136363.866666667
51	150202
52	234518
53	61968.2333333333
54	33887.0666666667
55	26064.3666666667
56	118042
57	46478
58	477783.9
59	47320.8
60	71686
61	532664.433333333
62	236956
63	101603.066666667
64	298508.533333333
65	-142444.433333333
66	-17721.2333333333
67	92607.6
68	79033.9
69	86705.1
70	36177.7333333333
71	-64423.6
72	7186.5
73	-129554
74	214068.8
75	210035.433333333
76	-88487.8333333333
77	180511.866666667
78	-98446.1666666667
79	-258631.866666667
80	159816.433333333
81	-113273.733333333
82	336422.4
83	-5609.2
84	4297.86666666667
85	121802.8
86	69974.7
87	269668.133333333
88	118943.733333333
89	26493.6
90	236118.533333333
91	126784.1
92	102940.9
93	10337.6
94	98218.8
95	140093.1
96	100535.866666667
97	31376.2666666667
98	-46817.2
99	133667.233333333
100	193305.1
101	139495.066666667
102	64437.1
103	-30370.1333333333
104	103397.1
105	43711.7333333333
106	76341.6
107	107340.1
108	55803.3333333333
109	120832.933333333
110	87172.1
111	14237.6333333333
112	243706.133333333
113	87391.8333333333
114	14099.2
115	214398.666666667
116	122711.3
117	41999.8666666667
118	443721.2
119	-26167.1666666666
120	251611.2
121	22275.7333333333
122	69249.2
123	-49519.3666666667
124	170399.066666667
125	-44008.9333333333
126	-2599.60000000001
127	334566.766666667
128	-76030
129	63287.7
130	4609.73333333334
131	-21733.0333333334
132	-58985.3
133	51628.4
134	150089.066666667
135	82928.1666666667
136	101712.8
137	29400.1
138	76363.3
139	28410
140	-22752.3
141	-26570.8
142	-43408.4
143	83679.4666666667
144	-88736.5333333333
145	96333.6333333333
146	88764.3
147	-17957.7
148	-58106.1666666667
149	273637.6
150	-70099.5
151	106516.266666667
152	182565.1
153	122104.3
154	-53093.3
155	520279.366666667
156	308032.133333333
157	34188.3
158	234164.8
159	172836.366666667
160	-50862.0333333333
161	656829.9
162	184571.1
163	42352
164	334948.8
165	53858.8
166	45658.1666666667
167	91300.6333333333
168	-172169.7
169	-38711.6333333333
170	-14210
171	83756.5
172	106676.133333333
173	-147521.466666667
174	392279.6
175	172299.1
176	165257.033333333
177	-193496
178	83752.1
179	81518.7
180	-107070.266666667
181	46221.2333333334
182	305918.533333333
183	-8362.93333333333
184	84939.1666666666
185	161554.8
186	50745.1
187	-55153.4666666667
188	-165813.366666667
189	418595.5
190	-55854.8333333333
191	-63112.8
192	-89392.3
193	125346
194	-67296.7
195	23601.5
196	-77680.6333333333
197	4401.5
198	-4641.19999999998
199	284320.1
200	-7370.26666666666
201	-44874
202	-32174.8
203	241438.3
204	77887.3333333333
205	-94494.4
206	156712.1
207	94771.2
208	53202.8
209	79074.9666666667
210	-33753.7
211	130030.533333333
212	38665.9
213	143173.9
214	37408.8
215	-106222
216	-31284.0333333333
217	251073.866666667
218	19220.8
219	157829.7
220	172563.3
221	314042.266666667
222	-66925.6
223	217885.333333333
224	49502.3
225	-3490.79999999999
226	172826
227	260554.4
228	64518.5
229	139237.866666667
230	37487.0666666667
231	161822.3
232	212977.3
233	-306109.2
234	311628.9
235	-30941.2
236	77739.1
237	225384.033333333
238	463340
239	307010.7
240	56740.5666666667
241	153559.466666667
242	52916.8333333334
243	204796.366666667
244	-56663.5
245	-77246.7
246	-6207.86666666667
247	-26438.5333333334
248	-28186
249	-23419.2333333333
250	-125138.166666667
251	-120034.533333333
252	72859.3
253	189431.333333333
254	81041.3
255	2052.79999999999
256	294058.766666667
257	-46319.1
258	-133499.2
259	112699.2
260	-171562.266666667
261	38068.3
262	191234.533333333
263	-31052.9
264	-164527.2
265	-5452.26666666666
266	230341.9
267	-106274.4
268	135440.533333333
269	245982.266666667
270	-115593.3
271	-142227.7
272	270596.966666667
273	321583.5
274	6071.43333333335
275	2844.90000000002
276	45604.5333333334
277	24168.7666666667
278	200695.2
279	80572.2999999999
280	-96922.6333333333
281	-1360.26666666666
282	-21705.0666666667
283	286798.166666667
284	130624.8
285	313706.433333333
286	8489.36666666667
287	-9467.19999999995
288	69872.3999999999
289	355686.3
290	120290.1
291	106594.8
292	-934.566666666651
293	-102727.6
294	75938.4
295	-203108.1
296	159604.8
297	-118544.7
298	92194.2666666667
299	283151.6
300	20802.9333333333
301	79368
302	-18425.8666666667
303	-4940.53333333333
304	259853.9
305	-64621.1
306	18771.4666666667
307	136015.9
308	-14049.3
309	33981.6
310	174652.4
311	57529.5
312	87894.8
313	-57211.4666666667
314	114728.7
315	9820.66666666663
316	248680.933333333
317	604129.1
318	144245.833333333
319	268865.2
320	481305.3
321	560.399999999994
322	301405.633333333
323	141143.2
324	-140771.2
325	-10537.0666666667
326	161392.1
327	201878.8
328	8546.5
329	49573.6
330	303625.7
331	141564.033333333
332	184834.9
333	-23123.9
334	46268.3666666666
335	29976.6333333334
336	-24981.4333333333
337	-5491.6
338	368670.5
339	-57391.9
340	140318.233333333
341	93722.5
342	-20923.0666666667
343	-127929.7
344	116806.233333333
345	63768.2333333333
346	-15573.6
347	-34910.1333333333
348	357180.266666667
349	-58607.3
350	-22015.0666666667
351	153916.666666667
352	136652.933333333
353	146890.1
354	141058.5
355	11963.9
356	-153182.8
357	58553.4666666666
358	523856.233333333
359	438118
360	256377.6
361	-43355.4666666667
362	-49237.0333333333
363	166082
364	-63767.6
365	244654.966666667
366	382840.8
367	-78886.4
368	25327.4666666667
369	28653.7
370	-91206.1666666667
371	-58069.6333333333
372	99878.5
373	-57166.8333333333
374	-160565.066666667
375	57031.5
376	-60860.6666666667
377	-59678.4
378	80631.9
379	-220358.533333333
380	52037.9
381	54941.3666666666
382	113359.9
383	-73097.2
384	-162152.133333333
385	28921.0333333333
386	-7831.76666666666
387	95227.2
388	33585.4666666667
389	-84604.4
390	21408.4
391	37448.9
392	363961.2
393	128296.4
394	-30968
395	101093.566666667
396	175126.4
397	104680.4
398	28537.3333333333
399	6132.70000000001
400	176938.1
401	179920.233333333
402	112026.1
403	100730.4
404	103747.466666667
405	60136.3
406	143872.9
407	-13455.3333333333
408	65038.6333333333
409	54956.3999999999
410	97215.8666666667
411	5759.30000000002
412	358496.233333333
413	71523.3333333333
414	122235.566666667
415	-81896.8
416	189835.7
417	-187450.166666667
418	101076.3
419	401236.4
420	49321.3333333333
421	-30372.4
422	56757.2
423	-49734.9
424	-105370.233333333
425	172980.833333333
426	-7232.36666666664
427	315006.233333333
428	74885.6
429	213850.4
430	116922
431	16718.1666666666
432	4721.46666666667
433	-12055.3
434	64152.8333333333
435	347747.033333333
436	-118989.3
437	-17655.5
438	52302.9666666667
439	19357.1
440	107441.833333333
441	5364.29999999999
442	-39599.6
443	-66294.9
444	-61818
445	-85219.8666666667
446	195168.133333333
447	240940.4
448	65038.4333333333
449	-217167.2
450	47218.9333333333
451	-145353.6
452	98872.1
453	-23176.4
454	66498.5
455	137295.866666667
456	58736.3
457	-16923.2
458	308667.633333333
459	378738.533333333
460	420610.4
461	163638.8
462	190571.3
463	264493.6
464	58186.4
465	207587.2
466	-288796.966666667
467	37187.4333333333
468	38136.4
469	387962.5
470	39934.2333333333
471	21792.5
472	254699.166666667
473	-76725.6
474	115764.966666667
475	76731.3
476	330871.2
477	2500.66666666667
478	2582
479	102895.466666667
480	-97597.6
481	20776.6666666667
482	70578.6333333333
483	-219543.466666667
484	-20450
485	-226526
486	30754.8
487	-18560.5666666667
488	67431.9
489	28310.9666666667
490	362109.2
491	-28481.1666666667
492	-4004.03333333333
493	113123.7
494	42240.0333333334
495	5293.89999999999
496	289534.666666667
497	213232.633333333
498	119525.3
499	37793.7666666667
500	125758.933333333
501	-76322.6333333333
502	139492.4
503	-35769.7666666667
504	-9639.16666666666
505	182030.8
506	43139.3333333333
507	-149745.6
508	206499.3
509	294426.633333333
510	-160097.6
511	-20580.9333333333
512	3363.06666666667
513	53457.0666666667
514	297440.133333333
515	7453.86666666667
516	11924.9
517	-200342.533333333
518	141640.5
519	-17041.4333333333
520	-199793.366666667
521	379278.8
522	-74352
523	34211.1
524	-105896.633333333
525	70666.1333333334
526	248011.5
527	99388.9666666666
528	104196.3
529	33551.5
530	57442.1
531	114196.8
532	684857.6
533	66323.3333333334
534	300476.033333333
535	128334.133333333
536	173409.7
537	-87318.8
538	-8219.03333333333
539	291255.066666667
540	26334.4
541	-18445.2
542	113006
543	164793.2
544	16451.8666666667
545	193760.4
546	-55526.5333333333
547	257297.733333333
548	85756.8
549	443247.6
550	-30293.0666666667
551	264321.866666667
552	-5551.43333333335
553	230641.2
554	53764.9333333333
555	-100312.1
556	653277.066666667
557	78051.3
558	68442.1333333333
559	183190.1
560	31632
561	43964
562	193320.3
563	7453.09999999998
564	-121721.733333333
565	-42739.4666666666
566	-160257.4
567	117352.7
568	592576.9
569	-37804.3
570	-62524.9666666667
571	46248.1666666666
572	282056.666666667
573	159648.666666667
574	-158473.866666667
575	12151.2
576	-19349.9
577	119502.533333333
578	390975.6
579	-33263.7
580	137723.1
581	-106811.2
582	-67024.3
583	167522.166666667
584	43273.5
585	-33847.9666666667
586	62176.7666666667
587	184915.733333333
588	-61763.2333333333
589	28102.6666666667
590	20766.8333333333
591	416780.8
592	286914.566666667
593	69170.9333333333
594	-14024.5666666667
595	26570.5333333333
596	128133.9
597	74337.3
598	138293.466666667
599	78642.0333333333
600	143389.3
601	307524.133333333
602	79676.6666666667
603	-112544.5
604	-31756.9
605	-94405.2
606	-73983.6
607	276737.2
608	32573.7333333333
609	91996.4333333333
610	-53280.1
611	26090.4
612	-60024.9333333333
613	-239658.533333333
614	-4168.83333333331
615	-64252.6666666666
616	205882.666666667
617	85262.1333333334
618	35292.8
619	11999.6
620	250710.433333333
621	29503.4666666667
622	38584.5666666667
623	144594.4
624	614890.666666667
625	40386.6666666667
626	358276.4
627	52459.5
628	-177733.2
629	46593.4666666667
630	-180630.966666667
631	-64640.6333333333
632	48170.9
633	-36943.9
634	101536
635	94218.9666666667
636	-18330.7
637	71575.5
638	-208876.133333333
639	-41740.7
640	-62169.7333333333
641	196902.133333333
642	55877.3
643	397286.4
644	-32230.6666666667
645	1547.56666666668
646	86323.7
647	-32823.6333333333
648	297132.8
649	123390.9
650	95751.4666666667
651	106997.366666667
652	111324.1
653	60242.0333333333
654	229310.766666667
655	-218118.266666667
656	50028.4
657	-34077.0333333333
658	484170.966666667
659	86328.4
660	299282.8
661	-23863.2
662	136329.2
663	5633.10000000001
664	20988.2666666667
665	55046.4333333333
666	102008.666666667
667	320380.033333333
668	1004.29999999999
669	64573.2
670	133880.266666667
671	1040.09999999998
672	-21683.2
673	-71238.9666666667
674	119030.7
675	-62209.3666666667
676	-79945.1
677	-8565.63333333333
678	30134.5333333333
679	97260.8
680	84538.3
681	32033.1
682	-50501.2
683	-28440.9
684	191175.566666667
685	249338
686	34608.6666666667
687	-58734.9
688	97016
689	148506.433333333
690	-97351.6
691	120077.333333333
692	173522.133333333
693	19694.7
694	29216.8
695	255668.4
696	101559.6
697	281370.766666667
698	47186.2666666667
699	216282.8
700	334382.166666667
701	35950.6333333333
702	530378.9
703	-17988.7
704	473558.8
705	150245.066666667
706	58994.1333333333
707	-17515.8333333333
708	19297.1666666667
709	37.4666666666744
710	201584.433333333
711	78778.2333333333
712	5755.5
713	151941.466666667
714	355304
715	-25765.0666666667
716	179893.2
717	-48871.6
718	-34069.1
719	88697.6
720	51001.3666666667
721	-22798.4
722	140719.1
723	-14796.2666666667
724	120783.733333333
725	123991.033333333
726	150214.9
727	-35159.4333333333
728	31302.8
729	79618.9
730	199671.9
731	-69153.5666666667
732	123274.8
733	130044.166666667
734	8529.2
735	-35706.1333333333
736	-53970.3
737	33451.9
738	355697.2
739	73717.2
740	-6850.89999999999
741	193168.933333333
742	41779.3666666667
743	288392.4
744	221206.1
745	57343.1
746	-63591.6666666667
747	269250
748	56242.5666666667
749	-27651.8666666667
750	-89028.6666666667
751	39518.1666666667
752	77064.1333333333
753	95001.7
754	68378.4
755	-34882.3
756	46201.3333333333
757	-9889.10000000001
758	11010.4
759	170619.3
760	138000.3
761	161999.2
762	51384.1333333334
763	170722.266666667
764	96445.6
765	153976
766	26006.4
767	236741.6
768	-15470.2333333333
769	361299.433333333
770	406126
771	204782.4
772	53508.7
773	30245.2
774	170143.9
775	303098.7
776	30073.2333333333
777	-35569.3
778	-37922.9666666667
779	127496.166666667
780	-19931.6
781	286454.766666667
782	26985.6
783	104237.9
784	64276.5333333333
785	132989.2
786	88889.9
787	2983.10000000001
788	181645.033333333
789	7750.36666666665
790	160763.7
791	-58834.8
792	174115.6
793	202019.1
794	94116.1333333333
795	12547.1
796	-15291.6
797	171237.166666667
798	92758.3
799	99514.5333333334
800	-91100.9333333333
801	112968.8
802	127576.4
803	-204670.8
804	119972.8
805	53971.0333333333
806	183635.866666667
807	50639.6
808	143726.9
809	235672.9
810	47058.9333333333
811	193528.266666667
812	-87554.4
813	154325.2
814	101281.066666667
815	130230.8
816	239942.3
817	421781.566666667
818	44819.0333333333
819	89422.3
820	-21098.1666666666
821	52176.4
822	150254.3
823	188899.6
824	97048.4
825	-14383.2333333333
826	100698.766666667
827	12022.6333333334
828	119770.133333333
829	257537.733333333
830	96701.6
831	92784.5333333333
832	22357.6
833	138144.8
834	-11809.3
835	196542.433333333
836	74862.1666666666
837	-14439.7666666667
838	-1533.10000000001
839	94868.7666666667
840	166639.866666667
841	-326492.8
842	-78687.5
843	237147.6
844	-106894.3
845	208134.1
846	142.299999999988
847	59285.2
848	-60899.6
849	292970.8
850	-81374.1333333333
851	-197871.3
852	469507.733333333
853	18039.6333333334
854	-24951.1
855	91187.6
856	355315.066666667
857	402853.166666667
858	-59296.4
859	-8247.10000000001
860	50294.1000000001
861	33410
862	51369.7333333333
863	35749.0666666667
864	28212.4
865	133856
866	87683.6
867	150159.9
868	7927.19999999998
869	-5594.36666666667
870	176809.733333333
871	90226.9333333333
872	154483.466666667
873	302107.1
874	104677.866666667
875	-36535.3
876	23652.6333333333
877	83005.5
878	206681.433333333
879	263849.9
880	229238.8
881	291762.266666667
882	-106311.9
883	464789.433333333
884	201641.6
885	-53880.9666666667
886	57604.3666666666
887	-4885.29999999999
888	4100.56666666668
889	-69785.3
890	222533.433333333
891	130234.8
892	232492.766666667
893	108494.5
894	168977.333333333
895	52913.1666666667
896	-98474.7
897	98365.7333333333
898	166905.5
899	10065.6
900	102227.866666667
901	9971.60000000001
902	95465.4666666667
903	100812.8
904	-80528.9
905	58237.3333333334
906	-32921.3333333333
907	170384.1
908	147301.466666667
909	-86663.5
910	-111588.4
911	50443.3
912	-1912.40000000001
913	157898
914	3483.19999999998
915	-53559.5
916	53295.4333333333
917	146634.133333333
918	-228961.433333333
919	-99470
920	128990.966666667
921	65681.9666666666
922	-1360.03333333333
923	8064.5
924	127497.866666667
925	360718.7
926	48903.2333333333
927	45382.8
928	-10382.9
929	110858.8
930	-22920.9333333333
931	377893.3
932	17160.6666666667
933	-7085.6
934	-2186.09999999999
935	186605.7
936	25716.5
937	-13333.7
938	23441.9
939	153511.033333333
940	151688.3
941	88831.4666666667
942	-91671.7333333333
943	100358.433333333
944	59797.1
945	82167.7333333333
946	139313.5
947	62114.7
948	-179678.433333333
949	206263.2
950	-99147.4333333333
951	8573.2
952	-27059.3333333334
953	472604.9
954	58827.1666666667
955	12624.3666666667
956	110790
957	-80359.2
958	17628
959	8566.56666666665
960	18636.7
961	-125714
962	103533.733333333
963	127304.566666667
964	128883.1
965	214563.066666667
966	-66567.5666666667
967	199574.3
968	-17670.9666666667
969	-23175.5
970	40278.4
971	-63001.7
972	184429.233333333
973	355424.8
974	28488.8
975	347138.033333333
976	52077.9
977	34904.1333333333
978	-123931.9
979	87866.7666666667
980	8570.89999999999
981	147580.7
982	542236
983	-48327.7
984	-5298.56666666677
985	17774.7666666667
986	100526.4
987	938488.9
988	-102431.433333333
989	57482.3
990	-1701.89999999997
991	104336.8
992	-15772.5
993	24037.3333333333
994	23185.0666666667
995	817280.9
996	154989.6
997	29286.7
998	73266.5
999	-101509.7
1000	155340
