# Supplementary material for: Chromosome Copy Number Variation and Control in the Ciliate Chilodonella uncinata
Source: PLoS One. 2013 Feb 20;8(2):e56413. doi: 10.1371/journal.pone.0056413 (PMC3577910; doi:10.1371/journal.pone.0056413)
Supplement: Dataset S1 — Chromosome copy numbers from the experimental and simulated cell lines of Dataset of Chilodonella uncinata . dataset.zip is a compressed file. exp_data.csv contains the experimental data derived from qPCR analyses (Cell.line = original cell line; Time = time point of the DNA extraction; DNA.extract = DNA extract replicate; Gene = macronuclear chromosome; CNPC = copy number of the macronuclear chromosome per cell). The remainder of the CSV files are from the simulations. Each CSV file contains data on 1000 simulations where the change in variance from initial to final for each simulation is stored under column ‘x’. See _readme.txt in the compressed file dataset.zip for documentation of the file names. (ZIP) [file pone.0056413.s002.zip › dataset_S1/P1_omega0.6.csv]

	x
1	150788.533333333
2	49316.9
3	-75090.4
4	139555.466666667
5	-156117.866666667
6	238007.033333333
7	96196.5333333334
8	131499.166666667
9	241628
10	55018.7666666667
11	-85972.4333333333
12	291864.8
13	154088.1
14	123542.266666667
15	83201.0666666667
16	-27640.4
17	-75592
18	207739.033333333
19	238453.3
20	212075.633333333
21	283827.2
22	23265.0333333333
23	19801.4333333333
24	-178609.733333333
25	2486.8
26	65616.5666666667
27	-86630.9
28	297876.133333333
29	52316.7666666667
30	1882.39999999999
31	-1053.2
32	-96344.9
33	106678.033333333
34	279794.266666667
35	-25304
36	37373.7
37	95073.1
38	131759.6
39	-97313.2
40	226343.166666667
41	76672
42	-136295.566666667
43	-69558.6666666667
44	254100.5
45	148132.233333333
46	231413.3
47	102305.7
48	1495.29999999999
49	471062.233333333
50	314380.4
51	310159.166666667
52	-28535.5666666667
53	14197.9666666667
54	39487.7
55	98714.9
56	68633.6
57	199661.2
58	84014.9
59	-54265.0666666667
60	467498.8
61	-7922.66666666669
62	-42718.2666666667
63	57832.0333333334
64	92799.2
65	49778.5333333333
66	16685.2
67	124448.933333333
68	82715.1
69	884.766666666663
70	184363.6
71	-25672.8
72	-67446.1666666667
73	237902.7
74	33246.1
75	174573.1
76	-113682.1
77	-116344.966666667
78	-68376.9
79	-23404.3
80	96039.2
81	101509.166666667
82	135001.766666667
83	180095.466666667
84	89662.9333333333
85	127897.7
86	55773.2333333333
87	55081.3
88	22691.2
89	39246.1333333333
90	-53387.7
91	365404.1
92	88557.2
93	-72572.8
94	5836
95	114078.766666667
96	287746.933333333
97	72709.6
98	63723.2
99	89620.1666666666
100	271022.966666667
101	151028.766666667
102	19444.2333333333
103	-14935.1
104	-41624.9
105	39594.8333333333
106	-72692.5666666667
107	66749.5666666667
108	2609.59999999999
109	260215.066666667
110	-21038.4
111	98975.9666666666
112	227527.2
113	19891.7333333333
114	-202886.4
115	294657.766666667
116	118578.933333333
117	129439.7
118	75623.9
119	65527.9
120	12320.8
121	81835.3666666667
122	175387.1
123	146175.866666667
124	93335.2333333333
125	-29365.6333333333
126	-125047.066666667
127	6995.2
128	54416.7666666667
129	159250.433333333
130	159595.7
131	58615.0333333333
132	157070.1
133	-87178.5
134	-72062.7
135	329458.933333333
136	-41108.0333333333
137	33745.2
138	257083.233333333
139	211941.6
140	133459.6
141	-14354.1
142	92487.8666666666
143	79421.4333333333
144	109800.666666667
145	32342
146	56146.3
147	252307.7
148	78850.9
149	-11029.2
150	-2935.09999999998
151	39442.7
152	210987.033333333
153	-88703.4666666667
154	43538.4
155	55244.8
156	38632.1666666666
157	66437.0666666667
158	-53191.1
159	100487.066666667
160	229541.366666667
161	274395.233333333
162	-173034
163	233166.8
164	56756.4333333333
165	61129.1
166	-3955.5
167	110966.9
168	505441.7
169	12481.2
170	-168710.4
171	20724.4
172	21787.8666666667
173	-78750.1333333333
174	250740.933333333
175	159034.266666667
176	33432.1
177	-33705.2
178	17345.5
179	180724.833333333
180	57452.4
181	257129.733333333
182	192728.8
183	164879.033333333
184	127876.7
185	4827.70000000001
186	10515.1666666667
187	307425.733333333
188	43296.4
189	155613.166666667
190	-55284.7
191	-88782.8
192	137096.9
193	109487.1
194	127501.2
195	120007.366666667
196	154654.266666667
197	102284.533333333
198	25546.6666666666
199	-34357.6
200	384043.9
201	100653.866666667
202	8856.10000000001
203	91801.9
204	35959.3
205	53903.1
206	314888.1
207	138087.2
208	81054.7
209	216315.733333333
210	53268
211	-16622
212	-38121.0333333333
213	72231.3
214	15269.6
215	-9795.33333333334
216	100793.6
217	74453.2
218	175209.333333333
219	-134259.366666667
220	254610.5
221	80567.1
222	-22791.3
223	40070.1
224	200128.233333333
225	6688.93333333335
226	52498.3666666667
227	119256.166666667
228	56710.5
229	18322.5
230	147166.4
231	149633.333333333
232	-4224.40000000002
233	88264.8
234	22407.5
235	136138.9
236	-125661.833333333
237	106492.566666667
238	-91490.0333333333
239	277650.833333333
240	37429.7
241	197.899999999994
242	220308.8
243	82245.0666666667
244	135329.9
245	-105420.933333333
246	81130.9333333333
247	-3151.60000000001
248	-56312.8
249	9358.39999999999
250	-29261.3
251	70059.6
252	-3524.79999999999
253	96192.5333333333
254	100733.6
255	-40196.9333333333
256	1979.5
257	-23485.8666666666
258	-61888.9666666666
259	78859.3333333333
260	82639.7333333334
261	134311.6
262	20881.2
263	55976.0333333333
264	180332.8
265	162102.566666667
266	-32604.7
267	177166
268	68551.3333333333
269	117922.8
270	208167.333333333
271	106.300000000003
272	386237.166666667
273	82585.2333333334
274	-10998.4
275	71813.6
276	-47787.2
277	283132.133333333
278	-13132.9666666667
279	-25516.5
280	-68099.6
281	188703.466666667
282	84294.2666666667
283	-73971.7
284	395083.3
285	198248.633333333
286	20288.4
287	127643.7
288	293988.1
289	41775.9
290	68017.5
291	374695.333333333
292	359481.966666667
293	6480.80000000005
294	-196116.3
295	-86930.4
296	86246.8
297	54801.8666666666
298	113110.3
299	-5634
300	5719.06666666668
301	49637.5
302	80838.4
303	224799.066666667
304	-31130.8
305	-17420.4
306	94795.6
307	-66014.9
308	258051.7
309	105896.833333333
310	64145.2
311	-28179.4666666667
312	123381.566666667
313	19267.8666666667
314	10801.6333333333
315	80568.8333333333
316	-82462.3
317	151276.8
318	158827.066666667
319	-203400
320	-5426.56666666668
321	-13798.2333333333
322	26617.6
323	179054.133333333
324	35968.5333333333
325	312688.133333333
326	-60973.6333333333
327	78182.9
328	-116796
329	-149180.5
330	288391.3
331	411046.266666667
332	239548.433333333
333	32760.7
334	159904.266666667
335	251384.533333333
336	617740.633333333
337	114057.066666667
338	111688.933333333
339	7790.40000000001
340	6387.5
341	173342.266666667
342	481407.633333333
343	-110868.1
344	14036.1666666667
345	15312.4
346	-196244.533333333
347	-81939.0333333334
348	85611.5
349	120282.366666667
350	238757.166666667
351	143336.9
352	-82683.9
353	166415.333333333
354	-252771.666666667
355	-2126.69999999998
356	73465.1
357	131366
358	-18264.5
359	94745.1
360	119440.633333333
361	116495.966666667
362	-58213.3
363	139451.733333333
364	-42840.9
365	-20022
366	77845.6333333333
367	-11053.9
368	139600.5
369	158773.066666667
370	138207.6
371	374587.3
372	89631.0666666667
373	22059.4666666667
374	99099.2
375	-130401.2
376	-86837.3333333333
377	37270.1666666667
378	86142.4
379	66322.1
380	134804.4
381	-24397.6
382	70418.1
383	10751.3333333333
384	-24604.8333333333
385	-12392.5333333334
386	42754.4
387	151449
388	225166.266666667
389	164932
390	262419.6
391	95479.8666666666
392	98943.2333333334
393	2613.43333333333
394	107222.3
395	137071.333333333
396	152004.9
397	205113.766666667
398	88884.6666666667
399	-43814.9333333333
400	258042.633333333
401	6478.79999999999
402	99043.3666666667
403	82415.1
404	123791.6
405	196928.366666667
406	135798.133333333
407	73071.1666666667
408	147357.566666667
409	54528.5
410	-244859.966666667
411	217729.866666667
412	680203.233333333
413	-39784.3
414	66384.6666666667
415	591718
416	42174.6666666666
417	5555.06666666668
418	276403.5
419	75226.9333333333
420	330731.366666667
421	-106232.5
422	33801.6000000001
423	-17923.9
424	133815.1
425	-5318.5
426	-15024.3
427	249386.4
428	34295.6333333333
429	60044
430	-123403.3
431	114031.7
432	55597.2
433	26787.3
434	89011.3
435	113524.033333333
436	1769.30000000002
437	34238.5333333333
438	1920
439	88556.8
440	178554.433333333
441	31329.2
442	7059.16666666667
443	-9974.26666666669
444	-4620.16666666669
445	129297.3
446	101491.7
447	-48312.4
448	226049.7
449	125361.5
450	-55124.5333333333
451	87609.5666666667
452	79182.6666666667
453	172036.166666667
454	1985.59999999998
455	85313.2
456	-2305.36666666667
457	-10238.1
458	147983.766666667
459	124360.1
460	515490.666666667
461	72260.9
462	188468.8
463	312744.8
464	-31836.8
465	238283.6
466	93926
467	-95287.2
468	306334.933333333
469	15109.2
470	102751.833333333
471	-10995.7333333333
472	62182.1666666667
473	56313.7
474	133308.933333333
475	133496.7
476	25787.7
477	-33183.3
478	172522.9
479	-18823.7
480	-81536.1
481	142806.1
482	114887.166666667
483	-56424.2666666667
484	294347.6
485	160904.8
486	217307.9
487	-35775.1
488	126065.733333333
489	-37792.9333333333
490	375927.1
491	-180156.566666667
492	60478.6333333333
493	-105455.1
494	36292.1
495	87163.2
496	170105.6
497	180331.3
498	18400.2333333334
499	29347.0666666667
500	-119360.266666667
501	67854
502	73650.6666666667
503	44937.9
504	71086.7
505	296384
506	219037.7
507	48186.1666666667
508	91892.4333333333
509	19311.7
510	36919.8666666667
511	-73609.8666666667
512	94286.7
513	38000.8
514	102855.033333333
515	16312.1333333333
516	108538.433333333
517	154440.5
518	116943.3
519	-101968.666666667
520	28242.4333333333
521	80688.6666666667
522	49833.3
523	65427.3
524	28229.9666666667
525	46645.6
526	337406.133333333
527	-18968.5
528	193779.833333333
529	-19575.0666666667
530	-44917.1
531	-139128.8
532	176654.4
533	148791.2
534	371635.466666667
535	-53024.2333333333
536	19189.8666666667
537	-73773.6
538	213632.8
539	47841.3
540	106191.433333333
541	104777.066666667
542	39032.9333333333
543	671957.433333333
544	-9506.3
545	120687.233333333
546	75224.4333333333
547	22053.7
548	66749.0333333333
549	256847.1
550	81623.2
551	38657.2
552	-83151.5
553	170740.3
554	187835.066666667
555	-41651.5666666667
556	49732.8
557	90289.5
558	24702.5
559	-37376.2333333333
560	182957.7
561	136309.333333333
562	120757.9
563	4756.26666666666
564	123767.9
565	-32619.2
566	-33546.2666666667
567	9664.90000000002
568	162415.233333333
569	-93396.8333333333
570	-35920.5
571	8516.93333333335
572	129316.1
573	-329305.3
574	96064.8
575	-11369.4333333333
576	218677.2
577	165438.266666667
578	251801.2
579	-90479.7666666667
580	-30857.7666666667
581	-48384.4
582	129295.033333333
583	9365.76666666666
584	454731.6
585	290694.133333333
586	-192081.3
587	-4631.2
588	65767.2
589	47642.5
590	15624
591	396554.4
592	15822.2666666667
593	97521.2
594	-71216.9
595	62403.9666666667
596	171723.366666667
597	-79990
598	124134.133333333
599	10110.1333333333
600	-1178.16666666666
601	201423.166666667
602	272738.033333333
603	92202.6666666667
604	103910.4
605	41761.7333333333
606	358002.933333333
607	-3900.66666666667
608	142377.2
609	5404.96666666667
610	122166
611	-108726.4
612	139731.433333333
613	153836.3
614	161891.1
615	61457.7666666667
616	-72255.2
617	138442.566666667
618	139986.033333333
619	-23696.9333333333
620	-11972.6333333333
621	46273.6
622	14699.1
623	-6373.20000000001
624	-8436.16666666666
625	130733.733333333
626	48039.9
627	-127933.166666667
628	-82481.7
629	43453.2
630	-73259.5
631	198528
632	91078.3666666666
633	94983.6
634	-58043.0333333333
635	226450.8
636	38574.3666666666
637	-30211.8666666667
638	-11233.5
639	56500.3
640	149371.9
641	936090.8
642	258447.433333333
643	-69819.6
644	70135.5
645	27216.9
646	96747.2
647	322239.433333333
648	108616
649	269560.1
650	7126
651	-250872
652	1610.29999999999
653	-24887.7
654	34633.0666666667
655	96513.6333333333
656	34955.0666666667
657	88205.9000000001
658	138768.5
659	-33260.1
660	99623.3666666667
661	149537.9
662	192105.166666667
663	222537.7
664	239113.433333333
665	403443.866666667
666	50951.9
667	16520.2666666667
668	300533.633333333
669	61792.8
670	552444.366666667
671	154174.966666667
672	-5072.30000000005
673	-74576.6333333333
674	42387.9
675	-34039.1
676	37696.2666666667
677	-224521.066666667
678	113727.3
679	4188.90000000002
680	81222.4333333333
681	23469.6
682	341218.2
683	-40482.5
684	80785.8666666667
685	234384.566666667
686	25921.1
687	34292.8
688	21411.1666666667
689	-561135.866666667
690	182166.8
691	121625.2
692	77022.5
693	-103128.4
694	-91047.3
695	-53998.6666666667
696	272128.766666667
697	151305.6
698	100126.7
699	-81316.9333333333
700	71033.4666666667
701	496673.3
702	-51058.8
703	-35106.5
704	-67540
705	-1523.2
706	-81957.4666666667
707	41225.6
708	-39056.2666666667
709	85572
710	27775.2
711	-26987.2
712	121225.3
713	-55164.5
714	8398.40000000001
715	93278.3666666667
716	120504.966666667
717	149638.7
718	-153448.3
719	35486.6333333333
720	112737.6
721	105189.866666667
722	438466.9
723	163963.5
724	78915.0666666667
725	107482.633333333
726	32264.9333333333
727	-90690.1
728	228182
729	101647.566666667
730	101450
731	319561.6
732	-30555.4666666667
733	108014.966666667
734	-30101.2333333333
735	262792.9
736	430738.5
737	-89975.6
738	472104.9
739	35601.9
740	222751.2
741	332276.4
742	80249.2
743	-313402.466666667
744	-93104.4333333333
745	200699.3
746	212318.766666667
747	56782
748	274719.5
749	167241.1
750	356700.8
751	-73606.8
752	157397.833333333
753	70598.8
754	-73183.4666666667
755	42628.3
756	121998.933333333
757	-58537.5666666667
758	158617.1
759	-103685.833333333
760	-17645.2
761	86928.7
762	-44429.0666666667
763	-118095.333333333
764	191957.2
765	8709.19999999998
766	125942.8
767	459898.933333333
768	192988.566666667
769	588903.966666667
770	124057.6
771	7952.90000000002
772	28605.3333333333
773	9983.86666666666
774	-43982.1666666667
775	267598.533333333
776	-324881.3
777	22067.3333333333
778	203057.033333333
779	-54910.8333333334
780	-142204
781	-3834.39999999999
782	-2992.69999999998
783	-29285.3
784	103607.866666667
785	-74355.6
786	184576.233333333
787	23610.4
788	49381.0666666667
789	-40623.9666666667
790	42346.9
791	68404.9
792	-29963.0666666667
793	-13869.9666666667
794	35960.9333333333
795	241324.166666667
796	134216.566666667
797	28607.6
798	66924.2666666667
799	235365.166666667
800	-39619.3
801	-3499.60000000001
802	95553.5
803	76457.5666666667
804	89169.3
805	21298.6333333333
806	-21270.8
807	426073.333333333
808	92608.1333333333
809	51572
810	-5557.70000000001
811	78166.1
812	-25224.5666666667
813	-22495.1666666667
814	-13921.7666666667
815	245906.133333333
816	84316.3
817	302051.2
818	332419.7
819	124061.1
820	73183.3
821	240135.6
822	-281278.4
823	164643.7
824	-108210.8
825	176978.8
826	-4650.30000000002
827	144336.1
828	-47262.2666666667
829	56976.9
830	-17360
831	25048.4
832	-50197.6
833	30990.8
834	160277.3
835	22786
836	236544.133333333
837	-50814.6666666667
838	79184.2666666667
839	-34759.0333333333
840	161272.9
841	787838
842	7233.83333333334
843	-37054.8333333333
844	128748.033333333
845	6990.10000000003
846	115032.133333333
847	551790
848	83517.6
849	35426.8
850	-116855.6
851	100949.7
852	-112439.6
853	179889.1
854	-128881.9
855	276694.433333333
856	-16911.5666666667
857	143270.8
858	308306.933333333
859	-136108
860	347643.1
861	371053.466666667
862	17248.2666666667
863	-238144.533333333
864	3685.7
865	171753.466666667
866	58385.6
867	356854.533333333
868	39091.0666666667
869	2612.70000000001
870	114745.833333333
871	95661.3
872	119965.833333333
873	-112444.3
874	61947.7
875	-232932.1
876	55035.3666666667
877	139720.4
878	-28629.9666666667
879	77126.9333333333
880	64610.1
881	-89542.3
882	-79344.5333333334
883	-62799.9
884	17044.5666666667
885	278042.666666667
886	275459.6
887	165018.166666667
888	158073.366666667
889	-47559.3333333333
890	149547.3
891	509783.1
892	-90708.9333333333
893	-17384.3
894	173035.033333333
895	14709.6333333334
896	-39796.4333333333
897	22922.9666666667
898	-23385.2333333333
899	-18617.6333333333
900	118285.6
901	-52631.5
902	412685.7
903	-86850.8
904	87480.2666666667
905	-225429.333333333
906	-112857.5
907	154067.466666667
908	113573.9
909	117883.433333333
910	115216.8
911	60396.7
912	441313.833333333
913	-90268.7
914	49113.6
915	48161.3333333333
916	156634.933333333
917	51216.1
918	-128965.3
919	84509.6
920	31984.8
921	-1583.03333333333
922	29349.2999999999
923	68084.1333333333
924	-404253.166666667
925	72356
926	-42795.7
927	-103340
928	116325.6
929	128603.9
930	-271525.6
931	3857.10000000001
932	-481320.966666667
933	63438.9333333333
934	-137112.8
935	-15288.6333333334
936	249311.6
937	53040.3
938	213628.033333333
939	108655.3
940	55539.3666666666
941	143914.266666667
942	53716.3
943	42231.5
944	-43746.4
945	116527.6
946	154739.6
947	160954.933333333
948	201212.8
949	10180.5
950	24119.2
951	173649.9
952	172667.366666667
953	20398.8
954	84238.4333333333
955	97816.5
956	151015.3
957	339595.366666667
958	-112290.833333333
959	114234.666666667
960	159231.366666667
961	-33359.7333333333
962	100894.533333333
963	-128512.466666667
964	150513.2
965	-117577.2
966	22454.6666666667
967	-9917.33333333334
968	51039.9
969	87120.6333333333
970	-25813.2
971	124860.766666667
972	298700.3
973	249482.633333333
974	-282003.366666667
975	217378.4
976	48811.7
977	368548.166666667
978	223841.866666667
979	-153868.033333333
980	108247.866666667
981	11194.8
982	-115932.8
983	189800.4
984	-36485.7333333333
985	145836
986	-84631.5
987	-13548.4333333333
988	-130211.833333333
989	172628.3
990	-151316.9
991	83417.1
992	223764.933333333
993	169687.5
994	216686.3
995	57232.5333333333
996	61264.0333333333
997	86451.7
998	-33263.0666666667
999	36454.8
1000	42801.6
