# Supplementary material for: Chromosome Copy Number Variation and Control in the Ciliate Chilodonella uncinata
Source: PLoS One. 2013 Feb 20;8(2):e56413. doi: 10.1371/journal.pone.0056413 (PMC3577910; doi:10.1371/journal.pone.0056413)
Supplement: Dataset S1 — Chromosome copy numbers from the experimental and simulated cell lines of Dataset of Chilodonella uncinata . dataset.zip is a compressed file. exp_data.csv contains the experimental data derived from qPCR analyses (Cell.line = original cell line; Time = time point of the DNA extraction; DNA.extract = DNA extract replicate; Gene = macronuclear chromosome; CNPC = copy number of the macronuclear chromosome per cell). The remainder of the CSV files are from the simulations. Each CSV file contains data on 1000 simulations where the change in variance from initial to final for each simulation is stored under column ‘x’. See _readme.txt in the compressed file dataset.zip for documentation of the file names. (ZIP) [file pone.0056413.s002.zip › dataset_S1/P1_omega0.62.csv]

	x
1	201799.2
2	-69392
3	133615.3
4	-150295.1
5	31804.9666666666
6	40089.7
7	-285961.3
8	-58690
9	141806.433333333
10	-129631.6
11	257123.166666667
12	54348.5333333333
13	289898.3
14	-34523.2333333333
15	-35857.2
16	-67903.6
17	309759.9
18	-15412.5
19	27510.5333333334
20	344272.4
21	168560.4
22	294558.5
23	42177.8666666667
24	135892
25	301088.4
26	354094.9
27	124818.366666667
28	380969.833333333
29	55099.4666666667
30	279390.266666667
31	74567.1
32	61156.6666666667
33	-83884.8
34	205182.7
35	35280.2666666666
36	132613.6
37	-50019.8666666667
38	65252.9
39	167260.033333333
40	-70781.8666666667
41	23974.7
42	-32624.7
43	73385.3666666667
44	42021.5
45	46469.6
46	15614.1
47	185314.8
48	-136615.066666667
49	313126.4
50	34529.6
51	-146639.733333333
52	250136.533333333
53	68482.3666666666
54	-196004.8
55	555850.633333333
56	-90853.3
57	44364.9666666667
58	10654.7
59	59129.8333333333
60	-194387.2
61	234478.9
62	18345.0333333333
63	-196175.9
64	65923.4666666666
65	161175.9
66	-16504
67	31968.2666666667
68	46640.6666666667
69	-99890.9
70	148474.966666667
71	-164118.8
72	63580.8
73	-40896.2666666667
74	414244.7
75	200652.933333333
76	263050.366666667
77	-60688.1
78	219322.8
79	162860.1
80	51202.4
81	120908.3
82	151471.6
83	-77264.9
84	258056.3
85	4869.96666666667
86	-104255.6
87	153448.033333333
88	39744.5
89	-40974.7
90	54822.7
91	134178.933333333
92	-68358.9
93	140338
94	44674.0333333333
95	298499.5
96	42690.1
97	110161.5
98	101991.1
99	-13905.7
100	-61814.9
101	-148147.2
102	-32554.2333333333
103	4731.33333333334
104	116537.2
105	-65162.4
106	48642.6666666667
107	61039.2
108	-143394
109	23631.5666666667
110	89464.8
111	57753.6
112	211382.933333333
113	126724.166666667
114	67248.2666666667
115	334029.9
116	-51203.3666666667
117	58073.6
118	-13366.1333333334
119	202952.1
120	135793.2
121	-63028.7
122	33850.9
123	130280.633333333
124	-27760.6333333333
125	-52888
126	-2141.60000000001
127	34345.6333333334
128	140728.9
129	-52189.3666666666
130	74222.8
131	-107921.2
132	183902.833333333
133	25081.7
134	141138.1
135	-16216.9333333333
136	310716.266666667
137	-70134
138	452137.333333333
139	-13236.4
140	-123126.833333333
141	54727.8333333333
142	-4013.06666666667
143	193968.266666667
144	-75897.6
145	16708.1
146	8908.80000000002
147	266930
148	134947.733333333
149	194021.566666667
150	-160042.133333333
151	263734.9
152	138503.833333333
153	71496.4
154	196607.733333333
155	3928.63333333333
156	257889.7
157	24022.8
158	34300.1666666667
159	59581.5
160	-21873.8333333334
161	223098.933333333
162	70240
163	8096.66666666666
164	26016.5333333333
165	280114.033333333
166	353011.7
167	26048.2333333333
168	39241.6
169	82143.8666666666
170	-19631.2333333333
171	-138395.6
172	-26107.7
173	56617.7666666667
174	242974.4
175	-21516.4
176	30833.1
177	30857.0666666667
178	26553.3333333333
179	69309.2
180	256007.7
181	-58042.6666666667
182	187093.733333333
183	28562
184	144007.333333333
185	224376.8
186	-39232.9666666667
187	-66666.7666666667
188	-41775.6
189	207073.2
190	112410
191	190637.233333333
192	66951.5
193	-7932.56666666668
194	137876.266666667
195	135086.766666667
196	172736.766666667
197	76500.3
198	203783.2
199	334316.266666667
200	51256.5
201	261099.733333333
202	24532.3
203	-18879.6
204	83563.4666666666
205	73224.3
206	-47109.3333333333
207	162538.133333333
208	15976.9
209	112731.333333333
210	174491.6
211	24938
212	65198.1333333333
213	-17297.7666666667
214	122078.833333333
215	-57338.1333333333
216	-70680.5
217	3585.16666666669
218	96012
219	11081.6
220	-5531.23333333334
221	83793.3333333333
222	162168
223	-10187.3
224	52410.1
225	-21677.9
226	-21708.8333333333
227	176909.2
228	31680.9333333333
229	292739.7
230	-273824.433333333
231	86660.2333333333
232	190434.533333333
233	123270.766666667
234	-17454
235	337978.033333333
236	-40167.6
237	219744.933333333
238	298209.466666667
239	-11771.7
240	54373.0666666667
241	234735.9
242	11034.1333333333
243	-4824.93333333333
244	-4360.80000000002
245	111412.533333333
246	-226285.2
247	-64430.6666666667
248	117511.466666667
249	298484.7
250	-44812.8
251	82380.4
252	121336.1
253	51425.8666666667
254	-84874.8
255	18486.0333333333
256	125140.4
257	63357.1
258	-58504.8
259	-182388.8
260	468923.1
261	-247.600000000035
262	-519602
263	34501.1666666666
264	102350.366666667
265	221252.766666667
266	-67866.1
267	-110402.266666667
268	-24035.6333333333
269	33589.6333333333
270	-291884.566666667
271	224958.433333333
272	-63145.2
273	-59184
274	142201.2
275	225835.033333333
276	29276.4
277	22267.7333333333
278	117971.066666667
279	107799.866666667
280	102326.3
281	-168355.6
282	159098.533333333
283	148181.6
284	175991.6
285	-62675.8666666667
286	399711.7
287	44784.7
288	158609.166666667
289	-76975.3333333333
290	13834.9666666667
291	90417.9666666667
292	134081.966666667
293	-95869.5
294	18142
295	-102939.066666667
296	-17677.2
297	194744
298	-14050.2666666667
299	267139.6
300	7361.36666666667
301	-137061.3
302	11350.6666666667
303	391281.166666667
304	4347.70000000001
305	32884.7666666667
306	364175.333333333
307	-79326.6333333334
308	-32321.6
309	-130443.333333333
310	120078.4
311	186409.966666667
312	-9251.5
313	23428.0333333333
314	-135865.066666667
315	-48697.0666666667
316	161009.766666667
317	-63990.4
318	44873.2333333333
319	544604.8
320	115671.066666667
321	-31781.9
322	295758.233333333
323	92610.7
324	88624.5
325	260985.5
326	-45506
327	254425.733333333
328	171438.266666667
329	6659.30000000005
330	336944.9
331	234155.1
332	-64424
333	87987.4666666667
334	38621.5666666667
335	103403.066666667
336	67963.5
337	273692.4
338	149561.5
339	-210630.7
340	88276.8
341	79784
342	34252.1333333333
343	28601.5
344	-72000.8
345	49315.6
346	-76566.4
347	-16555.9666666666
348	224661.766666667
349	144426.8
350	-55764.1
351	65215.6
352	22859.3
353	-66579.6333333333
354	94228.5
355	-30693.9
356	23387.9
357	664
358	-105514.533333333
359	67768.7
360	53403.7333333333
361	175839.333333333
362	-56094.5
363	28919.8
364	16821.2
365	-78424.8
366	141422.533333333
367	21547.6
368	21353.6
369	62757.3
370	104114.5
371	-5889.90000000002
372	932.033333333333
373	62338.1
374	127967.3
375	68029.8666666667
376	188721.866666667
377	4879.70000000001
378	106332.3
379	-8376.96666666666
380	5471.46666666666
381	169600.766666667
382	120834
383	-30050.1
384	18429.2
385	196293.3
386	-113176.3
387	-25793.8666666667
388	19933.2
389	3767.70000000001
390	186875.2
391	198254.8
392	35382.4333333333
393	965604.533333333
394	-72335.5666666667
395	-66527.1
396	323504.8
397	497799.5
398	101501.066666667
399	102898.5
400	12509.8333333333
401	-94089.9
402	-142907.833333333
403	131260.4
404	-69522.7
405	65213.3
406	-106245.433333333
407	-29042.5333333334
408	283419.233333333
409	183406.8
410	-140460.5
411	11993.0666666667
412	289915.766666667
413	174247.9
414	34485.0666666667
415	67940.6666666666
416	101594.933333333
417	313731.9
418	145200
419	8802.89999999999
420	4000.09999999999
421	275533.166666667
422	330.966666666674
423	186529.633333333
424	-87665.7
425	-46944.9333333333
426	603865.733333333
427	89047.6333333334
428	12669.9666666667
429	308509.866666667
430	165215.2
431	-104465.733333333
432	32855.4666666667
433	39801.1
434	-56840.5666666667
435	50649.3666666667
436	-46562.4
437	34937.7
438	-19146.4
439	208818.4
440	126774.8
441	26236.1
442	173765.2
443	99379.1
444	122529.2
445	43998
446	19295.9666666667
447	52520.8
448	211953.333333333
449	-5981.03333333333
450	358291.6
451	7619.33333333334
452	96043.4666666666
453	121286
454	133171.866666667
455	-155952.4
456	-104297.633333333
457	359240.533333333
458	-33674.1666666667
459	36077.1666666667
460	-72502.8
461	-29351.4333333333
462	44579.5
463	215017.2
464	84188.6333333333
465	138334.533333333
466	40032.4
467	61688.1666666667
468	-2666
469	44746.8
470	276309.2
471	6170.13333333333
472	349580.166666667
473	-283822.066666667
474	-67377.1666666667
475	-22834.1
476	-250576
477	-59762.4
478	88822.9
479	-73532.4
480	206478.933333333
481	2211.56666666668
482	165281.066666667
483	8870.5
484	53271.1666666666
485	-3312.40000000002
486	351764.266666667
487	125798.766666667
488	256812.5
489	423072.8
490	-40052.5333333333
491	256389.066666667
492	-78245.9666666667
493	50370.7666666667
494	195732.4
495	257105.2
496	-19089.6
497	139111.066666667
498	60967.8333333333
499	-71717.7666666667
500	358209.366666667
501	660912.533333333
502	234532.9
503	252924.4
504	150694.3
505	185072.666666667
506	219581.066666667
507	149178.966666667
508	106592.7
509	194380.266666667
510	95887.2
511	10961.8333333333
512	17303.2
513	14575.7666666667
514	292836
515	55108.9
516	38163.1
517	203759.2
518	505517.166666667
519	19462.3
520	75404.2666666667
521	300939.466666667
522	24160.1333333333
523	153233.7
524	378662.8
525	49684.6333333333
526	251919.333333333
527	148779.9
528	102008.666666667
529	35772.4
530	-49186.8333333333
531	21456.8
532	325499.566666667
533	212051.1
534	120085.466666667
535	-23785.8666666667
536	-58844.5333333333
537	152314.766666667
538	-81690.8
539	-150749.166666667
540	-71464.7
541	130061.166666667
542	133226.133333333
543	-112278.433333333
544	-40778.4
545	7438.23333333334
546	156072.5
547	-40138.8333333333
548	129194.833333333
549	-76507.2
550	66636
551	95994.7
552	-7004.89999999999
553	211478
554	-77866.6666666667
555	101062.4
556	183357.966666667
557	368225.6
558	-9076.63333333333
559	58955.3333333333
560	108852.666666667
561	88274.7
562	-84963.3333333333
563	73040
564	9543.16666666667
565	273485.9
566	263579.366666667
567	102989.6
568	-172415.2
569	181496.433333333
570	-47429.8666666667
571	135720.233333333
572	-22216.2666666667
573	-11888
574	-71720.6666666667
575	-13491.1
576	88612.8
577	-149241.3
578	263650.833333333
579	191889.5
580	22592.8
581	286946
582	131613.866666667
583	64196.6666666667
584	444472.1
585	162370.366666667
586	-25925.7666666667
587	98230
588	35599.7666666667
589	165974.8
590	-93723.9
591	-49901.3666666667
592	149699.3
593	-563.099999999991
594	-77678.4
595	157096.833333333
596	-35523.6
597	319033.866666667
598	88721.1
599	38155.0666666667
600	-30489.2
601	198075.6
602	57918.5
603	-29421.2
604	6105.20000000001
605	34803.3
606	-84888.9666666667
607	57060.4
608	57096.6333333333
609	178336.8
610	116709.2
611	217645.2
612	52504.8
613	185320.7
614	5401.33333333331
615	108470
616	68966.1333333333
617	234897.9
618	85915.3
619	62141.0666666667
620	99191.6
621	195370
622	137158
623	-91573.6
624	-14930.4
625	295914.666666667
626	-4045.86666666667
627	81549.0666666667
628	41918.8
629	285349.5
630	-140358.666666667
631	-15573.6
632	197149.2
633	97097.8333333333
634	80160.1666666667
635	236521.366666667
636	-86562
637	-159569.733333333
638	428564.9
639	31674.1
640	144107.5
641	-60157.8333333333
642	256772.133333333
643	-3772.96666666667
644	-237077.866666667
645	-5589.06666666665
646	78677.3
647	468516.1
648	44552.2666666667
649	-79259.1
650	-65870.9333333333
651	-159745.7
652	34621.6
653	68375.9666666667
654	180575.2
655	142152.8
656	-3406.39999999999
657	99588.6666666667
658	143302.7
659	388548.533333333
660	48680.5333333333
661	27349.3333333333
662	-53348.5666666667
663	138657.766666667
664	120071.833333333
665	155124.8
666	-108810.4
667	46431.6
668	144797.6
669	68740.4
670	120108.966666667
671	117689.1
672	-24949.1
673	455116.433333333
674	154203.7
675	166760.233333333
676	75479.7
677	117220.5
678	145990
679	73664.2666666667
680	114649.9
681	266489.866666667
682	52957.7666666667
683	88157.2
684	-39416.2333333334
685	54096.7
686	54985.7333333333
687	-114459.6
688	1630.10000000001
689	76017.1666666667
690	178347.3
691	20848.7666666667
692	-2227.89999999999
693	71237.7666666667
694	184761.366666667
695	-60140.8
696	-9181.86666666667
697	515048.8
698	283622.4
699	49671.7
700	135929.1
701	-183459.2
702	105602.7
703	29495.7333333333
704	48301.8333333333
705	-8740.80000000002
706	143935.2
707	-63679.8666666667
708	70392.4
709	68040.1
710	-68866.3
711	-78951.1666666667
712	93098.9
713	3560.40000000002
714	39346.7
715	286032.566666667
716	75186.4
717	50985.4666666666
718	98693.3666666667
719	313100.8
720	219855.033333333
721	91936.9333333333
722	-196146.533333333
723	158221.733333333
724	61490.5
725	94807.0666666667
726	-11291.5666666667
727	-236742.933333333
728	27376.2666666667
729	6586.8
730	13387.1
731	57183.4333333333
732	-93543.3333333333
733	569617.7
734	130816.8
735	192434.4
736	-25387.3333333333
737	-30440.4333333333
738	85055.3
739	-53588
740	119084.966666667
741	-1211.2
742	-470217.666666667
743	54018.6666666667
744	226404.7
745	155043.733333333
746	80084.4
747	36355.6
748	59863.1
749	244027.466666667
750	161680.133333333
751	-13277.1666666667
752	-56027.2
753	-63191.5
754	8073.33333333331
755	57389.6
756	169893.866666667
757	341955.633333333
758	-83078.7
759	388020.4
760	1017.60000000001
761	86457.7666666667
762	56859.8666666667
763	19676.8
764	249967.2
765	22801.2
766	263716.3
767	124618.8
768	98346.6666666667
769	26805.9
770	256560.8
771	-41688.1
772	-19941.8333333333
773	257452.4
774	1191.2
775	-75932.1
776	339774.633333333
777	-12052.8
778	262119.9
779	78688
780	45394.5
781	10226.8333333333
782	88686
783	198424.366666667
784	56499.6
785	141927.333333333
786	27727.6
787	68191.5666666667
788	-99588.2333333333
789	-240180.633333333
790	315564.8
791	183962.133333333
792	229294.7
793	114145.966666667
794	260585.2
795	-75149.3
796	-224201.5
797	168073.1
798	32504.5333333333
799	-24330.8
800	-4937.03333333333
801	46709.1
802	-6276.5
803	-38340
804	-26026.8
805	51182.1
806	72283.6333333333
807	-35408.4
808	-44894.6333333333
809	-36027.9
810	-74443.6
811	145504.5
812	204968.4
813	77678.3
814	285963.3
815	40266.9
816	-92492
817	-3222.26666666666
818	20359.6
819	179737.3
820	24449.8333333333
821	18661.0333333333
822	-42183.7666666667
823	-84476
824	71963.2
825	-155781.966666667
826	-3057.06666666668
827	49037.7666666667
828	6864.9
829	191666.933333333
830	-14933.2
831	321496.4
832	291260.5
833	5308.5
834	138593.333333333
835	216802.1
836	229529.6
837	156296.933333333
838	-127325.6
839	81530.4333333333
840	-63856.9333333333
841	-14137.7
842	81186.4
843	232243.633333333
844	114040.8
845	72486.3666666666
846	5861.29999999999
847	17381.2
848	-22448.7
849	-73521.0333333333
850	127823.2
851	134273.1
852	123726.166666667
853	539900.4
854	17273.0666666667
855	1273.7
856	169786.4
857	158709.333333333
858	57977.0333333333
859	136306.4
860	-183783.9
861	174843.2
862	141096.233333333
863	-20321.5666666667
864	-58576.4
865	-26266.7
866	69618.9333333333
867	1466.39999999997
868	198808.8
869	-174627.466666667
870	13121.0666666667
871	121211.3
872	55480.9333333333
873	114439.066666667
874	61519.6
875	93164.5333333334
876	-99251.3
877	-41792.5333333333
878	98385.0666666667
879	79570
880	592598.3
881	94013.6
882	19561.6333333333
883	142355.733333333
884	264521.9
885	-62638.5333333333
886	137226.933333333
887	3247.5
888	138937.9
889	194583.2
890	86583.7
891	-7273.06666666665
892	22440.6666666667
893	-59216.8
894	-24960.8
895	-3091.03333333333
896	4719.5
897	115903.033333333
898	248179.466666667
899	-13820
900	-105192.566666667
901	145482.233333333
902	159570.666666667
903	41901.0666666667
904	208463.766666667
905	-80541.2
906	195480.4
907	-26077.2
908	-5769.33333333333
909	105982.133333333
910	-30498.9333333333
911	14120.9333333333
912	40042.9333333333
913	31647.6
914	20677.3333333333
915	129652.8
916	27383.2
917	347954.8
918	-121703.033333333
919	-4591.03333333333
920	182303.3
921	173506
922	315332.266666667
923	76151.7333333333
924	104281.2
925	77716.5
926	-115607.6
927	92070.9
928	-153869.5
929	-25329.0666666667
930	442838
931	-9430.63333333333
932	38691.7
933	89793.6
934	158836.833333333
935	393621.5
936	27540.9
937	60923.6
938	224277.466666667
939	45543.2333333333
940	177967.1
941	-49601.6
942	136661.433333333
943	63449.4666666666
944	308824.1
945	-36629.0666666667
946	83877.5666666667
947	57661.7333333334
948	-188816.8
949	-22825.0333333333
950	39424.5
951	-37721.2
952	61693.9
953	21164.1666666667
954	40045.2
955	30475.7666666667
956	155788.8
957	73720.4
958	127549.6
959	-53205.6
960	247253.833333333
961	1355.83333333333
962	289092.8
963	81904.1333333333
964	141886.933333333
965	102070.666666667
966	-6890.7
967	179254.133333333
968	-115922.233333333
969	61186.8333333333
970	57159.4666666666
971	140452.166666667
972	-78828.8333333333
973	411464.966666667
974	-79352.5333333333
975	14583.2
976	289134.233333333
977	130218.4
978	29424.9333333333
979	-453423.466666667
980	28192.7
981	190433.6
982	109784.8
983	-125341.2
984	505387.7
985	140445.6
986	-17440.8
987	-15363.5
988	53476.7
989	35728.3
990	-156593.833333333
991	197311.766666667
992	221316.4
993	-121930.7
994	130660.133333333
995	153820.933333333
996	-117059.466666667
997	93781.4666666667
998	237072.433333333
999	192800.533333333
1000	368801.033333333
