# Supplementary material for: Chromosome Copy Number Variation and Control in the Ciliate Chilodonella uncinata
Source: PLoS One. 2013 Feb 20;8(2):e56413. doi: 10.1371/journal.pone.0056413 (PMC3577910; doi:10.1371/journal.pone.0056413)
Supplement: Dataset S1 — Chromosome copy numbers from the experimental and simulated cell lines of Dataset of Chilodonella uncinata . dataset.zip is a compressed file. exp_data.csv contains the experimental data derived from qPCR analyses (Cell.line = original cell line; Time = time point of the DNA extraction; DNA.extract = DNA extract replicate; Gene = macronuclear chromosome; CNPC = copy number of the macronuclear chromosome per cell). The remainder of the CSV files are from the simulations. Each CSV file contains data on 1000 simulations where the change in variance from initial to final for each simulation is stored under column ‘x’. See _readme.txt in the compressed file dataset.zip for documentation of the file names. (ZIP) [file pone.0056413.s002.zip › dataset_S1/P1_omega0.64.csv]

	x
1	-52333.6
2	1440.79999999999
3	134533.9
4	104944.766666667
5	651398.8
6	30087.6
7	116234.666666667
8	-19206.2666666667
9	15740.9333333333
10	160320.533333333
11	182251.166666667
12	29276.7
13	68089.1
14	252413.033333333
15	306821.6
16	167526.5
17	142195.466666667
18	262126.8
19	18596.0333333333
20	-26557.2333333333
21	394481.6
22	168778.9
23	159994.4
24	-107646.366666667
25	-2327.5
26	-70508.7000000001
27	-4739.23333333334
28	39270.7666666667
29	37950.1
30	-96327.7333333333
31	146269.1
32	-201358.1
33	15549.4666666667
34	133039.866666667
35	-2321.60000000001
36	152834.366666667
37	533431.866666667
38	177750.966666667
39	-53129.3333333333
40	13710.1333333333
41	90583.2
42	-26224.7999999999
43	203706
44	174482.5
45	42819.2
46	94767.7333333333
47	162647.033333333
48	206928.4
49	-12657.2333333333
50	200789.433333333
51	428861.333333333
52	58397.9666666667
53	357567.6
54	74902.5333333333
55	519883.733333333
56	250853.633333333
57	83656.6333333333
58	130035.566666667
59	78337.7
60	-20249.5
61	-81788.9333333333
62	121286.133333333
63	44981.1666666667
64	123143.066666667
65	33217.7333333333
66	-12643.6
67	170676.133333333
68	65983.3
69	3853.90000000002
70	125676.933333333
71	111843.766666667
72	64241.2333333333
73	23479.7333333334
74	320620.266666667
75	709116.5
76	-4483.90000000002
77	-9119.73333333333
78	388581.733333333
79	-118233.733333333
80	307338.3
81	137213.1
82	101829.566666667
83	-67148.7666666666
84	126454.433333333
85	-24010
86	-6609.3
87	-25417.6
88	-104558.666666667
89	-658859.2
90	69685.2
91	103220.4
92	-98339.7333333333
93	-10692.3
94	57664.5
95	289903.633333333
96	76664.3
97	96741.7
98	19077.4666666667
99	-6041.06666666665
100	450575.6
101	133148.433333333
102	66001.3
103	-5725.9
104	-96575.5
105	100434.3
106	428241.9
107	247584.533333333
108	372664
109	42262
110	90036.1666666667
111	125462.7
112	174363.733333333
113	139600.8
114	27642.5
115	-20717.3666666667
116	-34946.4
117	898817.5
118	15863.2333333333
119	2215.70000000001
120	187131.766666667
121	57494.7666666667
122	102687.066666667
123	-2488.13333333335
124	-61527.5666666667
125	-71699.8333333333
126	3151.90000000002
127	-31915.9
128	32200.8
129	-30764.8
130	-48899.4666666667
131	468136.8
132	131720.166666667
133	83613.6
134	183935.066666667
135	77047.2
136	95268.2333333333
137	-31666.8333333333
138	96531.5666666667
139	37872.3666666667
140	148809.066666667
141	3244.53333333334
142	109775.733333333
143	-144112.133333333
144	-59444.8
145	-23265.5
146	159347.966666667
147	203685.3
148	147849.2
149	148359.733333333
150	215781.033333333
151	129939.5
152	254135.3
153	380122.8
154	25302.9333333333
155	37623.0666666667
156	-126288.4
157	203983.966666667
158	153667.766666667
159	334280
160	43129.7
161	17436.2666666666
162	16440.8
163	169910.233333333
164	71627.4333333333
165	-29339.0333333333
166	-67267.3
167	186231.466666667
168	127960.633333333
169	355724.833333333
170	29622.2333333333
171	192037.733333333
172	9141.2
173	-6998.5
174	-48426.8
175	63399.8666666667
176	249950.533333333
177	53116.8333333333
178	8398.03333333335
179	-60276.4
180	183020.766666667
181	357456.3
182	-142056.133333333
183	144962.1
184	-107126.4
185	397306.133333333
186	36475.4666666667
187	158332
188	-53972.3
189	96136.9333333333
190	99996.5666666667
191	172517.1
192	-123389.066666667
193	183838.8
194	-148025.066666667
195	-43188.9666666667
196	407604.133333333
197	77565.7
198	77737.2
199	107207.6
200	67519.3666666666
201	37898.8
202	55084.3666666666
203	54220.5333333333
204	-174904.966666667
205	1788.39999999999
206	-95425.0666666667
207	57372.2333333333
208	217233.1
209	8108
210	670476.533333333
211	143685.833333333
212	12730.6666666667
213	241467.2
214	76773.0666666667
215	52194.2333333333
216	34282.5
217	84828.9666666666
218	223234.8
219	73569.5
220	-25561.2
221	97054.9
222	98668.5666666667
223	89464.2666666667
224	16126.4
225	-109655.1
226	76050.7
227	-124768.166666667
228	-10392.4
229	115856.633333333
230	116875.733333333
231	249992.9
232	43214.9333333333
233	356267.333333333
234	602251.3
235	129163.066666667
236	74887.7333333333
237	-10810.1
238	-61760.5
239	-50480.5333333333
240	33248.8
241	40934.8
242	111956
243	14610.8
244	-26319.2
245	250578.1
246	173238.233333333
247	-55609.2
248	11520.4
249	-85134.4
250	-39949.3
251	155246.8
252	15688.7
253	90571.3333333333
254	424777.866666667
255	-146631.466666667
256	50898.4
257	84954.1333333333
258	136322.666666667
259	206930.166666667
260	115280.5
261	-11745.1
262	143672.4
263	60344.1333333333
264	102873.433333333
265	-31024.1666666667
266	-2537.06666666665
267	217561.2
268	91472.9333333333
269	-34494.4
270	-27816.9
271	2167.5
272	80594.5
273	184844.7
274	175753.9
275	226887.1
276	410703.2
277	243200.3
278	17892.8
279	-23296.9
280	88583.5
281	-142398.1
282	123581.033333333
283	126989.6
284	191156.266666667
285	180429.7
286	-12564
287	554946.4
288	141000.1
289	-18459.8666666666
290	193063.3
291	242124
292	132812.133333333
293	240072.8
294	50584.4
295	72519.2
296	433680.033333333
297	61562.3666666667
298	35942.2666666667
299	4190.79999999999
300	198553.2
301	64035.5
302	-79949.3333333333
303	209060.533333333
304	-139883.1
305	11331.3
306	108429.633333333
307	193409.233333333
308	5610.63333333333
309	49469.8666666667
310	56990.3
311	186434.1
312	131531.2
313	114804.5
314	77433.1666666666
315	99399.1
316	110489.1
317	-105866.966666667
318	10329.6000000001
319	75443.8666666667
320	522002.8
321	275849.966666667
322	-31493.9
323	175647.1
324	-3255.70000000001
325	403418.4
326	17855.5666666667
327	150956
328	-55341.7
329	-71269.2
330	192225.6
331	113619.366666667
332	129470.5
333	54352.4
334	-10323.3
335	33966.8
336	110276.5
337	-571.600000000035
338	31614.5333333333
339	795080.733333333
340	44918.4
341	179299.3
342	69932.5
343	-8604.5
344	-41367.4333333333
345	30242
346	28790.6666666667
347	-27267.1
348	181538.966666667
349	22619.8666666667
350	-78293.3333333333
351	149933.466666667
352	153281.3
353	23863.4666666667
354	-152053.766666667
355	123809.466666667
356	156130.766666667
357	148011.333333333
358	108399.6
359	337128.4
360	16737.1666666667
361	141708.266666667
362	-18937.9
363	76999.4666666667
364	47550.6666666667
365	714201.2
366	47470.1
367	236142
368	-43108.1666666667
369	3102.40000000002
370	93248.8
371	152862.933333333
372	737775.6
373	5471.5
374	118279.2
375	59253.7333333333
376	-126263.7
377	157818.833333333
378	242679.6
379	180291.466666667
380	-37649.3
381	10268.1333333333
382	-156214.633333333
383	283680.4
384	412881.5
385	-18171.8333333333
386	281875.9
387	13490.8333333333
388	102985.2
389	-30944.8333333333
390	237211.9
391	-2682.70000000001
392	-43014.2666666667
393	81509.8666666667
394	69377.7
395	194963.9
396	34015.2
397	99288.4
398	87643.2
399	156797.233333333
400	41701.3333333333
401	-122270.3
402	265575.3
403	-191698.4
404	-375515.1
405	279453.3
406	375713.333333333
407	-199520.8
408	545959.033333333
409	147909.866666667
410	15766.9333333333
411	74978.3
412	326390.1
413	66170.1333333333
414	93530.5666666667
415	115577.5
416	157730.266666667
417	92982.3666666667
418	408200.533333333
419	220386.7
420	75641.2333333333
421	155620.433333333
422	214978.8
423	-14052.9
424	-37216.8
425	235776
426	150067.9
427	198606.4
428	123910.033333333
429	154253.833333333
430	325873.5
431	64823.6
432	116932
433	-112030.4
434	-33186.7
435	36523.8333333333
436	49523.7333333333
437	97182.2666666667
438	60566.1
439	325975.6
440	161230.8
441	344416.1
442	76790.7
443	171049.5
444	111685.2
445	215847.5
446	234446.666666667
447	52062.1333333333
448	16414
449	-17615.9
450	-19120.8333333333
451	289128.8
452	283681.1
453	105873.433333333
454	9772.76666666666
455	-27516.2333333333
456	-33311.1666666667
457	113972.3
458	-15340.5
459	107973.166666667
460	73415.7
461	-16052.5333333333
462	-6527.63333333333
463	51044.6666666667
464	140274.933333333
465	323854.8
466	74537.7666666667
467	165189.233333333
468	114280.666666667
469	7905.60000000003
470	219628.766666667
471	-98082.0333333333
472	-16210.3666666666
473	340956.3
474	87396.7
475	449445.7
476	-112883.466666667
477	-13272.5333333333
478	189661.733333333
479	372274.5
480	48332.2666666667
481	196636.9
482	-39295.2
483	150111.1
484	377223.6
485	130086.8
486	35202.5666666667
487	129194
488	-20024.4
489	96783.8666666667
490	-6803.76666666666
491	231685.833333333
492	497963.466666667
493	233126.266666667
494	224559.566666667
495	-57476.5
496	-60012.4
497	-6904.10000000001
498	8274.40000000001
499	56228.9
500	167372.8
501	-31010.5
502	-54776
503	120775.9
504	282294.9
505	26466.4
506	65899.4666666667
507	52082.3666666666
508	-44003.1666666667
509	389454.566666667
510	225753.2
511	39038.4
512	273315.633333333
513	-119529.3
514	333029.3
515	-29988.7
516	417780
517	220148.9
518	-24265.2333333334
519	161065.3
520	379273.166666667
521	789798.1
522	38488.5
523	139912.1
524	-134023.466666667
525	173469.466666667
526	97866.2666666667
527	4551.73333333334
528	-90650.9
529	-151570.8
530	-86723.7
531	24686.7
532	262837.066666667
533	-118080.966666667
534	189568.833333333
535	72909.8666666666
536	73705.7333333333
537	-135676.166666667
538	54689.0333333333
539	-46939.1
540	207507.066666667
541	-4110.8
542	-52998.7666666667
543	68422.8
544	198892.1
545	-43409.2333333333
546	113965.466666667
547	-20304.8
548	-143544.9
549	-150723.6
550	183935.866666667
551	-37611.0666666667
552	74153.6
553	-223793.6
554	-4575.83333333331
555	228686.166666667
556	222366.666666667
557	2137.60000000001
558	220966.433333333
559	-14487.6
560	29780.8
561	112874.233333333
562	266468
563	124018.666666667
564	-3366.76666666666
565	-109683.2
566	83317.3
567	10923.9
568	86105.8333333334
569	37850
570	-26810.1333333333
571	80309.2
572	70702.1333333333
573	175301.466666667
574	60591.7
575	-123150.4
576	139784.266666667
577	195831.233333333
578	-16827.5
579	-16822.8
580	395428.8
581	-9385.5
582	48018.4333333333
583	327105.733333333
584	22920.2666666667
585	266787.466666667
586	14812.5
587	-131812.666666667
588	186946.266666667
589	600791.5
590	104952.533333333
591	74042.9333333333
592	223033.2
593	432093.866666667
594	320564.633333333
595	197356.666666667
596	18699.7
597	-42494.8
598	4219.2
599	-50942.5
600	22918.3666666667
601	-35738.4
602	223289.9
603	-98937.2
604	42956.4
605	153642.266666667
606	-84290.5
607	242685.2
608	292094
609	-77026.3
610	9081.03333333333
611	157131.7
612	-110582.7
613	210652.666666667
614	75717.4666666667
615	-107712.566666667
616	196063.166666667
617	-76087.5
618	243225.5
619	-50840.8
620	271091.066666667
621	-33101.3
622	-70288.4
623	386214.666666667
624	235506.533333333
625	10636.3
626	131556.533333333
627	91216.1333333333
628	345665.2
629	-72120.5
630	65752.9666666667
631	-81620.2666666667
632	7373.96666666667
633	-32684.1
634	-120154.233333333
635	61201.1
636	-40771.9
637	-113358.233333333
638	97645.8666666666
639	21765.2
640	103005.3
641	23403.5
642	22915.6333333333
643	61098.4
644	-17453.8666666667
645	299763.2
646	33673.6
647	67744.6333333333
648	-62810.6666666666
649	332471.033333333
650	-22548.5333333333
651	67082.5
652	339790.566666667
653	19901.7
654	146029.833333333
655	302972.1
656	91419.0666666667
657	54410.8333333333
658	943948.633333333
659	163506.833333333
660	100584.4
661	100449.7
662	104103.2
663	-112950.633333333
664	-21374.4
665	-101888.166666667
666	-445470.766666667
667	217078.366666667
668	-47797.6
669	-65699.9666666666
670	196716.033333333
671	-104433.1
672	97711.4333333333
673	-4141.86666666667
674	-230071.9
675	92007.5
676	-79093.5666666667
677	45978.7666666667
678	256514.666666667
679	215750.833333333
680	120229.066666667
681	-93492
682	115123.733333333
683	53913.7
684	101006.566666667
685	4708.70000000001
686	153094.7
687	38635.8666666667
688	175655.733333333
689	-67069.2
690	61253.5
691	-116279.5
692	-26037.6
693	-73440.2666666667
694	46630.3
695	92384.5
696	364657.433333333
697	-46501.5
698	-28175.7333333333
699	121106.8
700	255967.433333333
701	170484.8
702	36447.7
703	26404.1666666667
704	49350.1666666667
705	40925.5666666667
706	22374.2333333333
707	125345.6
708	16798.6666666667
709	138914.166666667
710	270154.266666667
711	3960.13333333333
712	168148.5
713	-202603.866666667
714	383186.966666667
715	-48447.6
716	-26340.5
717	-86332.2666666667
718	260067.466666667
719	232029.466666667
720	288186.3
721	133020
722	281093.833333333
723	131076.366666667
724	-26903.5666666667
725	-3910.96666666667
726	-63508.8
727	173549.866666667
728	-35676.2666666667
729	-28181.7333333333
730	72441.2
731	281216.1
732	148655.733333333
733	-217342
734	-88321.2333333333
735	415807.833333333
736	71922.7
737	-70327.7666666667
738	316388.1
739	133540.133333333
740	-42229.9666666667
741	147160.9
742	324347.2
743	229808.4
744	78236.8
745	188653.066666667
746	23319.2
747	340768.8
748	177290.533333333
749	116676.566666667
750	41374.4
751	292311.566666667
752	-45418.2666666667
753	5388.7
754	26298.1
755	-70204.9666666667
756	-3944.96666666667
757	-129938.7
758	9850.43333333335
759	5642.43333333335
760	11514.6666666667
761	236617.1
762	27870.3666666667
763	19371.4666666667
764	343590.1
765	-4205.29999999999
766	76713.9
767	236037.6
768	-22716.7
769	68619.4666666666
770	-1419.73333333334
771	-183279.6
772	66766.9333333333
773	230555.866666667
774	47690.9
775	-67949.8666666667
776	109474
777	63871.7666666667
778	-26100.4
779	61699.3
780	335486.366666667
781	-283163.333333333
782	43028.2666666667
783	81829.3333333333
784	-102511.7
785	-34530.1333333333
786	103622.1
787	95191.7666666667
788	133807.466666667
789	98064
790	-78042.9
791	167438.7
792	231341.466666667
793	285674.033333333
794	101079.333333333
795	229413.3
796	319960.266666667
797	158872.4
798	-435961.6
799	70607.8666666667
800	-32880.7
801	202435.866666667
802	184694.8
803	62467.7333333333
804	-70566.7666666667
805	207145.733333333
806	185166.133333333
807	113671.6
808	32300.2666666667
809	93442.4333333333
810	87249.2
811	76488.5
812	153539.5
813	24550.8
814	87897.1
815	-25976.9
816	-62506
817	28242.5
818	172758.8
819	35648.4333333333
820	411069.1
821	455877.3
822	113329.333333333
823	54590.4
824	80867.6
825	81016.5666666667
826	132628.8
827	479680.533333333
828	156041.433333333
829	292231.3
830	13038.6666666667
831	-43462.4
832	26378.4
833	47767.5
834	93443.7
835	389530.833333333
836	165154.1
837	45844
838	386599.833333333
839	-30845.6
840	68429.3333333334
841	168252.933333333
842	-9326.66666666663
843	81351.0666666667
844	53938.2333333333
845	-84132.4333333333
846	-60359.2
847	-151588.666666667
848	113488.8
849	399828.666666667
850	-129934
851	369226
852	225597.6
853	-82930.4
854	59562.5
855	305600
856	228148.033333333
857	193759.466666667
858	-263939.1
859	79415.5666666667
860	126961.6
861	156959.333333333
862	-94253.6
863	165265.366666667
864	-11091.4666666667
865	230008.7
866	15290.3
867	66601.4666666667
868	122600.4
869	-9845.8666666667
870	170764.166666667
871	45198.8333333333
872	-61082.1
873	169214
874	-137691.733333333
875	-16517.4666666667
876	85762.7
877	-44091.3
878	136796.266666667
879	-114692.3
880	-51428.3666666667
881	-14997.1
882	80088.6666666666
883	97826.4
884	124329.733333333
885	85907.6
886	63252.9
887	104859.733333333
888	83448.4
889	-25844.8
890	57896.5
891	51601.7333333333
892	220572.7
893	53325.2
894	83259.3
895	85748.4333333333
896	215750.533333333
897	214853.3
898	-77756
899	577112.4
900	-69803.3333333333
901	99878.4
902	-6032.89999999999
903	49197.3
904	53911.7
905	-119277.866666667
906	-198988.4
907	251390.133333333
908	-63764.6333333333
909	52912.5
910	77419.5
911	146671.566666667
912	-29124.9666666667
913	495002
914	-191912.633333333
915	-225481.866666667
916	-47321.3
917	137437.566666667
918	368161.2
919	-137500.4
920	51816.8333333333
921	244246.4
922	-459136.8
923	104005.5
924	69162.4
925	213561.333333333
926	99450.5333333333
927	245175.7
928	43995.2
929	10880.5
930	-29986.6333333334
931	-160154.4
932	167791.5
933	-54704.5333333333
934	114971.7
935	-72235.7
936	101956
937	-9039.20000000001
938	180453.7
939	-26130.8
940	-83409.1
941	-2067.89999999999
942	367395.466666667
943	347488.633333333
944	-171268.933333333
945	230174.266666667
946	82046.6333333333
947	-83977.6
948	-37445.2
949	361875.1
950	-2817.5
951	3053.20000000001
952	-138433.266666667
953	97019.1
954	33364.2333333333
955	68331.0666666667
956	479.599999999977
957	9960.76666666667
958	-59778.5
959	10652.3
960	160769.5
961	344029.6
962	113989.866666667
963	13706.5
964	695947.066666667
965	285680.966666667
966	267130.5
967	92722.1666666667
968	146411.3
969	208810.566666667
970	207326.833333333
971	199976.9
972	-2164.40000000001
973	-153337.9
974	17335.2
975	77442.9333333333
976	-239112.166666667
977	67859.3333333333
978	286625.2
979	58210
980	88334.1333333333
981	301129.966666667
982	70661.6
983	8923.69999999995
984	94447.2333333333
985	-70025.3
986	-4908.26666666666
987	-41699.7
988	420177.966666667
989	89295.6
990	-23339.3333333333
991	159090.266666667
992	50426.4
993	272336.3
994	-14498.9666666667
995	43277.5
996	88642.9
997	260847.9
998	95753.2333333333
999	-11564.4
1000	10538.8
