# Supplementary material for: Chromosome Copy Number Variation and Control in the Ciliate Chilodonella uncinata
Source: PLoS One. 2013 Feb 20;8(2):e56413. doi: 10.1371/journal.pone.0056413 (PMC3577910; doi:10.1371/journal.pone.0056413)
Supplement: Dataset S1 — Chromosome copy numbers from the experimental and simulated cell lines of Dataset of Chilodonella uncinata . dataset.zip is a compressed file. exp_data.csv contains the experimental data derived from qPCR analyses (Cell.line = original cell line; Time = time point of the DNA extraction; DNA.extract = DNA extract replicate; Gene = macronuclear chromosome; CNPC = copy number of the macronuclear chromosome per cell). The remainder of the CSV files are from the simulations. Each CSV file contains data on 1000 simulations where the change in variance from initial to final for each simulation is stored under column ‘x’. See _readme.txt in the compressed file dataset.zip for documentation of the file names. (ZIP) [file pone.0056413.s002.zip › dataset_S1/P1_omega0.66.csv]

	x
1	213069.733333333
2	225464.3
3	-195278.433333333
4	40372.3666666667
5	209725.566666667
6	336350.033333333
7	70083.8666666667
8	-2687.46666666667
9	27897.7333333333
10	89973.9
11	-31505.6333333333
12	63119.2
13	80311.2
14	80037.1
15	-28818.4
16	-61418.1333333333
17	175298.3
18	-4861.06666666671
19	181190.9
20	92981.2
21	106273.9
22	-86408.0333333333
23	60856
24	185236.1
25	17296.4
26	249089.2
27	99077.2
28	323272.133333333
29	-56148
30	-4446.80000000002
31	105153.166666667
32	180351.233333333
33	192307.2
34	78380.3666666667
35	53586.5
36	-77395.4333333333
37	521.733333333337
38	96653.3666666667
39	285331.566666667
40	183901.7
41	35729.6
42	-16360.9333333333
43	35581.7333333333
44	21798.0333333333
45	45113.3333333334
46	-54875.4333333333
47	48598.3
48	40840.5
49	175851.1
50	212179.733333333
51	39776
52	170666.133333333
53	231713.9
54	5293.16666666669
55	-24141.9
56	-100689.6
57	213780.3
58	-108848.8
59	27679.1666666667
60	80141.1
61	-95734.8
62	-42882.1333333333
63	162754.633333333
64	24947.7333333333
65	-51138.6666666667
66	-130030.566666667
67	88577.8333333333
68	-125074.666666667
69	85971.2
70	-14755.9666666667
71	-11254.9
72	141094.8
73	-178769.466666667
74	-12857.6
75	-150319.1
76	235010.5
77	276091.5
78	-10178.8333333333
79	280943.9
80	50772.8
81	18464.1
82	487949.633333333
83	17988.8
84	-186063.2
85	27534.3
86	149978.933333333
87	-90537.7333333333
88	-79032.9
89	73646.0333333334
90	719010.566666667
91	270196.4
92	-42912.1666666666
93	-6260.89999999999
94	-27610.3666666667
95	-18165.9
96	660.5
97	86113.3333333334
98	-75122.3
99	62970.7
100	-135370.033333333
101	254545.3
102	185985.5
103	-53233.1
104	-34446.5
105	138197.2
106	308738.666666667
107	-375.600000000006
108	203699.9
109	69909.3
110	152239.566666667
111	-35902
112	12327.4666666667
113	10437.2333333333
114	89121.7666666667
115	-45916.2666666667
116	96921.9
117	53316.4
118	582619.7
119	166242.3
120	2337.46666666667
121	-22588.4
122	161272.533333333
123	4387.73333333334
124	193189.1
125	-41609.3333333333
126	110116.1
127	6792.23333333334
128	1011.33333333334
129	109089.333333333
130	399623.6
131	-27434.9666666667
132	43107.9
133	191752.133333333
134	332641.6
135	232606
136	-43036.5
137	85749.6
138	52342
139	-114056.4
140	146199.5
141	-41237.2
142	174234.533333333
143	31613.7333333333
144	-61890.7666666667
145	17450
146	123507.733333333
147	166558.933333333
148	172774.133333333
149	118602.3
150	119608.833333333
151	120439.333333333
152	6487.03333333334
153	276099.366666667
154	-67091.7
155	-1972.96666666667
156	342164.133333333
157	-95912.6666666667
158	307890.7
159	-162896
160	-14059.8333333333
161	72749.7
162	152966.1
163	57610.1
164	-122854.633333333
165	548026.966666667
166	289086.5
167	551060.4
168	-42098.0333333333
169	198648.766666667
170	39297.8666666667
171	232179.9
172	74300.3
173	-246839.566666667
174	54276.6666666667
175	165339.7
176	200164.566666667
177	65961.3333333333
178	91684.2666666667
179	360799.6
180	174380.133333333
181	227048.4
182	37676.9666666666
183	12957.3666666667
184	156210
185	141113.1
186	-49445.9
187	238433.166666667
188	-1184.29999999999
189	180778.566666667
190	77904.1333333334
191	41590.1
192	59141.2333333333
193	38380.5333333333
194	32127.8666666667
195	210727.6
196	40264.2333333334
197	357367.2
198	70289.6
199	12130
200	83114.9333333333
201	39801.2
202	118336.8
203	11052.5
204	399464.266666667
205	-21565.6
206	819.633333333331
207	-34979.0666666667
208	-181226
209	109214.4
210	18989.6
211	22903.2
212	424127.766666667
213	28980.8333333333
214	-38585.6
215	-18947.6333333333
216	210088.4
217	186112.4
218	60638.7
219	62655.9999999999
220	210468.5
221	214080
222	-206402.8
223	-59092.3666666667
224	191791.066666667
225	-134034.7
226	124777.1
227	110494.366666667
228	260211.033333333
229	-12065.7666666667
230	-263564.4
231	120060.933333333
232	-96712.7
233	246926.3
234	333773.6
235	45755.6
236	-83273.8333333333
237	14772.2333333333
238	13647.2000000001
239	-52513.2333333333
240	-45973.2
241	177941.466666667
242	86448.9666666667
243	-136168.266666667
244	28669.5
245	32012.8
246	81351.2
247	-22616.3
248	283205.333333333
249	-17308.1
250	51529.9
251	290610.7
252	-20575.3
253	72178.5
254	-18792.5666666667
255	180104
256	63699.6
257	-35685.8666666667
258	55925.8666666667
259	-53910.7
260	46691.7
261	-45500.1
262	-210220.233333333
263	-96421.8666666667
264	163538.833333333
265	301674.933333333
266	134782
267	91931.7
268	115063.6
269	-136694.5
270	167970.966666667
271	-87767.8666666666
272	81322.2666666667
273	-780.36666666664
274	120235.633333333
275	-43365.5
276	715143.466666667
277	-14461.8666666667
278	2018.93333333332
279	54735.1
280	159293.766666667
281	431597.466666667
282	-27249.6
283	-21515.7
284	-54250.7666666667
285	77823.1666666667
286	114974.266666667
287	301258.133333333
288	7301.20000000001
289	53848.3666666666
290	55864
291	47094.7
292	623490.666666667
293	248080.766666667
294	119553.366666667
295	229962.9
296	-165462
297	-852.700000000012
298	103828.533333333
299	540421.2
300	233067.2
301	228723.066666667
302	-268168.666666667
303	-192162.633333333
304	-90706.1333333333
305	-14529.0666666667
306	-212158.566666667
307	173068.7
308	-99843.9
309	178190.833333333
310	238406.166666667
311	162209.333333333
312	103639.5
313	137951.1
314	133198
315	234023.633333333
316	-126475.1
317	-35139.3
318	20592.9
319	28754.9
320	-1731.20000000001
321	172885.466666667
322	218341.5
323	17801.3333333333
324	40297.2
325	-48957.6
326	5380.7
327	88036.9
328	241704.8
329	233322.166666667
330	-26727.2
331	-43632.5
332	46810.4
333	276046.8
334	196660.633333333
335	118513.6
336	-57180.2333333333
337	-150092.5
338	-110475.3
339	-24008.7
340	21303.3333333333
341	158655.566666667
342	-211515.6
343	-26301.9666666667
344	-5578.69999999995
345	312125.333333333
346	95640.1
347	165266.9
348	31521.7
349	217883.733333333
350	-55598.2666666667
351	284427.1
352	-97773.6
353	145210.1
354	-53483.9666666666
355	291971.466666667
356	-18562
357	360502.133333333
358	-137236.133333333
359	18284.8
360	98804.1
361	6246.29999999999
362	60096
363	136211.733333333
364	-13336.1333333333
365	-3311.06666666667
366	238108.8
367	578788.133333333
368	-59368.1
369	15874
370	100219.3
371	-33286.3666666667
372	240857.233333333
373	-20231.7
374	55760.1
375	142281.9
376	110379.866666667
377	204894
378	360164.4
379	329987.1
380	87175.5
381	-7912.69999999999
382	87459.8666666667
383	219339.966666667
384	630147.3
385	-14238.5666666667
386	-56738.3
387	-31538.8
388	217184
389	78302.3
390	7782.13333333333
391	50327.2
392	97302.1333333333
393	217062.1
394	-130346.7
395	12635.3666666666
396	-8268.79999999999
397	78983.2
398	11.0666666667094
399	-46365.1
400	145611.6
401	53278.4
402	47582.8333333333
403	125262.366666667
404	46847.7
405	41468.6333333333
406	173229.866666667
407	86124.4
408	-36718.5
409	46396.1
410	12710.8333333333
411	95635.3666666667
412	-160598.533333333
413	38189.9
414	394814.133333333
415	121058.4
416	-112295.833333333
417	-9918.66666666666
418	88417.2
419	316223.333333333
420	15701.5
421	103039.033333333
422	72738.8333333333
423	119569.733333333
424	187202.233333333
425	215898.133333333
426	49008.8
427	-93064.1
428	57250.7
429	182982
430	141849.066666667
431	38900.8
432	-17382.1
433	106214
434	-27329.9666666667
435	252345.466666667
436	-110766.866666667
437	316314.133333333
438	-8280.43333333333
439	192876.7
440	-23713.5
441	89171.3
442	124285.333333333
443	137535.333333333
444	262834
445	-27696.1333333333
446	-102198.4
447	161649.9
448	-38976.6333333333
449	-20504.4
450	70512.8
451	45741.3
452	112682.4
453	110708.9
454	94921.4333333333
455	98514.9
456	129016.966666667
457	99735.3666666667
458	190469.2
459	208101.1
460	-146288.933333333
461	38291.0333333333
462	-43822
463	21364.4333333333
464	-18636.8333333333
465	-116278.933333333
466	-91494.7
467	147109.6
468	232078.666666667
469	122724.166666667
470	111152
471	344830.1
472	243438.233333333
473	-34595.4666666667
474	45826.1333333333
475	135766.3
476	-17599.7
477	69981.6
478	137177.2
479	46703.2
480	18931.5
481	278735.233333333
482	164148.966666667
483	187007.566666667
484	363469.3
485	112033.2
486	72388.4
487	215038.266666667
488	25300.3
489	321789.1
490	9454.40000000002
491	378969.6
492	171910.7
493	157718
494	57830.4
495	-47940.4333333333
496	425385.6
497	278390.4
498	238022.233333333
499	-37700
500	-13864.8
501	-136805.6
502	-129499.6
503	-144494.8
504	-18518
505	331638.8
506	159077.3
507	140381.966666667
508	140193.433333333
509	-87016.1
510	-240055.666666667
511	-99303.6
512	-15798.1666666667
513	8269.59999999998
514	496229.566666667
515	-24234
516	182611.733333333
517	88372.8
518	511801.6
519	50603.9
520	75090.1333333333
521	-71786.8
522	372940.433333333
523	62036.8
524	549311.2
525	279716.1
526	-12962.1333333333
527	-5048.40000000001
528	126240.966666667
529	39902.8
530	-33960.8
531	-16212.8
532	-112631.566666667
533	75318.8
534	76959.6
535	78996.4
536	143432.1
537	13449.2333333333
538	50682.2666666667
539	8209.33333333334
540	57754.2666666667
541	196526.8
542	-481587.966666667
543	-53182.7
544	32552.4333333333
545	34042
546	51372.2333333333
547	91309.8666666667
548	925541.766666667
549	273116.133333333
550	149161.1
551	98918
552	-100641.2
553	479070.266666667
554	47591.6
555	70743.0666666667
556	996
557	420175.366666667
558	187408.9
559	-16896.8
560	198951.033333333
561	-132237.5
562	-84176.2666666667
563	305007.1
564	27869.9666666667
565	72704.5
566	508766.533333333
567	152008.966666667
568	46613.7666666667
569	41163.3
570	84871.9666666667
571	73911.8666666667
572	91258.9666666667
573	298354
574	245333.5
575	2316.5
576	-2205.90000000002
577	369202.166666667
578	-42932.3
579	126743.7
580	-88584.7
581	-81385.7666666667
582	-65104.9
583	43179.4666666667
584	444153.2
585	108472.166666667
586	30238.3666666666
587	-22169.4666666667
588	37805.9
589	509756.8
590	127509.7
591	213216.166666667
592	37623.8666666667
593	-137488.833333333
594	-25562.2666666667
595	124534.833333333
596	110603.466666667
597	-37948.5333333333
598	69773.2333333333
599	103398.433333333
600	399763.6
601	234270.4
602	94532.8333333333
603	278883.866666667
604	-318785.7
605	44204
606	21276.9333333333
607	-14366.9333333333
608	-79082.2666666667
609	-95408.1333333333
610	201191.966666667
611	112317.066666667
612	-199584.1
613	439867.5
614	-114578
615	-147235.7
616	163034.9
617	169458.266666667
618	-41639.8333333333
619	509140.5
620	369143.166666667
621	284205.3
622	20361.0333333333
623	-9245.43333333332
624	71250.5
625	69445.7
626	637928.533333333
627	145633.7
628	-34379.9
629	-31093.9666666667
630	264994.533333333
631	3828.76666666666
632	-357117.5
633	147042.8
634	377508.4
635	176723.3
636	-7320.79999999999
637	185500.666666667
638	-37235.3
639	231869.2
640	51874
641	-53723.5666666667
642	164216.5
643	320483.1
644	-11699.9666666667
645	152515.5
646	-192154.3
647	6827.46666666667
648	133261.2
649	294017.833333333
650	-78670.8333333333
651	-44332.8
652	208916.966666667
653	260774.533333333
654	51642.6666666667
655	51394.9
656	-5759.70000000001
657	143.733333333337
658	-36815.8333333333
659	186255.2
660	143613.166666667
661	73333.6
662	154824.1
663	-365794.4
664	217511.5
665	26640.1
666	153698.666666667
667	-38189.8666666667
668	142038
669	17942.3
670	-244905.366666667
671	180334.033333333
672	57919.2
673	-79169.0666666667
674	69136.9
675	69868.8
676	280210.8
677	269313.6
678	431076.4
679	94819.3666666667
680	-41266
681	172710.633333333
682	312991.6
683	588964
684	63655.8666666667
685	-181694.666666667
686	-37992.9
687	59888.5
688	247089.366666667
689	129658.5
690	95315.2
691	40067.6
692	-229182.3
693	50557.9
694	-76102.5333333333
695	400244.666666667
696	-41551.6
697	199479.1
698	350013.733333333
699	-54604
700	36323.5
701	-5298.10000000001
702	-103154.9
703	235006.633333333
704	4674.43333333332
705	114513.1
706	-125378.933333333
707	309150.8
708	149125.6
709	30742
710	126792.8
711	-26227.6
712	-105068.566666667
713	249897.733333333
714	226445.733333333
715	19027.8333333333
716	-106991.6
717	166701.466666667
718	330787.2
719	-62327.2
720	-51135.6333333333
721	331290
722	63515.6
723	90944.8
724	122091.333333333
725	311606
726	25612.5
727	74787.0333333333
728	-39078.2666666667
729	69054.6666666667
730	-112923.366666667
731	102949.466666667
732	75461.1
733	98646.8
734	257904.433333333
735	-14619.6333333333
736	31184.8
737	-88586.4
738	-31676.8333333333
739	3650
740	-35449.1
741	62605.8333333333
742	255122.666666667
743	28649.3333333333
744	306344.766666667
745	69152.5333333333
746	144689.5
747	-71724.9666666667
748	145747.633333333
749	205281.366666667
750	2192.30000000005
751	467133.2
752	135908.233333333
753	-4563.10000000001
754	217400.4
755	-14604.6666666667
756	4941.63333333333
757	55176.1
758	124041.466666667
759	450469.166666667
760	15463.4333333333
761	-92799.0666666667
762	12839.0666666667
763	260866.133333333
764	224448.1
765	45947.5
766	272279.6
767	-79559.6
768	101634.266666667
769	-42973.4333333333
770	291847.1
771	243607.5
772	27145.5
773	-30972.7
774	169080.4
775	21053.7
776	-93372.3
777	374999.7
778	166654.566666667
779	-24249.2
780	73619.8666666667
781	39120
782	194415.3
783	-75648.7
784	181224.1
785	-94221.2
786	-14900.4
787	-11879.3333333333
788	54721.6
789	327090.266666667
790	-15511.3666666666
791	131207.466666667
792	-35944.4
793	286141.866666667
794	84173.2
795	139155.966666667
796	-27882.9
797	43244.2666666667
798	-74856.2666666667
799	5720.63333333333
800	141430.533333333
801	-85573.6
802	234535.6
803	345353.5
804	-26186.2333333333
805	290792.9
806	-21994.8333333333
807	62381.8666666666
808	-44719.7333333333
809	3488.5
810	91005.8666666666
811	-52374.4
812	136639.166666667
813	51038.8
814	81164.1
815	3743.90000000001
816	91209.5
817	521558.3
818	144394.8
819	323308.5
820	122880.133333333
821	80829.8666666667
822	-16704.9333333333
823	-42298.5
824	305895.366666667
825	421631.833333333
826	45503.9666666666
827	-58870.8333333333
828	294876.4
829	43906.5666666667
830	108924.3
831	545071.2
832	188181.9
833	-130640.933333333
834	-63748
835	-25629.8666666667
836	102094.033333333
837	-152664.4
838	-230856.7
839	136796.8
840	83376.9333333333
841	254424.7
842	-50452
843	15387.7
844	62517.7
845	8231.60000000001
846	216553.2
847	60789.2
848	193524.7
849	172458.9
850	-2928.9
851	170978.133333333
852	42228.4
853	218150.8
854	137726.3
855	108241.866666667
856	71047.6
857	352543.7
858	195026.033333333
859	262159.7
860	376859.733333333
861	-55231.2
862	-17535.1666666667
863	30918.8
864	52979.8666666666
865	-327040.633333333
866	165277.1
867	208040.633333333
868	-27779.6
869	249482.4
870	60815.1666666667
871	62833.4333333333
872	-85976.3666666667
873	145253.9
874	1891.2
875	-71020
876	369616.933333333
877	68217.5666666667
878	-1835.76666666666
879	-43319.6
880	189132.4
881	376786.1
882	-22209.7
883	300794.7
884	18710
885	-2434.70000000001
886	26191.7
887	-27284.5
888	272658.833333333
889	201035.2
890	200671.2
891	173551.9
892	-89321.8666666666
893	-2736.13333333333
894	55276
895	1194829.3
896	139045.7
897	195200.7
898	5605.2
899	-60729.3
900	83850.8
901	66205.1666666667
902	-3400
903	125646.9
904	-169566.4
905	-38792.0333333333
906	-161859.6
907	14082.1
908	287998.9
909	175142.666666667
910	-43517.1666666667
911	15562.9
912	339738
913	56704.8
914	76717.9
915	126513.6
916	257972.4
917	-22076.4
918	52402.5666666667
919	278988.966666667
920	44559.2
921	181921.066666667
922	21345.6
923	-74288.4
924	234718.533333333
925	-531348.766666667
926	15245.0666666667
927	134013.6
928	49056.0333333333
929	21394
930	92026.1333333333
931	293568.1
932	27572.8
933	238649.866666667
934	265277.2
935	311509.3
936	191409.9
937	-118623.5
938	-40600.4333333333
939	216485.9
940	103685.6
941	387344.166666667
942	209955.5
943	41824.5333333333
944	423.56666666668
945	-103764.9
946	-108355.5
947	-50968
948	-70893.6
949	-13401.2
950	17150.1
951	605149.3
952	47116.9
953	-215695.9
954	-40131.5
955	-44677.8333333333
956	-55249.0666666667
957	62975.0666666667
958	54502.0333333334
959	118619.033333333
960	2298
961	-5439.56666666671
962	123055.866666667
963	104617.066666667
964	-70985.8666666667
965	-16005.6
966	54354.4
967	92259.3666666666
968	321723.5
969	-66493.2
970	86131.5666666667
971	-23737.1000000001
972	35512.6666666667
973	127576.5
974	115596.833333333
975	9095.09999999999
976	31589.2
977	73822.9666666667
978	263510
979	-80920.7
980	8509.23333333331
981	149398.966666667
982	5325.76666666666
983	-71670.9
984	331065.6
985	103697.1
986	387944.1
987	-71713.5
988	-90135.1
989	40456.8
990	-43387.0666666667
991	620504.8
992	37052.9333333333
993	120812.9
994	91718.5
995	30545.4666666667
996	-217977.6
997	72418.5666666667
998	295176.8
999	211533.2
1000	156979.466666667
