# Supplementary material for: Chromosome Copy Number Variation and Control in the Ciliate Chilodonella uncinata
Source: PLoS One. 2013 Feb 20;8(2):e56413. doi: 10.1371/journal.pone.0056413 (PMC3577910; doi:10.1371/journal.pone.0056413)
Supplement: Dataset S1 — Chromosome copy numbers from the experimental and simulated cell lines of Dataset of Chilodonella uncinata . dataset.zip is a compressed file. exp_data.csv contains the experimental data derived from qPCR analyses (Cell.line = original cell line; Time = time point of the DNA extraction; DNA.extract = DNA extract replicate; Gene = macronuclear chromosome; CNPC = copy number of the macronuclear chromosome per cell). The remainder of the CSV files are from the simulations. Each CSV file contains data on 1000 simulations where the change in variance from initial to final for each simulation is stored under column ‘x’. See _readme.txt in the compressed file dataset.zip for documentation of the file names. (ZIP) [file pone.0056413.s002.zip › dataset_S1/P1_omega0.68.csv]

	x
1	70473.7
2	196338.4
3	173940.533333333
4	382623.333333333
5	-147607.2
6	290672.9
7	-8474.66666666669
8	-47655.9666666667
9	76088.4
10	23319.2
11	132606.233333333
12	112284.3
13	92891.1
14	-100956.833333333
15	26253.0666666667
16	278827.233333333
17	1787.73333333334
18	49502.9333333333
19	166328.9
20	-17598
21	24774.4
22	1190509.63333333
23	48249.4333333333
24	190081.1
25	371876.8
26	-72879.8333333333
27	417851.066666667
28	43273.5
29	-35404.4
30	174958
31	277191.6
32	-114020.1
33	116435.5
34	-45063.5
35	226925.733333333
36	154792.933333333
37	-37197.9666666667
38	-7446.39999999999
39	24531.4666666667
40	190760.533333333
41	149576.8
42	175755.633333333
43	330435.6
44	390593.333333333
45	190940.766666667
46	-34404.3
47	-82245.9
48	-66398.8
49	42453.1
50	78255.2
51	20153.4666666667
52	55070.8333333333
53	39826.8
54	87665.8666666667
55	-219906.8
56	47208.9333333333
57	297789.733333333
58	567139.2
59	39348.2666666667
60	-117391.1
61	-65676.2666666667
62	-94759.2
63	-31283.9
64	151053.366666667
65	111945.866666667
66	30449.7
67	172613.6
68	35188.3666666667
69	-31127.0666666667
70	711393.9
71	41747.6333333333
72	129699.6
73	159138.8
74	272852.8
75	-202257.833333333
76	126029.366666667
77	-31522.4
78	-95737.0666666667
79	219271.566666667
80	224954.5
81	-80023.7
82	106258.933333333
83	-870.93333333332
84	116194.766666667
85	200289.033333333
86	160014.8
87	-15818.6666666667
88	71959.2333333333
89	340418.8
90	159572.8
91	66646.1666666667
92	131497.633333333
93	218664.5
94	-39328.3
95	151226.9
96	45056
97	20064.3666666667
98	65386.9333333333
99	125267.6
100	116483.5
101	49430.7
102	128051.033333333
103	-5691.06666666665
104	33667.3
105	-71704.2666666667
106	230679.633333333
107	137371.333333333
108	-28869.6
109	5667.86666666667
110	98974.8333333333
111	191925.466666667
112	58116.2666666667
113	8825.86666666667
114	99281.2
115	37187.2333333333
116	256588
117	-8200.23333333334
118	220785.5
119	45826.3
120	48242
121	11218.1
122	-121689.5
123	-86165.9666666667
124	-201690.266666667
125	197470.7
126	110502
127	-21293.6
128	187550.4
129	147815.5
130	-33365.0333333334
131	152437.7
132	97384.7
133	-21314.6666666666
134	-18832.8
135	139080.4
136	-116502.266666667
137	-93615.2
138	-4322.40000000002
139	156340.666666667
140	-21327.3333333333
141	145915.633333333
142	-28745.7
143	53464.1333333333
144	-56337.7
145	151117.2
146	12644.2666666667
147	67444.2666666667
148	-42069.1
149	124702.266666667
150	-2539.29999999999
151	-46208.5666666667
152	47720.1333333334
153	91212.8
154	-55956.1333333333
155	80086.6666666667
156	69826.0333333333
157	116306.766666667
158	36012
159	264704.8
160	44841.3
161	-57724.5
162	293920.7
163	239562.233333333
164	81561.2
165	836930.5
166	188895.766666667
167	13963.3
168	38850.2666666667
169	-60200.8
170	62372.9
171	22258.4333333333
172	33596
173	237374.5
174	129217.066666667
175	-14634.6666666667
176	145428.4
177	53887.8666666667
178	-27531.4666666667
179	43131.4666666666
180	139464.9
181	60581.7333333333
182	261816.933333333
183	14106.8333333333
184	126819.5
185	32595.8333333333
186	-157527.866666667
187	127798.8
188	152820.933333333
189	15544.5666666667
190	545769.7
191	-16330.8
192	-22560.2666666667
193	5867.70000000001
194	504260.566666667
195	-21671.1
196	105856.666666667
197	130432.366666667
198	-7631.20000000001
199	4558.79999999999
200	-304689.1
201	236373.433333333
202	-43071.6
203	-65608.1
204	126241.333333333
205	453099.333333333
206	36825.2333333333
207	14386
208	127370.533333333
209	134908.4
210	78995.7333333333
211	247088.133333333
212	-104548.7
213	34398.8
214	109751.6
215	87996
216	2508.5
217	510730
218	25565.2333333333
219	212262.633333333
220	24765.0666666667
221	57790.4333333333
222	36874.1333333334
223	98456.5
224	53680.1666666667
225	29208.6666666667
226	3117.73333333334
227	134456.7
228	102098.8
229	190833.5
230	-16159.2333333333
231	304393.633333333
232	48076.9
233	41479.2
234	-5956.43333333335
235	70980.5666666667
236	-41576
237	143063.033333333
238	-77775.0666666667
239	21636.1333333333
240	-12116.7666666667
241	-38397.5
242	-38800
243	-151453.066666667
244	56184.4333333333
245	206123.6
246	110630.233333333
247	264801.9
248	132142.033333333
249	-160211.033333333
250	-205951.6
251	12194.5
252	169196.233333333
253	248582.9
254	135058.266666667
255	89830.4
256	60097.3666666667
257	216962.233333333
258	115711.6
259	67255.4666666667
260	181427.466666667
261	23823
262	192110.4
263	71841.6
264	338480.8
265	47580.6666666667
266	39883.3
267	11068.9666666667
268	73001.6
269	106786.5
270	-13215.4666666666
271	-11195.2
272	62616.5666666667
273	126572
274	165777.066666667
275	64584.4
276	23624
277	160252.266666667
278	16732.1333333333
279	113665.2
280	105154.766666667
281	58873.6
282	147104.266666667
283	28490.5
284	80409.2
285	105252
286	-48773.1
287	208269.733333333
288	61955.8333333333
289	54122.3
290	-109538.8
291	143457.2
292	136384.533333333
293	-69298
294	367984.433333333
295	187392.133333333
296	369898.5
297	49736
298	36895.3
299	-6110.4
300	101725.2
301	9022.13333333336
302	63244
303	50571.1666666667
304	139242.933333333
305	48211.6333333333
306	126506.666666667
307	93499.2
308	334709.366666667
309	152702.966666667
310	16443.4333333333
311	-16018.4
312	-9564.53333333333
313	46522.7666666667
314	65026.1
315	176139.333333333
316	-23176.9666666667
317	173123.3
318	108001.1
319	171827.3
320	6030.09999999998
321	-281134.5
322	44224
323	47178.9
324	-93634.8
325	109824.7
326	210906.3
327	205104.533333333
328	115096.5
329	88394.4333333333
330	87647.3
331	178053.433333333
332	205581.233333333
333	82493.6333333333
334	77556.6666666667
335	-47858.2999999999
336	419309.866666667
337	117963.333333333
338	362060.1
339	-138369.333333333
340	100432.3
341	-77502.4
342	-40036.4
343	139714.366666667
344	-91019.6
345	73745.3333333333
346	-56123.2
347	220284.833333333
348	-11300.5
349	84007.1
350	291477.7
351	210755.1
352	73285.9666666666
353	97342.7
354	-11296.4333333333
355	-147110.266666667
356	59237.1
357	-39315.2
358	44075.0666666667
359	253629.766666667
360	149269.9
361	400178.666666667
362	-98861.6
363	279819.866666667
364	31883.0333333333
365	139685.5
366	-75845.7
367	167705.2
368	311928.9
369	345684.533333333
370	-86379.4666666667
371	-12278.8
372	-2690.7
373	294369.3
374	-52620.1333333333
375	-21554.9333333333
376	46832.9333333333
377	-1185671.46666667
378	-21617.7333333333
379	36606.5
380	505915.233333333
381	-10393.2
382	18655.9666666666
383	128258
384	-16524
385	335811.766666667
386	14680.2666666667
387	223392.4
388	144968.5
389	149326.9
390	162285.5
391	95429.3
392	34868.5333333333
393	598236.3
394	308494.933333333
395	321840.8
396	38334.7
397	125396.4
398	197888.8
399	219643.066666667
400	-35780.8
401	-94368.7666666667
402	121418.4
403	-51614.2333333333
404	-91580.7
405	150119.6
406	39029.9
407	24794.4
408	117376.4
409	97704.9333333333
410	-41867.2
411	46672.0333333333
412	15721.3666666667
413	271077.6
414	175409.766666667
415	114624.533333333
416	-73864.6666666667
417	353484.266666667
418	174379.866666667
419	-44567.3666666667
420	189293.5
421	286239.3
422	483246.8
423	-21272.4
424	9759.06666666667
425	-84315.1
426	70933.6
427	211858.266666667
428	-51952
429	223464.266666667
430	-50675.7333333333
431	34343.0666666667
432	212826.9
433	251985.966666667
434	-128001.366666667
435	357824.7
436	-45795.3666666667
437	-94927.6333333333
438	-18401.5
439	25251.7
440	91275.2
441	519679.633333333
442	-123713.833333333
443	-53785.4666666667
444	101875.633333333
445	271344.8
446	125962.533333333
447	-17355.1
448	52126.1
449	-4464.8
450	-64628.1333333333
451	192754.4
452	173481.2
453	-47093.1
454	355483.9
455	73685.6
456	64117.4333333333
457	182881.6
458	62270.9333333333
459	-17051.4333333333
460	145838.166666667
461	104054.266666667
462	79627.7666666667
463	212821.566666667
464	31775.6
465	416830.766666667
466	71423.2
467	-169839.9
468	458537.6
469	-67437.0333333333
470	-50070.8333333333
471	-135635.9
472	-25461.2
473	64836.5
474	-25722.8
475	163900.933333333
476	182302.1
477	-93498.7
478	177852.966666667
479	-65063.4333333333
480	54382
481	93548
482	110767.333333333
483	-3021.20000000001
484	291893.566666667
485	50768.4333333333
486	329135.166666667
487	-789.100000000006
488	-63883.7333333333
489	128294
490	1800
491	324279.6
492	57340.9
493	205202.7
494	76462.5
495	114472.7
496	170755.466666667
497	26174.4
498	51712.9
499	-73219.2333333333
500	-48817.4666666667
501	-126911.466666667
502	83782.4
503	103898.166666667
504	47824.5666666667
505	-42923.9999999999
506	33836.8
507	67921.3333333333
508	145217.466666667
509	-88470.3
510	313292
511	190415.233333333
512	26970.1333333334
513	-85197.5
514	258953.7
515	-50604.8333333333
516	78033.4666666667
517	165994.633333333
518	154320.8
519	54999.3
520	6255.86666666667
521	-77578.0333333334
522	121248.033333333
523	99267.0333333333
524	159708.366666667
525	97038.4
526	-4162.4
527	257736.4
528	-128693.466666667
529	17573.5
530	69013.1666666666
531	93274.2333333333
532	78959.7666666667
533	114263.3
534	608970.933333333
535	148146.566666667
536	-283520.2
537	40790.3666666667
538	171887.9
539	-80025.9
540	54654.4
541	198000.9
542	218582.133333333
543	-14673.9
544	-86143.5666666667
545	190284.9
546	84073.3
547	169872.233333333
548	232090.933333333
549	-23522.1333333333
550	207626.666666667
551	110083.7
552	-81876.4
553	-107383.866666667
554	28205.7666666667
555	-5252.03333333334
556	124893.466666667
557	108774.133333333
558	100293.966666667
559	53340.2666666667
560	-35523.1
561	140386.033333333
562	31962.9666666667
563	240184.8
564	88893.2
565	-2502.16666666667
566	16115.2
567	109630
568	228640.7
569	329356.8
570	64541.3333333333
571	-58967.4666666667
572	-11189.7
573	92976.8
574	-14759.9
575	290130.4
576	12113.7
577	66136.9333333333
578	-68149.9
579	-32057.7666666667
580	136272
581	401396.1
582	117348.4
583	224991.333333333
584	60800.7
585	23292.2333333333
586	-37093.2
587	-33660.8
588	200823.166666667
589	-18572
590	527652.033333333
591	48794.6333333333
592	320373.166666667
593	-6085.30000000002
594	85437.0666666667
595	56378.6333333333
596	-13259.2333333333
597	80508.9333333333
598	8424.53333333334
599	61180.7
600	268723.433333333
601	589433.166666667
602	74998.3
603	-68213.4666666666
604	-77725.4333333333
605	-113994.933333333
606	-56214.4999999999
607	61054.9333333333
608	181010.8
609	138654.133333333
610	27752.1666666667
611	-116578.766666667
612	39857.9
613	39611.0666666667
614	-42534.0333333333
615	-175752.1
616	1780.8
617	20485.5
618	59627.7
619	572515.833333333
620	-20313.6
621	210959.333333333
622	-74836.4
623	169973.2
624	-144726.7
625	197296.4
626	-106856.833333333
627	53387.7666666667
628	213466.4
629	-41838.9333333333
630	-6398.5
631	-25282.2666666667
632	27652.1333333333
633	222508.533333333
634	9958.8
635	-192354.5
636	223826.4
637	325147.833333333
638	-118482.233333333
639	467867.9
640	93289.6
641	467707.433333333
642	53166.4
643	150977.5
644	6046
645	-92872.4
646	161928.933333333
647	276530.966666667
648	-86758.5333333333
649	182827.033333333
650	143335.733333333
651	152468
652	-4658
653	310003.2
654	-17229.6
655	-59718.9333333333
656	-19038.5
657	155345.333333333
658	24217.2
659	14427.3
660	240602.4
661	-82090.8333333333
662	107799.6
663	-33268.9666666667
664	95695.1
665	111593.066666667
666	129228.266666667
667	346875.5
668	-20565.3666666667
669	92510.2666666667
670	159423.466666667
671	4335.43333333333
672	89503.1
673	163747.3
674	33769.4333333333
675	182537.2
676	338816.366666667
677	-107659.733333333
678	44344.2333333333
679	877.86666666664
680	310520.133333333
681	78926.5666666667
682	63111.9
683	-149059.3
684	-16918.8
685	-80669.3666666666
686	88378.5
687	186270.3
688	180329.333333333
689	440630.666666667
690	19894.4
691	148342.5
692	198456.933333333
693	15066.1
694	-14898.2666666667
695	19554.8
696	1836.90000000002
697	-76568.9333333333
698	-33938
699	-57235.6
700	-141206.5
701	6460.69999999998
702	126485.6
703	198828.933333333
704	114507.2
705	-155081.6
706	106173.6
707	73943.1
708	-117364.8
709	410738.033333333
710	-72492.6666666667
711	386484.566666667
712	22081.7666666667
713	-138100.566666667
714	34274.0333333333
715	-44313.2
716	263598.233333333
717	97649.2
718	50262.4
719	37961.2333333333
720	192392.833333333
721	93711.1
722	83400.3
723	59006
724	-5994.40000000002
725	114912.666666667
726	132836.4
727	-10993.9
728	21606.5
729	7608.7
730	304190.933333333
731	134021.633333333
732	265555.6
733	9004.66666666669
734	111687.1
735	153916.4
736	-80045.9
737	199522.133333333
738	212615.7
739	259701.1
740	-17865.2333333333
741	25933.1
742	21738.5
743	148490.8
744	55227.9
745	138382.8
746	24002.7
747	59169.4666666667
748	133991.6
749	121771.2
750	110500.7
751	171324.166666667
752	-92232.5666666667
753	66360.8
754	-41357.3
755	-54943.3666666667
756	61944.2666666667
757	219183.5
758	-49711.1
759	177508.533333333
760	-56766.7
761	56639.2333333333
762	80417.0333333334
763	238120.533333333
764	-18416.7
765	376141.466666667
766	-272245.333333333
767	-48033.1
768	86236.3
769	179654
770	-22400.1
771	48744.8
772	386471.333333333
773	55092.7
774	311055.6
775	21217.8666666667
776	83191.7
777	28860.5666666667
778	-120997.5
779	37393.7
780	77740.0333333333
781	-38090.4333333333
782	12810.5
783	-115076.9
784	-119901.333333333
785	287611.566666667
786	-29124.6666666667
787	-26776.5333333333
788	64571.0333333333
789	28768.9
790	111385.6
791	55560.8
792	69280.1
793	24391.7
794	167091.7
795	45131.8333333333
796	236443.6
797	138021.966666667
798	78551.2
799	236662.8
800	82065.2333333333
801	201296
802	119908
803	73326.4
804	51271.4333333333
805	41048.2666666667
806	46839.7
807	-41348.2666666667
808	-81881.2
809	-102024.966666667
810	697880.1
811	76199.2
812	-20473.7
813	64673.8333333333
814	27610.1333333333
815	8047.73333333334
816	53841.8666666667
817	-15364.6666666667
818	29256.4
819	232687.066666667
820	228207.7
821	64347.0333333333
822	119589.866666667
823	20882.5
824	189212.9
825	98561.6
826	102004.3
827	-52268.5
828	-78150.4
829	120981.866666667
830	87854.3
831	269658.233333333
832	40999.5
833	-7546.40000000001
834	60660.8
835	9582.40000000002
836	925734
837	213287.2
838	4332.69999999995
839	83538.8
840	-57511.2
841	114720.533333333
842	348441.1
843	-124261.1
844	-55032.9333333333
845	182687.2
846	51245.2
847	-34376.8
848	248648.766666667
849	173669.466666667
850	-48984.3
851	-34180.5666666667
852	272925.733333333
853	227785.1
854	-62128.5
855	-67464.5
856	278711.7
857	32687.8666666667
858	-43409.3
859	-59596.9
860	-51876.8
861	142258.1
862	378886.666666667
863	478869.3
864	48624.1333333333
865	422353.6
866	-28691.1
867	-14423.7
868	99618.9666666667
869	148250.833333333
870	65362
871	-115806.433333333
872	5494.69999999995
873	58513.3
874	-88263.7666666667
875	345477.6
876	-47034.9666666667
877	-83700
878	121158.966666667
879	-186118.8
880	77009.8666666667
881	101778.266666667
882	226660
883	115900.666666667
884	-96138.4
885	176549.866666667
886	-6081.5
887	8687.70000000001
888	6786.10000000003
889	13193.2
890	85978.8
891	-12349.7
892	29727.8666666667
893	-25706.1333333334
894	222391.2
895	116241.066666667
896	261070.566666667
897	56501.3333333333
898	103910.366666667
899	-86741.1
900	302869.9
901	-17578.5333333334
902	232151.6
903	116225.6
904	-3829.8666666667
905	-194048.533333333
906	-168017.6
907	-152848
908	156650.033333333
909	160848.666666667
910	33912.9333333333
911	144662.5
912	165986.4
913	7334.30000000002
914	-5206
915	140359.7
916	39579.9
917	-104982
918	29980.6666666667
919	-18500.3
920	268543.633333333
921	54150
922	222737.2
923	-6247.06666666665
924	181032.5
925	-133080.933333333
926	118939.7
927	77942.6666666667
928	148001.3
929	81312.9
930	154397.866666667
931	32221.7
932	231402.4
933	16385.3333333333
934	118945.366666667
935	80950.9333333333
936	-13815.3
937	38611.3
938	182302.8
939	49513.2333333333
940	172865.9
941	248022.8
942	178746.566666667
943	141281.2
944	197778.3
945	87300.1333333333
946	330260.533333333
947	102428.5
948	249355.2
949	-34610.2666666666
950	239551.1
951	431701.2
952	14899.0333333333
953	154709.466666667
954	148985.866666667
955	110391.333333333
956	26498.5666666667
957	58410.5
958	20717.6
959	-44751.3666666667
960	-37175.7666666667
961	46830.4
962	36523.3
963	-15894
964	-64630.4
965	-91939.6
966	-596.166666666657
967	85161.2
968	-14183.0333333333
969	386450.166666667
970	92892.2666666667
971	118976.3
972	193107.033333333
973	92224.6333333333
974	9193.60000000003
975	-1023.59999999998
976	12031.3
977	541823.6
978	359889.2
979	152948.1
980	404434.7
981	76415.8666666667
982	93787.4333333333
983	291603.6
984	6836.30000000005
985	759950.8
986	-9564.40000000001
987	-33636.5666666667
988	-4232.40000000001
989	85411.6
990	36288.7
991	-23732.6333333333
992	278080
993	216026
994	104442.9
995	129036.3
996	26266.4
997	-168100.4
998	-80073.8666666667
999	-153679.466666667
1000	89468.4333333333
