# Supplementary material for: Chromosome Copy Number Variation and Control in the Ciliate Chilodonella uncinata
Source: PLoS One. 2013 Feb 20;8(2):e56413. doi: 10.1371/journal.pone.0056413 (PMC3577910; doi:10.1371/journal.pone.0056413)
Supplement: Dataset S1 — Chromosome copy numbers from the experimental and simulated cell lines of Dataset of Chilodonella uncinata . dataset.zip is a compressed file. exp_data.csv contains the experimental data derived from qPCR analyses (Cell.line = original cell line; Time = time point of the DNA extraction; DNA.extract = DNA extract replicate; Gene = macronuclear chromosome; CNPC = copy number of the macronuclear chromosome per cell). The remainder of the CSV files are from the simulations. Each CSV file contains data on 1000 simulations where the change in variance from initial to final for each simulation is stored under column ‘x’. See _readme.txt in the compressed file dataset.zip for documentation of the file names. (ZIP) [file pone.0056413.s002.zip › dataset_S1/P1_omega0.7.csv]

	x
1	118246.233333333
2	58169.3
3	33804.8
4	125373.2
5	138445.866666667
6	66397.8666666667
7	144222.433333333
8	42703.8666666667
9	-69743.6333333333
10	46984.8
11	26218.4
12	303724.1
13	130094.9
14	9288.43333333333
15	28691.2
16	-204661.066666667
17	53160
18	81349.7
19	64942
20	50383.9666666667
21	-43847.2000000001
22	270607.7
23	136
24	99669.9
25	-213252.4
26	136750.033333333
27	-11670.6333333333
28	256228.5
29	-295467.9
30	158669.366666667
31	248664.766666667
32	79619.0333333334
33	127292.9
34	6321.06666666668
35	10468.4
36	88442.2666666667
37	50644.1
38	68286.1
39	156761.033333333
40	116169.033333333
41	28782.1333333333
42	158633.066666667
43	-86735.4666666667
44	43499.1666666667
45	120880.5
46	-96027.5666666667
47	191145.1
48	-27169.5
49	168760.9
50	49716.0333333333
51	153765.366666667
52	159863.166666667
53	321450.133333333
54	148214.8
55	24531.1
56	243751.6
57	380159.2
58	-540576.666666667
59	-21501.5
60	-96865.4333333333
61	-15059.2333333333
62	-42526.8
63	102535.233333333
64	209040.566666667
65	-91786
66	106154.7
67	114880
68	-131780.833333333
69	58797.2
70	-23098.6333333333
71	55892.2666666667
72	173531.7
73	-49697.6
74	107844.566666667
75	92107.7
76	57372.1666666667
77	-1648.5
78	-21035.7333333334
79	71547.8666666667
80	306928
81	11213.9666666667
82	27289.8666666667
83	46578.0333333334
84	294212.933333333
85	-143240.766666667
86	-40889.6
87	41537.5
88	128176.3
89	54025.8666666667
90	232059.3
91	149928.8
92	-140903.5
93	94060.5666666667
94	50532.8
95	226495.3
96	87247.6
97	-6548.70000000001
98	505729.633333333
99	211172
100	67084.4333333333
101	-53039.7
102	41539.2
103	234681.6
104	6460
105	202302.133333333
106	108453.066666667
107	132486.7
108	251759.6
109	33861.6333333333
110	93223.1
111	436505.2
112	366707.966666667
113	-87131.3333333333
114	265284.266666667
115	-133810.8
116	76968.5
117	-57710.3
118	-42376.8
119	11744
120	-16710.1
121	235599.2
122	37612.9333333333
123	55020.4
124	-33370.3
125	-123533.833333333
126	268316.1
127	46139.9
128	218354.3
129	42579.4666666667
130	-132193.433333333
131	87194.1666666666
132	483173.066666667
133	-71316.9
134	19412.6333333333
135	177963.6
136	299454.1
137	257748.566666667
138	67789.6
139	135521.866666667
140	-11714.1
141	201707.5
142	-52487.2
143	137583.466666667
144	-91674.4333333333
145	208415.433333333
146	51836.4
147	20556.9
148	31476.1333333333
149	30286.2666666667
150	43357.1
151	59478.4
152	-58575.7666666667
153	10910
154	-82101.9
155	5922.79999999999
156	36910.5
157	295920.033333333
158	117453.6
159	120710.1
160	88793.2333333333
161	12033.4666666667
162	172237.466666667
163	49438.6666666667
164	146867.733333333
165	-168082.7
166	8648
167	70723.6
168	142144
169	11705.8666666666
170	198251.166666667
171	-5085.29999999993
172	142182.766666667
173	68328
174	337309.5
175	35899.6
176	49885.1
177	12612.1333333333
178	-49649.8666666666
179	183014.766666667
180	-9802.53333333333
181	113330.533333333
182	175604.133333333
183	-28828.8
184	-93086.5333333333
185	21690.7
186	51053.2
187	338008.266666667
188	439438.8
189	196546.9
190	-35621.7333333333
191	-23054.9666666667
192	462608.1
193	-98493.5
194	77883.6333333333
195	180948
196	161146.3
197	-18889.0333333333
198	-161744
199	-507407.966666667
200	6605.6333333333
201	97989.5
202	27211.2
203	31019.5666666667
204	158915.333333333
205	570216.8
206	44143.6
207	-47425.1
208	175876.7
209	-428304.1
210	225232.666666667
211	123927.366666667
212	88175.6
213	-13131.5
214	109048.4
215	130659.5
216	-3989.63333333333
217	560345.9
218	43708
219	-38975.5
220	197568.933333333
221	-39098.8
222	362277.766666667
223	2698.39999999999
224	38416.5
225	-50564.4
226	-18584.4
227	-67084.5333333333
228	74119.5
229	-24076.4
230	106708.166666667
231	6874.13333333333
232	226030.7
233	252949.6
234	-64112.8
235	22560.4
236	328381.3
237	51883.3666666667
238	871.099999999977
239	5048.3
240	-5430.5
241	162535.6
242	66378.4
243	-44220.6666666667
244	-94391.3
245	-33679.7666666667
246	180906.4
247	-218016.5
248	135803.333333333
249	314778.3
250	-72127.0333333333
251	20641.5666666667
252	37653.6
253	437024.033333333
254	1720.63333333336
255	-13434.5666666667
256	213264.5
257	43842.4333333333
258	-110842
259	-67772.4333333333
260	51476
261	19614.5333333333
262	-57908.9333333333
263	58083.6
264	-85631.1666666666
265	-66198.6333333333
266	179660.4
267	-31955.3666666667
268	244897.066666667
269	10183.2
270	43878.6666666667
271	4033.5
272	-409068.866666667
273	107596.8
274	418632.8
275	155441.366666667
276	434274.766666667
277	134651.9
278	36306.3
279	125030.4
280	394513.466666667
281	213012.233333333
282	16594.4
283	61131.3
284	-11861.8666666667
285	242961.366666667
286	202965.966666667
287	130478.4
288	-17577.9
289	71157.8333333333
290	12349.2333333333
291	40818.7666666667
292	220702
293	99017.9
294	11998.5
295	47580.7
296	8685.7
297	-33171.3
298	58475.2333333334
299	-2299.60000000001
300	-90056.3
301	53049.3
302	68944.1
303	2353.96666666667
304	27354.5333333333
305	-11102.9333333333
306	106673.2
307	138484.3
308	-78667.2
309	-93118.5666666667
310	34802.6333333334
311	80536.9
312	-278625.6
313	-55686.9666666667
314	-141459.766666667
315	231413.566666667
316	-53137.4333333333
317	378363.466666667
318	111649.766666667
319	110248.033333333
320	198133.733333333
321	157949.6
322	-9150.66666666666
323	36847.9666666666
324	257956.9
325	94063.2
326	-20082.7
327	-58398.5333333333
328	84801.4666666667
329	256856.1
330	-105175.9
331	88600.6666666667
332	-37820.7666666667
333	275110.9
334	-232373.766666667
335	98170
336	44335.0666666667
337	200960.633333333
338	132513.9
339	70657.4666666666
340	169526.8
341	-11372.1666666667
342	137784.1
343	100252.766666667
344	139343.7
345	431847.5
346	71193.5666666667
347	295962.666666667
348	250111.966666667
349	-72317.4333333333
350	444286.233333333
351	82867.3
352	15698.4
353	241931.6
354	-51498.2333333333
355	173515.333333333
356	-56009.2
357	66047.6
358	64759.2
359	63256.6666666667
360	-279166.666666667
361	429970
362	-42242
363	146912.533333333
364	36282.4
365	-38166
366	-2609.73333333334
367	-136994.166666667
368	126669.9
369	-179710.5
370	73947.1
371	266527.766666667
372	137535.033333333
373	123925.866666667
374	-33712.4
375	158344.633333333
376	197033.6
377	67710.1333333333
378	265177.6
379	105615.5
380	135473.566666667
381	-25576.5
382	-93434.1333333333
383	80188.5
384	359136.8
385	9672.23333333334
386	87959.2
387	165717.066666667
388	-8701.73333333334
389	-70079.9
390	9255.29999999999
391	-152673.6
392	134744.566666667
393	25211.8666666667
394	-89657.3333333333
395	-23411.3
396	276395.3
397	-73058.7
398	204523.7
399	133938.666666667
400	71265.3333333333
401	185228.933333333
402	175107.466666667
403	85118.7
404	-3958.13333333333
405	-4867.20000000001
406	11490.1
407	232883.866666667
408	-164324.3
409	-137100.666666667
410	473005.766666667
411	-26618
412	38033.9
413	211077.066666667
414	23566.3666666666
415	76066
416	55306.5666666667
417	-58334.4
418	-23907.4666666667
419	-16245.7
420	-9503.46666666667
421	-40601.6
422	229673.333333333
423	66052.4
424	229602.4
425	169886.4
426	28981.7
427	149549.066666667
428	193795.6
429	91044.2666666667
430	-25415.1
431	157204.633333333
432	-184106.8
433	46355.0666666667
434	284232.8
435	-13232
436	250976.8
437	9523.09999999999
438	127160.9
439	-30716.4
440	-123069.333333333
441	-115185.1
442	-65817.8666666667
443	88477.7666666667
444	301065.6
445	6515.10000000001
446	-27565.6
447	194146.033333333
448	294031.866666667
449	-144792.3
450	203651.733333333
451	231827.633333333
452	268781.2
453	84265.7
454	453167.6
455	-102962.666666667
456	-82317.3
457	41593.2
458	113500.3
459	-15951.2
460	100213.5
461	94949.3666666666
462	-74138.5333333333
463	-105404.1
464	63290.1
465	368454
466	-28644.9
467	-16104.7
468	-6204.4
469	26499.5666666667
470	138073.2
471	82861.2
472	177016.266666667
473	180427.333333333
474	115559.9
475	-98213.3
476	169651.2
477	40425.5666666667
478	189559.6
479	306879.566666667
480	-47052.9333333333
481	122991.833333333
482	-17864.2666666667
483	99344
484	188846
485	-31199.6333333333
486	44906.2333333333
487	241989.2
488	-41690
489	375660
490	110485.166666667
491	119141.166666667
492	383254
493	30110.4
494	190742.4
495	57089.6
496	395070.3
497	176288.3
498	60057.2
499	172581.333333333
500	112496.4
501	-130969.3
502	-9149.60000000001
503	-295024.4
504	73161.3
505	22996
506	-15518.6666666667
507	172131.233333333
508	236999.766666667
509	83738.4
510	286392.5
511	50625.0333333333
512	146914.533333333
513	39098.1333333334
514	233796.133333333
515	-2687.83333333331
516	-53860.8
517	-421574.2
518	-2604.93333333332
519	90501.2
520	26315.6
521	73967.0666666667
522	181833.766666667
523	209017.5
524	444298.4
525	77231.3333333334
526	83783.7
527	79242.6333333333
528	-60359.0333333333
529	54492.6666666666
530	-105380.266666667
531	62898.9333333333
532	11133.6
533	133160.1
534	3462.03333333333
535	83354.3
536	160247.566666667
537	85454
538	8349.2
539	43111.9
540	645000.566666667
541	8736.09999999998
542	123756.8
543	258363.7
544	8424
545	-99887.8666666666
546	-154240.7
547	81143.7333333333
548	144859.2
549	84859.3333333333
550	88136.2666666667
551	44148.8333333333
552	-25492
553	74912
554	51494.4
555	41815.2
556	67009.6
557	356442.8
558	137349.566666667
559	-24240.4
560	77479.7333333333
561	79648.7
562	110353.1
563	197315.2
564	18115.1
565	156573.366666667
566	288410.533333333
567	216918.4
568	-70445.2
569	4697.10000000001
570	27152
571	193143.2
572	-160545.866666667
573	15444
574	86640.7000000001
575	56065.6
576	72528.4
577	146695.966666667
578	74890.7
579	-361716.3
580	357892.3
581	125390.566666667
582	2441.90000000008
583	281976.8
584	69322.7
585	149395.6
586	69818.1
587	39458.4
588	193635.2
589	-3796.76666666666
590	108921.1
591	23630.8
592	55099.3333333333
593	47516.1666666667
594	112903.2
595	-19500.7
596	95393.4666666667
597	159137.466666667
598	99771.0666666667
599	65458.4333333333
600	300020.4
601	301472.4
602	-5847.16666666667
603	302817.366666667
604	228046.766666667
605	361466.4
606	254556.4
607	81347.8666666667
608	-53642.4333333333
609	30902.1
610	-366870.3
611	-16975.2
612	233596.133333333
613	-12001.7
614	144548.133333333
615	-156096
616	62581.5
617	122897.766666667
618	-19939.5
619	-165995.333333333
620	157962.766666667
621	-60825.6333333333
622	133134
623	65611.1
624	84250.9
625	219797.333333333
626	-77600.9333333333
627	-13248.2666666667
628	-27815.9
629	115399.333333333
630	165181.3
631	232327.733333333
632	140321.6
633	243635.333333333
634	84650.4
635	348381.1
636	-25109.9
637	95216.6333333334
638	93606.5333333333
639	37353.1666666667
640	127833.6
641	-50320.3
642	183966.3
643	135809.9
644	88165.2
645	-131451.2
646	50364.4
647	861.466666666674
648	85060.5666666667
649	153052.3
650	86759.7
651	200281.3
652	294119.7
653	149256
654	-86907.5666666667
655	327693.833333333
656	-11950.5
657	14906.4
658	-17198.5
659	167704.4
660	681856.5
661	-101414.1
662	308996.8
663	127660.9
664	105337.6
665	188110.9
666	64157.6
667	273364.233333333
668	31391.3
669	-11824.0333333333
670	-9449.46666666665
671	455329.9
672	103030.033333333
673	-130313.2
674	246746.766666667
675	44297.9
676	9873.06666666668
677	-15134.1666666667
678	-2073.2
679	-95972.4333333333
680	93081.3
681	27668.9333333333
682	192957.066666667
683	153603.5
684	76214.5333333333
685	86439.3333333333
686	115622.5
687	214811.766666667
688	149321.6
689	156555.9
690	-18259.9666666667
691	38404.8
692	22871.2
693	-57644.8
694	227028.166666667
695	52776.3666666667
696	156894.533333333
697	153763.733333333
698	113044.3
699	146136.5
700	173489.7
701	56978.9
702	-604.966666666674
703	96401.4666666667
704	232321.5
705	57088.4
706	58056.8
707	109506
708	11083.7
709	90275.9
710	5266.30000000002
711	-7913.83333333334
712	119312.633333333
713	116873.6
714	20015.8666666666
715	275204.1
716	77552.5666666667
717	33293.9
718	66205.8333333333
719	156174
720	40714.4
721	21828.2666666667
722	77636.4333333333
723	-3714.79999999999
724	47962.9333333333
725	749282.9
726	-29851.9
727	-254146.3
728	139834.533333333
729	-28379.6
730	79418.8333333333
731	165219.1
732	141264.233333333
733	81968
734	245719.3
735	371395.833333333
736	-9053.60000000001
737	116826.833333333
738	110249.9
739	227137.2
740	147855.3
741	-6915.33333333334
742	5062.23333333334
743	509045.466666667
744	159742.1
745	33950.1333333333
746	68873.2
747	83666.7666666667
748	-93827.6
749	798042.1
750	-21486.5
751	-113693.333333333
752	-234469.9
753	62468.4
754	-105451.9
755	179274.4
756	22280.6333333333
757	40789.3
758	200596.766666667
759	151763.166666667
760	-65007.1666666666
761	-184368.3
762	-31097.4666666667
763	102572.8
764	160534.4
765	37989.3
766	68362.4
767	30746.6333333333
768	31163.2
769	200662.8
770	345822.533333333
771	340007.366666667
772	44781.1666666667
773	108135.066666667
774	382657.366666667
775	-23865.3333333333
776	202184.166666667
777	24432.8
778	150367.6
779	125928.7
780	58367.3
781	34319.9666666667
782	243725.6
783	219138.933333333
784	-115722.966666667
785	-175236.666666667
786	149222.533333333
787	26789.7
788	14467.2
789	10177.1666666667
790	11660.4
791	-102080.9
792	161083.833333333
793	-65807.2
794	55523.8666666667
795	-197.599999999991
796	94989.6
797	121310.266666667
798	73202.5
799	-52307.8666666667
800	-90837.9
801	28367.3
802	221968.633333333
803	19683.7333333333
804	219268.666666667
805	120009.6
806	311048.533333333
807	248098.4
808	13074.9
809	30238.7
810	124831.566666667
811	60601.6
812	-24617.6
813	24923.3333333333
814	-74839.7333333334
815	133951.166666667
816	47735.4333333333
817	-48299.3333333333
818	-47956.5666666667
819	595436.8
820	-8912.10000000001
821	-21690.7
822	133001.3
823	309632.1
824	208259.6
825	214927.033333333
826	38341.4666666667
827	32507.6
828	200979.9
829	202888.833333333
830	-128745.733333333
831	208476.7
832	307984.033333333
833	172122.266666667
834	43075.8666666667
835	469098.666666667
836	-42204.1
837	175796.1
838	124149.733333333
839	300100.566666667
840	-27244.1
841	48362.7666666667
842	231120.1
843	258128.833333333
844	216368.7
845	184292.166666667
846	36440.8
847	125076.366666667
848	69611.3333333333
849	112246.666666667
850	121890.4
851	100096.1
852	260403.5
853	564563.066666667
854	-7192
855	-33187.7666666667
856	105218.533333333
857	133461.733333333
858	-525253.566666667
859	-56773.8666666667
860	-122450.633333333
861	178062.4
862	-84858.1
863	446172.4
864	55936.2666666667
865	61877.2333333333
866	-382587.2
867	159724.8
868	6648.39999999999
869	3106.53333333333
870	140534.933333333
871	-187654
872	209448.133333333
873	281355.833333333
874	509306
875	85764.5
876	46870.1
877	52684
878	338983.1
879	97495.8666666667
880	12664.9666666667
881	22326.8
882	-102698.3
883	-38289.6333333333
884	146672.4
885	205708.1
886	132341.766666667
887	41031.6333333334
888	6053.5
889	-129769.966666667
890	5795.3
891	172624.133333333
892	477798.8
893	-110183.5
894	-243276
895	-118333.6
896	212874
897	136610.3
898	215612.566666667
899	399048.133333333
900	141612.1
901	118755.433333333
902	96277.7
903	104657.866666667
904	-26703.6
905	187462.433333333
906	216901.7
907	200355.9
908	2317.86666666667
909	-12081.4333333333
910	-15247.2333333333
911	-36915.1
912	83066.7
913	-43839.4666666667
914	170311.7
915	161472.266666667
916	-7381.43333333333
917	-99079.1
918	-30728.9666666666
919	-110207.466666667
920	58566.8
921	84608.2333333334
922	-51606.4333333333
923	-12402
924	142959.1
925	108633.366666667
926	97885.2
927	107394.4
928	153364.133333333
929	622999.5
930	-270204.066666667
931	75472.7
932	85723.6
933	77491.5
934	-199358.366666667
935	180201.1
936	-92350.2666666667
937	114936.1
938	363025.9
939	273288.8
940	7072.03333333333
941	-72645.1
942	-37906.4
943	228782.7
944	67248.4
945	37099.1
946	201365.066666667
947	42520.1333333333
948	151950.966666667
949	130810.8
950	77545.7666666667
951	11778
952	167978.366666667
953	-54905.7333333333
954	277646.1
955	99330.1333333333
956	757388.1
957	73749.1666666666
958	190739.566666667
959	234453.366666667
960	41269.6
961	-83722.9
962	151038.366666667
963	52735.1
964	-91653.4666666667
965	178761.866666667
966	8929.2
967	13995.8666666667
968	91703.9
969	-24917.9
970	119248.566666667
971	466441.466666667
972	87621.3333333333
973	-32240.4333333333
974	57577.2
975	117166.8
976	-9342.53333333334
977	-165799.5
978	56168.1
979	42331.2
980	2112.39999999999
981	102174.4
982	251403.366666667
983	51596.9333333333
984	235946.966666667
985	160254
986	127805.6
987	-2235.60000000001
988	-107660
989	-92960
990	174514.133333333
991	30298.4
992	351575.833333333
993	103480.7
994	38786.9
995	228707.866666667
996	80769.6
997	10725.2000000001
998	197255.466666667
999	-19348.1666666667
1000	36305.1666666667
