# Supplementary material for: Chromosome Copy Number Variation and Control in the Ciliate Chilodonella uncinata
Source: PLoS One. 2013 Feb 20;8(2):e56413. doi: 10.1371/journal.pone.0056413 (PMC3577910; doi:10.1371/journal.pone.0056413)
Supplement: Dataset S1 — Chromosome copy numbers from the experimental and simulated cell lines of Dataset of Chilodonella uncinata . dataset.zip is a compressed file. exp_data.csv contains the experimental data derived from qPCR analyses (Cell.line = original cell line; Time = time point of the DNA extraction; DNA.extract = DNA extract replicate; Gene = macronuclear chromosome; CNPC = copy number of the macronuclear chromosome per cell). The remainder of the CSV files are from the simulations. Each CSV file contains data on 1000 simulations where the change in variance from initial to final for each simulation is stored under column ‘x’. See _readme.txt in the compressed file dataset.zip for documentation of the file names. (ZIP) [file pone.0056413.s002.zip › dataset_S1/P1_omega0.72.csv]

	x
1	166017.733333333
2	52872.3
3	-107561.6
4	45092.7666666667
5	42492.8
6	58464
7	137754.166666667
8	23304
9	16617.4333333333
10	-32494
11	19958
12	52357.9
13	72149.2
14	133396.8
15	212504
16	93297.3
17	-33590
18	167454.8
19	38318.1666666666
20	-89481.1
21	49356.3
22	-24613.2
23	130976.5
24	315577.6
25	83543.4666666667
26	41446
27	84748.1
28	85444.4
29	-120266.966666667
30	196372.4
31	-35798.3
32	35798.3
33	39585.7
34	-73506.4333333333
35	162273.6
36	458051.2
37	14093.9
38	-6931.60000000003
39	8901.96666666667
40	195438.266666667
41	105346.8
42	-4558
43	22041.0666666667
44	45581.6333333333
45	204865.1
46	122574.533333333
47	86491.1
48	222032.4
49	67130.6666666667
50	105464.133333333
51	351216.666666667
52	77920.4
53	2561.1
54	112349.9
55	88945.5666666667
56	-31117.5
57	136468.8
58	101455.166666667
59	-36312
60	124795.766666667
61	140889.466666667
62	34365.7333333333
63	441892
64	-4309.86666666667
65	48321.0666666667
66	88530.4333333333
67	-5596.7
68	-61409.2
69	36749.3
70	373936.7
71	49156.8
72	191809.7
73	398882.1
74	210210.266666667
75	-28880.9
76	52810.4
77	102510.3
78	19936.4
79	16658.1333333333
80	50141.0666666667
81	-3110.13333333334
82	-28126.9333333333
83	82780.7
84	-9938.66666666666
85	33484.4
86	-10726.7666666667
87	-76479.4666666666
88	323688.7
89	345726
90	-5718.93333333333
91	134824.933333333
92	106294
93	412981.5
94	61923.8333333333
95	32827.6
96	-39808.8
97	235011.2
98	-99418.7
99	-4144.10000000001
100	-85627.5666666667
101	22013.1666666667
102	241059.466666667
103	244102.533333333
104	78049.9666666666
105	87103.9
106	281302.1
107	-3171.46666666667
108	37454.1
109	186944.366666667
110	26307.6
111	-18463.5666666667
112	-163213.5
113	381596.8
114	122228.633333333
115	119055.2
116	99301.7333333333
117	-121270.233333333
118	-70720.4
119	26292
120	77623.4666666667
121	142363.3
122	65940
123	-17742.9333333333
124	261078.533333333
125	-9363.56666666667
126	125462.3
127	234923.2
128	72074.9
129	83061.5
130	26514.5
131	343792.633333333
132	60806.4
133	115713.333333333
134	118136.166666667
135	65506.9333333333
136	397320.966666667
137	-94123.9
138	-66773.3
139	250605.066666667
140	-212238.833333333
141	-229275.6
142	155405.6
143	-69805.6
144	62142.4
145	60312
146	-51761.6
147	42485.9
148	-58485.8666666667
149	-162628.4
150	89766
151	443802.533333333
152	5140.79999999999
153	12560.7
154	38315.8666666667
155	-36052.7666666667
156	-71932.6333333334
157	36809.7666666666
158	108496.5
159	495209.7
160	-110155.7
161	130967.5
162	4462.66666666663
163	-69590.4
164	286364.133333333
165	196717.866666667
166	312031.2
167	327445.5
168	431471.5
169	15461.1666666667
170	129755.2
171	-494978.166666667
172	167181.7
173	-133371.2
174	100220.233333333
175	43854.9
176	124004.4
177	-26061.7
178	-98265.8666666667
179	244428
180	14272.3
181	67152.8
182	117831.166666667
183	601550.533333333
184	53289.3666666667
185	90429.9
186	49370
187	-59409.6
188	-26198.0333333334
189	76491.0666666667
190	-1437.89999999997
191	351907.333333333
192	-148500.1
193	151710.4
194	13053.2
195	66663.2
196	210310.533333333
197	208283.466666667
198	115056.433333333
199	56828.1333333333
200	85801.5
201	58745.6
202	35736.8
203	28759.4333333333
204	27358.1333333333
205	2703.20000000001
206	80607.1666666667
207	39396.3666666667
208	-87395.6333333333
209	201589.1
210	109296.8
211	-51458.2666666667
212	48444.6666666667
213	154567.066666667
214	-56646.9666666667
215	85853.4666666667
216	105817.433333333
217	182527.866666667
218	82470.6666666667
219	-16816.8
220	178660.266666667
221	450317.6
222	245100.533333333
223	210107.733333333
224	85105.9666666667
225	-52773.3333333333
226	94892.3
227	89319.0333333333
228	-34342.3666666667
229	112404.4
230	195423.866666667
231	-69742.4
232	385323.833333333
233	20735.4666666667
234	211613.2
235	260722.766666667
236	282542.633333333
237	30022.7
238	105560.7
239	-79642.3
240	-35354.8
241	31279.4333333333
242	-347593.333333333
243	-7372.83333333334
244	48469.6
245	64034.3
246	214448.4
247	24060.3
248	83920.4
249	-17893.2
250	-175927.6
251	13473.1
252	69870
253	88477.7
254	301235.866666667
255	51433.3
256	-98229.7666666667
257	-134801.9
258	276465.166666667
259	-10413.2
260	72410.9333333333
261	177324.133333333
262	79456
263	67445.3
264	15127.9
265	192397.3
266	71941.7
267	34966.4
268	260587.233333333
269	-94775.3333333333
270	53884.6666666667
271	78149.1
272	55313.8333333333
273	83070
274	-80894
275	273661.066666667
276	45547.2
277	493063.2
278	-64248.8
279	216334.5
280	167756.5
281	-38095.6
282	53292.4
283	1264.36666666667
284	291559.3
285	62671.7
286	26557.7
287	-65817.3333333333
288	72036.0333333333
289	98133.7333333333
290	-11192.7666666667
291	140083.2
292	-36162.7
293	318162.233333333
294	-76162
295	-1347.06666666668
296	494257.2
297	50060.2666666667
298	289407.066666667
299	-11912.2666666667
300	-61373.6
301	247137.6
302	-10734.1
303	93925.3666666667
304	-87406.4333333333
305	-19188
306	22890.8
307	341466.4
308	54660.2666666667
309	317048.8
310	71172.6333333333
311	149300.666666667
312	71568
313	60957.8333333333
314	103054.7
315	-3786.10000000001
316	-3051.2
317	376116.233333333
318	242259.333333333
319	107908.7
320	234345.2
321	148302
322	62928.1
323	22377.4666666667
324	160726.5
325	218181.766666667
326	91644.7666666666
327	134451.5
328	125623.433333333
329	25299.6
330	346283.5
331	296835.566666667
332	-51268.4333333333
333	15301.8666666667
334	-173126.133333333
335	-81411.4333333333
336	302875.7
337	-106618.633333333
338	-36685.0333333333
339	67600.7
340	-73164.3
341	153500.966666667
342	85884.8
343	-38542.9
344	163098.3
345	-86064.7666666667
346	115780.5
347	122191.033333333
348	-73858.2666666667
349	106496
350	145826.166666667
351	-33390.5
352	53536.2666666667
353	146640.266666667
354	-21238.7
355	3301.63333333333
356	333154.1
357	51647.4666666667
358	257771.733333333
359	300716.133333333
360	106325.633333333
361	-26285.0666666667
362	70691.6
363	46328.4
364	70374
365	68235.6
366	45975.5
367	43740.2666666667
368	85285.7
369	98242.9
370	132720.5
371	71744.3
372	200992
373	60024.7
374	85500.6666666666
375	219163.6
376	72369.2
377	-173404
378	46693.7666666667
379	-74996.1
380	4067.7
381	74314
382	102975.733333333
383	513456.9
384	-2699.06666666668
385	270882.666666667
386	266713.066666667
387	58534.8
388	312167.433333333
389	76649.4666666666
390	159402.4
391	-195107.6
392	-10486.3
393	-52686.9333333333
394	308038.333333333
395	-83030
396	15021.7333333333
397	156524.7
398	84388.9333333333
399	175807.466666667
400	-196215.9
401	409642.966666667
402	-64162.6333333333
403	169301.2
404	111116.1
405	298848.233333333
406	106452.766666667
407	-676143.866666667
408	97737.5666666667
409	200991.466666667
410	111538
411	518843.766666667
412	4374.39999999999
413	81703.2
414	-219954.766666667
415	504193.1
416	-2776.76666666666
417	147330.133333333
418	123894.666666667
419	420768.9
420	126507.466666667
421	-13922.5
422	-197987.466666667
423	-132118
424	309031.2
425	341234.266666667
426	233882.766666667
427	622107.033333333
428	95330.3
429	197093.1
430	-1533.33333333333
431	116884.8
432	207633.566666667
433	426797.6
434	57547.0333333334
435	145911.6
436	265879.6
437	25506.1
438	-117755.2
439	-106068.533333333
440	-1043.5
441	79760.7
442	8418.13333333336
443	-20334.7
444	38559.2
445	179837.333333333
446	24385.0666666667
447	47761.8666666667
448	-19746
449	166983.866666667
450	64930.5666666667
451	5946.80000000002
452	391715.433333333
453	81943.9666666667
454	-37912.5333333333
455	-113466
456	-33472.5666666667
457	-84295.7
458	227411.6
459	132991.766666667
460	84864.6666666666
461	154580
462	18400.3666666667
463	36727.6
464	87321.2
465	398319.466666667
466	-35565.7333333333
467	315657.1
468	-11436.1333333333
469	124595.2
470	57788.7666666667
471	158312.666666667
472	-89089.3333333333
473	-21883.6
474	268016.8
475	-34960
476	66742.3
477	5933.29999999999
478	519487.2
479	158213.7
480	233865.766666667
481	5071.09999999998
482	112927.5
483	-1038804.31666667
484	34353.6
485	64915.9
486	191303.066666667
487	10100.4333333333
488	-69499.8333333333
489	134054.3
490	430463.6
491	-52215.3
492	-66372.9666666666
493	141052.133333333
494	74567.5
495	31614.4
496	3669.19999999998
497	36851.1
498	58703.3333333333
499	553657.333333333
500	64611.2
501	33302.6666666667
502	-41864.2666666667
503	158630.1
504	90299.0666666667
505	52784.1
506	288227.6
507	64779.8666666667
508	75426.5333333334
509	204166.3
510	170888.8
511	256659.166666667
512	26315.6
513	-16941.3666666667
514	75714.4333333333
515	-6682.09999999998
516	-18304.8
517	60694.6333333333
518	107051.433333333
519	-105742.933333333
520	314736.033333333
521	252375.7
522	93244.2333333333
523	45560.7
524	216469.7
525	139545.333333333
526	-101697.866666667
527	-131589.3
528	31869.4333333333
529	261874.9
530	93357.6
531	8079.19999999998
532	188544
533	-106318.1
534	42479.0333333333
535	13932.7666666667
536	249691.3
537	69739.8333333333
538	73366.4
539	-107005.366666667
540	137244
541	-60916.9
542	23727.7333333333
543	295015.1
544	1506.43333333332
545	51830.9
546	-175993.1
547	-243892.5
548	121108.8
549	108021.566666667
550	114964.4
551	-10584.4
552	-66131.3
553	108963.866666667
554	22186.8
555	160606.5
556	-114446.933333333
557	158062.366666667
558	-84165.1
559	381362.9
560	150012.4
561	147184.3
562	45029.1
563	84128.5
564	13664.1
565	-26579.2
566	240878.5
567	80708.8
568	86868.5333333333
569	-83764.5
570	295564.8
571	167670.166666667
572	142908.4
573	-155772.633333333
574	215866.1
575	32285.2
576	-35476.6666666667
577	122245.866666667
578	-123444.8
579	96109.7333333334
580	64833.0666666667
581	116205.6
582	51349.2
583	298015.333333333
584	49915.2333333333
585	55522.1
586	-13415.9666666666
587	57470.8
588	145461.966666667
589	68973.7333333333
590	72858.3
591	238601.466666667
592	137439.466666667
593	-81442.3666666667
594	-41584.3666666667
595	431017.2
596	389437.1
597	-16057.5
598	62024.9666666667
599	16524.8333333333
600	19894
601	-91200.9333333333
602	65025.4666666667
603	-16728.8
604	-41503.0666666667
605	208871.2
606	78318.9666666667
607	-69640
608	107689.866666667
609	85881.7666666667
610	-60390.8
611	-29610
612	-67427.6
613	274697.5
614	311174.566666667
615	82910.1333333333
616	-97421.8666666667
617	78930
618	48017.6
619	-20430.5666666667
620	-25984.5
621	131254.433333333
622	144401.6
623	22313.0333333333
624	173982
625	44979.3666666667
626	354095.333333333
627	104403.033333333
628	39778.1
629	262286
630	483702.966666667
631	87651.7
632	184042.4
633	122848.3
634	81848
635	-129183.7
636	20228.8333333333
637	14719.3333333333
638	37021.7333333334
639	65353.6
640	-7558.79999999999
641	154743.6
642	306962.433333333
643	264901.066666667
644	147250.7
645	11488
646	29317.9666666667
647	223192.266666667
648	-99184.9
649	33586.7
650	-95492
651	211168.166666667
652	152562
653	74693.3666666667
654	411095.233333333
655	433370.033333333
656	-103778.1
657	-46215.5
658	185762.3
659	208272.366666667
660	98275.2333333333
661	59790.5
662	-38260.0333333333
663	131588.166666667
664	-47194.1
665	94860
666	-17757.0666666667
667	79941.7666666667
668	94887.2
669	-101557.7
670	69414.3
671	62714.7
672	100568.666666667
673	-14089.3
674	569598.133333333
675	-5929.46666666665
676	157916.5
677	17822.8333333333
678	184247.6
679	67584.4
680	665951.833333333
681	99605.1666666667
682	366083.9
683	-37706.7
684	197473.1
685	23035.1666666667
686	245464.1
687	295689.9
688	-113809.1
689	109724.3
690	47417.3
691	158995.6
692	298137.833333333
693	88708.9333333333
694	7516.56666666668
695	-31186.1666666667
696	28541.5666666667
697	234934.5
698	16884.2666666667
699	127861.6
700	-18252.6666666667
701	34703.3
702	446336.266666667
703	278416.5
704	-66199.7
705	-6456.93333333332
706	-56199.5
707	66324.9
708	118337.433333333
709	-85750.6333333333
710	198932.566666667
711	500268.566666667
712	519828.633333333
713	187704.933333333
714	102485.9
715	170454.4
716	344459.6
717	-39461.9666666667
718	341204.766666667
719	57306.4
720	170894.566666667
721	52271.1666666666
722	-34737.6333333333
723	18526.3
724	39556.1
725	176620.3
726	55988.2666666667
727	336279.566666667
728	7842.4
729	113439.166666667
730	206658.133333333
731	121743.466666667
732	-86401.9
733	78154.1333333333
734	114907.6
735	192008.5
736	-47267.4333333333
737	63736
738	-33625.6
739	294962.233333333
740	-87019.1
741	174247.3
742	150105.2
743	23902.8
744	139794.4
745	347726.566666667
746	42110.1666666667
747	172512.166666667
748	385764.133333333
749	123954.4
750	202584.4
751	131302.966666667
752	93730.9333333333
753	-163099.466666667
754	274350.1
755	246324.933333333
756	119431.333333333
757	145427.866666667
758	15624.9333333333
759	110974.633333333
760	100952
761	158297.5
762	54946.4
763	474536
764	-65920.9
765	26510
766	2518.66666666666
767	-151763.1
768	71346
769	64878.2666666667
770	-2526.9
771	100630.8
772	40343.1
773	-38129.9
774	-3685.89999999997
775	182962
776	167402
777	-19550.7
778	211578
779	8427.16666666669
780	-22218.1666666667
781	171660
782	320141.466666667
783	109391.2
784	196769.9
785	96156.8
786	137541.1
787	33761.8666666667
788	116744.233333333
789	-82006.9
790	-136748.9
791	214182.5
792	-15257.3
793	124016.4
794	-92264.6666666667
795	143238.133333333
796	46186
797	-51956.7666666667
798	93355.8333333333
799	-66611.7666666667
800	-317511.5
801	-98562.2333333333
802	23525.1666666667
803	-65152.1333333333
804	50714.4
805	-47237.7
806	-20250.1666666666
807	155747.2
808	9414.83333333334
809	142314.8
810	164029.6
811	5113.06666666665
812	172540.9
813	51124.8
814	57272.3666666667
815	123232.366666667
816	114573.366666667
817	216554.4
818	252268.7
819	113799.066666667
820	242102.5
821	-97756.6333333333
822	493680.533333333
823	-57277.9
824	-295227.9
825	381894.933333333
826	-2529.86666666667
827	-5370.40000000002
828	122694.666666667
829	361652.266666667
830	47432.5
831	-59587.0333333333
832	172653.2
833	-46632.9333333333
834	-140467.333333333
835	103078.566666667
836	529442
837	-96183.9
838	23179.5
839	323995.033333333
840	150933.766666667
841	-10262.9333333333
842	118148.8
843	31837.9
844	89295.9666666667
845	-128004.7
846	88483.0333333334
847	115934.933333333
848	183626.266666667
849	54530.3666666667
850	77360.2333333333
851	-110306.033333333
852	-14137.6333333333
853	186794.933333333
854	127919.566666667
855	-57610.5
856	16448.7
857	284839.866666667
858	119636.5
859	89740.9333333333
860	165031.866666667
861	-497.199999999983
862	107643.2
863	38908.0333333333
864	11161.7
865	279607.333333333
866	152833.333333333
867	-23805.6
868	-26107.2333333333
869	-119874.4
870	155490.533333333
871	65890.9
872	-69238.8
873	7886.93333333335
874	876941.9
875	19580.4333333333
876	175335.466666667
877	83420.8
878	134515.2
879	60743.3333333333
880	24643.2
881	-136140
882	797630.5
883	225794.9
884	-988.26666666667
885	325917.7
886	30671.7333333333
887	56204.8
888	163305.2
889	-40911.7333333333
890	13426.4
891	12114.7666666667
892	-673488.466666667
893	228939.3
894	218112.933333333
895	-33718.6666666667
896	16492.5
897	-3605.09999999999
898	316971.5
899	-14930.7
900	90203.2
901	-75316.5666666667
902	-13630.3
903	-129264.3
904	210603.5
905	52267.0333333333
906	44169.2333333333
907	344402.8
908	700816.633333333
909	171162.666666667
910	3267.2
911	43894.8
912	-54464.4
913	67860.0333333333
914	18850.8333333333
915	51451.7333333333
916	-72550.1333333333
917	-121820.933333333
918	-25139.9
919	-30992.8
920	-45704
921	-9183.56666666667
922	167804.4
923	192764.1
924	7798.43333333332
925	33547.5
926	-29628.8
927	-86102.4
928	-389313.233333333
929	49878
930	50678.0333333334
931	199839.2
932	131552.3
933	74391.4333333333
934	-41013.6
935	171620.533333333
936	-9181.7
937	-63636.5666666667
938	134185.333333333
939	79665.2
940	-9633.86666666666
941	-18720
942	26834.6666666667
943	211964.8
944	-4879.9
945	64794.7
946	209784
947	238042.366666667
948	108126.933333333
949	-173302.433333333
950	129714.8
951	-46077.0333333334
952	143294.666666667
953	-23210
954	-20057.9
955	-74972.2333333333
956	72944.1666666667
957	39431.6
958	250630.1
959	47092.3666666667
960	323164
961	182644.4
962	-82143.1
963	-53094.1333333334
964	-32804.7
965	239792.533333333
966	244665.2
967	76903.5
968	29079.7
969	-31604.9666666667
970	-37998.8
971	114145.2
972	82576.7
973	193652.966666667
974	-13064.6666666667
975	-17293.9
976	58062.1666666667
977	33074.4
978	-53882.9333333333
979	94901.6333333333
980	166150.933333333
981	-9361.33333333337
982	44582.2666666667
983	-64604.2333333333
984	-47265.3
985	406269.066666667
986	-60522.6333333333
987	-9726.76666666666
988	50511.6333333333
989	-7825.46666666667
990	-31084.0333333333
991	163411.9
992	43320.8
993	-95939.9
994	228905.3
995	418.266666666663
996	-80369.0666666667
997	-9039.60000000001
998	82747.5
999	113230.4
1000	144575.6
