# Supplementary material for: Chromosome Copy Number Variation and Control in the Ciliate Chilodonella uncinata
Source: PLoS One. 2013 Feb 20;8(2):e56413. doi: 10.1371/journal.pone.0056413 (PMC3577910; doi:10.1371/journal.pone.0056413)
Supplement: Dataset S1 — Chromosome copy numbers from the experimental and simulated cell lines of Dataset of Chilodonella uncinata . dataset.zip is a compressed file. exp_data.csv contains the experimental data derived from qPCR analyses (Cell.line = original cell line; Time = time point of the DNA extraction; DNA.extract = DNA extract replicate; Gene = macronuclear chromosome; CNPC = copy number of the macronuclear chromosome per cell). The remainder of the CSV files are from the simulations. Each CSV file contains data on 1000 simulations where the change in variance from initial to final for each simulation is stored under column ‘x’. See _readme.txt in the compressed file dataset.zip for documentation of the file names. (ZIP) [file pone.0056413.s002.zip › dataset_S1/P1_omega0.74.csv]

	x
1	332484
2	39371.8333333333
3	-20601.1
4	-54687.8666666667
5	290717.9
6	177756.8
7	162808.666666667
8	177906.4
9	308392.4
10	47008.4
11	58152.8
12	113835.866666667
13	175943.6
14	57592.8
15	-25978.8333333333
16	171283.066666667
17	-44935.6
18	70060.9333333333
19	133914.9
20	80988.4
21	116300.533333333
22	-55876.6666666667
23	-58359.2
24	222026.566666667
25	55680.5333333333
26	-10605.2
27	82083.4666666667
28	-30359.6
29	-18012.1333333333
30	9151.46666666667
31	17045.6
32	187084.4
33	195126.833333333
34	98708.4
35	-173810.366666667
36	209145.833333333
37	28181.6333333333
38	121642.666666667
39	251348
40	45993.5
41	47876.9666666667
42	-73255.9
43	64739.6
44	9026.39999999997
45	-9298
46	105169.833333333
47	4069.2
48	265520.533333333
49	8098.29999999999
50	358198.8
51	99037.7333333333
52	-30131.6
53	162757.6
54	332156.1
55	156043.566666667
56	92114.5
57	44860.8
58	-77797.6
59	204195.2
60	219955.466666667
61	131743.7
62	87826.8
63	115327.633333333
64	144425.1
65	105194.366666667
66	309163.9
67	212281.966666667
68	137015.833333333
69	196169.2
70	7865.20000000001
71	303978
72	-23981.7333333333
73	-14.8999999999942
74	138050.9
75	-442760.8
76	104162.8
77	29633.6
78	50853.2
79	87631.0666666667
80	-39314.9
81	136570.166666667
82	92120.9
83	102283.7
84	551177.6
85	55845.6
86	39977.9999999999
87	-133110
88	-23407.6
89	28644.4
90	130694.7
91	-9408.69999999998
92	160852.9
93	20703.5
94	53466.7
95	224803.9
96	19477.6333333333
97	-59574.3
98	107103.466666667
99	9654.93333333335
100	255550.9
101	23735.3666666667
102	206961.2
103	32387.9666666667
104	171397.6
105	-123359.2
106	448963.066666667
107	311304.433333333
108	-96833.3333333333
109	98280
110	24719.7333333333
111	-63657.9
112	66173.7
113	285740.933333333
114	-429841.466666667
115	67075.7
116	272302.7
117	224819.7
118	26470.8
119	-790
120	13249.7333333333
121	-64689.9
122	-13435.2333333333
123	-16491.7666666667
124	67870.9
125	108803.9
126	-906.833333333328
127	169404.933333333
128	-33981.2
129	44575.2
130	-32042.3666666666
131	-2601.5
132	388296.566666667
133	850883.3
134	158129.333333333
135	49940
136	278.96666666666
137	126444.133333333
138	-288746.4
139	25631.2
140	-246007.2
141	217376
142	-133630.366666667
143	-117472.133333333
144	20359.7333333333
145	-41889.7666666667
146	-10284.1
147	-3183.96666666667
148	170748.4
149	233916.933333333
150	107804.7
151	42429.7
152	-119834.533333333
153	-28579.5
154	25493.9
155	68518.8
156	87335.1333333333
157	349130.266666667
158	-8835.60000000001
159	181166.666666667
160	47810.8
161	185299.2
162	268895.166666667
163	-48222.5333333333
164	227250.666666667
165	5440.93333333335
166	317168.8
167	-247721.433333333
168	-75308.9
169	144801.2
170	390280.8
171	242319.5
172	105577.7
173	99906.8
174	349397.433333333
175	-41095.8666666667
176	139777.466666667
177	155800
178	-126403.5
179	87645.2
180	175786.633333333
181	14540.4333333333
182	-80585.6
183	7104.3666666667
184	29841.0333333333
185	38254.4333333333
186	-8268.40000000002
187	52233.6
188	168621.3
189	-53862.2666666667
190	95951.8666666666
191	117941.433333333
192	58348.8
193	275426.166666667
194	270159.866666667
195	-60477.2
196	16956.4
197	249675.966666667
198	-16286.3666666667
199	99352.7666666667
200	81673.1666666667
201	126018.133333333
202	149258.8
203	-16606.8
204	293976.633333333
205	109107.466666667
206	141392.4
207	35941.7
208	50762.6666666667
209	-140354
210	131765.066666667
211	245973.5
212	-73913.7
213	37416.8
214	63434.8
215	-290783.333333333
216	94312.5666666667
217	-64633.4333333333
218	86248.1
219	13865.7666666667
220	170964.9
221	64526.2666666667
222	42535.8666666667
223	-93068.9
224	87378.5333333333
225	157314.166666667
226	321354.966666667
227	117846.1
228	128191.733333333
229	154724.5
230	116466.666666667
231	80353.3
232	-129977.6
233	101477.066666667
234	-82606.1
235	118507.333333333
236	147223.6
237	812148.133333333
238	-180229.033333333
239	-67217.3
240	332939.6
241	144866.566666667
242	-61396.3666666667
243	-217050.666666667
244	13086.6333333333
245	60603.9
246	208008
247	118118
248	214645.033333333
249	56775.3666666667
250	-6907.50000000003
251	139473.566666667
252	73725.2333333333
253	40332.1333333333
254	620865.6
255	304447.2
256	366436.8
257	99713.0666666667
258	266632.9
259	127518.7
260	131438.533333333
261	-42449.3333333333
262	34597.1666666667
263	-41800.1
264	131698.4
265	-112925.466666667
266	93045.1
267	146032
268	34540.9666666667
269	305966.533333333
270	46244.1666666667
271	224142.933333333
272	8014.8
273	471266.7
274	-105673.733333333
275	210658.633333333
276	50836.6666666667
277	54536
278	-36114.3666666667
279	144439.566666667
280	-2415.5
281	-269798.3
282	324235.2
283	-5875.20000000001
284	-243851.7
285	134045.2
286	665584.4
287	343159.9
288	219053.333333333
289	-1100.5
290	137033.966666667
291	215720.533333333
292	-41893.1
293	182423.6
294	44088.8
295	182333.833333333
296	145914.633333333
297	218865.2
298	68950.4333333333
299	66098
300	148013.333333333
301	171141.466666667
302	162942.533333333
303	-119343.766666667
304	210054.966666667
305	293026.7
306	479666.966666667
307	284302.266666667
308	230452.933333333
309	79134.7
310	86682.5
311	-65455.9666666667
312	90649.3666666667
313	113748.233333333
314	-38750.4
315	582020.3
316	-71264.0333333333
317	133453.033333333
318	43019.8333333334
319	150627.866666667
320	17635.8666666667
321	225424.7
322	227036.666666667
323	157521.066666667
324	70750.5
325	205710.666666667
326	300445.3
327	319896.166666667
328	239376.8
329	236525.9
330	14437.5
331	130949.9
332	-112884.4
333	-27353.7
334	264825.2
335	-139218.166666667
336	485377.033333333
337	-36691.6
338	-23198
339	-46045.4666666667
340	-8184.39999999999
341	251418.433333333
342	62525.9
343	119350.8
344	-14364.9
345	99772.9333333333
346	682654.166666667
347	-17301.5
348	221597.166666667
349	118411.9
350	406952.8
351	323863.2
352	-126045.6
353	-82105.9666666667
354	133763.3
355	21104.1333333333
356	34597.5
357	99970.9
358	184034
359	46246.3
360	-156236.666666667
361	1446.13333333333
362	436335.5
363	107300.8
364	-35183.7
365	5336.79999999999
366	-21332.9333333333
367	151486.933333333
368	79381.1666666667
369	-3433.56666666665
370	29694.8
371	-98362.9
372	-78275.9666666667
373	226738.8
374	45937.9666666667
375	16133.7666666667
376	24062.8
377	189869.066666667
378	46558
379	259539.233333333
380	109928.4
381	-83889.7333333333
382	296398.4
383	-141596
384	9968.96666666666
385	-118052.166666667
386	186225.9
387	60619.6
388	616926.9
389	342371.7
390	311480.4
391	51406.4
392	-74302.7
393	-31398.6333333333
394	-61012.1
395	-115945.6
396	161306.4
397	170180.733333333
398	-19605.4666666667
399	45594
400	3824.70000000001
401	302329.566666667
402	-65048.6666666667
403	273062.8
404	226794.3
405	371964
406	-134749.9
407	384498.233333333
408	121860.966666667
409	36033.5
410	206623.6
411	-33093.3666666667
412	58010.7666666667
413	-49474.5
414	-52044.5333333333
415	505380.8
416	459683.1
417	24278.4
418	139391.5
419	16782.8333333333
420	-64406.2666666667
421	-225826.066666667
422	147534.233333333
423	-57244.5333333333
424	177838.3
425	21861.7333333333
426	-20118.0333333334
427	140669.2
428	196215.766666667
429	172808.3
430	800.13333333336
431	-151970.1
432	173736.166666667
433	169792.833333333
434	271566.533333333
435	-53602
436	21267.7333333333
437	105609.966666667
438	623305.233333333
439	-22462.2666666667
440	-57383.2
441	-17825.7666666667
442	683960.3
443	34916.2666666667
444	37874.8
445	164233.7
446	73819.8666666667
447	258959.233333333
448	75557.9
449	219557.466666667
450	105131.766666667
451	-30334
452	8227.19999999998
453	-21436
454	-112868.4
455	-73677.1
456	27072.1333333333
457	274078.166666667
458	14401.2
459	402065.466666667
460	56112.2666666667
461	144822.4
462	-19284.1
463	84859.3666666667
464	236163.2
465	76888.3
466	51042.1666666666
467	-147202.533333333
468	380946.7
469	164167.366666667
470	279981.733333333
471	251463.1
472	90314.3666666666
473	309018.266666667
474	34804
475	125332.133333333
476	-513169.566666667
477	-57637.3
478	653465.733333333
479	-34760.4
480	-76356.8
481	88944.5
482	49912.4333333333
483	177059.133333333
484	75766.3
485	-56237.0333333334
486	36153.7
487	112932.1
488	134048.266666667
489	232878.933333333
490	111504.5
491	300930.7
492	125566.8
493	196405.9
494	472099.033333333
495	88056.2333333333
496	112146.4
497	-97289.7
498	10134.8
499	10353.7
500	56670.7
501	-86285.1666666667
502	167044.533333333
503	-20655.0666666667
504	276618
505	84635.6
506	90740.4
507	304901.833333333
508	3960.09999999998
509	69547.7666666667
510	158995.3
511	34361.7333333333
512	-36526.6666666667
513	89226.2333333333
514	106916.933333333
515	11983.2
516	-14222.5
517	143080.8
518	167658.366666667
519	281767.1
520	95595.2333333334
521	-23164
522	48064.7
523	89501.6333333333
524	168860.666666667
525	-55191.7
526	155371.333333333
527	72293.3
528	101208.3
529	-74403.7
530	-22423.5
531	76324.4
532	-3346.5
533	207332.3
534	212197.9
535	240366
536	44978.7
537	166681.966666667
538	223267.033333333
539	-60800.3666666667
540	15231.2
541	-68598.9333333333
542	-19652.8333333333
543	-21254.4333333333
544	-2259.60000000001
545	28484.1333333334
546	-77127.3333333333
547	274170.4
548	65378.7
549	146176.533333333
550	64758.9333333333
551	364136.3
552	19023.5
553	33071.2
554	56915.6
555	274061.366666667
556	196389.6
557	-27503.2
558	-1858.66666666669
559	83052.4333333333
560	165409.733333333
561	114293.6
562	304154
563	-45116.8
564	242534.8
565	-147.700000000012
566	230442.1
567	-68617.9
568	131087.9
569	-33151.4666666667
570	34416.1333333333
571	11914.2666666667
572	-88013.6
573	238091.733333333
574	192238.3
575	-156304.266666667
576	422310.4
577	268384.666666667
578	50137.4666666667
579	64349.5
580	315255.2
581	101530.966666667
582	184988.5
583	-17924.6666666667
584	57892
585	159174.366666667
586	818180
587	-91146.6666666667
588	150884.1
589	-96415.9
590	130913.466666667
591	374294.8
592	-53561.2
593	-30108.5
594	326771.5
595	-35517.2333333333
596	203345.333333333
597	-56422.5333333333
598	365956.766666667
599	-61419.4666666667
600	23772.9
601	-13254.8
602	-19607.7
603	161107.766666667
604	3993.43333333332
605	19489.2
606	-87271.9
607	22426.5333333333
608	85831.2
609	-92039.8666666666
610	306494.266666667
611	330829.9
612	624502.8
613	-77188.2666666667
614	112514.9
615	118558.9
616	343030.533333333
617	-41317.7333333333
618	172000.4
619	286665.866666667
620	215484.8
621	-51778.7666666667
622	267557.866666667
623	19984.5333333334
624	-42949.1
625	23661.4666666667
626	-20665.5666666667
627	84374.1333333333
628	189871.2
629	70152.6333333334
630	-133197.033333333
631	260971.733333333
632	-42303.2333333333
633	-22726.4
634	196670.4
635	143216.5
636	164124.433333333
637	56496.3666666667
638	53308.7666666667
639	156810.4
640	70574
641	-122825.6
642	10187.1
643	84870.9
644	185392.5
645	34511.2
646	21234.6666666667
647	48420
648	277211.733333333
649	-32486.9666666667
650	54079.7333333333
651	333152
652	-167946.7
653	-128396.033333333
654	347050.833333333
655	-16994.4
656	120440.666666667
657	160142.666666667
658	-91944
659	55646.2333333333
660	117649.2
661	242001.2
662	-133053.6
663	5427.5
664	83034.5666666667
665	65066.8
666	-38634.4333333333
667	273068.566666667
668	79098.3666666667
669	-26227.2
670	138598.366666667
671	37658.1333333333
672	113243.3
673	-10170.9
674	124574.966666667
675	19582.2666666667
676	90844
677	370199.066666667
678	-43296.4
679	55362.3
680	-192632.166666667
681	-149934.533333333
682	-81245.5
683	139198.3
684	162737.733333333
685	150530.933333333
686	439282.1
687	221633.6
688	105030.966666667
689	242380.133333333
690	332000.8
691	202020.033333333
692	424529.433333333
693	32145.4666666667
694	269561.166666667
695	36236.3
696	116610.433333333
697	-20699.9
698	152611.466666667
699	217180.566666667
700	317106.366666667
701	103783.733333333
702	-23967.9
703	347760.533333333
704	205085.466666667
705	85899.0333333333
706	-79634.5666666667
707	96640.5333333333
708	218586.9
709	-97761.2
710	-23299.1666666667
711	107770.4
712	84134.5
713	57943.6
714	-9145.70000000001
715	10932.7
716	144665.366666667
717	325753.066666667
718	149383.866666667
719	-33489.9
720	187640.4
721	228159.6
722	98258.1
723	26864.1666666666
724	183268.8
725	1445.76666666666
726	-115138.633333333
727	270315.3
728	-2247.83333333334
729	-1501.59999999998
730	270628.766666667
731	135181.5
732	163223.166666667
733	265266
734	97912.2666666667
735	69763.6
736	36202.2333333333
737	110124.8
738	-8589.83333333331
739	100893.6
740	159069.2
741	654583.2
742	-87882.5333333333
743	13340.1666666667
744	-285915.6
745	158347.3
746	44255.1
747	125016.8
748	-143931.7
749	-167443.066666667
750	202313.3
751	29930.0333333333
752	-90358.3666666667
753	181132
754	68259.2
755	-82276.2666666666
756	-2525.96666666667
757	278960.1
758	63838.1
759	-2174.09999999998
760	-27547.4666666667
761	32830
762	244264.9
763	-69764.2666666667
764	-87856.8
765	45408.5666666667
766	45832.9
767	7264.53333333334
768	-19004.8
769	85737.2
770	12363.0666666667
771	186621.6
772	210703.733333333
773	62672.3
774	71964.2333333333
775	139292.9
776	140728.8
777	-115601.833333333
778	103850.933333333
779	71098.1
780	427728.266666667
781	31862.9
782	163153.2
783	-2255.73333333334
784	18650.8
785	143746
786	234205.1
787	107989.5
788	147840.8
789	163920.4
790	90156.7
791	-28246.4
792	52122.5
793	86080.9333333333
794	-45934.4
795	60751.7
796	210337.6
797	-110236.633333333
798	269650.933333333
799	-51770.9333333333
800	60305.8666666667
801	118083.2
802	16419.3
803	327484.833333333
804	326937.9
805	252360.1
806	-63536.5
807	227329.633333333
808	368193.7
809	1098.3
810	-76027.7
811	4056
812	103977.6
813	44693.5
814	-20978.2333333333
815	190982.5
816	545182.566666667
817	-396.399999999994
818	-57387.9
819	47944.8
820	15798.1333333333
821	-95386.9333333333
822	29121.4666666667
823	219111.5
824	55706.5333333333
825	396619.2
826	752418.8
827	44593.5
828	233650
829	-579659.2
830	77628.0333333334
831	117128.8
832	-25625.1666666667
833	206092.833333333
834	639036.766666667
835	152804.3
836	-60781.5
837	94066.6666666666
838	74390.3333333333
839	127732.266666667
840	49455.6
841	16061.0666666667
842	-23265.9666666667
843	58341.4666666667
844	232822.7
845	69810.4
846	135209.833333333
847	222743.366666667
848	66200.2666666667
849	-184531.2
850	33007.8333333333
851	-10848.5333333333
852	-85675.2
853	8603.2
854	-15518.8
855	5631.43333333332
856	81792.9666666667
857	-14381.0666666667
858	60348.4
859	219625.733333333
860	233196.4
861	-28684.8
862	311810.033333333
863	-36872.7
864	183821.233333333
865	-6184.39999999999
866	129435.566666667
867	299664.433333333
868	13557.3
869	421456.4
870	-23894.4
871	91921.3333333333
872	-9868.56666666665
873	118494.566666667
874	-63474.4
875	126402
876	41550.4
877	-40070.2666666667
878	100475.333333333
879	-23889.1
880	74040.5333333334
881	89362.9333333333
882	-483358.366666667
883	163057.7
884	-48355.6333333333
885	-8542.93333333333
886	136838.8
887	-61079.2333333333
888	209489.9
889	368924.4
890	221854.3
891	140856.366666667
892	407317.6
893	126814
894	58957.7
895	306603.7
896	85324.7
897	540413.9
898	331180.8
899	87933.4666666667
900	124971.966666667
901	150946.533333333
902	150589.9
903	322612.666666667
904	-5859.20000000001
905	-27815.1666666667
906	230849.833333333
907	344725.833333333
908	576601.966666667
909	180068.7
910	115594
911	58842.6666666667
912	259514.533333333
913	59052.8
914	-47870.1
915	-32897.2333333333
916	14672.5333333334
917	321667.433333333
918	4805.29999999999
919	128011.9
920	183073.9
921	166037.6
922	650592.4
923	42749.2
924	219246.933333333
925	-123442.633333333
926	131690
927	222539.466666667
928	3473.03333333335
929	54357.2
930	-56030.5
931	-89273.9
932	45554.9
933	118804.3
934	-492842.7
935	170193.633333333
936	-9439.70000000001
937	-181162
938	-43345.6
939	455500.833333333
940	188717.5
941	339305.9
942	-98269.5
943	154594.4
944	391332.966666667
945	303132.966666667
946	175132.633333333
947	135746.833333333
948	143322.166666667
949	82823.5000000001
950	273522.666666667
951	-64548.5666666667
952	-77249.6
953	199013.3
954	92933.2
955	77953.0666666667
956	32623.9666666666
957	230057.6
958	151988.8
959	-5038.23333333334
960	-156524
961	114777.233333333
962	458553.633333333
963	108880.133333333
964	298842
965	202713.066666667
966	32561.4666666667
967	24490.7666666667
968	133645.566666667
969	9226.3
970	116252.4
971	56900
972	487044.766666667
973	268701.9
974	10120.3
975	-117819.833333333
976	-40312.6666666667
977	480859.633333333
978	393494.7
979	175602.4
980	144924.933333333
981	122176.533333333
982	106211.1
983	52363.4666666667
984	-82786.6666666667
985	111303.733333333
986	134492.533333333
987	163447.1
988	-29469.2
989	311535.2
990	317283.233333333
991	87241.2
992	44281.6
993	-273932.533333333
994	56228.9333333333
995	34166.9
996	45556.2666666667
997	-85974.7
998	-9831.10000000003
999	154714.566666667
1000	244732
