# Supplementary material for: Chromosome Copy Number Variation and Control in the Ciliate Chilodonella uncinata
Source: PLoS One. 2013 Feb 20;8(2):e56413. doi: 10.1371/journal.pone.0056413 (PMC3577910; doi:10.1371/journal.pone.0056413)
Supplement: Dataset S1 — Chromosome copy numbers from the experimental and simulated cell lines of Dataset of Chilodonella uncinata . dataset.zip is a compressed file. exp_data.csv contains the experimental data derived from qPCR analyses (Cell.line = original cell line; Time = time point of the DNA extraction; DNA.extract = DNA extract replicate; Gene = macronuclear chromosome; CNPC = copy number of the macronuclear chromosome per cell). The remainder of the CSV files are from the simulations. Each CSV file contains data on 1000 simulations where the change in variance from initial to final for each simulation is stored under column ‘x’. See _readme.txt in the compressed file dataset.zip for documentation of the file names. (ZIP) [file pone.0056413.s002.zip › dataset_S1/P1_omega0.76.csv]

	x
1	351653.6
2	-280807.966666667
3	196679.6
4	199111.433333333
5	238373.466666667
6	38390.1333333333
7	239443.6
8	258932.1
9	175591.9
10	162733.9
11	238036.9
12	79081.8333333334
13	358949.2
14	-77818
15	13432.1
16	21966.0333333333
17	239571.066666667
18	197297.866666667
19	222089.3
20	-2119.96666666667
21	256065.733333333
22	161142.933333333
23	-52903.9
24	88036.5666666667
25	-48574.5
26	12564
27	44217.9666666666
28	-103916.566666667
29	100084
30	-86490.9
31	160278.933333333
32	459229.466666667
33	-36054.4
34	-20441.8666666667
35	106816.266666667
36	216450.966666667
37	-42514
38	-128490.9
39	6848.53333333333
40	213165.066666667
41	-12521.6333333333
42	22900.8
43	72031.5
44	411854.4
45	92106.4
46	67583.0666666667
47	-24954.5
48	69953.8333333333
49	-104514.533333333
50	326407.033333333
51	-47591.6
52	-30565.2
53	634449.3
54	-111501.066666667
55	93728.4
56	310246.433333333
57	303594.4
58	-57891.8666666667
59	-101540.933333333
60	122735.866666667
61	63995.9
62	-29182.5333333333
63	12877.0666666667
64	151294.8
65	66291.5666666667
66	-8366.63333333333
67	158525.066666667
68	100892.1
69	87515.1666666667
70	-95813.6
71	563839.1
72	426351.833333333
73	117146.3
74	186380
75	81882.7666666667
76	3877.60000000001
77	146817.3
78	-101188.7
79	135442.833333333
80	444730.8
81	-17053.4333333333
82	-16736.3
83	264385.7
84	249213.766666667
85	-19898.4
86	377642.133333333
87	95559.4333333333
88	14965.3
89	117956.666666667
90	43925.7666666667
91	150534.8
92	103826.266666667
93	-82308.1666666667
94	-144787.2
95	98695.5666666667
96	12877.0666666667
97	53328.2666666667
98	-1267.29999999999
99	124860.3
100	54752.9
101	436165.733333333
102	261874.4
103	37036.9
104	47849.0333333333
105	94415.6
106	-10584
107	593206.4
108	-51439.6
109	190055.9
110	30510.9
111	377199.066666667
112	-132389.6
113	97731.9666666667
114	428312.133333333
115	41250.0333333333
116	-211592.8
117	316066.1
118	-53510.2666666667
119	-88202.1333333333
120	112798.533333333
121	-18581.1666666666
122	4658.53333333333
123	-80015.0333333333
124	-345.833333333336
125	-100817.633333333
126	-131521.766666667
127	110376.7
128	100326.433333333
129	63342.5333333333
130	30278.2666666667
131	229421.2
132	11670.5
133	-36748.9
134	84726.5
135	-6662.03333333333
136	381342.133333333
137	51732.6333333333
138	64368.8
139	154112.4
140	89456.2333333334
141	-85867.6
142	175255.5
143	213884.666666667
144	51523.8666666666
145	-77206.1333333333
146	139963.6
147	830.966666666674
148	181160.166666667
149	75639.1666666667
150	27798.4
151	197898.4
152	77441.8666666667
153	40791.6333333333
154	183677.2
155	93755.2
156	596567.966666667
157	53907.8333333333
158	287023.066666667
159	324885.2
160	60264.5
161	-292336.7
162	133827.166666667
163	42633.5666666667
164	109018.8
165	10432.8
166	21902.6333333333
167	82237.7
168	56864.3666666666
169	-157247.6
170	8820.83333333333
171	549353.2
172	4022.13333333333
173	-42130.9666666666
174	98567.3
175	-108239.5
176	10846.3666666667
177	-45950.7
178	281762.566666667
179	22969.6333333333
180	120480.8
181	19226.4
182	117935.1
183	140596.8
184	258865.3
185	4696.39999999999
186	-147452.1
187	-86964.1
188	348465.566666667
189	87514.7
190	261364.266666667
191	254100.8
192	-130475.5
193	138656.1
194	242214.133333333
195	501688.1
196	195161.466666667
197	-56664.4
198	79361.4333333333
199	20584.9666666667
200	342045.1
201	132042.5
202	86228.1
203	-11640.6666666666
204	155943.333333333
205	129337.6
206	69222.4
207	-14765.8333333334
208	137623.033333333
209	-29303.8666666667
210	85470.3
211	118339.033333333
212	63095.1666666666
213	290359.766666667
214	-5960.83333333331
215	199086.966666667
216	231525.7
217	-63906.5333333333
218	130895.7
219	23027.3
220	340179.6
221	-40444.4
222	12256.5333333334
223	257060
224	-25990.6333333333
225	113004.666666667
226	24921.2
227	141658
228	153285.766666667
229	29475.3
230	-69834.5666666667
231	20361.8666666666
232	-35612.6333333333
233	454543.7
234	28834.6666666667
235	219492.8
236	7900.13333333333
237	53116.2666666667
238	245414.666666667
239	235173.6
240	196484.3
241	17746.7
242	-68840.4
243	85429.0333333333
244	-15460.7
245	37435.6
246	125057.2
247	56251.3333333333
248	-72936.4
249	162856
250	67752.5333333333
251	15784.1
252	614850.633333333
253	189427.433333333
254	317296.266666667
255	70344.9
256	68733.2
257	-107389.6
258	169529.9
259	52570.0333333333
260	240004.7
261	241464
262	-39762.6333333334
263	429115.6
264	25826.4
265	128006.033333333
266	251836.7
267	348124.8
268	-41246
269	1927.03333333327
270	249056.9
271	201717.866666667
272	32898.8
273	-82639.2
274	-690.166666666628
275	206581.2
276	-149922.8
277	-66259.8333333333
278	67164.7666666667
279	57432.5
280	177146.566666667
281	-68756.4
282	262358
283	156419.3
284	151199.966666667
285	-105373.333333333
286	35279.6
287	100418.133333333
288	-9626.70000000001
289	113363.866666667
290	-53429.8666666667
291	-26515.2
292	37721.2
293	602570.533333333
294	243871.866666667
295	-8977.96666666667
296	40678.1
297	22032
298	-8177.16666666663
299	-40639.2
300	182129.5
301	155657.466666667
302	17597.3333333333
303	-13247.3666666667
304	107378.166666667
305	21691.7
306	54888.6333333333
307	358076.4
308	-75214.8
309	15808
310	117266
311	156769.766666667
312	237391.066666667
313	46660
314	53070.4
315	176339.033333333
316	54454.3
317	-44799.1666666667
318	619207.466666667
319	162220.566666667
320	60766.8
321	-414809.7
322	308240.666666667
323	6924.40000000002
324	-37490.0333333333
325	27738.8
326	75945.2
327	-67960.2666666666
328	108494.133333333
329	142930.1
330	192935.433333333
331	-9582.09999999999
332	-80169.5
333	-3028.53333333334
334	-100355.6
335	65113.5
336	162329.3
337	279776.266666667
338	113462.666666667
339	148473.2
340	-111779.033333333
341	453501.633333333
342	74047.9
343	141225.333333333
344	-82336.2666666667
345	3453.60000000001
346	77163.5666666667
347	-82167.6333333333
348	-46737.1666666667
349	-97159.4666666667
350	56128.3666666667
351	415542.4
352	173292.166666667
353	305988.5
354	28914.4
355	-12040.4
356	22557.3333333333
357	-73802.8
358	314542.233333333
359	-3530.66666666666
360	-51047.8666666667
361	245503.3
362	72805.0666666667
363	43535.3
364	500367.1
365	43490.4
366	130659.633333333
367	3170.26666666668
368	108772.266666667
369	517682.8
370	172113.6
371	-97507.2
372	62495.4333333333
373	97576.1666666667
374	94043.5
375	29372.3666666667
376	268534.1
377	88583.7
378	173599.866666667
379	271240.4
380	-105726.166666667
381	9912.03333333333
382	3777.2
383	291567.333333333
384	165676
385	157715.3
386	37272.8
387	-96403.3
388	112033.7
389	-133930.033333333
390	86073.7
391	-83123.6
392	182925.066666667
393	256586.833333333
394	-28188.8
395	141980.233333333
396	-24653.3
397	250144.8
398	-4987.36666666667
399	94875.0666666667
400	58364.8333333333
401	63371.8333333333
402	-104744.4
403	14334.9
404	9639.06666666665
405	-92625.2
406	115218.833333333
407	146564.666666667
408	-212274.8
409	248680.9
410	53919.0666666667
411	314161.366666667
412	-101289.7
413	68723.3
414	263734.266666667
415	92342.4
416	93550.4
417	160252
418	212119.1
419	-33664.3666666666
420	47313.7333333333
421	-14681.5
422	120360.666666667
423	1145.30000000005
424	433679.466666667
425	-41942.6666666667
426	79492.5
427	162899.2
428	432500.533333333
429	295222.9
430	160267.9
431	242236.1
432	26209.6
433	100111.333333333
434	68407.7
435	-46284.5333333333
436	86709.9
437	31542.2333333333
438	-75288.1666666667
439	23418.7
440	75179.0333333333
441	78755.1666666666
442	-57408.8
443	35162.4
444	368733.233333333
445	147934.266666667
446	230745.6
447	187739.766666667
448	91685.5000000001
449	297255.6
450	-19104
451	-173468.933333333
452	12347.8666666666
453	63354.5333333334
454	740454.1
455	-104471.066666667
456	-5643.06666666665
457	206764.833333333
458	213057.6
459	-36416.5333333333
460	124889.5
461	-6700
462	-27631.7666666667
463	86289.2
464	223169.233333333
465	75039.6
466	-45711.1
467	-4221.19999999998
468	209520.5
469	45376.0333333334
470	-19634.9
471	28589.6
472	-39437.8333333333
473	-111944.266666667
474	34239.1
475	155099.2
476	377413.066666667
477	159026.9
478	101409.566666667
479	181959.866666667
480	344730.966666667
481	61620.7
482	334298.533333333
483	17468.8
484	308439.066666667
485	-6444.4
486	-38940.7666666666
487	304376.4
488	8031.3
489	375327.433333333
490	43730.5
491	92902.6666666667
492	119768.4
493	135367.6
494	271427.033333333
495	103506.666666667
496	102150.8
497	-79566.5666666667
498	32077.8666666667
499	69534.8
500	-102219.1
501	39433.1666666667
502	33904.6333333334
503	191185.7
504	62443.9
505	118626.8
506	444168
507	-78730
508	33499.5
509	31652.1
510	-97838.4
511	56723.3
512	-26144.4
513	80877.0666666667
514	-56881.4666666667
515	-46408.5
516	124848.9
517	195071.9
518	210320.3
519	188371.2
520	156056.4
521	-13003.6
522	-54871.6
523	45701.2
524	137164.4
525	-86739.2
526	574198.8
527	105419.866666667
528	-8260.89999999999
529	481258.666666667
530	-52406
531	9100.5
532	120765.433333333
533	-4026.80000000005
534	88286.9666666667
535	-22477.7333333333
536	1451.23333333334
537	-33103.7
538	196156.566666667
539	-139189.6
540	-27907.2
541	61120
542	57952.5
543	171589.233333333
544	-38102.5333333333
545	-193724.7
546	-74792.9
547	137669.466666667
548	-19673.0666666667
549	103502.7
550	115098.966666667
551	-42000.4
552	130640.5
553	178720.4
554	129257.066666667
555	-22509.4666666667
556	87555.2
557	-5070.5
558	76167.9
559	212920.3
560	50667.5666666667
561	158018.4
562	272740
563	164887.9
564	49526.7
565	-40844.1
566	-22472.2666666667
567	-56139.4666666667
568	-80130.9666666667
569	22137.4333333333
570	50138.9333333333
571	56491.3
572	64535.0666666667
573	28394.4
574	157993.6
575	366363.733333333
576	-50866.5
577	69429.8666666666
578	381614.1
579	255064.966666667
580	-64060.6666666667
581	354857.2
582	-14795.6
583	-105075.066666667
584	21530.8
585	254137.6
586	-38485.2
587	-160364.833333333
588	-166763.9
589	164546.4
590	417209.333333333
591	234484.666666667
592	142093.6
593	-61099.8333333333
594	11459.7
595	-73585.3
596	112563.866666667
597	88302.6666666666
598	875.600000000006
599	1408.53333333335
600	38517.7
601	176285.6
602	392128.4
603	145435.466666667
604	310119.2
605	192169.833333333
606	134609.9
607	109261.5
608	279006.4
609	4885.23333333334
610	-51706.2666666667
611	222233.066666667
612	135902.7
613	218994.166666667
614	320602
615	105750.633333333
616	153530.9
617	-31526.1
618	46721.2333333333
619	187998.8
620	-88965.0333333333
621	-49092.2666666667
622	379475.066666667
623	153791.633333333
624	247417.9
625	521199.6
626	88755.0333333333
627	119179.633333333
628	446335.866666667
629	33666.4
630	69816.9
631	108449.2
632	-255437.1
633	80152.6666666667
634	-17108.1
635	203184.8
636	148072.1
637	420436.1
638	295696.3
639	-67704.5333333333
640	147426
641	153075.7
642	124852.133333333
643	77407.3
644	-24190.8
645	-106434.033333333
646	139080.1
647	297713.3
648	32306
649	127353.9
650	172913.1
651	180627.333333333
652	-60258.8
653	-88561.2
654	86196.3
655	114104.133333333
656	-39276.8
657	69749.3333333333
658	163093.2
659	18666.4
660	-253484.1
661	-6256.9
662	-15115.5
663	40599.4333333333
664	-181392.9
665	215513.166666667
666	296020.1
667	108408.533333333
668	24961.3
669	58127.2
670	-59478
671	-69627.4666666667
672	-18571.8666666667
673	144392.8
674	33262.8333333334
675	28068.2666666667
676	132242
677	27253.0333333333
678	8905.96666666667
679	369624.033333333
680	42613.4333333333
681	29595.6
682	-36279.2
683	-18339.7333333333
684	65268.5
685	291954.4
686	-50775.7666666667
687	186928.5
688	365612
689	166486
690	275695.9
691	208279.433333333
692	118646.933333333
693	29549.3333333333
694	-62423.6
695	286820.533333333
696	-158425.3
697	245596.133333333
698	91914.8
699	110882.133333333
700	182933.7
701	49492.8
702	7548
703	-21374
704	47100.2333333333
705	-15817.7666666667
706	102165.9
707	147143.466666667
708	20340.6666666667
709	917.900000000001
710	-46963.6
711	147758.5
712	103816.9
713	67350.2666666667
714	532827.1
715	78917.5666666667
716	129528.233333333
717	59493.3
718	23925.2
719	422211.6
720	57258.7666666667
721	63974.1333333334
722	220161.166666667
723	13804.8333333333
724	-30074
725	114265.566666667
726	88470
727	239654.5
728	428450.833333333
729	-56220
730	166333.333333333
731	289872.033333333
732	-131117.466666667
733	212150.933333333
734	216221.066666667
735	158631.566666667
736	132495.966666667
737	58522.4
738	-36171.7666666667
739	58230.6333333333
740	-11788.1
741	106960.8
742	8727.33333333333
743	352466.8
744	-99917.0333333333
745	391071.166666667
746	110680.133333333
747	-18792.7
748	33199.6333333333
749	108774.8
750	44039.5666666667
751	78012.0333333333
752	83553.3
753	209081.7
754	112654.8
755	125642.8
756	-134754.166666667
757	712372.3
758	121236.566666667
759	317099.166666667
760	25749.1
761	281499.066666667
762	57065.2
763	88481.7
764	14466.1
765	221637.1
766	-15797.4666666667
767	106054.233333333
768	136456.566666667
769	-84761.1
770	-13858.9
771	23628.8
772	442367.6
773	107204.266666667
774	546458.1
775	29099.6
776	-154211.2
777	243292.8
778	104181.9
779	59571.3333333334
780	293318.666666667
781	-19232
782	-91312
783	-78546
784	104679.066666667
785	14695.8666666667
786	515485.2
787	9656.26666666666
788	271451.833333333
789	253843.766666667
790	87252.5333333333
791	-182972.7
792	445077.9
793	40297.2
794	331488.4
795	290297.1
796	59263.0666666667
797	30516.3666666667
798	-209284.5
799	-14185.2
800	330032.266666667
801	52975.0666666667
802	37062.5666666667
803	-17317.3
804	85087.2333333333
805	110699.7
806	80202.7
807	49537.6333333333
808	-6487.5
809	21740.1333333333
810	-154228.7
811	5048.40000000002
812	145070.533333333
813	-90548.9333333333
814	-11804.5666666667
815	-1007.43333333333
816	114659.3
817	-97555.6333333333
818	-37652.4
819	99057.8333333334
820	-173250.5
821	-152796
822	83048.4
823	-82486.3
824	-101245.333333333
825	795352.433333333
826	173702
827	450251.733333333
828	103234.4
829	179836.8
830	-84793.3333333333
831	90302.1333333333
832	83121.2333333333
833	490988.8
834	256503.633333333
835	330683.6
836	552572
837	245849.066666667
838	-29637.4666666667
839	-59876
840	181658.7
841	106647.866666667
842	33482.5333333333
843	598798.833333333
844	443789.9
845	193752.1
846	308594.566666667
847	229605.2
848	110109.6
849	-120259.266666667
850	-97476.2666666667
851	340013.366666667
852	-97251.5
853	62017.6
854	201033.633333333
855	269413.333333333
856	128887.366666667
857	75587.3
858	-132727.033333333
859	65279.6
860	35879.5
861	214717.433333333
862	-29324.4
863	132932.4
864	488805.1
865	-19179.1
866	375732.533333333
867	111063.166666667
868	40249.5666666667
869	19943.7
870	45965.2
871	156846.933333333
872	41740.0333333333
873	-210227.6
874	-24504.4
875	195433.3
876	-178747.733333333
877	259838.533333333
878	154491.2
879	285231.6
880	258549.7
881	250057.3
882	191640.1
883	36524.8
884	388912.8
885	-222279.466666667
886	296439.233333333
887	186859.1
888	326579.833333333
889	-113035.466666667
890	-183115.7
891	365738.933333333
892	91704.3666666666
893	53274.1333333334
894	-18806.9
895	-45134.2333333333
896	135122
897	2145.46666666667
898	-26795.5666666667
899	-122672.133333333
900	-107725.3
901	468557.7
902	-63641.3
903	184394.266666667
904	68308.5
905	315895.2
906	-8384.89999999999
907	-73360.1
908	182157.5
909	123378.8
910	35281.6
911	68085.9666666667
912	51249.8666666667
913	221952.233333333
914	359228.8
915	142383.466666667
916	182267.433333333
917	318776.266666667
918	-12059.0333333334
919	254905.2
920	272414.3
921	23865.4333333333
922	-71012
923	259688.166666667
924	27871.6
925	38968
926	305482.8
927	124005.2
928	196236
929	123214.3
930	274682.4
931	-127263.2
932	392977.333333333
933	8735.63333333333
934	142138.833333333
935	-2520
936	228862.4
937	-31079.2333333333
938	-146784.4
939	-22610.8
940	25489.8666666667
941	125774.933333333
942	-107386.1
943	129305.6
944	-154540.666666667
945	276437.9
946	17342.1333333334
947	32632.8
948	-112704.133333333
949	-80208.8
950	77726.5333333333
951	473012
952	28100.4
953	69217.2
954	128513.6
955	-61685.7333333333
956	61453.7
957	-303378.466666667
958	101177.2
959	-35291.9
960	87719.5
961	-19070.3
962	-111095.233333333
963	222245.9
964	-59874.7
965	360908.9
966	-274741.2
967	258306.3
968	-156825.9
969	90703.2
970	91871.8666666667
971	118976.7
972	-68307.2
973	198860.3
974	181313.9
975	65779.6
976	303183.1
977	34789.8333333333
978	-27309.8666666667
979	-66487.4666666667
980	60056.4
981	-69045.7666666667
982	-67209.5
983	375335.866666667
984	141236.5
985	-75654.4333333333
986	20322.3666666667
987	326154.666666667
988	-6419.06666666668
989	10018.4
990	267322.4
991	-99440
992	201753.2
993	337956.4
994	132931.2
995	180332.7
996	164021.066666667
997	-85735.7
998	69656
999	92598
1000	231810
