# Supplementary material for: Chromosome Copy Number Variation and Control in the Ciliate Chilodonella uncinata
Source: PLoS One. 2013 Feb 20;8(2):e56413. doi: 10.1371/journal.pone.0056413 (PMC3577910; doi:10.1371/journal.pone.0056413)
Supplement: Dataset S1 — Chromosome copy numbers from the experimental and simulated cell lines of Dataset of Chilodonella uncinata . dataset.zip is a compressed file. exp_data.csv contains the experimental data derived from qPCR analyses (Cell.line = original cell line; Time = time point of the DNA extraction; DNA.extract = DNA extract replicate; Gene = macronuclear chromosome; CNPC = copy number of the macronuclear chromosome per cell). The remainder of the CSV files are from the simulations. Each CSV file contains data on 1000 simulations where the change in variance from initial to final for each simulation is stored under column ‘x’. See _readme.txt in the compressed file dataset.zip for documentation of the file names. (ZIP) [file pone.0056413.s002.zip › dataset_S1/P1_omega0.78.csv]

	x
1	119148.133333333
2	92844.8333333333
3	-81416.6333333334
4	2422.70000000001
5	38456.9333333333
6	287322.4
7	-209396.633333333
8	105284.3
9	-69440.4
10	153349.6
11	265125.5
12	159417.466666667
13	-9719.36666666665
14	17576
15	536884.833333333
16	727521.733333333
17	59201.7
18	299814
19	-16450.8
20	144870
21	136108.666666667
22	26831.6
23	269950.733333333
24	-23793.8666666667
25	321593.6
26	66444.9333333333
27	19142.6666666667
28	206033.833333333
29	207267.366666667
30	90351.8333333333
31	68121.8666666667
32	129745.033333333
33	89031.4666666667
34	-32292.2666666667
35	-97468.9333333333
36	68662.1333333333
37	-72625.4333333333
38	-46104.7
39	373835.6
40	156189.6
41	231133.1
42	63797.4666666667
43	-82178.1666666667
44	74720
45	83383.7
46	112999.6
47	68088.8
48	130354.266666667
49	46397.0333333333
50	854.666666666657
51	8976
52	284147.7
53	200506
54	29362.4
55	433373.7
56	-8207.60000000001
57	-25152.1333333333
58	-35712.6333333333
59	253864.233333333
60	-4582.43333333335
61	533216.4
62	399192.566666667
63	8781.33333333334
64	54557.2
65	27193.8666666667
66	-150258.1
67	189307.733333333
68	-159445.2
69	-104560.266666667
70	314402.3
71	42326.6333333333
72	620200.8
73	115373.2
74	57116.8
75	133494.233333333
76	68315.0333333333
77	310038.4
78	412768.4
79	200284.233333333
80	492318
81	154975.466666667
82	51028.1
83	-35917.7
84	225472.266666667
85	85765.5666666667
86	517976.133333333
87	171824.433333333
88	297298.833333333
89	131107.866666667
90	123342.633333333
91	-27650.5
92	196287.766666667
93	155751.366666667
94	92852.8
95	61201.6
96	262122.4
97	38099.6333333333
98	-6311.73333333334
99	189659.3
100	256784.5
101	29894.8333333333
102	563491.366666667
103	313322.633333333
104	563845.2
105	83828.7
106	133341.6
107	105891.066666667
108	-46228.9
109	-24950.1333333333
110	328060.1
111	-153478
112	88555.7333333333
113	208864.766666667
114	192133.2
115	26314.1
116	157569.233333333
117	165319.2
118	58520
119	58763.2
120	52948.7
121	229060.5
122	147912.266666667
123	65882.3
124	-88918.0333333334
125	258942.266666667
126	-2383.16666666669
127	-13784.7
128	71744.9333333332
129	145799.3
130	-28399.9
131	182680.133333333
132	55531.6
133	-30834.9
134	644712.8
135	204554
136	141156.7
137	22534.3
138	133312.966666667
139	-157568.1
140	-6310.39999999999
141	207910.7
142	-100730.366666667
143	130322.1
144	46832.1
145	-53.0666666666802
146	30612.9
147	-210376.2
148	-49703.3333333334
149	329359.866666667
150	-50786
151	230804
152	-18223.6333333333
153	128318.4
154	59026.5666666667
155	294916.5
156	46210.6666666667
157	846.666666666657
158	373165.866666667
159	244470.1
160	-80060.4
161	24837.6
162	89906
163	99031.2
164	88847.4333333333
165	167360.266666667
166	207856.666666667
167	-106000.5
168	59968
169	393011.633333333
170	68724.7666666667
171	193349.3
172	836208.133333333
173	115460.133333333
174	26431.6
175	157278.266666667
176	-6310.96666666667
177	44153.4666666667
178	13038.4
179	226454.4
180	183088.933333333
181	79394.2333333333
182	137184.4
183	35744.3
184	-93960
185	-155182.366666667
186	167414.7
187	15288.3666666667
188	308209.1
189	-143011.1
190	-115401.866666667
191	-387000.9
192	227779.2
193	121147.333333333
194	111400.5
195	247028.933333333
196	43946.5
197	126896.8
198	75195.1666666667
199	32377.9666666667
200	149450.4
201	29662
202	-29180.8
203	45305.1666666667
204	-38510.9333333333
205	2094.56666666668
206	-68493.2
207	-5586.80000000002
208	64885.8666666667
209	-4965.73333333334
210	167170.5
211	237497.2
212	-193745.2
213	56152.4
214	-43935.6
215	-71141.4666666667
216	-129158.7
217	84114.7
218	13349.6
219	-76136.7666666667
220	49832.0333333333
221	319753.1
222	-23702.3666666666
223	143825.633333333
224	110739.2
225	111596.666666667
226	83809.9
227	279484.5
228	90145.0666666667
229	-54325.0333333333
230	-72668.1666666667
231	86716.9
232	1029527.2
233	256369.233333333
234	6661.06666666668
235	664881.2
236	351607.5
237	144353.333333333
238	-127138.266666667
239	176322.633333333
240	-105198.5
241	-4797.96666666667
242	132375.733333333
243	-239138.266666667
244	283122.233333333
245	3000.29999999999
246	-60923.2
247	9131.60000000001
248	-86690.4
249	-14823.9
250	-44455.9666666667
251	173844.3
252	72123.3
253	26999.1
254	344524.966666667
255	70041.6
256	-131169.333333333
257	118222.3
258	306854.133333333
259	205118.8
260	213509.066666667
261	14922.7666666667
262	223346
263	-3997.10000000001
264	64666.2333333333
265	-78485.1
266	486803.466666667
267	-21264.2666666667
268	-35049.8666666667
269	457231.5
270	33656.1
271	138355.333333333
272	126682.933333333
273	57141.3
274	-30228.4
275	67489.2
276	-30304.1333333333
277	107409.5
278	121244.366666667
279	-13883.0666666667
280	473482.433333333
281	-6864.70000000001
282	192913.2
283	109300.7
284	-21144.4
285	-33910.2666666667
286	172858.233333333
287	344747.366666667
288	9575.16666666669
289	40942.1666666667
290	149472
291	83295.4666666667
292	45800.7
293	49724.2666666667
294	51092.5333333333
295	196453.066666667
296	4509.86666666667
297	73615.4666666667
298	72838.0333333333
299	11569.0333333333
300	15914.4
301	212019.733333333
302	-106245.6
303	22091.7666666667
304	-97943.2
305	115008.033333333
306	201165.1
307	156252.8
308	234050.3
309	109843.3
310	78673.9
311	-51377.9
312	178634.966666667
313	229809.6
314	-137187.6
315	156556.4
316	-141295.233333333
317	71484
318	334456.1
319	-95991.0333333333
320	-75327.6
321	95735.7
322	241808.666666667
323	-4416.66666666669
324	-18179.5666666667
325	21844.7
326	-8504.10000000001
327	106319.366666667
328	51917.2
329	288986.8
330	384249.7
331	179491.066666667
332	-39978.4
333	45612.1
334	108984.8
335	-94053.2
336	342494.666666667
337	-105066
338	107803.5
339	326185.833333333
340	-63915.7333333333
341	304450.566666667
342	7550.36666666667
343	194134
344	86195.8333333333
345	-30799.9
346	358444.233333333
347	20678.5333333333
348	229344.3
349	191219.3
350	232974.9
351	17932.7666666667
352	54081.2
353	54287.5666666667
354	-36619.9
355	120546.233333333
356	67706.6666666667
357	-145309.733333333
358	278047.2
359	53527.9
360	292048.8
361	-18032.2666666667
362	-70547.5666666667
363	271693.2
364	155821.9
365	-45963.4333333333
366	276553.1
367	5813.60000000001
368	262342.8
369	112844.5
370	46600.1
371	248207.733333333
372	123015.333333333
373	-10178.5333333333
374	-146793.433333333
375	273538.533333333
376	9781.6333333333
377	45209.3333333334
378	288198.4
379	132927.6
380	-65124.9333333333
381	156636.8
382	419282.8
383	261174.4
384	77584.2333333333
385	112077.2
386	66947.6
387	398316.766666667
388	172735.2
389	149011.7
390	161275.1
391	70110.2666666667
392	-17139.2333333334
393	54572
394	-149990
395	-4250
396	56423.5666666667
397	139717.966666667
398	145900.133333333
399	187314
400	506216.5
401	-14166.1
402	68533.8666666667
403	37246.3666666667
404	375916.8
405	307389.6
406	583369.866666667
407	290960.133333333
408	115523.566666667
409	483665.333333333
410	2492.83333333331
411	82470.5333333333
412	-93439.4666666667
413	-5391.5
414	159378.4
415	64414.4
416	-40424.3666666667
417	357610.5
418	193693.333333333
419	-95470.6666666666
420	84150.1
421	31486
422	487757.7
423	180581.6
424	567380.7
425	167008.5
426	63628.2333333333
427	-58147.1666666667
428	92840.5333333333
429	136812.133333333
430	2109.5
431	134952.133333333
432	101753.6
433	398315.566666667
434	-42637.9666666667
435	232177.9
436	138793.7
437	747.566666666666
438	-76216.2666666667
439	115330.833333333
440	-3481.16666666666
441	-114118
442	289471.1
443	292787.766666667
444	174865.1
445	-48032.4
446	57742.6666666667
447	60231.2333333333
448	-736.666666666672
449	169423.2
450	158020.033333333
451	347646.533333333
452	48751.9
453	179891.6
454	86815.7
455	79552.1333333333
456	84164.8
457	81866.8
458	173840.3
459	526915.166666667
460	-12324.2333333333
461	132652.133333333
462	-7730.39999999999
463	79138.5333333333
464	31147.5
465	33642.1333333333
466	273273.6
467	84731.2
468	13738.9333333333
469	203707.366666667
470	-88194.9
471	-96825.2
472	197131.6
473	333696.5
474	500114.666666667
475	175476.1
476	414338.666666667
477	-119597.833333333
478	86098
479	-121207.6
480	125788.266666667
481	259371.866666667
482	180193.6
483	-105455.2
484	51073.1666666667
485	123774.433333333
486	-126180.533333333
487	-25666.7
488	-438
489	-44792.3
490	-58034
491	70405.6
492	51916.7
493	85651.2
494	113611.433333333
495	-60632.2666666667
496	-50638.1
497	-49792.9666666666
498	206911.5
499	-125104.533333333
500	-73962.5333333333
501	-16804.7
502	14876.4
503	-4806.43333333335
504	-117574.7
505	-25054.8
506	582198.1
507	-6798.66666666669
508	273518.5
509	-147827.2
510	-56420
511	-167361.2
512	78216.8
513	-94957.8333333333
514	90417.2
515	-106076.5
516	24959.2
517	389603.366666667
518	53458.3
519	45430.9333333333
520	96433.0666666667
521	385176.3
522	51483.7333333334
523	-89017.0666666667
524	-120442.933333333
525	-77955.1
526	-11852.8
527	103996.766666667
528	49170.4
529	314577.7
530	79473.1
531	424967.866666667
532	-42777.4666666667
533	81747.6
534	-24753.2
535	142810.766666667
536	-35729.6
537	-19956.3
538	-5070.79999999999
539	-136931.2
540	51647.1
541	-114150.7
542	80386.5
543	-61443.1
544	421259.7
545	118145.833333333
546	184969.2
547	283406.3
548	-30190.5666666667
549	287107.5
550	27109.1
551	132187.7
552	258240.266666667
553	-83461.1
554	333840.3
555	-48126.9333333333
556	81618.9333333333
557	144022.533333333
558	5676.40000000002
559	152417.333333333
560	538470.833333333
561	72850.6333333333
562	-79138.4
563	-2201.89999999999
564	55401.8666666667
565	59666.8
566	72679.3
567	-86910.1
568	-3526.69999999998
569	780.266666666663
570	32943.3
571	47337.9
572	86013.3
573	5463.63333333333
574	249720.133333333
575	-92792.1666666667
576	27357.7
577	188492.133333333
578	-118581.9
579	39682.5
580	-96348.8
581	-8020.93333333335
582	167368.266666667
583	148389.566666667
584	172435.7
585	80181.3333333333
586	322388.5
587	55082.9333333333
588	14500.2666666667
589	205250.7
590	92726.2666666667
591	-163445.3
592	127955.466666667
593	133359.733333333
594	53205.7333333334
595	376953.6
596	133965.066666667
597	82817.5666666667
598	97899.5666666667
599	27959.5
600	194680.533333333
601	-81515.5666666667
602	41081.9
603	-173123.2
604	35444
605	488817.6
606	98886
607	90972.2666666667
608	135971.2
609	53544.9333333333
610	174786.5
611	15070.9666666667
612	146022.5
613	162694.566666667
614	211556.4
615	-19022.6666666667
616	195499.6
617	-6612.53333333333
618	74572.9333333333
619	299062.033333333
620	294852.9
621	-16244.3
622	-34121.5666666667
623	-62190.7
624	-50778.9333333333
625	3168
626	-42370
627	19698.8
628	156420.8
629	185042.133333333
630	-41305.9
631	164368.1
632	107357.2
633	79182.6666666667
634	51914.9
635	-44298.1333333333
636	102794.533333333
637	170021.9
638	904.400000000023
639	294813.966666667
640	-12598.2666666667
641	38422.1
642	25442.8
643	223571.9
644	177531.2
645	197976.366666667
646	-79713.0666666667
647	8000.09999999998
648	31187.3333333333
649	-189280.7
650	110042.133333333
651	145248.1
652	-10700.4
653	391860.5
654	49268.4
655	-58207.5
656	-94081.7333333333
657	105299.5
658	104904.8
659	114173.2
660	-25875.2
661	102513.6
662	83410.4
663	90154.5666666667
664	182282.366666667
665	-218089.366666667
666	257538.1
667	126962.1
668	95914.5
669	119767.466666667
670	-48481.7333333333
671	-225172.366666667
672	-81688.1
673	178421.2
674	-56915.2
675	227428
676	118342.4
677	328747.2
678	120622.633333333
679	-126506.1
680	146915.2
681	-200103.3
682	88568.5666666667
683	-241931.366666667
684	31071.2333333333
685	69939.6333333333
686	106614.666666667
687	-98026.1666666666
688	116113.866666667
689	18941.6333333333
690	123715.7
691	86314.2666666667
692	169036.4
693	62412.8
694	136998
695	121964.4
696	3421.7
697	406012.8
698	120522.1
699	55997.9
700	270187.7
701	-248919.466666667
702	-111962.933333333
703	-17774.8
704	53860.9
705	160422.4
706	-40315.6
707	39495.6
708	129561.233333333
709	191363.766666667
710	16716.2666666667
711	-13209.6333333333
712	170438.433333333
713	86308
714	59803.3333333333
715	63602
716	-1048
717	128331.333333333
718	332835.733333333
719	229024
720	25828.3
721	-42062.5333333333
722	174758.1
723	-112826.666666667
724	78276.5333333334
725	48119.1
726	-107812.5
727	-54568.2666666667
728	107452
729	128606.566666667
730	-78600.8
731	381888.1
732	-293412.666666667
733	-90711.0333333333
734	-15194.9333333333
735	228924.233333333
736	-18366.5333333333
737	-8823.03333333333
738	241900.4
739	437622.5
740	55867.7
741	57767.0666666667
742	52721.6
743	57324.1333333333
744	82108
745	352029.2
746	147836
747	137250.933333333
748	6361.20000000001
749	288981.7
750	151492
751	263843.633333333
752	123807.033333333
753	67151.7333333333
754	15048
755	-34500.3666666667
756	140366.933333333
757	489622.4
758	244522.4
759	243689.6
760	200759.766666667
761	322192.3
762	-43146.1
763	442924
764	-168963.066666667
765	3952.93333333335
766	27872.9333333333
767	290960
768	23764.9
769	410940.8
770	-112922.4
771	313329.2
772	38093.3
773	159405.6
774	66823.0666666667
775	437028.8
776	57539.3333333333
777	127019.6
778	81696.3
779	44788.1
780	87460.6666666667
781	-81099.8333333333
782	-29609.7333333333
783	10129.6
784	5816.63333333333
785	145151.866666667
786	120146.8
787	216885.6
788	38900.2666666667
789	466
790	21734.9333333333
791	181119.2
792	266028.4
793	-27741.3
794	432062.833333333
795	51736.3
796	428608
797	-30996.5
798	22527.6
799	-11249.9
800	247948.4
801	52971.4333333333
802	-71582.6333333333
803	126432
804	135204.1
805	-107421.1
806	27207.6
807	328577.066666667
808	170536
809	298535.166666667
810	138130.933333333
811	-63658
812	243659.233333333
813	-62414.9333333333
814	135509.2
815	32526.5
816	54166.5333333333
817	347170
818	91216
819	122165.6
820	121939.833333333
821	64212.4
822	49579.4333333333
823	104860.8
824	85748.6333333333
825	-38156.1
826	249855.1
827	21079.4666666667
828	215570.4
829	-71111.8333333333
830	226284
831	154879.566666667
832	88959.0666666667
833	283230.5
834	607447.866666667
835	152287.733333333
836	69564.3666666667
837	283920.4
838	134719.866666667
839	84488.4
840	95011.6
841	154037.166666667
842	164199.6
843	-33574.9
844	-112963.066666667
845	-34110
846	-89649.2
847	91238.2666666667
848	-15824.3
849	4703.89999999999
850	251080.233333333
851	53203.6
852	214826.7
853	81541.9666666667
854	117566.8
855	-15283.8666666667
856	104932.266666667
857	191364.1
858	194317.766666667
859	65343.2
860	12628
861	64734.4
862	-23900
863	189685.466666667
864	144350.3
865	126581.866666667
866	238935.833333333
867	-32795.2
868	637542.633333333
869	100614.3
870	14137.8666666667
871	36216.9333333333
872	6841.56666666668
873	132661.9
874	128661.7
875	-18865.7
876	206356.4
877	58630.4
878	104066.3
879	207424.8
880	56768.5
881	272111.5
882	18905.3333333333
883	137595.6
884	84713.7666666667
885	253313.3
886	403046.1
887	-7471.1
888	-91278.7
889	493590.233333333
890	159086.5
891	471539.766666667
892	42035.5
893	43392
894	312046.433333333
895	23724.4333333333
896	17560.6666666666
897	135200.4
898	70537.6333333333
899	32203.7
900	-17476.3
901	137689.866666667
902	161035.1
903	163051.066666667
904	-27784.4
905	125703.833333333
906	-94870
907	123426.966666667
908	71253.9666666667
909	-96522
910	-25624
911	100511.466666667
912	174036.566666667
913	-128418.1
914	273393.3
915	504325.6
916	161748.033333333
917	39279.4333333333
918	-51152.8
919	138356.8
920	-28958.3666666667
921	-38942.3
922	-82087.8333333333
923	56118.2666666667
924	172155.633333333
925	18204.7666666667
926	-34330.4
927	-177105.233333333
928	25920.8
929	-10992.8
930	448130.8
931	36345.2333333333
932	221841.733333333
933	15238.1
934	456354.533333333
935	-293.199999999997
936	84336.1
937	68207.3
938	172655.866666667
939	44592.7666666667
940	59266.4
941	-1329.76666666668
942	36725.2
943	-210099.866666667
944	-93260.9
945	35222.8
946	300917.5
947	56545.9
948	53640.9
949	60090.6333333333
950	4276.39999999999
951	-37591.8666666667
952	80404.6666666667
953	104701.2
954	362505.566666667
955	8827.60000000001
956	22638.9
957	60818.1333333333
958	407034.5
959	262644.3
960	38179.1
961	276077.966666667
962	141769.033333333
963	-161984.033333333
964	-213356.666666667
965	78522.1
966	15482.1
967	490880.533333333
968	119278.666666667
969	-45417.2
970	-30511.5
971	74699.1666666667
972	174885.566666667
973	-50102
974	155005.566666667
975	-13177.9666666667
976	357151.5
977	66722
978	225975.466666667
979	-89470.4333333333
980	-77124.0000000001
981	155745.733333333
982	134921.366666667
983	-6338.09999999998
984	-45067.6
985	125887.733333333
986	-41589.4333333333
987	-29125.0666666667
988	22467.3
989	218994.7
990	137801.066666667
991	63311.2
992	-101780.8
993	129097.6
994	25018.5333333333
995	254642.133333333
996	82018.5333333333
997	158865.466666667
998	101495.9
999	-28141.6
1000	242936.633333333
