# Supplementary material for: Chromosome Copy Number Variation and Control in the Ciliate Chilodonella uncinata
Source: PLoS One. 2013 Feb 20;8(2):e56413. doi: 10.1371/journal.pone.0056413 (PMC3577910; doi:10.1371/journal.pone.0056413)
Supplement: Dataset S1 — Chromosome copy numbers from the experimental and simulated cell lines of Dataset of Chilodonella uncinata . dataset.zip is a compressed file. exp_data.csv contains the experimental data derived from qPCR analyses (Cell.line = original cell line; Time = time point of the DNA extraction; DNA.extract = DNA extract replicate; Gene = macronuclear chromosome; CNPC = copy number of the macronuclear chromosome per cell). The remainder of the CSV files are from the simulations. Each CSV file contains data on 1000 simulations where the change in variance from initial to final for each simulation is stored under column ‘x’. See _readme.txt in the compressed file dataset.zip for documentation of the file names. (ZIP) [file pone.0056413.s002.zip › dataset_S1/P1_omega0.8.csv]

	x
1	51297.6
2	142950.8
3	-107931.9
4	-24751.2
5	-104035.9
6	-234463.5
7	-133034.833333333
8	-108103.633333333
9	-15346.8333333333
10	8122.29999999999
11	247380.133333333
12	-82437.7333333333
13	15229.7666666667
14	538321.866666667
15	74730
16	-83347.3333333333
17	101714.933333333
18	73015.3
19	6364.39999999999
20	2629.20000000007
21	104384.266666667
22	115621.7
23	18890.1333333334
24	726.400000000001
25	366277.5
26	161841.1
27	20451.1
28	-123993.566666667
29	83124.8
30	137796.5
31	196237.7
32	151256.4
33	-127302.4
34	146600
35	84357.3333333334
36	294042.366666667
37	-103124.5
38	106181.5
39	96226.5333333333
40	-81463.2333333333
41	44354.9
42	105890.633333333
43	-64693.2
44	320261.7
45	29663.4666666667
46	-91602.6666666667
47	-59019.5666666667
48	25483.6
49	182530.5
50	26427.6
51	48929.3333333333
52	103006
53	317854.433333333
54	-339066.1
55	50408.6333333333
56	406024
57	131578.4
58	30301.0666666667
59	-54948.0333333333
60	164374.666666667
61	-21840.9
62	95933.0666666667
63	360317.2
64	248115.2
65	21951.0666666667
66	-270258
67	45148.9
68	75262.2333333333
69	-52129.2
70	-43960
71	358344.933333333
72	-29786.2666666667
73	71815.2
74	119875.2
75	206667.2
76	84416.5
77	179681.6
78	179132.133333333
79	-71288.5333333333
80	203982.933333333
81	311311.6
82	-46561.0666666667
83	-65950.2333333333
84	151784.133333333
85	140302.666666667
86	-122123.1
87	-43376.3666666667
88	131098.4
89	-152001.333333333
90	115465.2
91	57857.2
92	713725.866666667
93	52333.7666666666
94	397793.733333333
95	96174.9
96	292575.766666667
97	248047.3
98	257905.233333333
99	-46698.2666666667
100	125478.4
101	146561.6
102	20311.2
103	294635.6
104	-11838.8
105	-6258.40000000001
106	21122.0333333333
107	39724.6333333333
108	32806.1
109	64928.1333333333
110	-51591.2
111	-39560.4
112	146323.9
113	72183.5
114	-11197.1
115	176344.3
116	630174.566666667
117	35888.6666666666
118	59480.8333333333
119	40299.2
120	169524.166666667
121	111280.5
122	154286.666666667
123	117376
124	238473.2
125	-49393.3333333333
126	-81498.4
127	1316.89999999999
128	141392.1
129	-147222
130	581631.6
131	158313.066666667
132	120379.233333333
133	7604.40000000001
134	148593.033333333
135	-4999.29999999999
136	94579.2333333333
137	-194990
138	237630.4
139	-81341.0666666667
140	41213.3333333333
141	33062.6666666667
142	96977.3
143	74332.8333333333
144	15484.1
145	207056.8
146	97562.9
147	-2108.09999999998
148	33558.6666666667
149	78808.4
150	-48532.3
151	271641.033333333
152	178341.433333333
153	28665.9666666667
154	-98774.8
155	-9898.80000000002
156	78088.9
157	228379.6
158	148197.2
159	140644.9
160	219594.1
161	25595.8333333334
162	90690.4
163	67074.6333333334
164	12233.4666666667
165	285196
166	229894.666666667
167	227375.966666667
168	-23147.1
169	150716.8
170	498535.2
171	92134.8333333333
172	-73076.9666666667
173	421727.033333333
174	-102775.7
175	-33014.7
176	179491.733333333
177	-94302.2666666667
178	-264019.7
179	264738.233333333
180	-66647.7333333334
181	-2818
182	-17721.7333333333
183	-10932
184	-129944.033333333
185	22052
186	4428.03333333334
187	-28143.0666666667
188	277204.133333333
189	108480.533333333
190	793828
191	275477.2
192	-111897.733333333
193	41204.7666666667
194	-122036
195	167563.066666667
196	272648.8
197	131180.266666667
198	164914.7
199	146242.666666667
200	15732.4
201	56861.2
202	-4127.76666666666
203	275277.333333333
204	-526865.966666667
205	-134606.1
206	355983.1
207	-122635.3
208	-128615.566666667
209	-66727.1
210	265914.266666667
211	49274.7
212	89759.7
213	-82083.3
214	133770.4
215	-141544.433333333
216	240666.166666667
217	-19274.6666666667
218	32748.7
219	199268.9
220	172257.9
221	-7721.06666666668
222	208618.033333333
223	77842.3
224	194817.3
225	101270.266666667
226	127248.1
227	142439.766666667
228	124158.933333333
229	133319.466666667
230	349495.333333333
231	287445.066666667
232	111014.966666667
233	160681.433333333
234	135178.666666667
235	-18101.1
236	-191375.866666667
237	200356.533333333
238	129596.133333333
239	71708.1
240	249295.7
241	167461.2
242	135851.2
243	6457.70000000001
244	165621.333333333
245	137277.6
246	-152652.833333333
247	-14285.0333333333
248	52323.0666666667
249	90831.9
250	168116
251	304906.5
252	140429.2
253	140271.7
254	191000.233333333
255	56191.6
256	330230.8
257	-51463.1
258	277622.7
259	150971.466666667
260	168090
261	100855.2
262	233519.9
263	14348.5
264	-15392.4
265	449734
266	80869.7666666667
267	159869.1
268	806344.4
269	218148.033333333
270	11019.2
271	314755.5
272	288459.366666667
273	-9516.5
274	-126460
275	188380.7
276	-2885.96666666662
277	141025.2
278	203254.5
279	-66916.1333333333
280	298366.433333333
281	315735.6
282	379480.166666667
283	35107.9
284	-14593.7333333333
285	41577.9666666667
286	107848.966666667
287	206094.633333333
288	-16769.4666666667
289	38795.8666666667
290	108877.866666667
291	-4111.86666666667
292	36494.1666666667
293	-206984.933333333
294	552368.9
295	156364.166666667
296	78322.9666666666
297	-35657.8666666666
298	114664.5
299	364644.8
300	210145.2
301	223906.566666667
302	126329.7
303	-162061.333333333
304	576352.833333333
305	188056.666666667
306	176307.3
307	68618.4
308	89732.9333333333
309	-33224
310	-252272.966666667
311	11839.6
312	91890
313	41378.6333333333
314	482968.533333333
315	213265.866666667
316	64234.1
317	233008.8
318	214093.6
319	125103.2
320	40032.5333333333
321	443554.9
322	211589.866666667
323	-106319.633333333
324	66447.2333333333
325	-3271.3
326	33488.4
327	4628.66666666667
328	118249.333333333
329	355007.6
330	78366.5333333333
331	484903.733333333
332	-118802
333	62968.9333333333
334	49133.7333333333
335	-1609.20000000001
336	58742.2666666667
337	116114.4
338	145633.7
339	-145757.466666667
340	-57115.7333333333
341	139963.233333333
342	-25372.1
343	9905.2
344	-138262.133333333
345	15034
346	223810
347	476868.633333333
348	16110.3
349	153945.733333333
350	61864.5
351	111711.2
352	231572.133333333
353	241795.6
354	47158.6333333333
355	-116547.466666667
356	201144.266666667
357	477162.766666667
358	5005.30000000002
359	35603.5666666667
360	62403.7
361	101441.6
362	-17926.3
363	311806.266666667
364	-6399.90000000001
365	16760.6666666667
366	233456
367	-160011.5
368	20274.8
369	465394.666666667
370	102977.366666667
371	226675.433333333
372	8058.63333333333
373	160007.866666667
374	630566.133333333
375	125624.766666667
376	-214265.6
377	-27488.3
378	117818.166666667
379	53891.4333333333
380	274946.833333333
381	30862
382	124685.9
383	97987.4666666667
384	-76470.5333333333
385	-4415.83333333334
386	324738.5
387	50551.2
388	194954
389	352002.433333333
390	124824.4
391	322953.733333333
392	419020.933333333
393	127434.233333333
394	251216.1
395	86375.4666666667
396	-95838.9333333333
397	-117584.9
398	-4630.93333333335
399	114452.8
400	91586.3
401	135569.1
402	47742.7
403	57443.1
404	-48797.7
405	466622.4
406	402385.466666667
407	54570.3
408	51359.2333333333
409	209170
410	116854
411	153421.466666667
412	808.099999999977
413	144403.433333333
414	-180171.6
415	564804.8
416	-13859.0333333334
417	-121852.9
418	81632.8
419	-92844.1
420	-123814.7
421	264951.2
422	246554
423	91192.1333333333
424	74390.5
425	241694.966666667
426	-51293.1666666667
427	-46841.3333333333
428	139954.266666667
429	21356.5
430	239456.8
431	-26887.7
432	45523.3666666666
433	131230.4
434	72227.0333333333
435	62375.7
436	-111920.3
437	65851.7666666667
438	187755.9
439	-215482.666666667
440	226576.9
441	158595.6
442	51603.7666666667
443	36305.7333333333
444	-13721.4666666666
445	169738.8
446	60388
447	-29072.3
448	-25475.9
449	151917.6
450	150687.2
451	-81748.5333333334
452	378845.5
453	-17182.3
454	202020.1
455	163232.4
456	60289.7333333333
457	148403.6
458	-42097.6
459	44215.7666666667
460	53428.1
461	44672.4
462	65500.6333333333
463	-170874.4
464	219993.366666667
465	20703.6333333333
466	39111.5
467	582389.6
468	67717.5
469	-51799.1
470	218517.833333333
471	129874.4
472	856228.533333333
473	60285.1666666667
474	41150
475	180671.2
476	-224979.1
477	-75873.1
478	-109352.533333333
479	44924.8
480	80435.7
481	7018.40000000001
482	243825.5
483	190957.066666667
484	404468.9
485	-33661.2333333333
486	-155742.033333333
487	273213.966666667
488	4821.60000000001
489	21782.5333333333
490	-36173.7
491	40034.4
492	-56470.5
493	467790.9
494	218528.5
495	518387.866666667
496	-10453.6
497	-148265.3
498	212707.766666667
499	264198.4
500	-43624.7666666667
501	128944.5
502	234914.933333333
503	203912.033333333
504	193267.866666667
505	165183.6
506	-33861.3333333334
507	-30972.1
508	-34938
509	113756.666666667
510	69589.7
511	29938.7
512	118096.433333333
513	47666.8333333333
514	34344.8
515	156299.733333333
516	712959.2
517	-21973.1
518	31396.7
519	167429.233333333
520	145848.9
521	272888.4
522	-31526.5666666667
523	155308.5
524	157344.4
525	-158654
526	84498.3
527	110890.5
528	-17281.2
529	83217.3333333333
530	-306562.9
531	376783.033333333
532	181612
533	830971.5
534	-72119.8666666667
535	249710.4
536	-147120.633333333
537	-11957.2
538	-45374.8
539	43320.1666666667
540	123885.733333333
541	86601.5
542	268129.6
543	50420.8
544	222650.4
545	-112940.766666667
546	77671.6
547	-17220
548	546657.866666667
549	-5696.53333333335
550	52128.2666666667
551	159002.3
552	152616.7
553	-2173.09999999998
554	-53316.5666666667
555	-139521.433333333
556	-33254.1666666667
557	-112712.133333333
558	211017.166666667
559	-9449.2
560	-15378.1
561	253237.866666667
562	49041.3
563	444765.6
564	-177877.833333333
565	-115842.566666667
566	2691.09999999998
567	-22447.4666666667
568	224118.366666667
569	136270.933333333
570	-10578.9
571	-4208.76666666666
572	1489.2
573	99301.6
574	126041.733333333
575	166805.733333333
576	2276.93333333335
577	71353.7
578	77610.6333333333
579	473436.1
580	50972.9333333333
581	282812.633333333
582	-16164.9333333333
583	112222
584	556037.2
585	87873.2
586	384931.833333333
587	65105.9
588	166291.7
589	183713.866666667
590	78869.3
591	366139.5
592	89195.2
593	64992
594	154052.566666667
595	-75347.9666666667
596	99474
597	129024.8
598	213590.033333333
599	19722
600	562435.2
601	341010.1
602	145608.533333333
603	-62755.7666666667
604	166383.6
605	132131.6
606	130978.4
607	126591.466666667
608	109765.9
609	107144.8
610	-144851.233333333
611	180082.133333333
612	231835.1
613	-225770.766666667
614	132475.2
615	-28584.4
616	63945.1
617	321866.8
618	-18587.1
619	-11153.6
620	128429.966666667
621	32963.7333333333
622	201770.133333333
623	200933.466666667
624	198038.366666667
625	25055.0666666667
626	185554.433333333
627	62411.1
628	573210.833333333
629	160370.8
630	222611.066666667
631	-106796.533333333
632	486700.5
633	567792.833333333
634	-77670.3
635	623221.433333333
636	179850.833333333
637	-69082
638	118993.633333333
639	26610.3666666667
640	-3549.70000000001
641	7336.43333333335
642	-24276.3
643	-66580.1666666667
644	77869.3
645	35675.5
646	-8770.8
647	84545.2
648	152686.233333333
649	157599.633333333
650	264263.633333333
651	255172.9
652	41494.8
653	104810.3
654	40301.6
655	431145.066666667
656	-56299.9
657	337521.2
658	-35025.8666666667
659	123367.933333333
660	-828.366666666698
661	192012.1
662	40214.5
663	43833.5666666667
664	164074.366666667
665	36041.9
666	177556.1
667	-92065.7
668	-50770.5
669	-53762
670	121278.9
671	128666.533333333
672	114358.8
673	70551.0666666667
674	3127.29999999999
675	-19214.7
676	-6080.63333333335
677	41243.7666666667
678	-31135.3666666667
679	-46213.3
680	-1698.90000000002
681	269619.7
682	50532.7666666667
683	266544.8
684	207791.2
685	-93180.6666666667
686	4460.53333333333
687	-42751.9
688	389668.433333333
689	-105325.6
690	-116839.366666667
691	227494
692	138895.7
693	211457.2
694	22962
695	197818.8
696	78719.7666666667
697	31573.0333333333
698	-34251.7
699	318342.166666667
700	-202339.166666667
701	96401.5
702	72941.0333333333
703	127623.7
704	314414.4
705	301809.6
706	154069.9
707	63746.4
708	17412.5666666667
709	-33791.5
710	27893.3
711	28104.5666666667
712	261206.233333333
713	11692.9333333333
714	80301.8666666667
715	59888.9
716	-57764.1333333333
717	-60446
718	109280.533333333
719	20622.0333333333
720	-99088.2666666667
721	36802.9666666667
722	-43913.8666666667
723	27480.4
724	214467.6
725	52614.8
726	211143.9
727	-29957.7
728	2478.39999999999
729	105860.7
730	144960.7
731	148262.766666667
732	-94957.0666666667
733	-18458
734	130689.6
735	8522.23333333334
736	421091.866666667
737	-41648.0333333333
738	182885.2
739	17284.4
740	164062.8
741	83883.2
742	-79589.6
743	-25549.0333333333
744	251026.4
745	-84910.1333333333
746	112976.7
747	176988
748	46158.9333333333
749	99902
750	-101777.833333333
751	296614.4
752	189194.233333333
753	615198.266666667
754	276960.233333333
755	153762.8
756	-67704.5333333333
757	56207.7
758	107588.8
759	60854.3
760	127156.4
761	87767.0666666667
762	-61727.8666666667
763	72894.8333333333
764	153161.766666667
765	-18762.6666666667
766	7906.13333333336
767	74934.9
768	380165.366666667
769	-9548.93333333332
770	131996.433333333
771	236377.7
772	-5010.40000000002
773	320182.9
774	25708.4
775	255873.2
776	117737.2
777	95156.9333333333
778	-150337.6
779	279930.266666667
780	37295.8333333333
781	343686
782	120619.9
783	200444.7
784	-66299.6
785	44344.9
786	133637.766666667
787	90538.2666666667
788	213650.366666667
789	304576.3
790	320287.2
791	44119.2
792	199616.7
793	34407.6
794	179412.4
795	317453.2
796	27868.9333333333
797	-161158.133333333
798	238040.666666667
799	323932.8
800	158078.8
801	101775.766666667
802	285524.133333333
803	-104331.966666667
804	110241.6
805	202460.666666667
806	109900.8
807	-37115.6
808	-9657.63333333333
809	40674.6333333333
810	34009.6
811	62381.9
812	14887.7666666667
813	80610
814	6138.3
815	405117.566666667
816	23488.4
817	-27596.4
818	39054.9
819	124556.533333333
820	116190.5
821	379398.766666667
822	45170.8
823	-6305.59999999998
824	40598.5333333333
825	339209.466666667
826	170195.866666667
827	177148.566666667
828	220452
829	208065.433333333
830	-90903.5
831	71687.2
832	127110.3
833	191273.9
834	29398.9666666667
835	110779.2
836	307803.966666667
837	-21536.8
838	449064.366666667
839	171430.266666667
840	-22495.6
841	55264.1
842	217550.4
843	105042.166666667
844	-65697.9666666666
845	145774.433333333
846	63480.4
847	123199.1
848	-6507.33333333331
849	-237624.666666667
850	-1169.09999999998
851	121241.7
852	161951.766666667
853	29485.7333333333
854	16749.5666666667
855	156344.9
856	68209.2
857	-11728.8
858	1933.1
859	77920.4
860	-38248.9
861	29114.8
862	263484.9
863	136255.9
864	58472.6666666667
865	-72837.1666666667
866	228564.1
867	311199.3
868	249387.2
869	45359.6
870	159060
871	294774.666666667
872	199791.2
873	263195.066666667
874	-105717.366666667
875	16762.7
876	59887.8666666667
877	221156.8
878	176774.4
879	-56285.0666666667
880	261298.8
881	-9460.13333333333
882	70856.5666666667
883	-2170
884	104188.533333333
885	179773.833333333
886	51074.6333333333
887	402820.1
888	155849.7
889	182000.966666667
890	-80731.5666666667
891	546053.6
892	-87101.3666666667
893	239405.2
894	184206.3
895	73230.4
896	293933.766666667
897	84347.3333333333
898	323308.133333333
899	157468
900	11958
901	-52943.3333333333
902	64728.4
903	55967.7666666667
904	-191620.3
905	238052.8
906	201164
907	452627.633333333
908	25229.7666666667
909	169232.233333333
910	119261.066666667
911	-71989.8666666667
912	-65825.2
913	-5459.60000000003
914	349073.1
915	101072.666666667
916	85553.4666666667
917	18697.5
918	-186759.033333333
919	3906.69999999995
920	-144492.433333333
921	285180.266666667
922	-125765.6
923	49672.0333333333
924	1785.86666666667
925	-97852.4333333333
926	92534
927	99102
928	138677.7
929	149228.366666667
930	-86983.2
931	1337.10000000001
932	12654.9666666667
933	90854.9666666667
934	79615.9
935	1612.39999999999
936	-45030.9
937	-59364.4
938	29059.0333333333
939	-33476.8
940	166660.8
941	122259.566666667
942	11131.7333333333
943	10641.3333333333
944	478349.6
945	76512.5
946	91033.7333333333
947	234731.2
948	-138461.733333333
949	-27703.1
950	31660.1
951	-9094.83333333331
952	121204.4
953	-15036.4
954	179176.1
955	126112.666666667
956	74089.3
957	397706.4
958	80167.0666666667
959	254762
960	244666.4
961	158560.233333333
962	102935.6
963	-224520.766666667
964	85084.1333333333
965	11829.6
966	167695.3
967	-81602.4
968	256169.7
969	6079.20000000001
970	116220.9
971	52454.5666666667
972	118853.5
973	-75704.0333333333
974	62783.5
975	64019.6
976	13601.5
977	58910.1333333333
978	69390.6666666667
979	386602.7
980	68041.0333333334
981	72404.6333333334
982	-85116.9333333333
983	-142351.2
984	-38783.0333333334
985	-104470.7
986	65288.6666666667
987	59373.7
988	-120685.566666667
989	261939.3
990	35670.8
991	248722.633333333
992	68189.3333333333
993	80083.6
994	225737.2
995	-65524.9333333333
996	128178.8
997	57872.5
998	-19736.1666666667
999	456016
1000	68839.2
