# Supplementary material for: Chromosome Copy Number Variation and Control in the Ciliate Chilodonella uncinata
Source: PLoS One. 2013 Feb 20;8(2):e56413. doi: 10.1371/journal.pone.0056413 (PMC3577910; doi:10.1371/journal.pone.0056413)
Supplement: Dataset S1 — Chromosome copy numbers from the experimental and simulated cell lines of Dataset of Chilodonella uncinata . dataset.zip is a compressed file. exp_data.csv contains the experimental data derived from qPCR analyses (Cell.line = original cell line; Time = time point of the DNA extraction; DNA.extract = DNA extract replicate; Gene = macronuclear chromosome; CNPC = copy number of the macronuclear chromosome per cell). The remainder of the CSV files are from the simulations. Each CSV file contains data on 1000 simulations where the change in variance from initial to final for each simulation is stored under column ‘x’. See _readme.txt in the compressed file dataset.zip for documentation of the file names. (ZIP) [file pone.0056413.s002.zip › dataset_S1/P1_omega0.82.csv]

	x
1	-6973.33333333333
2	288550.8
3	522611.2
4	47936.7666666667
5	213922.233333333
6	176858.1
7	-83199.1
8	9709.33333333334
9	205056.4
10	395688.133333333
11	158350.166666667
12	160575.2
13	122265.2
14	129866.9
15	60410.8
16	9673.96666666665
17	411068.8
18	-108047.333333333
19	66412.7
20	37076.0333333333
21	-520687.366666667
22	72547.4333333333
23	147665.1
24	110011.7
25	-56326.9
26	38000
27	308624.8
28	-142960
29	-60191.3666666667
30	38508.2333333333
31	142155.766666667
32	26563.2
33	115932.033333333
34	47937.3
35	-144042.1
36	-42674.4333333333
37	79375.7333333334
38	180031.5
39	599331.033333333
40	86144.9
41	174712.1
42	254188.8
43	10593.4666666667
44	-41743.5
45	-47988.8
46	401067.366666667
47	28601.3333333334
48	10068.4
49	313160.3
50	-138952.666666667
51	251970.766666667
52	-36461.9
53	-240437.7
54	5007.59999999998
55	179426.833333333
56	307906.933333333
57	152447.233333333
58	469895.7
59	-43589.7666666667
60	487178.266666667
61	262720
62	18431.4333333333
63	27309.4666666667
64	260716.233333333
65	-25421.1
66	114047.733333333
67	20833.0333333333
68	-1809.33333333333
69	9163.33333333331
70	7993.59999999999
71	143854.9
72	333778
73	69683.0666666667
74	13257.9
75	38795.3
76	61096.9333333333
77	-88557.6
78	19081.7333333333
79	-218294.166666667
80	-84252.7
81	184323.3
82	87620.7
83	75582
84	21799.1
85	511669.2
86	173324.233333333
87	-7080.23333333332
88	776696
89	-16106.1333333333
90	69978.4
91	-6701.06666666667
92	225024.4
93	247556.133333333
94	-12754.4
95	81149.9666666667
96	195885.1
97	105871.566666667
98	78875.6
99	37470.8
100	-22014.6666666667
101	80904.9
102	303132.4
103	-54194.2333333333
104	86280.8
105	-130876.566666667
106	85434.7
107	70866.2666666666
108	23564.9
109	446750
110	112587.2
111	-132164.933333333
112	13062.4
113	250189.633333333
114	-118282
115	445044.4
116	71070
117	129152.766666667
118	178837.433333333
119	-2224.79999999999
120	433402.366666667
121	186763.5
122	-109521.233333333
123	225825.033333333
124	271587.5
125	224371.033333333
126	126370.8
127	177069.866666667
128	146975.5
129	424300
130	-53936.5333333334
131	55111.9
132	171404.566666667
133	46864
134	483022.666666667
135	41884.1333333333
136	16916.4
137	25361.3333333333
138	83367.2
139	56760.9
140	-107288.3
141	-179964.9
142	453976.7
143	44151.2
144	99305.3333333333
145	-65077.1
146	45237.2
147	251287.866666667
148	438299.3
149	-170995.5
150	554039.2
151	82241.2
152	-50606.5
153	-75909.3666666667
154	230920.566666667
155	3627.10000000003
156	157845.733333333
157	-97122.1333333333
158	61397.6
159	249624.166666667
160	204098.533333333
161	177055.7
162	52396
163	406150.4
164	264170.8
165	419414.7
166	4077.1
167	99834
168	-159274.4
169	275499.966666667
170	290536.4
171	-78563.7666666667
172	131901.9
173	70658.4333333333
174	56802.3
175	153279.033333333
176	481908.833333333
177	248298.5
178	23133.4666666667
179	29974
180	45762.5333333333
181	-51513.6
182	92395.4666666667
183	88045.2
184	-44112
185	138429.766666667
186	89457.7
187	-103703.7
188	-43283.6
189	-237116.8
190	32093.5
191	57850.6666666667
192	194777.333333333
193	6526.36666666667
194	74781.9
195	108547.233333333
196	-31693.3333333333
197	231636
198	165222.1
199	178577.966666667
200	-253317.633333333
201	151536.7
202	83327.3
203	-79341.6666666667
204	439535.6
205	-43183.4666666667
206	169531.433333333
207	331009.7
208	45870.8
209	-65692
210	123528.4
211	118797.866666667
212	133740.7
213	-166299.2
214	10333.6
215	245464.8
216	200375.2
217	256663.2
218	222938.166666667
219	290553.9
220	113982.666666667
221	-29433.9666666667
222	6331.20000000001
223	403456
224	163117.1
225	61360.9
226	-57277.4666666667
227	266680
228	169232.5
229	92978.2333333333
230	-62816
231	464572.933333333
232	40497.0333333334
233	16357.2
234	3428.5
235	38172.3666666667
236	377892.9
237	119497.1
238	300505.466666667
239	102176.8
240	39214.1
241	77958.8
242	-199187.733333333
243	157175.6
244	50519.0666666667
245	90336.4
246	161349.9
247	-168142.5
248	497039.2
249	41095.7
250	17305.9666666667
251	37428
252	-136304
253	184982.133333333
254	149842
255	431656.833333333
256	-27862.9
257	-120846.533333333
258	-26596
259	67670.1
260	46435.6333333333
261	28182.8333333334
262	248614.266666667
263	208609.733333333
264	26118.2333333333
265	148363.966666667
266	-10500.2333333333
267	315636.566666667
268	-8743.06666666667
269	180775.5
270	162493.3
271	165504.8
272	-37887.3666666667
273	89211.7666666667
274	101842.5
275	136703.2
276	8698.96666666666
277	35740.8
278	-105153.866666667
279	-76337.4333333333
280	132007.2
281	58161.7
282	115808.7
283	469909.166666667
284	257041.7
285	-155179.3
286	126650
287	-9870.96666666667
288	-7488.79999999999
289	-43815.9
290	47902.8
291	145759.233333333
292	163333.7
293	973.100000000006
294	30388.7
295	310063.3
296	122722.3
297	22298.4333333333
298	249690.4
299	7816.1
300	-163.066666666651
301	116506.8
302	247372.4
303	60461.1
304	259372.4
305	87124.8
306	170219.333333333
307	-10222.4
308	74956
309	160375.2
310	323189.366666667
311	143325.066666667
312	55300.5
313	173497.2
314	210725.466666667
315	-95560.1
316	-122291.2
317	367665.2
318	-11814
319	451355.2
320	125675.2
321	463740.433333333
322	-50100.9333333333
323	-98219.0666666667
324	130605.966666667
325	66373.0333333333
326	278482.7
327	16634.7666666667
328	37685.4666666667
329	216402.666666667
330	-54573.7666666667
331	46939.5
332	102218.533333333
333	9232.8
334	-112153.733333333
335	458204.9
336	-156748.4
337	79855.6
338	366871.7
339	267550.933333333
340	66193.6333333334
341	214472.666666667
342	432083.233333333
343	182101.2
344	30401.2
345	176592.5
346	24463.4666666667
347	393104.3
348	245337.5
349	18793.2
350	254.833333333328
351	-12183.5666666667
352	94177.7666666666
353	27567.2
354	95671.8666666667
355	126586
356	124632.3
357	12047.9666666667
358	79978.1333333333
359	-54268.5
360	-83982.4333333333
361	202588.833333333
362	-179597.733333333
363	21623.7333333333
364	114014.566666667
365	13177.2
366	-7384.53333333333
367	174276.8
368	-7501.56666666667
369	381580.133333333
370	383720.533333333
371	90505.1
372	-31562.4
373	252584.7
374	84945.0666666667
375	189073.6
376	93726.9
377	59966.4
378	82779.1666666667
379	99537.3
380	23886.6333333333
381	-42394.6666666666
382	-2762.7
383	-24645.6
384	9290.7
385	2719.43333333335
386	322562.7
387	97126.8
388	80736.3666666667
389	281130.4
390	8752
391	-29125.6
392	-13847.3
393	421627.5
394	185662.933333333
395	39611.9666666667
396	79901.7
397	-38600
398	19670.0333333333
399	75597.5
400	354645.333333333
401	67312.5333333333
402	106680.266666667
403	300222.4
404	75041.6
405	-26880.1333333333
406	151390.266666667
407	28985.3333333333
408	197352.4
409	222102.8
410	227956.3
411	112564.1
412	357839.866666667
413	251721.7
414	114947.333333333
415	62157.3333333333
416	209639.033333333
417	-22033.6
418	176235.1
419	67431.6
420	127982.233333333
421	98698.4
422	196387.066666667
423	28979.8333333333
424	-41707.1
425	24089.0333333333
426	-92306.9333333333
427	-101891.866666667
428	129462.666666667
429	10571.3333333333
430	91745.3
431	171105.866666667
432	259450.266666667
433	80797.0666666667
434	-111196
435	13646.0333333334
436	73458.1
437	-23565.1666666666
438	336886.1
439	28468.8
440	121859.766666667
441	314900.9
442	106545.9
443	210695.6
444	249640.9
445	25277.5666666667
446	338558
447	-33560.6333333333
448	-4712.26666666666
449	71846.7
450	-3731.10000000001
451	25937.3333333333
452	266509.2
453	359907.2
454	145048.5
455	24915.4666666667
456	30754.8
457	-3131.59999999998
458	-105646.933333333
459	55620.9333333333
460	-71035.2
461	-111531.7
462	-88090.7999999999
463	38774.4
464	411925.3
465	116054
466	209739.833333333
467	-14241.1
468	34378
469	31697.3333333333
470	19047.6
471	264071.466666667
472	126935.733333333
473	-5875.76666666666
474	344533.6
475	49028.5
476	154283.1
477	-76854.4
478	26523.2
479	4020.80000000002
480	91917.8333333333
481	58362.1
482	46139.0333333333
483	280439.433333333
484	239926.8
485	46651.3666666667
486	97949.7333333334
487	320226
488	160603.966666667
489	24538.8
490	67501.9
491	77372.8
492	-25870.5
493	195601.033333333
494	-31222.9
495	-1187.76666666666
496	367943.7
497	205981.033333333
498	-44483.3666666667
499	-15766.8
500	127100
501	-19576.5333333333
502	14610.6666666667
503	191157.7
504	-7281.20000000001
505	-2985.06666666665
506	149774
507	70001.1
508	229441.9
509	134744.266666667
510	267461.333333333
511	288091.9
512	-19211.6
513	-75299.5
514	285338.366666667
515	-14258.0333333333
516	-110648.4
517	-29896
518	120381.2
519	-122742.933333333
520	58012.9333333333
521	68922.9
522	103739.9
523	212120.266666667
524	132378.4
525	41388.2666666667
526	171669.566666667
527	31292.4
528	-89838.2333333333
529	41404.1
530	219882.633333333
531	-32354.4
532	139691.033333333
533	249070
534	17411.4666666667
535	184754.133333333
536	48767.9
537	-57668.1
538	84585.0333333333
539	127230.666666667
540	134891.433333333
541	102369.166666667
542	103884.933333333
543	-158008.4
544	-73498.1666666666
545	9391.33333333331
546	8537.06666666667
547	74127.9
548	122998.8
549	286634.533333333
550	342512.266666667
551	380738.633333333
552	195092.5
553	-77442.2666666667
554	-4161.20000000001
555	-10123.1
556	-99923.6
557	107454.1
558	-123816.133333333
559	54428.5333333333
560	372538.133333333
561	55854.3
562	35538.8
563	-76117.1
564	195465.6
565	134538.4
566	836343.6
567	-14797.0666666667
568	55143.7333333333
569	128581.233333333
570	-7037.30000000002
571	179400.533333333
572	125187.066666667
573	20498.1
574	82918.7
575	109290.3
576	204460.3
577	-617.066666666651
578	86033.9
579	245599.333333333
580	-13239.8666666667
581	-5684.53333333333
582	-1818.70000000001
583	246164
584	71035.2
585	65292.9
586	75179.9666666667
587	444642.566666667
588	96957.4666666667
589	28820.2666666667
590	-95896.2666666667
591	321244.933333333
592	214885.2
593	254367.3
594	183792.8
595	52711.6
596	-311707.466666667
597	-91748.6666666666
598	10713.5
599	-113934.533333333
600	113850.133333333
601	67692.8
602	71696.4
603	208356.233333333
604	56421.2
605	119766.5
606	231009.333333333
607	82089.4666666667
608	10902.1333333333
609	142758.133333333
610	114668.8
611	-18300.7
612	70017.0666666667
613	172707.5
614	254608.5
615	157714.1
616	-27030.3
617	127397.633333333
618	97518
619	-28175.7333333333
620	-156444.933333333
621	18057.9
622	7386.39999999999
623	203814.533333333
624	88682.8
625	555345.5
626	-41740.4
627	510339.2
628	151624.366666667
629	-20721.4666666666
630	712890.4
631	33009.6
632	37309.2
633	108731.9
634	100636.4
635	71573.0333333333
636	308047.733333333
637	33458
638	104987.6
639	-53946.4
640	221419.333333333
641	67266.5333333334
642	-22491.2333333333
643	373756
644	551657.9
645	-913.766666666663
646	183366
647	-19935.2333333333
648	-41187.2
649	-249075.2
650	280769.033333333
651	203769.033333333
652	183069.466666667
653	75907.2
654	-11981.4666666667
655	161733.2
656	50380.2666666667
657	63415.7666666667
658	251500.133333333
659	-12831.0666666667
660	80580.8333333333
661	-69183.0666666668
662	229401.466666667
663	101982.4
664	386276.933333333
665	-104677.6
666	-23735.5666666667
667	364176.8
668	-2235.10000000001
669	-6869.96666666667
670	54679.0333333333
671	108691.1
672	-26812.7666666667
673	56266.8
674	13074.4
675	156106.766666667
676	10616
677	-80751.1
678	871823.1
679	3826.13333333335
680	165295.333333333
681	-161983.866666667
682	-82688.4
683	24902.1666666667
684	79395.4666666666
685	-41030.1333333333
686	-59457.7666666667
687	64076.7666666667
688	189601.7
689	169397.066666667
690	-6020.83333333334
691	269724.933333333
692	-63459.3333333333
693	-83711.8666666666
694	130638.7
695	87145.9
696	104528.7
697	126044.7
698	533696.233333333
699	225401.866666667
700	178924
701	101798.5
702	12190.5
703	-13385.9
704	243144.833333333
705	159635.6
706	275385.6
707	-99309.5
708	660211.7
709	-37341.4666666667
710	-115113.966666667
711	29536.1333333333
712	-9750.4
713	132986.1
714	18296.5
715	143853.066666667
716	273850.266666667
717	75310.5333333333
718	261752.4
719	23355.3
720	156265.966666667
721	263534
722	249497.166666667
723	75808.5333333333
724	15489.8666666667
725	9112.16666666663
726	441055.866666667
727	-9042.96666666667
728	119525.333333333
729	69947.2
730	26407.7
731	-43153.2
732	-18099.2
733	246144
734	108134.4
735	-10863.2
736	137259.733333333
737	53406.5
738	196113.566666667
739	477522.566666667
740	316299.733333333
741	180546.1
742	96483.2333333333
743	3654.39999999999
744	-944.800000000017
745	-206345.066666667
746	-131130.1
747	137455.7
748	33879.7333333333
749	238789.5
750	84253.3
751	17732.7666666667
752	128615.833333333
753	212507.066666667
754	-4217.5
755	477736.433333333
756	-62187.3
757	333537.466666667
758	-97687.4333333333
759	122729.366666667
760	126993.2
761	72643.3666666667
762	36862.4
763	598892.5
764	-143633.333333333
765	25075.8666666667
766	-14441.2
767	61354.2666666667
768	215169.333333333
769	157655.7
770	58791.3333333333
771	72393.3333333333
772	947064.8
773	173927.566666667
774	184728.5
775	-45889.9
776	-27892.4333333333
777	86683.1
778	102998.933333333
779	16288.7666666667
780	13640.1666666667
781	91272.6666666667
782	66592.9
783	-87435.2
784	-57142.3
785	75132.5333333334
786	-193754.4
787	69106.7
788	376600.966666667
789	49046.7666666667
790	270540.3
791	89588.1333333333
792	409158.9
793	72762.8
794	82725.2
795	87316
796	-177593.733333333
797	116692
798	91065.2333333333
799	85107.5
800	23682.7
801	184994.733333333
802	32874.0333333333
803	197826.3
804	58056.9
805	-4528.39999999999
806	197260.533333333
807	-15186.4
808	-172580.4
809	-47484.7
810	225281.733333333
811	-62996.5333333333
812	165862.133333333
813	98438.3
814	12234.4
815	162253.5
816	96895.6333333333
817	110692.4
818	137010.7
819	154459.333333333
820	324528.266666667
821	90067.4666666667
822	14886.1666666667
823	-18328
824	79103.9
825	238835.566666667
826	223690.4
827	-53603.1
828	42477.7333333333
829	-28014.5
830	255974.4
831	-4570.56666666667
832	188017.3
833	64894.5333333334
834	382748.966666667
835	-41214.9
836	276242.3
837	54318.7
838	157362.7
839	2455.09999999998
840	272290.4
841	121432.7
842	-94406.7
843	299108.266666667
844	359983.433333333
845	349908.4
846	34803.7333333333
847	-17981.2
848	231038.833333333
849	427005.333333333
850	157008.633333333
851	12733.3333333333
852	395511.833333333
853	96910.6666666667
854	111994.666666667
855	152244.9
856	120593.166666667
857	7704.16666666667
858	213245.966666667
859	-53117.2333333333
860	-72313.6
861	167175.2
862	251291.466666667
863	128061.3
864	-64977.7333333333
865	328263.2
866	142588.933333333
867	11896.1
868	69712
869	142785.2
870	370484.8
871	48816.1
872	-110711.2
873	71249.5
874	120466
875	285550.4
876	156106.666666667
877	-27206.4
878	-65928.2333333333
879	-53617.1
880	57781.4666666667
881	208973.9
882	300870.8
883	-1171.5
884	333744.933333333
885	83954.7
886	197795.966666667
887	-35442.1333333333
888	504403.9
889	-21943.2333333333
890	-23792.3
891	50795.2
892	72979.9
893	-780.800000000017
894	76985.0333333333
895	-371362.1
896	65622.5333333333
897	59345.5
898	129188.166666667
899	31366.5333333333
900	28906.9666666667
901	174281.5
902	220130.133333333
903	93468
904	291915.3
905	-25698.4333333333
906	-137186
907	47838.9
908	437618
909	-80823.4666666667
910	130285.966666667
911	276509.2
912	137268.5
913	-29409.6
914	353859.566666667
915	131334.133333333
916	51528.8
917	290081.466666667
918	106751.733333333
919	-83483.7
920	116720.033333333
921	35703.8666666667
922	16518.9
923	-161497.333333333
924	57575.0666666667
925	100289.333333333
926	173956.3
927	125406.5
928	-9545.5
929	364986.266666667
930	-182548
931	-55933.2
932	104697.866666667
933	17544.4
934	34822
935	-48430.9666666667
936	9581.89999999999
937	-12039.7
938	109559.966666667
939	-27144.6333333333
940	-141466.7
941	382864.633333333
942	156527.2
943	-198428.8
944	149194.4
945	-46006.3666666667
946	-29121.7333333333
947	245967.2
948	732913.6
949	-10551.9
950	61386.1
951	292286.233333333
952	298830.966666667
953	-75255.4666666667
954	287652.033333333
955	33384.9333333333
956	103309.6
957	-141870.666666667
958	62929.7333333333
959	-90796.5333333333
960	137330.7
961	82234.5333333334
962	474697.2
963	230324.233333333
964	-18480.1333333334
965	162756.933333333
966	-62813.4333333333
967	21408.9
968	-67314.3666666667
969	403127.2
970	113642.933333333
971	13880.3
972	-74988.6333333333
973	61133.1
974	105484.8
975	3070.93333333332
976	112752.033333333
977	185291.7
978	93445.0666666667
979	39503.4666666667
980	-22616.5
981	96589.2
982	92748.9666666667
983	168482
984	-15349.6
985	28457.0666666667
986	189938.933333333
987	-34928.4333333333
988	-6301.7
989	-58401.9
990	114250.1
991	-147886.6
992	230566.266666667
993	-43592.7
994	85716.5333333333
995	10447.1
996	-183933.7
997	29557.5
998	336314
999	84803.1
1000	-135561.3
