# Supplementary material for: Chromosome Copy Number Variation and Control in the Ciliate Chilodonella uncinata
Source: PLoS One. 2013 Feb 20;8(2):e56413. doi: 10.1371/journal.pone.0056413 (PMC3577910; doi:10.1371/journal.pone.0056413)
Supplement: Dataset S1 — Chromosome copy numbers from the experimental and simulated cell lines of Dataset of Chilodonella uncinata . dataset.zip is a compressed file. exp_data.csv contains the experimental data derived from qPCR analyses (Cell.line = original cell line; Time = time point of the DNA extraction; DNA.extract = DNA extract replicate; Gene = macronuclear chromosome; CNPC = copy number of the macronuclear chromosome per cell). The remainder of the CSV files are from the simulations. Each CSV file contains data on 1000 simulations where the change in variance from initial to final for each simulation is stored under column ‘x’. See _readme.txt in the compressed file dataset.zip for documentation of the file names. (ZIP) [file pone.0056413.s002.zip › dataset_S1/P1_omega0.84.csv]

	x
1	467945.033333333
2	54846.7
3	24148.4
4	-7876.3
5	-41577.2
6	-199012.533333333
7	-94067.3
8	-106184.4
9	214970.133333333
10	20816.4
11	81374.4
12	307482.166666667
13	239468.8
14	127454.1
15	291207.7
16	126039.966666667
17	180367.066666667
18	-120905.6
19	-161.199999999997
20	-43408.8
21	430707.3
22	18141.3333333333
23	142610.166666667
24	405826
25	-16263.6
26	361678.8
27	-79733.0666666667
28	157472
29	298.099999999977
30	87952.2666666667
31	23076.2666666667
32	267466.7
33	101305.7
34	95509.1
35	57390.1333333333
36	-29109.2
37	182807.5
38	152399.2
39	-230216.033333333
40	130090.8
41	10574.3666666666
42	114665.366666667
43	-83662.3666666667
44	251613.833333333
45	270027.5
46	194659.333333333
47	188784.3
48	105444.133333333
49	25323.6
50	131906.8
51	204399.6
52	-58732.4
53	442491.6
54	147540.9
55	244562.3
56	680270
57	85130.4
58	99860.5000000001
59	228542.166666667
60	-9096.39999999999
61	134535.2
62	-98556.8
63	-229348.7
64	413337.1
65	224966.533333333
66	234555.6
67	179176.766666667
68	89573.5
69	188925.866666667
70	101145.233333333
71	121048.7
72	149547.3
73	98135.7
74	152009.2
75	35215.5666666667
76	18507.4666666667
77	104173.833333333
78	56487.7
79	-41083.8666666667
80	203765.2
81	160072.1
82	-5950.53333333333
83	-53605.5
84	-44250.8
85	142700.5
86	49725.4666666667
87	310779.966666667
88	83775.9666666666
89	327733.966666667
90	147962.1
91	-51769.3
92	12482.7
93	149022.1
94	75096.1333333334
95	49670.1
96	195134.3
97	21100.7
98	99090.1333333333
99	174646.966666667
100	83029.2
101	-6883.03333333334
102	-19052.8
103	-172580.566666667
104	142050.133333333
105	186306.7
106	144801.6
107	60549.1
108	119561.966666667
109	102847.3
110	58406.9333333333
111	904450.5
112	175276.033333333
113	322759.166666667
114	394115.366666667
115	-88888
116	80603.0666666667
117	73116.7
118	76606.9333333333
119	-15035.7333333333
120	117607.033333333
121	-42529.1
122	18064.2666666667
123	-20806.3
124	347092.1
125	-22659.6333333333
126	196809.433333333
127	1181461.5
128	197838.5
129	187180.766666667
130	97039.3
131	128371.3
132	371654.8
133	244036.9
134	195032.7
135	202045.6
136	-15647.7333333333
137	-19218.9333333333
138	-11310.1666666667
139	-8216.76666666666
140	-62589.6
141	157387.2
142	-1338.69999999998
143	272120.4
144	41247.2333333333
145	164005.5
146	-85814.1
147	126875.7
148	666176.8
149	-36122.1
150	280174.9
151	-102859.6
152	38841.0333333333
153	42616.9666666667
154	137598.1
155	151073.6
156	95160.9
157	-43352.3666666666
158	122618
159	43968.9333333333
160	-1068.83333333334
161	62568.9333333333
162	30394.4
163	230111.333333333
164	127957.633333333
165	-182825.033333333
166	94944.5333333333
167	97874.8
168	53818.4333333333
169	157185.6
170	172383.033333333
171	19378.3
172	275020.9
173	139587.866666667
174	-36934.5
175	114981.7
176	-74444.0333333333
177	-91833.5
178	-72930.9333333333
179	89038.2666666667
180	127733.866666667
181	108342.266666667
182	154076.833333333
183	23207.9
184	101180.7
185	11745.6
186	123435.3
187	-10736.3
188	-120835.1
189	201667.9
190	323496.1
191	-36451.7
192	1430.80000000002
193	-243212.5
194	-53723.6
195	-7264
196	80397.7333333333
197	-163584.9
198	67553.7666666667
199	20367.4333333333
200	28253.3
201	-3089.73333333334
202	299158.533333333
203	21253.8666666667
204	92270.1
205	-38465.1
206	192374.9
207	496007.166666667
208	-76228.6666666667
209	241132.266666667
210	408586.9
211	-553234.4
212	-17554.4
213	56483.1666666667
214	-71220.8
215	-104925.733333333
216	187751.333333333
217	-117625.766666667
218	74445.4333333333
219	241867.733333333
220	343044.7
221	265851.566666667
222	224803.9
223	-40448
224	-63024.6666666667
225	-65588.8
226	82116.7
227	444363.066666667
228	1993.20000000001
229	163405.333333333
230	74115.6
231	227164.566666667
232	195253.6
233	1267.10000000001
234	284151.9
235	187690
236	74061.6
237	105877.2
238	-111573.733333333
239	-35154.4333333333
240	86061.8333333333
241	91439.2333333333
242	199574.4
243	107155.7
244	135496.266666667
245	140652.533333333
246	204867.2
247	134188.4
248	88998.5
249	100735.2
250	147310.433333333
251	17734.8333333333
252	9004.79999999999
253	-106867.166666667
254	144099.333333333
255	191104.966666667
256	-107144.8
257	-46041.3
258	76869.1
259	294757.433333333
260	2129.46666666667
261	354390.5
262	300744.8
263	65996.4333333333
264	115932
265	107635.6
266	116192.166666667
267	-39261.7333333333
268	141813.1
269	177495.766666667
270	174945.9
271	189679.6
272	-82991.3666666666
273	-23054.9
274	133950.266666667
275	82770.1333333333
276	124676.4
277	185948.833333333
278	683687.733333333
279	-1820.93333333332
280	57730.3
281	92987.6
282	565078.8
283	-150844.266666667
284	140377.6
285	150300.9
286	72909.1
287	13254.7
288	5900.53333333333
289	389975.1
290	266217.166666667
291	154101.2
292	215050.8
293	62041.9666666667
294	15787.3333333333
295	34493.0333333334
296	28230.1
297	-65003.6
298	-168812.833333333
299	-12796
300	9758.53333333333
301	48.5
302	51000.8333333333
303	24887.5666666667
304	326876.666666667
305	-97572.4333333333
306	-61692.0333333333
307	69019.3
308	-16481.5
309	39853.7333333333
310	39566
311	72847.6
312	25629.2333333333
313	-31861.6
314	119240.4
315	-175363.766666667
316	101256.8
317	72664.8
318	-152485.3
319	143252.366666667
320	114543.466666667
321	229920.166666667
322	108008.3
323	123259.7
324	58168.9666666667
325	730722
326	87026.4
327	58462.4
328	18022.9666666667
329	141233.833333333
330	176277.733333333
331	16648.8333333333
332	367951.3
333	28975.3
334	102646.933333333
335	-204619.6
336	211229.733333333
337	26179.5
338	35180.5
339	16171.7
340	11110.1333333333
341	552560.5
342	19064.4
343	262253.866666667
344	40452.8
345	-98477.0666666667
346	196251.5
347	289201.966666667
348	312616.5
349	1297584.3
350	72401.2
351	250915.5
352	-203532.4
353	-70434.6666666667
354	162977.1
355	-313940.266666667
356	-168766.766666667
357	25858.4
358	26470.8
359	-111627.6
360	115458.8
361	166303.166666667
362	83513.7333333333
363	142745.966666667
364	-14026.2666666667
365	50399.3
366	241256.8
367	-75830.9
368	179619.966666667
369	165750.4
370	43938
371	24415.7
372	166001.766666667
373	270487.166666667
374	363824.7
375	297144.4
376	-63452.4
377	-29331.9
378	90122.1
379	-4835.96666666666
380	145276.5
381	429103.766666667
382	153851.233333333
383	-170625.2
384	9655.70000000001
385	459447.966666667
386	-11683.7
387	205904.7
388	107303.5
389	89962.3
390	34398.4
391	52477.9
392	9309.6
393	-326811.166666667
394	222948
395	-56343.9
396	-83269.6
397	489549.2
398	338710
399	243018.833333333
400	139824.8
401	182379.066666667
402	28547.3333333333
403	61217.9
404	266853.2
405	118360.9
406	58332.5666666667
407	-41209.9666666667
408	473865.1
409	57412.9333333333
410	-109689.2
411	-181845.866666667
412	-260348.5
413	172294.8
414	118150.833333333
415	224268.833333333
416	174600.3
417	2950
418	-33005.3333333333
419	44913.3
420	227608.133333333
421	145219.966666667
422	106572.666666667
423	-12260.8
424	60778.6666666667
425	257943.9
426	428027.7
427	-144730.8
428	98054.8333333333
429	109450.366666667
430	777026.666666667
431	33802.3
432	40586.1333333333
433	6179.2
434	-11134.5
435	195068.533333333
436	-43580.9
437	277439.7
438	48694.4
439	225882.4
440	357862.566666667
441	94991.1
442	84265.5666666667
443	-50767.8666666667
444	49085.0333333333
445	325544
446	-46198.4
447	20419.4666666667
448	71763.9
449	-64970.1
450	72212.1333333333
451	242693.2
452	17044.3
453	40451.1
454	211968.933333333
455	-15828.2666666667
456	507662.233333333
457	211450.533333333
458	-3506.4
459	26739.3
460	263136.666666667
461	169408.033333333
462	-44647.6
463	58154.5
464	61604.8
465	29770.8
466	211777.5
467	284635.733333333
468	338380.3
469	34924
470	69017.0333333333
471	-38204
472	304887.2
473	191043.6
474	227029.066666667
475	487867.3
476	-5990.39999999997
477	-129431.3
478	-89635.3666666667
479	245889.3
480	-41808.4
481	231480.5
482	106311.6
483	109190.433333333
484	-8644.53333333333
485	-14448.5
486	7306.13333333333
487	52423.6
488	173325.6
489	304416.566666667
490	-4235.83333333334
491	-23867.4333333333
492	21131.8333333333
493	215954.933333333
494	-18004.2333333333
495	-1841.19999999995
496	-105371.166666667
497	99646.9333333333
498	86781.6333333333
499	117687.333333333
500	124311.566666667
501	46742.1333333334
502	-6690.39999999999
503	131768.266666667
504	171353.9
505	16889.0666666667
506	215661.9
507	-70100.1
508	314928.5
509	46234.5666666667
510	156469.6
511	32876
512	87631.3666666667
513	72910.1333333333
514	-17008.3
515	140667.6
516	63788.4333333333
517	279696.8
518	-23540.9666666667
519	93306.9
520	172024.8
521	70491.2
522	55916.2333333333
523	132778.7
524	200164.8
525	-4779.76666666667
526	-163723.3
527	-1825.60000000001
528	37541.6333333333
529	-194331.3
530	-5033.3666666667
531	97861.8666666667
532	551727.7
533	450994.1
534	-105274.233333333
535	117111.6
536	-166608.433333333
537	15457.5666666667
538	3541.30000000005
539	-120990.2
540	724363.2
541	-78642.9333333333
542	189834.1
543	164127.6
544	194722.8
545	235364.8
546	66683.7333333333
547	20126
548	36276.1666666667
549	92647.5
550	-31697.3
551	91056.4333333333
552	119917.066666667
553	501842.8
554	68051.3666666667
555	-124574.233333333
556	224786.8
557	63354.1333333333
558	65809.5666666667
559	-78728.8
560	331803.2
561	147256
562	-38732.3
563	39586.6666666667
564	-83420.2666666667
565	30330.0333333333
566	-30835.2
567	186096.566666667
568	12461.7
569	5631.76666666666
570	308280.5
571	39317.3
572	233789.066666667
573	80035.3333333333
574	229950.8
575	364607.5
576	146132.033333333
577	33522.5333333333
578	65178.4
579	398935.7
580	89540.3
581	121886.666666667
582	-66961.7666666667
583	-158428.366666667
584	31817.8666666666
585	5181.56666666667
586	-9169.69999999998
587	60003.3333333333
588	117750.933333333
589	-32605.8333333333
590	-470.399999999994
591	86118.9333333333
592	93436.1333333333
593	-66266.2333333334
594	96393.7
595	186406.9
596	41513.7333333334
597	8119.76666666666
598	-66764.1666666667
599	18988.6333333333
600	39721.9
601	-67181.0333333333
602	-77031.1
603	13754.5666666667
604	258189.3
605	384410.8
606	643027.633333333
607	100632.933333333
608	87808
609	43482.4
610	-99547.4666666667
611	256364.9
612	53886.8
613	190787.766666667
614	81792.0333333333
615	30544.3
616	39216.4
617	19917.1
618	183468.4
619	239618.8
620	293990.8
621	19508.8
622	34796.8333333333
623	54761.6333333334
624	866444.3
625	191436.8
626	126040.4
627	26194.6333333333
628	40909.6
629	53037.2
630	-127279.5
631	21039.4666666666
632	146024.533333333
633	-37291.2
634	86158.3
635	208958.4
636	104504.8
637	378057.6
638	-13852.8
639	38930.8
640	49596.1666666667
641	216717.9
642	35437.7333333333
643	94564.4
644	180039.433333333
645	-36578.2666666667
646	74383.4666666667
647	48758.1
648	121344.7
649	-89302.3
650	38724.5333333334
651	99814.4
652	389064.9
653	294486.666666667
654	122271.366666667
655	996285.7
656	-234138.4
657	51041.9
658	124802.9
659	75365.3333333333
660	81744.4333333333
661	222604.833333333
662	160583.9
663	931781.9
664	31016.3666666666
665	349000.5
666	-402019.666666667
667	-21964
668	139014.4
669	-74345.6
670	56494.9666666667
671	467049.6
672	-11724.8
673	-32105.9
674	380620.4
675	120888.966666667
676	61411.7666666667
677	164699.733333333
678	42919.2
679	50911.5666666667
680	-12853.6
681	-47189.4333333333
682	563031.466666667
683	-72308.4
684	2087.06666666665
685	24414.8
686	120001.6
687	129282.1
688	163146.1
689	78202.8
690	561156.3
691	40561.6
692	-231625.2
693	-44948.4
694	273600.366666667
695	2078.36666666667
696	-34594.4
697	348998.133333333
698	165642.133333333
699	-80674.4333333333
700	78211.3
701	207115.9
702	-22030
703	82690.1
704	119708.4
705	180148.8
706	568968.833333333
707	36516.1333333333
708	408440
709	264342.566666667
710	-6588.93333333333
711	-160569.6
712	157355.233333333
713	128094.833333333
714	63143.5666666667
715	-47445.9
716	69675.7333333333
717	-134641.366666667
718	517348.4
719	180055.633333333
720	216.300000000047
721	236527.2
722	18271.6
723	38172.3666666667
724	2709.60000000001
725	-31478.8
726	383726.133333333
727	56424
728	-4841.20000000001
729	238614.166666667
730	175730
731	69619.5
732	-40701.4666666667
733	66886.5333333333
734	134915.166666667
735	-49049.3
736	128848
737	461147.333333333
738	188744.5
739	186221.2
740	115803.6
741	-6133.96666666667
742	-215773.733333333
743	44673.7333333333
744	12242.4
745	350445.6
746	-257650.1
747	221799.1
748	197388.933333333
749	-36092.1
750	36909.7
751	275411.3
752	67943.3
753	-174240.533333333
754	39806.8
755	-37746.4
756	-48396.8
757	-103314.133333333
758	47472.7
759	28759.7
760	199585.6
761	-52410.4333333333
762	110023.3
763	275852.3
764	158205.866666667
765	19412.8
766	40753.4666666667
767	177697.3
768	181130.966666667
769	543170.1
770	59526.6666666667
771	343719.6
772	361809.166666667
773	43893.5
774	-12277.2
775	555912.433333333
776	-2031.59999999999
777	103278.966666667
778	443274.4
779	306626.7
780	7511.59999999999
781	-84782.8
782	432716.8
783	85880.6333333333
784	18828.2333333333
785	1458.26666666666
786	254939.1
787	53985.1
788	7107.10000000001
789	257483.233333333
790	243181.033333333
791	249986.633333333
792	60940.1
793	258555.9
794	5913.90000000002
795	214219.066666667
796	195737.066666667
797	96584.9333333333
798	199786.233333333
799	109328.3
800	-82978
801	173608
802	-159573.2
803	-63665.6333333333
804	-3286.23333333334
805	215243.233333333
806	-56527.3333333333
807	132089.433333333
808	522195.166666667
809	2702.79999999999
810	211205.466666667
811	34410
812	28716.5333333333
813	83583.6
814	39624.5666666667
815	46892.7
816	149993.066666667
817	210188.533333333
818	176511.6
819	-154094.666666667
820	14244.4
821	270074.266666667
822	80877.6
823	-56982.6666666667
824	175007.866666667
825	202396.833333333
826	43262.5
827	93853.3333333333
828	70864.9333333334
829	21331.6333333333
830	-28800.7
831	144462.633333333
832	55153.1
833	23110
834	331013.6
835	28750.6333333333
836	26736.0333333334
837	249759.2
838	76305.6
839	-52793.0666666667
840	544678.4
841	-38503.7333333333
842	10082.1
843	135691.733333333
844	-280.133333333331
845	312042
846	4735.33333333334
847	308341.066666667
848	101779.466666667
849	250519.7
850	-77356.9666666667
851	181783.7
852	-42983.6
853	222409.466666667
854	70829.0666666667
855	724547.7
856	-43262.7
857	-183992.533333333
858	162100
859	711511.366666667
860	131083.7
861	31832.3
862	191520
863	250223.3
864	29183.7666666667
865	72432
866	-44911.0666666667
867	-14600.8
868	408722.8
869	59694.4
870	148497.7
871	195832
872	84821.2
873	-49397.9666666667
874	46513.2333333333
875	200691.866666667
876	-44718.1
877	108249.5
878	2571.19999999998
879	-24438.8
880	-39206.2666666667
881	828750.533333333
882	49888.7
883	235528.9
884	61667.3666666666
885	116241.2
886	-91539.0666666667
887	-28592.8
888	84791.3333333333
889	40838.6333333333
890	490402
891	5377.69999999995
892	235516.1
893	1680
894	48408.9
895	275138.233333333
896	-26745.2
897	21104.4
898	134390.3
899	129549.466666667
900	-64438.1
901	204258.8
902	27212.4333333333
903	65212.2333333333
904	481223.733333333
905	65310.9666666667
906	-92123.9666666667
907	65672
908	335450
909	95354.1333333333
910	128884.633333333
911	328730.633333333
912	231751.866666667
913	-52649.3666666667
914	112020.8
915	156742.666666667
916	53106.5333333333
917	130992.566666667
918	338376.9
919	34221.6333333333
920	255314.9
921	110622.7
922	107835.333333333
923	13811.0666666667
924	562057.6
925	-28541.3666666667
926	126080.133333333
927	-40102.9333333333
928	219792.8
929	-9849.2
930	75727.6
931	-22076.5
932	127071.966666667
933	132662.4
934	45755.4333333333
935	-101260.7
936	1274528.8
937	139543.733333333
938	143818.8
939	-207512
940	-12018.3666666667
941	142009.7
942	292555.7
943	318081.6
944	-22923.0333333334
945	-78152.4
946	10781.5
947	620836.766666667
948	134432
949	-201767.066666667
950	-65514.8
951	350244.133333333
952	237274
953	116617.966666667
954	93556.6333333333
955	132312.433333333
956	69714.2333333333
957	590549.733333333
958	263631.2
959	125850.9
960	70236.7666666667
961	541912.933333333
962	125151.833333333
963	113517.166666667
964	548981.2
965	321121.6
966	-77767.2
967	-32042.6333333333
968	-97490.9666666666
969	-64719.6
970	5567.99999999997
971	93654.9333333333
972	-20808.9
973	132734.1
974	53453.6
975	193746.266666667
976	-120316.133333333
977	134820.666666667
978	-153659.2
979	187889.366666667
980	67204.4
981	276564.4
982	5906.66666666663
983	22729.8666666667
984	180981.1
985	-89877.7333333333
986	204341.2
987	1897.16666666666
988	273130.4
989	-112490.166666667
990	300480.1
991	30192.1666666667
992	317770.5
993	11162.5333333333
994	180112.8
995	-273197.1
996	612207.6
997	74177.3333333333
998	14259.2
999	135465.066666667
1000	182069.166666667
