# Supplementary material for: Chromosome Copy Number Variation and Control in the Ciliate Chilodonella uncinata
Source: PLoS One. 2013 Feb 20;8(2):e56413. doi: 10.1371/journal.pone.0056413 (PMC3577910; doi:10.1371/journal.pone.0056413)
Supplement: Dataset S1 — Chromosome copy numbers from the experimental and simulated cell lines of Dataset of Chilodonella uncinata . dataset.zip is a compressed file. exp_data.csv contains the experimental data derived from qPCR analyses (Cell.line = original cell line; Time = time point of the DNA extraction; DNA.extract = DNA extract replicate; Gene = macronuclear chromosome; CNPC = copy number of the macronuclear chromosome per cell). The remainder of the CSV files are from the simulations. Each CSV file contains data on 1000 simulations where the change in variance from initial to final for each simulation is stored under column ‘x’. See _readme.txt in the compressed file dataset.zip for documentation of the file names. (ZIP) [file pone.0056413.s002.zip › dataset_S1/P1_omega0.86.csv]

	x
1	93131.4333333333
2	160933.066666667
3	-13577.7
4	106124.666666667
5	164212.666666667
6	46312.5333333333
7	163198.3
8	-161470
9	-23498.7
10	33402.5333333333
11	99755.0666666667
12	90098.7
13	48378.2333333334
14	-19495.4666666666
15	-98819.3
16	-35593.6333333333
17	55689.2
18	38493.7
19	137483.2
20	8344.16666666669
21	136193.066666667
22	119012.266666667
23	-317215.566666667
24	-85784.1333333334
25	-18597.3333333333
26	88790.8
27	203994.366666667
28	105663.6
29	240415.066666667
30	140307.866666667
31	60727.6
32	-137675.3
33	111626
34	65158.4333333333
35	56669.7666666667
36	17225.8666666667
37	153635.2
38	318910.766666667
39	-52873.9666666667
40	63987.5
41	118008.966666667
42	-48173.5
43	58894.9
44	12900.1
45	85286.1
46	125978.133333333
47	198703.1
48	8301.06666666665
49	209322.8
50	367253.6
51	184408
52	-61134.1333333333
53	56399.4333333333
54	31622.8
55	93931.7333333333
56	81283.9
57	137240.133333333
58	310447.866666667
59	155058.4
60	224298.9
61	165438.1
62	59822.6666666667
63	-35624.1
64	9541.96666666667
65	-9543.59999999998
66	80052.9666666667
67	50185.8666666667
68	-96129.7333333333
69	59748.1333333333
70	-34521.3
71	-79778.9
72	279358
73	60906.8
74	127036.3
75	146258.8
76	82576.7
77	50368.3666666667
78	64479.9
79	159384.9
80	-47099.7
81	197670.833333333
82	157920.1
83	47679.2
84	-25562.6333333333
85	-67215.2
86	153960.8
87	-108382.7
88	104619.2
89	93327.2
90	-16784.7
91	32712.9333333333
92	69510.6666666667
93	319099.6
94	54125.0666666667
95	96500.9333333333
96	174338.8
97	-17731.6
98	133068.7
99	-77452.2666666667
100	60795.2
101	83001.3333333333
102	28050.1
103	251460
104	-4122.4
105	-39418.1666666667
106	338944.8
107	-135796
108	-9104.16666666667
109	-23571.1
110	25230.6666666667
111	6668.89999999999
112	97248.4
113	350254.4
114	270352.5
115	112463.566666667
116	-21166.1
117	39947.6
118	246294.8
119	-198729.733333333
120	264986.666666667
121	21575.7333333333
122	59362.1333333333
123	-172069.9
124	-19519.1
125	28614.1
126	-47590.3
127	147232.266666667
128	-201207.6
129	34982.6666666667
130	-312380.233333333
131	-24474.5
132	-169.833333333314
133	1165.43333333332
134	222290.233333333
135	244671.9
136	104280.8
137	219647.966666667
138	65023.7
139	173221.2
140	354977.333333333
141	-2520.53333333333
142	-35765.9
143	-58472.9
144	357552.566666667
145	289310.266666667
146	-30281.7
147	423938.8
148	69099.9
149	35462.7
150	122876.266666667
151	330106.7
152	-13074.1
153	64218.9333333333
154	-60227.1
155	18523.8666666667
156	291691.7
157	-28353.7
158	73316
159	31793.6
160	71395.6
161	39080.1333333333
162	17608.1666666667
163	190924.3
164	-4317.89999999999
165	46764
166	254920.8
167	-23439.6
168	65344.9
169	-141049.433333333
170	110176.4
171	-123848.9
172	65535.4666666667
173	110634
174	45736.8
175	44039.3
176	91712
177	60419.7
178	158412
179	122925.6
180	216075.6
181	-360.666666666657
182	-142744
183	283039.466666667
184	161930.033333333
185	239444.566666667
186	-173167.466666667
187	103757.1
188	496561.6
189	410408.8
190	192403.866666667
191	150217.7
192	-6031.30000000002
193	191813.3
194	17851.3
195	164215.5
196	-118469.333333333
197	231625.6
198	28211.4666666666
199	384225.766666667
200	324087.333333333
201	356002.8
202	362403.5
203	255913.1
204	24049.3333333333
205	71290.5333333333
206	-266552.7
207	85481.6
208	211307.966666667
209	516892.4
210	73103.8666666667
211	-267659.1
212	240040.4
213	69436.3666666666
214	303796.833333333
215	126359.866666667
216	-4888.93333333335
217	-20101.6333333333
218	375510.633333333
219	398522.7
220	-24783.5
221	-110025.5
222	183937.6
223	341286.266666667
224	398030.8
225	55710.4333333333
226	240881.633333333
227	194518.533333333
228	70135.6333333333
229	-67149.2
230	34740.7666666667
231	492465.9
232	143413.6
233	453860.9
234	490784.5
235	5904.93333333329
236	57439.3333333334
237	-4562.83333333334
238	63100
239	39240.8
240	160772.5
241	-28453.2333333333
242	354133.9
243	69187.7666666666
244	58155.2
245	155128.7
246	31849.3333333333
247	-99289.2
248	93074.5333333333
249	-91950.2333333334
250	34833.7
251	306976.9
252	37751.5
253	300874
254	-53018
255	74854.9333333333
256	24526.4
257	72720.5666666667
258	-13130.4
259	-175088.8
260	-2240.39999999999
261	20814.7666666667
262	133033.2
263	200688.366666667
264	-119834.966666667
265	137601.3
266	-56390.5333333333
267	-33377.2
268	66324.2666666667
269	107208.3
270	265253.733333333
271	280642.5
272	34314.7666666667
273	-41499.3666666667
274	192900.766666667
275	90510.9666666667
276	-113314.7
277	356116.133333333
278	103227.066666667
279	177219.6
280	95447.0666666667
281	60510.7
282	86589.5666666667
283	257034.133333333
284	50693.7333333333
285	218067.5
286	-91116.5666666667
287	162384.366666667
288	184516.7
289	173974.633333333
290	37124.8333333333
291	193659.3
292	930659.2
293	49997.9666666667
294	-17664.1
295	335627.1
296	-69858.9
297	326889.9
298	326406.666666667
299	178090.5
300	423969.066666667
301	310317.2
302	108439.9
303	308177.1
304	5204.66666666666
305	42951.5
306	469854.533333333
307	282948.8
308	-21684.5
309	79011.6
310	29865.1666666667
311	92989.2333333333
312	-39072.7
313	95251.7
314	203755.9
315	38909.5
316	-8545.20000000001
317	358812.033333333
318	443181.966666667
319	425484.133333333
320	3366.29999999999
321	7515.06666666665
322	-103817.733333333
323	-25123.3333333334
324	162406.833333333
325	55041.4333333333
326	-186982.7
327	1851.89999999999
328	-3166.70000000001
329	283331.333333333
330	-89465.0666666667
331	-36256.1
332	-63613.5666666667
333	96567.2333333333
334	-279237.866666667
335	-16225.2
336	192300.933333333
337	-18125.8666666667
338	-263218
339	78242.8
340	-59987.7666666667
341	18512.9333333333
342	107274.4
343	135818.1
344	22312
345	9921.43333333335
346	85464.4
347	336510.033333333
348	21465.0666666667
349	270480.7
350	33758.3666666667
351	196588.366666667
352	304220.633333333
353	80371.0666666667
354	1251179.9
355	432242.9
356	47140.7000000001
357	99040.7666666667
358	426077.7
359	-98968.4
360	-154206.4
361	292994.9
362	130360.366666667
363	314295.2
364	68388.2333333333
365	188820.4
366	-6561.60000000001
367	-134144
368	-30503.2
369	113694.933333333
370	77004.5333333333
371	77270.3
372	-281668.5
373	69379.3333333333
374	-127690
375	-4556.83333333334
376	14402.4333333333
377	-125723.3
378	36358
379	243372.4
380	589365.1
381	-39945.1
382	-70518.9
383	226892.366666667
384	1343.60000000003
385	-23315.6333333333
386	-50696.6333333333
387	-220658.433333333
388	427189.366666667
389	64851.9
390	234154.833333333
391	180070.266666667
392	181279.3
393	34474.9333333333
394	-224.833333333343
395	3424
396	147638.1
397	166569.633333333
398	134359.333333333
399	29794.7
400	72968.4
401	164267.2
402	70575.6
403	-767600.966666667
404	-206652.066666667
405	119316.033333333
406	-95465.7333333333
407	21953.5
408	-64993.6
409	111066.433333333
410	10628.1
411	209788.1
412	28133.7
413	174372.4
414	5329.16666666663
415	53634.8
416	154021.866666667
417	14050.1666666666
418	119892.7
419	221250.666666667
420	223210.4
421	-91008.7
422	42460.5666666667
423	53849.2333333333
424	48537.3666666667
425	20598.5333333333
426	130437.866666667
427	53191.1
428	-48383.1
429	155154.666666667
430	89043.8666666667
431	79090.4333333333
432	323664.5
433	335674
434	689.166666666686
435	-45520.9
436	286547.7
437	123289.2
438	377238
439	218893.2
440	140638
441	116607.7
442	12561.9
443	180932.133333333
444	-4130.29999999999
445	35013.5
446	137537.3
447	120979.866666667
448	117447.1
449	128355.866666667
450	173428.9
451	77770.8333333333
452	-62315.9
453	92679.4666666667
454	198366.366666667
455	190603.7
456	119576.1
457	-16208
458	-26291.3
459	-22532.4
460	34229.6
461	20387.3
462	155149.6
463	126157.2
464	80048.7666666667
465	108529.166666667
466	-92827.3333333333
467	-31799.6333333333
468	129685.2
469	-172858.4
470	144144.4
471	173264.9
472	-139665.9
473	533230.9
474	157869.433333333
475	340941.333333333
476	166495.7
477	-59814.7
478	305571.9
479	87252.7
480	-117587.7
481	-66793.0666666667
482	188389.7
483	84907.9666666667
484	202384.4
485	-21413.7
486	218674.266666667
487	124642
488	-9765.3
489	41458.7666666667
490	158221.2
491	251551.2
492	247190.5
493	-22581.4666666667
494	-64570.9
495	60056.4
496	646909.033333333
497	-100782.233333333
498	73923.5666666667
499	99463.2
500	-46608.5333333333
501	-60802.7
502	72924.2666666667
503	-123625.866666667
504	179285.1
505	449912.266666667
506	328122
507	19096.8
508	13863.8333333333
509	8249.63333333336
510	25877.0666666667
511	237604.8
512	117414.8
513	281635.866666667
514	-4102.79999999999
515	-87462.4
516	844443.9
517	-40779.2
518	313911.566666667
519	184707.966666667
520	57978.4
521	245516.933333333
522	274035.466666667
523	-13639.5666666667
524	-75579.1
525	90747.7
526	59152.4
527	-1699.7
528	102581.9
529	191484.8
530	-12735.3333333333
531	226025.333333333
532	-44602.2333333333
533	103493.966666667
534	369971.6
535	67583.4333333333
536	216077.733333333
537	153500.133333333
538	202744.4
539	142726.133333333
540	66841.2
541	229089.1
542	111528.8
543	197950.366666667
544	-36708.5666666667
545	238054.4
546	48136.9666666667
547	64956.1
548	75670.8333333333
549	-958.900000000009
550	41753.9666666667
551	463661.366666667
552	339325.5
553	14680.1333333333
554	97351.2
555	65853.8666666667
556	-22094.7666666667
557	319456.7
558	-90853.9
559	-27860.5333333333
560	211429.7
561	372997.2
562	372276.8
563	-178614.533333333
564	242742.3
565	636003.1
566	117929.1
567	-11064.7666666667
568	45737.3333333333
569	14831.5
570	114774.4
571	-55234.4
572	115434.933333333
573	-1884.5
574	44987.8666666667
575	170528.7
576	235452.633333333
577	296732.8
578	-29454.3
579	-51631.6
580	231959.733333333
581	241501.066666667
582	164186.033333333
583	-10150.7
584	6451.06666666665
585	187095.2
586	1664.76666666667
587	-70126
588	54138.7
589	90872.8333333333
590	68082.6666666667
591	532182.9
592	21961.3333333333
593	-152575.9
594	-149522.533333333
595	-4246.80000000002
596	68405.5666666667
597	200033.866666667
598	-31472.5
599	280773.1
600	-182303.6
601	-46174.5
602	21552
603	331399.866666667
604	272176.833333333
605	146133.066666667
606	20688.4
607	68772.8
608	95179.0333333333
609	93523.6
610	103064
611	243257.966666667
612	139009.6
613	176978.1
614	100929.1
615	-27393.0666666667
616	-137902.8
617	136773.333333333
618	137091.233333333
619	277844.033333333
620	147376.766666667
621	-371.566666666666
622	58752.5
623	170477.5
624	142355.7
625	-61799.8666666667
626	209578.3
627	18778
628	68069.7
629	138640.8
630	1151.46666666667
631	382698.4
632	28609.1
633	159121.9
634	34925.2
635	472993.2
636	173378.433333333
637	-29511.3
638	21558
639	138150.666666667
640	-56986.6666666667
641	66761.9666666666
642	-134403.3
643	194883.7
644	191092
645	105898.533333333
646	65598.6666666667
647	41065.2
648	70880.5
649	68224.2333333333
650	100371.2
651	228061.3
652	-5218.03333333334
653	117689.566666667
654	162302.133333333
655	169484.9
656	48536.8333333333
657	184905.9
658	552653.5
659	-30020.9
660	174974.3
661	-216202.366666667
662	75131.3
663	-47863.9
664	-114261.066666667
665	281270.9
666	-53399.9
667	22306.7
668	95895.6
669	94472.8
670	-7379.46666666667
671	2618.10000000001
672	190404.166666667
673	-137897.1
674	-114106.3
675	90858.5333333334
676	264276.4
677	-102120.766666667
678	-15690.6333333333
679	159588.4
680	20951.3
681	272108
682	44039.2
683	-3652.93333333335
684	200280.566666667
685	55160.5333333333
686	144145.9
687	235934.4
688	552278.966666667
689	48492.6666666667
690	-132758.7
691	45330.2666666667
692	27888.5
693	88296.1
694	153784
695	18523.4666666667
696	230006.766666667
697	-57497.3333333333
698	-222639.333333333
699	49296.5333333333
700	379302.933333333
701	-7784.79999999999
702	368055.566666667
703	95764.7
704	143084.1
705	-25988.5
706	175763.233333333
707	252926.8
708	-22950.9666666667
709	6525.89999999997
710	100491.2
711	-68212.5666666667
712	97262.4
713	75822.7999999999
714	316874.933333333
715	141864.166666667
716	397032.1
717	31720.4
718	308432.3
719	157858.1
720	60499.6
721	144902.9
722	28437.2
723	172084.4
724	42860.3
725	-176775.066666667
726	10409.7
727	-24513.0666666667
728	15919.8333333333
729	352773.9
730	173189.733333333
731	81638.1
732	359810.833333333
733	269661.433333333
734	-165781.866666667
735	72137.1
736	-17583.7333333333
737	337072.1
738	250308.1
739	70793.2
740	218392.533333333
741	8398.69999999998
742	297560.666666667
743	163405.5
744	1381.60000000003
745	-44962.3
746	53651.4666666667
747	-12499.2
748	137824.7
749	-13546.5333333333
750	200126.833333333
751	54221.9666666667
752	105885.9
753	-18505.7666666667
754	145248
755	-61768.1333333334
756	282216.833333333
757	-47330.8
758	-61978.9333333333
759	41624.9
760	66883.0666666667
761	41792.8
762	-45056.5
763	403693.6
764	271761.066666667
765	13792.0333333333
766	276080.933333333
767	399023.6
768	353909.1
769	-18381.4666666667
770	291065.633333333
771	-241187.733333333
772	-39276.1666666667
773	137930
774	-90023.5
775	193905.866666667
776	-58053.5
777	152540.7
778	212901.3
779	225037.633333333
780	-56661.9666666667
781	47291.5666666667
782	205872
783	-8636.43333333332
784	187402.8
785	52636.1333333333
786	401724.9
787	-120655.3
788	176023.6
789	264237.6
790	-98135.5000000001
791	642335.166666667
792	-134229.6
793	61643.3666666666
794	76620
795	71374.2333333334
796	115790.4
797	133311.966666667
798	112772.966666667
799	409472.5
800	536819.166666667
801	187279.733333333
802	182339.233333333
803	152770
804	46087.8333333333
805	273891.833333333
806	255608.4
807	3422.03333333338
808	-24199.7
809	116871.733333333
810	225076.633333333
811	-38684.6333333333
812	-76310.9666666666
813	354696
814	59882.4
815	60800.9666666666
816	352731.733333333
817	49805.5
818	-306237.2
819	225130.133333333
820	781340.166666667
821	-198022.8
822	-23701.2
823	-29624.8
824	213099.5
825	38574.5666666667
826	21319.2333333333
827	78874.4
828	139235.1
829	69972
830	79028.3
831	806472.633333333
832	229427.9
833	17562.7
834	62163.4666666667
835	-26979.5
836	85902.5
837	268936.8
838	120072
839	-28524.4
840	269874.9
841	1889.2
842	-14041.2
843	11345.2
844	128712.9
845	90047.7333333333
846	-63282.5
847	226279.166666667
848	118970.433333333
849	37148.5333333333
850	101606.966666667
851	8151.5
852	51361.7333333333
853	-121190.4
854	17687.7
855	287528.3
856	369673.066666667
857	36748.8
858	210955.466666667
859	126218.3
860	235028.766666667
861	482392.933333333
862	161715.433333333
863	147154
864	116863.466666667
865	324873.366666667
866	276628.1
867	50112.8
868	-64012.3
869	129217.6
870	366003.2
871	423820.366666667
872	64590.1
873	219200.8
874	-24849.7
875	165635.1
876	87674.1333333333
877	151167.433333333
878	143294.3
879	52248
880	-108387.333333333
881	-14737.7333333333
882	20162.7
883	170950
884	261925.7
885	-27848.6333333333
886	157068.4
887	179364
888	352341.366666667
889	20817.5
890	4502.39999999999
891	47275.2
892	349655.5
893	63413.2
894	-126037.7
895	66686.8
896	67462.3
897	103604.9
898	276042.1
899	-290818.5
900	21521.8666666666
901	2718.39999999999
902	45068.1333333333
903	74016.9333333333
904	200486.1
905	329555.2
906	487218.266666667
907	120075.166666667
908	-15030.4
909	-32117.9666666667
910	88367.8666666666
911	-61795.0333333333
912	221892.1
913	382522.266666667
914	-36058.8
915	471029.866666667
916	111504
917	93410.7666666666
918	-17866.0333333333
919	183377.6
920	314543.7
921	117753.433333333
922	-45650.5
923	76629.3
924	102811.566666667
925	34768.2333333334
926	226486.833333333
927	131531.333333333
928	-32798.4
929	-65367.7333333334
930	-11600.0333333333
931	-24200.1
932	-37524.2666666667
933	-10072.6666666667
934	33983.1
935	313840.7
936	63276
937	592146.933333333
938	34488.9333333333
939	66207.5
940	-40528.9333333333
941	-151016.533333333
942	12429.6
943	344731.2
944	-13761.7333333333
945	156774.266666667
946	-160736.4
947	340952.366666667
948	388615.166666667
949	151304.933333333
950	85618.0333333333
951	176174.166666667
952	-25666.1666666667
953	-290733.333333333
954	150372.666666667
955	79181.7
956	4440
957	44114.9333333333
958	140260.5
959	80288.1666666667
960	-104939.9
961	-146196.5
962	94651.7
963	229260.3
964	257515.7
965	421023.566666667
966	6209.06666666667
967	-74208.1
968	-16418.4
969	182173.033333333
970	117684
971	72668.3
972	119160.133333333
973	216943.2
974	81782.1333333333
975	162928.433333333
976	112422.3
977	41158.2666666667
978	272064.1
979	43377.7333333333
980	87368.2666666667
981	118464.4
982	-46814.6333333333
983	137312.4
984	114434
985	420285.466666667
986	-45466.9333333333
987	33508.8
988	270756.366666667
989	41612
990	39806.7
991	294859.733333333
992	87644
993	364033.733333333
994	108305.7
995	132148.8
996	195805.3
997	-147307.2
998	5955.43333333335
999	85000.6666666667
1000	-19566.6666666667
