# Supplementary material for: Chromosome Copy Number Variation and Control in the Ciliate Chilodonella uncinata
Source: PLoS One. 2013 Feb 20;8(2):e56413. doi: 10.1371/journal.pone.0056413 (PMC3577910; doi:10.1371/journal.pone.0056413)
Supplement: Dataset S1 — Chromosome copy numbers from the experimental and simulated cell lines of Dataset of Chilodonella uncinata . dataset.zip is a compressed file. exp_data.csv contains the experimental data derived from qPCR analyses (Cell.line = original cell line; Time = time point of the DNA extraction; DNA.extract = DNA extract replicate; Gene = macronuclear chromosome; CNPC = copy number of the macronuclear chromosome per cell). The remainder of the CSV files are from the simulations. Each CSV file contains data on 1000 simulations where the change in variance from initial to final for each simulation is stored under column ‘x’. See _readme.txt in the compressed file dataset.zip for documentation of the file names. (ZIP) [file pone.0056413.s002.zip › dataset_S1/P1_omega0.88.csv]

	x
1	-220335.866666667
2	-3231.60000000001
3	240193.1
4	89090.8
5	-82189.6
6	55529.2333333333
7	-52952.8
8	149395.366666667
9	134796.133333333
10	-307103.466666667
11	671128.533333333
12	101799.033333333
13	-154866.8
14	-8486.80000000005
15	-36817.3666666667
16	397970.9
17	47206.6666666667
18	24319.0666666667
19	155198.9
20	270222.233333333
21	166498.233333333
22	59127.1666666667
23	-83858
24	62038.4333333333
25	-28088.7
26	-42913.3666666667
27	42874.5
28	57748.9333333333
29	-7290.93333333332
30	139205.6
31	66138.1333333333
32	-138546.566666667
33	61058.3666666667
34	-106501.333333333
35	62918.1
36	-5382.53333333333
37	180794.3
38	113924.766666667
39	8922.10000000001
40	34188.8
41	-102892.633333333
42	170855.733333333
43	289644
44	-89176.9333333333
45	224514.433333333
46	43057.0666666667
47	55745.5666666667
48	63481.7333333333
49	562297.6
50	99025.9
51	225175.166666667
52	315506.8
53	25955.6
54	126291.5
55	105781.2
56	79334.1333333334
57	198802.933333333
58	111318
59	-57716.5666666667
60	-209066
61	45499.2
62	104274.9
63	-136403.833333333
64	186382.4
65	-68264.8
66	495363.466666667
67	52576.7
68	139316.933333333
69	34680.3666666667
70	30242.0333333333
71	146998.433333333
72	-11528.8333333333
73	133189.333333333
74	45960.7
75	-248797.333333333
76	44699.2
77	-421.599999999977
78	241971.6
79	-11775.1666666667
80	-56864.1333333333
81	-15321.1666666667
82	47161.2
83	-217687.466666667
84	122145.9
85	172902.966666667
86	-143041.5
87	-24180.3
88	88156.4
89	222321.2
90	138857.2
91	92411.9666666667
92	130886.266666667
93	284138.4
94	-40584.5
95	-222114.4
96	109949.833333333
97	88449.0666666667
98	234435.3
99	163511.466666667
100	54606.8
101	84439.5
102	66916.3
103	478198.9
104	65210.1333333333
105	-12545.6333333333
106	-9311.6
107	133399.7
108	-42996.9333333333
109	-5984.16666666666
110	155396
111	156685.2
112	15353.6
113	-62752.2333333333
114	-21302.9
115	225717.366666667
116	117818.133333333
117	93085.3
118	-28376
119	257817.966666667
120	127986.4
121	323867.9
122	66234.7
123	18439.0333333333
124	41128.0333333333
125	105189.6
126	-15799.7
127	33241.4333333333
128	-348523.6
129	67898.4
130	-120045.7
131	202696.4
132	175294
133	-19704.9333333333
134	57625.2333333333
135	58343.9
136	176907.7
137	561773.166666667
138	-66299.0333333334
139	-83096.9333333333
140	726743.233333333
141	93562.5666666667
142	24873.8333333333
143	457712.533333333
144	-13513.7
145	128874.766666667
146	153590
147	-49652.1666666667
148	303443.2
149	153405.566666667
150	197136.8
151	135673.066666667
152	188700.8
153	-44635.5
154	330410.966666667
155	16967.2
156	-48984.7
157	487854.3
158	200802.3
159	-50885.2
160	-93818.2333333333
161	436535.466666667
162	357307.2
163	-102143.333333333
164	347399.766666667
165	31182.3
166	17253.4666666667
167	59468.3
168	251199.1
169	57305.2
170	-14053.1666666667
171	8601.86666666667
172	99544.6333333333
173	-98222.1666666667
174	364089.066666667
175	88208.5666666667
176	115692.4
177	-5454.63333333333
178	208529.733333333
179	156592.933333333
180	25077.4666666666
181	256817.866666667
182	203197.066666667
183	-40932.3666666667
184	61867.2
185	1456.8
186	117051.466666667
187	106633.1
188	133084.833333333
189	306288.8
190	-83122.9
191	-14722.1333333333
192	620943.2
193	-46098.5666666667
194	-3761.83333333333
195	62085.5
196	599427.733333333
197	143937.5
198	-76851.2
199	180387.566666667
200	-38263.2333333333
201	141014.633333333
202	204353.833333333
203	39812.3
204	64555.2333333333
205	-198984.933333333
206	-105547.966666667
207	548487.866666667
208	81308.7
209	1555.43333333333
210	53830.9
211	44945.0666666667
212	360851.2
213	114414.933333333
214	-190401.7
215	359206.933333333
216	98205.8666666666
217	180520.9
218	-76606.5333333333
219	97614.5333333333
220	67833.6
221	158950.933333333
222	173863.6
223	117164.4
224	-52078.9
225	382411.466666667
226	-48041.8666666667
227	-201424.4
228	460568.666666667
229	16418.6333333333
230	-226633.366666667
231	26394.1
232	-54926.1
233	-15549.2
234	179776.433333333
235	15716.8
236	36088.7666666667
237	134991.2
238	47354.8333333333
239	57498.2666666667
240	-23280.6333333333
241	18489.9666666666
242	51886.6666666667
243	71250.2666666667
244	16426.1333333334
245	8377.59999999999
246	11622.4
247	-12678.6666666667
248	39890.9
249	112987.233333333
250	-153948.5
251	139744.4
252	407400
253	-99542.6666666667
254	11414.7666666667
255	216312.766666667
256	282252.3
257	284972.8
258	35897.0333333333
259	6195.09999999998
260	-51688.6666666667
261	51878.8
262	292387.6
263	9575.83333333331
264	67387.5666666667
265	23159.2
266	-34698.1333333333
267	284810.533333333
268	226819.2
269	28489.5666666667
270	-56071.6
271	-13448
272	268091.466666667
273	131476.266666667
274	133899.833333333
275	-26782.6333333333
276	280929.5
277	340637.9
278	-46023.9
279	58793.2
280	-83614.2666666667
281	-71753.6333333333
282	-137738.533333333
283	119285.9
284	8140
285	6058.16666666666
286	33775.3
287	41448.5333333334
288	-33802.4
289	-23453.9666666667
290	320140.8
291	-18722.1
292	43651.1
293	-15005.0666666667
294	-138556.8
295	112486.533333333
296	240052.1
297	248280.5
298	439533.1
299	23477.0333333333
300	139475.466666667
301	-44305.1666666667
302	-17186.2333333333
303	-38213.8666666667
304	181420.4
305	6005.6
306	-87073.2
307	93981.1
308	22499.5
309	84862.6666666666
310	413666.4
311	256978.7
312	154020
313	78573.6333333333
314	-91327.7
315	416269.6
316	252170
317	-157767.2
318	110955.5
319	841728.166666667
320	2660.3
321	-20119.5
322	23775.3333333333
323	54803.1
324	63296.8
325	132026.5
326	70426.4
327	181885.9
328	107185.3
329	268426.5
330	155644.1
331	59010.8333333333
332	18370.9333333333
333	90788.0333333333
334	234729.033333333
335	-148107.5
336	124156.3
337	76889.3
338	38283.1666666667
339	183160.166666667
340	504002.4
341	37482.9666666667
342	198207.9
343	257467.333333333
344	419512.7
345	-3908.13333333333
346	292124.3
347	81450.6333333333
348	22591.9666666667
349	-22060.4
350	243278.5
351	18401.6
352	313719.6
353	-6325.60000000001
354	49536.2333333333
355	26276.8
356	108404.5
357	334211.1
358	144125.233333333
359	-12105.0333333333
360	-148476.966666667
361	62716.5
362	180968.666666667
363	227095.433333333
364	105236.433333333
365	170186.4
366	-5596.80000000002
367	107182.4
368	28552.9666666667
369	-80505.2
370	139714.7
371	95113.0666666667
372	4999.73333333334
373	192669.2
374	165694
375	-47763.3
376	135839.766666667
377	-59608.4
378	-113975.333333333
379	10112.9333333333
380	27442.1333333333
381	-90197.7
382	248333.466666667
383	-89533.2333333333
384	80081.3666666666
385	121286.933333333
386	47114.4
387	48148.2666666667
388	-6314.80000000002
389	120509.566666667
390	248253.966666667
391	143048.666666667
392	112360.4
393	117495.566666667
394	-27933.5
395	381845.066666667
396	128571.566666667
397	283855.433333333
398	-14598.5333333333
399	-260498.166666667
400	-20719.6
401	137876.266666667
402	41254
403	344106.033333333
404	207829.633333333
405	-57462.2666666666
406	-226555.766666667
407	-78172.8
408	-22184.6666666666
409	-54746.4
410	971.599999999977
411	416372.4
412	142625.066666667
413	13730.8
414	-25301.4666666667
415	205565.9
416	48158.4333333333
417	438551.166666667
418	-50182.4
419	273265.066666667
420	68426.8
421	154540.833333333
422	112595.3
423	-109863.766666667
424	35270.0333333333
425	87400
426	280755.733333333
427	94791.2
428	296925.333333333
429	67147.4666666667
430	217049.466666667
431	682105.433333333
432	-94637.7333333334
433	221790.133333333
434	76176.8
435	178101.1
436	-96264.1
437	174019.066666667
438	112599.9
439	99609.3333333333
440	41900.3
441	52325.4333333333
442	358622.7
443	156807.866666667
444	151251.166666667
445	76087.6333333334
446	147489.6
447	277943.3
448	-71230.8
449	76779.1
450	50324.8
451	5849.86666666667
452	143327.7
453	236269.6
454	122642.933333333
455	155263.866666667
456	-85958.8
457	206865.9
458	158288.3
459	261363.3
460	313058.4
461	78504.2666666667
462	178993.6
463	213238.766666667
464	331303.6
465	-48675.6
466	-22095.5666666667
467	45724
468	-58830.8
469	69130.6333333333
470	-152744.4
471	224217.5
472	109848.533333333
473	350503.733333333
474	61151.6333333334
475	35109.5666666667
476	221806.933333333
477	128156.3
478	17192.1
479	447985.033333333
480	-58114.8
481	79461.8666666667
482	-42062.3
483	18231.5
484	205059.866666667
485	-60259.2
486	-18765.3
487	82885.0333333333
488	256415.6
489	362810.666666667
490	40776
491	-45501.2
492	117907.733333333
493	99488.4333333333
494	-131683.2
495	68008.8
496	103559.2
497	26699.8333333333
498	207083.366666667
499	-78177.3
500	85188.8
501	241210.3
502	60448.1666666667
503	-68908.5333333333
504	-15359.0333333333
505	94790.4
506	-42496.3
507	274275.433333333
508	-144757.6
509	179074.566666667
510	4803.89999999999
511	343372.533333333
512	17195.7333333333
513	76780.3
514	47783.6
515	232438.166666667
516	-8256.40000000002
517	-24553.2
518	205195.733333333
519	194144.766666667
520	376655.1
521	132610.166666667
522	297974.8
523	224304.633333333
524	231488
525	76443.6
526	26801.3333333333
527	152243.9
528	-119632.766666667
529	74174.2666666667
530	1178998.1
531	428709.166666667
532	-115385.233333333
533	-82701.3
534	93516.8
535	375782.633333333
536	194000.5
537	68562.5333333333
538	278836.666666667
539	265218.766666667
540	-49992
541	348347.2
542	161894
543	146014.8
544	-28948.2666666667
545	158554.133333333
546	184796.3
547	194183.7
548	-34043.0666666667
549	-796.800000000047
550	76866.6333333333
551	337338
552	69997.6
553	183679.2
554	407994
555	102402.266666667
556	-27646.8333333333
557	-136226.233333333
558	187479.633333333
559	103273.1
560	92886.7666666667
561	301324.233333333
562	119396.7
563	-28958
564	-53810.8
565	101848
566	-223805.466666667
567	53582.4
568	344010.9
569	310446.166666667
570	294341.1
571	30938.6666666667
572	63840.5333333333
573	11026.1666666666
574	158835.7
575	56634.8
576	38266.0333333334
577	25488
578	90155.7
579	123055.233333333
580	219327.3
581	76914
582	325720.966666667
583	220877.566666667
584	113832.4
585	130291.633333333
586	-40307.7
587	253399.466666667
588	38044.1333333333
589	76888.9
590	138772.433333333
591	-122258.3
592	-75000.8
593	217667.166666667
594	197670
595	-81815.1
596	160931.3
597	20133.2
598	207754.033333333
599	119586.266666667
600	-7327.86666666667
601	100983.066666667
602	22837.5
603	131359.333333333
604	-45689.1
605	-43087.2
606	55442.7
607	137807.966666667
608	-43377.2
609	180970.7
610	20995.4666666667
611	82262.4
612	-51194
613	79802.3
614	64802.9333333333
615	133840.3
616	71978.0333333333
617	169165.033333333
618	55040.8333333334
619	31183.6
620	249488.5
621	531470.666666667
622	-195270.133333333
623	713547.466666667
624	168139.1
625	295859.6
626	139123.6
627	109120.3
628	92346.8
629	158644.266666667
630	139556.033333333
631	266164.533333333
632	191026
633	-116469.6
634	106303.066666667
635	107635.5
636	-265723.833333333
637	134575.1
638	32896.8
639	-97084.7
640	117864
641	44663.7333333333
642	169104.566666667
643	310800.266666667
644	-293379.766666667
645	401934.533333333
646	-175473.733333333
647	35931.0666666667
648	-69670.2666666667
649	13280.3666666667
650	165480.4
651	-233319.6
652	84306
653	59226.2666666667
654	-79759.6
655	-29694.6333333333
656	28633.7
657	-43774.1333333333
658	232005.433333333
659	2946.89999999999
660	107189.3
661	-68400.8
662	-40575.7
663	140194.833333333
664	54914.9
665	180267.933333333
666	217129.3
667	-80648.6333333333
668	15305.2333333333
669	46743.6
670	181200.5
671	-8749.29999999999
672	39900
673	-94316.4
674	260742.366666667
675	9404.26666666666
676	-31124
677	225163.1
678	-98718.7666666667
679	53430.9
680	79604.0333333333
681	104285.3
682	72333.7333333333
683	-15738.9
684	91063.2999999999
685	-56460.6333333333
686	166543.6
687	136353.566666667
688	48470.0333333333
689	-16548.1333333333
690	91370.9
691	196741.2
692	227682.8
693	-104625.6
694	43088.8
695	41152.8
696	-50066.5333333334
697	81903.3666666667
698	112954.833333333
699	74027.8333333333
700	96554.5333333333
701	61238
702	146177.433333333
703	-33744.8
704	74203.7
705	-57766.8
706	17332.7999999999
707	-14038.9333333333
708	117209.366666667
709	182630.666666667
710	169789.333333333
711	263511.2
712	-80832.8
713	-16410.2666666667
714	260008
715	329877.466666667
716	5644.5
717	36658.1
718	231940.7
719	212202.8
720	103049.233333333
721	119185.766666667
722	91797.2333333333
723	-18742.4
724	228067.9
725	40589.5
726	150445.2
727	204462.833333333
728	-15360.3
729	18329.1
730	8851.83333333331
731	-141107.166666667
732	70268.4333333333
733	29439.7
734	97231.3333333333
735	-39758.1333333333
736	130678.8
737	222198.933333333
738	327897.833333333
739	-28086.7
740	100568
741	57467.9
742	37876.1666666667
743	-149131.566666667
744	229604.966666667
745	244534.933333333
746	-34857.6333333333
747	74092.9
748	-37343.5
749	-21211.6
750	-165738.133333333
751	-11328.1666666667
752	260679.966666667
753	58774.9666666667
754	-534552.166666667
755	88571.2
756	66767.2
757	100543.6
758	75670.1
759	75877.7333333334
760	53774.1666666667
761	-67295.5
762	104403.5
763	-22506.4
764	-213524.233333333
765	35589.3
766	-213003.2
767	-63100.4
768	-26142.4
769	87060.5
770	821514.8
771	269804.933333333
772	153481.166666667
773	325200.4
774	97473.7
775	-81685.5
776	117934.266666667
777	50986.9666666667
778	-83958.8333333333
779	8816.13333333333
780	254297.1
781	224183.1
782	131706.8
783	-62617.2
784	124125.1
785	176362.4
786	312234.8
787	265756.766666667
788	370083.7
789	-26531.5666666667
790	463628.266666667
791	-55513.9
792	268000.3
793	-54322.8
794	30617.2
795	216784.833333333
796	-15510.1666666667
797	283300.8
798	-117676
799	309333.3
800	93471.9
801	8907.36666666667
802	66865.5
803	41133.6
804	209957.733333333
805	140555.866666667
806	140063.466666667
807	116648.433333333
808	151071.033333333
809	18041.6
810	274665.7
811	54246.4
812	-27355.8666666667
813	16107.7000000001
814	-63318.9333333333
815	107611.2
816	161690.833333333
817	88654.8333333333
818	-105296.266666667
819	75898
820	147784.033333333
821	50147.9666666667
822	25786.1333333333
823	173363.366666667
824	750822.5
825	197057.033333333
826	477855.6
827	-71184.5333333333
828	77160.0333333333
829	350101.766666667
830	150091.333333333
831	66927.9
832	405344.3
833	-66601.9
834	280115.466666667
835	619652.833333333
836	65446
837	14218.5
838	254660.533333333
839	-3980.39999999999
840	64522.6333333333
841	-34002.4
842	-62018
843	160304.3
844	607648.533333333
845	130804.8
846	-124617.7
847	17730.3
848	200176.933333333
849	41814.4
850	234136.7
851	95489.5666666667
852	346897.6
853	201395.233333333
854	36247.2333333333
855	250613.433333333
856	95178.5
857	-48532
858	592300.033333333
859	149236.933333333
860	48476.8
861	253809.733333333
862	-21282.0333333333
863	-85840.9
864	136924.833333333
865	273605.6
866	-163717.6
867	369175.9
868	85433.5
869	373528.5
870	52735.2
871	251961.3
872	67979.5
873	188137.7
874	-38247.1
875	273981.5
876	115366.9
877	389958.533333333
878	-1311.59999999998
879	-41150.2666666667
880	-21648.6666666667
881	65180.8
882	660139.3
883	18084.2666666667
884	222707.2
885	-61477.3
886	155081.333333333
887	60848.1333333333
888	-261934.7
889	186757.033333333
890	656685.7
891	173302.366666667
892	-104703.033333333
893	397406.9
894	175823.7
895	-204100.366666667
896	16956.8
897	75561.7333333333
898	67610.3
899	77606.3666666667
900	143196
901	-99072.5333333334
902	434427.733333333
903	-95704.2333333333
904	83487.6
905	-7371.73333333334
906	471115.833333333
907	527411.5
908	-39858.4
909	2988.70000000001
910	249672.133333333
911	-9791.09999999999
912	158890.633333333
913	209775.333333333
914	227328.033333333
915	58675.7666666667
916	123435.2
917	-4127.3
918	69426.7
919	22936.8
920	537464.633333333
921	17501.3333333333
922	89442
923	100394.8
924	45557.7333333333
925	81481.6
926	17058.5
927	57080.4333333333
928	197402.766666667
929	110613.866666667
930	-60774.8
931	-28290.7666666667
932	-52894.5
933	-48753.6
934	-7093.86666666667
935	48340.4
936	-8101.96666666665
937	-41095.9
938	-6070.90000000002
939	181699.066666667
940	236307.7
941	118555.3
942	-23414.4
943	-81818
944	-82635.2
945	100674.266666667
946	84174.2666666667
947	-1915.60000000001
948	488604.833333333
949	180461.466666667
950	36502.2666666667
951	69793.3333333333
952	-80565.4666666666
953	51048.5666666667
954	-15569.4666666667
955	-16895.2333333333
956	151216.366666667
957	-49936.8
958	-3387.3
959	209931.633333333
960	-61868.5
961	227214.7
962	353075.566666667
963	34794.2666666667
964	-311.466666666645
965	45503.5666666667
966	-25060.9666666667
967	356976.9
968	43659.7
969	-44237.3
970	-4030.90000000002
971	374651.6
972	-187259.333333333
973	83869.6
974	168449.866666667
975	-67720.7
976	89597.5
977	71110.8
978	-301994.3
979	169177.466666667
980	-12677.2
981	-110979.2
982	119585.333333333
983	45417.4666666667
984	299924
985	747121.466666667
986	-72673.2
987	755.300000000017
988	117580.9
989	-79151.6
990	170668.133333333
991	-59497.2
992	-134291.9
993	-5693.06666666667
994	-27067.2
995	156624.1
996	338582.1
997	-21272.8
998	42977.0666666667
999	-88276.1333333333
1000	58296.6666666667
