# Supplementary material for: Chromosome Copy Number Variation and Control in the Ciliate Chilodonella uncinata
Source: PLoS One. 2013 Feb 20;8(2):e56413. doi: 10.1371/journal.pone.0056413 (PMC3577910; doi:10.1371/journal.pone.0056413)
Supplement: Dataset S1 — Chromosome copy numbers from the experimental and simulated cell lines of Dataset of Chilodonella uncinata . dataset.zip is a compressed file. exp_data.csv contains the experimental data derived from qPCR analyses (Cell.line = original cell line; Time = time point of the DNA extraction; DNA.extract = DNA extract replicate; Gene = macronuclear chromosome; CNPC = copy number of the macronuclear chromosome per cell). The remainder of the CSV files are from the simulations. Each CSV file contains data on 1000 simulations where the change in variance from initial to final for each simulation is stored under column ‘x’. See _readme.txt in the compressed file dataset.zip for documentation of the file names. (ZIP) [file pone.0056413.s002.zip › dataset_S1/P1_omega0.9.csv]

	x
1	279673.9
2	884.266666666663
3	114903.9
4	85046.9333333333
5	-11883.0333333333
6	156138.4
7	71309.7333333333
8	297211.866666667
9	82925.6333333334
10	-22935.8333333333
11	117421.866666667
12	7430.53333333333
13	21717.6
14	61728.1666666667
15	-118949.466666667
16	35566.4
17	113946.933333333
18	79455.8666666667
19	40188.7
20	22809.3
21	-73062.1
22	-269067.3
23	166660.266666667
24	52763.0333333333
25	268897.733333333
26	36524.9
27	88223.4666666667
28	25722.2666666667
29	-44226.9
30	-62134
31	37027.3333333334
32	271875.5
33	193999.433333333
34	192382.666666667
35	-51202.9
36	358856.4
37	62051.2
38	41287.4666666667
39	85793.7
40	265237.9
41	103513.866666667
42	29943.7
43	172376.8
44	304437.2
45	134318.133333333
46	439829.466666667
47	65224.5333333333
48	461124.533333333
49	60464.6666666667
50	322181.6
51	20547.3333333334
52	277484.566666667
53	247797.333333333
54	81623.6333333333
55	94121.7333333333
56	520017.2
57	348676.4
58	190021.3
59	490031.7
60	14515.8666666667
61	171089.9
62	-155656
63	-4270.50000000001
64	212201.5
65	10531.6
66	198700.8
67	-5773.56666666665
68	99450
69	-24948.9666666667
70	313789.1
71	46713.5666666667
72	71305.8666666667
73	-54541.1
74	61697.6
75	87776.5666666667
76	-43627.7
77	201809.5
78	-40698.6666666667
79	-182019.433333333
80	11826.7
81	536675.233333333
82	74728.5
83	-123399.7
84	54419.3
85	64446.5666666667
86	77436.5333333333
87	23616.9333333333
88	-30740.8333333333
89	-837022.266666667
90	125922.033333333
91	-33466.8
92	158058.8
93	126578.3
94	97045.3666666666
95	208159.466666667
96	259987.6
97	-112240.933333333
98	22047.2
99	367553.1
100	-47874.7
101	345230
102	1475.96666666667
103	69249.2
104	282188.666666667
105	203182.8
106	189478.5
107	-34374
108	350575.433333333
109	335271.2
110	120685.066666667
111	236734.633333333
112	-23247.6
113	-72690.3
114	78267.7333333333
115	108280.566666667
116	-12270.4
117	149922.8
118	78502.9333333333
119	147974.1
120	-16181.6
121	181065.7
122	448543.7
123	102724.9
124	198416.8
125	742257.9
126	7699.10000000001
127	324353.3
128	222706.8
129	77652.9666666667
130	130633.466666667
131	153593.033333333
132	-447.100000000006
133	77199.4666666666
134	58526
135	-75376.4
136	-18163.6
137	-75781.0666666667
138	391056.8
139	14225.5666666667
140	252858
141	165825.833333333
142	83720.4
143	477799.833333333
144	-98803.4666666667
145	278637.1
146	42366.7
147	172077.066666667
148	211964.266666667
149	136626.4
150	41288.5333333333
151	51446.4
152	635202.4
153	135064
154	99593.4333333333
155	305085.333333333
156	294553.5
157	423742.266666667
158	55660.7
159	14692.2333333333
160	-15227.7666666667
161	98253.4666666667
162	237939.766666667
163	75438.7666666667
164	150124
165	105724.666666667
166	144155.766666667
167	-26224
168	126029.733333333
169	290244.4
170	97481.4666666666
171	170197.1
172	153507.7
173	84350.4
174	22932.0333333333
175	226658.666666667
176	170254
177	340464.133333333
178	92873.7666666667
179	138380.9
180	-81291.5
181	280797.5
182	299655.6
183	71112.7
184	-314654
185	110355.066666667
186	74436.9666666667
187	93971.9666666667
188	49283.9
189	29025.2
190	321246.8
191	-174818.4
192	248743.7
193	163646
194	204899.833333333
195	80307.8333333333
196	119282.4
197	391791.9
198	-121646.8
199	47659.2
200	-180560.9
201	-3487.29999999999
202	25571.2
203	-507511.3
204	-200594
205	3859.09999999999
206	137417.766666667
207	66596.9
208	-104675.633333333
209	187934.5
210	276417.1
211	141298.9
212	310060.4
213	172290.1
214	537692.9
215	-47776.9666666667
216	344234.266666667
217	-17922.7
218	103585.866666667
219	79462.9666666667
220	-1640.96666666665
221	86445.6
222	145423.166666667
223	121092.5
224	-70028.9
225	161264.033333333
226	350822.433333333
227	521686.7
228	217647.066666667
229	411055.633333333
230	581296
231	220256.266666667
232	128234.366666667
233	51886.9
234	321478.8
235	125509.433333333
236	-46252.1333333333
237	286119.1
238	51071.8666666667
239	248688.3
240	-15983.5666666667
241	-27022.6666666666
242	16025.6333333333
243	-48933.2
244	-32879.5
245	-71586.9
246	303856.666666667
247	144308.966666667
248	19699.6
249	-100806.4
250	371480.566666667
251	228738.666666667
252	47090.9
253	6298.26666666666
254	309211.433333333
255	164419.6
256	179633.3
257	100641.066666667
258	229998.7
259	163343.333333333
260	425191.833333333
261	-81368
262	-178251.566666667
263	204464.4
264	37805.1
265	31547.5
266	-134995.5
267	123933.2
268	-53662.1000000001
269	-52472.2666666667
270	326151.733333333
271	54466.5333333333
272	274464.4
273	-34690.1666666667
274	-58023.1666666667
275	4210.26666666666
276	42924.4
277	157024.8
278	-22933.3333333333
279	279569.766666667
280	126115.466666667
281	345613.2
282	85479.4666666667
283	72452.7
284	351538
285	215810.4
286	265385.733333333
287	-5912.43333333332
288	-23970.1
289	325978.7
290	-8873.36666666667
291	-96602.3
292	71151.8666666667
293	27311.6
294	186716.433333333
295	45726.5
296	-24975.2333333333
297	23812.5
298	29162.9
299	-196789.6
300	-31905.3333333333
301	-33781.0666666667
302	189603.466666667
303	-19108.3666666667
304	240564.266666667
305	-35484.9333333333
306	133884.766666667
307	146430.4
308	203411.9
309	-21540.3
310	143541.866666667
311	188726
312	293855.3
313	31869.5
314	100962.1
315	-178446.9
316	294035.6
317	237857.866666667
318	316183.6
319	31020.2666666667
320	170616.1
321	-4593.63333333342
322	104251.766666667
323	102510
324	68411.6
325	-290455.233333333
326	97494.9
327	233266.933333333
328	-102831.966666667
329	242632.633333333
330	201664.133333333
331	191388.833333333
332	54429.7
333	40876.1666666666
334	-48405.1
335	352091.333333333
336	270891.866666667
337	207513.566666667
338	287704.1
339	-215550.233333333
340	201311.633333333
341	231908.4
342	438726.233333333
343	77121.3666666667
344	155562.7
345	388837.3
346	115905.5
347	392686.533333333
348	155025.6
349	-68075.3666666666
350	279974
351	84702.4000000001
352	463268.3
353	-52946.3666666667
354	380410.3
355	110728.133333333
356	38514.2666666667
357	322005.9
358	-100777.6
359	153922.1
360	18244.4
361	194971.6
362	175365.566666667
363	93419.1
364	153640.8
365	141540.9
366	21290.9
367	145564.7
368	298767.733333333
369	442774.233333333
370	91177.2
371	225307.733333333
372	53036
373	-20982.7
374	-38902.0333333334
375	76104.2666666667
376	-45310.3
377	243832.266666667
378	-60349.6333333333
379	165280.433333333
380	287530.8
381	84017.7
382	191575.6
383	-38426.1333333333
384	361754.133333333
385	31885.4666666667
386	-55474.2666666667
387	7138.30000000005
388	60820.4
389	-90821.1666666667
390	-78504.4
391	506699.6
392	184827.6
393	105285.6
394	313678.4
395	315532.7
396	116947.966666667
397	-100771.7
398	180314.9
399	-86929.3
400	-36381.7333333333
401	137378.4
402	-86634.3
403	2787.90000000001
404	29507.7666666666
405	156252
406	18546.4
407	50819.1
408	58347.7333333333
409	147928.166666667
410	277291.733333333
411	9337.19999999998
412	-31493.0333333333
413	19767.2
414	253270.5
415	-130269.6
416	7105.89999999999
417	204830.8
418	175703.033333333
419	-250797.966666667
420	140085.366666667
421	414795.2
422	489248.233333333
423	-69285.0333333333
424	46598.8
425	136946.3
426	7282.26666666666
427	117656
428	-391318.666666667
429	103071.166666667
430	106502.566666667
431	-74052.4
432	196552.9
433	-91674.7
434	-26928.4
435	84582.4
436	426192.4
437	-12215.3
438	191676.266666667
439	24011.3
440	23016.8
441	10727.1666666667
442	-57117.3333333333
443	-93718.9333333333
444	134400.5
445	52929.3
446	72022.2666666667
447	-146540.533333333
448	50079.2
449	-44289.7666666667
450	-175038.1
451	-124604.1
452	280785.9
453	125482.033333333
454	129368.7
455	75859.4666666667
456	57984.1
457	159877.766666667
458	73022.7
459	-57367.9666666667
460	-28751.5666666667
461	212832
462	339795.733333333
463	158073.5
464	115230.3
465	-79878
466	-34293.2
467	-103826.8
468	39127.8333333333
469	144850.133333333
470	36800.1333333333
471	175102.366666667
472	53729.4666666667
473	62199.3666666667
474	377368.8
475	195537.7
476	3118.5
477	3584.16666666669
478	-314780.566666667
479	251741.9
480	182338
481	-29695.1
482	-88791.2
483	371831.6
484	-77169.6
485	25294.1
486	22776.7666666667
487	134264.9
488	6903.56666666668
489	41567.9
490	142684.9
491	-7648.63333333334
492	26736.6666666667
493	1546.83333333334
494	206041.1
495	-93040.8333333333
496	34465.8333333333
497	60554.7
498	-23056.9666666667
499	-147954.8
500	-42130.3
501	129997.566666667
502	-43402
503	210676.9
504	61346.8333333333
505	90433.1
506	152917.733333333
507	105523.333333333
508	152538.933333333
509	-83026.5
510	41135.6
511	115198.8
512	505939.466666667
513	197393.733333333
514	-29736.1333333333
515	53590.4
516	-25566.9666666667
517	20112
518	328496.533333333
519	174490.8
520	-164382.666666667
521	38252.6333333333
522	75316.8
523	10964.1333333333
524	-12578.4
525	182079.566666667
526	419224.5
527	18166.8333333333
528	156732
529	479777.9
530	163651.9
531	32964.8
532	31462.5333333333
533	157000.8
534	101989.733333333
535	50086.0333333333
536	99083.2
537	141288.933333333
538	752000.5
539	142727.566666667
540	-30218.9666666667
541	-16413.8666666667
542	69855.3
543	81931.0666666667
544	-100352.666666667
545	669678.133333333
546	33760.1
547	239774.3
548	-71188.1333333333
549	22643.2
550	220124
551	16162.4
552	7644.1333333333
553	326232.133333333
554	288443.5
555	416829.6
556	54773.6
557	-422.93333333332
558	193284.8
559	40095.8666666667
560	21075.0666666667
561	138213.766666667
562	-4125.63333333336
563	589467.233333333
564	179392.266666667
565	15167.4666666667
566	-68033.5
567	214811.2
568	602691.6
569	251903.333333333
570	70794.5333333333
571	44038.8
572	-22246.9333333333
573	223906.133333333
574	60405.6
575	-30207.2
576	117482.133333333
577	-89473.3
578	104748.233333333
579	97829.5
580	232598.8
581	90176
582	-60425.9
583	41312.4333333333
584	122312.9
585	250960.133333333
586	126803.3
587	18565.3
588	-18288.6333333333
589	196681.2
590	66494.3
591	59790.5333333333
592	106951.9
593	353077.6
594	209544.7
595	312110.3
596	137336.366666667
597	145947.166666667
598	114527.366666667
599	-43926.8
600	-29565.3333333333
601	604846
602	-27524.1666666667
603	-25785.3
604	50911.3
605	15031.8666666667
606	197977.333333333
607	222976.4
608	-3531.09999999998
609	194125.033333333
610	-78830.1333333333
611	-105698.8
612	273427.066666667
613	-38220.8333333333
614	-34826.4
615	89841.2
616	89384.5
617	-17250
618	28411.4666666667
619	-44377.8666666667
620	374544.666666667
621	135602
622	-3128.36666666664
623	153594
624	51258.3
625	-127112.8
626	64836.1
627	-150612.8
628	136415.6
629	305840.833333333
630	21103.9
631	-16548.6333333333
632	36906.1333333333
633	-42449.5666666667
634	330708.8
635	408917.2
636	326670.266666667
637	-67038.9333333333
638	117175.5
639	41614.7
640	-92600
641	-28709.5666666667
642	-1312.03333333338
643	31188.8333333334
644	100509.633333333
645	10529.0333333333
646	26368.4
647	50860.3
648	124947.866666667
649	96154.1666666667
650	241982.133333333
651	77810.8
652	376637.966666667
653	128755.6
654	511322.8
655	105103.6
656	-34923.2
657	39749.7
658	152178.9
659	-36726.6333333333
660	639765.866666667
661	86344.1
662	78785.7
663	51825.2
664	-59500.8
665	84007.5
666	45912.3
667	28009.6
668	-67917.7
669	-18260.7
670	94807.5000000001
671	-661.099999999977
672	-36905.6
673	248463.6
674	58293.7333333333
675	359815.5
676	-191347.066666667
677	294569.633333333
678	-16080.5
679	-14423.1
680	-33112.7
681	109016.3
682	119993.6
683	730393.5
684	158502.933333333
685	119373.1
686	40709.1666666667
687	5476.26666666666
688	-57688.1
689	138422.8
690	-242713.066666667
691	163995.6
692	109280.933333333
693	132968.7
694	194778.4
695	4514.56666666667
696	10683.3333333334
697	-60902.5666666667
698	157738
699	-311176.933333333
700	9264.29999999999
701	459189.3
702	191892.566666667
703	84755.7
704	-1214.90000000001
705	-32452.8
706	62515.1
707	6103.46666666667
708	19901.9666666666
709	56436.5333333333
710	198871.633333333
711	16451.6
712	550869.7
713	343280.5
714	53109.2
715	45424.6666666667
716	82665.6
717	109316.8
718	238012
719	57528.8
720	430648.9
721	322452.633333333
722	194248.133333333
723	59829.2333333333
724	249349.9
725	-31615.2
726	324871.2
727	-30012
728	-147956.9
729	18574.5333333333
730	274061.6
731	367775.5
732	-2189.20000000001
733	216809.466666667
734	23897.6
735	167033.2
736	59890.6333333333
737	-29119.8333333333
738	-62645.5
739	744
740	55034.9333333333
741	517249.3
742	69508.5
743	286490.633333333
744	143031.3
745	-98958.1
746	31726.6666666667
747	63557.7666666667
748	79156.9666666667
749	145991.333333333
750	90256.6333333333
751	144212.5
752	-33049.3666666667
753	154534.933333333
754	28918.0333333333
755	54784.2333333333
756	51683.6
757	180038.8
758	112647.6
759	53101.7
760	90664.1
761	-218324.8
762	26882.5333333333
763	85573.6
764	291054.7
765	-63439.9
766	-74662.4
767	-40625.9
768	46250.9333333333
769	-88648.1333333333
770	-745.066666666666
771	-33448.8
772	402955.733333333
773	101277.2
774	-64134.9
775	332759.6
776	453642.933333333
777	-79120
778	55335.3666666667
779	233459.2
780	-191653.066666667
781	90108.9
782	434304.3
783	-114906.9
784	148586.233333333
785	117013.5
786	361242.766666667
787	202722.233333333
788	625137.033333333
789	290587.033333333
790	-55252.4
791	-38054.9333333333
792	-38896.7
793	28270.9333333333
794	-179735.3
795	-45835.3
796	188016.4
797	25239.2
798	-107355.7
799	-53517.1
800	42771.8666666667
801	-37140.9
802	100494.266666667
803	136453.333333333
804	-74160.2666666667
805	93130.4333333333
806	36230.5666666667
807	189020.933333333
808	5665.16666666667
809	143753.6
810	305399.7
811	571496.4
812	152766.833333333
813	134996.433333333
814	120985.6
815	121229.033333333
816	118919.9
817	30740.1333333333
818	110398.7
819	100424.366666667
820	9040.53333333333
821	128232.4
822	483582.833333333
823	10930.1333333333
824	158629.6
825	118428.666666667
826	264197.766666667
827	128799.6
828	238138
829	-41767.8666666667
830	62723.5
831	126305.066666667
832	-81136
833	56932.1333333333
834	106347.466666667
835	48077.5
836	45240.1666666667
837	218701.9
838	429146.933333333
839	175967.066666667
840	133015.866666667
841	-172544.4
842	-14786.6666666666
843	-218072.4
844	695242.4
845	112413.766666667
846	263358
847	103542.666666667
848	-95406.7
849	123837.866666667
850	346090.3
851	102723.9
852	95159.8666666667
853	288047.6
854	21586.7
855	-690.266666666663
856	96808.9333333333
857	-80848.1333333333
858	11092
859	-170312.9
860	263434.266666667
861	53563.6333333333
862	-15514.8
863	343126.5
864	8179.60000000003
865	60447.7333333333
866	154653.233333333
867	81965.2
868	40254.5
869	61003.6
870	24937.2
871	-80586.9
872	125091.466666667
873	414340
874	136419.6
875	270368.766666667
876	2160.93333333333
877	-59354.9666666666
878	59447.3
879	288756.566666667
880	186344.4
881	172235.366666667
882	99947.3
883	168408
884	143172.8
885	92418.4
886	76824.2666666667
887	47729.9
888	391393.6
889	-12444.9333333333
890	-110024.3
891	106920
892	99224.5
893	-10688.7666666667
894	-1674.89999999999
895	-45142.1
896	-29002.9
897	121251.466666667
898	115529.066666667
899	44132.8
900	432224.233333333
901	-44442.3666666667
902	169550.933333333
903	450102.3
904	-190062.966666667
905	-80398.6666666667
906	123784.8
907	167846.4
908	33101.7
909	113207.2
910	-37509.4666666667
911	295377.066666667
912	-88180
913	172044.633333333
914	52875.3
915	-14910.4
916	24059.6
917	195420.8
918	-32273.5
919	50695.1
920	301970
921	-86672.4
922	22436.3
923	81919.2
924	91008.1666666667
925	-166185.866666667
926	160082.1
927	281134.8
928	-44181.6
929	28231.0666666667
930	-62042.8333333333
931	23730.8
932	107454.8
933	-133352.533333333
934	119015.5
935	-199836
936	58811.5
937	88150.7666666667
938	-38749.1
939	243799.9
940	161474.3
941	32433.8333333333
942	24582.7
943	165192.7
944	185857.6
945	178252.633333333
946	385526.566666667
947	-61673.2
948	22117.7
949	359126.366666667
950	302284.666666667
951	37318.1
952	269715.333333333
953	499636.1
954	137801.6
955	99804.4
956	253720.166666667
957	97283.2
958	66708.8333333333
959	126425.633333333
960	-14851.2
961	280722.8
962	276570.7
963	168461.6
964	160044.666666667
965	22314.5
966	191533.3
967	68721.8333333334
968	45438.3
969	235223.2
970	455483.6
971	218876.4
972	35934.1333333333
973	103742.9
974	-133185.7
975	-157430.633333333
976	128298.7
977	288683.9
978	30980.1666666667
979	-54706
980	350183.2
981	-227248.4
982	226181.033333333
983	156162
984	180781.6
985	619683.466666667
986	209822.033333333
987	193031.2
988	58000.5
989	-25461.7666666667
990	58250.8
991	72874.4
992	-105370.166666667
993	-220948.7
994	135970.266666667
995	-36265.3333333333
996	1870.79999999999
997	-39161.7
998	230781.1
999	337403.2
1000	-81162.7666666667
