# Supplementary material for: Chromosome Copy Number Variation and Control in the Ciliate Chilodonella uncinata
Source: PLoS One. 2013 Feb 20;8(2):e56413. doi: 10.1371/journal.pone.0056413 (PMC3577910; doi:10.1371/journal.pone.0056413)
Supplement: Dataset S1 — Chromosome copy numbers from the experimental and simulated cell lines of Dataset of Chilodonella uncinata . dataset.zip is a compressed file. exp_data.csv contains the experimental data derived from qPCR analyses (Cell.line = original cell line; Time = time point of the DNA extraction; DNA.extract = DNA extract replicate; Gene = macronuclear chromosome; CNPC = copy number of the macronuclear chromosome per cell). The remainder of the CSV files are from the simulations. Each CSV file contains data on 1000 simulations where the change in variance from initial to final for each simulation is stored under column ‘x’. See _readme.txt in the compressed file dataset.zip for documentation of the file names. (ZIP) [file pone.0056413.s002.zip › dataset_S1/P1_omega0.92.csv]

	x
1	14928.1
2	116374.4
3	94842.4
4	205502.7
5	-99145.3
6	-30729.8333333333
7	22883.4666666667
8	22247.7333333333
9	-30735.3
10	81595.4666666667
11	83634.9
12	173913.633333333
13	9155.5
14	-169198.833333333
15	191393.966666667
16	316606.5
17	94304.7666666667
18	-100392.266666667
19	155817.566666667
20	53737.2
21	-15680.4
22	247556.166666667
23	434397.966666667
24	364419.9
25	6408.03333333334
26	78198.8
27	174849.6
28	140188.9
29	82742.7
30	25667.8333333333
31	121615.733333333
32	-66073.6
33	25192.9666666666
34	-101902.4
35	-155416
36	-28319.3
37	-74362.4
38	85873.6
39	202546.7
40	173285.766666667
41	-40555.9666666667
42	365040
43	-86055.3
44	460854.4
45	149066.933333333
46	131056.8
47	-74317.3333333333
48	162090.9
49	270469.9
50	216788
51	213307.5
52	-3190.26666666666
53	-72443.0666666667
54	419091.5
55	19870.5
56	-53704.3
57	204861.733333333
58	14255.7
59	145334.8
60	-119453.866666667
61	-83255.4666666667
62	2394.10000000001
63	-49780.7666666667
64	78713.3333333333
65	214274.7
66	252673.633333333
67	162277.2
68	219800.666666667
69	-15978.3
70	-70346.0333333333
71	138552.4
72	245638.1
73	-52486.5333333333
74	238023.3
75	156958.366666667
76	-177389.333333333
77	273372.4
78	38573.3
79	-19194
80	34041.7
81	-1690.93333333332
82	84235.5666666667
83	94634.5
84	-110466.1
85	652204.633333333
86	-100216.533333333
87	-49027.8666666667
88	-106182.166666667
89	-59003.5
90	77147.5
91	133671.6
92	386062
93	95769.3
94	-176320.166666667
95	69602.4333333333
96	120709.9
97	17624.8
98	-53694.4
99	17698.4
100	96839.3333333333
101	679718.8
102	-83710.5333333333
103	135628.033333333
104	145388.4
105	373477.866666667
106	481306.766666667
107	140835.766666667
108	209807.2
109	91172.9
110	-147132.4
111	395171.966666667
112	218074.833333333
113	89827.9
114	273737.966666667
115	171450.933333333
116	-15784.4333333333
117	-208982.4
118	9049.46666666667
119	245449.866666667
120	196335.3
121	129262.933333333
122	234671.2
123	29492.4
124	522549.1
125	-90536.5333333333
126	215560.4
127	65707.7
128	476566.7
129	16557.7666666667
130	521319.233333333
131	499883.2
132	126366.4
133	192161.733333333
134	182533.6
135	96601.3
136	-147201.966666667
137	292412.4
138	248475.166666667
139	35202.5
140	77452.1
141	-110162.566666667
142	288238.4
143	58409.6333333333
144	-40193.7666666666
145	137487.833333333
146	128835.6
147	-202076.1
148	113978.633333333
149	37548.8
150	58254.4
151	280459.2
152	155662
153	106708.533333333
154	64507.7666666667
155	-49793.1
156	166596
157	290513.066666667
158	217348.1
159	-80841.1
160	69921.6
161	286957.466666667
162	142468.8
163	114660.4
164	321126.133333333
165	1605863.06666667
166	123225.6
167	233272.8
168	-28471.1
169	212578.4
170	264964.166666667
171	-101230.4
172	-35236.3
173	63076.9666666667
174	388534.7
175	90623.4666666667
176	-64682.8333333333
177	-144714.8
178	75413.1666666666
179	293656.3
180	-105425.6
181	256243.966666667
182	14416
183	292482.533333333
184	719114.8
185	-89709.4333333333
186	-108788.266666667
187	-58250.1666666667
188	40748.0333333333
189	309870.233333333
190	57724.3
191	74882.9333333333
192	1106.40000000002
193	402345.6
194	216386.8
195	32425.0666666667
196	255141.333333333
197	67564.7666666667
198	276505.6
199	807723.566666667
200	376699.2
201	-10196.5
202	456393.9
203	145102.5
204	225073.2
205	249801.2
206	39448.2666666667
207	-9296.66666666669
208	549296
209	-42291.4333333333
210	131014.133333333
211	326773.633333333
212	-121379.6
213	194506.933333333
214	-16874.1
215	97790.4
216	-17570.9666666666
217	-10598.3
218	148799.866666667
219	-27728.5
220	-43588.4
221	16051.3
222	41200.3
223	11531.7333333333
224	257224.3
225	132251.466666667
226	-17195.2
227	149846.166666667
228	70147.8666666667
229	50973.6
230	166251.733333333
231	386855.3
232	-18843.1
233	32349.6333333333
234	565360.266666667
235	-13068.4
236	-68140.5
237	80980.4
238	243928.033333333
239	17933.7
240	27650.8
241	344450.1
242	25780.2666666667
243	116968.033333333
244	38534.5
245	421945.3
246	194646.966666667
247	512419.433333333
248	86907.6
249	160515.6
250	-97810.8
251	71611.2333333333
252	34900
253	66978
254	92618.8
255	133823.566666667
256	-47735.5
257	240962
258	48054.6333333334
259	123774.4
260	-25974.5
261	-16466.8333333334
262	228671.1
263	11949.3
264	42022
265	-27745.6
266	202810.966666667
267	483786.4
268	279590.4
269	62064
270	-7274
271	380102.966666667
272	108212.666666667
273	73241.5
274	156831.9
275	-57373.1666666667
276	444023.433333333
277	39009.0666666667
278	-72707.4666666667
279	38500.9333333333
280	156936.4
281	108385.5
282	55714.1333333333
283	-143786
284	70257.3333333333
285	82520.1
286	49424.4
287	197272.266666667
288	428514.366666667
289	386224
290	318861.9
291	76430.1333333333
292	179157.3
293	-80280.4333333333
294	44863.5
295	1611.2
296	219628.4
297	-145183.433333333
298	130229.2
299	-257651.666666667
300	18083.4666666667
301	217659.366666667
302	146019.466666667
303	30428
304	-4482.10000000001
305	129261.833333333
306	70468.7666666667
307	202283.733333333
308	58753.6
309	168102.166666667
310	695294.366666667
311	-81887.1
312	346840.4
313	197974.533333333
314	153336.766666667
315	8280.29999999999
316	77394.2333333333
317	-122228.3
318	-20432.1666666667
319	488559.1
320	521410.266666667
321	4346.40000000001
322	148891.1
323	46502.5333333333
324	325369.066666667
325	191318
326	134948.3
327	21810.7666666667
328	128221.7
329	14416.5
330	137402.133333333
331	472100
332	170592.8
333	11452.4333333333
334	24577.3
335	125636.366666667
336	121349.866666667
337	96250.2666666667
338	185757.2
339	78811.6
340	20264
341	73153.3
342	34225.2
343	93803.6
344	-81879.6333333333
345	-12095.0333333333
346	124652.8
347	42482
348	131223.2
349	242284.4
350	61901.1
351	214146.3
352	27298
353	260984.233333333
354	78058.5333333334
355	104268.5
356	106329.066666667
357	471488.533333333
358	-10732.8
359	470256.4
360	123707.633333333
361	346840
362	88462.6333333333
363	739764.133333333
364	-123545.2
365	126988.966666667
366	-87493.3
367	369535.466666667
368	125499.2
369	-11461.2
370	40163.8666666666
371	-93765.2
372	406720.233333333
373	256340.266666667
374	-142949.2
375	72984.8
376	159527.2
377	76789.3
378	153596
379	-39402.9
380	6192.96666666666
381	173668
382	46854
383	135704.1
384	393569.6
385	54582.5333333334
386	-37056.1
387	-30842.4
388	16322.4
389	-74994.8
390	227307.1
391	340093.2
392	-81866
393	82570.7
394	117172
395	-6202.30000000002
396	-121719.733333333
397	-123279.7
398	97633.1
399	57575.3333333333
400	424505.6
401	67143.7333333333
402	70558.8
403	-89174.4
404	99912
405	470216.1
406	87340
407	40325.6
408	195.466666666674
409	252496
410	-56002
411	-30302.1333333333
412	-83146.7666666667
413	112391.333333333
414	-9682.53333333333
415	-93656.4
416	-129703.466666667
417	-50771.0666666667
418	19310.6666666667
419	125974.4
420	-118853.3
421	299911.2
422	65642.1
423	82486.4
424	13579.5
425	164073.6
426	-69515.7
427	-20387.2
428	-53076.9666666667
429	-87388.7666666667
430	351174.566666667
431	187982.4
432	-104084.5
433	270411.6
434	73754.6666666666
435	197637.066666667
436	688820.433333333
437	-106168.5
438	20126.2333333333
439	173552.4
440	27035.3333333333
441	-129142.3
442	200237.9
443	47461.7
444	105794.766666667
445	89147.0666666667
446	361189.1
447	69549.9666666667
448	-80607.1
449	172633.866666667
450	91289.6333333333
451	21907.5
452	288167.866666667
453	66854.5333333333
454	251796.8
455	217110.5
456	160585.2
457	102646.7
458	579034.4
459	-184175.7
460	254719.6
461	117718.4
462	-44699.3
463	153670.933333333
464	4866
465	-202945.8
466	426131.866666667
467	261812.666666667
468	35759.0333333333
469	-81250.4333333333
470	80638
471	-2781.69999999995
472	-68460
473	33950.7
474	80479.7666666667
475	172806.233333333
476	-7813.56666666667
477	113345.5
478	26421.3
479	25656.9
480	-30211.7
481	267400.366666667
482	107445.966666667
483	-1664.8
484	103953.1
485	-71385.0333333333
486	177150.433333333
487	114368.4
488	128756.633333333
489	108488.366666667
490	145613.866666667
491	115585.966666667
492	-926.133333333331
493	-235851.3
494	611536.133333333
495	100462.666666667
496	-95842.4
497	5890.96666666667
498	565340.433333333
499	-35479.2
500	47590.8
501	-69793.3
502	39998.1333333333
503	317616.366666667
504	121772.766666667
505	67104.4
506	-63473.7333333334
507	110699.1
508	45475.5
509	169141.433333333
510	-104954.533333333
511	197551.6
512	335586
513	17180.4
514	70174.1
515	67884.9333333333
516	165063.6
517	11232.3
518	71851.6
519	309914.7
520	102797.333333333
521	398401.3
522	194496
523	74413.7333333333
524	-143161.333333333
525	210268.9
526	-42514.5666666667
527	67157.5
528	-226877.566666667
529	49181.7
530	72796.6666666667
531	285451.033333333
532	187620.933333333
533	167436.3
534	38761.3666666667
535	32770.8
536	229387.3
537	69318.6333333334
538	228479.1
539	-181460.2
540	73956
541	-2330.66666666666
542	35050.4
543	197215.9
544	131863.466666667
545	573550.533333333
546	-128397.6
547	95359.4666666667
548	-144959.6
549	130402
550	-27038.7
551	212922.266666667
552	150827.066666667
553	93297.5666666667
554	-46062.8
555	48587.1
556	511859.2
557	365906.433333333
558	70740.8
559	16115.6
560	852680.1
561	184605.833333333
562	4776
563	-27409.1666666667
564	-9697.46666666666
565	61305.9
566	51075.2
567	99104.9
568	170193.066666667
569	-101154.533333333
570	244331.066666667
571	154760.4
572	283809.7
573	409878.933333333
574	12072.2666666667
575	134089.9
576	38803.7
577	328652.266666667
578	84772.8
579	104297.633333333
580	47864.7
581	-69328.4
582	267164.533333333
583	8474.56666666668
584	197573.633333333
585	-251796.8
586	102400.9
587	48788.5333333333
588	15271.7
589	-83542.4333333333
590	-3985.73333333334
591	262595.2
592	-8952
593	52432.8
594	56784.5666666667
595	234938.166666667
596	183363.2
597	215669.1
598	323591.333333333
599	-236029.766666667
600	-1417.19999999998
601	81458.9333333333
602	220697.866666667
603	-72981.3
604	34290.1
605	118482.966666667
606	47930.4
607	113378.166666667
608	31775.6333333333
609	125951.7
610	137338.233333333
611	-23637.3333333334
612	-32586.5666666667
613	284047.066666667
614	146468.1
615	-148977.6
616	448328.3
617	65514.6666666667
618	441000.4
619	152746.4
620	-78798.1333333333
621	6462.93333333333
622	213615.6
623	-18692.8
624	134719.066666667
625	22840.5
626	-22086.8333333334
627	453225.5
628	211805.866666667
629	-128892.833333333
630	342873.433333333
631	376182.566666667
632	-83203.3666666666
633	-62931.8333333333
634	147304.933333333
635	412866.8
636	-187421.5
637	-16042.5
638	83904.5333333333
639	177248.966666667
640	56215.6
641	38609.0666666667
642	180743.466666667
643	217828.933333333
644	516607.2
645	113537.866666667
646	-191321.866666667
647	-106406.233333333
648	54933.4333333333
649	23061.4666666667
650	62669.1
651	309324.8
652	114086
653	29840.8
654	183343.066666667
655	251704.966666667
656	156391.3
657	197968.7
658	-18098
659	61043.7666666666
660	-31630.6333333333
661	140004.8
662	52831.7
663	207520.4
664	46968.2666666667
665	108365.6
666	258365.5
667	-63585.2333333333
668	49384.8
669	191524.366666667
670	259484.1
671	208200.133333333
672	-170551.033333333
673	247373.333333333
674	82464.8
675	44035.2
676	13232.4
677	34500.5666666667
678	-83920.7
679	-82621.6
680	-54133.9
681	135225.833333333
682	52862.5
683	91243.6
684	341580.8
685	281379.9
686	-24829.3
687	115290.1
688	169804.9
689	59818.0333333333
690	-170064.3
691	106328.666666667
692	275952
693	-36677.4666666667
694	415091.2
695	139467.333333333
696	25463.3
697	40673.8333333333
698	-54874.9
699	92150.5333333333
700	88377.5666666667
701	89645.5
702	19063.6333333333
703	22759.3
704	-61314.9333333333
705	60224.9333333333
706	-45596
707	29802.5
708	-44838.8
709	250222.933333333
710	-305956.8
711	106713.3
712	71254.6666666666
713	446303.9
714	80455.4666666667
715	-31938
716	78528.9
717	135349.966666667
718	14583.5
719	-11607.1
720	255969.6
721	24985.9666666667
722	280801.166666667
723	-25727.5
724	300604.5
725	67485.1666666667
726	6275.29999999999
727	290101.7
728	84924.2666666666
729	102140.8
730	-40636
731	243716.5
732	183614.3
733	-122494.666666667
734	-110549.833333333
735	-34213.8666666667
736	34163.7333333333
737	-34470.4
738	-60019.7
739	44903.2
740	22280.4
741	138320
742	275540.566666667
743	67377.1
744	66510.0333333333
745	34483.0333333333
746	439599.6
747	156996.533333333
748	275322.9
749	-16279.7
750	84879.1
751	146566.133333333
752	197808.5
753	57134.8
754	24353.1
755	-876.233333333337
756	3027.60000000001
757	1393.63333333333
758	17771.6
759	91483.2
760	293534.8
761	122131.566666667
762	225237.1
763	32299.3333333333
764	-90813.5
765	75528.9333333333
766	454892.266666667
767	161350.8
768	95750.4
769	173147.7
770	-165570.7
771	-33965.9666666667
772	-271.299999999988
773	-113444.4
774	89255.6
775	399667.033333333
776	448541.7
777	379564.1
778	-16263.1
779	87135.6
780	162176.133333333
781	68177.1
782	257535.033333333
783	-196838.266666667
784	251884.8
785	59114.1
786	55510
787	419659.833333333
788	-41144
789	-96331.8666666667
790	240161.866666667
791	210827.966666667
792	-44127.9666666666
793	36751.5666666667
794	319812.966666667
795	143130.266666667
796	-57003.5666666667
797	100243.866666667
798	190177.966666667
799	13615.7666666667
800	21880.1333333334
801	-40980.8
802	536147.6
803	303151.7
804	-151865.2
805	275832.9
806	2793.16666666669
807	-1810.10000000001
808	15470.4
809	-181475.366666667
810	152695.6
811	764736.4
812	-45362.8333333333
813	-91499.6
814	243256.9
815	-3387.06666666665
816	37430.6666666667
817	-204828.033333333
818	177617.333333333
819	284354.133333333
820	258766.1
821	309402.133333333
822	-200360.8
823	97420.6666666667
824	579112.9
825	-173498.8
826	92846.8
827	301206.8
828	159683.2
829	183435.333333333
830	-26331.2
831	48641.4666666667
832	257791.966666667
833	148087.966666667
834	-19690
835	-19124.4
836	-16581.6
837	-20995.7
838	92297.8333333333
839	85184.9666666667
840	-138164.4
841	263865.3
842	77696.1
843	13123.6
844	-14873.1
845	-46677.9
846	101892.766666667
847	-225549.466666667
848	-111575.166666667
849	72346.8333333333
850	-65284.4
851	-86546.9
852	75325.8666666666
853	300776.1
854	114757.466666667
855	61876.7666666667
856	28212
857	180238
858	127370.4
859	149182.133333333
860	399098.666666667
861	248436.8
862	85052.2666666667
863	-50946.5333333333
864	86500.4
865	212727.333333333
866	19670
867	159720.1
868	219372.933333333
869	234552.8
870	282773.3
871	-40838.4
872	324219.633333333
873	177913.1
874	103758.4
875	-44260.8333333334
876	203831.233333333
877	79305.3
878	88933.3666666666
879	11752.5333333333
880	-21310.6666666667
881	152360.7
882	663974.3
883	-81265.6
884	465104
885	44380.4
886	209414
887	422302
888	-148687.6
889	157178.033333333
890	80138.4
891	-134362.533333333
892	110698.533333333
893	-87693.7
894	303394.766666667
895	394779.366666667
896	-81542.2666666667
897	119132
898	158687.6
899	84116.1333333334
900	412432.033333333
901	385721.033333333
902	-172827.6
903	32455.5666666667
904	-46464.9666666667
905	113976.9
906	266393.733333333
907	-99532.8
908	-22809.9666666666
909	247402.5
910	-52735.6
911	498341.1
912	-81784
913	96965.6
914	142788.8
915	36548.9333333333
916	-475795.366666667
917	104418.166666667
918	-49271.4333333333
919	-13577.2
920	211801.466666667
921	138468.566666667
922	57162.9666666667
923	84507.2
924	122675.866666667
925	269277.333333333
926	-33835.3
927	506811.2
928	-316580.7
929	34476.8
930	7802.96666666666
931	-10163.2
932	111503.066666667
933	292513.6
934	-67175.7
935	13363.6
936	412865.2
937	-185135.433333333
938	221780.4
939	118574.7
940	17302.1333333334
941	-62259.6
942	14826.4
943	29011.7666666667
944	103484.533333333
945	39032.4
946	218583.333333333
947	-86440.8
948	14885.5
949	183166
950	180763.1
951	44574
952	-33702.4333333333
953	40902.4
954	-61978.6666666666
955	57459.3
956	54380.1
957	146466.9
958	132823.9
959	109402.666666667
960	-100343.2
961	71345.2
962	113556.766666667
963	60710.6666666667
964	124354
965	481362.233333333
966	-49769.6
967	28300.6333333334
968	70993.2
969	-5437.73333333334
970	14573.3333333333
971	142155.466666667
972	174701.6
973	155611.866666667
974	57396.8
975	-76370.4666666668
976	80795.2333333333
977	94357.1
978	180151.1
979	119640.9
980	234673.3
981	42807.5
982	37194.9
983	-163625.9
984	80694.4
985	223396.8
986	75881.2333333333
987	-26247.7333333333
988	30869.2
989	1838.40000000002
990	74792.9666666667
991	-450988.7
992	122949.466666667
993	53445.5
994	220847.6
995	113094
996	-62502.3
997	16981.7333333333
998	54156.9333333333
999	-27840.5333333333
1000	32182.6666666667
