# Supplementary material for: Chromosome Copy Number Variation and Control in the Ciliate Chilodonella uncinata
Source: PLoS One. 2013 Feb 20;8(2):e56413. doi: 10.1371/journal.pone.0056413 (PMC3577910; doi:10.1371/journal.pone.0056413)
Supplement: Dataset S1 — Chromosome copy numbers from the experimental and simulated cell lines of Dataset of Chilodonella uncinata . dataset.zip is a compressed file. exp_data.csv contains the experimental data derived from qPCR analyses (Cell.line = original cell line; Time = time point of the DNA extraction; DNA.extract = DNA extract replicate; Gene = macronuclear chromosome; CNPC = copy number of the macronuclear chromosome per cell). The remainder of the CSV files are from the simulations. Each CSV file contains data on 1000 simulations where the change in variance from initial to final for each simulation is stored under column ‘x’. See _readme.txt in the compressed file dataset.zip for documentation of the file names. (ZIP) [file pone.0056413.s002.zip › dataset_S1/P1_omega0.94.csv]

	x
1	87234.1333333333
2	69259.1666666667
3	33210.8
4	-219295.3
5	-47150.2666666667
6	220068.9
7	412462.4
8	-90850.2666666667
9	465549.1
10	176831.9
11	230375.866666667
12	651112.8
13	23762.8
14	92686.4
15	67403.9
16	-16712.2333333333
17	167790.9
18	-30450.2333333333
19	47078.7
20	175157.566666667
21	73031.7333333334
22	378640.3
23	408214.3
24	-32244.0333333334
25	62111.4666666667
26	245957.6
27	-42282.4
28	50400
29	105156.366666667
30	297669.5
31	199610.8
32	29511.9666666667
33	70728.9
34	107126.833333333
35	264607.2
36	292832.5
37	-6318.76666666666
38	52993.5
39	156042.633333333
40	364359.833333333
41	306075.066666667
42	40375.5666666667
43	70881.7333333333
44	48152.9
45	131977.233333333
46	-95702.8
47	48239.7666666667
48	77309.0666666667
49	97436.1
50	110726.533333333
51	356185.833333333
52	235686.1
53	554505.766666667
54	122322.8
55	-27631.9
56	-31794.2666666667
57	97023.0666666667
58	17976.9
59	-71935.1
60	94036.1
61	363543.1
62	-79575.5
63	169540.266666667
64	110130.833333333
65	228.100000000006
66	273680.8
67	329728.833333333
68	151539.6
69	-48519.7333333333
70	104803.566666667
71	366.099999999977
72	300920.8
73	-4894.56666666667
74	298199.066666667
75	214488.233333333
76	152140.4
77	90857.3
78	-48944.3666666667
79	239929.2
80	540614.666666667
81	-151257.2
82	77753.6
83	-7279.23333333334
84	176180.3
85	-105719.733333333
86	60415.6
87	307540.8
88	-83951.9
89	379458
90	-483736.366666667
91	3317.30000000002
92	-24283.4666666667
93	324798.5
94	-150185.633333333
95	-31474.3
96	155095.566666667
97	-62421.6
98	-35718.9666666667
99	716402.633333333
100	525376.266666667
101	71723.2
102	122186.1
103	-85396.5
104	198480.3
105	320165.866666667
106	145471.2
107	548585.6
108	157054.666666667
109	73905.8333333333
110	32002.9
111	-5836.29999999999
112	99609.8666666667
113	96809.0666666667
114	-112151.7
115	-211250.6
116	34181.1
117	105487.733333333
118	117245.333333333
119	38314.3
120	177352.9
121	-21794.2666666667
122	-25570.4
123	-916.800000000003
124	203894.4
125	271225.2
126	-86008.9
127	52173.6000000001
128	237082.8
129	279432.4
130	129020.933333333
131	12334.5333333333
132	463012.5
133	27828.2666666667
134	-68022
135	21661.5
136	59850.5
137	44316.1
138	327627.066666667
139	-15974.3
140	76860.6666666666
141	749699.066666667
142	271910
143	70122.3666666666
144	120494.633333333
145	-102784.1
146	62481.8666666667
147	-31454.7666666667
148	301261.3
149	110409.633333333
150	42093.7333333333
151	-11367.1666666667
152	223801.2
153	120901.3
154	181913.9
155	84859.6333333333
156	5974.56666666665
157	-29247.6
158	35931.8666666667
159	215921.166666667
160	310127.5
161	-3986
162	-4540.8
163	12121.8999999999
164	113912.4
165	687444.7
166	10852.4
167	165418
168	55181.1
169	-10246.2666666667
170	119396.666666667
171	135530.366666667
172	-49799.5666666667
173	21965.3
174	84422
175	54733.7
176	221097.066666667
177	68610.3
178	-103533.866666667
179	-91412.1
180	-7890.26666666666
181	-344
182	245491.6
183	11050.4
184	70520
185	61497.1666666667
186	-105411.866666667
187	103113.733333333
188	364606.766666667
189	-181860.5
190	-82427.7666666667
191	164402.9
192	48248.9333333333
193	57591.3333333333
194	296540.133333333
195	37262.6333333333
196	413162.266666667
197	91591.5666666667
198	243698.5
199	-216657.6
200	132378.8
201	-144845.366666667
202	36964.1
203	140182.9
204	77618.2333333333
205	126004.133333333
206	51346.8
207	146621.466666667
208	172067.333333333
209	-44529.5
210	-24613.3666666667
211	168228.533333333
212	333329.566666667
213	135662
214	173858.4
215	8943.70000000001
216	49848.1
217	248394.5
218	86766.6333333333
219	266392.266666667
220	-10792.9333333333
221	600823.066666667
222	426979.466666667
223	75676.1
224	342675.9
225	15557.0666666667
226	20507.7666666667
227	148059.6
228	31291.8333333333
229	-20541.1
230	189849.5
231	-1190.10000000001
232	24322.6666666666
233	380117.866666667
234	-14542.1333333333
235	260973.9
236	106054.133333333
237	54654.1
238	439880.8
239	211157.466666667
240	-33823.6333333334
241	-25569.2
242	350634.5
243	25452.5333333333
244	169790.266666667
245	-95456
246	340929.733333333
247	221447.033333333
248	242142.8
249	16056.9
250	-42157.1
251	681276.133333333
252	70703.5
253	-72868.1
254	87169.7333333333
255	88434.4
256	179006.933333333
257	118310.8
258	189673.1
259	309690.133333333
260	164360.133333333
261	225663.466666667
262	270597.033333333
263	127172.033333333
264	71769.0666666667
265	100271.1
266	399223.766666667
267	119676.433333333
268	179727.2
269	232216.5
270	342731.766666667
271	48604.0333333333
272	127887.2
273	-217052
274	144049.066666667
275	-39808.0333333333
276	80847.9
277	37924.1333333333
278	168018.5
279	-28823.3
280	9981.33333333331
281	76048.3
282	23918.5333333333
283	123769.433333333
284	30348.4333333333
285	-94664.0333333333
286	100255.333333333
287	28487.3333333333
288	152158.933333333
289	417387.6
290	-24594.1
291	11288.3
292	-160969.733333333
293	220321.7
294	119269.7
295	161745.366666667
296	138154
297	89078.9333333333
298	269111.6
299	-68063.6
300	163479.6
301	-187753.866666667
302	28717.0666666667
303	186171.2
304	171031.066666667
305	117320.266666667
306	9241.16666666666
307	89541.7333333333
308	127957.733333333
309	-144628.133333333
310	330725.033333333
311	333704.4
312	221009.6
313	676698.7
314	-220864.766666667
315	69560.1333333333
316	113899.066666667
317	430063.2
318	-83599.2333333333
319	170366.1
320	86864.1
321	-92006.9333333333
322	64636.1
323	-11594.4333333333
324	-37889.1666666667
325	-134212.8
326	-93937.6333333333
327	403643.033333333
328	242717.633333333
329	394284.233333333
330	-220606.133333333
331	92043.2
332	64497.8666666666
333	387936.8
334	306931.833333333
335	95893.2
336	51559.6
337	51355.2
338	279913.766666667
339	-13508.8
340	133038.5
341	23222.1333333333
342	39684.7
343	176140.266666667
344	95468
345	410181.833333333
346	254435.6
347	91634.2666666667
348	-107424.4
349	15612.4
350	72247.7
351	271541.566666667
352	35393.4333333333
353	260556.366666667
354	540188.8
355	55828.3
356	45736.1666666667
357	66746.8
358	267452.1
359	38985.5666666667
360	-92139.9666666667
361	342166.4
362	-142027.2
363	174622.966666667
364	14797.4333333333
365	46166.1
366	140393.333333333
367	393026.4
368	80216.3666666667
369	131822
370	68128.8
371	-47062.1
372	511034
373	181044.266666667
374	147641.7
375	12268.2666666667
376	175135.2
377	-36942.7
378	258008.8
379	88847.3
380	164333.5
381	105810.1
382	257449.066666667
383	119430.566666667
384	279084.4
385	12733.2
386	64911.5
387	301239.2
388	120826.666666667
389	-105829.7
390	111888.8
391	201133.166666667
392	10137.7
393	12877.2
394	-32616.1
395	147068
396	211981.1
397	100963.3
398	63974.4
399	409028
400	77062.8
401	44917.6
402	143281.566666667
403	132597.3
404	-66910.4
405	56024.5666666667
406	136290.3
407	206873.033333333
408	134061.1
409	-87903.2333333333
410	62382
411	32443.4666666667
412	-25702.6666666667
413	130220.4
414	-27959.8333333333
415	249004.433333333
416	105832.7
417	38751.3
418	213294.933333333
419	-110716.1
420	223284.133333333
421	-64021.7333333333
422	111618.166666667
423	-64949.8666666667
424	389092.7
425	-163426.3
426	126160.133333333
427	263146.666666667
428	157356.5
429	160507.733333333
430	256608.3
431	745503.7
432	150427.633333333
433	-112764.366666667
434	87578.9333333333
435	20959.5
436	-10074.8
437	29281.4666666667
438	9589.59999999999
439	250312.9
440	259420.4
441	-222383.6
442	75740.4
443	190935.3
444	59934.7666666667
445	39452.9
446	46037.7
447	-65463.6333333334
448	-28631.4666666667
449	-1762.26666666666
450	15203.3666666667
451	70078.4
452	-257123.7
453	-19924.7666666667
454	90894
455	-97806.3666666667
456	82128
457	-45154.4
458	116920.933333333
459	61845.0666666667
460	243239.2
461	294174.5
462	113772.4
463	-52966
464	-88297.7
465	-26222.9
466	102159.9
467	240121.5
468	132287.333333333
469	114108.8
470	122719.766666667
471	-196193.2
472	-1002.30000000002
473	-78437.0333333333
474	68095.9
475	151781.5
476	252692.033333333
477	34696.2333333333
478	-114852.1
479	92480.7
480	190759.033333333
481	37834.5
482	142299.9
483	78310.1666666667
484	-4037.56666666668
485	-61987.9
486	143360.766666667
487	-4210.56666666665
488	76592.3
489	90071.2
490	211059.233333333
491	285723.2
492	142433.9
493	285176
494	60018
495	14758.1
496	-29585.0333333333
497	24966.8
498	199490.4
499	-47281.2
500	29770
501	1682.10000000001
502	293850.966666667
503	150304.8
504	19893.1
505	329040.1
506	-3333.06666666667
507	27428.1
508	105682.8
509	47060.4
510	113230.533333333
511	66628.7
512	-376897.566666667
513	224619.633333333
514	-56295.4333333333
515	350335.033333333
516	95983.7333333333
517	-33032.1
518	125253.2
519	170208.533333333
520	574511.3
521	461912.1
522	118036.5
523	270241.066666667
524	117454.033333333
525	122090.233333333
526	181713.166666667
527	-63688.8
528	24259.9
529	-22871.6
530	115456.233333333
531	-40021.2
532	188946.633333333
533	321564.8
534	49182.5
535	-288517.166666667
536	-8097.59999999999
537	23429.2
538	663968
539	-54147.2
540	-27946.6666666667
541	253324.1
542	-59665.2333333333
543	64180.4
544	171368.8
545	248577.066666667
546	340305.233333333
547	135967.466666667
548	-18539.7666666667
549	-87259.5
550	268242.133333333
551	241755.066666667
552	19246.4
553	109117.066666667
554	154777.033333333
555	38188.4
556	218360.8
557	58911.3
558	56281.3666666666
559	-64888
560	219867.3
561	42648.1
562	209740.433333333
563	-105977.1
564	89923.2333333333
565	146686.533333333
566	276158
567	122482.966666667
568	180932.566666667
569	-8342.09999999999
570	197333.466666667
571	-136105.033333333
572	183253.3
573	681339.6
574	62310.5333333333
575	43503.2
576	578909.3
577	43944
578	220406.933333333
579	148462.933333333
580	219824.9
581	84352.9
582	15815.2
583	733127.9
584	25359.7666666667
585	263230.533333333
586	142986.166666667
587	12672.6333333333
588	26186.8
589	176817.433333333
590	2025.59999999999
591	301189.7
592	52696
593	290502.7
594	60809.7333333333
595	93193.7666666667
596	367910
597	268160.266666667
598	206880.366666667
599	135750.833333333
600	115817.766666667
601	52741.1
602	164838.4
603	169938.3
604	203991.2
605	51378.6666666666
606	-162202.5
607	-92048.1
608	178115.1
609	131842.166666667
610	228358.266666667
611	-97883.3333333333
612	270892.4
613	-20852.4
614	315250.133333333
615	76521.7333333333
616	66661.3
617	599160.3
618	34774
619	94244.1
620	180243.2
621	434704.4
622	319274
623	154864.766666667
624	102394.9
625	283331.6
626	10787.7
627	43044.0333333333
628	-44590
629	54734.8
630	217138.1
631	73637.7000000001
632	368693.7
633	81104.2333333333
634	583452.233333333
635	94427.8666666666
636	146642.7
637	253840.8
638	-68978.6666666667
639	106525.9
640	41483.5
641	430763.866666667
642	-50617.0333333333
643	157884.166666667
644	253027.966666667
645	-35660.6666666666
646	139984.266666667
647	386061.466666667
648	134704
649	146325.566666667
650	431422.5
651	238437.7
652	188270.3
653	-120254.033333333
654	82576.3
655	44946.4
656	20172.1
657	121554.1
658	45816.1333333334
659	276816.133333333
660	-25712.1333333333
661	94531.4333333333
662	-4882.96666666666
663	447908.4
664	61079.8333333333
665	65642.9
666	55055.3666666666
667	131605.433333333
668	163047.866666667
669	6191.3
670	60921.9666666667
671	84517.3
672	153717.2
673	587397.2
674	235009.333333333
675	50910.6666666667
676	222841.633333333
677	-36055.4666666667
678	-33697.4333333333
679	94199.6
680	419104.233333333
681	235467.166666667
682	-91644
683	156015.633333333
684	201791.2
685	190765.7
686	-17322.1333333333
687	109767.6
688	204092
689	6122.43333333333
690	536294.666666667
691	19818.5
692	-9498.39999999997
693	30109.5
694	167892.633333333
695	139565.1
696	190140.5
697	110382.933333333
698	-32669.3
699	-57912.4
700	-9043.29999999999
701	119190.7
702	172121.066666667
703	163578.833333333
704	44385.8666666667
705	85733.3
706	43476
707	51640.9666666667
708	231371.9
709	64517.5
710	112929.1
711	415941.6
712	53135.0666666667
713	-47405.3
714	-216251.9
715	142237.2
716	116067.5
717	16810.3
718	-49357.2
719	104910.933333333
720	157802.8
721	312021.3
722	-90149.0333333333
723	-3880.53333333333
724	-82501.2333333333
725	43686.5
726	-102406.4
727	86261.6333333334
728	372512.5
729	146871.5
730	-5731.46666666665
731	-83898.4
732	273678.3
733	98643.6
734	98184.1333333334
735	31368.1
736	173317.866666667
737	-49633.6333333333
738	112927.2
739	494804.3
740	103474.966666667
741	-31176
742	527348.1
743	-133181.3
744	84906.6333333333
745	270098.133333333
746	167269.6
747	55948.3
748	501343.166666667
749	115080.8
750	98937.5
751	180889.7
752	237118.8
753	437328.166666667
754	121293.1
755	-7320.69999999998
756	418908.8
757	-27405.6
758	12092.7999999999
759	102411.066666667
760	326772.7
761	150490.133333333
762	38575.9
763	62973.0666666667
764	299083.2
765	125920.4
766	-3594.40000000001
767	-178499.366666667
768	336112
769	-6066.53333333334
770	337727.1
771	131091.066666667
772	-41812.8333333333
773	232591.7
774	105892.8
775	263513.3
776	115078.1
777	79716.5
778	-79430.0333333333
779	94768.1
780	125431.2
781	102141.5
782	95842.8
783	99792.7
784	287628.8
785	225765.6
786	131662.8
787	-89192.9333333333
788	106548.7
789	29124.4
790	216222.933333333
791	-46884.8
792	107082.533333333
793	103090.133333333
794	111496
795	-10198.3
796	23481.6
797	92195.9
798	143155.6
799	133480
800	33652.5
801	24177.6
802	-21696.5333333333
803	-132420.7
804	-30452.5333333333
805	181690.4
806	154835.966666667
807	-53745.6
808	336572
809	401505.9
810	104848.433333333
811	189060.666666667
812	-43003.6
813	-35061.2
814	214361.6
815	26818.4333333333
816	135565.966666667
817	149304.1
818	93590.8
819	5367.5
820	164866.1
821	233339.6
822	-44243.1
823	207415.6
824	36929.7
825	48891.6
826	360257.1
827	33329.7
828	-121322.666666667
829	75884.8
830	263455.033333333
831	153719.633333333
832	26682.3
833	246176.4
834	144133.5
835	108722.7
836	162300
837	7724.90000000001
838	236875.7
839	-36407.7666666667
840	-136650
841	349770.266666667
842	69125.8666666666
843	-68832.4
844	74656.1
845	42033.0333333333
846	56999.2
847	111464.233333333
848	-14003.7
849	47353.0333333333
850	32798.9666666667
851	43626
852	-129616.4
853	18441.7
854	-7678.39999999999
855	98812.5
856	-67310.5666666667
857	135504.133333333
858	-7425.96666666667
859	-52239.7
860	300708.9
861	74687.1
862	49130.8
863	107924.666666667
864	-102057.7
865	11367.2
866	189302.5
867	657255.6
868	-35173.9
869	45874.1666666667
870	-50999.7333333333
871	59303.3333333333
872	69188.9
873	-12308.5666666667
874	467934.8
875	118836.766666667
876	-32931.7333333333
877	-19427.4333333333
878	79383.0666666667
879	85299.7
880	39947.3333333333
881	200750.233333333
882	-36395.0333333333
883	801543.9
884	107800
885	130569.9
886	-124376.966666667
887	148497.466666667
888	252511.7
889	-71467.9
890	-27975.4333333333
891	-78250.4
892	339932
893	-14209.9666666667
894	222088.8
895	83956.5
896	15130.1333333333
897	151009.3
898	46028.6666666667
899	44241.1666666667
900	-38035.7
901	225321.866666667
902	100067.9
903	1281070.43333333
904	54166.3666666667
905	38085.0666666667
906	462541.866666667
907	-33319.8333333333
908	73902.4
909	272925.2
910	-41417.0666666667
911	249757.033333333
912	-14723.0666666667
913	34922.8
914	-208995.666666667
915	264107.6
916	307436.033333333
917	138984.433333333
918	200716.9
919	320075.466666667
920	102993.2
921	216016.1
922	137865.2
923	-75285.6
924	28443.8666666667
925	-84001.7
926	134944.133333333
927	127645.566666667
928	436922.666666667
929	116371.3
930	126837.1
931	-7579.03333333333
932	349443.2
933	-39905.6
934	197603.2
935	318888.8
936	102780
937	51110.6666666667
938	210792.9
939	-418893.4
940	-290463.7
941	-53345.3666666666
942	171505.5
943	-7772.29999999999
944	-189773.333333333
945	-76210
946	210135.466666667
947	112915.366666667
948	-9676.13333333333
949	139506.9
950	94829.6
951	-74507.3333333333
952	183193.166666667
953	190799.2
954	50029.8666666667
955	180309.2
956	-8760.7
957	217034.533333333
958	114958.933333333
959	372060.433333333
960	509690.9
961	-41891.6
962	165724.8
963	-2742.8
964	-53750.5333333333
965	108834
966	565941.3
967	221835.9
968	454799.2
969	-61030.2666666667
970	270198.566666667
971	8721.20000000001
972	48698.3666666667
973	411308.3
974	162158.033333333
975	328035.233333333
976	366704.966666667
977	32821.2
978	-26997.1
979	99496.9333333333
980	-193293.066666667
981	-41290.7
982	99236.8
983	-57490.9
984	-17781.0333333333
985	-2752.70000000001
986	502156.933333333
987	149350.3
988	546825.766666667
989	86230.8
990	168456.5
991	23768.4
992	12577.9666666667
993	96847.5
994	57458.8333333333
995	327883.6
996	101517.1
997	45089.7333333333
998	53073.4666666667
999	-531086.4
1000	-53853.9666666667
