# Supplementary material for: Chromosome Copy Number Variation and Control in the Ciliate Chilodonella uncinata
Source: PLoS One. 2013 Feb 20;8(2):e56413. doi: 10.1371/journal.pone.0056413 (PMC3577910; doi:10.1371/journal.pone.0056413)
Supplement: Dataset S1 — Chromosome copy numbers from the experimental and simulated cell lines of Dataset of Chilodonella uncinata . dataset.zip is a compressed file. exp_data.csv contains the experimental data derived from qPCR analyses (Cell.line = original cell line; Time = time point of the DNA extraction; DNA.extract = DNA extract replicate; Gene = macronuclear chromosome; CNPC = copy number of the macronuclear chromosome per cell). The remainder of the CSV files are from the simulations. Each CSV file contains data on 1000 simulations where the change in variance from initial to final for each simulation is stored under column ‘x’. See _readme.txt in the compressed file dataset.zip for documentation of the file names. (ZIP) [file pone.0056413.s002.zip › dataset_S1/P1_omega0.96.csv]

	x
1	132206.7
2	-44692.1
3	417144.4
4	169992.8
5	40094.9666666667
6	332822.7
7	301651.2
8	220067.1
9	-19421.2
10	342614.9
11	-49087.7
12	43107.5
13	116167.566666667
14	225222.266666667
15	586148.1
16	112336.8
17	-597.200000000012
18	-1218.53333333333
19	422287.5
20	350734
21	146175.1
22	153951.2
23	26591.0333333333
24	112662.4
25	-91577.6
26	-13316.8333333333
27	129024.8
28	200408.933333333
29	91572.4
30	-199120.4
31	-147596.933333333
32	82159.4666666667
33	-45975.5
34	144583.333333333
35	32060.9666666667
36	77904.5666666667
37	-64536.1333333333
38	437213.066666667
39	357382.7
40	4561.59999999999
41	7115.56666666668
42	249988.833333333
43	168000.8
44	-69862.8
45	109142.7
46	144955.066666667
47	9820.4
48	-88210.5333333333
49	39927.7666666667
50	93252.4333333333
51	-202881.1
52	309030.4
53	147197.7
54	384655.6
55	168112.4
56	151869.966666667
57	222579.2
58	-3588.03333333333
59	152586.833333333
60	338225.866666667
61	34460
62	74183.5
63	-98295.5
64	134808.4
65	340987.333333333
66	113868.7
67	18866.3
68	45289.9666666667
69	474358
70	29994.6333333333
71	140621.1
72	50493.3333333333
73	-7039.90000000001
74	677677.733333333
75	169426.8
76	64379.7666666667
77	-45663.2
78	-96232.7
79	34979.0666666667
80	25970.9333333333
81	177657.3
82	303796.966666667
83	46868.8333333333
84	94307.6
85	-47615.8333333333
86	76707.7333333333
87	-22537.5
88	-32617.4666666667
89	62748.3
90	391301.033333333
91	177193.1
92	-80450.7
93	157767.2
94	53085.7333333333
95	65591.2
96	246775.2
97	41665.7333333333
98	-119131.2
99	373278.233333333
100	10740.3666666667
101	-37916.3666666667
102	41840.5333333333
103	-2944.5
104	-2871.46666666667
105	192318.266666667
106	-98386.7
107	105399.6
108	-67460.5
109	72228.5666666667
110	38093.6
111	-31150.8
112	24803.6
113	305203.333333333
114	-13780.9
115	216677.066666667
116	-41623.2
117	371118.9
118	441813.466666667
119	556882.666666667
120	-142153.2
121	-22651.0666666667
122	19700.2666666667
123	187348.4
124	212939.5
125	185875.733333333
126	214832.266666667
127	14185.6
128	-12403.2
129	63772.2666666667
130	99432.4
131	-32843.8666666667
132	269262.9
133	-171487.066666667
134	226354.3
135	-532.033333333384
136	-95188.4
137	196274.8
138	-58363.9666666667
139	56074
140	-15968.1666666667
141	477554.7
142	163792.9
143	7461.73333333334
144	-132122.933333333
145	-27782.4
146	15797.7
147	155416.133333333
148	1719.83333333337
149	121808.5
150	64678.1333333333
151	165922.133333333
152	246316.166666667
153	165255.733333333
154	123592.933333333
155	-34106.9
156	264336.5
157	41965.3
158	27013.0666666667
159	12261.2
160	91193.7
161	-9210.66666666666
162	288841.633333333
163	60056
164	384408.133333333
165	270774.566666667
166	105698.8
167	108972.4
168	65251.0666666667
169	12534.3
170	-100004.433333333
171	210232
172	184230.1
173	146075.066666667
174	-87675.5666666667
175	-22656.8333333333
176	245816.233333333
177	128114.266666667
178	342064.9
179	109082
180	-89044.7
181	206590.166666667
182	58142.5
183	247380.5
184	110003.2
185	551968.8
186	135160.933333333
187	-71867.6333333333
188	54763.5
189	60143.7
190	202748.133333333
191	248501.6
192	994871.9
193	306848.4
194	212867.1
195	720586.933333333
196	254476.8
197	85742.7
198	183302.5
199	319966.7
200	22471.5
201	253462.3
202	-131490.7
203	249129.6
204	135177.833333333
205	64007.5
206	161977.166666667
207	53390.7
208	142662.833333333
209	225379.633333333
210	376269.633333333
211	18874.9333333333
212	-77007.5
213	163592.7
214	518632.5
215	487070.666666667
216	92857.6
217	81613.4666666667
218	107221.966666667
219	105774.033333333
220	314700.666666667
221	44292.9
222	46250.7
223	326385.6
224	-116841.2
225	174100.033333333
226	108188.533333333
227	-23224.2333333334
228	175971.866666667
229	51604.1666666667
230	-131584.8
231	-191863.1
232	191590
233	183888.633333333
234	169956.266666667
235	303001.166666667
236	-32746
237	55806
238	-76402.1333333333
239	81775.8666666667
240	116548.933333333
241	75362.5666666668
242	-2288.96666666662
243	203680.233333333
244	69030.8
245	16280.9
246	38565.7
247	-88028.7
248	102750.533333333
249	-69588.6666666667
250	277555.6
251	-94732.8
252	374601.2
253	13555.3333333333
254	-5604.13333333333
255	-257955.166666667
256	66045.9
257	-22983.7333333333
258	12187.0666666667
259	44579.8333333334
260	-126149.6
261	230289.766666667
262	-52892.9666666668
263	-48390.9
264	268517.9
265	86627.3333333333
266	317329.766666667
267	109895.566666667
268	209929.2
269	97348.6333333333
270	1015.5
271	-12816.0333333333
272	228663.6
273	202959.166666667
274	102792.166666667
275	-102143.633333333
276	70029.3333333333
277	79544.3666666667
278	27990.5
279	186197.5
280	-1847.09999999998
281	25695.7
282	112945.9
283	89117.5
284	-11055.2
285	-14960.4
286	218900.4
287	119968.1
288	69885.5666666667
289	311682.266666667
290	-8620.29999999999
291	24228.3666666667
292	763069.9
293	95818.5333333334
294	288263.1
295	-23362.8
296	13911.8666666667
297	545874.266666667
298	-40118
299	-91506.8
300	-27873.6333333334
301	82366.8
302	68791.7
303	265843.033333333
304	55641.7
305	185307.366666667
306	-3811.60000000001
307	40819.5
308	111946
309	-114475.866666667
310	112989.9
311	198900.266666667
312	155929.1
313	143985.066666667
314	118503.2
315	-41697.3
316	133305.2
317	-80788.4
318	196798.4
319	-219468.8
320	14002.6333333333
321	329157.6
322	-30910.4
323	48886.5333333333
324	75172.9
325	37092.5666666667
326	35471.8333333333
327	133888.8
328	-201506.5
329	70809.0666666667
330	304752.633333333
331	125776.966666667
332	48422.2999999999
333	195304.933333333
334	-12708.8
335	67424.8
336	-75672.1
337	314169.2
338	13657.9
339	118710.966666667
340	176556
341	168990.533333333
342	671507.5
343	268796.9
344	127168.833333333
345	-7777.89999999999
346	53280.3
347	56128.7
348	91897.8333333333
349	103147.6
350	571889.6
351	39491.2
352	-30542.5333333333
353	128508.233333333
354	65178.4
355	357451.5
356	-143042.433333333
357	79098.0333333333
358	238349.6
359	323114
360	43033.9666666667
361	405996.833333333
362	72482.0333333333
363	184574.7
364	226998.133333333
365	118865.3
366	55961.0333333333
367	-27181.7
368	-17935.7333333333
369	-527474.9
370	93518
371	-205370.7
372	-97793.0666666667
373	324510.3
374	13683.3666666667
375	-82308.9333333333
376	-7644.93333333333
377	291285.433333333
378	-47607.3333333333
379	23714
380	-230295.7
381	325781.1
382	-408.666666666686
383	-21225.5666666667
384	122470.4
385	342042.533333333
386	452858.8
387	-66135.3333333333
388	269764.5
389	-94915.2666666667
390	256293.633333333
391	-13827.3
392	-23034.6333333333
393	222709.333333333
394	223929.866666667
395	155519.766666667
396	93097.3666666667
397	47839.1
398	-120315.466666667
399	-192547.1
400	-28237.2
401	126516.4
402	-117603.733333333
403	96084.9333333333
404	272624.4
405	35144.1666666667
406	339667.733333333
407	-98028.8
408	131997.733333333
409	68704.3
410	-11371.2
411	209080.566666667
412	47762.4
413	87278.8
414	301626.233333333
415	-16940.5333333333
416	202084.8
417	198442.266666667
418	132991.1
419	-208925.333333333
420	293746.9
421	23741.5
422	-92516.6666666667
423	4910.76666666666
424	8658.16666666666
425	77880.4
426	94095.7666666667
427	14169.0666666667
428	230704.7
429	479877.166666667
430	-69224.3
431	-60073.6
432	3395.10000000001
433	382506.3
434	272104.566666667
435	78604.4
436	-83978.9333333333
437	348343.966666667
438	87800.6666666667
439	-36370.1333333333
440	-204467.566666667
441	221689.2
442	160623.2
443	-53726
444	193158
445	-35777.3333333333
446	41784.3666666667
447	201006
448	42871.1
449	185066.766666667
450	106324.4
451	-393239.666666667
452	5486.36666666667
453	140364.433333333
454	206859.6
455	155627.2
456	-12277.4666666667
457	132014.533333333
458	328864
459	302436.8
460	-16938.7
461	91399.1
462	87426.6333333334
463	19363.7
464	200522.366666667
465	205694.8
466	-112468.1
467	87844.6666666667
468	-71363.2333333333
469	-132921.566666667
470	60242.5666666667
471	75146.6666666667
472	222680.4
473	131702.533333333
474	10540.4
475	23697.3333333333
476	8888.26666666666
477	160080.933333333
478	107907.866666667
479	-29748.9333333333
480	43002.0333333333
481	379001.466666667
482	81273.5
483	15408.6666666667
484	39401.5
485	332899.1
486	50410.0333333333
487	62423.8666666667
488	124112.1
489	-68932.4
490	44947.7
491	1987.30000000002
492	28733.7333333333
493	259324.533333333
494	-116094.766666667
495	799643.3
496	-39272
497	116731.766666667
498	299335.7
499	66575.3333333334
500	154036.766666667
501	180178.5
502	143086.3
503	-40389.7
504	-11924.4
505	-63008.9
506	506.799999999996
507	216975.566666667
508	-97840.8
509	254053.6
510	-71316.9333333333
511	92489.7666666666
512	9787.60000000001
513	163768.766666667
514	141126.3
515	278545.2
516	334791.433333333
517	87476.2666666667
518	184730
519	292738.8
520	234408.566666667
521	284831.6
522	120474.7
523	176095.5
524	-56205.6333333333
525	526321.1
526	108385.2
527	-25784.3
528	421421.033333333
529	-115289.866666667
530	-22384.2333333333
531	47405.0333333333
532	145940.133333333
533	-17748.3666666667
534	124492.4
535	-5524.79999999999
536	335965.633333333
537	-20155.3
538	-9006.63333333334
539	30108.7
540	-33860.6333333333
541	-114175.6
542	304133.5
543	17745.1
544	332882.133333333
545	-53458.7666666667
546	-26885.9
547	11700.3
548	16641.0333333333
549	236335.033333333
550	141205.3
551	17661.1
552	4208.40000000001
553	137394.666666667
554	23542.6333333333
555	-81081.3666666667
556	113049.833333333
557	-165116
558	-108958.533333333
559	34436.8333333334
560	109914.4
561	-36637.4333333333
562	138974
563	439548.266666667
564	-45834.3
565	124384.233333333
566	57030.9
567	107928.5
568	114967.5
569	211414.3
570	-71548.1
571	192307.6
572	305669.3
573	96188.9
574	223113.033333333
575	155584
576	126783.433333333
577	138686.9
578	-87359.4666666667
579	189880.4
580	306240.766666667
581	238537.7
582	70242
583	133370.8
584	-22211.1
585	-28422.7
586	35386.3
587	58689.4666666667
588	230434.8
589	492828.666666667
590	159554.3
591	119642
592	72674.3666666667
593	135220.666666667
594	-44964.2666666667
595	-22840.1
596	3640.39999999999
597	76078.8
598	459291.6
599	-19178.4
600	173183.6
601	328436.1
602	521563.033333333
603	-16005.1
604	223288.7
605	141882.033333333
606	33752.6666666667
607	-86368.9
608	31113.2
609	-59327.7
610	135435.7
611	-50953.9
612	109025.9
613	150858.8
614	-108418.9
615	166540.233333333
616	364511.466666667
617	155269.6
618	89649.0666666667
619	164874
620	121126.8
621	85042.1
622	436690
623	19851.7666666667
624	397374.4
625	230158.8
626	19209.6
627	131362.633333333
628	60804.9333333333
629	-106666.9
630	146071.2
631	-2864.09999999998
632	-29898.9333333333
633	-43000.3666666667
634	29411.3
635	88266.5
636	17295.7333333333
637	139232.5
638	-60155.4333333333
639	69523.3666666666
640	133390.1
641	51698.3
642	-48864.3666666667
643	31354
644	-17270
645	-61386.5
646	118915.3
647	113277.2
648	-142393.866666667
649	-15932.4
650	237489.766666667
651	238925.6
652	167909.2
653	502519.3
654	12694.5
655	243811.066666667
656	8805.20000000001
657	226094.9
658	369880.933333333
659	78274.3
660	228735.766666667
661	108086
662	113925.333333333
663	-105148.5
664	50910.8
665	137663.166666667
666	265700.4
667	1146.26666666666
668	75443.6333333334
669	380007.9
670	177215.433333333
671	119210.933333333
672	-179180.533333333
673	-15909.0333333333
674	106336.1
675	943553.7
676	242413.6
677	7933.89999999999
678	477563.1
679	115615.033333333
680	26191.4666666666
681	560110.5
682	-110117.3
683	262034.133333333
684	69504.3
685	-4466.5
686	94222.9333333333
687	60223.3333333333
688	232904.533333333
689	687731.5
690	292895.866666667
691	37276.1666666667
692	-74390.3
693	189682
694	356484.966666667
695	6107.20000000001
696	163632.366666667
697	196995.3
698	98636.0333333333
699	227873.3
700	284919.6
701	86822.9333333333
702	65774.1666666667
703	106647.2
704	115909.733333333
705	-84752.5
706	127147.566666667
707	188839.2
708	-143773.1
709	4431.63333333333
710	-66407.7333333333
711	236416.266666667
712	341428.533333333
713	74911.7333333333
714	37394.7
715	236175.2
716	168098.433333333
717	185861.7
718	92193.6
719	316339.7
720	249103.866666667
721	-17875.1666666667
722	-49886.6666666667
723	-64266.7
724	202501.833333333
725	67345.5
726	182781.366666667
727	189878.566666667
728	-24957.1
729	270428.8
730	-4560.70000000001
731	33206.9333333333
732	-96492.8
733	146440.266666667
734	184933.766666667
735	91108.5
736	283480.566666667
737	70105.1
738	267197.466666667
739	174359.2
740	10547.9
741	48060.3
742	151096.8
743	-151302.133333333
744	-132796.4
745	47164
746	-44178.1666666667
747	-69217.2
748	349290.266666667
749	108118
750	167574.266666667
751	211551.066666667
752	139440
753	261187.6
754	90456.8333333333
755	142147.2
756	188283.166666667
757	107761.833333333
758	217726.1
759	350578.7
760	186478.8
761	212306.3
762	-43548.8
763	147033.6
764	121777.166666667
765	99173.6
766	189884.233333333
767	56177.5666666667
768	22181.6333333333
769	-75115.4666666667
770	197851.566666667
771	351067.433333333
772	220239.6
773	-108122.366666667
774	44234.0333333333
775	438770
776	230365.833333333
777	338924.633333333
778	151357.2
779	359904.8
780	624118.033333333
781	139580.266666667
782	28428.8333333333
783	92850.1
784	76612.4333333333
785	105154.666666667
786	221987.333333333
787	-44640
788	9417.96666666667
789	70744.4
790	36297.3333333333
791	418028.8
792	183544.666666667
793	216617.2
794	-79394.5333333333
795	225959.9
796	244171.066666667
797	13597.9666666667
798	469025.033333333
799	43821.6
800	-35595.5666666667
801	292369.1
802	-100280.5
803	44746.8
804	152270.033333333
805	148053.6
806	195419.833333333
807	231393.866666667
808	-67649.3333333333
809	145549.766666667
810	120535.1
811	54791.1
812	131010.266666667
813	251456.166666667
814	190224
815	215700.8
816	156961.466666667
817	236695.233333333
818	-155655.2
819	191240.566666667
820	321544.4
821	303039.833333333
822	-34657.3
823	85231.9
824	94646.7
825	15845.4333333333
826	372505.9
827	23546.4
828	21647.4666666667
829	100513.866666667
830	-55834.6666666667
831	26029.7
832	71406
833	31837.9
834	-89635.9666666667
835	222480.5
836	-114640.766666667
837	116081.6
838	212616.8
839	59779.8333333333
840	325587.1
841	-23077.3
842	54766.1666666667
843	584993.6
844	247569.1
845	67958.9
846	236223.833333333
847	221036
848	248048.033333333
849	-91200.5666666667
850	161452.033333333
851	297315.466666667
852	317355.6
853	6165.89999999997
854	140413.733333333
855	413521.6
856	374308.633333333
857	-72559.0666666667
858	-273803.733333333
859	364887.766666667
860	81692.5
861	39215.0333333333
862	201267.5
863	44543.5666666667
864	134869.3
865	59898
866	99349.1
867	-6936.16666666666
868	261578.133333333
869	491613.966666667
870	210558.4
871	440856
872	223046.8
873	308230.9
874	-162153.9
875	258183.633333333
876	64223.6
877	520706.8
878	42287.2333333333
879	-60275.7333333333
880	29762.8
881	110433.9
882	-11534.4
883	216860.3
884	-61336.4333333333
885	197383.233333333
886	80670.4
887	53413.2
888	107254.3
889	30317.1
890	-54969.5666666667
891	66984.5333333333
892	-110587.2
893	-218764.533333333
894	401438.133333333
895	603704.4
896	-15768.3
897	155151.3
898	22999.1
899	-47710.8
900	55694.5333333333
901	-190427.2
902	280338.666666667
903	409653.166666667
904	213373.833333333
905	296385.466666667
906	117866.033333333
907	471690.8
908	151961.6
909	142594.7
910	480692.133333333
911	33740.1333333334
912	119281.5
913	-19528.5333333334
914	84389.5
915	129864.433333333
916	196788.9
917	217583.333333333
918	256919.466666667
919	144136.7
920	-41671.7666666667
921	-109538
922	421674.8
923	284738.533333333
924	-13143.3333333334
925	563934.666666667
926	20820
927	182569.2
928	-18676.6333333333
929	82491.2
930	269844.8
931	34741.2
932	28253.3
933	-6863.2
934	314556.933333333
935	-76593.6
936	14501.7
937	-8392.5
938	152137.7
939	-183784.1
940	-28993.4666666666
941	199912.4
942	-145024
943	-157012.8
944	272882.566666667
945	14598
946	533304.1
947	33481.9666666667
948	200670.266666667
949	355580.433333333
950	395184.366666667
951	-127664.8
952	-257750.5
953	348740.433333333
954	-58692.1333333333
955	106381.3
956	250051.6
957	77214
958	4634.09999999999
959	-53636.9333333333
960	215187.6
961	-15371.8666666667
962	72114.8
963	7962.96666666662
964	-65426.6666666666
965	317783.6
966	47279.7
967	193354.233333333
968	37490.8
969	-19742.1
970	-32068.6333333333
971	-14891.9
972	149446.4
973	2796.03333333333
974	334573.9
975	-20298.4
976	250973.566666667
977	-16599.5
978	221307.166666667
979	181892.3
980	-81892
981	178534.833333333
982	-14450.4
983	205655.866666667
984	142789.3
985	131665.2
986	302208.4
987	504362.3
988	134893.2
989	137554.1
990	-7268.70000000001
991	212786.5
992	510260.533333333
993	29993.2
994	166780.5
995	72865.2
996	-75964
997	162358.4
998	51925.6333333333
999	308950.1
1000	255821.7
