# Supplementary material for: Chromosome Copy Number Variation and Control in the Ciliate Chilodonella uncinata
Source: PLoS One. 2013 Feb 20;8(2):e56413. doi: 10.1371/journal.pone.0056413 (PMC3577910; doi:10.1371/journal.pone.0056413)
Supplement: Dataset S1 — Chromosome copy numbers from the experimental and simulated cell lines of Dataset of Chilodonella uncinata . dataset.zip is a compressed file. exp_data.csv contains the experimental data derived from qPCR analyses (Cell.line = original cell line; Time = time point of the DNA extraction; DNA.extract = DNA extract replicate; Gene = macronuclear chromosome; CNPC = copy number of the macronuclear chromosome per cell). The remainder of the CSV files are from the simulations. Each CSV file contains data on 1000 simulations where the change in variance from initial to final for each simulation is stored under column ‘x’. See _readme.txt in the compressed file dataset.zip for documentation of the file names. (ZIP) [file pone.0056413.s002.zip › dataset_S1/P1_omega0.98.csv]

	x
1	103542.7
2	-23721.6333333333
3	-7916.26666666666
4	-66888.7
5	143083.9
6	21742.6666666667
7	101668.933333333
8	-76753.7333333333
9	-80851.3666666667
10	68993.3
11	247763.6
12	389767.366666667
13	39030.0333333333
14	-2605.19999999998
15	528741.3
16	168266.5
17	174964.933333333
18	90531.4333333333
19	91524.2333333333
20	163471.5
21	381126.7
22	-168321.466666667
23	145292.9
24	-63530.2666666667
25	37608.4
26	73505.2
27	37429.2333333333
28	-53437.2333333333
29	-21750.3666666667
30	162292.8
31	26239.6
32	199165.1
33	157159.5
34	3748.13333333333
35	195006.4
36	61674.2666666667
37	75496.6666666666
38	147077.866666667
39	-82107.2
40	-33707.4333333333
41	179965.066666667
42	430799.6
43	92274.5
44	190646.233333333
45	57073.2333333333
46	-39668
47	295206.5
48	405919.3
49	-33168.1333333333
50	-56024.8
51	25835.3
52	87820.3
53	-123998.5
54	-17444.5666666667
55	-398322.4
56	-6603.63333333333
57	46912.5666666667
58	17133.8333333333
59	300404.5
60	-37483.3333333333
61	-53206.9333333333
62	357551.5
63	412899.166666667
64	491291.233333333
65	-63652.3
66	723184.9
67	248801.7
68	67856.2333333333
69	105567.1
70	100103.9
71	157325.333333333
72	150490.8
73	93186
74	160525.9
75	30680
76	51185.6
77	1254.76666666666
78	34484.1666666667
79	-227566.366666667
80	-84009.2
81	230586.566666667
82	158616.266666667
83	61604.4
84	488914
85	-71227.2
86	217353.2
87	-15458.8
88	-190842.3
89	2847.33333333334
90	138148.7
91	-53579.1666666667
92	-54261.3333333333
93	124965.166666667
94	42092.2666666667
95	3922.96666666667
96	816213.633333333
97	261327.6
98	185257.566666667
99	71557.5
100	31777.4666666667
101	-316749.766666667
102	-56393.6
103	-91386.9
104	107104.133333333
105	83349.3333333334
106	58036
107	34927.2
108	161225.5
109	65312.4
110	131934.433333333
111	22641.9
112	144946.3
113	63567.4666666667
114	105682.133333333
115	22246.1333333333
116	89628.8
117	182453.9
118	128589.066666667
119	-63792.7666666667
120	136360.1
121	75766.1333333334
122	107799.6
123	-51979.3
124	516439.2
125	190856.4
126	232255.366666667
127	88113.3333333333
128	-59589.2
129	134243.5
130	350875.366666667
131	337866
132	8336.83333333334
133	205568
134	43827.6
135	181940.566666667
136	-893.100000000006
137	77125.7
138	-164057.466666667
139	-94035.7666666667
140	116000.4
141	111780.966666667
142	262230.133333333
143	64217.8666666666
144	28750
145	160640.933333333
146	46732.4
147	153761.633333333
148	154414.566666667
149	245006.1
150	83637.2
151	312409.866666667
152	180184.9
153	302745.7
154	110341.6
155	138268.3
156	-28768.7666666667
157	44043.9
158	154348.366666667
159	105936.4
160	15503.9
161	399354.133333333
162	1888.96666666667
163	152339.7
164	308868
165	91285.6
166	-136067.366666667
167	142800.8
168	1813.5
169	183039.033333333
170	-23523.2
171	112891.333333333
172	147383.333333333
173	-19268.6666666667
174	322970.933333333
175	103242.4
176	105959.566666667
177	160860.8
178	34890.2666666667
179	599743.1
180	-68438.1333333333
181	-16757.9
182	263036.966666667
183	3460.8
184	899203.433333333
185	-63948.5
186	240342.433333333
187	-16840.6333333333
188	-38908.1666666667
189	110306
190	160261.2
191	197790.666666667
192	157626.666666667
193	77969.7
194	339305.033333333
195	-909.733333333337
196	16614.8
197	1591.59999999998
198	-15925.3
199	192849.866666667
200	174003.9
201	22517.4666666667
202	89078.8
203	2837.83333333331
204	-15974.9
205	-61053.8666666667
206	69125.0333333333
207	162308
208	262955.466666667
209	205749.633333333
210	-82957.0333333333
211	78602.5666666667
212	-104911.466666667
213	41997.9
214	48680.6333333333
215	240625.7
216	75292.4333333333
217	223576.533333333
218	36511.6
219	-21609.3333333333
220	276054.266666667
221	575585.366666667
222	101726.033333333
223	-100695.5
224	175907.3
225	-8626.29999999999
226	144329.7
227	-18728.7
228	-106286.8
229	209447.833333333
230	50782.5333333333
231	264490.666666667
232	11283.3333333333
233	184580.3
234	23682.8
235	123449.7
236	-209928.8
237	59145.5
238	114978.933333333
239	346391.5
240	-136855.833333333
241	-113977.633333333
242	169414.233333333
243	13907.1666666667
244	36329.8333333334
245	153969.733333333
246	-41825.4666666667
247	46613.4666666667
248	254369.6
249	193169.9
250	-8019.83333333331
251	-180131.3
252	114931.6
253	3454
254	-30978.9
255	325635.733333333
256	24392.1333333333
257	-66623.8666666667
258	619182.4
259	15517.0666666667
260	130385.2
261	292965.1
262	-272246.166666667
263	64602.8
264	30772.6666666667
265	119402.533333333
266	-53314.7
267	101239.2
268	104469.866666667
269	-207743.6
270	221551.6
271	-18360.1
272	-134033.6
273	340596.8
274	-61621.6333333334
275	58369.0666666667
276	132098.8
277	74603.4333333333
278	82573.5666666667
279	117387.2
280	65240
281	234333.2
282	129493.066666667
283	-11442.4
284	160741.6
285	139199.3
286	47498.5
287	-66484
288	197836.533333333
289	229564.266666667
290	-68924.4
291	-3711.59999999999
292	306096.766666667
293	53486.1
294	150397.2
295	-20336.3
296	131130
297	-16898.1
298	117637.5
299	-17658.4
300	98072
301	48772.2333333333
302	45358.8
303	-74149.3
304	-7982.70000000001
305	-61353.0666666667
306	-156035.066666667
307	219206.4
308	186795.733333333
309	40836.1
310	-3927.73333333334
311	256596.8
312	229050
313	-94136
314	64805.7
315	124382.1
316	602.5
317	120018.933333333
318	173046.766666667
319	-643.233333333337
320	137074.1
321	195992.833333333
322	-16143.1
323	413611.6
324	138039.966666667
325	-211047.333333333
326	162757.866666667
327	240788.266666667
328	169857.6
329	-46395.6
330	-94754
331	-121222.233333333
332	221845.2
333	760743.733333333
334	-51344.4
335	123056.1
336	-82923.0333333333
337	329720.4
338	165656.3
339	-149551.433333333
340	-113290.266666667
341	-18553.9
342	182557.6
343	120473.2
344	66909.3
345	-2983.59999999999
346	159101.6
347	94548.9333333333
348	363027.966666667
349	162832.9
350	661875.6
351	-42708.9
352	-17166.1333333334
353	35209.4666666667
354	-132231.3
355	-38278.8
356	-26119.1
357	31172.6666666667
358	459960.5
359	59247.3333333333
360	74884.9333333333
361	103861.5
362	131696.666666667
363	22342.3666666667
364	261334.9
365	1941.29999999999
366	220774
367	-24883.0333333334
368	414552.9
369	48420.1333333333
370	234399.766666667
371	40218.1
372	-126622.666666667
373	138054.833333333
374	178335.233333333
375	39719.3
376	375749.766666667
377	464442.8
378	252578.9
379	47214.8
380	478578.666666667
381	92051.9666666667
382	185875.1
383	-96740.9333333333
384	59288
385	120969.7
386	27148.8
387	-75046.8333333333
388	191423.633333333
389	-102859.466666667
390	18137.6
391	128175.166666667
392	160865.6
393	-30723.3333333333
394	555009.033333333
395	136470
396	-84311.9
397	35343.2
398	48437.8333333334
399	15304
400	171200.133333333
401	154091.233333333
402	157858.133333333
403	-3317.5
404	-168143.5
405	-16682.4
406	43296.9666666667
407	-36549.8666666666
408	261778.4
409	58987.4666666667
410	158096.8
411	23002.5333333333
412	212831.7
413	30545.2
414	57248.8
415	272229.966666667
416	-33621.8666666667
417	323021.366666667
418	287750
419	-75149.3333333333
420	-3485.20000000001
421	-96945.8666666666
422	-103073.1
423	120110.566666667
424	308622.533333333
425	-16221.2
426	104730.766666667
427	23932.1
428	-19104
429	83245.6
430	-8609.03333333333
431	394686
432	174778.1
433	385110.566666667
434	-14348.1
435	172164
436	517749.6
437	44197.7666666667
438	80811.6333333333
439	25511.0666666667
440	59686.4333333333
441	-83298.7
442	892236.9
443	397657.966666667
444	383522.1
445	146085.5
446	185208.3
447	-21133.8666666667
448	532568.1
449	7366.5
450	61745.5666666667
451	143470.5
452	-59881.8333333333
453	-33505.2333333333
454	278105.1
455	120205.166666667
456	-55291.9
457	254472.233333333
458	43260.9
459	139266.033333333
460	18114
461	282538.8
462	419196.3
463	49920.9333333333
464	242054.133333333
465	468426.8
466	63188.1333333333
467	-82392.9
468	35612.5333333333
469	123729.766666667
470	57402.4
471	56657.1
472	-87303.9
473	-86.1000000000349
474	103606.766666667
475	332942.833333333
476	-78231.7
477	-167990.7
478	123656.8
479	286098.4
480	106155.3
481	80406.5666666667
482	-30997.8333333333
483	57379.8666666667
484	96002.8333333333
485	83803.1666666667
486	78220.8
487	92919.3333333333
488	-110831.633333333
489	131952.266666667
490	34548.4333333333
491	7005.06666666665
492	60212.2666666667
493	25583.9
494	255311.3
495	83280
496	250163.733333333
497	578716.566666667
498	112232.1
499	-137447.6
500	207635.866666667
501	-5194.1
502	-109649.066666667
503	-85337.7333333333
504	299770.9
505	223530.1
506	12919.6333333333
507	218438.266666667
508	171036
509	251084.166666667
510	79226
511	232708.4
512	610570.166666667
513	8954
514	239656.933333333
515	208.933333333334
516	132363.466666667
517	139399.5
518	166022.3
519	884
520	177282.3
521	88295.0666666667
522	-8186.16666666669
523	28807.9
524	113811.5
525	-22976.8
526	227804
527	90495.6
528	44719.0333333333
529	-77174.8
530	39784.6333333333
531	130933.2
532	132574.8
533	-40707.9
534	-19422.1333333333
535	43385.2
536	210274.1
537	74236.1
538	136493.6
539	455192.966666667
540	35760.8
541	29233.7333333334
542	257901.9
543	224101.6
544	-8499.46666666665
545	226040.8
546	135828.4
547	13624.0333333333
548	82265.4666666667
549	14815.5666666667
550	25321.9666666667
551	-9025.49999999997
552	148944.633333333
553	121549.5
554	126798
555	6963.30000000005
556	-92993.7666666667
557	399602
558	231394.266666667
559	40202
560	205651.3
561	562768.766666667
562	-250869.333333333
563	-25244.8333333333
564	1692.26666666666
565	-108761.6
566	86055.2
567	48324.4
568	-1196.16666666666
569	53444.4333333333
570	12087.2
571	-29719.3
572	-19508.7
573	109630.166666667
574	-180563.2
575	-48847.7
576	-21781.7666666667
577	54034.8
578	531425.9
579	70283.2
580	86741.7
581	428300.9
582	465286.966666667
583	-124302
584	78182.4
585	-89766
586	-118460
587	9082.5
588	120550.133333333
589	346502.4
590	176934.3
591	263990.266666667
592	31920
593	378263.6
594	34951.4666666667
595	-14860.5333333333
596	393416.5
597	140321.6
598	-70530.8333333333
599	-44937.8333333333
600	-36444.3666666667
601	107391.566666667
602	245444.666666667
603	-126587.2
604	607040.1
605	170833.3
606	217526.1
607	77267.3333333333
608	12439.4666666667
609	53344.4
610	2039.83333333334
611	273492.8
612	32494.4
613	15323.1
614	83988.5333333333
615	52732.8333333333
616	51930.4
617	-107646.833333333
618	102797.6
619	72110.0333333333
620	-575048.366666667
621	8580.79999999999
622	123517.2
623	224003.466666667
624	277358.5
625	271079.1
626	136495.433333333
627	173394.9
628	28895.1666666666
629	347533.9
630	235912.7
631	144552.5
632	141292.666666667
633	16431.6333333333
634	16632.3
635	269536.566666667
636	44168.3666666667
637	-3351.20000000001
638	45077.6
639	313304.8
640	320590.933333333
641	126975.7
642	203631.733333333
643	82841.8666666667
644	240834.166666667
645	-20841.7
646	163485.1
647	105894.133333333
648	-10580.9333333333
649	70330.6666666667
650	84485.2
651	460995.1
652	-38475.3
653	70018.8333333333
654	112598.833333333
655	158554.033333333
656	51385.3
657	-190987.2
658	301126.5
659	22679.5
660	39012.8
661	62763.2
662	155701.833333333
663	-98016.0333333333
664	-12572.5
665	105514.266666667
666	-25218.7
667	61572.1333333333
668	-18391.3
669	84668.9333333333
670	-22567.9
671	502271.2
672	3423.33333333333
673	552373.866666667
674	1643.16666666667
675	243383.2
676	195980.7
677	105874.8
678	-61340.1666666667
679	46389.2
680	-46492.1666666667
681	-81246.9666666667
682	563912.4
683	93673.0666666667
684	37676
685	-8214.03333333338
686	8899.19999999998
687	-109966.9
688	102693.766666667
689	746590.4
690	-98000.5
691	241042.766666667
692	63141.6
693	93789.0666666667
694	196368.7
695	-32902.3666666667
696	330684.4
697	173778.266666667
698	54736.4
699	-4108.13333333335
700	17393.6
701	14602.3
702	284545.866666667
703	299273.7
704	-27913.2
705	109969.566666667
706	40047.1666666667
707	-1444.39999999999
708	-89050.4
709	-55386.8
710	168435.966666667
711	54343.6333333333
712	-17562.4
713	51668.3666666666
714	94566.8
715	198955.966666667
716	52892
717	251744.133333333
718	17712.3
719	233134
720	80200.2333333333
721	269960.8
722	69823.9
723	-94214.8333333333
724	272781.866666667
725	6366.53333333334
726	56724.1
727	372096.8
728	88809.4666666667
729	232519.5
730	24861.4666666667
731	37851.3
732	70472.1
733	291602.4
734	328132.9
735	-47299.8333333333
736	-12422.4
737	215956.4
738	50091.1
739	29141.7666666667
740	293027.433333333
741	233958.5
742	513654.133333333
743	-19754.0333333333
744	93788.8
745	111833.1
746	57220.3
747	78996.7666666667
748	-3311.43333333333
749	168950.7
750	178222.5
751	249801.566666667
752	170278.3
753	98966.2333333334
754	116511.733333333
755	176439.233333333
756	13879.7
757	303253.866666667
758	307405.9
759	77039.7
760	101418
761	-201128.566666667
762	135170.1
763	162610.1
764	-124386.4
765	94065.8666666667
766	302286.4
767	190521.3
768	281179.033333333
769	104614.266666667
770	248918.833333333
771	213840.8
772	185688.8
773	-100509.6
774	-14381.2
775	-68478.4
776	159276.7
777	156185.066666667
778	-64963.2
779	586696.9
780	-56336.5333333333
781	-55459.0666666667
782	67618.9
783	221521.733333333
784	117562.9
785	324424.8
786	140854.533333333
787	59139.2
788	176229.5
789	81034.4
790	42621.9
791	324891.966666667
792	109881.2
793	190458
794	213235.2
795	-36325.2
796	-113255.6
797	131614.7
798	252582.9
799	-66609.7333333333
800	93004.5333333333
801	20131.4333333333
802	97704
803	-200331.333333333
804	-155741.6
805	310570.3
806	156647.7
807	187907.3
808	44054.1333333333
809	438934.166666667
810	112991.3
811	44269.5
812	416729.2
813	-52604.9666666667
814	-11314.7
815	78566.6666666667
816	-10389.1
817	147921.5
818	35345.9666666667
819	135503.866666667
820	9701.19999999995
821	47983.7
822	53815.7333333333
823	-20334.3
824	51087.5
825	-32690.3
826	172333.3
827	-131865.966666667
828	-7621.73333333334
829	308438.9
830	-2296.8
831	-346188.666666667
832	86480.5
833	79778.8
834	7556.9
835	42582.2666666667
836	78603.0666666667
837	46424.9333333333
838	-78623.7333333333
839	118207.966666667
840	86274.8
841	338925.333333333
842	-17688
843	66192.4
844	43292.8
845	212328.3
846	250936.4
847	124646.7
848	305866.4
849	161797.2
850	-710847.466666667
851	86268.9
852	45263.8666666667
853	-18582.7
854	248128.8
855	55247.4333333333
856	55906.7
857	148778.8
858	349425.5
859	-65341.2
860	252513.5
861	100814
862	117104.4
863	569120.8
864	45571.3333333333
865	10227.7666666667
866	-27367.7666666667
867	182522.9
868	-62298.1333333333
869	-122120.5
870	-11900.6333333333
871	335605.633333333
872	184033.333333333
873	729.033333333326
874	325287.9
875	29410.1
876	-30604.9
877	93478.1333333333
878	596654.133333333
879	186545.866666667
880	172978.166666667
881	169460.666666667
882	-192821.466666667
883	32156.8
884	204832.766666667
885	41345.4666666667
886	336266.933333333
887	136498.8
888	50470
889	237103.033333333
890	281561.1
891	474053.2
892	37666.5
893	237936.8
894	29798
895	-26846.7
896	-1270.76666666667
897	-17074.5
898	125846.166666667
899	-39195.5666666667
900	249713.2
901	131619.6
902	190281.2
903	36021.6333333334
904	362487.966666667
905	7395.09999999998
906	264173.6
907	-17181.4666666667
908	251175.7
909	214534.9
910	-86232.7
911	-25684.5
912	193421.433333333
913	-357590.166666667
914	136205.9
915	-16251.2
916	90376.1666666667
917	64515.9
918	376652.766666667
919	258594.4
920	47336.2666666666
921	10040.4
922	52502.6666666667
923	-58322.4
924	269952
925	-30968.6333333333
926	39022.9666666667
927	-98490.9
928	77879.5
929	184991.066666667
930	86197.2
931	-49759.3
932	-313867.2
933	286999.9
934	16256.6333333333
935	176442.8
936	20568
937	-72769.3
938	109527.9
939	-156088.9
940	3506.63333333334
941	205478.7
942	382332
943	8285.16666666669
944	-22153.2
945	214163.433333333
946	-68178.9
947	67013.9666666667
948	267249.366666667
949	58447.5
950	-50104.8
951	-12531.4666666667
952	-52258.4
953	197074.3
954	82936.6666666667
955	97787.0666666667
956	-47496.5
957	63183.6
958	458303.866666667
959	13720.3
960	334333.066666667
961	91695.5
962	107318.7
963	59817.2
964	57114.0333333333
965	34875.2
966	60728.6666666667
967	533194.633333333
968	7250.63333333333
969	65761.6
970	127791.1
971	396972
972	126264.266666667
973	-351754.4
974	101226.4
975	113967.633333333
976	-131113.366666667
977	442025.866666667
978	194282.4
979	-87546.4
980	-124853.1
981	71459.7
982	66230.9333333333
983	-68961.4666666667
984	108165.333333333
985	23125.5666666667
986	212656.9
987	77876.9333333333
988	153816
989	62746.1
990	-7252.66666666666
991	122191.1
992	180356
993	-135004
994	-63689.7333333333
995	97096.5
996	-14619.1
997	92589.1666666666
998	-7345.56666666665
999	-45964.8
1000	-96991.2
