# Supplementary material for: Chromosome Copy Number Variation and Control in the Ciliate Chilodonella uncinata
Source: PLoS One. 2013 Feb 20;8(2):e56413. doi: 10.1371/journal.pone.0056413 (PMC3577910; doi:10.1371/journal.pone.0056413)
Supplement: Dataset S1 — Chromosome copy numbers from the experimental and simulated cell lines of Dataset of Chilodonella uncinata . dataset.zip is a compressed file. exp_data.csv contains the experimental data derived from qPCR analyses (Cell.line = original cell line; Time = time point of the DNA extraction; DNA.extract = DNA extract replicate; Gene = macronuclear chromosome; CNPC = copy number of the macronuclear chromosome per cell). The remainder of the CSV files are from the simulations. Each CSV file contains data on 1000 simulations where the change in variance from initial to final for each simulation is stored under column ‘x’. See _readme.txt in the compressed file dataset.zip for documentation of the file names. (ZIP) [file pone.0056413.s002.zip › dataset_S1/P1_omega1.5.csv]

	x
1	385766.8
2	349268.8
3	-115430.4
4	288831.966666667
5	45758.9333333333
6	104183.1
7	122787.1
8	32454.9666666667
9	497561.2
10	-27216.7
11	-101144.266666667
12	235502.9
13	-8907.90000000001
14	137497.3
15	789124.5
16	46882
17	78142.4
18	265850.533333333
19	187098
20	110181.066666667
21	73242
22	40637.7
23	-24962.5333333333
24	-97034
25	-128111.366666667
26	56616.4
27	42341.3
28	170619.866666667
29	66958.8
30	93518.1666666667
31	805495.066666667
32	137410.3
33	-52062.9333333333
34	319008.9
35	-10280.1666666667
36	-98191.9
37	87829.2
38	314638.966666667
39	70006.9
40	271577.2
41	63927.7333333333
42	748106.566666667
43	148952.8
44	28813.2
45	181605.1
46	64433.2
47	375228
48	-116076.8
49	-13498.7000000001
50	-140482.3
51	97747.6
52	162353.5
53	-20047.7333333333
54	230792.166666667
55	70617.5
56	209032.4
57	156901.2
58	-60463.6
59	86308.5666666667
60	-27621.5
61	-228126.933333333
62	225774.4
63	214630.133333333
64	152845.9
65	-56916.4
66	118818.7
67	79252.3666666666
68	-119384.1
69	-176744.533333333
70	55462.1333333333
71	367905.066666667
72	114454.8
73	153586.233333333
74	2268.53333333333
75	-46493.0666666667
76	285948.233333333
77	-55658
78	66970.1333333333
79	-23762.5333333333
80	135036.1
81	302482.9
82	299302.966666667
83	-104026.433333333
84	5400.70000000001
85	-24389.1666666667
86	80911.3
87	191759.833333333
88	61621.6
89	545785.633333333
90	-47330.1333333334
91	222335.2
92	146797.6
93	300659.3
94	-85776
95	104051.066666667
96	191333.233333333
97	-77363.2
98	35102.6666666667
99	-34970.6666666667
100	225572.1
101	45065.4666666667
102	-30276.5
103	50714.7666666667
104	96731.3333333333
105	248440.4
106	-320556.1
107	270518.3
108	75526.2666666667
109	442965.2
110	-196576
111	207134
112	-82178.6666666667
113	-119963.9
114	121310.8
115	-128904.166666667
116	150499.1
117	100390.8
118	2577.03333333333
119	80950.5333333333
120	-37129.7
121	283009.066666667
122	204894.9
123	395823.5
124	146428.233333333
125	464004
126	86196.1
127	136488.5
128	-81651.8666666667
129	278009.366666667
130	70186.3666666666
131	-70138.4
132	-80432.4
133	114135.6
134	81798
135	411158.933333333
136	149686.5
137	189144.7
138	-7994.79999999999
139	203268.366666667
140	330307.6
141	437266.4
142	161796
143	-24079.5
144	97573.9
145	64527.3
146	111043.566666667
147	-39249.6
148	28852.4333333333
149	352208.8
150	400735.866666667
151	188532
152	161226.233333333
153	239717.3
154	182025.166666667
155	373748.8
156	241513.9
157	196802.633333333
158	86526.9
159	44620.2666666667
160	178876.233333333
161	62710.1
162	81482.3
163	-124269.333333333
164	-5483.2
165	36258.4
166	357397.6
167	44918
168	-72507.6
169	315249.366666667
170	261686.533333333
171	-39808.6333333333
172	248576.266666667
173	-1068.03333333333
174	-154395.6
175	82065.2333333333
176	203008.9
177	149234.933333333
178	-159852.2
179	114663.866666667
180	-51903.4333333333
181	79011.2
182	253624.4
183	139603.033333333
184	-48533.6
185	190828.933333333
186	67471.7
187	232399.233333333
188	-69683.8666666667
189	161991.333333333
190	80970.1
191	-31357.3
192	467972
193	108158.8
194	157678.533333333
195	249946.4
196	255000.833333333
197	124649.833333333
198	-1628.66666666669
199	31685.3333333333
200	148973.333333333
201	-50479.5
202	320764.133333333
203	119043.966666667
204	-24792.2666666667
205	32625.0333333333
206	202324.1
207	29721.4333333333
208	194288.4
209	16171.0666666667
210	437916.766666667
211	253217.9
212	173452.533333333
213	231567.6
214	262966
215	362733.9
216	764495.866666667
217	202704.933333333
218	423259.433333333
219	49664.1333333333
220	-101191.466666667
221	-33623.4666666667
222	499851.733333333
223	161133.866666667
224	39150.8
225	-171513.1
226	-74147.5
227	-55328.4
228	11847.2
229	778.366666666669
230	333608.4
231	969217.7
232	19948.7
233	621514.9
234	231032
235	-54728.8
236	516329.833333333
237	229315.766666667
238	687554.9
239	384765.433333333
240	151913.366666667
241	205085.033333333
242	204822.533333333
243	-155537.1
244	120894.7
245	265242
246	100520.5
247	214544.166666667
248	19213.5
249	271068
250	131071.5
251	111694.8
252	222916.266666667
253	117151.1
254	265185.2
255	124117.066666667
256	152085.7
257	97753.7333333334
258	361934.366666667
259	-48220.8
260	256296.433333333
261	204983.066666667
262	181281.6
263	490880.3
264	265420.933333333
265	236903.3
266	103874.4
267	134695.466666667
268	97185.6
269	-187406.933333333
270	90197.5
271	-253685.466666667
272	137077.733333333
273	509661.1
274	386576.233333333
275	247704.4
276	-188046.4
277	125865.333333333
278	38358.7
279	-34447.2
280	309558.433333333
281	-23559.5
282	238102
283	306044.9
284	-123232.4
285	191146.8
286	79771.2
287	-188505.9
288	-170274.933333333
289	230985.2
290	-13579.0333333334
291	287297.3
292	-129614.966666667
293	86571.6
294	-80146.4
295	91122.6666666667
296	247054.1
297	169991.866666667
298	375979.3
299	140146.8
300	-160256.8
301	29998.3666666667
302	258988.133333333
303	8295.33333333334
304	285278.4
305	-61204.2333333333
306	33561.5
307	176600.166666667
308	-30962.5333333333
309	-29824.8
310	177905.233333333
311	65603.3
312	465073.9
313	50162.9333333333
314	142219.333333333
315	-23488.8
316	285605.466666667
317	308145.066666667
318	-140790.233333333
319	205390
320	243991.066666667
321	242212.366666667
322	92454.3
323	-223845.866666667
324	49768.2666666667
325	136282.5
326	-126813.6
327	-164717.866666667
328	217429.466666667
329	334991.3
330	-125962.4
331	357244.233333333
332	-42618.1333333333
333	64107.8666666667
334	40742
335	37484.6333333334
336	116935.166666667
337	137963.6
338	-1036.03333333333
339	77440.9
340	-161895.7
341	339276.9
342	93535.2
343	33429.3333333333
344	102005.766666667
345	306912.266666667
346	384908.833333333
347	245408.4
348	872041.1
349	217632
350	-82330.5333333333
351	465279.066666667
352	83144.8
353	372171.1
354	397836
355	121511.466666667
356	96466.1333333333
357	441782.366666667
358	153301.966666667
359	-87672.8
360	7756.13333333336
361	284077.2
362	224178.3
363	25658.5
364	11056.6666666667
365	432566.666666667
366	-284833.866666667
367	-126825.7
368	678216.233333333
369	-37069.0666666667
370	706924.533333333
371	268036.7
372	56665.7
373	-16707.6333333333
374	330101.333333333
375	70003.7
376	-153455.466666667
377	122312.8
378	36578.6666666667
379	102589.6
380	254354.966666667
381	525925.6
382	341439.566666667
383	14908.8
384	205479.2
385	56317.4666666667
386	-225975.5
387	34998.4
388	24259.9
389	50258.2666666667
390	-100009.3
391	296978.4
392	195752.566666667
393	18064.9333333333
394	198888.5
395	18230
396	4076.40000000001
397	658631.466666667
398	44162.6333333333
399	148975.1
400	373412.833333333
401	481821.633333333
402	437444.1
403	363735.3
404	200258.966666667
405	-18525.0666666667
406	-163572.8
407	86970.5333333334
408	-520
409	420512.7
410	14658.5333333333
411	388618
412	135280.933333333
413	81724.5
414	7065.5
415	120693.2
416	261013.6
417	131061.9
418	373243.466666667
419	57402.9666666667
420	-15161.2
421	202703.866666667
422	8996.39999999999
423	184554.166666667
424	14859.6
425	198492.3
426	51751.2
427	300928.3
428	17164.7
429	88677.6
430	189372.8
431	-55413.2
432	212946.8
433	196262.3
434	152195.733333333
435	7048.8
436	-28854.8
437	120564.4
438	-119812.8
439	129057.166666667
440	125198.8
441	126522.233333333
442	899784.133333333
443	-81652.1
444	-14170.7666666667
445	-66501.3333333334
446	89978.8
447	166104.933333333
448	-181989.6
449	-23093.2
450	170376.7
451	694995.3
452	3227.89999999997
453	564322.8
454	-89209.6
455	62893.3
456	15818.6666666667
457	854293.1
458	-115970.133333333
459	46691.4333333333
460	179320
461	234851.733333333
462	123057.6
463	-122347.2
464	387789.033333333
465	302145.633333333
466	148259.9
467	81975.2
468	-181455.566666667
469	362079.1
470	51033.7
471	33773.6
472	-49844.2666666667
473	29424.2333333333
474	677497.7
475	-62458.5
476	33270.3666666667
477	-40290.9
478	121593.033333333
479	13509.9666666667
480	33726.4333333333
481	77151.4666666667
482	-722
483	116393.6
484	24782.1666666667
485	66044.8
486	84723.1
487	211601.3
488	179432.9
489	-22.8999999999651
490	47499.6
491	141866.566666667
492	64148.4
493	271757.2
494	15305.2
495	-231184.5
496	110783.1
497	-3538.66666666666
498	441825.6
499	-14818.3
500	281298.633333333
501	113508.266666667
502	1905.33333333333
503	126802.4
504	-104121.766666667
505	137662.766666667
506	237171.1
507	192353.5
508	-119496.5
509	-48704.3666666667
510	173901.2
511	210099.7
512	357176.1
513	243954.4
514	164329.833333333
515	106600.666666667
516	82422.1
517	113896.033333333
518	315416.4
519	7484
520	107775.333333333
521	35853.5
522	186205.3
523	152268.666666667
524	-32448.5
525	229264.133333333
526	95930.2666666667
527	-3686.10000000001
528	33412.9666666667
529	78876.1
530	162282.9
531	-142071.733333333
532	257230.033333333
533	-3060.16666666667
534	515454.8
535	13733.0666666667
536	9259.10000000001
537	268335.6
538	108072.4
539	152890.1
540	162793.466666667
541	-44020.5
542	-98073.1
543	150333.2
544	212285.166666667
545	179706
546	343775.466666667
547	10728.4
548	176117.3
549	248137.733333333
550	80730.7666666667
551	-82384.8
552	656498.3
553	-24572.5
554	-13699.8666666667
555	83122.9333333333
556	515360.266666667
557	32224.4333333333
558	86957.2
559	-96991.5
560	98840.5333333333
561	-117319.333333333
562	459111.033333333
563	309445.333333333
564	266531.6
565	105039.1
566	-139099.466666667
567	3528.23333333328
568	-103489.2
569	393984
570	55255.2
571	170317.733333333
572	164746.133333333
573	85855.8666666666
574	-236421.6
575	-270058.566666667
576	-67220.9333333333
577	303722.533333333
578	122688.166666667
579	848422
580	-45528.8
581	69442.8333333333
582	3343.60000000001
583	108691.6
584	495045.433333333
585	-21611.9
586	49784.8333333333
587	4315.16666666669
588	454115.466666667
589	122193.966666667
590	123598.4
591	158953.866666667
592	63937.7
593	357955.166666667
594	116784.8
595	20588.3666666667
596	89813.9
597	25056.1333333333
598	-46648.7666666667
599	-35256.9
600	55984
601	-44278.8
602	165986.633333333
603	334800
604	116000.7
605	125218.266666667
606	125748
607	-82190.4
608	380248.666666667
609	193399.2
610	524501.3
611	254367.866666667
612	113778.666666667
613	-14798
614	-27908
615	1065750.5
616	113688.8
617	136870.4
618	2578.43333333332
619	-121785.9
620	-16375.4666666667
621	-46120.3666666666
622	-23240.8
623	434772.133333333
624	80923.5666666667
625	62805.9
626	191345.7
627	49070.4
628	-17591.6
629	-51733.6
630	184975.866666667
631	369222.5
632	-221776.366666667
633	226896.1
634	158041.333333333
635	159436.533333333
636	198897.6
637	29961.7
638	113118.7
639	154603.2
640	-10098.8
641	-20207.3
642	-60674.3666666666
643	79070.5
644	401446.166666667
645	1026399.6
646	203334.9
647	154068.3
648	46218.7
649	184226.9
650	-39948.4333333333
651	161459.433333333
652	49757.0666666667
653	107410.5
654	111227.2
655	250189.433333333
656	91222
657	95920.4
658	306100.166666667
659	255849.433333333
660	-8331.60000000001
661	93775.0333333333
662	105109.566666667
663	31780.4
664	179765.6
665	532976.9
666	-22181.8666666667
667	390418.5
668	325347.7
669	14876.3666666667
670	139582
671	497553.3
672	-20678.7
673	383065.1
674	129369.2
675	511482.666666667
676	-193431.733333333
677	301168.9
678	273223.466666667
679	-21043.2
680	-98846.4
681	535157.866666667
682	284131.7
683	-94027.1
684	155469.433333333
685	500859.1
686	164986.266666667
687	43569.9666666667
688	-155513.5
689	808512.7
690	555308.366666667
691	7608.2333333334
692	-70928.6666666666
693	-9379.60000000001
694	237258
695	119846.266666667
696	-55969.7333333333
697	130094.4
698	45036.1333333334
699	480038.4
700	99072.9
701	17984.8
702	152419.033333333
703	264720.8
704	2721.96666666667
705	12502.6333333333
706	53706.5333333333
707	-86105.4666666667
708	188088.266666667
709	-140350.8
710	32799.5
711	14192.3
712	76399.0666666667
713	149424.933333333
714	-26512.9333333333
715	365130.533333333
716	116622
717	-12127.0666666667
718	276933.7
719	249439.633333333
720	444945.6
721	297715.966666667
722	502591.333333333
723	293224.5
724	165219.066666667
725	202108.4
726	5566
727	200964
728	505052.8
729	321397.466666667
730	328354.4
731	796022.233333333
732	159501.1
733	63121.4666666667
734	-99141.3
735	-179513.066666667
736	378574.966666667
737	160628.5
738	31379.4666666667
739	186977.3
740	80860.6666666667
741	379136.9
742	-114671.3
743	-178775.1
744	55864.5333333333
745	100163.2
746	-201928.3
747	179453.166666667
748	4826.29999999999
749	445263.733333333
750	100087.2
751	198898.4
752	266984.133333333
753	185396.566666667
754	35098.4
755	135860.933333333
756	-117728.7
757	123858.7
758	290772.666666667
759	73950.7
760	-77172
761	112018.4
762	12646.1333333333
763	171050.166666667
764	199419.233333333
765	1026917.5
766	673201.866666667
767	78255.6333333334
768	-20494.2666666667
769	281595.466666667
770	83219.7
771	380631.2
772	333227.2
773	111211.866666667
774	272174.933333333
775	-92026.7666666667
776	553981.6
777	361326.766666667
778	47144.5
779	206008.033333333
780	110167.333333333
781	346227.7
782	76327.6
783	-65314.3
784	355331.5
785	-92573.5666666667
786	169177.066666667
787	181179.3
788	-57804.2333333333
789	152531.733333333
790	9224.00000000001
791	110797.766666667
792	732646.4
793	285845.7
794	452174.7
795	15516.3
796	109398
797	450651.5
798	-61357.3666666666
799	341809.733333333
800	415288.266666667
801	204055.5
802	-72228.3
803	29046.0333333334
804	329209.6
805	-49158.8
806	222884.4
807	165101.5
808	257418
809	37081.9
810	39506.9
811	25591.6
812	-55600.9
813	22994
814	-4072.29999999999
815	2294.23333333334
816	5932.79999999999
817	110582.7
818	270193.466666667
819	138312.9
820	594776.9
821	-13561.0333333333
822	14245.4666666667
823	106515.233333333
824	503931.833333333
825	463266.8
826	516157.9
827	-99106.9333333333
828	359480.1
829	111654
830	558748.5
831	261557.233333333
832	21068
833	33272.1
834	353724.533333333
835	52484.7666666667
836	89050.5
837	58202.5
838	155355.2
839	78368.1666666667
840	250950
841	-12725.0666666667
842	17.8666666666686
843	-43066.7
844	-3288.29999999999
845	184816
846	-22858.2666666666
847	181848.933333333
848	488343.566666667
849	2063.09999999999
850	74234.3666666667
851	-35248.6333333333
852	22323.2
853	783438.366666667
854	140811.333333333
855	23111.6
856	26546.9
857	102986.9
858	83755.7
859	166415.9
860	102982.133333333
861	522490
862	-51686.1
863	192031.033333333
864	58336.6333333333
865	71804.1
866	68304.8333333333
867	67193.2
868	-183994.4
869	46745.5
870	278358.933333333
871	115866.133333333
872	44619.3333333333
873	28186.5
874	-64094.2666666667
875	106207.166666667
876	69262.2333333333
877	56325.7333333333
878	-79443.1
879	65672.1
880	13621.3666666667
881	674777.2
882	99513.4333333333
883	77353.8666666667
884	-3795.43333333333
885	49024.4
886	278658.366666667
887	230344.9
888	-77167.0333333333
889	-8613.83333333334
890	94558.7666666666
891	166591.2
892	137149.733333333
893	105713.633333333
894	-62156.1
895	-33335.4666666667
896	205401.6
897	123892.1
898	-137317.5
899	-82024.6666666667
900	261605.1
901	81323.0666666667
902	268655.866666667
903	553781.6
904	-67136.1333333333
905	220105.866666667
906	-1775.60000000001
907	168070.533333333
908	200280
909	-3393.19999999998
910	-15659.9
911	131756.3
912	-216564.5
913	-31897.3333333333
914	54953.2333333333
915	95221.0333333333
916	384132.633333333
917	-13626.8
918	-146460.8
919	165211.1
920	157395.5
921	150493.1
922	200147.5
923	-118003.466666667
924	129059.366666667
925	193181.233333333
926	307898.5
927	188629.333333333
928	274522.766666667
929	107654.266666667
930	-80610.5333333333
931	19838.7
932	-35665.8666666667
933	171644.8
934	-6041.7
935	272185.1
936	208304.166666667
937	187450.9
938	200071.833333333
939	-50949.0333333333
940	-67465.5666666668
941	188992.166666667
942	-163208
943	552999.3
944	21254.5666666667
945	169583.2
946	-25913.3
947	104132.366666667
948	32013.6
949	-197603.2
950	199653.333333333
951	126170
952	164561.866666667
953	855175.3
954	361914.5
955	146859.733333333
956	80520.5333333333
957	22644.4
958	-82536.0333333333
959	-30003.0333333333
960	215854.9
961	55512.9666666667
962	128003.5
963	38056.9666666667
964	92357.7333333333
965	198345.6
966	122732.8
967	649249.6
968	14279.5666666667
969	38869.3
970	215200.666666667
971	174431.6
972	138358
973	197748.3
974	164354.1
975	804456.366666667
976	48934.8
977	288470.7
978	15208.5
979	150192.9
980	1075081.5
981	113487.5
982	22685.6
983	-71662.6333333334
984	-1761.16666666666
985	76863.4333333333
986	21885.7
987	345147.5
988	-95636.5
989	10099.7
990	-13062.9
991	244280.233333333
992	26525.6333333333
993	128120.933333333
994	184438.933333333
995	206409.866666667
996	428840.1
997	195726
998	103542.4
999	-2372.83333333334
1000	32092.8
