# Supplementary material for: Chromosome Copy Number Variation and Control in the Ciliate Chilodonella uncinata
Source: PLoS One. 2013 Feb 20;8(2):e56413. doi: 10.1371/journal.pone.0056413 (PMC3577910; doi:10.1371/journal.pone.0056413)
Supplement: Dataset S1 — Chromosome copy numbers from the experimental and simulated cell lines of Dataset of Chilodonella uncinata . dataset.zip is a compressed file. exp_data.csv contains the experimental data derived from qPCR analyses (Cell.line = original cell line; Time = time point of the DNA extraction; DNA.extract = DNA extract replicate; Gene = macronuclear chromosome; CNPC = copy number of the macronuclear chromosome per cell). The remainder of the CSV files are from the simulations. Each CSV file contains data on 1000 simulations where the change in variance from initial to final for each simulation is stored under column ‘x’. See _readme.txt in the compressed file dataset.zip for documentation of the file names. (ZIP) [file pone.0056413.s002.zip › dataset_S1/P1_omega1.csv]

	x
1	449235.7
2	173015.333333333
3	417202.3
4	45843.6333333333
5	-60569.2
6	80376.7
7	321948.3
8	134097.766666667
9	92221.7
10	28278.9
11	112308.533333333
12	318980.5
13	348089.333333333
14	54401.5
15	-201190.7
16	404535.2
17	186012.9
18	40768.9666666667
19	-65174.4333333333
20	-191507.1
21	62223.5
22	244213.9
23	80081.4666666667
24	16970.1666666667
25	-21413.2333333333
26	152752.8
27	156588.4
28	-14978.6666666667
29	3267.10000000001
30	30566.9
31	233046.233333333
32	220549.7
33	372088.7
34	236600.766666667
35	-72155.2
36	4812.76666666666
37	-457346.466666667
38	-181251.633333333
39	200306
40	142834.633333333
41	61162.1333333333
42	130675.5
43	180620.266666667
44	607281.333333333
45	199777.066666667
46	69617.2
47	212873.6
48	76889.5
49	-54513.9
50	344552.3
51	2853.46666666667
52	122162.133333333
53	27424.1
54	171974
55	61259.0333333333
56	396293.6
57	142406.266666667
58	-47538.3
59	435509.9
60	20138.5333333333
61	156709.2
62	36019.4666666666
63	53481.9666666667
64	411192
65	-187995.066666667
66	-152204.3
67	-100132.633333333
68	110969.566666667
69	-21707.2
70	-64601.7333333333
71	-172424.5
72	-86731.4333333333
73	273996.8
74	504226
75	318221.866666667
76	116187.433333333
77	-77770.4333333333
78	16372.0333333333
79	126353.366666667
80	-1506.8
81	32195.0666666667
82	65420.5333333333
83	259992.766666667
84	67551.7
85	-128471.066666667
86	-24229.8666666667
87	16376.8
88	3141.16666666666
89	6099.06666666667
90	-8273.73333333334
91	377907.3
92	-82768.5333333333
93	166377.6
94	210336.4
95	157115.1
96	99978.0333333333
97	148797.2
98	-78405.2
99	86116.3
100	-86769.7666666667
101	174882.7
102	267904.633333333
103	20897.6
104	64953.6333333333
105	249286.4
106	51909.5666666667
107	148924.5
108	284417.066666667
109	-22134.5
110	322391.633333333
111	266329.033333333
112	-49526.1333333333
113	317623.766666667
114	123860.666666667
115	267595.5
116	35733.7666666666
117	128404.8
118	155583.1
119	343731.333333333
120	50124.9666666666
121	51467.0666666667
122	376993.2
123	53681.9
124	-488.666666666657
125	229550.8
126	509868.3
127	428442.5
128	-38530.3
129	-63002.8
130	124375.5
131	65298.2666666667
132	268513.866666667
133	354410.566666667
134	145258.3
135	2398.80000000002
136	171780.433333333
137	247784
138	-21589.5
139	104805.466666667
140	499349.5
141	265028.033333333
142	158360.9
143	340445.9
144	174519.9
145	43403.9
146	-27643.1
147	105564
148	-117211.033333333
149	175156.3
150	83054
151	460485.9
152	-34888.2666666667
153	76616.3666666667
154	1759.3
155	21254.1333333333
156	207902
157	66474.5
158	-128997.7
159	66417.0333333333
160	105930.366666667
161	246225.5
162	-62056.5
163	-22917.0666666667
164	-2693.2
165	699460.366666667
166	-106261.1
167	-51250.9666666667
168	-33164.2666666667
169	241008.666666667
170	71199.8333333333
171	136045.066666667
172	554537.5
173	-74418.9333333333
174	83.7333333333372
175	139252.8
176	-17644
177	127521.9
178	-27709.6
179	-198156.266666667
180	14838.8
181	5027.03333333333
182	91179.1
183	110223.2
184	411908.4
185	-41486.1
186	82920.1
187	20410.4333333333
188	239523.733333333
189	-104515.466666667
190	-119789.233333333
191	318204.533333333
192	-158660.933333333
193	116058.8
194	187900.1
195	85126.1
196	38533.0666666667
197	165033.7
198	2817.73333333334
199	127713.866666667
200	45897.2333333334
201	200949.466666667
202	62754.8
203	256686.9
204	-91452.4
205	-57419.6333333333
206	13933.6
207	89220.4
208	7849.86666666658
209	-78036.1333333333
210	130977.866666667
211	68068
212	110900.4
213	76029.7333333333
214	-43524.9333333333
215	-82506.7
216	79423.2333333333
217	69926.7
218	-53056.9333333333
219	8895.23333333334
220	164217.6
221	67150.3666666666
222	13674.7666666667
223	70780.4333333333
224	157618.4
225	-59471.6
226	-40815.3
227	221181.466666667
228	-8800.29999999999
229	565972.366666667
230	131704.8
231	-151844.5
232	-79225.3333333333
233	82869.8666666667
234	212618.4
235	369495.2
236	158489.466666667
237	-39194.3
238	107065.066666667
239	-194548.933333333
240	-42183.3
241	2870.53333333335
242	133168.7
243	134347.566666667
244	252248.666666667
245	417841.2
246	-20162.9
247	96057.8666666667
248	298440.5
249	462891.3
250	250493.233333333
251	28636.2333333333
252	130128.4
253	56845.3
254	36586.9
255	343733.633333333
256	76175.8666666667
257	104679.866666667
258	862039.833333333
259	94592.4
260	130038.1
261	208281.7
262	17364.0333333333
263	80258.5333333333
264	162906.8
265	30651.2
266	-80986.9
267	-51732.5333333333
268	-9375.20000000001
269	-50241.6
270	138369.733333333
271	81714.3
272	235360.8
273	-35393.3
274	36248.4
275	-295229.2
276	41007.3333333333
277	176038
278	15565.2333333333
279	92577.2333333333
280	4657.20000000001
281	130241.2
282	255169.433333333
283	326592.7
284	114771.033333333
285	16123.0666666667
286	203553.466666667
287	5985.36666666667
288	26041.2
289	298112.833333333
290	60695.9
291	102562.3
292	224883.2
293	-85078.7
294	142789.6
295	121875.466666667
296	450844.433333333
297	12788.9
298	74201.7000000001
299	58981.7
300	28438.9
301	15906.6666666667
302	71007.5666666667
303	165882.133333333
304	-85901.0666666667
305	142470.9
306	148992.7
307	35053.3333333333
308	56190.5
309	-128594.133333333
310	602653.066666667
311	585870.8
312	84378
313	62755.9666666666
314	93283.0666666667
315	105923.6
316	-120649.233333333
317	387310
318	137586.1
319	214643.466666667
320	-31863.0333333333
321	92779.1
322	32261.5666666667
323	25609.1
324	-67746.8
325	-27047.2
326	-4657.69999999995
327	179572.933333333
328	478904.266666667
329	-17127.2
330	-33133.6
331	-46340.4
332	175965.466666667
333	55660.4
334	286726.3
335	-42440.7
336	49537.2
337	-30505.9666666667
338	502464.8
339	81813.7
340	11989.6
341	36345.3333333333
342	-48200.9
343	27719.9
344	60575.2
345	430251.033333333
346	-31456.5666666667
347	331673.766666667
348	72059.5
349	205443.333333333
350	-101936.933333333
351	275948.7
352	-65704.3
353	86235.5
354	383886
355	39078
356	813287.633333333
357	73009.8666666667
358	4942.5
359	126268.1
360	208265.166666667
361	-27017.9
362	-8358.26666666666
363	258958.4
364	138299.9
365	20305.6333333334
366	264699.3
367	915674.033333333
368	-120856.4
369	50253.2333333333
370	31032.6666666667
371	-37210.3
372	19723.7333333333
373	205760.366666667
374	98779.7
375	21005.4333333333
376	59124.1333333333
377	105931.7
378	106085.633333333
379	128781.5
380	175314.4
381	60658.3
382	132748
383	154902.8
384	26394.9
385	-121508.9
386	-307877.2
387	263459.2
388	-54050.9333333333
389	207236.666666667
390	103681.1
391	-6943.10000000001
392	-85714.4
393	-56699.5
394	96853.7
395	-17512.5333333333
396	-231907.866666667
397	-6768.5
398	-39423.8666666667
399	78383.6
400	126473.7
401	118440.233333333
402	50950.1333333333
403	125983.733333333
404	-113618.3
405	123007.5
406	179775.6
407	227168.533333333
408	40634.4
409	104615.7
410	279166.1
411	37517.7333333333
412	29577.5
413	203603.466666667
414	47699.7
415	-60050.4
416	-97460.7
417	4829.63333333336
418	149841.1
419	14288.1666666667
420	-5577.5
421	254240.3
422	90405.5
423	201833.1
424	40744.6666666667
425	288232.5
426	185941.466666667
427	76991.2
428	-143497.2
429	317343.733333333
430	128944.8
431	104766.266666667
432	-4946.13333333336
433	128634.7
434	-6185.06666666665
435	195431.166666667
436	145926.533333333
437	84570.3
438	228351.3
439	48056.1
440	-50622
441	-72411.4333333333
442	-277973.466666667
443	176719.166666667
444	210141.5
445	64683.5
446	-64164
447	23721.5
448	168892.5
449	29245.3
450	40460.1333333333
451	76914.4
452	114271.833333333
453	-152160.966666667
454	57777.2000000001
455	456531.466666667
456	-30445.4666666667
457	153285.1
458	210790.766666667
459	279539.3
460	200881.2
461	120609.333333333
462	138945.866666667
463	207094.3
464	156092.1
465	6458.13333333334
466	-150064
467	13885.5
468	273719.566666667
469	-1114.10000000001
470	-164221.733333333
471	237013.5
472	121142.8
473	517472.8
474	218006.1
475	19787.0333333333
476	55898.6666666667
477	400314.5
478	158294
479	296284.266666667
480	47075.4333333333
481	75200.4
482	46548.8
483	308822.533333333
484	-35087.6
485	135399.9
486	115378
487	237608.533333333
488	-232848.633333333
489	271841.366666667
490	202686.4
491	130683.6
492	129398.1
493	-91104.6333333333
494	-501222
495	69545.6
496	154666.933333333
497	478989.733333333
498	-36881.4333333333
499	162640.1
500	-121474.266666667
501	213234
502	97744.4
503	-134616.133333333
504	-23463.5
505	30481.7
506	-4598
507	-34419.8666666667
508	54381.6
509	-31941.8666666667
510	113054.966666667
511	423714
512	166348.8
513	630335.566666667
514	82636.8
515	625950.4
516	93328.4
517	33348.1
518	76886.3
519	423610.433333333
520	254303.2
521	56722.6333333333
522	38729.2
523	70475.5666666667
524	10824.6666666667
525	3665.59999999998
526	91457.2333333334
527	17308.2333333333
528	266613.866666667
529	195658.366666667
530	206150.666666667
531	159248.1
532	-56496.1333333333
533	704827.033333333
534	-82942.1
535	182410.666666667
536	122796.9
537	-122042.4
538	110678
539	14688.6666666667
540	297061.033333333
541	140792.7
542	190144.366666667
543	203738.9
544	14080.7
545	183958.4
546	253964.966666667
547	121212.566666667
548	23314.8
549	274647.366666667
550	244500.9
551	554766.733333333
552	-96941.1666666667
553	114270.533333333
554	-94235.0333333333
555	-10696.1
556	331343.566666667
557	158865.3
558	-178742.933333333
559	130936.4
560	278129.7
561	-17631.8333333333
562	314510
563	579581.166666667
564	-195598.533333333
565	26695.6
566	-116822.3
567	-145197.2
568	-19712
569	116554.666666667
570	-12764.6333333333
571	194736.1
572	-130166.033333333
573	102744.766666667
574	361538.933333333
575	112781.733333333
576	50789.8666666667
577	-265623.6
578	126421.466666667
579	103838.1
580	225444.666666667
581	-20078.7666666667
582	123418.533333333
583	33581.9
584	198129.2
585	33439.8333333333
586	-11992.9666666666
587	-117898.3
588	152433.333333333
589	684410.1
590	66031.6
591	221745.6
592	83799.7
593	75071.4666666667
594	389344.8
595	183069.633333333
596	-156556.5
597	114932.9
598	33351.7
599	179634.533333333
600	-139109.766666667
601	-94749.9
602	-8956.10000000001
603	386173.2
604	71346.6333333334
605	-29685.9
606	-149915.733333333
607	144132.833333333
608	100503.733333333
609	154775.466666667
610	122734
611	336014.7
612	-66847.2
613	-67332.2666666667
614	286975.7
615	-161786.133333333
616	226982.633333333
617	216000
618	-174340.266666667
619	-6243.46666666667
620	68412.9
621	163841.966666667
622	20247.6
623	-260996.3
624	-46167.2
625	-96909.0666666667
626	150578.4
627	71775.3333333333
628	264919.466666667
629	14568.4
630	34221.0666666667
631	480782.966666667
632	72744.1666666666
633	61340.4
634	209416.633333333
635	129719.9
636	-40818.6666666667
637	47548.0333333333
638	224578.3
639	163647.1
640	248514.3
641	6129.10000000001
642	-2760.9
643	-19490.8
644	273913.9
645	255198.8
646	174511.866666667
647	123247.466666667
648	292970.933333333
649	77711.6
650	178559.3
651	187179.6
652	93338.9333333333
653	69918.5666666667
654	97959.2
655	-76504.2666666667
656	-134744.933333333
657	-113190.4
658	85554.0333333334
659	244093.733333333
660	141311.2
661	-67308.3666666666
662	137311.1
663	-67806.5333333333
664	-71758.4333333333
665	-50669.1
666	174064.7
667	268965.333333333
668	92995.8666666666
669	8703.86666666667
670	201635.5
671	105546
672	-38632.9333333333
673	47600.5666666667
674	-57857.4666666666
675	131193.6
676	127726.166666667
677	15888.6666666667
678	142221.466666667
679	88759.8666666667
680	326211.1
681	15008.4
682	89806.3666666667
683	249523.6
684	186244.033333333
685	216409.6
686	120314.833333333
687	348050.9
688	374282.033333333
689	-228650.7
690	-30883.0666666667
691	34246.9
692	-2483.7
693	32459.6
694	-4030.10000000001
695	101539.466666667
696	53815.5
697	141068
698	-10777.6
699	47280.8333333333
700	259291.633333333
701	65808.4
702	81961.4666666667
703	530344.3
704	167520.933333333
705	49398.6333333333
706	100509.3
707	-1467.73333333333
708	-376721.6
709	176195.9
710	106837.7
711	217010.633333333
712	325628.433333333
713	70120.9
714	-21876.3666666667
715	33473.3
716	275485.2
717	-16302.3666666667
718	141512.033333333
719	-12147.6
720	328341.566666667
721	-245469.433333333
722	465602.3
723	76242.1666666667
724	146778.4
725	203404.1
726	361674.4
727	113543.6
728	6367.60000000001
729	-25359.7333333333
730	121725.166666667
731	5743.3666666667
732	255399.7
733	202608.666666667
734	-161026.933333333
735	-38508.8
736	113850.033333333
737	-7630.79999999999
738	85867.9
739	104826.5
740	-123882.5
741	300091.233333333
742	-179282.166666667
743	-2748.7
744	-101197.033333333
745	124037.2
746	-600078.8
747	87384.3666666666
748	229484.566666667
749	190558.633333333
750	84919.1666666667
751	161743.366666667
752	92161.9
753	178834.366666667
754	-75024
755	-43006.3
756	-24427.3333333333
757	180327.6
758	50985.9666666667
759	75361.5
760	-20821.3333333333
761	46529.1
762	37228.3
763	69816.8
764	71126.1333333334
765	-158936.8
766	60740.6666666666
767	179857.6
768	-8540.66666666663
769	143978.4
770	180186.4
771	113466
772	18411.5
773	46615.7333333333
774	26961.4666666667
775	135190.4
776	7459.09999999998
777	511302.266666667
778	-16145.6
779	255908
780	179710.766666667
781	151833.466666667
782	105905.1
783	122654.766666667
784	73692.1
785	1066.76666666666
786	46221.9
787	501071.5
788	139435.733333333
789	-34020.1333333333
790	-102466.433333333
791	126285.6
792	-88310.9333333333
793	93467.3
794	206963.366666667
795	-73225.6
796	762987.6
797	7393.46666666666
798	-78430.3
799	39686.7
800	-1848.93333333332
801	-27406.8
802	-53939.7
803	11445.7
804	122753.5
805	-98733.4666666667
806	35723.9666666667
807	85882.4
808	349435.2
809	622965.866666667
810	954303.033333333
811	260342.533333333
812	-162393.466666667
813	58454.5333333333
814	161686.4
815	304197.6
816	-5566.39999999999
817	203388.633333333
818	-55664.1
819	187701.066666667
820	159270.1
821	310783.866666667
822	-113570.7
823	32453.0666666667
824	120234.133333333
825	153590.7
826	204306.666666667
827	44186
828	-32355.2
829	600568.166666667
830	142490.4
831	43562.4
832	-34604.2333333333
833	-474612.166666667
834	46105.3
835	190381.433333333
836	133973.9
837	-177082.266666667
838	41372.7
839	255500
840	100063.2
841	-60818.9666666667
842	141617.5
843	1613.20000000001
844	280369.566666667
845	158546.3
846	-140202.8
847	389178.233333333
848	69507.3666666667
849	80609.0333333333
850	-3905.19999999995
851	157693.2
852	134825.2
853	127930.3
854	-48687.1
855	-15711.4666666667
856	-93512
857	47352.4
858	-54612.5333333333
859	262189.166666667
860	98514.3666666667
861	-115309.966666667
862	-15323.3333333333
863	12380.5333333333
864	70387.3
865	26713.5
866	8368.5
867	-95622.4
868	273921.9
869	112258.933333333
870	126206.666666667
871	40055.3666666667
872	369556.7
873	286932.4
874	-1703.20000000001
875	71536.1666666667
876	3539.7
877	277738.7
878	172197.2
879	272838
880	98724.6666666666
881	72477.6
882	368814.4
883	188005.233333333
884	362817.3
885	123747.2
886	-24712.2666666667
887	68033.5
888	53057.3
889	-51032.9666666667
890	275335.766666667
891	103273.866666667
892	224350.033333333
893	-217687.333333333
894	100225.9
895	156610.4
896	-65520.2333333333
897	218134.8
898	80429.6333333333
899	65928.9333333333
900	65154
901	270922.033333333
902	-45342.1
903	297046
904	127840.266666667
905	202788.9
906	28812.9
907	154614.4
908	115801.3
909	-48485.9666666667
910	295133.033333333
911	-130692.9
912	-190137.633333333
913	173013.1
914	38187.9666666667
915	158590.3
916	274280.533333333
917	158066.5
918	138822.3
919	-190964.933333333
920	236446.133333333
921	3879.70000000001
922	65408.1666666667
923	26116.1
924	-191800
925	7022.1
926	11676
927	-128209.433333333
928	-105865.433333333
929	57942.7
930	-120385.3
931	432324.7
932	92112.8
933	-374159.4
934	30661.0333333334
935	77915.3
936	568748.833333333
937	-18981.1
938	43599.0333333334
939	201398
940	329336
941	101975.1
942	-7033.29999999999
943	80955.0666666667
944	92398.3666666667
945	25414.1333333333
946	254288.4
947	64002.5
948	177180.266666667
949	-165881.333333333
950	181022.233333333
951	97454.2666666667
952	160976.966666667
953	169940.9
954	91764.5
955	21240.2666666667
956	444472
957	460494.1
958	363108.533333333
959	223536.8
960	71932.7666666667
961	52895.1666666667
962	13268.5
963	162522.966666667
964	53234.5333333333
965	-86239.2
966	-33778.5333333333
967	-200969.3
968	228311.6
969	9564.66666666667
970	163979.966666667
971	5109.29999999999
972	482344.4
973	272275.5
974	193858.266666667
975	-62425.1
976	140033.3
977	268410.4
978	212868.533333333
979	398937.5
980	-37967.2
981	-50874.7
982	-31215.3333333333
983	38462.3666666667
984	46977.6
985	70370.7
986	25103.4666666667
987	206528.766666667
988	60909.2
989	137738.4
990	-18073.1
991	33265.8666666667
992	112108.266666667
993	23850.1333333333
994	168555.5
995	160602.4
996	339977.6
997	196357.733333333
998	27975.7
999	168000
1000	299392.8
