# Supplementary material for: Chromosome Copy Number Variation and Control in the Ciliate Chilodonella uncinata
Source: PLoS One. 2013 Feb 20;8(2):e56413. doi: 10.1371/journal.pone.0056413 (PMC3577910; doi:10.1371/journal.pone.0056413)
Supplement: Dataset S1 — Chromosome copy numbers from the experimental and simulated cell lines of Dataset of Chilodonella uncinata . dataset.zip is a compressed file. exp_data.csv contains the experimental data derived from qPCR analyses (Cell.line = original cell line; Time = time point of the DNA extraction; DNA.extract = DNA extract replicate; Gene = macronuclear chromosome; CNPC = copy number of the macronuclear chromosome per cell). The remainder of the CSV files are from the simulations. Each CSV file contains data on 1000 simulations where the change in variance from initial to final for each simulation is stored under column ‘x’. See _readme.txt in the compressed file dataset.zip for documentation of the file names. (ZIP) [file pone.0056413.s002.zip › dataset_S1/P1_omega10.csv]

	x
1	332770
2	560522
3	199474.533333333
4	26036.3
5	917296.166666667
6	590954.933333333
7	328734.666666667
8	365096.933333333
9	-68636.7666666667
10	-90576.4
11	-312903.833333333
12	231812.5
13	311126.4
14	334996.933333333
15	80134.8
16	-10337.7333333333
17	-91742.1
18	829996.1
19	161332.766666667
20	-147975.9
21	59975.1666666666
22	104955.566666667
23	433343.066666667
24	454434.766666667
25	526758.433333333
26	1081368.4
27	-151744.8
28	144393.866666667
29	277300.9
30	434664.8
31	149928
32	538532.4
33	-55612.6666666667
34	190837.333333333
35	273392.4
36	262312.666666667
37	63645.7333333333
38	55798.9
39	792666.4
40	-143114.766666667
41	232333.366666667
42	62059.1
43	122963.366666667
44	259975.766666667
45	83112.4
46	77386.4
47	-139618.7
48	-30519.2333333333
49	47143.2
50	203070.666666667
51	-96489.5
52	120175.333333333
53	494191.166666667
54	-17713.8333333333
55	286127.333333333
56	55792.8
57	24761.8333333334
58	122275.6
59	13131.9
60	-352755.2
61	59569.7333333333
62	160420.133333333
63	73814.8
64	153630.3
65	-108394.433333333
66	287476.933333333
67	194918.566666667
68	71771.3
69	189817.6
70	181235.9
71	421919.1
72	191099.233333333
73	446879.1
74	134691.2
75	36535.0666666667
76	-103988.1
77	279592.3
78	-33081.6
79	232460.666666667
80	-28179.2000000001
81	260859.466666667
82	-57891.3333333333
83	231193.2
84	249346.433333333
85	247965.6
86	126864.933333333
87	-21528
88	677388.9
89	214027.566666667
90	31240.9
91	534354.8
92	173739.766666667
93	-45276
94	179621.6
95	150737.166666667
96	83377.2
97	333704.9
98	137476
99	-9176.93333333334
100	7599.46666666665
101	18744
102	383715.633333333
103	59286
104	391214.5
105	163540.9
106	398291.333333333
107	66976.3
108	83254.8333333333
109	403010
110	8366.93333333332
111	164549.5
112	120396.7
113	184260.433333333
114	86134.4
115	77172.5
116	133.333333333314
117	714843.233333333
118	135548.533333333
119	-251336.8
120	-126431.2
121	-51437.9
122	337726.366666667
123	724671.866666667
124	487520.3
125	-22981.3333333333
126	257876.1
127	479371.6
128	13107.3
129	205379.2
130	51428
131	138618.8
132	181143.7
133	220973.633333333
134	267661.7
135	201039.6
136	193150.7
137	79061.1
138	25143.9666666667
139	203767.333333333
140	466170.933333333
141	421297.2
142	285534.8
143	339408.566666667
144	-89857.2
145	410795.066666667
146	135217.5
147	85940.9
148	228890.3
149	173184.533333333
150	109723.866666667
151	307337.1
152	-61676.9333333333
153	289387.1
154	-115021.233333333
155	24856.5
156	-3482.76666666666
157	216593.5
158	392926.033333333
159	396539.3
160	367479.566666667
161	244952.633333333
162	-88839.8333333333
163	640315.966666667
164	258252.633333333
165	593825.166666667
166	281703.2
167	-93621.2
168	97895.6
169	84830.1
170	207407.6
171	122848.666666667
172	72584.5
173	110888.766666667
174	30697.4333333333
175	276184
176	185007.7
177	91094.8
178	65041.8333333333
179	-104604.433333333
180	298
181	666080.9
182	128132.7
183	60070
184	73734.9666666666
185	337469.2
186	183006
187	84028.1333333334
188	-24.7999999999884
189	-191582.833333333
190	-63129.5
191	761785.966666667
192	434876.266666667
193	-142069.566666667
194	126916.533333333
195	25872.4
196	412677.433333333
197	1625999.06666667
198	21240.2666666667
199	124790.533333333
200	-93047.5666666667
201	1640067.6
202	441154.4
203	-34096.3
204	351688.533333333
205	228125.5
206	327469.333333333
207	369047.6
208	120178.1
209	-72820.8
210	48584.6666666667
211	-37837.0333333333
212	58927.2
213	191786.4
214	-98467.4666666667
215	14641.4666666667
216	616892.4
217	55676.5333333333
218	644219.3
219	39369.6
220	77709.3333333333
221	81483.3
222	260748.4
223	93912.7
224	209971.2
225	38958.5333333333
226	257617.7
227	194260.7
228	3071.20000000001
229	258242.633333333
230	269223.5
231	320255.2
232	221768.5
233	378876.8
234	357081.2
235	286070.666666667
236	1315696.3
237	103795.033333333
238	-282943.2
239	-186192
240	156072.366666667
241	264962.3
242	587051.833333333
243	-38100.4
244	135314.233333333
245	97048
246	486899.9
247	244671.066666667
248	303727.3
249	241112.4
250	235311.033333333
251	-45283.3333333333
252	457199.466666667
253	-17938.7
254	-263548.766666667
255	-55817.3
256	180151.9
257	396692.5
258	301478.666666667
259	173593.366666667
260	223341.333333333
261	225059.5
262	250098.166666667
263	75438.7
264	361922.266666667
265	186922.4
266	-23062.4
267	-20130.4
268	83357.6
269	268700.666666667
270	105461.333333333
271	204204
272	-27142.4
273	390257.2
274	341385.6
275	6291.83333333331
276	74921.1
277	8645.33333333333
278	29353.5
279	868420.433333333
280	196029.766666667
281	-222188.5
282	129818.266666667
283	86895.4333333333
284	137368.966666667
285	-132132.4
286	69452.4
287	-97136.3666666667
288	445275.6
289	-50773.4666666667
290	144204.1
291	289134.633333333
292	429519.2
293	325934.133333333
294	27628.0333333333
295	-78603.7333333333
296	270528.366666667
297	6346.66666666669
298	8595.10000000001
299	197084
300	105055.066666667
301	-277265.733333333
302	-99276.8
303	-18659.5666666667
304	75578.6333333333
305	694283.066666667
306	73976.8
307	52312
308	163041.066666667
309	709958.7
310	41492.9333333333
311	54558.4
312	-51897.3666666667
313	252073.466666667
314	-216.899999999994
315	99330.1333333333
316	245431.3
317	359884
318	24367.6
319	-56268.4
320	43216.3
321	-16822.3666666667
322	117234.9
323	93211.1666666666
324	143372.933333333
325	103575.066666667
326	122119.233333333
327	107217.3
328	12421.5
329	-47375.4666666667
330	131429.2
331	-18141.0333333333
332	80365.8666666667
333	358668.9
334	-36935.3
335	251356.8
336	917040.633333333
337	97886.1666666667
338	26055.3
339	53295.7333333333
340	-18025.6
341	-109826.3
342	-2830.26666666669
343	187980.266666667
344	-144021.5
345	235242.833333333
346	528669.066666667
347	223244.1
348	32615.1
349	78993.3333333333
350	181472
351	-22589.7333333333
352	106603.3
353	8271.20000000001
354	243232.266666667
355	-73589.0666666667
356	555317.9
357	-12501.1666666667
358	-124286.4
359	298319.3
360	533072.566666667
361	99041.1
362	188376.8
363	-259189.733333333
364	47815.8666666666
365	297564.1
366	-87962.4
367	253627.466666667
368	347468.533333333
369	-25262.8
370	160456
371	276907.066666667
372	123408.4
373	10604.9
374	263366.366666667
375	23076.7666666667
376	129417.166666667
377	235436.933333333
378	395309.333333333
379	-119208
380	-19339.6
381	162013.433333333
382	281581.5
383	264619.433333333
384	-9432.89999999999
385	100434.4
386	225867.9
387	127177.866666667
388	63808.5
389	411020.1
390	-11864.8
391	85452
392	-63397.4333333333
393	148216.4
394	148298.366666667
395	-158447.2
396	41621.2
397	114703.166666667
398	94388.1
399	-2575.73333333333
400	67246.7
401	497891.2
402	63522.5
403	82038.2666666667
404	426034.433333333
405	172889.466666667
406	168464.7
407	55569.3333333333
408	669222.666666667
409	135433.6
410	71597.4666666667
411	216387.5
412	255426.933333333
413	32497.0333333333
414	-6070.80000000002
415	330122.3
416	105891.6
417	351562.1
418	643547.9
419	-198200.033333333
420	152222.4
421	-150281.166666667
422	-6336.89999999999
423	-67936.2666666667
424	342315.2
425	569403.3
426	95563.1
427	-40541.5
428	91511.2
429	15701.9666666667
430	850562.5
431	505443.233333333
432	-142149.966666667
433	102940.766666667
434	167565.6
435	255098.033333333
436	1607736
437	731375.633333333
438	12912.1
439	165988.7
440	298689.2
441	101472.4
442	344541.966666667
443	123670.7
444	322230.4
445	96480.8
446	253551.5
447	75254.5
448	-269028.133333333
449	232552.366666667
450	154707.9
451	278250.833333333
452	122588.9
453	1829.06666666667
454	45873.2
455	286120.133333333
456	124361.6
457	314891.733333333
458	182890.966666667
459	376700.833333333
460	151703.633333333
461	202198.833333333
462	-66316.8
463	378729.333333333
464	112706.4
465	1013340.16666667
466	23129.3333333333
467	208674.266666667
468	-9902
469	496561.6
470	336318.766666667
471	-27747.2
472	115975.633333333
473	226956.366666667
474	39360.5
475	167827.6
476	-115398.166666667
477	-80394.7666666667
478	56119.8666666667
479	-59636.1
480	140799.2
481	219872
482	299703.6
483	379244.166666667
484	77982.2333333333
485	577961.7
486	66396.1
487	-45019.1
488	258442.8
489	114887.466666667
490	71378.5
491	-33291.2
492	-253765.1
493	118277.5
494	150264.666666667
495	-267289.9
496	-120532
497	-26161.7666666667
498	316801.566666667
499	475073.833333333
500	402859.733333333
501	75906.2333333333
502	138315.7
503	-145614.233333333
504	184948.833333333
505	-36342.8
506	90626.1666666667
507	-24975.1
508	261952.533333333
509	156602.966666667
510	91849.2333333333
511	-21464.9
512	-49042.1333333333
513	345451.5
514	255963.766666667
515	201620.166666667
516	218598.1
517	231233.5
518	733169.1
519	47695.2
520	237329.433333333
521	379811.7
522	675536.133333333
523	183506.566666667
524	528500.4
525	-73694.8
526	-140421.9
527	-95190.1333333333
528	236485.333333333
529	291125.466666667
530	158431.5
531	419163.466666667
532	-25082.9333333333
533	355657.2
534	140019.1
535	297933.7
536	-40598
537	85951.4666666667
538	171470.1
539	372527.433333333
540	129379.333333333
541	-131278
542	135191.5
543	133726.266666667
544	324520.8
545	223573.6
546	872428
547	166037.466666667
548	-171158.4
549	199851.7
550	223630.8
551	86296.5
552	-99087.9666666667
553	-77904
554	141890.8
555	140567.1
556	116628.933333333
557	310440.233333333
558	40748.4
559	291260.4
560	202255.6
561	300323.6
562	324707.2
563	477128.133333333
564	-108647.3
565	232400
566	-44972.7666666667
567	151248.8
568	623159.9
569	217103.6
570	-33512.8
571	142637.1
572	223878.233333333
573	345968
574	98087.3
575	323604
576	195550.1
577	172061.2
578	63301.1
579	165337.7
580	163675.166666667
581	210163.2
582	334273.466666667
583	215687.9
584	175495.6
585	53591.3
586	-161003.033333333
587	-68188.5666666667
588	13868.8
589	33828.7
590	-100549.7
591	268155.066666667
592	46192.6333333333
593	199052.3
594	93143.4333333333
595	132636.4
596	334628.1
597	163322.433333333
598	197603.1
599	-69244.6666666667
600	249255.966666667
601	115022.766666667
602	266065.2
603	190622.366666667
604	192690.3
605	123383.1
606	-160756.433333333
607	309430
608	-20693.3
609	388721.866666667
610	-53998.3
611	302302.566666667
612	-46777.1
613	124202.966666667
614	56473.6333333333
615	111957.1
616	61638
617	717771.6
618	72986.1333333333
619	255624.433333333
620	124634.033333333
621	129015.433333333
622	553199.733333333
623	125532.7
624	154399.833333333
625	206937.6
626	445194.8
627	117380
628	141440.9
629	37978.9333333333
630	32812.1333333333
631	53555.7333333333
632	201800
633	318387.733333333
634	127491.5
635	163098.7
636	129592
637	64401.9
638	158552.8
639	380020.5
640	32493.6
641	209837.2
642	48832
643	831303.7
644	222268.666666667
645	214670.9
646	419693.633333333
647	184066.3
648	160912.633333333
649	-41202.7666666667
650	322773.3
651	253363.5
652	-365062.8
653	99829.6
654	75524.4333333333
655	256323.9
656	322192.766666667
657	142322.1
658	199882.4
659	-17817.4666666667
660	25097.0333333333
661	42949.3333333333
662	519350.4
663	75659.6333333333
664	303105.6
665	14972.2666666667
666	-3331.83333333331
667	187232
668	364518.5
669	273083.9
670	243995.7
671	289657.066666667
672	125596.8
673	238170.533333333
674	-206341.7
675	173338.7
676	-27466.0333333333
677	162394.8
678	-78484.2666666667
679	-86695.2
680	29473.1666666667
681	279299.833333333
682	145299.6
683	308388
684	-607.566666666709
685	724567.2
686	-146080.433333333
687	-56587.5
688	11912.8
689	-118408.166666667
690	296334
691	77130.4
692	249668.7
693	-68717.8666666667
694	227448
695	369443.2
696	44937.6
697	153521.866666667
698	403169.2
699	7674.70000000001
700	-69582.9
701	198019.733333333
702	-146894.8
703	-126226.4
704	-51823.1
705	-10176.8
706	419750.1
707	-80895.5
708	412561.233333333
709	564997.6
710	97645.3
711	426067.9
712	79353.7333333333
713	248022.533333333
714	331559.2
715	238110.233333333
716	138105.166666667
717	163792.166666667
718	274681.7
719	189013.7
720	62638.8333333333
721	-52019.6
722	70527.2
723	549871.6
724	48663.3
725	-126097.033333333
726	-37130.3
727	140648.8
728	46860.7
729	-98894.2666666667
730	89182.3
731	-64012.4
732	15702.1333333333
733	245076.166666667
734	-37399.2
735	191295.5
736	382033.6
737	286623.5
738	-79808.4
739	594326.266666667
740	238810.9
741	163816.933333333
742	58999.8666666667
743	-312706.566666667
744	68901.0333333333
745	-121345.7
746	352983.466666667
747	458911.866666667
748	288190.7
749	460085.9
750	-87678.2333333334
751	13480.8333333334
752	311074.7
753	-10249.4666666667
754	110679.733333333
755	22219.4666666667
756	458279.066666667
757	836266.933333333
758	-329173.366666667
759	-7351.29999999999
760	880337.9
761	154488.7
762	423970.7
763	-94248.7
764	414449.566666667
765	177252.9
766	408624.966666667
767	-38067.5
768	747148.4
769	219535.366666667
770	227325.966666667
771	45243.3333333333
772	84054.2666666667
773	52979.0333333333
774	426779.7
775	86470.1666666667
776	17843.1
777	-168606.133333333
778	97131.3
779	194881.433333333
780	327934.8
781	348055.766666667
782	167026.9
783	238819.166666667
784	-92502.6333333333
785	574326.9
786	441770.266666667
787	230439.2
788	55295.2
789	64553.2333333333
790	217842.266666667
791	395089.6
792	260491.466666667
793	144593.3
794	128155.5
795	131692.1
796	43595.8666666667
797	446042.4
798	19241.1
799	159353.366666667
800	83978.3666666666
801	113492.8
802	-97441.8666666667
803	87377.5666666667
804	-23590
805	-112701.733333333
806	37617.0666666667
807	184776.833333333
808	344734.4
809	72317.6
810	286930.9
811	232178.4
812	-46332.1333333333
813	202430.033333333
814	155773.733333333
815	-73459.8333333333
816	148144.9
817	473428.366666667
818	-236888.133333333
819	-66906.6666666667
820	146246.4
821	257863.7
822	133182.9
823	218267.966666667
824	160468.533333333
825	-84627.7
826	-21338.1666666667
827	-44154.8
828	188345.066666667
829	8150.29999999999
830	99983.3
831	82797.2333333333
832	394594.3
833	297970.833333333
834	598583.366666667
835	398744.233333333
836	62942.4333333333
837	-12761.3
838	-144366.9
839	-8482.89999999999
840	-2425.86666666667
841	124465.966666667
842	328588.7
843	506548.8
844	177244.666666667
845	-338323.833333333
846	256054.666666667
847	-147131.2
848	240170.4
849	219160.4
850	144187.866666667
851	-4899.19999999998
852	719245.6
853	93928.8
854	153418.666666667
855	151572.9
856	186246.233333333
857	-65152.9333333333
858	166961.566666667
859	40974.9333333333
860	130217.1
861	-77578.4
862	112533.3
863	100286
864	170277.566666667
865	17938.5333333333
866	325854.366666667
867	-72910.3
868	-480778.3
869	213928.9
870	59460.5333333333
871	-28691.1
872	-145209.066666667
873	491048.433333333
874	45238.4
875	431714.833333333
876	-100431.1
877	411510.366666667
878	129303.7
879	206825.166666667
880	163213.2
881	107541.2
882	-73663.3
883	281126.9
884	63966.3666666667
885	-2327.89999999999
886	281377.733333333
887	102674.4
888	220852.3
889	219485.466666667
890	-228257.7
891	-122050.4
892	229391.766666667
893	221114.1
894	235470.266666667
895	43380.1666666666
896	449237.9
897	272263.6
898	-3600.79999999999
899	143797.333333333
900	211995.6
901	654274.4
902	148928.8
903	96377.9
904	33051.8666666667
905	160316.8
906	946161.366666667
907	57033.4666666667
908	-20127.3333333333
909	358301.5
910	639535.5
911	20356.9666666667
912	111747.2
913	77325.6
914	80820.8
915	209097.6
916	-63266.0333333333
917	472845.7
918	432815.566666667
919	-1914.26666666666
920	-38149.6333333334
921	126268.533333333
922	142299.766666667
923	620631.2
924	179123.6
925	540094.033333333
926	792242.933333333
927	-8703.56666666667
928	239560.533333333
929	438397.6
930	-70492.9
931	6412.89999999999
932	105116.3
933	105422.533333333
934	509539.766666667
935	573115.7
936	622854.1
937	-8607.43333333335
938	8008.66666666666
939	302591.7
940	-7779.5
941	-61878.7
942	139343.333333333
943	297105.466666667
944	205135.5
945	-2773.63333333335
946	111734
947	144085.633333333
948	574971.3
949	85909.7333333334
950	55261.1
951	149389.733333333
952	131099.6
953	62004.4
954	75662.8
955	189777.5
956	-57464.7666666667
957	-65567.6
958	208173.466666667
959	21755.9666666667
960	529389.1
961	202591.9
962	323900.533333333
963	260215.233333333
964	190626.166666667
965	253540
966	-17992.6666666667
967	10508.8
968	233745.1
969	-100846.666666667
970	316016.4
971	11444.4
972	287652.566666667
973	-56065.3333333333
974	330914.666666667
975	125470.8
976	326418.1
977	35744.3
978	76201.1
979	352270.1
980	26490.7
981	201238.4
982	87717.3333333334
983	302674.9
984	73156
985	455860.7
986	-62635.7
987	240132.133333333
988	163595.333333333
989	66757.1666666667
990	-225323.2
991	-267336.5
992	-118966.833333333
993	101202.8
994	163712.8
995	395646.966666667
996	27439.6333333333
997	-67494
998	625076.166666667
999	166629.9
1000	57915.6
