# Supplementary material for: Chromosome Copy Number Variation and Control in the Ciliate Chilodonella uncinata
Source: PLoS One. 2013 Feb 20;8(2):e56413. doi: 10.1371/journal.pone.0056413 (PMC3577910; doi:10.1371/journal.pone.0056413)
Supplement: Dataset S1 — Chromosome copy numbers from the experimental and simulated cell lines of Dataset of Chilodonella uncinata . dataset.zip is a compressed file. exp_data.csv contains the experimental data derived from qPCR analyses (Cell.line = original cell line; Time = time point of the DNA extraction; DNA.extract = DNA extract replicate; Gene = macronuclear chromosome; CNPC = copy number of the macronuclear chromosome per cell). The remainder of the CSV files are from the simulations. Each CSV file contains data on 1000 simulations where the change in variance from initial to final for each simulation is stored under column ‘x’. See _readme.txt in the compressed file dataset.zip for documentation of the file names. (ZIP) [file pone.0056413.s002.zip › dataset_S1/P1_omega2.5.csv]

	x
1	211981.866666667
2	39453.2333333333
3	313879.033333333
4	27430.4333333333
5	110321.6
6	-37596.8
7	248309.966666667
8	288158.233333333
9	33135.5
10	232921.2
11	349513.466666667
12	164199.766666667
13	83667.3333333333
14	114291.9
15	452101.9
16	372471.1
17	-25471.9666666667
18	89627.1
19	-137887.9
20	89102.3
21	39372.5
22	69486
23	229578.4
24	-65506
25	279832.666666667
26	116708.8
27	-103690.366666667
28	32253.1
29	35035.3
30	364918
31	502298.8
32	89997.7
33	431101.5
34	227427.466666667
35	56852.1
36	491824
37	339762.833333333
38	33783.8666666666
39	34181.1
40	6408.40000000002
41	253891.6
42	130967.766666667
43	109049.866666667
44	229026.8
45	-67850.6666666667
46	810854.933333333
47	-114533.2
48	162245.066666667
49	73113.3666666667
50	-18068.3666666667
51	512747.6
52	402038.3
53	285441.866666667
54	320857.2
55	243697.466666667
56	17685.2
57	-89407.2
58	-143490.666666667
59	271795.7
60	-122036.133333333
61	-67247.2
62	175632.3
63	158471.466666667
64	340881.3
65	248664.966666667
66	-122944.1
67	643978.133333333
68	490797.5
69	41734.4
70	145776.8
71	87071.6
72	99993.8666666667
73	422122.7
74	50768.9
75	6406.70000000001
76	174028.4
77	390005.233333333
78	128898
79	102743.233333333
80	69846.4
81	210100.933333333
82	43377.7666666667
83	132982.1
84	420701.2
85	644966.1
86	259422.4
87	107412.8
88	39422.2666666667
89	315334.433333333
90	276256.133333333
91	82761.2333333333
92	738711.366666667
93	143689.5
94	141982.1
95	-77548.1
96	340486.3
97	292188.366666667
98	96065.5
99	-60027.2
100	8896.43333333333
101	182964.7
102	-8599.16666666669
103	471780.266666667
104	272490.8
105	55282
106	147251.833333333
107	87219.9666666667
108	168880.033333333
109	200756.833333333
110	-142214.9
111	-16171.2
112	89660.6666666667
113	111221.2
114	3012.3
115	93629.6
116	342684.8
117	-14017.4666666667
118	99383.6
119	97413.4666666667
120	-137269.833333333
121	315757.733333333
122	129928.166666667
123	563207.233333333
124	-160006.666666667
125	107032.933333333
126	475374.8
127	143960.666666667
128	267796.4
129	746970.1
130	6154.30000000002
131	184506.633333333
132	281931.7
133	214884.933333333
134	191831.6
135	494523.733333333
136	247160.3
137	132052.366666667
138	253881.566666667
139	141441.9
140	217898.666666667
141	301844.8
142	17174.6666666666
143	83757.3333333333
144	-149499.2
145	-8882.39999999999
146	-116702.033333333
147	99848
148	-103648.233333333
149	155770.233333333
150	177622.4
151	-57451.1
152	143158.8
153	96707.6333333334
154	-167673.3
155	-343171.866666667
156	-134625.833333333
157	31693.5666666667
158	141794.8
159	190976.533333333
160	164686.533333333
161	61958.2333333333
162	615917.2
163	-43523.7
164	535502.266666667
165	517913.466666667
166	56962.8
167	144517.333333333
168	-36713.6
169	-170822.4
170	88605.4333333333
171	-3940.39999999999
172	342169.566666667
173	151212.033333333
174	185646.4
175	-28471.3
176	-97367.8666666667
177	183868.133333333
178	19693.7666666667
179	183135.633333333
180	63599.0333333333
181	4739.73333333334
182	143497.866666667
183	261117.9
184	308343.2
185	98062.4
186	-116104.8
187	111711.2
188	434811.1
189	349656.233333333
190	512190.9
191	-24497.3
192	-67937.1
193	5550.40000000002
194	33184
195	99062.1
196	-48848.3666666667
197	-58768.7
198	-111128
199	253256.3
200	-80653.5666666667
201	112461.1
202	117292.966666667
203	89059.6333333333
204	86601.6
205	171045.6
206	154624.9
207	-33103.3333333333
208	99477.8333333333
209	51956.4
210	81539.1666666667
211	-60706.1333333333
212	246472.1
213	366035.9
214	208220
215	525169.033333333
216	320390.766666667
217	-179883.333333333
218	32657.2
219	33600.9
220	25534.7666666667
221	78815.6
222	136709.066666667
223	2641.60000000003
224	267187.866666667
225	27080.5
226	4572.8
227	729170.666666667
228	-33547.2
229	276526.8
230	58608.7
231	157935.3
232	61428.8
233	53850.5333333334
234	122237.2
235	156533.733333333
236	56454.5333333333
237	-70468
238	3507.2
239	170198.8
240	-22172.9666666667
241	41245.4333333333
242	609276.166666667
243	68145.7
244	343582.133333333
245	110532.8
246	77130.5333333333
247	224833.7
248	-76457.1
249	91870.3666666667
250	75952.8333333333
251	-15681.8666666667
252	198652.9
253	28852.7
254	-125771.6
255	-59435.6
256	160275.5
257	407074.3
258	73922.4
259	471989.166666667
260	208063.866666667
261	241930.533333333
262	-87046.7
263	193025.166666667
264	-81690.4
265	63662.8
266	313743.7
267	310337.3
268	332338
269	-197590.3
270	209233.066666667
271	97769.6333333334
272	84270
273	45582.3
274	532992.166666667
275	204798.7
276	96220.8333333333
277	209253.733333333
278	146804.4
279	107024.3
280	594450.5
281	194892.4
282	39035.7333333333
283	137903.1
284	-6251.76666666666
285	13475.7
286	277561.2
287	556436.666666667
288	105048.3
289	195625.733333333
290	-315335.866666667
291	169594.833333333
292	-168834.4
293	-37273.3333333333
294	832783.2
295	259383.166666667
296	186532.433333333
297	183698
298	262551.233333333
299	423454.433333333
300	348978.966666667
301	272576.8
302	98593.3333333333
303	185330.633333333
304	41651.7
305	282464.8
306	7981.06666666671
307	35947.6333333333
308	212017.333333333
309	431979.7
310	118405.1
311	356596.8
312	228594.3
313	33091.1
314	61114
315	203128.966666667
316	-87213.7333333333
317	532315.3
318	-155217.233333333
319	423072.8
320	389294.7
321	-114143.166666667
322	473447.7
323	-76382.8333333333
324	107015.3
325	196065.2
326	79726.1
327	54459.9
328	250824.266666667
329	-52078.8
330	178121.1
331	220030.8
332	-29511.3333333334
333	318501.3
334	189260
335	19476.5
336	584961.3
337	124503.1
338	230669.9
339	-70693.3
340	327047.966666667
341	314199.633333333
342	145061.5
343	-125048.133333333
344	-96412.5666666667
345	195639.733333333
346	-7159.59999999998
347	353592.8
348	263086.833333333
349	-148889.866666667
350	16592.2666666667
351	-93919.2
352	6654.79999999999
353	21870.1666666667
354	123564.8
355	79912.1
356	-20877.3333333334
357	171511.6
358	44786.7666666667
359	-122787.2
360	742104
361	717409.633333333
362	-14013.6
363	-3696
364	88188.6666666667
365	492641.166666667
366	159408
367	170882.966666667
368	9834.79999999999
369	-61097.8333333333
370	572655.866666667
371	136262.1
372	738427.066666667
373	514791.066666667
374	286067.033333333
375	54232.6666666667
376	-43007.7666666667
377	247081.633333333
378	64894.8
379	168797.3
380	-43867.2
381	85283.9
382	53571.3333333333
383	80955.3333333333
384	263683.466666667
385	215452.3
386	200217.6
387	87610.7666666667
388	375346.4
389	128833.2
390	-11361.7333333333
391	644670
392	-2625.5
393	80866.8
394	812143.6
395	337656.9
396	-22109.2
397	313702.7
398	333117.733333333
399	433818.7
400	-128342.3
401	314690.233333333
402	208234.566666667
403	-41531.3666666667
404	301085.333333333
405	67720.6666666666
406	-59640.4333333333
407	-101773.2
408	102163.9
409	-248231.9
410	114108.3
411	82924.2666666667
412	75510.8
413	199967.7
414	121261.1
415	44522.3
416	38765.6
417	104827.733333333
418	179932.433333333
419	-3397.3
420	644718.5
421	170350.8
422	188460.3
423	-302073.866666667
424	264976.4
425	82291.6
426	-63080.5
427	-6181.43333333332
428	-135009.466666667
429	133935.633333333
430	268779.066666667
431	187134.8
432	129503.866666667
433	19653.2
434	227663.833333333
435	136220.666666667
436	69580.2333333333
437	74744.8
438	226584.133333333
439	-79261.9
440	17311.6
441	426923.066666667
442	241961.1
443	55299.7333333333
444	249820.3
445	128044.266666667
446	196102.666666667
447	-129515.733333333
448	217155.7
449	161659.233333333
450	-33049.8666666667
451	641263.366666667
452	967436.8
453	131110.966666667
454	195535.2
455	9399.63333333333
456	-269885.466666667
457	16552.9
458	356008.533333333
459	273202.1
460	94068.0333333333
461	283334.9
462	100358.233333333
463	363644.933333333
464	22733.2
465	168860.4
466	192411.633333333
467	34345.7
468	342147.333333333
469	115446.766666667
470	-3563.20000000001
471	358631.2
472	149264.9
473	-108487.866666667
474	20934.9333333333
475	390781.066666667
476	422472
477	18849.7333333333
478	-86682.0333333333
479	141607.566666667
480	273623.633333333
481	151941.3
482	48553.9
483	87074.6666666667
484	4421.70000000001
485	1243264.66666667
486	20938.9
487	227535.9
488	-151712
489	99822
490	-5518.70000000001
491	329873.6
492	24812.2666666667
493	-103568.166666667
494	-29648.8
495	111896.9
496	461051.9
497	11513.0333333333
498	45149.5
499	143085.333333333
500	-107720.7
501	-29968.8
502	62536.4333333333
503	370528.433333333
504	86022.7
505	78961.7
506	41662.9666666667
507	928797.2
508	413006.9
509	361199.6
510	15362.9
511	725372.8
512	-94653.2
513	160415.166666667
514	375512.133333333
515	70374.5333333334
516	6627.73333333334
517	-108409.9
518	87556.0333333333
519	239102.4
520	73475.8666666667
521	1037112.93333333
522	-64202.2666666667
523	26129.6
524	43358.4
525	116826.133333333
526	158874.5
527	296759.2
528	246892.266666667
529	-188514
530	84624.1333333333
531	84030.3
532	66199.5
533	-17023.4666666667
534	17985.7
535	389108.266666667
536	353548.633333333
537	8664.5
538	155198.5
539	14241.3333333333
540	-36114.7
541	531913.233333333
542	162286.8
543	125506.8
544	-32603.0333333333
545	94208.7666666667
546	200933.3
547	210926.4
548	164025.733333333
549	111220.9
550	168953.633333333
551	329781.2
552	958600.8
553	11257.0666666667
554	126196.633333333
555	60326.8333333333
556	43991.1
557	642398.7
558	128690.9
559	194998.5
560	125736.766666667
561	87904.5
562	69609.9
563	477962.4
564	200218.3
565	309369.7
566	-17522.6333333333
567	101744.166666667
568	54932
569	272690.366666667
570	103115.633333333
571	-96249.4666666667
572	209238.133333333
573	-73618.7
574	-29304
575	86682.9
576	-9128.10000000001
577	129935.2
578	-118015.733333333
579	-67434.4
580	115145.366666667
581	532076.7
582	-52299.2
583	-9160.53333333333
584	185229.066666667
585	265160.9
586	-3193.5
587	273807.6
588	-26652.1
589	-32011.3666666666
590	-16588.8333333333
591	97195.4666666667
592	102962.966666667
593	303482.9
594	183811.766666667
595	9734.83333333331
596	-30202.6333333333
597	285664.666666667
598	642951.733333333
599	352444.366666667
600	1103.29999999999
601	-138381.033333333
602	131990.933333333
603	104367.1
604	-29152.8
605	256147.066666667
606	342053.6
607	300276.8
608	197017.6
609	-76643.2
610	101574.366666667
611	42960.1
612	145697.7
613	300992.7
614	427590.3
615	-61145.7333333333
616	620013.333333333
617	-142639.5
618	274126.833333333
619	28612.3666666667
620	47249.2333333333
621	-43177.1
622	260873.9
623	67315.2333333333
624	-19800.4
625	244285.866666667
626	264063.2
627	174419.866666667
628	59342.4
629	260671.833333333
630	27090.2333333333
631	657024.633333333
632	-29336
633	93755.3
634	223158.9
635	136172.1
636	288072.666666667
637	-48520.3
638	3841.16666666666
639	96716
640	162610
641	28018.4
642	361720.4
643	21940.4333333333
644	309682.533333333
645	163996.233333333
646	-81597.9666666667
647	117295.766666667
648	10843.6
649	-2492.10000000001
650	-150968.233333333
651	154992.8
652	1025.70000000001
653	215971.2
654	512587.2
655	271156.8
656	486158.4
657	-5115.43333333335
658	-66254.1666666667
659	41894.3
660	-168956.5
661	-95877.8666666666
662	675827.6
663	-70051.6
664	-68597.1
665	461312
666	-27850.7
667	159821.433333333
668	74750.8
669	129538.933333333
670	163949.2
671	-87867.1
672	44178.4
673	168220.8
674	-856.666666666628
675	-124850.4
676	179667.333333333
677	-46877.1
678	802783.7
679	204703.066666667
680	-60590.6333333334
681	414087.2
682	11262.1666666667
683	288206.8
684	73260.4
685	108288.233333333
686	140253.033333333
687	248506
688	493935.866666667
689	338955.9
690	589706.433333333
691	48554.3
692	71092.7666666667
693	36922.6333333333
694	-131113.2
695	301302.8
696	2765.46666666667
697	-11539.1666666667
698	432170.533333333
699	131241.9
700	80067.2333333333
701	22528
702	190851.066666667
703	324319.2
704	134091.6
705	188142.566666667
706	522901.466666667
707	234165.766666667
708	391717.633333333
709	-13364.1333333333
710	-8753.70000000001
711	368848.4
712	57640.6666666667
713	-12450.9333333333
714	9094.9
715	409825.166666667
716	83606
717	74134.7
718	155960.1
719	-45125.6
720	34483.6333333333
721	105089.033333333
722	-177913.866666667
723	106030.566666667
724	139315.2
725	99472
726	203706
727	250146.8
728	149850.5
729	111094.5
730	77166.3
731	27361.4666666667
732	277912.1
733	-36455.4666666667
734	70556.1
735	174976
736	351024.133333333
737	-4351.86666666667
738	-10909.6
739	265447.6
740	76839.2
741	236907.466666667
742	254478.633333333
743	42056.1
744	657887.6
745	277804.566666667
746	220817.1
747	-82392
748	-130430.166666667
749	-271268.266666667
750	402150.1
751	80743.7
752	302365.633333333
753	103761.566666667
754	-30593.5666666667
755	359028.133333333
756	-16538.8333333334
757	281671.766666667
758	63983.9
759	117883.333333333
760	127720.4
761	217440.3
762	301960.5
763	62846.4
764	48849.8666666667
765	201107.3
766	74868.1
767	59808.1
768	-42623.5
769	375445.966666667
770	186972.966666667
771	-187566.533333333
772	159988.633333333
773	539972.766666667
774	-115328
775	254896.1
776	-78679.1
777	-94093.7666666667
778	-25659.7333333333
779	-14385.2
780	-99322.2333333333
781	306583.5
782	119927.6
783	-46616.8333333333
784	-317995.3
785	-58271.6
786	412298.633333333
787	162991.033333333
788	-56189.7333333333
789	102326.1
790	372563.6
791	212783.366666667
792	69471.7333333333
793	146755.1
794	181137.2
795	-125584.133333333
796	175005.2
797	-106863.2
798	122721.766666667
799	58693.9666666666
800	62796.2333333333
801	135723.6
802	243816.1
803	109446
804	120191.5
805	85389.4666666667
806	225242.8
807	743889.1
808	160040.3
809	238372.633333333
810	136367.7
811	288429.866666667
812	243724.666666667
813	226493.5
814	98249.1666666666
815	272656.1
816	221045.2
817	164387.433333333
818	-141863.2
819	-934.800000000003
820	-14135.7333333333
821	318721.2
822	-20020.8
823	76110.7666666667
824	141100
825	3326.66666666666
826	51141.6
827	201931.2
828	151353.7
829	230882.1
830	441678.433333333
831	-121909.1
832	-15213.6
833	-69136.2666666667
834	122313.166666667
835	94826.4
836	-87458.6333333333
837	-38550.1333333333
838	50931.3
839	-203918.8
840	177091.7
841	193927.733333333
842	208526.366666667
843	-264347.6
844	15672.4333333333
845	102332.933333333
846	43202.8
847	182586.3
848	215180.5
849	121499.9
850	146162.8
851	215292
852	7130.13333333333
853	125395.5
854	34041.5666666667
855	332145.2
856	274525.433333333
857	258993.9
858	130934.4
859	-82570.3
860	500191.5
861	-45385.1
862	232405.333333333
863	465954.8
864	-26044.7666666667
865	-30436.4333333333
866	186974.833333333
867	124434.833333333
868	157857.2
869	173517.1
870	-23648.0333333333
871	-252629.633333333
872	69036
873	96303.2
874	18735.8666666667
875	213017.2
876	-10150.5
877	547854.4
878	-71715.4333333333
879	-79276.3
880	192289.566666667
881	133915.2
882	-334367.466666667
883	244328.5
884	249463.966666667
885	251261.6
886	4617.03333333333
887	246041.166666667
888	118486.4
889	291628.233333333
890	-168782.533333333
891	492290.666666667
892	73781.7
893	-152627.9
894	390335.7
895	-253369.6
896	92619.6333333333
897	147811.2
898	97152
899	-78016.3
900	20888.4
901	-105459.733333333
902	116173.7
903	5848.3
904	86623.3
905	189426.633333333
906	84305.6333333334
907	-3910.63333333335
908	72494.4
909	424258.5
910	222868.4
911	207456.166666667
912	-99200.9666666667
913	145564
914	-21997.8333333333
915	-26483.1
916	21096.3
917	198066.133333333
918	417391.9
919	-99307.4666666666
920	50352.8
921	211355.866666667
922	563601.3
923	114708.533333333
924	121996.4
925	384246
926	117527.233333333
927	174067.066666667
928	-332862.866666667
929	286832.8
930	158630.266666667
931	-38260.5666666667
932	478099.3
933	280469.033333333
934	969633.866666667
935	30568.7
936	196420.766666667
937	7646.79999999999
938	204723.9
939	99503.6
940	150645.2
941	61408.6666666667
942	167922.833333333
943	321034.8
944	53097.0666666667
945	140587.9
946	-9848.79999999999
947	604481.866666667
948	-40865.0666666667
949	-25267.0666666667
950	182545.2
951	-90026.3
952	-40863.9
953	82408.5333333334
954	449869.466666667
955	63435.5666666667
956	236337.6
957	218510.4
958	200875.6
959	226758.4
960	255103.733333333
961	16145.3333333333
962	2880.90000000002
963	495792.233333333
964	135363.7
965	113643.066666667
966	423300.8
967	216367.1
968	637921.9
969	90113.9
970	48868.1
971	276338.8
972	102660.633333333
973	368230.4
974	673249.366666667
975	16799.5
976	129407.566666667
977	524435.1
978	82845.3
979	73839.6
980	133728.666666667
981	218163.6
982	-5121.33333333334
983	-60671.1666666666
984	207055.333333333
985	254588
986	-291006.7
987	52410.4
988	19487.8666666667
989	23194.4
990	261420.7
991	471447.5
992	136923.5
993	-28980.3666666667
994	-13042.4333333333
995	758112.1
996	78732.3666666667
997	355856.1
998	65874.2666666667
999	-130880.566666667
1000	-48390.9333333333
