# Supplementary material for: Chromosome Copy Number Variation and Control in the Ciliate Chilodonella uncinata
Source: PLoS One. 2013 Feb 20;8(2):e56413. doi: 10.1371/journal.pone.0056413 (PMC3577910; doi:10.1371/journal.pone.0056413)
Supplement: Dataset S1 — Chromosome copy numbers from the experimental and simulated cell lines of Dataset of Chilodonella uncinata . dataset.zip is a compressed file. exp_data.csv contains the experimental data derived from qPCR analyses (Cell.line = original cell line; Time = time point of the DNA extraction; DNA.extract = DNA extract replicate; Gene = macronuclear chromosome; CNPC = copy number of the macronuclear chromosome per cell). The remainder of the CSV files are from the simulations. Each CSV file contains data on 1000 simulations where the change in variance from initial to final for each simulation is stored under column ‘x’. See _readme.txt in the compressed file dataset.zip for documentation of the file names. (ZIP) [file pone.0056413.s002.zip › dataset_S1/P1_omega2.csv]

	x
1	221066.233333333
2	74171.0333333333
3	308907.466666667
4	659346.7
5	386596.5
6	-194114.533333333
7	150520.366666667
8	129865.733333333
9	45626.8
10	400306.3
11	206435.7
12	229680.933333333
13	-7083.46666666666
14	374296.366666667
15	-10916
16	15922.5666666667
17	-52259.6
18	95731.6333333333
19	612228.133333333
20	165787.7
21	157839.466666667
22	237874.5
23	206638.433333333
24	-131737.6
25	236699.466666667
26	667045.633333333
27	95938.5
28	-5978.29999999999
29	46943.7
30	99025.4666666667
31	339118.666666667
32	113162.633333333
33	-71742
34	-117568.933333333
35	502045.5
36	207568.666666667
37	430847.3
38	-33115.9666666667
39	162778.4
40	285181.1
41	-27004.8
42	167499.733333333
43	213407.166666667
44	278740.666666667
45	-102673.866666667
46	113870.266666667
47	6474.39999999999
48	178958.4
49	-38839.9
50	24585.3333333333
51	45057.6
52	-26510.8333333333
53	152218.266666667
54	108462.7
55	171048.3
56	-100931.166666667
57	28672.4
58	-243843.733333333
59	71616.4
60	47767.7
61	160320.4
62	85989.4333333333
63	113323.033333333
64	-58905.4666666666
65	235033.966666667
66	-168600.8
67	49152
68	-103014.5
69	25238.8
70	-176542
71	-2051.19999999998
72	-573926.033333333
73	357296.266666667
74	211913.433333333
75	309888.1
76	-35634
77	142889.766666667
78	80619.0666666667
79	295748.9
80	34830.3666666667
81	26374.9666666667
82	-161555.233333333
83	9122.5
84	241139.7
85	-9450.10000000001
86	-136600
87	-244001.3
88	187719.5
89	167033.6
90	223492.9
91	95360.2666666667
92	-127020.5
93	56378.4333333333
94	216280
95	170427.7
96	545382.9
97	136179.033333333
98	2076.13333333333
99	519693.333333333
100	42624.2666666666
101	148401.6
102	229401.466666667
103	-25141.8666666667
104	102355.7
105	79147.7333333333
106	274622.833333333
107	166843.333333333
108	17557.2
109	320973.6
110	399439.166666667
111	450407.9
112	175176.8
113	265956.366666667
114	190269.2
115	199757.066666667
116	109306.833333333
117	-110838.4
118	66226
119	209779.6
120	162484.833333333
121	67789.3333333333
122	-19533.5
123	116289.5
124	-43275.7333333333
125	345185.2
126	387853.7
127	-33046
128	-28116.9333333333
129	357693.633333333
130	181902.4
131	-123954.7
132	-121926.4
133	86589.9
134	197973.7
135	-9273.8666666667
136	92731.1
137	126483.866666667
138	-6416.09999999998
139	121276.8
140	-74414.9333333333
141	104344.966666667
142	155577.566666667
143	126897.6
144	158071.033333333
145	80688.7
146	49191.0666666667
147	65892.4333333333
148	334223.066666667
149	-86247.7666666667
150	167005.766666667
151	188506.1
152	157413.5
153	174476.9
154	220498.8
155	477182.1
156	188426.933333333
157	-54773.2333333334
158	-1585.06666666667
159	443485.166666667
160	-25995.8666666667
161	65550.1
162	37421.3
163	79259.3333333333
164	-10680.5666666667
165	38485.3
166	-46728.1333333333
167	68532.1
168	-119954.766666667
169	236792.3
170	87470.3666666667
171	76496.1333333334
172	378307.2
173	-39840.4
174	-35850.4
175	-23257.6
176	3088.13333333335
177	184441.333333333
178	-86515.5
179	583485.866666667
180	59225.4666666667
181	171181.066666667
182	168522.8
183	201747.2
184	-8597.59999999998
185	56810.3666666667
186	351460.5
187	226908.666666667
188	359104.266666667
189	256633.7
190	-48135.3333333333
191	-15467.7
192	383229.333333333
193	185893.833333333
194	34182.9666666666
195	284508.8
196	-352380.9
197	272052.4
198	164637.2
199	58192.0333333333
200	57416
201	-95584.0333333333
202	-64400.5333333333
203	-182591.6
204	43766.2333333334
205	157365.7
206	37732.8
207	478901.2
208	-17732.4
209	-53616.9666666667
210	-278576.9
211	419214.1
212	54898
213	221656.133333333
214	62359.9
215	142948.8
216	-202882.7
217	345375.1
218	162004.033333333
219	225151.2
220	-19683.6333333333
221	-7703.5
222	233109.833333333
223	230344.266666667
224	158070.8
225	467538
226	100010
227	96468.2666666667
228	96025.4666666667
229	315408.933333333
230	337943.833333333
231	116872.4
232	550710.7
233	52816.5333333333
234	188021.1
235	348888.033333333
236	-37750.1
237	398657.066666667
238	-226902.666666667
239	-118271.9
240	61145.7666666666
241	-330834.9
242	-143010.533333333
243	403620.533333333
244	148595.866666667
245	102588.3
246	-129114.4
247	430962
248	165898.233333333
249	253601.966666667
250	65648.1666666667
251	496354.1
252	-26040.9333333333
253	-174033.166666667
254	300523.5
255	15728.5
256	30414.8
257	186042.4
258	399573.6
259	-12225.9
260	287228.5
261	259465.566666667
262	159630.1
263	-135621.6
264	-216488
265	-13918.3
266	115709.733333333
267	89229.5666666667
268	-228470.266666667
269	62136
270	88533.3666666667
271	252620
272	389804.1
273	93612.9666666667
274	248930.666666667
275	326508
276	147190.266666667
277	124779.033333333
278	22979.7333333333
279	227746.7
280	182857.2
281	227770.933333333
282	-43806.9333333333
283	-89035.8666666667
284	-68986.3666666667
285	209882
286	23185.7
287	167489.9
288	30911.7
289	479931.633333333
290	-52797.5
291	219326.5
292	-156286.233333333
293	101820
294	400718.1
295	311602.8
296	410752.633333333
297	-121345.7
298	62296.4
299	9549.3
300	417556.4
301	283101.166666667
302	62056
303	459409.066666667
304	91361.4333333333
305	210897.033333333
306	122919.366666667
307	-134183.5
308	69734.3
309	123940.8
310	98412.7
311	365950.533333333
312	161289.1
313	185761.6
314	163225.733333333
315	24793.2
316	-30914.6333333334
317	316818.3
318	196248.8
319	183912.1
320	134041.5
321	307854.9
322	79187.9666666667
323	38249.7
324	373349.466666667
325	43400.9333333333
326	295773.1
327	636971.733333333
328	138296.533333333
329	114579.6
330	176620
331	184695.833333333
332	326285.766666667
333	320145.5
334	31120.8
335	10023.6
336	79453.6
337	63507.0666666667
338	38015.0333333333
339	114269.3
340	242255.066666667
341	205876.266666667
342	84692.1333333333
343	77013.1666666667
344	16004.2333333333
345	224840.633333333
346	82515.9666666667
347	422788.8
348	-29254.8333333333
349	106612.266666667
350	-51939.2
351	23282.6333333333
352	-54141.3666666666
353	-145956.1
354	55232.8
355	892263.433333333
356	24074.3
357	126932.8
358	88131.1
359	49630.4
360	259074.1
361	146259.2
362	311735.766666667
363	181800.8
364	110329.1
365	653628
366	258418.7
367	124274
368	99260.1
369	17331.8666666666
370	-23187.7333333333
371	101903.833333333
372	89080.9333333333
373	316960.8
374	215363.2
375	-69167.6
376	524594.633333333
377	78859.3
378	-193067.2
379	105455.2
380	122437.3
381	255851.366666667
382	196311.066666667
383	38079.5
384	-20212
385	78063.6
386	336509.733333333
387	452339.566666667
388	53285.7333333333
389	-50688.8333333333
390	317622.1
391	103616.233333333
392	-89001.2
393	192063.6
394	109563.633333333
395	120585.633333333
396	102271.2
397	-149863.266666667
398	331109.633333333
399	298742.4
400	769710.8
401	161844.133333333
402	441758.4
403	162028.5
404	157022.566666667
405	-4062.7
406	152323.466666667
407	-139228.266666667
408	179092.1
409	294738.966666667
410	43452.5
411	93120.3
412	348506.133333333
413	-18016.6666666667
414	1052231.76666667
415	433.466666666645
416	192106.633333333
417	-92709.3333333333
418	148100.933333333
419	-381581.5
420	-46614.8
421	-70534.6666666666
422	49030.4
423	69751.8666666667
424	221002.933333333
425	531019.1
426	194452.5
427	831108.8
428	458748.233333333
429	155996.7
430	-201014.133333333
431	172908.533333333
432	-31196.8
433	-79893.7333333334
434	343929.7
435	-64316
436	44489.2
437	-14894.8
438	121011.6
439	555001.333333333
440	212890.7
441	-136161.966666667
442	43342.1666666667
443	-44624.8
444	37968.0333333333
445	137180.033333333
446	-70088.9333333333
447	220750.266666667
448	-68953.3
449	178264.533333333
450	123641.733333333
451	25141.5666666667
452	184288.9
453	41320
454	-4703.33333333333
455	442029.633333333
456	226247.2
457	442180.166666667
458	456792.7
459	-17621.7333333333
460	358792.166666667
461	-9935.59999999999
462	-24276.8
463	183501.966666667
464	-22344.7
465	-15713.6
466	166716.4
467	-105208.666666667
468	278583.566666667
469	401997.6
470	114064.3
471	163158.366666667
472	304294
473	232841.066666667
474	568022.566666667
475	42677.1
476	-226864.8
477	91449.6
478	56998.8333333333
479	211472.533333333
480	54129.0666666667
481	138340
482	-163536.966666667
483	137202.4
484	-104169.166666667
485	-29356.6666666667
486	236099.066666667
487	-86819.0666666667
488	156895.1
489	289833.466666667
490	84737.2
491	282702.8
492	419501.466666667
493	-130224.9
494	-12730.1333333333
495	306889.866666667
496	451448.4
497	618814.233333333
498	65336.7
499	315567.2
500	260455.7
501	157519.1
502	-84415.9666666666
503	52273.0666666667
504	257321.1
505	-199795.6
506	163752.633333333
507	76684.4
508	40350.9333333333
509	90766.9333333333
510	-119872.533333333
511	152705.2
512	293451.866666667
513	193387.6
514	13346.5333333333
515	-111416.5
516	174223.6
517	190123.9
518	201474.966666667
519	69288
520	60748.2666666667
521	-8428.80000000005
522	34808.9666666667
523	133219.6
524	-41368.7
525	17145.5
526	268175.966666667
527	85057.9666666667
528	-125004
529	440447.2
530	385855.333333333
531	271880.7
532	256841.166666667
533	-50525.2999999999
534	82511.2333333333
535	4267.23333333334
536	114748.9
537	224979.766666667
538	30877.6333333333
539	73792.8
540	29255.0666666667
541	30632.8
542	-148640.766666667
543	199558.366666667
544	-175209.033333333
545	799.366666666698
546	-264838.7
547	-48827.6
548	86558.4
549	370305.2
550	200220.7
551	-41070.5666666667
552	336934.3
553	421708.133333333
554	140591.733333333
555	127671.566666667
556	-192278.8
557	262374.933333333
558	280618.7
559	538160.233333333
560	10260.1333333333
561	113948.666666667
562	88087.1666666666
563	107818.666666667
564	101760.533333333
565	144312.666666667
566	486741.066666667
567	232201.6
568	499874
569	-91521.1
570	-41363.3
571	267464
572	14195.5
573	194539.5
574	206617.9
575	69319.1
576	52622.7666666667
577	282911.333333333
578	104749.2
579	-37935.8666666667
580	128735.3
581	29412.5
582	-206111.466666667
583	438701.2
584	1850.79999999999
585	-71546.7
586	23557.7
587	34182.8
588	150765.833333333
589	-9447.10000000001
590	52939.2333333333
591	63921.3
592	266058.566666667
593	45779.7666666667
594	273032.7
595	-112447.2
596	241592.133333333
597	16979.7333333333
598	101756.133333333
599	132464.933333333
600	244947.6
601	42376.1
602	77597.7333333333
603	-28866.1
604	54462.7
605	24666.3
606	18621.1666666667
607	65343.6333333333
608	1198460.5
609	12672.9
610	-74672.4333333333
611	134438.933333333
612	136313.6
613	-4036.09999999998
614	-24478.7
615	234043.9
616	608837.6
617	79411.2
618	-153309.7
619	202548.833333333
620	411361.7
621	15063.5
622	983013.3
623	-242421.2
624	48290.2333333333
625	179639.6
626	194625.633333333
627	233216.9
628	145499.333333333
629	197881.966666667
630	-110003.633333333
631	769.300000000047
632	501114.4
633	265734
634	215952.033333333
635	88205.2
636	-11152.4333333333
637	28681.2
638	472096
639	54180.4
640	119633.2
641	47563.6
642	-10239.1
643	243672.5
644	91991.9666666666
645	-15287.6
646	8530.29999999999
647	552762
648	264345.2
649	178884
650	27214.8
651	144156
652	399216.633333333
653	66246.9666666667
654	215032.533333333
655	53810.8
656	436426.4
657	293434.5
658	-35162.8333333333
659	-185445.066666667
660	27992.1666666667
661	83474.4
662	23556.1666666667
663	17818.8
664	464598.5
665	-26111.0333333334
666	40636.9333333333
667	279197.2
668	92005.9
669	118644.8
670	-15770.8
671	78732.1
672	356929.2
673	-31942.8333333333
674	25307.5
675	250704
676	12901.5
677	-13855.4666666667
678	-122897.2
679	411236.833333333
680	-227138.8
681	426466.433333333
682	-145820.166666667
683	23915.2
684	326042.133333333
685	140753.9
686	375353.7
687	209310.8
688	50926.2666666667
689	182378.666666667
690	-16124.8
691	57102.1
692	226506.633333333
693	53934.2666666667
694	-113739.2
695	262211.366666667
696	124018.133333333
697	-28242.9
698	-9845.46666666667
699	57790.5
700	187916.8
701	355650.3
702	26771.1
703	191992.166666667
704	10545.1
705	80162
706	273200.3
707	96770.2333333334
708	215922.1
709	184470.9
710	385629.733333333
711	-295377.333333333
712	88378.2333333333
713	29604.5333333333
714	-10372.1
715	84529.3333333333
716	91598.2333333333
717	-14167.2333333333
718	62605.1
719	418879.333333333
720	65096.1333333333
721	409247.833333333
722	131559.1
723	70908.1
724	10076.1333333333
725	170504.5
726	101311.333333333
727	249437.5
728	-97087.2333333334
729	103758.5
730	303136
731	186292.8
732	237218.833333333
733	92385.2
734	231636.666666667
735	232656.8
736	-122834.1
737	42828.9666666667
738	215427.5
739	11281.4666666667
740	277449.2
741	97987.6
742	-172699.866666667
743	233692.7
744	290673.6
745	246570.4
746	-94012
747	287637.7
748	-8852.40000000002
749	-179462.4
750	158213.5
751	3607.63333333333
752	-9403.60000000001
753	80289.8333333333
754	26971.1666666667
755	56344.5666666667
756	256257.5
757	278320
758	50550.1666666667
759	286188.533333333
760	96642
761	20678.3666666667
762	198385.6
763	93906
764	412257.066666667
765	6156.29999999999
766	211454.8
767	351025.2
768	974492.8
769	-60712.2333333333
770	336152.5
771	140072.833333333
772	-206773.9
773	164159.2
774	145017.2
775	304878.533333333
776	9846.8
777	579517.3
778	97457.5
779	255661.433333333
780	-148792.766666667
781	31245.4666666667
782	529615.333333333
783	498444.033333333
784	201241.466666667
785	282974.7
786	180532.666666667
787	182737.733333333
788	61000.8
789	10544.5
790	23222.8
791	48630.4
792	629083.6
793	67496
794	43772.5333333333
795	-55498.3
796	-222771.833333333
797	-4009.06666666667
798	89040.4
799	86503.9666666667
800	-48035.7
801	-105429.6
802	323194.7
803	128263.366666667
804	63564.4333333333
805	-110598.666666667
806	69124.9333333333
807	180330.033333333
808	11162.9
809	101591.3
810	-45186.5
811	-70068.7
812	187558.5
813	399151.9
814	115921.2
815	-76957.6
816	383140.1
817	135262
818	660757.2
819	289333.5
820	-37962.1666666667
821	413887.233333333
822	-25114.4
823	105191.2
824	318748.133333333
825	431722.5
826	20697.0333333333
827	122665.466666667
828	41279.7
829	217216.1
830	-90657.1
831	205508.633333333
832	67580.4
833	229574.8
834	688654.366666667
835	40901.3
836	-60259.6
837	877517.1
838	160752.033333333
839	-39510.1
840	257830.8
841	281872.7
842	187101.6
843	432939.066666667
844	-291957.3
845	-182167.733333333
846	148284.833333333
847	117417.966666667
848	247882.5
849	36717.1
850	376175.2
851	4326.96666666667
852	108561.1
853	258376.1
854	-101484.5
855	43754.6666666667
856	120165.066666667
857	279304
858	636649.733333333
859	-190483.7
860	-59992.6333333333
861	39930.9
862	-79924.8
863	319065.633333333
864	305779.2
865	-9698
866	-397406.966666667
867	-41298.8
868	234488.8
869	360584.9
870	175844.1
871	400450.633333333
872	16129.6
873	128931.2
874	16852.4
875	583816.933333333
876	-131082.366666667
877	144837.1
878	337039.333333333
879	79833.7
880	557443.1
881	-111596.5
882	-82072.5333333333
883	15100.1
884	-12306.4
885	553005.1
886	-127464.9
887	240258.1
888	45842.2333333333
889	12192.7
890	-72578.2333333333
891	319280.5
892	-10802.8
893	307363.6
894	-142172.266666667
895	203687.466666667
896	-60808.5666666667
897	71126.2666666667
898	-4506.43333333332
899	-67655.8666666667
900	-216217.2
901	125518
902	133962.666666667
903	147484.366666667
904	44204.5333333334
905	258689.033333333
906	457041.166666667
907	319817.2
908	128200
909	-33072.4333333333
910	47622.7
911	-53780.4
912	190666.4
913	183126.3
914	48094.5666666667
915	190938.4
916	-9068
917	363088.8
918	-27379.7
919	78775.7666666667
920	451073.2
921	464785.033333333
922	-22233.2
923	-245265.366666667
924	130988.8
925	26944.4
926	149562.533333333
927	150420.533333333
928	-2455.46666666667
929	66769.7
930	122781.1
931	1056195.9
932	-237397.733333333
933	412393.066666667
934	210806.533333333
935	140531.7
936	-44554.6666666667
937	854091.866666667
938	251829.066666667
939	15654
940	208400
941	-273831.2
942	227434.533333333
943	218467.433333333
944	745810.8
945	-203438.7
946	177664.933333333
947	-138326.8
948	100056
949	213661.3
950	61943.7
951	246543.5
952	324401.3
953	405378.8
954	41791.7333333334
955	391702.4
956	26615.2
957	331546.9
958	34942.1333333333
959	47756.8
960	-42681.7333333333
961	184048.966666667
962	-240098
963	87418.4
964	-30814.3
965	118974.4
966	200841.2
967	-33546.8333333333
968	126246.8
969	-393718.566666667
970	-140210.8
971	-62556.6666666667
972	-130345.733333333
973	178575.6
974	-132918.3
975	-156218.833333333
976	288606.666666667
977	68750
978	-58220.3
979	79933.3666666667
980	307324.133333333
981	136054.9
982	47533.1
983	624502.133333333
984	362373.733333333
985	-19498.4
986	540999.6
987	128506.133333333
988	178351.1
989	79552.3666666667
990	46289.0666666667
991	155541.7
992	59524.4
993	349902.8
994	189533.7
995	21393.6
996	209577.7
997	-55782.7
998	-47880.7
999	52236
1000	204244.7
