# Supplementary material for: Chromosome Copy Number Variation and Control in the Ciliate Chilodonella uncinata
Source: PLoS One. 2013 Feb 20;8(2):e56413. doi: 10.1371/journal.pone.0056413 (PMC3577910; doi:10.1371/journal.pone.0056413)
Supplement: Dataset S1 — Chromosome copy numbers from the experimental and simulated cell lines of Dataset of Chilodonella uncinata . dataset.zip is a compressed file. exp_data.csv contains the experimental data derived from qPCR analyses (Cell.line = original cell line; Time = time point of the DNA extraction; DNA.extract = DNA extract replicate; Gene = macronuclear chromosome; CNPC = copy number of the macronuclear chromosome per cell). The remainder of the CSV files are from the simulations. Each CSV file contains data on 1000 simulations where the change in variance from initial to final for each simulation is stored under column ‘x’. See _readme.txt in the compressed file dataset.zip for documentation of the file names. (ZIP) [file pone.0056413.s002.zip › dataset_S1/P1_omega3.5.csv]

	x
1	609348.4
2	18238.5333333333
3	-33335.5
4	167097.3
5	171365.233333333
6	96828.5666666667
7	164236.933333333
8	-75617.9
9	176625.966666667
10	110247.233333333
11	100722.133333333
12	280704.266666667
13	196818
14	26357.9
15	291996.266666667
16	-1555.20000000001
17	94178.4
18	684406.766666667
19	-45070
20	495917.6
21	117574
22	18024
23	77643.2
24	533799.633333333
25	-62023.1
26	466433.6
27	456401.466666667
28	404315.766666667
29	292205.6
30	607153.5
31	-74261.1
32	918339.2
33	97928.5
34	-16846.8
35	36370.1
36	-21006.5
37	93150.2666666667
38	685220.8
39	-3956.53333333334
40	347754.933333333
41	248987.066666667
42	159641.5
43	116428.266666667
44	225781.766666667
45	161147.1
46	172800.1
47	-89993.6
48	176620.166666667
49	-7569.43333333335
50	278400.766666667
51	392316
52	13316.4
53	174684.666666667
54	165107.033333333
55	149441.033333333
56	35259.9666666666
57	-14928
58	63578.3
59	111957.033333333
60	182325.3
61	389638.166666667
62	194524.166666667
63	-8745.63333333334
64	363262.3
65	216751.1
66	246639.5
67	35685.2
68	72267.6
69	614616.8
70	357740.5
71	61336.7
72	200121.5
73	-73911.6333333333
74	211866.4
75	-2474.89999999999
76	36383.2
77	74221.8333333333
78	28049.6
79	495574.433333333
80	179125.7
81	265531.9
82	76550.1333333333
83	-315083.6
84	-245142.4
85	13430.4
86	153404
87	-135215.866666667
88	824110.533333333
89	97680
90	88037.8666666667
91	86537.2
92	153601.033333333
93	133842.666666667
94	310383.2
95	123493.6
96	360141.966666667
97	477986.666666667
98	-10067.1
99	141266.8
100	71096.5333333333
101	-93854.9
102	287024.666666667
103	10666.6333333333
104	117540
105	478688.4
106	157189.766666667
107	257185.733333333
108	81495.2333333333
109	337880.533333333
110	297921.9
111	426422.8
112	294356.433333333
113	37665.5666666667
114	133109.2
115	188406.266666667
116	305132.666666667
117	222314.4
118	200787.6
119	188834.933333333
120	679296.4
121	332066.1
122	93664.1666666667
123	306334.966666667
124	157646.766666667
125	-31131.5
126	59269.7333333333
127	326939.2
128	42427.1
129	136578.1
130	-25484.2666666667
131	156437.9
132	99048.2666666667
133	-368104.833333333
134	261613.2
135	-288001.6
136	-102672.8
137	257115.7
138	564336.7
139	-43126.3
140	81026.3
141	146310.9
142	116878.166666667
143	-86953.3666666666
144	165205.166666667
145	97254.7666666667
146	138476.233333333
147	169922.666666667
148	111733.733333333
149	75819.6
150	-52350.4
151	63269.6333333334
152	-106238.7
153	101615.433333333
154	258232.9
155	230352.8
156	103635.833333333
157	202528.566666667
158	61845.7333333333
159	64816
160	-159654.5
161	19491.1
162	942592.3
163	116791.333333333
164	59504.6333333333
165	60179.1
166	-17212.2333333333
167	120886
168	58021.6
169	-59696.8
170	64220.4
171	81743.9
172	337160.8
173	146888.933333333
174	118264.4
175	329627.5
176	247955.466666667
177	-62987.2
178	358159.866666667
179	212557.066666667
180	-267209.066666667
181	7700.8
182	84202.3
183	223580.5
184	155214.4
185	126051.433333333
186	74982.1333333333
187	366845.1
188	326502
189	569909.1
190	87669.6
191	39124.8
192	273662.666666667
193	192765.733333333
194	517749.6
195	6838.16666666667
196	320781.9
197	4217.20000000001
198	198601.733333333
199	-79224.6666666667
200	139300.5
201	190122.633333333
202	195059.066666667
203	36115.6333333333
204	250814.4
205	199531.6
206	-160058
207	-32276
208	-102899.066666667
209	190526.5
210	246931.333333333
211	55054.3
212	76229.4666666667
213	110505.1
214	183802.666666667
215	244763.5
216	542432.8
217	402393.966666667
218	32293.0666666667
219	672501.833333333
220	33029.7666666667
221	4558.5
222	259752.633333333
223	684599.433333333
224	350401.233333333
225	34139.6
226	409527.7
227	404855.766666667
228	-98831.3
229	-19117.2
230	203483.7
231	501863.333333333
232	293524.366666667
233	97473.4666666666
234	478267.6
235	292919.566666667
236	202263.333333333
237	428042.166666667
238	566956.8
239	445105.333333333
240	385937.166666667
241	292693.166666667
242	84982
243	900326.3
244	174779.2
245	98567.3
246	121223.833333333
247	185716.966666667
248	114788.7
249	71224.2666666667
250	278136.9
251	-177588.7
252	27430
253	-81809.8666666667
254	55810.8
255	140881.7
256	50109.3
257	141660.666666667
258	222014
259	514803.033333333
260	181607.566666667
261	-57752.3
262	142152.9
263	388553.2
264	45696.8
265	112248.633333333
266	434320.666666667
267	-82449.2
268	1250020.66666667
269	124787.066666667
270	129018.8
271	67939.3
272	537772.8
273	181836.8
274	-156157.1
275	547186
276	84203.3333333333
277	134603.866666667
278	226149.633333333
279	246863.3
280	111175.9
281	-7251.56666666667
282	389397.733333333
283	478761.5
284	72314.4
285	139589.6
286	-52119.5
287	41625.6333333333
288	99001.6
289	223140.8
290	80328.6333333334
291	24114.1
292	434882.9
293	-86280.2666666666
294	-36475.4666666667
295	110851.3
296	-190604.5
297	-83648.6333333333
298	81357.5
299	224623.9
300	-14169.8666666667
301	71301.5
302	415860.1
303	125756
304	121621.866666667
305	103849.2
306	59558.5333333333
307	438271.3
308	-9231.06666666667
309	-6832.39999999999
310	62236.3
311	121189.2
312	50245.3
313	456520.9
314	-3644.3666666667
315	464772.4
316	236274.133333333
317	378560.4
318	161893.333333333
319	-55173.2
320	309938.7
321	147475.166666667
322	148748.933333333
323	104054.833333333
324	-15098.7
325	47978
326	363083.9
327	258367.066666667
328	123588.366666667
329	31039.2000000001
330	308163.3
331	-180262.566666667
332	233447.9
333	173694.1
334	238378.8
335	383633.2
336	143577.466666667
337	-7595.06666666667
338	156609.7
339	58924.4333333333
340	831997.766666667
341	-24400.1
342	249084.5
343	11187.8666666666
344	1110724.4
345	105599.433333333
346	-64760.8333333333
347	493781.233333333
348	166405.5
349	340274
350	842847.2
351	-18534.9666666667
352	44408.1666666667
353	42119.8666666667
354	993706.033333333
355	9247.59999999998
356	15887.1
357	566490.1
358	406699.033333333
359	267953.5
360	354325.966666667
361	2088.10000000001
362	136643.066666667
363	238352.5
364	346214.133333333
365	62727.2333333333
366	50154.4
367	514123.5
368	-104076.033333333
369	-10693.8666666667
370	422520
371	392501.333333333
372	24149.7
373	647146.1
374	249913.733333333
375	33577.2
376	170132.4
377	24121.7333333333
378	918845.166666667
379	144223.333333333
380	198879.766666667
381	134539.466666667
382	90325.1666666667
383	200894
384	73253.4666666667
385	117344.566666667
386	298258
387	457025.866666667
388	248787.566666667
389	-102428.633333333
390	107248.5
391	158057.7
392	237771.2
393	-34243.2333333333
394	162084.4
395	444352.5
396	717223.2
397	28661.0666666667
398	381092.8
399	-72739.4333333333
400	54741.3
401	103872.433333333
402	140659.6
403	-102317.566666667
404	-109995.6
405	10937.7333333333
406	438800.666666667
407	96637.0666666667
408	112857.066666667
409	249300.966666667
410	159765.6
411	124435.5
412	598238.166666667
413	85879.8666666667
414	91725.7
415	261573.333333333
416	206733.166666667
417	97628.5333333333
418	-131698
419	431933.5
420	579188.8
421	705922
422	-264185.9
423	321052.8
424	90960.7
425	950796.3
426	6347.36666666667
427	-65674.5333333333
428	714578
429	164905.6
430	613603.6
431	40210.7666666667
432	-30264.1
433	401364.3
434	429238.166666667
435	44542.8333333333
436	607701.1
437	334553.2
438	50474.5333333333
439	49153.1
440	255342.3
441	-38350.9333333333
442	291569.9
443	79186.7666666667
444	142168.633333333
445	365238.166666667
446	-6684.29999999999
447	144386.966666667
448	449561.6
449	-14682.8
450	235389.366666667
451	-21797.3
452	307495.866666667
453	83743.9
454	296204.8
455	506889.9
456	193589.466666667
457	-43455.6
458	68112.1666666667
459	-119664.033333333
460	215617.9
461	-152030.933333333
462	68747.6333333333
463	187370.9
464	48724.6666666667
465	321793.2
466	567034.133333333
467	58067.2333333333
468	303050.8
469	191161.6
470	437383.3
471	41756.6333333334
472	65319.7
473	279655.5
474	83837.1
475	15308.8
476	66176.7
477	117702.1
478	97.6333333333314
479	-129210.833333333
480	17236.1
481	357167.633333333
482	-59050.3666666667
483	-18505.6
484	161989.1
485	-184426.933333333
486	209223.833333333
487	609880.933333333
488	31081.3333333333
489	199166.533333333
490	303826.8
491	76927.3
492	-144756.033333333
493	282460
494	262702.4
495	170652.766666667
496	77406.7
497	614988.1
498	123036.7
499	558316.266666667
500	62725.0666666667
501	231428.7
502	100644.8
503	110456.5
504	152125.966666667
505	-14304.5666666667
506	-49438
507	376554.133333333
508	-179030.233333333
509	557789.3
510	172291.366666667
511	166346.1
512	293910.633333333
513	254314.033333333
514	162837.066666667
515	-191321.366666667
516	468659.2
517	185735.733333333
518	12913.6
519	408564.366666667
520	-66912.7666666667
521	82554.6333333333
522	9269.19999999998
523	-80074
524	-125000.8
525	178298.833333333
526	152505.733333333
527	33814.1666666667
528	660382.4
529	32723.0333333333
530	-172810.9
531	215476.4
532	202965.6
533	424837.633333333
534	218650.8
535	-25365.3333333333
536	288054.533333333
537	-225778.833333333
538	259611.6
539	24643.5666666667
540	187709.6
541	-167056.566666667
542	26811.0333333333
543	304216.1
544	235450.133333333
545	371745.2
546	387022.366666667
547	191835.2
548	10429.7333333333
549	103557.2
550	14580.8
551	-35864.1666666667
552	-69279.7
553	43530.7
554	257490.8
555	28298.1333333333
556	99177.9
557	548835.2
558	-145509.466666667
559	85405.7333333334
560	372382.666666667
561	160201.2
562	131339.333333333
563	325957.5
564	-142334.9
565	-179825.2
566	463572.133333333
567	82808.9666666667
568	70024.5
569	121120.833333333
570	163914.033333333
571	163549.033333333
572	128647.9
573	-144486.4
574	259980.7
575	107946
576	-139212.4
577	272968.4
578	125642.3
579	112026.4
580	76908.4
581	492507.2
582	25714
583	186545.033333333
584	47084.5666666667
585	186943.766666667
586	-150838.1
587	-46666.2666666667
588	522815.833333333
589	138058
590	21179.7333333333
591	129465.566666667
592	496658.533333333
593	449664.233333333
594	483696
595	205018.166666667
596	-918.400000000023
597	252714
598	-154425.2
599	73426.4
600	-75748.0333333333
601	-6629.10000000001
602	62208.4
603	133518
604	737551.466666667
605	-95335.0666666667
606	63498.7
607	-40824.4
608	35693.5
609	194566.666666667
610	16976.3
611	179131.733333333
612	61545.7333333334
613	-37678.1333333333
614	-85919.1666666667
615	303520.1
616	34988.2666666667
617	58244
618	3951.9
619	85120.4333333333
620	246901.1
621	213711.333333333
622	60767.2
623	51141.6
624	194014.533333333
625	-120003.833333333
626	-57109.3
627	-37859.6
628	-52417.8666666667
629	37328.3
630	395086.633333333
631	273500.033333333
632	630082.166666667
633	38938.9
634	-8395.83333333337
635	396319.466666667
636	55963.5
637	148134.4
638	367226.033333333
639	228683.5
640	161621.7
641	277685.2
642	389728
643	-10249.2
644	205338.666666667
645	405296.3
646	175561.2
647	163172.8
648	147809.333333333
649	303655.166666667
650	122321.5
651	94222.8
652	149708.266666667
653	476784.3
654	-37075.2333333333
655	-22277.3333333334
656	-65386
657	13543.7
658	-70133.4333333333
659	424660.8
660	149978.3
661	519152.9
662	226882
663	187536.633333333
664	-205386.666666667
665	-38798.5
666	126224
667	97428.4
668	44325.5666666667
669	-192279.2
670	-197268.833333333
671	478824.666666667
672	423500
673	576789.066666667
674	43247.5
675	53325.6333333333
676	322465.6
677	265082.8
678	-79424.9333333333
679	237923.833333333
680	55395.6
681	-131846.8
682	189906.4
683	-178586.766666667
684	217871.233333333
685	310209.1
686	169109.6
687	201355.6
688	142133.7
689	353422.533333333
690	124152.133333333
691	197017.1
692	232626.166666667
693	-207900.033333333
694	-144141.5
695	120494.3
696	-58954.2666666667
697	162790.3
698	145571.033333333
699	134117.566666667
700	19622.9666666667
701	303144.533333333
702	370740.266666667
703	344132.366666667
704	502044.833333333
705	197777.7
706	157817.6
707	76435.3666666667
708	287476.5
709	429814.366666667
710	224632.4
711	37277.1
712	43104.8333333333
713	372431.866666667
714	233087.9
715	14487.9
716	206215.466666667
717	1107760.7
718	571747.1
719	66457.4666666667
720	70260.4
721	108504.4
722	514140.8
723	167384.8
724	86068.7
725	257022.1
726	-10933.7
727	307007.6
728	748515.5
729	249251.1
730	25175.0666666667
731	-291534.4
732	-15447.6000000001
733	46990.1666666666
734	64713.7666666667
735	103277.1
736	499333.433333333
737	110937.6
738	166936.133333333
739	252138
740	132739.866666667
741	42322.1333333334
742	196428.566666667
743	184235.5
744	370534.5
745	33271.1
746	112092.8
747	49615.3
748	214622.8
749	1045.3
750	194815.866666667
751	462965.733333333
752	18538.7666666667
753	137149.9
754	13168
755	484187.066666667
756	-56470.4
757	-13101.3
758	348795.7
759	80349.2
760	-56502.8
761	217823.433333333
762	228144.1
763	-17877.2
764	28306.9
765	154911.033333333
766	-1252.03333333333
767	115608.766666667
768	403871.3
769	-45068.3
770	160164.266666667
771	164552.133333333
772	-112238.533333333
773	424312.8
774	119477.966666667
775	135792.4
776	155626.533333333
777	57735.8666666667
778	146402.433333333
779	138918.3
780	-45259.5
781	343362.666666667
782	59642.6666666667
783	155108.9
784	-124749.9
785	392094.4
786	-47779.5666666667
787	130061.866666667
788	12226.1333333333
789	-13049.0333333333
790	-68819.9
791	131551.433333333
792	53723.2
793	488825.9
794	20402.0333333333
795	320791.7
796	80906.7
797	373696.8
798	-35576.8333333333
799	359597.2
800	38148.5333333333
801	-102684.1
802	-179368.5
803	300174.5
804	109241.6
805	46930.6666666667
806	-82544.2333333333
807	284048.4
808	453320.566666667
809	81240.9333333333
810	91099.5666666667
811	160162.566666667
812	-2759.86666666664
813	4567.96666666667
814	160584.266666667
815	36948.2666666667
816	39088.9
817	82234.2666666667
818	369576.3
819	540829.3
820	229570.4
821	-13527.6
822	114940.7
823	-113244.933333333
824	-109462.833333333
825	242828.133333333
826	-2212.03333333333
827	172381.766666667
828	298464.433333333
829	613965.1
830	316934.166666667
831	-93723.3333333333
832	15329.8666666666
833	-104308.133333333
834	113497.5
835	20384.5
836	269829.6
837	173054.7
838	128921.333333333
839	497276.966666667
840	239691.6
841	-106881.566666667
842	4220
843	-12402
844	151306.133333333
845	74635.6
846	382872.5
847	127570.5
848	213078.3
849	135810.5
850	-92329.8333333333
851	162057.866666667
852	2101.73333333334
853	214127.833333333
854	254601.966666667
855	178115.733333333
856	165667.5
857	251057.7
858	197424.166666667
859	408940.4
860	421126.9
861	361001.033333333
862	141714.566666667
863	213065.433333333
864	404152.8
865	514733.3
866	130615.6
867	71356.1333333334
868	-79407.9666666667
869	202139.333333333
870	-232863.633333333
871	77063.1
872	401635.466666667
873	422356.8
874	159425.2
875	109535.366666667
876	361426.133333333
877	-85212.6666666667
878	183401.2
879	232288.3
880	382260.8
881	193488.433333333
882	30449.0666666667
883	-115243.733333333
884	3848.39999999999
885	242305.166666667
886	258249.233333333
887	-345802.166666667
888	221353.966666667
889	238188
890	-51828.9333333333
891	66309.1
892	-17693.7
893	25810.1333333333
894	-35382
895	155182.633333333
896	165031.2
897	265364.633333333
898	77011.8666666667
899	17955.6
900	104571.466666667
901	222982.033333333
902	172678.033333333
903	659935.2
904	35639.3
905	279248.3
906	341935.2
907	298282.8
908	592894
909	538094.8
910	547616.933333333
911	420785.866666667
912	450757.2
913	346476.366666667
914	584206.1
915	104552.133333333
916	110544
917	307546.433333333
918	63150.8
919	324228.166666667
920	617410.9
921	-107103.5
922	184396.833333333
923	300151.9
924	672730.8
925	175980.4
926	33725.2
927	35564.2333333333
928	-21168.7666666667
929	242550.9
930	10935.3
931	65270.3
932	-453984
933	287659.2
934	40383.7333333333
935	426488.833333333
936	242916.033333333
937	165754.966666667
938	84138.2666666667
939	46847.6
940	437312.666666667
941	58415.7
942	35456.8
943	292694.8
944	381169.2
945	347317.733333333
946	6063.20000000001
947	104238.666666667
948	143990.266666667
949	145585.366666667
950	11356.7
951	22815.0666666667
952	37154.1333333333
953	3376.26666666672
954	64670.8
955	-64694.4
956	76032
957	173358.666666667
958	266434.9
959	137888
960	337235.7
961	106384.933333333
962	309050.4
963	-43506.6666666667
964	353996.4
965	169647.7
966	118262.766666667
967	171023.7
968	358431.866666667
969	-82397.7666666667
970	38596.4
971	90525.1
972	-22939.3333333333
973	16028.7
974	253497.633333333
975	299675.6
976	329167.866666667
977	44264.4
978	287300.3
979	-369699.066666667
980	102809.1
981	409969.1
982	-20462.2999999999
983	235217.166666667
984	49857.6
985	381242.4
986	151274.533333333
987	247191.5
988	986155.033333333
989	-78850.5333333333
990	288153.366666667
991	61201.9666666667
992	285658.4
993	120695.566666667
994	-115046.933333333
995	527937.633333333
996	392375.233333333
997	-174122.7
998	396451.566666667
999	315951.733333333
1000	-105895.2
