# Supplementary material for: Chromosome Copy Number Variation and Control in the Ciliate Chilodonella uncinata
Source: PLoS One. 2013 Feb 20;8(2):e56413. doi: 10.1371/journal.pone.0056413 (PMC3577910; doi:10.1371/journal.pone.0056413)
Supplement: Dataset S1 — Chromosome copy numbers from the experimental and simulated cell lines of Dataset of Chilodonella uncinata . dataset.zip is a compressed file. exp_data.csv contains the experimental data derived from qPCR analyses (Cell.line = original cell line; Time = time point of the DNA extraction; DNA.extract = DNA extract replicate; Gene = macronuclear chromosome; CNPC = copy number of the macronuclear chromosome per cell). The remainder of the CSV files are from the simulations. Each CSV file contains data on 1000 simulations where the change in variance from initial to final for each simulation is stored under column ‘x’. See _readme.txt in the compressed file dataset.zip for documentation of the file names. (ZIP) [file pone.0056413.s002.zip › dataset_S1/P1_omega3.csv]

	x
1	244031.5
2	374035.833333333
3	-99996.9
4	99892.8333333333
5	397248.133333333
6	120812.1
7	37750.2666666667
8	17683.9
9	13826.3666666667
10	-63140.4
11	-72368.3
12	16736
13	257222
14	37394.9333333333
15	487536.366666667
16	325957.2
17	946566.3
18	133164.966666667
19	146703.3
20	53700.7
21	364622
22	-36384.4333333333
23	128935.433333333
24	-157068.7
25	92064.3666666667
26	90299.8666666666
27	324021.033333333
28	101945.233333333
29	278585.6
30	-35858.9
31	117210.8
32	292085.633333333
33	109202.8
34	216740.4
35	-99433.2
36	87015.5666666667
37	69165.2333333333
38	192260.966666667
39	111435.833333333
40	444197.466666667
41	118242.766666667
42	241554.666666667
43	-17468.5666666667
44	283012.366666667
45	328971.866666667
46	19154
47	205454.8
48	102037.333333333
49	34970.2333333333
50	244438.4
51	256840.4
52	-90315.4666666667
53	150755.733333333
54	456754.933333333
55	63953.8666666667
56	178971.433333333
57	157215.1
58	380393.5
59	132305.1
60	-52119.8666666667
61	764312.766666667
62	338234.666666667
63	267745.833333333
64	139778.033333333
65	247686.7
66	302131.9
67	151674.7
68	-7734.09999999998
69	-75414.9666666667
70	397424.933333333
71	-555966.7
72	215178
73	-82023.9
74	109562.5
75	-19717.2
76	327400.8
77	370273.6
78	126539.333333333
79	501268.9
80	2964.66666666669
81	39666.3666666667
82	109039.9
83	331198.533333333
84	51741.2
85	-96625.7666666667
86	32147.3333333333
87	326490.9
88	18556.4
89	209205.066666667
90	361581.633333333
91	428154
92	301014.233333333
93	-73991.6333333333
94	229618.8
95	-326536.3
96	116901.2
97	993158.666666667
98	448604.833333333
99	37054.5333333333
100	121108.533333333
101	-221786.8
102	230112
103	54558.1
104	209926.933333333
105	943781.633333333
106	-44982.2666666667
107	-18912.5666666667
108	197593.6
109	23510.2666666667
110	207444.133333333
111	60666.3
112	-73042.4
113	15448.5
114	-38775.3
115	56759.1
116	-52087.3666666666
117	238762.3
118	56809.6
119	300412.666666667
120	159279.2
121	265358.1
122	292901.166666667
123	140940.3
124	13637.3
125	28958.6333333333
126	105749.066666667
127	183591.9
128	225860.8
129	57243.3666666666
130	84080.4
131	5389.5
132	163166
133	175896.8
134	-74827.6
135	-54512.9
136	237279.066666667
137	955914.5
138	493473.733333333
139	289874.133333333
140	247777.2
141	19160.9333333333
142	-275192.533333333
143	350902.9
144	114116.266666667
145	220565.5
146	-21312.5333333333
147	322917.566666667
148	127990.5
149	222309.7
150	-68418
151	-19140.6666666667
152	-840.566666666666
153	160400.3
154	25901.5
155	-23283.1
156	47202.4
157	326045.6
158	111229.066666667
159	-21550.8
160	-11605.1
161	410319.2
162	506744.8
163	-19266.8
164	319192.633333333
165	161899.6
166	253967.566666667
167	20712.4
168	103543.566666667
169	110679.2
170	245253.466666667
171	243917.433333333
172	-511393.866666667
173	40107.3
174	497736.833333333
175	-27956.5333333333
176	213431.333333333
177	182460.166666667
178	51842.8
179	99485.4666666666
180	599750.5
181	160953.1
182	101310.4
183	301089.7
184	44726.1333333333
185	180077.1
186	25534.0333333333
187	338312.766666667
188	716100.233333333
189	105376.8
190	447366.433333333
191	349583.5
192	-137165.066666667
193	237969.7
194	138912.933333333
195	20186.8333333333
196	-64740.0333333333
197	377429.2
198	40722.9
199	60338.7
200	119180.9
201	139274.266666667
202	-176065.466666667
203	139188.1
204	129973.5
205	86809.1666666667
206	-75440.8
207	475328.833333333
208	108910
209	346378.266666667
210	157224.933333333
211	343732.666666667
212	189351.5
213	286759.6
214	94766.5
215	369083.466666667
216	75144.4333333333
217	275599.6
218	319542.5
219	211566.533333333
220	330564.5
221	301421.9
222	112459.466666667
223	43426.9333333333
224	76409.7
225	51391.4666666667
226	135538.4
227	895719.7
228	29825.9
229	-17751.0333333333
230	142865.2
231	480526.4
232	49462.1
233	96969.3
234	241941.7
235	296167.033333333
236	890304.4
237	367452.266666667
238	171930
239	435771.3
240	396650.8
241	555674.533333333
242	263915.1
243	-50975.1
244	185556.4
245	180817.2
246	-2122.80000000005
247	396981.633333333
248	151480.1
249	42189.9
250	39174.2333333333
251	230912
252	148363.7
253	204360.533333333
254	155628.8
255	446492.1
256	144801.9
257	266743.5
258	180608.933333333
259	48127.1
260	31054
261	-156518.9
262	-12409.5
263	257658.1
264	612998.433333333
265	608194.4
266	147357.333333333
267	24706.6666666666
268	355197.3
269	-90132
270	90064.4
271	323707.7
272	433699.466666667
273	381244.266666667
274	76.3000000000175
275	364500.5
276	170215.7
277	471575.2
278	-6622.49999999999
279	156927.9
280	144603.333333333
281	347187.233333333
282	496908.8
283	13466.8
284	208457.1
285	152077.9
286	91681.7333333333
287	327082.4
288	137530.166666667
289	317671.6
290	295346.5
291	457366
292	195497.466666667
293	230084.1
294	-124360
295	89637.6
296	167302.4
297	496166.433333333
298	331025.966666667
299	438475.7
300	310829.866666667
301	-88351.6
302	57348.8
303	136898.4
304	368902.966666667
305	193435.6
306	551142.3
307	647638
308	274420.9
309	96997.7333333333
310	228918.9
311	5366.5
312	302638.8
313	-41926.8
314	500881.566666667
315	216852.533333333
316	-241917.633333333
317	180650.1
318	-45438.1333333333
319	177481.066666667
320	1125428.9
321	177527.066666667
322	487382.1
323	390608.4
324	-104490.133333333
325	13409.1
326	-12150.9
327	345752.766666667
328	315263.066666667
329	-87669.6
330	124734.433333333
331	231646.3
332	-117059.3
333	28957.7333333333
334	-5136
335	706488.666666667
336	201701.866666667
337	855161.6
338	137330.666666667
339	-68820.9333333333
340	216056.5
341	218834.7
342	325408.033333333
343	56525.1
344	49544
345	178130.7
346	200446.9
347	96108.1666666667
348	176056.8
349	28198.9
350	-33466.8
351	94342.8333333333
352	90405.7666666667
353	259017.966666667
354	8460.76666666666
355	133553.233333333
356	-3807.86666666667
357	69508.5
358	65105.6
359	624223.2
360	329088.933333333
361	151366.666666667
362	172846.5
363	249359.466666667
364	114926.433333333
365	-128893.5
366	75502
367	162090.3
368	204516.4
369	104656.8
370	12543.3333333333
371	-12977.3333333333
372	157121.3
373	145045.5
374	109796.4
375	34214
376	349475.366666667
377	-27298.1
378	-44807.6
379	21638.6666666667
380	300489.633333333
381	-33320
382	190962.433333333
383	-24242.5333333334
384	-24376.5666666667
385	448873.3
386	417297.333333333
387	492827.1
388	233553.9
389	64005.7333333333
390	-617207.766666667
391	-9455.43333333332
392	151977.1
393	146490.5
394	184677.7
395	231162.933333333
396	8559.6
397	100048
398	267013.5
399	112206.533333333
400	-9843.73333333334
401	299694.8
402	561766.1
403	275598.266666667
404	56620.9
405	-91301.7
406	169556.933333333
407	839646.366666667
408	319162.8
409	219154.3
410	246672
411	-8236.89999999999
412	518832.666666667
413	160026.4
414	137485.3
415	211924.4
416	-97712.3666666666
417	47596.6666666667
418	217851.866666667
419	66613.6
420	-46284.5666666667
421	519734
422	195116
423	38348.8333333333
424	153052.4
425	-26367.1
426	193786.4
427	71221.0666666667
428	214815.966666667
429	-19528
430	62992.4333333333
431	128228.3
432	57915.6333333333
433	227716.566666667
434	203491.066666667
435	-8577.33333333337
436	491351.3
437	179423.5
438	672558
439	-74234.4
440	176019.2
441	2020.90000000002
442	-327791.833333333
443	360639.633333333
444	152950.933333333
445	16440.5333333333
446	131536.033333333
447	172962.4
448	249635.6
449	-51926.3
450	-4550.90000000001
451	-116614.666666667
452	238960
453	62863.0666666667
454	127877.6
455	-31888.8
456	484610.566666667
457	-56698.1333333333
458	1145305.3
459	309303.5
460	352189.866666667
461	54789.8666666667
462	28598
463	158569.1
464	-148732.4
465	106590.7
466	8534.56666666667
467	498515.633333333
468	150554.533333333
469	127024.833333333
470	62114.1333333333
471	231890.7
472	161310.4
473	118996
474	-157849.2
475	103741.9
476	-29217.7333333333
477	607065.7
478	95215.2
479	121208.266666667
480	669501.633333333
481	241604
482	56008.9
483	571748.3
484	-56414.4
485	45776.3
486	698271.333333333
487	148289.6
488	150931.2
489	56931.3333333333
490	336711.9
491	131478.5
492	203228.8
493	-47069.0333333333
494	62205.6
495	51958.4
496	43986.3
497	-130296.766666667
498	-1089.20000000001
499	238482.833333333
500	674345.3
501	46620.4
502	-29110.6666666667
503	76275.6333333333
504	6775.2
505	52849.3
506	592389.6
507	116888.4
508	-11541.6
509	66125.6
510	4313.60000000001
511	939438.666666667
512	211098.666666667
513	88256.3333333334
514	535474.666666667
515	890316.133333333
516	153672.233333333
517	56543.1666666667
518	-56138.9333333333
519	-190386.8
520	66011.2
521	-44095.3
522	110576.533333333
523	47160.0333333334
524	-11677.2333333333
525	486272.1
526	370688
527	645412.566666667
528	-475.5
529	-32351.3333333333
530	-40480
531	254968.133333333
532	-89152.3
533	1787.5
534	41729.8333333333
535	169206.433333333
536	-58199.2
537	214951.466666667
538	256933.6
539	536832.4
540	105716.533333333
541	578725.1
542	291101.466666667
543	-7008.30000000002
544	446938.933333333
545	256593.6
546	46156.9
547	-98716.9
548	-190224.4
549	179847.2
550	-121944.433333333
551	611387.6
552	198698.7
553	191479.7
554	15908.1
555	-65610.4
556	213060.4
557	91417.0666666667
558	377268.7
559	131761.9
560	408230.9
561	30054.9
562	52683.1
563	-71686.6666666667
564	653055.066666667
565	447902.266666667
566	296725.9
567	168776.633333333
568	373157.6
569	85107.0333333333
570	175434.3
571	133558.833333333
572	64123.7666666667
573	120493.733333333
574	403847.3
575	316620.266666667
576	66057.3333333333
577	107259.1
578	-66931.2
579	135505.733333333
580	111295.966666667
581	49544.3
582	359157.6
583	97366.2333333333
584	3139.89999999999
585	181528.1
586	104719.066666667
587	426683.5
588	-32343.2333333333
589	24957.9
590	133484.833333333
591	573783.6
592	179873.066666667
593	-253614.4
594	353195.5
595	107220.5
596	155613.333333333
597	-37212.5666666667
598	62000.9666666667
599	53559.7
600	124766
601	76117.2
602	78118.8333333333
603	276096.3
604	47989.6
605	49807.3666666667
606	-60621.1
607	-451048.066666667
608	-90.3000000000029
609	37128.4
610	57826.2666666667
611	47474.8
612	51805.9
613	442170.7
614	349459.6
615	272944
616	61105.8666666667
617	123072.5
618	162531.866666667
619	380104.4
620	52831.6333333333
621	140200.4
622	-45652.1
623	66575.9
624	35739.8333333333
625	82227.4333333333
626	48554.2666666667
627	68040.4
628	69514.6666666667
629	37870.2666666667
630	121531.066666667
631	119042.4
632	294056.1
633	26470.1
634	114696.4
635	-97949.6
636	163317.366666667
637	181893.2
638	-64245.6
639	41303.9666666666
640	12508.8
641	188402.1
642	481495.733333333
643	254678.666666667
644	180115.733333333
645	-5254.79999999999
646	102655.166666667
647	264656.1
648	101697.833333333
649	66369.8666666667
650	111292.9
651	86622.9
652	100751.6
653	-161787.1
654	37581.7666666667
655	260175.2
656	-178501.2
657	-266030.433333333
658	21444.6333333333
659	21659.3
660	-6301.20000000001
661	480196.9
662	127202.533333333
663	123999.766666667
664	170665.733333333
665	729024.8
666	52444.7
667	144309.766666667
668	8326.83333333334
669	363041.233333333
670	286707.2
671	67903.2
672	152252.4
673	-4915.89999999997
674	67930.3
675	243940.4
676	71986.8
677	85322.6666666667
678	198392.7
679	113843.3
680	117442.3
681	-44082.4333333333
682	-71833.9
683	-127836.8
684	663121.2
685	46524.4333333333
686	310681.866666667
687	-136940.7
688	135090.8
689	-67771.7000000001
690	69647.3
691	398739.466666667
692	549845.9
693	403338
694	-3270.10000000001
695	-88996.1333333333
696	528086.4
697	-102636
698	49675.2
699	34589.7666666666
700	68207.2
701	457487.5
702	230824.3
703	163245.6
704	-141179.233333333
705	223142.833333333
706	69968.8
707	-24182.8
708	-148830
709	661758.5
710	-30314.4
711	189604.8
712	361100
713	477608.9
714	99484.4
715	174888.8
716	-615673.366666667
717	389168.7
718	267959.2
719	253740.8
720	31808.2333333333
721	481634.966666667
722	273688.4
723	-68877.9666666667
724	290157.466666667
725	423667.333333333
726	411358.8
727	245188.833333333
728	-122518.7
729	48951.8333333333
730	426877.366666667
731	148277.6
732	133491.6
733	603050
734	225835.466666667
735	691567.6
736	-26008.1
737	57589.6
738	217696.4
739	23329.9
740	240418
741	229308.666666667
742	17486
743	102548
744	161880.266666667
745	85230.9666666667
746	-35870.3
747	294195.366666667
748	-46573.5
749	45783.3
750	229205.5
751	295899.733333333
752	97402.9333333333
753	171543.966666667
754	-115484.833333333
755	464591.6
756	-127756.8
757	131575.6
758	-4632.26666666666
759	-113221.7
760	108037.633333333
761	282522.266666667
762	224619.7
763	117036
764	283076.166666667
765	34392.7
766	-38692.9333333333
767	309641.766666667
768	174348.1
769	41327.3666666667
770	75286.1666666667
771	-121797.6
772	192600.3
773	88967.6
774	155083.866666667
775	356695.633333333
776	110961.433333333
777	304971.833333333
778	78713.4666666667
779	166296
780	684060.833333333
781	144460.4
782	436196.7
783	5860
784	311351.2
785	-3979.30000000002
786	74742.4
787	64169.1666666667
788	-97123.5
789	174513.1
790	396462.366666667
791	36563.5
792	-69400.1
793	-71960
794	13730
795	124888
796	-59622.0333333333
797	65510.4
798	2163.83333333331
799	356084.4
800	140769.066666667
801	71516.5333333333
802	390415.9
803	-232955.433333333
804	-3720.93333333332
805	2575.60000000001
806	501039.9
807	198166.8
808	83573.1666666667
809	117029.7
810	911882.766666667
811	135705.466666667
812	163097.5
813	-32970.9666666667
814	410510.666666667
815	299856.566666667
816	69690.8
817	163301.233333333
818	240788.133333333
819	477597.633333333
820	36210.9333333333
821	-155416.7
822	-413345.7
823	357801.166666667
824	279291.466666667
825	68074.8333333333
826	129565.7
827	101208.666666667
828	95070.6333333334
829	-21722.5333333333
830	183524.4
831	275367.466666667
832	332102.1
833	-59135.2
834	432536.1
835	284609.466666667
836	239495.6
837	457918.533333333
838	481379.466666667
839	-115433.466666667
840	57879.3
841	-1873.46666666667
842	-40342.8
843	417249.066666667
844	48387.5
845	378726.133333333
846	648393.9
847	61292.0333333333
848	571274.133333333
849	94599.5
850	24817.3
851	21496.8
852	310007.633333333
853	133542.3
854	218514.5
855	358168
856	406924.933333333
857	-5880.96666666667
858	83202.6666666667
859	568075.733333333
860	163266.133333333
861	212924.3
862	151373.2
863	33216.4333333333
864	-39455.5
865	-221925.366666667
866	-40031.6
867	301353.566666667
868	-59582.7666666667
869	98398.1
870	97161.7333333333
871	-111716
872	91227.1
873	461646.5
874	223962.8
875	222522
876	-29440.1333333333
877	314138
878	196949.866666667
879	227405.9
880	261625.333333333
881	201137.566666667
882	169413.066666667
883	90813.7333333333
884	-36375.2
885	171198.7
886	-39621.2
887	364403.1
888	-111233.733333333
889	154270.833333333
890	481339.9
891	264297.866666667
892	363068.9
893	107426.133333333
894	109611.733333333
895	-122829.166666667
896	53707.9
897	-109562.766666667
898	251473.5
899	162069.6
900	338312.833333333
901	-29466.9666666667
902	30141.6
903	117810.4
904	-154418.4
905	409278.5
906	657041.033333333
907	345593.5
908	144417.6
909	126325.3
910	354162.533333333
911	561118.8
912	57059.2
913	93620.1
914	375647.2
915	-9494.90000000002
916	104235.7
917	526964.133333333
918	408160.266666667
919	362499.833333333
920	206192.5
921	13471.1
922	6895.46666666662
923	711715.166666667
924	208721.866666667
925	-84097.2000000001
926	263667.966666667
927	468085.433333333
928	206314.166666667
929	240780.8
930	73088.5
931	258838.366666667
932	426635.433333333
933	65706.9333333333
934	123421.2
935	457039.466666667
936	39789.3333333333
937	145192.133333333
938	111861.333333333
939	144292.633333333
940	248694.8
941	52683.6
942	-28524.4
943	73482.6666666667
944	159776.8
945	216034.133333333
946	29779.5
947	388111.066666667
948	147006.4
949	164365.333333333
950	-92466.7666666667
951	-41159.6
952	-158394.4
953	-73878
954	30453.1666666666
955	-76651.5666666667
956	8386.26666666666
957	770689.5
958	60686.1
959	166234.533333333
960	118450.566666667
961	115927.6
962	45972.0333333333
963	86285.1666666666
964	36400.9333333333
965	93247.6
966	-72192.9333333333
967	205141.566666667
968	666722.033333333
969	-36496
970	189932.266666667
971	-85919.4666666666
972	-110092.8
973	141941.333333333
974	21534.1
975	613892
976	312300
977	392940.933333333
978	193263.7
979	160033.833333333
980	167846.1
981	52233.3
982	424589.3
983	45857.7333333333
984	-38322.9
985	436041.833333333
986	144207.1
987	154707.466666667
988	265835.766666667
989	824906.7
990	318434.4
991	83963.7666666667
992	415326.4
993	166000.666666667
994	453932.1
995	-81407.3
996	151321.3
997	367287.6
998	502573.7
999	59889.5666666667
1000	351156.966666667
