# Supplementary material for: Chromosome Copy Number Variation and Control in the Ciliate Chilodonella uncinata
Source: PLoS One. 2013 Feb 20;8(2):e56413. doi: 10.1371/journal.pone.0056413 (PMC3577910; doi:10.1371/journal.pone.0056413)
Supplement: Dataset S1 — Chromosome copy numbers from the experimental and simulated cell lines of Dataset of Chilodonella uncinata . dataset.zip is a compressed file. exp_data.csv contains the experimental data derived from qPCR analyses (Cell.line = original cell line; Time = time point of the DNA extraction; DNA.extract = DNA extract replicate; Gene = macronuclear chromosome; CNPC = copy number of the macronuclear chromosome per cell). The remainder of the CSV files are from the simulations. Each CSV file contains data on 1000 simulations where the change in variance from initial to final for each simulation is stored under column ‘x’. See _readme.txt in the compressed file dataset.zip for documentation of the file names. (ZIP) [file pone.0056413.s002.zip › dataset_S1/P1_omega4.5.csv]

	x
1	335694.233333333
2	153096.133333333
3	186978.3
4	-69695.7
5	373686
6	-45568.9
7	373260.166666667
8	391729.2
9	-390466.8
10	517655.6
11	393907.2
12	373690.9
13	118455.2
14	-45572.3666666667
15	232321.6
16	156387.7
17	558099.9
18	114601.233333333
19	627979.6
20	110040.3
21	78906.4333333333
22	-53388.9333333333
23	307581.633333333
24	248401.6
25	339441.333333333
26	108440.266666667
27	113422
28	665936
29	-48548
30	-153719.5
31	339403.333333333
32	20869.1
33	121628.433333333
34	122582.4
35	96335.6333333333
36	199063.7
37	145134.8
38	584497.9
39	200234
40	320225.5
41	70650.6666666667
42	-46975.2
43	40484.6666666667
44	223517.2
45	445847.433333333
46	239041.333333333
47	264145.766666667
48	281638.633333333
49	139823.7
50	79646
51	-44590.3
52	360517.766666667
53	62739.4666666667
54	-87304.8
55	192594.9
56	566293.633333333
57	292131.833333333
58	295926.8
59	-41809.8333333334
60	128630.833333333
61	4958.16666666667
62	108933.3
63	565687.9
64	537141.733333333
65	55809.7
66	231673.233333333
67	294930.9
68	251991.066666667
69	275262.4
70	-72650.1
71	203422
72	-913.466666666674
73	379834.3
74	10687.4666666667
75	283349.566666667
76	345724.4
77	-40724.1
78	189869.833333333
79	27349.6
80	521913.866666667
81	-103504.8
82	46389.0333333333
83	312934.133333333
84	226456
85	-1824.80000000002
86	103935.1
87	247742.4
88	195608
89	155627.233333333
90	29578
91	-216768
92	896262.833333333
93	523908.4
94	214070.8
95	209182.9
96	-64406.5333333333
97	-27566.9333333333
98	69539.2
99	274162.8
100	330304.933333333
101	427175.1
102	334736.5
103	-3975.20000000001
104	-46979.3333333333
105	478702.833333333
106	260139.333333333
107	572748.1
108	573343.966666667
109	637301.7
110	386150.533333333
111	321937.2
112	536481.866666667
113	476053.2
114	112459.5
115	-73300
116	366792.166666667
117	-24196.9
118	-253009.833333333
119	-2294.80000000002
120	352476.133333333
121	59283.6
122	-19021.3
123	43493.8666666666
124	558031.966666667
125	32472.5333333333
126	240612.666666667
127	268236.266666667
128	-56542.9
129	122216.833333333
130	142645.333333333
131	261730.266666667
132	54582
133	245391.6
134	-1934.13333333333
135	246143.866666667
136	263468
137	335762.533333333
138	63240.8
139	543736.3
140	441069.733333333
141	100931.833333333
142	268841.333333333
143	87009.9
144	244672.7
145	32633.7333333333
146	-27016.8
147	-33994.6666666667
148	-111072.7
149	353197.866666667
150	35281.2
151	186650.4
152	525577.166666667
153	330415.5
154	342072.9
155	-52293.7666666667
156	-117906
157	229927.2
158	-179042.8
159	408795.866666667
160	20995.8333333333
161	78358.3
162	159213.6
163	92169.1
164	184021.833333333
165	90556.8333333333
166	-60181.2
167	85204.6333333333
168	243217.833333333
169	331567.7
170	92896.9
171	74429.2
172	903712.666666667
173	-7906.43333333333
174	119972.3
175	37278.5
176	-194058.3
177	-48590.7
178	-18111.0333333333
179	131208.8
180	359546.833333333
181	286214.4
182	167124
183	556454.833333333
184	91693.3
185	41137.7
186	100166.8
187	241500.933333333
188	33998
189	439945.333333333
190	4672.5
191	351724.5
192	225548.4
193	109719.6
194	-167929.733333333
195	245668.7
196	-17166.8
197	508814.1
198	164919.2
199	64829.5
200	130456.033333333
201	167330.166666667
202	113008.8
203	889233.1
204	134919.866666667
205	337644.8
206	250105.366666667
207	26259.1
208	209089.6
209	379148.8
210	105051.866666667
211	30164
212	451845.2
213	580793.3
214	-5668.26666666666
215	284579.433333333
216	350528.4
217	-129211.566666667
218	611693.333333333
219	403227.6
220	179531.9
221	91240.8
222	375728.433333333
223	168545.633333333
224	398797.466666667
225	130423.1
226	87160.6666666667
227	585584.266666667
228	581267.1
229	202184.5
230	41804.1
231	-48481.6
232	72907.5666666667
233	155580.5
234	91902
235	181213.766666667
236	374985.466666667
237	54780.8
238	-54110.8333333333
239	165420.366666667
240	-106215.766666667
241	66313.7666666667
242	42993.2
243	182451.766666667
244	623009.2
245	21816.4
246	40439.2
247	206051.2
248	171918.966666667
249	206149.966666667
250	-62359.8333333333
251	312668.633333333
252	-59538.4
253	42650.5
254	432500.233333333
255	253538.666666667
256	-19683.3
257	88136.1333333333
258	888726.266666667
259	134944.266666667
260	152054.933333333
261	290033.333333333
262	50793.2
263	267844.9
264	560515.6
265	19718.8
266	44088.7999999999
267	189190.9
268	218657.366666667
269	-12697.1
270	99935.5
271	58255.2
272	60461.4333333333
273	621606.9
274	406675.733333333
275	-4956.13333333333
276	564559.3
277	128081.6
278	120979.5
279	71425.0666666667
280	392952.4
281	36882.7
282	333352.833333333
283	345697.733333333
284	19897.4666666667
285	307090.7
286	162668.3
287	-20430.7
288	504163.5
289	-188456
290	141349.6
291	40346.1
292	-25445.1
293	1104706
294	-64054
295	14875.3666666667
296	419355.766666667
297	326264.5
298	302460
299	154555.6
300	464652.7
301	21675.8333333333
302	700967.9
303	366287.6
304	138794.266666667
305	254629.3
306	-46008.3
307	372909.166666667
308	-94192.8333333333
309	436979.633333333
310	511135.2
311	64415.9
312	9999.33333333331
313	245395.1
314	516175.433333333
315	-23371.2333333333
316	143537.5
317	233283.333333333
318	111004
319	231562.7
320	-77732.5
321	77747.3
322	330239.766666667
323	-81667.5
324	477158
325	339774.8
326	42898.3
327	2271.70000000001
328	-50155.7
329	427036.1
330	-56952.7666666667
331	642815.1
332	319954.666666667
333	165575.066666667
334	401720.9
335	205267.366666667
336	153051.633333333
337	96932.3
338	210022.766666667
339	407711.6
340	33184
341	-32511.6333333333
342	200706.666666667
343	164876.1
344	109723.566666667
345	398102.233333333
346	367333.1
347	7707.5
348	367874.133333333
349	40142.8
350	134548.266666667
351	-8172.10000000001
352	-43125.7
353	434118.833333333
354	250080.966666667
355	314469.1
356	321783.866666667
357	46082
358	69279.3666666667
359	129227.633333333
360	775942
361	580196
362	-25370.1666666667
363	-140332.266666667
364	-9124.79999999999
365	102522.5
366	40668.4333333333
367	683124.7
368	640231.7
369	93056.4333333333
370	359402.4
371	73093.4666666667
372	222980.633333333
373	40826
374	235833.2
375	366826.8
376	-83015.3
377	384518.3
378	309316.933333333
379	218534.533333333
380	86215.5
381	-254449.466666667
382	244414.566666667
383	259424.366666667
384	637610.1
385	-66921.8666666667
386	-95373.6
387	-68723.0666666667
388	-134841.2
389	-84516.3
390	-69615.6
391	-3860.53333333338
392	79623.7666666667
393	15909.5666666667
394	115773.6
395	307354.433333333
396	1135356.5
397	-20978.1
398	224510.233333333
399	482460.1
400	409432.9
401	133101.866666667
402	49168
403	-88190.0333333333
404	634861.3
405	172007.6
406	28254.3
407	263790.133333333
408	63979.1666666667
409	203341.733333333
410	527088.9
411	210246.933333333
412	174890.033333333
413	107326
414	179644.5
415	239784.8
416	274917.366666667
417	137655.833333333
418	189203.733333333
419	35308.2333333333
420	316170.966666667
421	89098.0333333333
422	-143810.133333333
423	-62572.7
424	-9944.56666666665
425	588660.8
426	206480.7
427	64064.5333333333
428	65390.9666666667
429	109994.533333333
430	319042.3
431	-56262.8
432	189429.6
433	128098.5
434	122677.033333333
435	149042.8
436	32478
437	110803.2
438	442084.566666667
439	48218.3
440	363637.233333333
441	-122680.8
442	708281.6
443	322760.8
444	356353.066666667
445	56766
446	3257.19999999998
447	169084.166666667
448	824121.2
449	-85307.4666666667
450	108227.1
451	358078.8
452	226187.3
453	355280.1
454	443059.6
455	202006.8
456	449671.7
457	5435.36666666667
458	535118.266666667
459	193749.5
460	18473.6
461	11919.1
462	235556.7
463	235451.6
464	194399.733333333
465	100641.6
466	53773.3
467	183728.433333333
468	49546.8
469	131030.8
470	627408.3
471	182044.8
472	266310.433333333
473	378171.366666667
474	125846.9
475	319961.3
476	208553.033333333
477	168188.8
478	232820.4
479	17887.2
480	-79844.3
481	9866.29999999999
482	106972.4
483	-8852.80000000005
484	154543.833333333
485	1839.70000000001
486	8880.89999999999
487	122720.7
488	-59481.7333333333
489	472198.8
490	13641.6
491	223691.333333333
492	167468.533333333
493	480990.4
494	163219.466666667
495	-134113.1
496	351412
497	12627.5666666667
498	222244.766666667
499	-100290.966666667
500	165165.966666667
501	184359.6
502	-113176.4
503	185865.333333333
504	207260
505	193743.733333333
506	110092.966666667
507	302119.9
508	-59328.3
509	633012.7
510	286727.433333333
511	92961.6
512	-6902.8
513	614404.566666667
514	740886.8
515	31618.5
516	299492.7
517	206295.033333333
518	484579.1
519	-39282.0333333333
520	172779.2
521	54845.6
522	108976.366666667
523	308608.166666667
524	29909.8333333333
525	48197.1000000001
526	31119.3
527	49900
528	760044.933333333
529	200017.033333333
530	174809.733333333
531	137122
532	55897.1
533	-16188.8333333333
534	7370
535	197628.8
536	650468.7
537	75795.6
538	149312.266666667
539	115755.6
540	165588.933333333
541	69464.5666666667
542	357473.033333333
543	342214.8
544	117570.233333333
545	184181.366666667
546	527892
547	462958.666666667
548	223825.066666667
549	123913.466666667
550	192753.6
551	143213.466666667
552	132022.433333333
553	-23928.6666666667
554	191227.2
555	-55300.6666666667
556	167538.1
557	466438.3
558	96178.2333333333
559	-176342.7
560	-29273.7666666667
561	-11265.0666666667
562	212160.5
563	246493.866666667
564	432347.566666667
565	113659.6
566	-207790.033333333
567	58169.3
568	-121341.5
569	-133709.5
570	32653.8666666667
571	497461.7
572	310887.1
573	104585.6
574	18821.7
575	94918.8
576	455606.366666667
577	33271.2
578	-27129.3
579	141361.633333333
580	139977.2
581	63722.4
582	159535.7
583	-132288.9
584	31281.9
585	300761.5
586	17757.1
587	390040.1
588	131727.5
589	198924.1
590	14872.3
591	253873.3
592	237957.6
593	134964.8
594	236218.766666667
595	662993.033333333
596	297768.133333333
597	-12433.6
598	52918.4333333333
599	7558.8
600	-51510.1666666667
601	340949.033333333
602	25729.3666666667
603	248834.166666667
604	-11612.9
605	290904.233333333
606	-61662.1
607	179312.8
608	129714.533333333
609	-3938.1333333333
610	-22858.2333333333
611	121804
612	-138243.3
613	307894.5
614	61779.9
615	264981.3
616	22182
617	65941.2333333333
618	537761.6
619	-115685.3
620	58886.8
621	175258.033333333
622	294090.4
623	131499.3
624	139192
625	-66252.7666666666
626	72703.3333333333
627	218514.033333333
628	381918.4
629	187854.8
630	157760.633333333
631	160154.633333333
632	-175142.233333333
633	-29513.7333333333
634	215410.3
635	147865.3
636	458759.6
637	63402
638	3075.70000000001
639	314422.666666667
640	-170407.833333333
641	614199.3
642	32374.5
643	426147.833333333
644	69546.6333333334
645	464382.766666667
646	253336.633333333
647	3305.6
648	-14258.3
649	46883.8666666667
650	-68523.3
651	298743.033333333
652	294997.066666667
653	5715.59999999999
654	119912.966666667
655	137118.8
656	117668.9
657	-57516.9666666667
658	163892.966666667
659	931.300000000017
660	104503.833333333
661	236326.9
662	304460.966666667
663	-100487.733333333
664	-45034.0333333333
665	128832.4
666	256001.866666667
667	78918.8
668	-251356
669	363408.666666667
670	174933.466666667
671	181165.9
672	402266.933333333
673	79491.4666666666
674	92735.7
675	89914.1333333333
676	-215059.866666667
677	208645.866666667
678	46648.8
679	621630.8
680	348508.233333333
681	740308.833333333
682	482107.9
683	-141470.8
684	17890.9333333333
685	556415.1
686	92934.2333333333
687	94130.3
688	55643.1666666667
689	277603.466666667
690	141609.033333333
691	-173624.566666667
692	201936.8
693	187340.366666667
694	150254.933333333
695	-36505.2
696	498954.166666667
697	87631.1
698	294129.166666667
699	-61279.8333333334
700	83492.9
701	-508078.6
702	-142662.166666667
703	19071.6
704	396445.033333333
705	247120.3
706	323896.8
707	35848.1
708	209662.7
709	198377.233333333
710	740008.1
711	569178.7
712	-134102.8
713	-3171.9
714	70176.4
715	220683.1
716	857150
717	145207.1
718	358725.5
719	432609.366666667
720	456000.266666667
721	238762.5
722	457059.6
723	360283.2
724	540408.766666667
725	279802.5
726	214368
727	98685.6
728	201586.1
729	389003.066666667
730	468863.7
731	184384.8
732	136033.633333333
733	804262.8
734	644799.866666667
735	-71166.6666666667
736	52418
737	-190331.5
738	170893.6
739	-96757.4333333333
740	68325.0666666667
741	152169.2
742	53479.1
743	-40062.9
744	-154633.066666667
745	-15582.4
746	43439.9
747	145939.833333333
748	38296.5
749	505620.1
750	292960.1
751	205594
752	316567.7
753	277451.333333333
754	134926.9
755	-47823.6333333333
756	383476
757	-2203.19999999998
758	306846.533333333
759	-32792.4333333333
760	77547.6333333333
761	142101.5
762	104715.233333333
763	908305.2
764	14370.0333333333
765	210851.9
766	-152131.1
767	81375.7
768	-80782.1333333333
769	66322.9
770	-13615.1
771	325271.2
772	15035.0333333333
773	135421.1
774	253358.8
775	417106.8
776	250619.2
777	-86682.3
778	-13835.3
779	156533.066666667
780	323414.7
781	439176.3
782	188633.733333333
783	211563.2
784	318654.8
785	138314.4
786	231152.7
787	98475.5666666667
788	193906.533333333
789	60169.7
790	398322.3
791	224884.566666667
792	114708.4
793	667924
794	90643.4666666667
795	54172.5
796	165434.4
797	321814.966666667
798	143684.7
799	142212.666666667
800	122462.533333333
801	188806.9
802	-205886.933333333
803	967.233333333337
804	130266.9
805	-39849.1666666667
806	347939.733333333
807	-1712.7
808	205871.633333333
809	213540.533333333
810	219161.5
811	168845.6
812	271937.1
813	-44295.8333333333
814	50829.6
815	389503.3
816	139983.566666667
817	294245.033333333
818	373787.7
819	52370
820	269918.8
821	341121.3
822	87100.2666666667
823	431328.666666667
824	659849.966666667
825	132625.6
826	429328.4
827	81446.1333333333
828	104866.1
829	33310.9666666667
830	167610.533333333
831	414190.5
832	125093.1
833	-89863.6
834	590453.333333333
835	121632.3
836	718686.4
837	12799.2
838	18563.0666666667
839	-145024
840	93082.2666666667
841	81657.7333333333
842	404822.666666667
843	135366.8
844	-49969.5
845	-161894.833333333
846	480253.7
847	269387.733333333
848	236241.866666667
849	589217.366666667
850	72091.7666666667
851	-26839.1
852	767702.233333333
853	186981.9
854	445240.1
855	31738.5
856	411466.9
857	918643.6
858	471188.3
859	-73498.5666666667
860	297039.5
861	-33144.6666666667
862	-16730.1666666667
863	238863.2
864	158719.166666667
865	11895.1
866	172670.133333333
867	-138191.2
868	68290.4
869	495463.3
870	51415.6
871	46816.9333333333
872	-152867.033333333
873	6808.09999999999
874	1322622.3
875	466813.6
876	49998.9333333333
877	-50311.9
878	247677.1
879	61755.7333333333
880	121649.3
881	40905.1666666667
882	12038.5
883	-267134.266666667
884	371226
885	-10716.2666666667
886	901096.133333333
887	46337.2
888	590875.433333333
889	360021.9
890	214824.766666667
891	499751.2
892	67317.2
893	-13918.8333333333
894	222900.8
895	-109802.833333333
896	405267.2
897	373266.9
898	180614.233333333
899	-41782.8
900	-54625.6
901	162672
902	100804.666666667
903	412808.3
904	36579.9666666666
905	243699.066666667
906	-9514
907	391578
908	497360.8
909	-24570.5333333333
910	65975.1
911	126786.9
912	37356.8
913	76005.8666666667
914	-28079.4666666667
915	39939.3
916	133123.466666667
917	205612.933333333
918	119547.6
919	379938.5
920	192937.866666667
921	-62967.7333333333
922	579219.333333333
923	526558.4
924	217109.2
925	112331.1
926	131170.133333333
927	968635.833333333
928	220217.333333333
929	871070.4
930	58700
931	213585.566666667
932	460689.466666667
933	157107.1
934	829582
935	827645.1
936	149807.633333333
937	209354.266666667
938	62431.0666666667
939	232236.133333333
940	376994.4
941	264345.7
942	54801.9
943	14784
944	47868.2666666667
945	219508
946	223416.933333333
947	202743.733333333
948	186752.9
949	158341.7
950	-269764.5
951	-191594.266666667
952	423037.7
953	-46897.0333333334
954	127388.833333333
955	357710.133333333
956	32073.2
957	-190181.9
958	147030.3
959	127649.833333333
960	294453.2
961	39605.2333333333
962	132356.766666667
963	-661.46666666666
964	305488.766666667
965	234042.666666667
966	585248.633333333
967	173429.866666667
968	563234.933333333
969	146582
970	694093.466666667
971	-184852.8
972	-30376.4
973	-1309.60000000001
974	507475.2
975	261700
976	293920.533333333
977	89890.8
978	169261.6
979	220457.233333333
980	342538.8
981	33735.7
982	23395.3333333333
983	-7850.29999999999
984	349635.1
985	216768.4
986	217093.9
987	-26854.7666666667
988	141716.666666667
989	67235.9
990	122475.466666667
991	13147.5
992	-21777.0333333333
993	74699.5666666667
994	316430.433333333
995	243815.9
996	239580
997	161635.833333333
998	290650.833333333
999	97605.1
1000	99788
