# Supplementary material for: Chromosome Copy Number Variation and Control in the Ciliate Chilodonella uncinata
Source: PLoS One. 2013 Feb 20;8(2):e56413. doi: 10.1371/journal.pone.0056413 (PMC3577910; doi:10.1371/journal.pone.0056413)
Supplement: Dataset S1 — Chromosome copy numbers from the experimental and simulated cell lines of Dataset of Chilodonella uncinata . dataset.zip is a compressed file. exp_data.csv contains the experimental data derived from qPCR analyses (Cell.line = original cell line; Time = time point of the DNA extraction; DNA.extract = DNA extract replicate; Gene = macronuclear chromosome; CNPC = copy number of the macronuclear chromosome per cell). The remainder of the CSV files are from the simulations. Each CSV file contains data on 1000 simulations where the change in variance from initial to final for each simulation is stored under column ‘x’. See _readme.txt in the compressed file dataset.zip for documentation of the file names. (ZIP) [file pone.0056413.s002.zip › dataset_S1/P1_omega4.csv]

	x
1	655069.1
2	496531.5
3	-9356.93333333333
4	141010.7
5	118570.1
6	264807.033333333
7	-8532.26666666666
8	355164.433333333
9	377525.833333333
10	390545.3
11	30034.4
12	214731.166666667
13	276105.766666667
14	81177.2
15	352232.633333333
16	-21555.3
17	205866.366666667
18	281212.8
19	-8374.89999999999
20	360146.266666667
21	73272.9333333333
22	609225.166666667
23	63867.2333333333
24	-273134.4
25	143045.9
26	-64863.2
27	562056
28	98115.7333333333
29	832636.566666667
30	47200.1
31	29636.8
32	332097.166666667
33	-2403.29999999999
34	-17717.5
35	147532.533333333
36	233377.2
37	649821.9
38	36926.9333333333
39	-83164.4
40	112139.5
41	247974
42	266271.2
43	62695.4666666667
44	249120
45	288144.633333333
46	-73811.4666666666
47	332155.466666667
48	204322.666666667
49	414047.6
50	212337.2
51	626650.4
52	553662
53	233688.8
54	83015.5
55	40556.6333333333
56	477052.8
57	58664
58	45289.6333333334
59	365334.833333333
60	242278.1
61	-63263.4333333333
62	9494.16666666666
63	218626.1
64	244876
65	130523.233333333
66	239571.033333333
67	325620.366666667
68	396690.833333333
69	89573.9
70	-54645.7333333333
71	183795.033333333
72	279381.9
73	75948.3
74	342027.866666667
75	144076.966666667
76	255652.4
77	134269.566666667
78	172186.033333333
79	302610.933333333
80	-110059.9
81	364025.466666667
82	85409.6
83	148794.8
84	334515.6
85	-141001.2
86	279635.2
87	519686.766666667
88	-196247.333333333
89	-10487.7333333333
90	286473.633333333
91	-7227.36666666667
92	234105.066666667
93	55711.7
94	687234.266666667
95	-76132.4
96	132055.333333333
97	-12577.4666666667
98	59043.0666666667
99	598629.866666667
100	352652.9
101	357531.3
102	54797.5
103	387217.5
104	37841.5
105	86699.6
106	573564.1
107	454780
108	155659.2
109	6426.79999999999
110	495006.4
111	21937.4666666667
112	147178.7
113	-12907.5
114	-1112.29999999999
115	206155.2
116	145450.5
117	-15088.4333333333
118	-106356.7
119	646364.3
120	365253.5
121	-24912.8333333333
122	250461.3
123	339759.5
124	243609.2
125	-361299.1
126	413941.5
127	62395.7666666667
128	214096.666666667
129	308379.7
130	137329.066666667
131	425546
132	285983.2
133	-81727.5
134	537650.8
135	582291.2
136	-100812.4
137	179066.666666667
138	60625.0666666667
139	133546.266666667
140	97085.6
141	53061.6
142	-115650.433333333
143	145860.266666667
144	-12547.6333333333
145	355877.2
146	245565.6
147	-38296.4
148	124834.533333333
149	380517.9
150	680.366666666669
151	138170.833333333
152	229298.5
153	119433.066666667
154	351996.166666667
155	442438
156	145779.2
157	287816.1
158	327289.066666667
159	62774.9333333333
160	414152.133333333
161	-329966
162	1041355.6
163	135120.633333333
164	259730.4
165	82189.7333333333
166	164034.366666667
167	687335.6
168	222615.9
169	36856.5333333333
170	1614.39999999999
171	157246.666666667
172	155781.566666667
173	-43256.5333333334
174	-79530.9
175	84657.2333333333
176	216076.1
177	222535.433333333
178	-107933.066666667
179	285837.466666667
180	885752.833333333
181	112138.9
182	362575.566666667
183	-84543.8666666667
184	467658.3
185	163267.833333333
186	62318.1333333333
187	412807.733333333
188	222998.033333333
189	388580.8
190	274063.333333333
191	-194677.6
192	753013.2
193	464874.8
194	490773.7
195	-40805.1
196	-66078
197	291636.8
198	246325.866666667
199	74038.7
200	143491.2
201	267275.6
202	11342.5
203	492189.333333333
204	245462.566666667
205	54064.1
206	-36561.0666666667
207	106211.9
208	316685.7
209	106005.733333333
210	21718.7
211	138194.933333333
212	-490903.5
213	240446.666666667
214	291923.6
215	57374.6666666667
216	25640.9333333333
217	39771.1
218	93797.1
219	3236.29999999999
220	-215513.566666667
221	115424.166666667
222	-67057.0666666667
223	442040.133333333
224	275289.6
225	38614.4
226	119595.033333333
227	349372.433333333
228	531155.866666667
229	238113.333333333
230	43406
231	135606.8
232	174722.933333333
233	-6145.63333333334
234	834.266666666692
235	158632.366666667
236	279225.6
237	8629.33333333334
238	1286.39999999999
239	211677.366666667
240	-18582
241	-11425.2
242	775121.7
243	97957.6
244	380786.1
245	-94882.4
246	-10796.6666666667
247	106740.8
248	52012.4
249	312519.366666667
250	390966.933333333
251	249462.8
252	270050.9
253	126051.566666667
254	187249.966666667
255	138623.3
256	381797.966666667
257	26921.4666666667
258	143072.833333333
259	204722.933333333
260	249799.966666667
261	958.266666666663
262	-42709.1
263	-122120.133333333
264	269910.7
265	-103005.6
266	-191291.9
267	285522.666666667
268	453774.933333333
269	250419.2
270	22135.2
271	161616.4
272	98348
273	230947.466666667
274	-28174.9333333333
275	111993.2
276	401731.9
277	26890.2333333333
278	29715.2
279	271038.533333333
280	204136.8
281	90325.4666666667
282	2001.23333333331
283	337924.833333333
284	347660.233333333
285	80165.8666666667
286	160825.1
287	603712.5
288	54597.5666666667
289	246678.666666667
290	216174.033333333
291	313124.8
292	95789.1666666667
293	421812.933333333
294	277173.433333333
295	270143.9
296	352945.2
297	180995.9
298	481057.433333333
299	163883.5
300	169573.2
301	479152.533333333
302	138411.5
303	266220.033333333
304	440916.7
305	143626.1
306	235833.7
307	56565.7
308	219015.733333333
309	144916.266666667
310	305487.6
311	143517.166666667
312	24169.7333333333
313	-30890.1333333333
314	129698.266666667
315	110180.3
316	311872.7
317	38575.7666666667
318	246477.3
319	120221.866666667
320	-108736.4
321	210403.1
322	106613.2
323	32066.2333333333
324	39490.4
325	167829.433333333
326	128039.3
327	-120829.433333333
328	669610.8
329	142427.7
330	44124.1
331	247077.5
332	-55669.2333333333
333	-114.366666666654
334	185332.1
335	-137523.5
336	-26201.6
337	23460.2666666667
338	-274344
339	228470.566666667
340	420097.6
341	183943.866666667
342	293182.933333333
343	91667.1
344	91180.8
345	-19553.2
346	-3368.93333333335
347	755072
348	546872.8
349	-86054.5333333333
350	384075.2
351	312149.1
352	-72341.6
353	150354.133333333
354	371877.5
355	300267.2
356	90578.5666666667
357	185906
358	-51895.6333333333
359	82031.1
360	401977.466666667
361	-50427.5
362	160966.133333333
363	322455.966666667
364	794678.3
365	438746.133333333
366	386188.833333333
367	2727.20000000001
368	240725.633333333
369	172844.833333333
370	112761.5
371	-12522.3
372	387905.1
373	439584.3
374	-151690.3
375	103799.466666667
376	209730.433333333
377	260646.933333333
378	206739.966666667
379	296042.266666667
380	-118347.433333333
381	284361.3
382	390174.7
383	63858.4
384	26025.3333333333
385	43264.6666666667
386	-105050.4
387	13612.8333333334
388	-195355.7
389	-2184.16666666663
390	-96236.5
391	150932.9
392	468699.9
393	348312.266666667
394	137219.3
395	9218.93333333333
396	356216.8
397	405981.366666667
398	-37240.5
399	22532
400	129672.366666667
401	37957.7666666667
402	679654.8
403	109419.466666667
404	174965.5
405	92465.8333333333
406	-675331.866666667
407	508872.1
408	167537.9
409	408725.066666667
410	643226.966666667
411	134834
412	581338.8
413	46664.2666666667
414	44619.0333333333
415	-39011.9666666666
416	91250.8333333333
417	454.5
418	112892.366666667
419	118531.466666667
420	-102494.5
421	-66096.1
422	-59298.4
423	45061.2333333333
424	127523.6
425	201726.9
426	17243.6333333334
427	373536.533333333
428	30337.1
429	169821.1
430	677037.033333333
431	290141.6
432	430222.533333333
433	194166.433333333
434	-178341.6
435	329699.466666667
436	160931.233333333
437	398120.266666667
438	15051.3
439	95244
440	121796.4
441	174008
442	204050.8
443	40874.8333333333
444	192398.8
445	439945.2
446	-163980.666666667
447	168182.8
448	187912.4
449	268419.6
450	157234.3
451	369077.566666667
452	-2397.59999999998
453	-88049.2
454	-88220.7666666667
455	11209.3333333333
456	-12188.8
457	16024.6666666667
458	273988
459	159274.4
460	411812.8
461	-188122.533333333
462	231850.8
463	140421.9
464	389520
465	273146.633333333
466	402700.5
467	66503.1
468	83264.5
469	604335.6
470	261604.133333333
471	323442.7
472	-16354.8
473	-42652
474	13290
475	11089.6
476	279502.4
477	178493.3
478	47695.7666666667
479	178415.333333333
480	87294.9
481	17180.1333333333
482	-101895.733333333
483	115858.666666667
484	164249.2
485	931.300000000047
486	680176.533333333
487	57090.7
488	133379.6
489	468922.7
490	61985.7
491	129314.3
492	-75995.8333333334
493	38537.3333333333
494	534684.633333333
495	320929.066666667
496	44564.4
497	352691.866666667
498	166642.166666667
499	136086.133333333
500	507244.833333333
501	254026.933333333
502	41627.6
503	624106
504	4267.73333333334
505	603256.4
506	138092.4
507	194047.366666667
508	-123692.233333333
509	233845.6
510	129925.866666667
511	334991.6
512	-48577.6333333333
513	251979.7
514	65273.1
515	32763.5
516	252334.133333333
517	193406.633333333
518	828257.9
519	88796.2333333333
520	37531.4333333333
521	-89136.8
522	102390.8
523	183011.066666667
524	-2477.7
525	336009.866666667
526	460405.9
527	442242.833333333
528	476716
529	117831.2
530	79747.7666666667
531	253235.166666667
532	-49792.8333333333
533	183926.4
534	291958.533333333
535	289240.7
536	104679.1
537	38751.7333333333
538	165548.5
539	298775.3
540	14968.9333333333
541	38977.6
542	-111481.733333333
543	13520.0333333333
544	243707.2
545	214238.933333333
546	16792.5333333334
547	606244.266666667
548	13512.1666666667
549	5151.56666666667
550	117473.066666667
551	-126320.666666667
552	-81438.8333333333
553	-96911.3
554	6777.43333333329
555	83486.9666666667
556	117678
557	-4668.79999999999
558	551184.8
559	-113542.1
560	49448.8333333333
561	117269.6
562	175012.833333333
563	136348.5
564	87471.1
565	-2800.03333333333
566	69703.7666666667
567	41770.5
568	807812.666666667
569	372957.9
570	38940.6333333333
571	179670.9
572	-157159.066666667
573	134619.6
574	-26205.4666666666
575	361347.6
576	628484.7
577	504884.4
578	94648.6666666667
579	172000.1
580	-179844.766666667
581	126366
582	119283.5
583	439026.8
584	107560.433333333
585	186115.066666667
586	364620.133333333
587	460623.433333333
588	255919.1
589	310701.6
590	-71415.1
591	-14319.7333333333
592	44376.1333333333
593	221920.233333333
594	299093.633333333
595	-44000.2999999999
596	269438.666666667
597	236852.833333333
598	108544.933333333
599	221905.9
600	109512.666666667
601	46176.9
602	543691.733333333
603	97702.5333333333
604	50503.9
605	301826.1
606	574182.4
607	184620
608	265384.4
609	247044.4
610	116611.766666667
611	292949.066666667
612	33232.9
613	323148.666666667
614	-15533.9
615	921699.733333333
616	284373.9
617	418239.9
618	51835.9666666667
619	369700.4
620	15396.5333333334
621	265370.8
622	236153.1
623	70731.8666666667
624	249240
625	113759.566666667
626	267597.1
627	247198.033333333
628	-39904.5
629	168985.366666667
630	16719.6
631	97473.2
632	332693.7
633	111040.3
634	381123.033333333
635	93274.2666666667
636	153253.7
637	-61804.4
638	-42933.5
639	169356.633333333
640	116795.3
641	-40747.3333333333
642	442392.8
643	321328.933333333
644	96002.1
645	157810
646	142540.533333333
647	680798.533333333
648	20630.4333333333
649	119580.8
650	884904.1
651	42318.5
652	367604.366666667
653	-140360.233333333
654	100036.4
655	249919.2
656	150000.4
657	461713.2
658	28795.3333333333
659	67406.6666666666
660	-45518.3
661	218935.733333333
662	-132858.433333333
663	-24396.7
664	-47820.3
665	98222.5
666	149315.9
667	-2454.03333333334
668	464509.466666667
669	247216.933333333
670	-171898
671	294132
672	-84064.4
673	-14978.1
674	184271.9
675	-68670.3
676	20777.9
677	-43854.4333333333
678	42288.4
679	32969.8666666667
680	370554.166666667
681	-21267.3333333333
682	253822.933333333
683	139617.3
684	363119.966666667
685	-36224.7
686	300369.733333333
687	196195.866666667
688	540751.333333333
689	49057.1
690	232963.633333333
691	649004
692	-245059.966666667
693	822407.1
694	-1927.59999999998
695	40582.6666666666
696	244844.7
697	65566.0333333333
698	398514.566666667
699	391167.6
700	602113.966666667
701	311706.7
702	328614.1
703	-28156
704	79265.6333333333
705	76987.0666666667
706	195162.166666667
707	196896.8
708	-138720.8
709	-98781.7333333333
710	-30745.6333333334
711	110551.2
712	-97849.6333333333
713	196347.6
714	126620
715	209809.033333333
716	79493.3
717	-69074.6666666666
718	21827.4333333333
719	93589.2
720	264223.2
721	404294.8
722	62576.1333333333
723	87253.5
724	-61139.3
725	153451.1
726	217786.8
727	55418.8333333333
728	201197.7
729	188145.966666667
730	-126516
731	58282.7666666667
732	322961.466666667
733	1090363.86666667
734	279769.333333333
735	392514.8
736	422443.1
737	52650.9
738	36226.7666666667
739	381961.1
740	794367.466666667
741	354232.3
742	446910.266666667
743	93487.6333333334
744	214959.9
745	385910.533333333
746	232193.633333333
747	445938.7
748	352111.233333333
749	139968.7
750	45414.2666666667
751	356767.166666667
752	12854.9
753	427318.133333333
754	151581.566666667
755	-248349.266666667
756	58763.6
757	309711.433333333
758	328903.6
759	699790.8
760	412767.3
761	-4034.89999999999
762	440731.766666667
763	178108.7
764	6573.36666666667
765	224614.5
766	56032.1333333333
767	108559.7
768	29816.4
769	2434.66666666669
770	194662.4
771	103902.033333333
772	186373.6
773	252943.733333333
774	552177.066666667
775	103600.433333333
776	-52838.9666666667
777	142008.4
778	413859.766666667
779	205795.2
780	40259.9
781	-41033.7666666667
782	52973.3333333333
783	447579.766666667
784	239779.1
785	489052.233333333
786	487839.6
787	-75837.8333333333
788	130428.533333333
789	284008.533333333
790	-180817.466666667
791	-24399.2
792	159233.733333333
793	250806.4
794	284672.266666667
795	99258.4
796	573852.9
797	118572.533333333
798	17215.3666666667
799	245803.466666667
800	-58922.3
801	-439.333333333336
802	216456.4
803	-77629.2
804	70978.8
805	-129283.633333333
806	-256636.166666667
807	-35428
808	139650.033333333
809	-108265.9
810	334808.9
811	80413.4333333333
812	157097.2
813	1303.69999999995
814	161220.366666667
815	85532.1666666666
816	359350.8
817	219210.966666667
818	190490.666666667
819	-116036.133333333
820	241367.433333333
821	552332.5
822	301072.5
823	119957.9
824	294103.966666667
825	-22515.1
826	371465.033333333
827	24681.8333333333
828	525834.633333333
829	494281.7
830	173991.566666667
831	8643.73333333334
832	29165.2333333333
833	124822.4
834	-29177.1
835	-186125.9
836	157502
837	70316.2666666667
838	245195.366666667
839	296221.9
840	-42001.2
841	310600.4
842	86299.0666666667
843	92894.8333333333
844	-80347.5
845	849700.8
846	270122.266666667
847	280325.9
848	-121468.8
849	223880.4
850	381360.1
851	52567.2
852	36804.6666666667
853	354925.7
854	188873.466666667
855	169226.133333333
856	-162808.4
857	67165.3
858	149485.7
859	21131.6333333334
860	-244462.533333333
861	-83708.8
862	237496.4
863	129686.5
864	193019.7
865	170001.433333333
866	-116965.6
867	50250.8
868	38925.2
869	234532
870	-20167.7333333333
871	191471.1
872	439772.166666667
873	236313.2
874	117462.4
875	71612.5
876	70935.0333333333
877	34633.6
878	219004.933333333
879	326812.633333333
880	69761.2
881	62498.0333333333
882	-53322.7
883	-39917.6
884	369136.833333333
885	438305.9
886	98176.4333333333
887	-30719.7333333333
888	49471.8666666667
889	20897.4333333333
890	464440.9
891	-93517.8333333333
892	185323.6
893	-33803.2
894	375206.833333333
895	394296.8
896	-122840.566666667
897	-52888.0333333333
898	160554.666666667
899	-49543.1666666667
900	24819.1666666667
901	-66013.1666666667
902	146854.1
903	440069.766666667
904	63702.8333333333
905	337701.1
906	140860.4
907	247262.8
908	-81482.2333333333
909	29737.2
910	41472.9333333333
911	69987.3666666666
912	370464
913	524201.1
914	183749.6
915	-63001.6
916	-50740.8333333333
917	-31365.2
918	-9596.66666666666
919	-4158.29999999999
920	231601.3
921	291914.633333333
922	-88054.9666666667
923	621596.7
924	120186.966666667
925	38516.2666666667
926	268494.4
927	229536.633333333
928	413177.9
929	17213.4333333333
930	177943.6
931	200502.4
932	227589.7
933	-122494.4
934	386353.066666667
935	44155.6
936	175601.833333333
937	-50243.6
938	206584.4
939	196438.4
940	-65714.8
941	5717.10000000001
942	791705.433333333
943	139917.633333333
944	185412.933333333
945	394016.5
946	104421.5
947	190292.5
948	327778.8
949	66363.6333333333
950	-1993.60000000001
951	588263.566666667
952	18699.0333333333
953	-254782
954	130671.333333333
955	553108.8
956	29915.2
957	103881.066666667
958	123231.866666667
959	-163126.133333333
960	256175.2
961	-144299.966666667
962	229276.933333333
963	192007.2
964	195084.4
965	-32798.5333333333
966	5336
967	216399.9
968	16502
969	160891.966666667
970	197978.633333333
971	151959.766666667
972	372176
973	78488.4
974	153728.9
975	-119063.633333333
976	79324.4
977	466814.8
978	170916.4
979	299956
980	35011.2333333333
981	149483.166666667
982	187156.7
983	406817.7
984	610350.933333333
985	113182.8
986	158207.7
987	96511.6
988	-13406.2666666667
989	314817.466666667
990	81108.4
991	-1610.63333333336
992	118773.733333333
993	28021.3333333333
994	188671.166666667
995	322465.6
996	-314323.9
997	733073.3
998	-11302.8
999	306590.666666667
1000	241178.4
