# Supplementary material for: Chromosome Copy Number Variation and Control in the Ciliate Chilodonella uncinata
Source: PLoS One. 2013 Feb 20;8(2):e56413. doi: 10.1371/journal.pone.0056413 (PMC3577910; doi:10.1371/journal.pone.0056413)
Supplement: Dataset S1 — Chromosome copy numbers from the experimental and simulated cell lines of Dataset of Chilodonella uncinata . dataset.zip is a compressed file. exp_data.csv contains the experimental data derived from qPCR analyses (Cell.line = original cell line; Time = time point of the DNA extraction; DNA.extract = DNA extract replicate; Gene = macronuclear chromosome; CNPC = copy number of the macronuclear chromosome per cell). The remainder of the CSV files are from the simulations. Each CSV file contains data on 1000 simulations where the change in variance from initial to final for each simulation is stored under column ‘x’. See _readme.txt in the compressed file dataset.zip for documentation of the file names. (ZIP) [file pone.0056413.s002.zip › dataset_S1/P1_omega5.5.csv]

	x
1	25458.9
2	-66325.6
3	-39650.2666666667
4	106196.3
5	33826.0333333334
6	619998.266666667
7	-105958.8
8	110725.7
9	120457.7
10	367416.633333333
11	89802
12	150425.633333333
13	213307.5
14	-55115.3
15	70745.2
16	327998.4
17	126855.1
18	213185.333333333
19	253305.7
20	11900
21	21351.2333333333
22	22532.8
23	-867766.166666667
24	416716.566666667
25	92314
26	14981.2
27	432786.666666667
28	-10289.7666666667
29	110643.2
30	351708.9
31	327649.566666667
32	129199.2
33	165683.066666667
34	94938.7
35	-179032.766666667
36	130141.833333333
37	226575.766666667
38	518392.8
39	240138
40	-88826.4
41	289964.566666667
42	118272.1
43	569313.066666667
44	460252.3
45	87965.0333333333
46	-77558.9
47	-106227.1
48	36199.6
49	382564.566666667
50	97055.1
51	60599.3
52	498668
53	172258
54	29598.9333333333
55	972148.133333333
56	211803.1
57	100357.033333333
58	47811.1666666667
59	-266605.833333333
60	225253.033333333
61	245321.3
62	325450.3
63	139669.1
64	102971.6
65	247655.6
66	85977.8333333333
67	439343.6
68	564267.3
69	-28917.6
70	99945.6
71	146480.4
72	971987.3
73	79666.4
74	167247.5
75	46907.1
76	217745.2
77	252319.2
78	-15568.8
79	129078.8
80	201238.9
81	336773.766666667
82	-3285.6333333333
83	189715.466666667
84	-73856.7
85	44969.2
86	135194.8
87	202639.633333333
88	25715.7
89	523835.333333333
90	157130.8
91	75095.1
92	-3967.20000000001
93	89417.5
94	408984
95	594805.633333333
96	437492
97	-99209.6
98	222336
99	253428.8
100	200058.533333333
101	441406.533333333
102	22781.2
103	76597.4666666667
104	8989.83333333333
105	218512.7
106	30458.5
107	73715.8666666667
108	185764.1
109	145949.5
110	140519.433333333
111	235248.3
112	162143.5
113	-59138.8
114	279951.1
115	275030.666666667
116	526684.8
117	175012.9
118	483175.6
119	425927.6
120	3338.56666666665
121	97512.9
122	-50880.4
123	308458.933333333
124	331464.766666667
125	-114271.233333333
126	-55771.6
127	225103.5
128	199451.1
129	-71642.5
130	137095.3
131	144554.666666667
132	220077.966666667
133	138959.033333333
134	326628.8
135	37147.6
136	473842.533333333
137	26760.4
138	83796.7666666667
139	-95637.5
140	355250.4
141	39355.2
142	211586.4
143	202787.9
144	63535.1
145	311009.166666667
146	116557.466666667
147	211723.3
148	271000.1
149	531737.066666667
150	-237742.666666667
151	481788.1
152	206352.7
153	324543.2
154	9895.20000000001
155	386667.6
156	488208.7
157	171817.2
158	346172.433333333
159	44021.4666666667
160	-43584.1
161	482080.4
162	51119.8666666667
163	-5691.09999999998
164	123977.6
165	90273.4666666667
166	18308.4
167	368137.733333333
168	-57139.6
169	-41806.1333333333
170	211159.466666667
171	314599.2
172	190600.4
173	-49447.2333333334
174	99726.7
175	131036.566666667
176	5026.03333333333
177	95155.1666666667
178	45137.5666666667
179	-28816.3666666667
180	196469.466666667
181	-82603.0333333333
182	-98101.0333333333
183	138432
184	120989.5
185	-70794.5333333333
186	522068.1
187	440277.6
188	13859.2
189	-66552.6666666667
190	-56590.8333333334
191	-27613.3
192	224063.2
193	141684.4
194	-120918
195	171517.233333333
196	647332
197	367548.266666667
198	-185668.233333333
199	-73124.8
200	146677.9
201	345198.5
202	362782
203	344643.566666667
204	88762.5333333333
205	-9007.20000000001
206	353139.2
207	95299.2
208	501185.066666667
209	15377.2
210	414046
211	-354023
212	251010
213	36979.7333333333
214	-8736.23333333334
215	210406.966666667
216	283434.933333333
217	64686.3
218	36206.4
219	165087.2
220	224424.1
221	376958.133333333
222	63987.1
223	592522.3
224	-108222.033333333
225	-131875.3
226	117440.166666667
227	-174297.3
228	322113.9
229	285148.533333333
230	133552.433333333
231	107182.4
232	143958.1
233	342533.7
234	-28238.5333333333
235	24938.9666666666
236	-129517.3
237	427984.233333333
238	31282.6666666667
239	411295.066666667
240	304106.833333333
241	331231.233333333
242	559602.133333333
243	49908.8
244	58917.1
245	122136.5
246	87125.5
247	373659.5
248	92444.8
249	29569.9
250	-170970.8
251	38804.0333333333
252	-22470.2333333333
253	-53092
254	24236.8333333333
255	-126153.766666667
256	-64812.5333333333
257	319800.4
258	295564.9
259	-113817.2
260	756273.9
261	183620.833333333
262	189604.266666667
263	-95804.2666666667
264	103197.433333333
265	31073.2
266	-81666.7
267	51700.9
268	432535.866666667
269	430495.866666667
270	220554.566666667
271	63875.7333333333
272	202944.9
273	159951.2
274	24924.8333333333
275	117189.5
276	246822
277	125312.366666667
278	-20117.9
279	218365.7
280	193273.233333333
281	-151168.266666667
282	-38932.8
283	24470.9666666667
284	132642.433333333
285	396537.733333333
286	-133108.666666667
287	15397.6
288	178086.566666667
289	-43018.7
290	131776.566666667
291	544768.833333333
292	607456.766666667
293	-17093.5
294	11882.6666666667
295	75355.7
296	-154533.233333333
297	159228.133333333
298	80211.2
299	96619.2
300	215916.3
301	259129.766666667
302	216792.033333333
303	-13284.0333333333
304	112918
305	561566.033333333
306	5231.56666666665
307	-84381.3666666666
308	86636.1
309	92478.1
310	44201.6
311	154027.6
312	138367.366666667
313	-309169.1
314	11645.7
315	246684.9
316	-24998.8333333333
317	3276.40000000002
318	-54143.7
319	170654.366666667
320	116337.166666667
321	39739.3666666667
322	251641.366666667
323	162246.3
324	59386
325	178897.6
326	-28264.9333333333
327	461710.1
328	487994.533333333
329	351532.3
330	-169815.833333333
331	-174363.333333333
332	246275.166666667
333	20600.3
334	128608.4
335	70228.8
336	258984.766666667
337	109145.333333333
338	534824.5
339	-10223.8666666667
340	722599.6
341	25275.6333333333
342	153115.2
343	-34433.5
344	16869.2333333333
345	69752.4000000001
346	226631.3
347	292924.133333333
348	338768
349	93798.9666666667
350	342201.066666667
351	-109634.266666667
352	278260.533333333
353	17551.5
354	228761.866666667
355	547127.066666667
356	120143.733333333
357	520920.766666667
358	863597.5
359	269329.566666667
360	192546.9
361	132190.8
362	-113881.966666667
363	105400
364	-145239.833333333
365	442145.2
366	328788.266666667
367	12898.7666666667
368	411474.533333333
369	-953.466666666674
370	645426.133333333
371	263.633333333331
372	19478.5333333333
373	858913.566666667
374	-40208.8
375	606594.4
376	42104
377	169235.333333333
378	105241.833333333
379	199011.833333333
380	312097.166666667
381	481224.1
382	177977.7
383	63255.3333333333
384	90179.3333333333
385	233192.033333333
386	206972.3
387	149602.8
388	208154.533333333
389	-30594.6666666667
390	8101.5
391	749204.966666667
392	54878.7666666667
393	69021.3
394	71654.9
395	141540
396	43897.2333333333
397	194577.6
398	199367.3
399	15597.3333333333
400	27866
401	24616.2666666667
402	-5500.39999999997
403	64501.0666666667
404	340643.833333333
405	67015.7333333333
406	140095.733333333
407	-193910.433333333
408	82862.9333333333
409	59648.1
410	366504.8
411	-64560.1333333333
412	-26776.7666666667
413	691355.9
414	235174.7
415	340399.3
416	16364.9
417	163213.066666667
418	195146.566666667
419	109270.1
420	536092.533333333
421	310776.033333333
422	237152.8
423	476685.333333333
424	241635.9
425	58927.2
426	383946
427	-16985.6
428	270414.533333333
429	468679.6
430	175721.6
431	184734.4
432	42538.6666666667
433	126648.3
434	4508.79999999999
435	53814.1
436	457094.233333333
437	-18258.8
438	-131495.3
439	61446.4
440	118218
441	-48802.9333333333
442	111268
443	49217.9666666667
444	482612.133333333
445	26538.3666666667
446	242746.3
447	57753.1
448	183821.833333333
449	-69444.5333333334
450	187174.8
451	685036.433333333
452	462725.333333333
453	8115.16666666669
454	213295.2
455	251468.566666667
456	267319.433333333
457	458079.2
458	65084.1
459	466951.966666667
460	-95659.2
461	146641.566666667
462	-114556.266666667
463	-15332.9333333333
464	114949.7
465	-27313.5
466	22869.8333333333
467	-68654.4
468	291816.7
469	560619.3
470	201827.733333333
471	321560.833333333
472	78970.7666666667
473	112161.7
474	13098.8
475	63099.5
476	813896.833333333
477	37619.9666666667
478	143962.9
479	282611.466666667
480	9298.96666666667
481	703483.166666667
482	227789.6
483	912399.166666667
484	-9764.8
485	822483.9
486	-96372.1333333334
487	47800.1333333333
488	-29700.1
489	631682.233333333
490	122551.366666667
491	-220207.566666667
492	-38412.1
493	201825.7
494	144825.2
495	36008.1333333333
496	151148.033333333
497	171666.7
498	40556.8
499	654986.433333333
500	274017.6
501	136113.866666667
502	211218.7
503	49222.5333333333
504	-61787.6
505	442875.066666667
506	394963.9
507	300924.4
508	75939.6
509	233496.166666667
510	580056.7
511	219164.766666667
512	206908
513	297830.133333333
514	541900.4
515	188510.4
516	-4632
517	8461.70000000001
518	67847.7666666667
519	-20474
520	138334.033333333
521	133503.2
522	13309.5
523	-121277.066666667
524	13136.3
525	314034.933333333
526	122569.766666667
527	146826.566666667
528	32192.8
529	291529.733333333
530	345053.5
531	216457.966666667
532	45755.9
533	447923.033333333
534	76469.5
535	160345.866666667
536	145023.1
537	71295.4666666667
538	45851.6333333333
539	257238.933333333
540	161324.166666667
541	96325.7666666667
542	206576.666666667
543	363889.466666667
544	142584.366666667
545	110631.1
546	735856.4
547	137367.2
548	10622.8
549	153467.2
550	440877.6
551	-20554.2666666667
552	167103.866666667
553	85134.9
554	89945.3333333333
555	-93599.5
556	269580.533333333
557	-21307.4333333333
558	86730.7
559	115558.266666667
560	136017.5
561	114478.3
562	43808.5
563	27995.5
564	47895.6
565	-132221.9
566	166753.6
567	341604.166666667
568	367744.5
569	-14646.3
570	141838.933333333
571	861189.9
572	330521.066666667
573	515949.3
574	31834.6666666667
575	107244.3
576	112620.933333333
577	136747.566666667
578	134148.8
579	-78054.9
580	180680.366666667
581	180823.6
582	45309.7666666667
583	37270.3666666667
584	-45014.4
585	336855.2
586	-55030.7
587	131307.466666667
588	10427.6
589	27231.7333333333
590	-17698.1333333333
591	869506.833333333
592	-140099.6
593	78037.4333333333
594	-64339.2999999999
595	194665.633333333
596	150863.766666667
597	124516.7
598	-57982.7666666667
599	362092.3
600	160884.4
601	139445.633333333
602	-118110
603	216112.7
604	409553.9
605	-46293.4333333333
606	-8478.40000000001
607	131626.4
608	-6826.09999999998
609	26856.1333333333
610	83853.6
611	15531.3666666667
612	76488.5333333333
613	137995.9
614	-2363.5
615	114621.733333333
616	245994.4
617	180468.9
618	678605.633333333
619	708647.866666667
620	91155.5
621	205871.066666667
622	-125131.5
623	53715.7
624	409691.333333333
625	-10642.2666666667
626	-42951.3
627	259316.7
628	146455.733333333
629	-66250.8
630	157410.233333333
631	19961.3333333333
632	101860.7
633	237919.6
634	175270.233333333
635	-31745.5
636	342337.866666667
637	237027.2
638	146903.1
639	-177219.7
640	281157.2
641	-132844.966666667
642	230183.2
643	46564.8
644	-4670.3666666667
645	147234.1
646	52454.5666666667
647	123133.466666667
648	146671.2
649	1322611.2
650	-18602.6333333333
651	305930.666666667
652	-63369.7333333333
653	26831.7333333333
654	44147.3666666667
655	-217336.4
656	508467.5
657	-36573.7666666667
658	86681.6
659	108770.4
660	147892.433333333
661	24350
662	-59222.4
663	-65436.8
664	210990
665	111690.5
666	-87374.2666666667
667	-10967.8333333333
668	203352.8
669	226657.2
670	412665.5
671	-20456.3
672	188389.166666667
673	-1790.8
674	383147.6
675	-215332.033333333
676	186494.966666667
677	255759.5
678	195777.366666667
679	144774.9
680	285326.8
681	168066.366666667
682	510289.2
683	145760.5
684	926448.5
685	171575.6
686	-39872
687	75350
688	-10377.6333333333
689	130556.566666667
690	274019.833333333
691	148015.733333333
692	50411.1666666667
693	23789.8666666667
694	404955.633333333
695	294449.1
696	275062.366666667
697	-185919.466666667
698	-89099.3333333333
699	106464.8
700	34205.8666666667
701	388477.2
702	150187.033333333
703	-124287.733333333
704	74277.8333333333
705	291430
706	1970.56666666668
707	363552.833333333
708	-87874.3
709	-54310.3
710	197188.8
711	612635.5
712	152809.633333333
713	238364.4
714	98772.1
715	149239.5
716	219733.733333333
717	315124.3
718	117971.2
719	413697.866666667
720	24138.6666666667
721	-87055.3
722	64041.7333333333
723	250637.7
724	403579.9
725	-84481.7
726	387331.2
727	145057.6
728	-122658.966666667
729	336994.5
730	183739.566666667
731	492956.1
732	176911.733333333
733	129452.4
734	477209.866666667
735	111800.133333333
736	320706.3
737	239520.133333333
738	17440.3
739	435728.4
740	137220.1
741	58327.0333333333
742	50757.2
743	601852.266666667
744	30867.5
745	81239.0666666667
746	-88204.8333333333
747	-83169.3333333333
748	21479.2
749	295695.3
750	6921.83333333334
751	158582.4
752	-113797.233333333
753	116343.433333333
754	108002.9
755	35507.6
756	413800.8
757	251662.7
758	350453.366666667
759	799500.1
760	454155.3
761	99863.7
762	141283.466666667
763	262352.4
764	117346.1
765	562481.366666667
766	232832.933333333
767	601929.1
768	463814.1
769	173806.4
770	12639.3
771	273498
772	-126252.4
773	129.733333333337
774	173120.8
775	201303.333333333
776	145692.5
777	276514.7
778	636193.166666667
779	64966
780	-26615.3666666667
781	236633.766666667
782	132250.7
783	-29110.9
784	122276.9
785	159388
786	-57914.4333333333
787	208646.666666667
788	181553.7
789	76838.1333333333
790	489951.6
791	-52694.3
792	9711.7
793	156449.466666667
794	515202.3
795	217386
796	297822.4
797	134821.3
798	65161.1
799	-82208.9333333333
800	-6645.09999999999
801	-3682.13333333333
802	232246.4
803	632302.666666667
804	290121.9
805	-2346.10000000001
806	441626.4
807	666736.266666667
808	-8071.19999999995
809	147874.266666667
810	-32266.1333333333
811	294977.2
812	405779.733333333
813	330551.866666667
814	-4855.10000000003
815	97869.4333333333
816	206685.9
817	97220.3
818	755810.9
819	262269.3
820	408657.9
821	-81696.6666666667
822	256456.5
823	125072.833333333
824	78519.9666666667
825	348757.2
826	147461.7
827	210576.5
828	24244.7666666667
829	-28072
830	414382.1
831	38310.9
832	12545.1666666667
833	252644.8
834	2300696.3
835	18771.7
836	214358.8
837	121270.366666667
838	330554.4
839	190944.7
840	203863.833333333
841	284895.033333333
842	-131562.933333333
843	-133984.8
844	226598.533333333
845	-38289.3333333333
846	256921.6
847	177100.7
848	372582.533333333
849	622792.7
850	203197.566666667
851	307312.966666667
852	-287975.066666667
853	-72035.1666666667
854	55329.8666666667
855	262137.566666667
856	-72463.5
857	-293069.5
858	25975.6
859	369391.566666667
860	211341.066666667
861	-124014.266666667
862	27777.1666666667
863	124778.5
864	29897.4666666667
865	155007.433333333
866	405350.4
867	-24834.1333333333
868	-109587.966666667
869	24523.6
870	49458.6666666667
871	54855.5
872	153026.666666667
873	118175.5
874	166665.9
875	131761.366666667
876	234883.7
877	59000.8
878	-99645.4666666667
879	216830.8
880	180880.1
881	-117704.133333333
882	112742.566666667
883	-25242.5
884	296996.666666667
885	40851.1
886	300212
887	-67418.4
888	435012.233333333
889	689812.9
890	454994.5
891	34027.3333333333
892	569896.7
893	360776.4
894	144758.5
895	152300.1
896	135883.066666667
897	17951.9
898	322483.333333333
899	117912.1
900	676434.233333333
901	141202
902	33163.7
903	157516.4
904	-48097.8333333334
905	80219.4666666667
906	-17482
907	74977.7666666667
908	151141.2
909	159762.8
910	95061.2
911	257010.233333333
912	86295.2
913	120556.266666667
914	55317.6
915	-212228.133333333
916	433587.3
917	101032
918	41311.6
919	176078.566666667
920	45496.6333333333
921	104307.2
922	93566.7000000001
923	-51857.1
924	245671.066666667
925	29038.7
926	41462.0333333333
927	130094.3
928	55842
929	339581.833333333
930	247678.3
931	103999.5
932	405373.866666667
933	161448.133333333
934	106714.4
935	-42541.6
936	279793.7
937	323719.6
938	18329.0666666667
939	281523.433333333
940	118905.6
941	231104
942	-36084.7
943	324445.2
944	511060.5
945	353021.7
946	-54462.8
947	156805.6
948	78290
949	76393.5
950	237761.866666667
951	922443.3
952	165882
953	118719.3
954	453216.1
955	590095.066666667
956	43150.7666666667
957	72992.4
958	271745.366666667
959	180380.166666667
960	221483.1
961	380008.4
962	160096.5
963	22659.2
964	41097.7666666666
965	105464.133333333
966	28042.3
967	401488.1
968	232385.2
969	-71065.1666666667
970	235534.4
971	246431.9
972	16117.4333333333
973	-5594.53333333333
974	345616.5
975	41994.1
976	161606.8
977	318544.566666667
978	79695.8666666666
979	72679.6333333333
980	202704.933333333
981	86394.3
982	419879.733333333
983	249941.166666667
984	-17836
985	-170232.8
986	209307.066666667
987	-17249.2
988	2138.23333333334
989	315904
990	169043.5
991	-141216.666666667
992	20055.3333333333
993	154579.6
994	351303.5
995	56460.7
996	199257.066666667
997	-123847.1
998	-242961.733333333
999	89842.9
1000	295837.733333333
