# Supplementary material for: Chromosome Copy Number Variation and Control in the Ciliate Chilodonella uncinata
Source: PLoS One. 2013 Feb 20;8(2):e56413. doi: 10.1371/journal.pone.0056413 (PMC3577910; doi:10.1371/journal.pone.0056413)
Supplement: Dataset S1 — Chromosome copy numbers from the experimental and simulated cell lines of Dataset of Chilodonella uncinata . dataset.zip is a compressed file. exp_data.csv contains the experimental data derived from qPCR analyses (Cell.line = original cell line; Time = time point of the DNA extraction; DNA.extract = DNA extract replicate; Gene = macronuclear chromosome; CNPC = copy number of the macronuclear chromosome per cell). The remainder of the CSV files are from the simulations. Each CSV file contains data on 1000 simulations where the change in variance from initial to final for each simulation is stored under column ‘x’. See _readme.txt in the compressed file dataset.zip for documentation of the file names. (ZIP) [file pone.0056413.s002.zip › dataset_S1/P1_omega5.csv]

	x
1	-56212.6333333333
2	259084.5
3	151125.6
4	882747.866666667
5	1015293.2
6	167970.8
7	300182.033333333
8	3493.5
9	149036.666666667
10	179772.666666667
11	124377.7
12	188327.9
13	242461.433333333
14	95103.6
15	76853.3
16	56619.9666666666
17	7154.03333333333
18	21356.0333333333
19	184270.4
20	284781.9
21	247486.233333333
22	23151.4666666667
23	755752.366666667
24	462089.633333333
25	145104
26	28182.5
27	675556.4
28	94338.5333333333
29	8944.79999999999
30	208257.9
31	645114.566666667
32	37273.1
33	437911.2
34	45679.6
35	192927.066666667
36	122884.5
37	207117.1
38	63207.7
39	-98675.8666666667
40	351102
41	242554.9
42	-30829.7666666667
43	348237.7
44	99159.2
45	26367.6
46	45829.3333333333
47	-5012.79999999999
48	330524.666666667
49	323231.1
50	582639.066666667
51	-158576.666666667
52	272979.2
53	391554.266666667
54	220957.2
55	-139943.333333333
56	400456.666666667
57	484628
58	54354.1333333333
59	7634.5
60	115256.8
61	-18572.4333333333
62	-37136.3
63	44377.5
64	-17337.5
65	235314.4
66	92826.4
67	-150347.433333333
68	-87182.9333333333
69	197290.833333333
70	-8204
71	171764.433333333
72	57312.5
73	203876.966666667
74	-137256.5
75	38291.5666666667
76	301908.533333333
77	83114.5666666667
78	-4526
79	119350.666666667
80	146628.233333333
81	232300.7
82	149806.533333333
83	116279.033333333
84	124866.7
85	-72146.5666666667
86	222347.333333333
87	342936.133333333
88	156491.7
89	373911.1
90	-130915.966666667
91	232933.866666667
92	26389.1
93	-81538
94	77226.2666666667
95	284140.266666667
96	57993.2
97	124321.6
98	62636.7666666667
99	7716
100	153500.3
101	15595.6
102	298211.033333333
103	57293.8666666667
104	451589.7
105	246680.533333333
106	-86042.8
107	88642.8
108	3438.00000000001
109	615196
110	256793.6
111	94248.4
112	306859.633333333
113	178509.6
114	5524.26666666666
115	553927.7
116	23207.5666666667
117	572755.7
118	187375.166666667
119	-11665.8666666667
120	35210
121	88192.6666666667
122	145361.333333333
123	41270.7
124	13982.9666666667
125	119253.5
126	92416.5
127	245248.5
128	16330
129	324998.933333333
130	170103.466666667
131	240790.533333333
132	294181.1
133	710648.666666667
134	311647.6
135	200176.5
136	290491.6
137	-20499.7
138	246178.833333333
139	8134.40000000002
140	-48257.6333333334
141	346344.9
142	-61338.5
143	-24900.6666666667
144	38986.5333333334
145	-47769.7
146	46346.3666666667
147	-692.5
148	419430.766666667
149	432050.5
150	18226.6666666667
151	-73611.2
152	-78725.9666666667
153	39678.6333333333
154	99400.9666666667
155	262460.1
156	-84514.5333333333
157	554098.7
158	426474.5
159	-126233.866666667
160	468025.233333333
161	143197.6
162	38849.2
163	111096
164	107846.4
165	320098
166	-26215.9
167	326584.8
168	865877.2
169	254526.766666667
170	183206.833333333
171	71164.8
172	246869.433333333
173	278040.933333333
174	364751.6
175	123694.433333333
176	72697.3333333333
177	454413.333333333
178	1585338.4
179	266884.533333333
180	327753.733333333
181	-76145.2333333333
182	115564.7
183	-8664.93333333335
184	274891.066666667
185	241686.433333333
186	301704.033333333
187	442097.866666667
188	233869.5
189	46374
190	486786.133333333
191	106067.733333333
192	-8813.60000000003
193	430360.5
194	255374.533333333
195	34278.6666666667
196	245598
197	83100.4333333333
198	30811.1
199	-172473.566666667
200	117650.366666667
201	249297.6
202	536886.4
203	292337.7
204	212570.233333333
205	627644.4
206	73886.8333333333
207	35862.5333333333
208	229271.6
209	-145800.933333333
210	-1979.43333333332
211	-46707.3
212	188423.7
213	76338.1
214	300098.666666667
215	251903.7
216	-100204.5
217	44823.6333333333
218	-35908.5666666667
219	-6694.5
220	156595.1
221	280721.333333333
222	-22617.6
223	223637.833333333
224	-37929.5666666667
225	123907.1
226	586952
227	-145510.966666667
228	227409.033333333
229	-73654.8
230	65750.8
231	207948.7
232	13957.7
233	221656.533333333
234	19905.2
235	28505.5
236	190285.7
237	234400.966666667
238	164395.733333333
239	367352.8
240	649708.433333333
241	217662.933333333
242	738434.8
243	146472.4
244	260314.566666667
245	147614.566666667
246	-47948.4
247	108119.366666667
248	151873.1
249	227912.8
250	1050180.4
251	-48511.3
252	288283.066666667
253	155230.633333333
254	2882.53333333333
255	60127.7
256	414637.633333333
257	507484.9
258	148746.4
259	174614.8
260	111864.666666667
261	339727.6
262	198883.3
263	277355.9
264	359714.3
265	-92668.4
266	428525.2
267	-85750.1666666667
268	117142.8
269	159739.1
270	227617.7
271	25687.8666666666
272	4139.73333333334
273	136030.8
274	10524.2666666667
275	-175775.7
276	-7140.26666666666
277	280931.033333333
278	-46366
279	23799.6333333333
280	120460.8
281	585027.866666667
282	172380.7
283	824509.9
284	223073.333333333
285	-44019.5666666667
286	177045.2
287	327333.6
288	127851.6
289	480029.6
290	-58855.7000000001
291	-26656.5
292	-3244.29999999999
293	-63136.5333333333
294	327720.966666667
295	-81862.6666666666
296	-152771.433333333
297	76112.4
298	290400.8
299	653090.7
300	148588.166666667
301	189704.666666667
302	98408.8
303	119727.866666667
304	99813.7
305	117941.733333333
306	414120.1
307	35801.7333333333
308	-52046.8
309	127126.3
310	191230.966666667
311	798308.8
312	291776.8
313	-122104.1
314	90500.7
315	140218.766666667
316	104060.8
317	-70054
318	169463.366666667
319	-60698.7
320	252330.4
321	284120.3
322	308059.1
323	100666.166666667
324	-8065.5
325	179231.6
326	262975.3
327	282341.766666667
328	519082
329	413725.166666667
330	-101397.7
331	420607.733333333
332	77799.4333333333
333	235858.566666667
334	222698
335	-55272.8
336	618199.2
337	366952
338	130020.5
339	81306.4333333333
340	-220697.6
341	69514.1
342	22983.6
343	8612.66666666669
344	390276.933333333
345	255129.6
346	73819.1
347	135317.6
348	455522.233333333
349	-499912.566666667
350	371673.9
351	-109120.433333333
352	105670.266666667
353	6895.60000000001
354	789611.6
355	71359.3333333333
356	315810.5
357	212601.166666667
358	164341.3
359	10709.5666666667
360	127320
361	62286.3
362	101243.966666667
363	88376.3666666667
364	217954.9
365	83565.6
366	328869.2
367	97005.5
368	554185.6
369	-43974.8
370	638824
371	442694.166666667
372	34952.1
373	295799.366666667
374	190230.966666667
375	155508
376	162641.2
377	70893.7
378	-21964.8
379	114172.1
380	135061.2
381	462635.6
382	246780.4
383	123623.6
384	78656.2666666667
385	-52001.1666666667
386	167351.866666667
387	207196.9
388	437742.4
389	51762.9
390	45644.2666666667
391	308168.166666667
392	431266.8
393	-157380.166666667
394	445848
395	110835.7
396	-24409.6
397	17835.6
398	174964.7
399	-8409.5
400	-247444.1
401	166733.1
402	17827.9
403	701995.7
404	-71501.3
405	-136181.866666667
406	237137.3
407	-387178.833333333
408	1070550.7
409	516111.566666667
410	-142302.666666667
411	86527.2333333333
412	437072.5
413	199652.266666667
414	180115.966666667
415	209526.366666667
416	539580.8
417	49563.4666666667
418	441581.366666667
419	136742.266666667
420	417042.666666667
421	394709.6
422	273649.6
423	85620.1
424	167294
425	461554.666666667
426	113854.4
427	211804.4
428	54961.2
429	297547.7
430	560732.133333333
431	25460.4
432	246360.4
433	24074
434	-253055.9
435	95359.3333333333
436	163780.933333333
437	91565.2
438	265273.166666667
439	-99908.8
440	125357.633333333
441	-23727.7333333333
442	690367.5
443	409345.566666667
444	-106330.9
445	7818.79999999996
446	248569.433333333
447	112581.066666667
448	201360.8
449	8206.43333333332
450	151354.666666667
451	48772.9333333333
452	51206.8333333334
453	106304.666666667
454	101977.2
455	443993.733333333
456	40759.9666666667
457	-54097.2333333333
458	112475.566666667
459	129197.6
460	243692.933333333
461	248899.3
462	77376.8333333333
463	411721.333333333
464	29403.9666666667
465	-88251.6333333333
466	130104.266666667
467	211695.2
468	423755.7
469	82343.7333333333
470	-174554.5
471	-23079.2
472	103931.1
473	354761.6
474	1346797.73333333
475	503696.3
476	61154.6666666667
477	-73123.0666666667
478	-77724.9
479	246509.1
480	-188129.066666667
481	-160376.8
482	-63353.5
483	-71237.1
484	310179.366666667
485	84960.1333333333
486	255185.1
487	-72758.9333333333
488	709252.233333333
489	101320.233333333
490	184123.3
491	-227869.7
492	60151.2
493	327612.1
494	-31511.1
495	-35768.4
496	215854.9
497	-19709.0666666667
498	888558
499	-122857.1
500	-126234.666666667
501	324181.3
502	215550.4
503	992704.033333333
504	218043.2
505	89778.8
506	44777.1666666667
507	29784.5
508	339785.466666667
509	98176.4
510	141643.5
511	56432.1
512	311045.9
513	207160.9
514	-78152.1333333334
515	183140
516	-75077.6
517	109582
518	-35665.6
519	113098.9
520	144410.9
521	101856.833333333
522	310037.766666667
523	390854.4
524	318474.366666667
525	413393.3
526	189463.3
527	147975.366666667
528	-87752.8
529	145100
530	352063.6
531	218379.6
532	325698.933333333
533	247431.7
534	225356.533333333
535	262978.4
536	41210.7
537	316519.3
538	859564
539	301324.033333333
540	33038.1333333333
541	112060.933333333
542	-67806.9
543	267592.966666667
544	67286.4333333333
545	157003.233333333
546	220130.533333333
547	-12651.7333333333
548	-109671.733333333
549	36653.5
550	127487.2
551	162546.266666667
552	155334.666666667
553	614020
554	33054
555	121966.533333333
556	362512.533333333
557	296393.066666667
558	362963.1
559	518310.1
560	166366.266666667
561	-13578.4
562	481836.266666667
563	287931.2
564	235608
565	215954.4
566	21027.5
567	309983.433333333
568	237598.7
569	141949.2
570	-468.666666666686
571	41696.3
572	627118.966666667
573	508184.566666667
574	145313.3
575	357342.3
576	118906
577	205710.5
578	328520
579	725603.466666667
580	717620.266666667
581	77914.7
582	83077.3666666667
583	255562
584	-59031.8333333334
585	-28786.8
586	16932.2333333333
587	129204.933333333
588	390677.3
589	1744.5
590	-86842.9333333333
591	114197.333333333
592	-10530.4333333333
593	22237.7
594	450127.966666667
595	332433.733333333
596	97356.6666666666
597	14274.9
598	103161.6
599	185760.9
600	668292.7
601	117265.333333333
602	217608
603	212807.866666667
604	-51536.8
605	482726.233333333
606	85518.4
607	-51758.9333333333
608	395249.3
609	161514
610	159383.833333333
611	-58921.6
612	4357.60000000003
613	233798.8
614	60750.9333333333
615	-214759.166666667
616	-1548.16666666666
617	348812.8
618	250925.3
619	-185686.933333333
620	266763.6
621	493471.2
622	-14754.1333333333
623	262430.666666667
624	74870.4
625	80787.7333333333
626	367231.866666667
627	-20446.6666666667
628	244440.8
629	170228.266666667
630	-23870
631	171774.033333333
632	-18860
633	90565.2333333333
634	-102696.5
635	84628.5333333334
636	226852
637	451581.1
638	-112663.2
639	145689.6
640	233153.733333333
641	111684.7
642	-71174.4
643	45938.4
644	-65199.9
645	-45320.8
646	358950.9
647	438186.666666667
648	304062.7
649	16817.6
650	-130684.8
651	435599.7
652	148725.066666667
653	259439.7
654	-105447.333333333
655	252108.3
656	-501334.066666667
657	81453.7
658	-85844.9
659	256832.133333333
660	18480.5
661	476828.1
662	56546.8
663	167412.4
664	163164.533333333
665	-45151.7
666	-159353.366666667
667	405369.3
668	499528.833333333
669	-60290
670	136499.7
671	340337.966666667
672	959103.7
673	70725.0666666667
674	18762
675	101621.6
676	-59310.8
677	256778.1
678	520907.766666667
679	86992.7
680	-13920.1
681	-40710.3
682	199281.633333333
683	710378.966666667
684	-104910.233333333
685	-211477.6
686	140255.733333333
687	-366945.2
688	444052.166666667
689	113641.2
690	116241.433333333
691	996335.7
692	289528.133333333
693	193924.5
694	136313.066666667
695	148391.5
696	5931.70000000001
697	453219.1
698	-49070.8333333333
699	112789.6
700	119417.233333333
701	101761.6
702	-39021.7
703	342715.466666667
704	131762.966666667
705	110960
706	2352
707	-40292.9666666667
708	232368.4
709	104076.566666667
710	86369.3333333333
711	130940
712	40968.1
713	-102891.3
714	20819.8666666667
715	370.5
716	42308.6666666667
717	-111803.1
718	126501.333333333
719	488985.6
720	-50340.7
721	29920.7
722	206039.3
723	57288.8
724	426182.4
725	77972.8
726	-59000.3
727	610785.9
728	461624.633333333
729	397804.4
730	-20251.2
731	-38133.4333333333
732	338097.066666667
733	-236620.5
734	245953.566666667
735	-40819.3333333334
736	-17950.3666666667
737	179154.933333333
738	162790.8
739	245586.9
740	8716.66666666669
741	-153205.2
742	209378.7
743	249547.5
744	176986.5
745	269241.2
746	328578.033333333
747	-48219.9
748	-53262.5333333333
749	94363.2
750	23609.9
751	186285.2
752	530334.5
753	94615.9
754	424911.066666667
755	-33828.3
756	234107.9
757	80482.1333333333
758	165974.3
759	-480.93333333332
760	132609.3
761	30034.1
762	265771.733333333
763	5452.83333333333
764	409493.6
765	317868.8
766	554255.466666667
767	512875.2
768	128989.6
769	197009.6
770	346329.733333333
771	295476.033333333
772	611794
773	97673.5666666667
774	462877.7
775	235500.5
776	22652.6666666667
777	9140.13333333333
778	-160138.933333333
779	-107120.133333333
780	94622.3
781	54893.6
782	90321.3
783	-9111.70000000001
784	335177.333333333
785	401930.666666667
786	-224160.4
787	-78527.3666666667
788	165884.1
789	191954.266666667
790	144370
791	224661.9
792	213907.366666667
793	693527.7
794	-272489.3
795	-42501.1
796	64013.3
797	92381.3333333333
798	32989.6
799	5219.5
800	1023962.13333333
801	-51283.3
802	-260086.266666667
803	379388.033333333
804	317326
805	380778.1
806	1892971.2
807	167458.3
808	151895.5
809	-35105.6
810	103800.666666667
811	-80989.1
812	623534.133333333
813	364289.3
814	394789.6
815	-82866.4
816	264373.3
817	57194.5
818	-39593.1
819	90609.6
820	124817.433333333
821	122620
822	373468.4
823	136325.3
824	217497.333333333
825	171184.833333333
826	132509.833333333
827	55913.8333333333
828	89339.8666666667
829	303561.066666667
830	338420.8
831	148520.133333333
832	-62738.9333333333
833	141940.366666667
834	15295.3666666667
835	206091.233333333
836	-60565.7
837	-51896.5333333333
838	151485.866666667
839	21971.3
840	137225.433333333
841	-187035.433333333
842	146178.666666667
843	237614.533333333
844	-2463.5
845	-190581.866666667
846	435104
847	47638.1333333333
848	270482.666666667
849	49204.8
850	313351.2
851	-32428.4
852	553062.4
853	597183.466666667
854	400579.866666667
855	96313.2
856	227976.933333333
857	89718.8
858	345735.633333333
859	146293.333333333
860	-67100.1333333333
861	50417.7333333333
862	392256.9
863	274532.4
864	28885.6
865	449568.8
866	347621.2
867	-187738.133333333
868	262374.633333333
869	460432.666666667
870	466400.1
871	140822.8
872	284173.7
873	587112
874	85041.6
875	74755.0666666667
876	-3812.70000000001
877	68119.2333333333
878	114201.3
879	17514.4
880	329534
881	120960.1
882	-7998.3666666667
883	108849.9
884	166825.333333333
885	113130.8
886	-170634.566666667
887	-273264.933333333
888	249418.933333333
889	290714.5
890	-72713.7
891	393781.066666667
892	15416.1
893	283226.433333333
894	313998.5
895	-81164.2333333333
896	129624
897	44066.9
898	495837.1
899	63803.1
900	134179.566666667
901	85311.6
902	330757.7
903	181652.166666667
904	132910.5
905	585354.4
906	378558
907	125348.8
908	101022.033333333
909	73655.8666666667
910	265228.566666667
911	227842.8
912	144943.2
913	165473.1
914	83154.3
915	425717.3
916	263911.2
917	316971.466666667
918	-18946.8
919	160361.6
920	229921.3
921	545680.166666667
922	193672.9
923	-61875.1666666667
924	465491.1
925	14806.8
926	-13964.2333333333
927	-55474.7
928	285012.033333333
929	-148189.833333333
930	47309.7333333333
931	168948.133333333
932	-20252.7666666667
933	211875.633333333
934	127560.1
935	217108.5
936	6399.10000000001
937	224504.766666667
938	62043.4666666666
939	363646.8
940	273474.4
941	-81039.3
942	545823.5
943	300147.733333333
944	665940.8
945	112697.366666667
946	-63179.5
947	-54139.6
948	30294
949	80809.6
950	494960.8
951	371074.1
952	-4413.03333333333
953	57699.3333333333
954	231109.6
955	149993.7
956	433792.033333333
957	120958
958	494872.4
959	89171.9
960	83749.8666666667
961	223995.333333333
962	57817.2
963	-15814.8
964	670458
965	180829.166666667
966	115888
967	-43431.9
968	-7121.5
969	-76606.6333333333
970	398834.9
971	-1454.5
972	243579.033333333
973	98785.9
974	46801.2
975	187434
976	612564.233333333
977	613140
978	232539.6
979	-9726.30000000002
980	71654.9
981	392089.833333333
982	438166.4
983	-28256.9
984	780744.266666667
985	-8147.29999999999
986	88306.6333333333
987	175859.566666667
988	410608.633333333
989	229361.333333333
990	659303.166666667
991	96187.2
992	146446
993	484445.7
994	247056.4
995	99468.5666666667
996	232267.466666667
997	115522.666666667
998	3734.79999999999
999	-36831.9
1000	184580.266666667
