# Supplementary material for: Chromosome Copy Number Variation and Control in the Ciliate Chilodonella uncinata
Source: PLoS One. 2013 Feb 20;8(2):e56413. doi: 10.1371/journal.pone.0056413 (PMC3577910; doi:10.1371/journal.pone.0056413)
Supplement: Dataset S1 — Chromosome copy numbers from the experimental and simulated cell lines of Dataset of Chilodonella uncinata . dataset.zip is a compressed file. exp_data.csv contains the experimental data derived from qPCR analyses (Cell.line = original cell line; Time = time point of the DNA extraction; DNA.extract = DNA extract replicate; Gene = macronuclear chromosome; CNPC = copy number of the macronuclear chromosome per cell). The remainder of the CSV files are from the simulations. Each CSV file contains data on 1000 simulations where the change in variance from initial to final for each simulation is stored under column ‘x’. See _readme.txt in the compressed file dataset.zip for documentation of the file names. (ZIP) [file pone.0056413.s002.zip › dataset_S1/P1_omega6.5.csv]

	x
1	3201.33333333333
2	59842
3	268308.666666667
4	89093.3
5	-17220.7
6	583900.9
7	71586.3
8	-166913.366666667
9	271324.4
10	262371.466666667
11	277959.633333333
12	349227.2
13	188972.4
14	520277.566666667
15	295383.7
16	261884.133333333
17	313446.666666667
18	-293239.766666667
19	260908.8
20	310040.533333333
21	102069.3
22	720041.6
23	900279.066666667
24	129512.4
25	408590.4
26	313858.833333333
27	629573.9
28	111604.933333333
29	165950.566666667
30	404586.4
31	164649.6
32	105965.5
33	179273.6
34	132836.166666667
35	-47435.1
36	20493.0666666667
37	342082.7
38	-66831.3
39	-124975.333333333
40	95914.4
41	456.133333333419
42	-61543.6
43	1513487.2
44	438095.3
45	-51829.3
46	233557.066666667
47	340543.6
48	-163637.3
49	-165387.5
50	261611.5
51	140519.033333333
52	247326
53	217518.5
54	-72537.9
55	221998.433333333
56	-109128.4
57	-159317.333333333
58	-1342.66666666669
59	1164004.3
60	-35031.3666666667
61	131210.266666667
62	94844.7666666667
63	242626.966666667
64	329250.4
65	32070
66	138004.7
67	160726.7
68	78432.4333333333
69	-90277.2
70	83198.3
71	54214.1
72	225835.9
73	92749.2333333333
74	453264.766666667
75	-16235.6
76	249426.933333333
77	-62495.9
78	5434.26666666666
79	-210097.7
80	-41209.6333333333
81	72664.4
82	300922.8
83	312278.7
84	134568.7
85	171590.7
86	317065.9
87	87008.5
88	-43631.4666666667
89	33379.3
90	273576.666666667
91	176286.7
92	-43726.8
93	-62477.6
94	377760.133333333
95	176620.133333333
96	196031.366666667
97	-135011.1
98	546362.233333333
99	158507.766666667
100	-47556.8333333333
101	184053.066666667
102	267135.6
103	-115759.333333333
104	87821.2
105	209056.3
106	-43631.8666666667
107	-88082.4
108	31445.8666666666
109	191351.3
110	93962.1666666667
111	-4080.66666666669
112	-296270.166666667
113	-77377.5
114	214733.066666667
115	43766.4
116	284055.5
117	129796.766666667
118	-33013.2
119	197898.533333333
120	-131815.766666667
121	242998
122	321960
123	243914.366666667
124	25715.2
125	78415.9
126	614507.6
127	-166753.5
128	60974.3666666667
129	669307.033333333
130	349071.733333333
131	75792.3
132	148924.9
133	-25971.2
134	107914.8
135	128296.266666667
136	102053.9
137	285622.3
138	267089.5
139	75049.4333333333
140	431868.9
141	103056.833333333
142	261250.266666667
143	289779.6
144	158229.2
145	217526.7
146	-41940.5
147	58165.6333333334
148	501385.166666667
149	66698.1
150	-73940.6666666666
151	134068
152	215687.7
153	208478
154	296317.1
155	61634.9333333333
156	205552.133333333
157	31157.1
158	1323295.46666667
159	125794.9
160	197194
161	80533.3666666666
162	-45523.3333333333
163	92632.4
164	262108.8
165	473879.9
166	186387.3
167	134433.7
168	138834.933333333
169	361468.9
170	-104171.9
171	401048.5
172	-21433.3333333333
173	-105262.3
174	420070.266666667
175	149756.1
176	142359.6
177	69705.8666666667
178	445581.9
179	669005.866666667
180	46418.4
181	364074
182	58180.3666666667
183	365750.133333333
184	70365.1
185	632353.1
186	-177466.4
187	472778.133333333
188	468668.833333333
189	431955.1
190	-38609.5
191	881903.233333333
192	237892.266666667
193	69887.8333333333
194	170521.766666667
195	822602.133333333
196	46198
197	-52142.9333333333
198	-312940.033333333
199	25176.8
200	192583.066666667
201	-21506.6666666667
202	-62208.3
203	207868.833333333
204	176031.2
205	-131775.333333333
206	845641.2
207	56718.3666666667
208	-228197.566666667
209	-25325.1666666667
210	260014.966666667
211	1295.2
212	407865.233333333
213	272136.366666667
214	69390.5666666667
215	124552.833333333
216	177817.6
217	37427.6
218	-68988.7666666667
219	211489.566666667
220	570659.2
221	332705.5
222	182876.966666667
223	33993.6
224	411273.1
225	511815.6
226	-121752.7
227	58585.4666666667
228	93542.6333333334
229	265690.566666667
230	257167.3
231	237884.566666667
232	581781.6
233	64551.4666666667
234	68649.2
235	6189.53333333333
236	18818.1333333333
237	144841.2
238	373921.7
239	42080.9
240	152848.666666667
241	162393.6
242	-74262.6666666667
243	100110.9
244	112467.3
245	186736.4
246	54520.5333333333
247	188235.733333333
248	97375.9666666667
249	-74558.9
250	160856.7
251	161591.6
252	451672.9
253	550226.8
254	501117.633333333
255	61992.2666666667
256	104986.233333333
257	323866.9
258	572605.9
259	110414.4
260	91756.4
261	105276.9
262	65932.1
263	467804.633333333
264	105029.866666667
265	239624.8
266	294447.6
267	105367.2
268	302862.366666667
269	-37712.8
270	724412.533333333
271	491087.5
272	708709.6
273	164179.3
274	370530.5
275	30264.3666666667
276	19430.9666666667
277	-2228.39999999999
278	52500.4
279	237136.966666667
280	444102.966666667
281	251981.9
282	507600.7
283	42204.0333333333
284	43411.1
285	-144848.9
286	54833.2
287	108747.9
288	121083.066666667
289	-478836.366666667
290	181193.9
291	50548.4
292	13534.1333333333
293	728127.866666667
294	40956.7
295	283597.3
296	24838.5
297	27896.9666666666
298	118966.5
299	389906.266666667
300	-76737.5666666667
301	234648.8
302	222598.933333333
303	771496.8
304	223278.3
305	249809.066666667
306	-15308.7666666667
307	157844.4
308	13008.1
309	294564.666666667
310	307011.866666667
311	377535.466666667
312	424808.033333333
313	155361.6
314	-58226.2333333334
315	581844.766666667
316	227570.9
317	201543.866666667
318	81345.7333333333
319	256535.466666667
320	616510.233333333
321	138936.3
322	139395.6
323	310660.4
324	-342847.6
325	-88034.1666666667
326	302164.4
327	136689.6
328	117339.2
329	-149903.866666667
330	-303347.033333333
331	86991.6
332	1163.16666666666
333	3179.5
334	-130262.266666667
335	464697.6
336	55010.3
337	-65220.5
338	-70006.9666666667
339	172071.2
340	253130.7
341	107904.5
342	896281.2
343	-60707.8666666667
344	225411.6
345	190308.666666667
346	64111.6
347	268355.866666667
348	103605.333333333
349	646689.3
350	67307.3333333333
351	-111773.2
352	-19855.9
353	287904.266666667
354	15289.3
355	642366.8
356	284454.666666667
357	136473.633333333
358	207062.166666667
359	18482.9
360	46294
361	102995.9
362	101653.9
363	-106330
364	-37274.6333333334
365	-56215.6
366	1259.33333333331
367	233355.633333333
368	51699.7333333333
369	141321.066666667
370	50405.7333333333
371	276634.266666667
372	79248.5666666667
373	308235.2
374	18691.2
375	127707.066666667
376	283928.5
377	262197.3
378	173376.366666667
379	189413.233333333
380	133977.2
381	65461.4666666666
382	634967.733333333
383	64377.8666666667
384	-235384.4
385	-184934.8
386	285228.5
387	37587.0666666667
388	214373.2
389	217243.233333333
390	-5587.5
391	181575.2
392	56409.7
393	81400.4
394	-35379.2333333333
395	-210235.066666667
396	130580.933333333
397	238210.233333333
398	162802.8
399	264323.3
400	149939.9
401	463735.733333333
402	88249.7
403	717855.2
404	392964.266666667
405	69631.8666666667
406	42152.8
407	481625.2
408	162038.1
409	65441.0666666667
410	102999.033333333
411	135319.2
412	-142639.333333333
413	-96014.3
414	220828.9
415	32040.7
416	-21312.9333333333
417	-40352
418	-18003.9
419	162709.2
420	168581.6
421	42399.2
422	54358.2333333333
423	166804.9
424	-21958.9
425	-48258.3
426	9707.09999999998
427	43997.9
428	36460.9
429	88384.5333333333
430	245745.333333333
431	566435.866666667
432	105266.5
433	137464.566666667
434	397638.8
435	272795.166666667
436	388180.266666667
437	182659.233333333
438	71984.5
439	204120
440	126063.966666667
441	-28047.3
442	178973.6
443	183851.5
444	597842.133333333
445	109157.6
446	8377.20000000001
447	-25671.8666666667
448	169465.966666667
449	691740.9
450	30820.8
451	50195.6
452	111045.633333333
453	52803.0666666667
454	525314.3
455	664158.7
456	2362.70000000001
457	211611.033333333
458	141241.9
459	134466.8
460	27150.8
461	469293.3
462	-22329.6
463	119814.666666667
464	281143.566666667
465	137915.7
466	119173.7
467	633828.966666667
468	1067687.73333333
469	-55442.4
470	220024.4
471	121888.8
472	212579.9
473	107652.7
474	288924.433333333
475	221945.633333333
476	-212368.5
477	766959.066666667
478	49091.8333333333
479	24217.7666666667
480	136331.3
481	116615.066666667
482	73093.8666666666
483	275634.7
484	136688.5
485	360784.5
486	117567.166666667
487	86530.3666666667
488	40318.1333333333
489	-18004
490	56163.9
491	-182014.133333333
492	474604.566666667
493	-478123.1
494	80108.9666666666
495	-12862.1
496	121714.833333333
497	-90073.2
498	-147773.033333333
499	105799.1
500	31393.0333333333
501	213732.8
502	285660.8
503	69452.3
504	486297.2
505	198501.9
506	343267.866666667
507	220849.9
508	311443.833333333
509	-39496.0333333333
510	335991.6
511	-79219.7333333333
512	248857.9
513	411283.566666667
514	101282.166666667
515	340331.466666667
516	113675.866666667
517	-30996.9
518	421776.4
519	133242.7
520	-58443.4666666667
521	428490
522	394317.333333333
523	10389.1666666667
524	-169448
525	-140002.533333333
526	397002.533333333
527	81760.4
528	-178326.1
529	-28100.3
530	-236731.333333333
531	698242.233333333
532	239594.266666667
533	602584.633333333
534	164657.766666667
535	415454.1
536	579304.1
537	215697.766666667
538	332118.233333333
539	82864.7666666666
540	856013.366666667
541	22531.2
542	561716
543	-53346.3666666666
544	48175.3
545	505134.366666667
546	358068.766666667
547	257358.4
548	-139076.966666667
549	180111.466666667
550	133559.066666667
551	171696.3
552	93567.3333333333
553	475183.466666667
554	129678.3
555	-31739.2
556	53135.5666666667
557	-67101.9666666667
558	-103710.933333333
559	-72183.9
560	26836.6666666667
561	362498.8
562	440996.033333333
563	203323.2
564	338746
565	576834.133333333
566	125814
567	-10615.8666666666
568	435912.8
569	581114.8
570	156039.2
571	185232
572	-8190.93333333333
573	109716.933333333
574	15870.3
575	-41240.7
576	60366.4
577	27036.6666666667
578	377353.6
579	-160642.133333333
580	-153219.6
581	159200.033333333
582	501375.466666667
583	-120394.9
584	230284.133333333
585	374671.2
586	-43482.4333333333
587	126787.066666667
588	37932.9
589	60616.4333333333
590	59824.5
591	14636
592	-244698.466666667
593	268313.166666667
594	-65269.7
595	289180.666666667
596	234428.5
597	-32514.5666666667
598	60058.7
599	720189.466666667
600	241157.2
601	193835.1
602	121655.1
603	134633.566666667
604	187525.5
605	-108733.9
606	111624.933333333
607	-65267.6
608	208689.866666667
609	165841.566666667
610	195252.3
611	578112.766666667
612	187843.7
613	297114.9
614	113768.033333333
615	77129.1
616	138788.133333333
617	64885.9
618	519441.6
619	262266
620	260127.9
621	97106.6666666667
622	-51385.6333333333
623	184170
624	144209.333333333
625	21025.8666666667
626	-93218.7666666667
627	1312285.06666667
628	-135278.766666667
629	104983.2
630	11166.2666666667
631	-276132
632	342313.733333333
633	84674.8
634	-12017.1666666667
635	52083.2
636	397752.933333333
637	-147832
638	260116.433333333
639	4343.73333333334
640	292603.3
641	177506.133333333
642	101089.6
643	82141.5
644	-238754.9
645	87574.8
646	90347.1666666667
647	452233.7
648	113075.6
649	-84488
650	179053.633333333
651	199969.866666667
652	302505.566666667
653	528880.533333333
654	-23522.5
655	397978.266666667
656	351814.4
657	-3686.16666666666
658	202989.233333333
659	-301495.866666667
660	-33173.4333333333
661	-126006.266666667
662	601479.033333333
663	83112.8
664	295007.333333333
665	613599.166666667
666	-113590
667	853852.266666667
668	42934
669	65679.7333333333
670	147257.766666667
671	22812.8333333333
672	417272.4
673	239228.133333333
674	369025.3
675	238030.8
676	-52255.6333333333
677	5245.83333333331
678	151792.266666667
679	1372191.63333333
680	-13736.0666666667
681	268674.166666667
682	287032.166666667
683	649326.1
684	-73420.5333333334
685	69415.8666666667
686	3524.26666666667
687	55340.6333333334
688	782605.333333333
689	55453.8666666667
690	608180.4
691	159765.3
692	336746.9
693	-170300.4
694	105088.3
695	93975.4666666666
696	80794.8333333333
697	333918.533333333
698	36964.8333333333
699	-11867.6
700	31808.2666666667
701	166429.9
702	435232.533333333
703	360453.333333333
704	511830.4
705	113352.833333333
706	144629.366666667
707	-43115.6
708	-207846.266666667
709	226420
710	405650.9
711	239041.066666667
712	9464.39999999999
713	701137.9
714	533697.1
715	52813.3
716	-17550.1333333333
717	132372.8
718	-173981.5
719	616719.366666667
720	261672.666666667
721	6287.23333333334
722	-1764.83333333334
723	251113.9
724	-72225.6
725	153878.1
726	54429.0333333333
727	182834.5
728	15551.4333333333
729	97613.2
730	209088.166666667
731	327513.066666667
732	129622.9
733	-81642.7
734	-62896.1
735	-405872.4
736	-109326.966666667
737	67371.9666666667
738	254726.366666667
739	-54359.9666666667
740	-1397.06666666668
741	621811.333333333
742	815728.7
743	80165.4666666667
744	-284654.4
745	2516.5
746	283290.433333333
747	78443.7
748	120139.2
749	226517.066666667
750	226294.966666667
751	-95528
752	-42127.4333333333
753	-80081.8333333333
754	334123.2
755	93830.5
756	482275.7
757	472237.6
758	140061.6
759	636489.833333333
760	68974.5
761	148426.266666667
762	154678.3
763	84940.4
764	18241.0666666667
765	106193.366666667
766	-64227.3
767	286900
768	173873.366666667
769	122790.833333333
770	614992.4
771	109796.9
772	-184093.5
773	-77498
774	39870.1333333333
775	-134622.4
776	152381.333333333
777	19880.5666666667
778	190085.633333333
779	-86610.3
780	145242.666666667
781	331426.566666667
782	242073.066666667
783	266366.8
784	100929.2
785	593333.1
786	26834.4
787	85615.0333333333
788	139653.6
789	14908.1333333334
790	-55729.6
791	204424.633333333
792	86283.8333333334
793	-8282.7
794	-66619.7
795	300991.633333333
796	559776
797	554558.133333333
798	369254
799	425686.7
800	-25028
801	394566
802	297082.166666667
803	54526.5
804	-49725.5666666667
805	281646.5
806	139265.3
807	80380.8
808	295823.6
809	62710.4
810	348919.7
811	261542
812	157187.033333333
813	26854.8
814	142605.733333333
815	349819.633333333
816	-24542.5
817	856204
818	398021.1
819	291475.9
820	62485.3
821	46212.1
822	174678.8
823	47294.6666666666
824	276395.566666667
825	7805.23333333334
826	390664.9
827	19961.3
828	354656.3
829	330783.6
830	359262.7
831	387690.533333333
832	-123253.7
833	96041.1666666667
834	121013.6
835	56141.9
836	-87902.7
837	166383.766666667
838	510111.733333333
839	-45379.6
840	273954.5
841	24025.7
842	51941.4666666667
843	20803.1666666667
844	-82174.2333333333
845	13710.9
846	-341040.4
847	232345.6
848	139162.7
849	340732.7
850	22554
851	-109488.1
852	-48802.4
853	194137.833333333
854	392085.066666667
855	225273.066666667
856	67123.7666666667
857	241506.8
858	16297.4333333333
859	344456.8
860	194243.7
861	96355.6333333334
862	-4221.09999999998
863	402796.966666667
864	193846.8
865	344229.066666667
866	224712
867	349869.6
868	226220.266666667
869	178947.5
870	36824
871	142034
872	482620.633333333
873	117118.3
874	273625.7
875	152714.933333333
876	238723.2
877	19157.5
878	39154.3999999999
879	24853.6
880	214342.7
881	191217.833333333
882	115200.4
883	223052.9
884	69508.8
885	-56033.2
886	488900.833333333
887	189178.666666667
888	517775.2
889	112251.5
890	96841.5
891	398027.9
892	660869.6
893	757797.966666667
894	-95625.6
895	421200.3
896	-55406.8
897	145895.833333333
898	120277.633333333
899	-110883.1
900	221973.366666667
901	1982.40000000002
902	182499.5
903	230867.5
904	183783.3
905	72859.1666666667
906	164404.633333333
907	185687.466666667
908	180169.3
909	125627.6
910	209331.9
911	-130032.133333333
912	6274
913	99198
914	549924
915	367017.733333333
916	364721.1
917	407551.3
918	-26688.7666666667
919	519425.2
920	577557.866666667
921	410903.966666667
922	507624.966666667
923	33190.4
924	202742.433333333
925	222529.066666667
926	-87481.6
927	304932.233333333
928	-69485.8666666667
929	-786.79999999993
930	67900.8
931	224777.6
932	435649.633333333
933	83369.3
934	815874.133333333
935	250756.8
936	-11359.2333333333
937	84109.3666666667
938	-40754.9666666667
939	112392.8
940	91616.4
941	585855.466666667
942	9324.29999999999
943	354070.966666667
944	79308.4
945	70648.4
946	764400
947	66887.7666666667
948	248607.633333333
949	78549.3333333333
950	28951.9
951	426409.333333333
952	410877.2
953	24915.6
954	325508.9
955	287694.133333333
956	406486.933333333
957	116753.9
958	228470.7
959	218273.166666667
960	66762.6666666666
961	381771.733333333
962	-192652.4
963	342948.4
964	-58061.4666666667
965	204216.666666667
966	-86156.6666666667
967	736017.7
968	16729.7333333333
969	184069.6
970	209296.266666667
971	348968.4
972	706615.2
973	154869.733333333
974	46040.3
975	332685.1
976	387323.6
977	-318712.7
978	-5596.03333333333
979	591258.966666667
980	106366.3
981	147557.566666667
982	6948.76666666666
983	10111.9
984	460034.133333333
985	204306.4
986	-132659.2
987	-13938.6333333333
988	13162.4333333333
989	243163.3
990	75907.5666666667
991	205811.233333333
992	653653.7
993	295104.433333333
994	214308.433333333
995	-15133.2
996	364364.666666667
997	-28519.7
998	49473.1
999	349365.633333333
1000	253143.833333333
