# Supplementary material for: Chromosome Copy Number Variation and Control in the Ciliate Chilodonella uncinata
Source: PLoS One. 2013 Feb 20;8(2):e56413. doi: 10.1371/journal.pone.0056413 (PMC3577910; doi:10.1371/journal.pone.0056413)
Supplement: Dataset S1 — Chromosome copy numbers from the experimental and simulated cell lines of Dataset of Chilodonella uncinata . dataset.zip is a compressed file. exp_data.csv contains the experimental data derived from qPCR analyses (Cell.line = original cell line; Time = time point of the DNA extraction; DNA.extract = DNA extract replicate; Gene = macronuclear chromosome; CNPC = copy number of the macronuclear chromosome per cell). The remainder of the CSV files are from the simulations. Each CSV file contains data on 1000 simulations where the change in variance from initial to final for each simulation is stored under column ‘x’. See _readme.txt in the compressed file dataset.zip for documentation of the file names. (ZIP) [file pone.0056413.s002.zip › dataset_S1/P1_omega6.csv]

	x
1	355811.733333333
2	395675.433333333
3	153421.366666667
4	309182.833333333
5	38900.7
6	-1424.56666666667
7	344007.1
8	173735.633333333
9	193755.333333333
10	26696.5333333333
11	115055.466666667
12	135208.566666667
13	157636.7
14	526766.3
15	436540
16	-87655.8666666667
17	133147.5
18	823354.133333333
19	112958
20	-26274.5333333333
21	602588.566666667
22	181566.4
23	393690.633333333
24	108114.9
25	461396.166666667
26	-16579.3333333333
27	206187.966666667
28	190656.8
29	-12820.4
30	345787.9
31	30155.1666666667
32	771029.6
33	281150.3
34	157795.333333333
35	-10439.5666666667
36	312876.4
37	91958
38	-68712
39	33593.4666666667
40	-89001.3
41	65615.7333333333
42	40896.9333333333
43	-30114.2333333333
44	-33425.5
45	437821.7
46	-158194.9
47	-74354.5
48	117699.3
49	50614.8
50	80065.3
51	148701.6
52	387987.3
53	60793.5
54	291690.666666667
55	-16745.6
56	133195.466666667
57	46891.7
58	42634.4333333333
59	164975.2
60	213977.066666667
61	425776.166666667
62	-89018.9666666667
63	-39151.1
64	-34195.6
65	-112143.566666667
66	120695.333333333
67	133345.1
68	57938.4
69	89053.4666666667
70	81879.8666666667
71	1172658.8
72	188090.933333333
73	-19415.4333333333
74	-12811.7333333333
75	18756.0333333334
76	176189.2
77	120677.433333333
78	73950.8
79	632031.2
80	308175.466666667
81	63102.9333333333
82	299214.3
83	66545.0666666667
84	79750.4
85	11033.6
86	9662.7
87	346528.133333333
88	17471.2
89	60399.3
90	60225.2
91	343385.5
92	127209.2
93	572816.7
94	245278
95	195048
96	-130912.233333333
97	6790.9
98	120236
99	58278.9
100	113044.4
101	471681.766666667
102	191719.233333333
103	-24341.8666666667
104	631058.933333333
105	213722.4
106	178653.6
107	2674.53333333333
108	21875.1
109	106918.166666667
110	330171.9
111	304167.6
112	48692.8
113	44939.3
114	443229.6
115	235636.9
116	53847.3333333333
117	-35734
118	579381.333333333
119	797101.5
120	115646.933333333
121	110908.9
122	-49841.3
123	139383.233333333
124	174544.3
125	454886.533333333
126	129485.466666667
127	329936.3
128	-97582.4
129	95550.2333333333
130	225410.7
131	300264.7
132	487869.433333333
133	53007.8666666666
134	15904.3666666667
135	131084.8
136	-315006
137	-96040.4
138	26690.9
139	-110719.866666667
140	348792.9
141	227104.8
142	219698.4
143	144621.966666667
144	97625.6333333333
145	230554.366666667
146	-120262.366666667
147	376106.5
148	-420806.666666667
149	440871.3
150	-93098.7
151	234315.866666667
152	-12541.6333333333
153	-93997.2
154	-18774.5
155	205217.866666667
156	-499.199999999983
157	71678.7
158	303162.8
159	-2047.6
160	343406.533333333
161	28767.6
162	222507.066666667
163	243112.533333333
164	65004.4
165	249740
166	80797.0333333333
167	-47355.6
168	63304.4333333333
169	-67920.5666666667
170	113508.1
171	114985.866666667
172	236771.066666667
173	313710.666666667
174	117262.8
175	208316.566666667
176	53063.6
177	151545.3
178	-187109.9
179	604203.2
180	175260.4
181	544326.4
182	47298.1
183	955628.9
184	60596.7666666667
185	327974.933333333
186	491862.7
187	-45734.5666666667
188	-145200.7
189	260877.1
190	285538.9
191	-13998.9333333333
192	244218.266666667
193	178254.833333333
194	-100544.266666667
195	27051.8666666667
196	134645.2
197	250766.766666667
198	69302.7666666667
199	323112.266666667
200	339769.866666667
201	25561.3333333333
202	535409.2
203	-209965.466666667
204	816558.833333333
205	73788.2333333334
206	136673.9
207	156799.333333333
208	285209.7
209	36424
210	82020.1333333333
211	169360.9
212	95432.7
213	134774.1
214	-81855.3
215	248944.633333333
216	-45850.8
217	111730
218	47942.1
219	137713.1
220	606512.9
221	115908.1
222	135512
223	32463.3666666667
224	140920.8
225	-14300.9
226	122600.8
227	293431.633333333
228	230745.466666667
229	554393.5
230	-62659.1
231	51032.5
232	278613.7
233	165720.933333333
234	159200.4
235	165429.766666667
236	203052.9
237	381524.666666667
238	362406.4
239	-43053.3666666667
240	50109.5
241	-64370.6666666667
242	356322.1
243	256606.366666667
244	244086.166666667
245	22073.1
246	77611.7
247	417972.8
248	276506.8
249	418612.966666667
250	202336.8
251	297145.3
252	116634.8
253	124393.866666667
254	213612.8
255	237941.7
256	199087.2
257	233684.533333333
258	-86495.2
259	226806.566666667
260	247618.266666667
261	561093.6
262	485321.5
263	32860.8
264	431266.1
265	41865.6
266	-6554.70000000001
267	204800.4
268	-586531.9
269	-12444.8
270	110148.766666667
271	116559.466666667
272	81451.7333333333
273	52576.9333333333
274	334325.6
275	255396.5
276	512929.066666667
277	4917.60000000001
278	-97533.0333333334
279	78418.0333333333
280	294981.466666667
281	230895.866666667
282	17821.9
283	-13411.9666666667
284	-97178.7666666667
285	98380.7
286	737402.766666667
287	140344.4
288	369411.1
289	333516.533333333
290	322491.566666667
291	98655.9
292	132314.833333333
293	3014.13333333333
294	-77049.1666666667
295	39677.1666666667
296	21254.6666666667
297	23966
298	323713.3
299	167482.933333333
300	569231.2
301	360053.566666667
302	206858.1
303	193799.466666667
304	458094
305	-23806.5666666667
306	97396.8
307	189951.6
308	371254.5
309	529370.4
310	173769.733333333
311	-98361.6333333334
312	-8042
313	180264.9
314	-78371.6
315	483160
316	253893.2
317	165650.9
318	143148.233333333
319	809068.433333333
320	328272.433333333
321	50310.1
322	48678.4
323	185429.466666667
324	91684.2666666667
325	445051.2
326	85940.8
327	-28808.1
328	166899.7
329	-110414.8
330	400889.566666667
331	9348.26666666666
332	-199185.733333333
333	291604.5
334	40040.4
335	82002.8
336	399668.4
337	108593.833333333
338	-115130.9
339	-79199.0666666667
340	70539.7
341	-122915.7
342	-30812
343	88433.8666666667
344	285939.333333333
345	92911.3333333333
346	835197.6
347	271789.566666667
348	61294.7666666667
349	358499.3
350	208986.933333333
351	266000.8
352	38343.8333333333
353	126952
354	200816.933333333
355	346251.9
356	83672.7
357	-20634.0333333333
358	147769.1
359	400804.9
360	271295.466666667
361	698179.2
362	72667.3333333333
363	-16677.2
364	-17852.9333333333
365	184971.766666667
366	-20834.2666666667
367	-53263.2
368	211759.633333333
369	-7584.89999999999
370	319546.766666667
371	-36445.1
372	3539.83333333334
373	157201.1
374	-11040.9333333333
375	135172
376	584310.4
377	127991.866666667
378	-37173.3
379	56725.1
380	-31041.3666666667
381	97559.6
382	707784.4
383	133676.766666667
384	164583.7
385	258060.1
386	27145.2
387	-119802.8
388	58030.4
389	26701.9
390	100307.2
391	560023.1
392	292495.066666667
393	101020.833333333
394	13856.4
395	87283.2
396	130875.6
397	287792.7
398	148402.266666667
399	302451.1
400	118830.133333333
401	16327.8666666666
402	57129.9666666666
403	-60782.9
404	-140930.8
405	4247.46666666667
406	92701.3
407	-96060
408	139543.466666667
409	59488
410	155831.6
411	-31472.2333333333
412	9742.53333333333
413	786040.7
414	230226.666666667
415	119960.833333333
416	91119.8333333333
417	589668.266666667
418	228973.466666667
419	255592.1
420	16816.7
421	230249.866666667
422	190652.133333333
423	38243.6
424	-15209.9
425	-76643.5
426	252804.8
427	7589.2
428	69730.2333333333
429	675254.933333333
430	364015.066666667
431	562694.933333333
432	148871.866666667
433	248818.1
434	622092
435	31157.3333333333
436	41667.9
437	571007.2
438	-27169.0666666667
439	368927.7
440	-172190.533333333
441	77037.0333333334
442	165867.5
443	-93100.7
444	59382.6666666667
445	86598.4
446	168456.933333333
447	12020.4
448	165396.633333333
449	-53786.9
450	-6522.8
451	308598.933333333
452	425840.9
453	288468.3
454	23775.5666666667
455	42590.9
456	455510.133333333
457	411027.866666667
458	62561.5
459	-4481.5
460	222067.366666667
461	-19011.6
462	216708.8
463	95110.9333333333
464	287257.066666667
465	951998.433333333
466	578016.266666667
467	136701.833333333
468	-18514.5
469	527370.1
470	407468.533333333
471	-58346.8
472	114781.366666667
473	484744.933333333
474	355263.1
475	64134
476	94857.2
477	369894.366666667
478	125543.733333333
479	-110571.733333333
480	47683.5
481	135903.066666667
482	190118.133333333
483	3343.60000000001
484	360450.266666667
485	10874.1666666667
486	215783.2
487	-169072.9
488	604250.5
489	-25737.0666666667
490	185634.8
491	54453.2
492	183547.9
493	247163.1
494	216531.866666667
495	148378.5
496	284748.666666667
497	227943.7
498	-40073.5
499	75970.5
500	-91453.4333333333
501	200245.366666667
502	136058.3
503	119576.366666667
504	107951.6
505	113465.1
506	46413.2
507	137662.3
508	108919.2
509	61127.2
510	56291.3333333333
511	31203.0666666667
512	312958.7
513	247545.1
514	190714.1
515	286654.666666667
516	515311.3
517	187598.033333333
518	403726.433333333
519	-241636.266666667
520	126696.8
521	510587.9
522	126469.333333333
523	672943.466666667
524	105597.066666667
525	49749.8333333334
526	932191.433333333
527	-70795.3333333333
528	255727.2
529	28518.1666666667
530	415205.5
531	47213.7666666667
532	120258.033333333
533	74250.5333333333
534	192532.533333333
535	189696.566666667
536	173911.2
537	470098.1
538	155972.7
539	288628.933333333
540	550538.8
541	136898.9
542	567610.533333333
543	35351.7666666667
544	582198.4
545	15195.7
546	638840.8
547	-82327.5
548	231645.766666667
549	697383.5
550	288284.9
551	261040.8
552	193021.733333333
553	-26391.7
554	110751.6
555	281898.3
556	85963.8333333333
557	160367.6
558	73849.6333333333
559	162186.266666667
560	41748.4
561	-135584.966666667
562	115422.9
563	291840.133333333
564	59868
565	52040.4333333333
566	272163.5
567	80135.1
568	-300288.533333333
569	198445.7
570	-5213.36666666667
571	561161.033333333
572	130843.366666667
573	130709.3
574	179828.8
575	-24304.8333333333
576	98807.3666666667
577	596663.3
578	40291.1666666667
579	407784.4
580	114704.133333333
581	-178313.8
582	445704.233333333
583	487230.9
584	57242.7666666667
585	-92519.9666666667
586	299724.7
587	79210.5666666667
588	186413.166666667
589	-173029.233333333
590	508584.9
591	232239.9
592	268110.3
593	205765.1
594	343489.3
595	-96084.6666666667
596	-4796
597	420259.3
598	637359.6
599	73955.5
600	-26637.9666666667
601	65680
602	557310.833333333
603	121458.533333333
604	114677.2
605	-58150.3
606	524044.533333333
607	84657.0333333333
608	-137590.766666667
609	1088813.96666667
610	255479.9
611	224326.633333333
612	-10195.8333333333
613	155318.266666667
614	65668.9
615	1888.26666666666
616	418908.1
617	-110508.266666667
618	238057.6
619	277324.533333333
620	-134834.966666667
621	-13457.3333333333
622	223540.266666667
623	565103.833333333
624	167800.4
625	-8375.5
626	325394.5
627	432752.033333333
628	-47092.1333333333
629	84815.7333333333
630	301630.933333333
631	326055.5
632	282668.166666667
633	635491.9
634	58363.3333333333
635	337332.4
636	98586
637	-33886.9
638	154578.4
639	174849.9
640	-176118.3
641	575882.966666667
642	158196
643	455438.8
644	300460.133333333
645	-71433.8333333333
646	133965.6
647	100152.533333333
648	47555.7333333333
649	191006.033333333
650	-115377.7
651	20542.9
652	423194.8
653	217729.366666667
654	153740.366666667
655	467629.166666667
656	487506.1
657	-99989.1666666667
658	-16888.9666666667
659	941509.7
660	990301.9
661	405200.833333333
662	160490.5
663	-61888.5
664	167472.4
665	199613.6
666	134076.533333333
667	124956.5
668	631604.7
669	98962.5333333333
670	-17121.4333333333
671	-29690.1666666667
672	205692
673	137192
674	54693.6
675	73790.6666666667
676	206826.5
677	285711.066666667
678	86543.6
679	-168875.3
680	-79746.3666666667
681	308002.1
682	227568.1
683	449533.233333333
684	46056.3
685	16024.4
686	13712.4
687	222240.8
688	532519.166666667
689	489901.2
690	210526.3
691	-19241.1
692	-27835.7666666667
693	85996.5333333333
694	17996
695	285370.1
696	428359.5
697	-7112.8
698	124082.366666667
699	-11416.5
700	16699.4333333333
701	386042.7
702	49507.9
703	39656
704	405649.366666667
705	-254993.2
706	121438.633333333
707	207149.2
708	55088.4333333333
709	402154.5
710	121925.433333333
711	-65901.6
712	171529.866666667
713	246973.6
714	-107087.5
715	1258721.6
716	458144.1
717	188444.633333333
718	-50270.3
719	29650.2666666667
720	89134
721	304140.233333333
722	148908.933333333
723	17692.1
724	295908.4
725	-10210.4
726	-15250.9
727	204362.266666667
728	303207.2
729	191926.833333333
730	-159683.6
731	60766
732	-151014.3
733	103353.733333333
734	248595.066666667
735	-63282
736	156294.033333333
737	268360.966666667
738	192324.7
739	181926.133333333
740	324347.5
741	-17044.9333333333
742	68188.7
743	219743.366666667
744	-115507.7
745	-37190.5
746	176230.4
747	608708.233333333
748	146690.5
749	137604.9
750	13141.7
751	543111.166666667
752	566220.3
753	-116988
754	76770.8
755	207384.366666667
756	157919.333333333
757	2683.86666666664
758	14427.3666666667
759	29313.2
760	52720.1333333333
761	-21885.7
762	503054.233333333
763	306220.566666667
764	513462.666666667
765	80269.6
766	-43904.7
767	-28600.3
768	207814.233333333
769	166819.333333333
770	247463.333333333
771	303398.5
772	151133.466666667
773	6078.30000000002
774	-48055.5
775	263584.3
776	216662.4
777	-107352.633333333
778	-33460.2666666666
779	49165.0666666667
780	510402.933333333
781	-133388.9
782	18687.2
783	95892.4
784	-54142.0333333334
785	180833.9
786	29686.3
787	581189.7
788	153573.2
789	-223479.333333333
790	743083.1
791	434341.7
792	64754.5
793	173106.8
794	76773.0666666667
795	-95600.9333333333
796	12415.3
797	300014.566666667
798	-62715.0666666667
799	276397.3
800	129608
801	273391.7
802	25808.1666666666
803	-74697.4666666667
804	54064.5333333333
805	386807.3
806	-164092
807	56505.2
808	1214.79999999999
809	58182
810	113570.033333333
811	-3232.79999999999
812	8360.26666666663
813	250558
814	217132.133333333
815	48481.5666666667
816	206064.3
817	319714.7
818	574904.133333333
819	413483.166666667
820	-99068.4333333333
821	91537.0666666667
822	9812.3666666667
823	153039.2
824	-401671.333333333
825	54511.6
826	28590.8
827	83133.8666666666
828	12526.3
829	-19150.7666666667
830	345989.5
831	190684.933333333
832	249110.133333333
833	274627.1
834	1.96666666661622
835	-25573.0333333333
836	-186092.4
837	154134.433333333
838	879826.8
839	42089.6
840	434834
841	8076.63333333336
842	-103102.833333333
843	47776
844	-65703.6
845	923609.766666667
846	-129705.2
847	530298.3
848	33275.7333333333
849	33008.5
850	142088
851	106895.1
852	606758
853	13104.7
854	237049.2
855	140201.733333333
856	63713.6333333333
857	-1578.53333333333
858	577225.2
859	-56014.3
860	46588.5666666667
861	269949.6
862	140964.666666667
863	204970.4
864	61444.8
865	138657.2
866	139566.4
867	892018.5
868	21957.5
869	393721.5
870	-103463.6
871	166142.4
872	230902.4
873	102969.733333333
874	383586.133333333
875	-46108.0333333333
876	203713.633333333
877	117615.733333333
878	328993.1
879	106684.933333333
880	202281.3
881	101882.933333333
882	22007.5
883	-72062.4
884	58122.2666666667
885	80637.3333333333
886	-89849.1
887	183982.666666667
888	79153.4666666667
889	-61455.1666666667
890	136027.466666667
891	-1110.66666666666
892	444310.633333333
893	100318.033333333
894	116417.2
895	603544.766666667
896	139154.8
897	-73430.9333333333
898	64902.4333333333
899	236721.066666667
900	175676.5
901	379392.166666667
902	579322.266666667
903	266261.7
904	144485.966666667
905	338355.966666667
906	156896.5
907	529986.133333333
908	491088.566666667
909	63753.2
910	178463.866666667
911	218379.9
912	18138.2666666667
913	711277.733333333
914	187307.033333333
915	350800.533333333
916	-228975.3
917	255324.533333333
918	-49522.4
919	-9182.79999999999
920	122282.4
921	184592.7
922	242833.966666667
923	238910.3
924	217611.1
925	257179.966666667
926	-54411.2
927	276567.9
928	31295.2
929	174074
930	219701.7
931	-102736.666666667
932	271949.866666667
933	-30955.3
934	561828.4
935	-73091.9666666667
936	107723.566666667
937	629285.466666667
938	123216.5
939	97124.2666666667
940	51194.8333333333
941	-149521.2
942	258644.833333333
943	39756.3666666667
944	24798.5
945	-54092.3666666667
946	124108
947	205184.233333333
948	205816
949	-116136.5
950	-9280.40000000001
951	294080.9
952	-45954
953	55269.2
954	293578.533333333
955	597104.4
956	244731.2
957	-24912.1666666667
958	309568.4
959	-94113.1666666667
960	186332.5
961	-170550.533333333
962	142839.366666667
963	99933.7
964	159878.533333333
965	-12893.8666666666
966	52391.5
967	-21175.6333333333
968	11289.2
969	873850.8
970	-160952.1
971	63257.3
972	139798.033333333
973	-108757.233333333
974	507899.6
975	-1319.16666666666
976	160060.5
977	1060569.46666667
978	118928.8
979	310870.966666667
980	13313.8666666667
981	479378.966666667
982	171715.966666667
983	121199.5
984	11837.5
985	77745.1666666667
986	-123995.3
987	301472.7
988	81501.1
989	225480.7
990	361703.6
991	200391.333333333
992	531618.666666667
993	264081.1
994	46002.0333333334
995	330205.2
996	351205.433333333
997	129111.066666667
998	81100.7
999	391334.4
1000	166033.766666667
