# Supplementary material for: Chromosome Copy Number Variation and Control in the Ciliate Chilodonella uncinata
Source: PLoS One. 2013 Feb 20;8(2):e56413. doi: 10.1371/journal.pone.0056413 (PMC3577910; doi:10.1371/journal.pone.0056413)
Supplement: Dataset S1 — Chromosome copy numbers from the experimental and simulated cell lines of Dataset of Chilodonella uncinata . dataset.zip is a compressed file. exp_data.csv contains the experimental data derived from qPCR analyses (Cell.line = original cell line; Time = time point of the DNA extraction; DNA.extract = DNA extract replicate; Gene = macronuclear chromosome; CNPC = copy number of the macronuclear chromosome per cell). The remainder of the CSV files are from the simulations. Each CSV file contains data on 1000 simulations where the change in variance from initial to final for each simulation is stored under column ‘x’. See _readme.txt in the compressed file dataset.zip for documentation of the file names. (ZIP) [file pone.0056413.s002.zip › dataset_S1/P1_omega7.5.csv]

	x
1	50905.7
2	768640.933333333
3	825989.866666667
4	217301.433333333
5	112427.333333333
6	243748.3
7	48962.8
8	424334.7
9	-296543.4
10	117620.8
11	174029.766666667
12	93090.9
13	102449.333333333
14	163536.033333333
15	145600.3
16	313884.666666667
17	150780.1
18	383750.933333333
19	41448.8
20	404422.8
21	-31991.6333333333
22	54907.3
23	59478.5
24	17888.9
25	49529.3333333333
26	98693.6333333333
27	-44312.4
28	31977.6
29	824017.833333333
30	455770.9
31	40639.9666666666
32	-51552.4
33	154140.366666667
34	208906.433333333
35	43028.7
36	241801.9
37	126545.866666667
38	165320.033333333
39	-93626.4999999999
40	16471.6
41	648790.4
42	712250.4
43	298629.1
44	59629.7
45	148266.8
46	-144080.5
47	211548.4
48	236782.8
49	248958.5
50	48386.4
51	23078.1
52	331020.4
53	85374.3
54	-88447.7333333333
55	207526.833333333
56	33216.4
57	114889.6
58	89481.9
59	305012.5
60	357950.666666667
61	319124.966666667
62	91958.8
63	74287.4666666667
64	386464.1
65	269001.2
66	33219.1
67	68675.7333333333
68	-319293.466666667
69	74585.4666666667
70	169051.066666667
71	555317.6
72	234685.3
73	78781.7
74	76072
75	21747.4666666666
76	249348.4
77	242596.433333333
78	291342.8
79	165232.7
80	-11837.5666666667
81	436423.333333333
82	-8477.09999999998
83	123807.6
84	385875.6
85	194810.933333333
86	233041.6
87	60672.5333333333
88	95915.6333333333
89	461566.4
90	332565.066666667
91	188064.266666667
92	16742.2333333333
93	-59824.1
94	201355.6
95	278167.733333333
96	159426.233333333
97	90954.7666666667
98	722636.3
99	-40887.6
100	-27184.3
101	334947.2
102	470752.3
103	966319.766666667
104	321675.366666667
105	169029.066666667
106	-17842.3
107	647493.966666667
108	93986.4
109	19546.9333333333
110	-21921.7666666667
111	196858.933333333
112	-46419.9
113	12050.3666666666
114	643224.133333333
115	350359.1
116	332097.6
117	69060.5
118	377570.133333333
119	174330
120	104530.366666667
121	347490.1
122	-7379.86666666667
123	530803.633333333
124	219121.6
125	245295.2
126	418296.266666667
127	115434.8
128	87179.6
129	90883.6
130	-164240.133333333
131	602301.5
132	448675.2
133	-23905.3333333333
134	52969.6
135	-81944
136	207060.8
137	188392.566666667
138	332668.366666667
139	244673.6
140	-13796.4
141	-62247.2333333333
142	380900.566666667
143	1203160.8
144	18538.7
145	148855.766666667
146	42130.8333333333
147	232852.1
148	126484.1
149	263944.533333333
150	59977.6
151	86230.7666666667
152	225529.7
153	-50369.9666666666
154	307569.733333333
155	95160.1
156	-41135.1
157	242189.333333333
158	561148.933333333
159	-79595.1666666666
160	-146296.833333333
161	119852.266666667
162	610509.466666667
163	120525.466666667
164	185292.833333333
165	99628.1333333333
166	840140.533333333
167	315426.566666667
168	-460.699999999953
169	303815.1
170	358850.7
171	296861.3
172	252483.2
173	-107213.033333333
174	108673.066666667
175	421864.3
176	29923.2
177	89471.7333333333
178	-56137.2333333333
179	198414.766666667
180	-4571.60000000001
181	538792.7
182	462427.633333333
183	-47526.8
184	6285.09999999999
185	521276.933333333
186	73962
187	325190.966666667
188	316600.766666667
189	-12146.4
190	36463.3
191	6095.10000000001
192	117343.866666667
193	70962.7
194	560309.1
195	161929.033333333
196	112062.133333333
197	188674
198	211747.433333333
199	13164
200	138692.4
201	6198.40000000002
202	22033.5
203	417093.433333333
204	166599.5
205	258794.233333333
206	114589.2
207	53504.7999999999
208	87998.9666666667
209	533941.9
210	23003.7666666667
211	621470.533333333
212	-226284.466666667
213	448572
214	690308.4
215	172917.966666667
216	153648.3
217	117646.5
218	345527.6
219	449106.433333333
220	134669.6
221	-230453.6
222	77803.3333333333
223	152941.066666667
224	355042.266666667
225	88798
226	576612.033333333
227	92967.0666666667
228	216857.5
229	454657.5
230	50820.6333333333
231	-128778.933333333
232	409913.333333333
233	122673.366666667
234	8923.43333333335
235	265950.033333333
236	153924.4
237	36439.7
238	91892.8
239	302053.966666667
240	464313.9
241	93020.5666666667
242	48223.8666666667
243	57077.7333333334
244	340363.766666667
245	193506.666666667
246	692186.9
247	72713.7666666667
248	24541.7666666667
249	189742.7
250	10372.1666666667
251	-31475.6
252	527321.6
253	-144194.633333333
254	51062.4
255	148045.5
256	134421.466666667
257	30479.5666666667
258	198043.566666667
259	209639.2
260	30594.6333333334
261	244510.666666667
262	12259.3
263	113542.8
264	296382.7
265	70438.5
266	53968
267	101000.833333333
268	90065.6
269	97860.9666666667
270	-79897.5666666667
271	620104.133333333
272	93347.4666666666
273	259095.6
274	-105005.9
275	29046.8
276	34771.2
277	9219.43333333333
278	393086.5
279	11766.4
280	378276.233333333
281	175227.766666667
282	-32765.2
283	691465.2
284	455131.2
285	684369.2
286	237490
287	560168.633333333
288	113408.8
289	220478.3
290	-129590.1
291	69049.8666666667
292	151769.9
293	65434.1333333334
294	53901.6
295	33912.5333333333
296	21170.4
297	-103997.566666667
298	169602.7
299	21556.9333333333
300	111180.1
301	59741.3
302	654865.866666667
303	406199.9
304	-20791.7
305	44783.9
306	338940.266666667
307	413804.8
308	674582.266666667
309	-167860.166666667
310	661833.3
311	438536.933333333
312	185119.333333333
313	245178.8
314	50394.9333333333
315	-32546.1333333333
316	555480.666666667
317	384979.333333333
318	79543.0666666667
319	708447.466666667
320	170109.733333333
321	-28442.3
322	-146336.233333333
323	-186251.866666667
324	432848.233333333
325	25254.9333333333
326	6959.2
327	593407.633333333
328	91094.4333333333
329	123120.633333333
330	-2534.03333333334
331	40557.9666666667
332	313876.4
333	199569.9
334	-72214.1333333333
335	-32184.7
336	61721.0666666667
337	475967.166666667
338	390563.1
339	95456.5333333334
340	-3116
341	179030.433333333
342	371761.433333333
343	82506.8333333333
344	6141.70000000001
345	71857.3333333333
346	416615.6
347	284709.2
348	41645.7
349	81604.7
350	95340.1
351	949944.4
352	221570.1
353	27012
354	282650.7
355	43276.2666666667
356	134467.166666667
357	921518.266666667
358	43720.4
359	40090.9333333333
360	171159.433333333
361	271348.266666667
362	1136817.1
363	118894.166666667
364	211811.466666667
365	-174742.266666667
366	397168.4
367	74242.8
368	267075.733333333
369	-103430.8
370	290379.2
371	-13753.7333333333
372	461092.266666667
373	162530.7
374	-63682.7
375	-65649.3333333333
376	-62339.2
377	846174.566666667
378	-77772.5
379	-43584.2666666667
380	132472.8
381	382907.2
382	62740.3
383	-56820.8
384	287872.4
385	357475.033333333
386	-10918
387	112754
388	-422936.4
389	167009.233333333
390	159034.4
391	597398.1
392	216535.333333333
393	150524.5
394	116360.433333333
395	252465.966666667
396	666550.7
397	391029.2
398	-3176.66666666669
399	-8615.96666666667
400	-115053.866666667
401	542035.866666667
402	67659.0666666667
403	992986.533333333
404	196739.833333333
405	32321.7333333333
406	598639.333333333
407	-21638.4
408	154339.5
409	369405.3
410	83639.1
411	144028.8
412	188924.266666667
413	61392.7
414	315026.533333333
415	32951.6
416	79572.3666666666
417	510797.966666667
418	-54329.4666666667
419	-236070
420	400875.6
421	115414.8
422	-56737.0333333333
423	34013.5
424	474492.8
425	331620.8
426	-37968.6333333333
427	604893.766666667
428	132918.966666667
429	352563.966666667
430	270923.966666667
431	36590.7666666667
432	258494.266666667
433	237603.033333333
434	45144.5
435	751610.4
436	-44628.9
437	49288.1333333333
438	92426.1
439	-290483.3
440	254445.9
441	140639.066666667
442	405636.7
443	-59541.4666666667
444	774940.933333333
445	134243.2
446	504366.1
447	58238.5
448	249838.8
449	145602.133333333
450	-93738.3666666667
451	240709.5
452	256908.4
453	936569.066666667
454	-216655.333333333
455	188139.5
456	41605.0666666667
457	167674.833333333
458	606418.433333333
459	-21714.6666666667
460	49748.9333333333
461	66231.3
462	-208976.4
463	749662.8
464	17825.4333333333
465	-24926.6666666667
466	380933.833333333
467	785770.166666667
468	145479.2
469	6204.29999999999
470	459073.2
471	111453.1
472	142466.133333333
473	104830.9
474	503284.4
475	581443.466666667
476	166180.133333333
477	70146.6666666667
478	-86646.5666666667
479	29748.5333333333
480	157562
481	-142802.933333333
482	353376
483	397481.333333333
484	224799.2
485	317263.633333333
486	163559.633333333
487	199408.3
488	16871.6
489	64838
490	341861.866666667
491	547274.1
492	98735.0333333333
493	222855.833333333
494	125609.1
495	301426.533333333
496	759999.366666667
497	1533.5
498	370004.5
499	78808.9
500	79767.7
501	427536.966666667
502	102521.7
503	326052.033333333
504	19994.9
505	159955.2
506	479631.166666667
507	-6198.03333333333
508	91564.5333333333
509	847255.9
510	118104.9
511	273682.433333333
512	-4395.5
513	41948
514	20973.1
515	425270.433333333
516	-211898.8
517	196330.233333333
518	50810.1666666667
519	451805.966666667
520	54141.9
521	235411.7
522	360913.833333333
523	32373.2
524	283424.3
525	426870.3
526	117403.966666667
527	789308.4
528	325317.766666667
529	112294.366666667
530	666414
531	387249.733333333
532	348398.1
533	127609.3
534	540525.9
535	-3149.23333333331
536	123046.633333333
537	79380.4
538	787273.433333333
539	913109.033333333
540	335333.233333333
541	548937.2
542	68862
543	65987.2
544	67229.6
545	149445.466666667
546	70174.5333333333
547	55706.1666666667
548	42486.0333333333
549	11669.2
550	-52019.9666666667
551	242719.9
552	26479.3
553	543003.866666667
554	-42704.6666666667
555	1351948.5
556	361221.733333333
557	465235.5
558	277793.7
559	197605.233333333
560	61334.9333333333
561	243228.4
562	-35996
563	262163.466666667
564	127733.633333333
565	58211.5
566	396611.066666667
567	161051.6
568	15268.9
569	134496.933333333
570	1671.06666666668
571	539186.1
572	83421.6
573	144302.9
574	405938.5
575	135109.5
576	-75838.7
577	75237.6
578	-148893.733333333
579	36995.1666666667
580	257851.6
581	-119451.333333333
582	201273.3
583	28707.7666666667
584	268976.8
585	425960.8
586	313583.6
587	317654.933333333
588	194892.266666667
589	840556.7
590	310437.7
591	-20194.1
592	314492.566666667
593	58908.9666666667
594	-176952.4
595	361546
596	-218348.4
597	50408.5
598	17099.0333333333
599	107371.166666667
600	-65644.5333333333
601	14404.5
602	261610.533333333
603	-28814.4333333333
604	265064.7
605	-9005.33333333334
606	-57416.4
607	187527.333333333
608	58687.7333333333
609	168044.1
610	97412
611	-27058.5
612	-270039.833333333
613	67647.0666666667
614	473395.5
615	157243.5
616	156454.433333333
617	158696.533333333
618	419169.333333333
619	399725.1
620	11807.0666666667
621	197211.9
622	167496.7
623	225048.133333333
624	97680.5
625	539468.5
626	288666
627	-123478.8
628	63917.7333333333
629	158181.7
630	-259974.233333333
631	315049.566666667
632	-38500.7
633	264736.3
634	79931.9666666666
635	101736.8
636	29406.4
637	15342.8333333333
638	27509.1
639	370307.3
640	78342.8
641	-348930
642	81278.9
643	345519.2
644	287049.2
645	120400.1
646	316107.2
647	295865.466666667
648	775786.8
649	1152922.4
650	51788.4
651	-112004.4
652	-12220.3
653	272001.2
654	363771.3
655	407923.333333333
656	365499.633333333
657	72781.9666666667
658	74123.1
659	161735.2
660	174900.166666667
661	533030.166666667
662	94151.0666666667
663	529785.866666667
664	810402.133333333
665	-67931.9
666	27762.3666666667
667	320686
668	305945.433333333
669	80685.8666666667
670	16178.1
671	72274.9
672	39738.7
673	241749.2
674	-331090.866666667
675	40820.9
676	298410.1
677	194189.566666667
678	3972.89999999999
679	-10145.1
680	29098.2333333333
681	428524.4
682	241183.7
683	-137341.2
684	156472.4
685	-195849.7
686	267690.566666667
687	-30658.4
688	142375.9
689	141341.2
690	-78556.4
691	-37992.5666666667
692	-46846.9666666667
693	71460.4
694	81774.7
695	251447.6
696	47880.5666666667
697	187114.8
698	231935.433333333
699	-117582.933333333
700	-125732.533333333
701	161249.866666667
702	-34569.7
703	35009.9666666666
704	-11663.7333333333
705	70670.5333333333
706	47097.2
707	462550.7
708	433020.4
709	133737.466666667
710	468523.2
711	351717.733333333
712	231992.8
713	102096
714	198812.3
715	-128502.9
716	-147731.1
717	22236.8
718	257673.833333333
719	219069.9
720	-85625.9
721	294370.4
722	105528
723	357270.4
724	37128.9
725	17281.8666666667
726	210789.333333333
727	-15968
728	-80600
729	43017.7666666667
730	-94643.3333333333
731	7282.70000000001
732	116892.133333333
733	44615.6
734	213205.7
735	249574.3
736	72484
737	225041.966666667
738	158255.2
739	362928.4
740	146607.2
741	46072
742	85537.2
743	403783.6
744	298226.633333333
745	451868.3
746	611248
747	428294.4
748	84915.6
749	598181.6
750	-9189.29999999999
751	-93527.5
752	58736.1333333333
753	19804.8
754	389947.333333333
755	21698.5333333333
756	115058.7
757	58746.4
758	42164.4
759	102335.9
760	224375.3
761	63240.2666666667
762	-37463.1
763	370900.8
764	650299.3
765	124172.633333333
766	176307.2
767	111062.8
768	863646.833333333
769	165914.366666667
770	319670.9
771	121206.4
772	30608.3
773	-37548.1
774	-131522.8
775	29863.3333333333
776	107942.3
777	319157.733333333
778	704023.833333333
779	-10711.7
780	24398
781	232824.133333333
782	45942.1
783	57725.3333333333
784	411859.333333333
785	403912.4
786	155656.933333333
787	176444.7
788	252970.5
789	904900.766666667
790	358902.4
791	287520.266666667
792	-16284.5
793	268723.5
794	181098.666666667
795	76199.7333333333
796	200846.933333333
797	201354.4
798	241304.233333333
799	30366.3
800	-327.100000000006
801	320974.133333333
802	374933.066666667
803	383738.166666667
804	173088.7
805	-203838
806	10420.8333333333
807	27384.4333333333
808	572589.233333333
809	411886.7
810	440729.433333333
811	-280087.966666667
812	227477.5
813	-77732.8
814	106856.8
815	189619.2
816	310374.3
817	131173.633333333
818	112131.466666667
819	352900.4
820	-121453.6
821	-153627.2
822	-79603.7
823	131689.866666667
824	284128.266666667
825	66247.5
826	248978.933333333
827	31828.1
828	209513.333333333
829	318470.9
830	-86249.3333333333
831	50779.3666666667
832	68345.3666666666
833	66185.7
834	39859.9
835	276613.733333333
836	-11820.5
837	198693.333333333
838	-233682.233333333
839	14930.5666666667
840	149029.433333333
841	294654
842	358823.9
843	460710.133333333
844	151237.5
845	229803.466666667
846	-90240.3666666667
847	214590.8
848	321880.9
849	976066.4
850	225651.9
851	108566.766666667
852	-24258.1
853	660832.033333333
854	95180.1333333333
855	249415.866666667
856	-712.400000000001
857	391884.266666667
858	173458.8
859	348066.4
860	34913.7666666667
861	175839.566666667
862	798693.333333333
863	323333.5
864	337433.6
865	388768.533333333
866	85574.7
867	182910.5
868	-4860.79999999999
869	491049.2
870	387476.133333333
871	-40901.5
872	-34504.8
873	36516
874	543757.633333333
875	-127305.6
876	173794
877	-63197.6
878	186682.033333333
879	-12222.7666666667
880	139392.033333333
881	-192129.9
882	337766.166666667
883	-28043.1
884	57346.8
885	142367.2
886	125150.366666667
887	471054.266666667
888	134313.2
889	242906.266666667
890	89684.2666666667
891	203508.5
892	157469.333333333
893	39860.3
894	-47522.7666666667
895	-65155.9
896	76251.6
897	260785.866666667
898	114930.5
899	-34862.9666666667
900	115449.2
901	196331.966666667
902	502426.533333333
903	-19543.7
904	180931.6
905	691222.366666667
906	-42037.2333333333
907	664850.9
908	-31150.3666666667
909	36976.9333333333
910	340536.8
911	732490.9
912	82976.0333333334
913	393022.5
914	-15849.8333333334
915	57654.8
916	-19654.7
917	37680.2666666667
918	163339.166666667
919	133946.233333333
920	12101.9
921	270725.7
922	731117.466666667
923	225534
924	163097.3
925	3318.03333333333
926	-252488.933333333
927	3054.5
928	248091.1
929	386646.8
930	243376.566666667
931	27786.1333333333
932	102360.133333333
933	-54300.9
934	88393.0666666667
935	-148105.9
936	-25957.9
937	162231.7
938	182178.166666667
939	342578.433333333
940	364895.9
941	-81764.4333333333
942	356458.366666667
943	301210.1
944	131576.166666667
945	76154.8333333333
946	191682.833333333
947	178019.966666667
948	47139.6
949	385761.2
950	340586.266666667
951	1054476.36666667
952	38100.1
953	4744.89999999999
954	-129785.7
955	950080.8
956	-13672.1
957	288066.033333333
958	109170
959	24864.1
960	270338.166666667
961	80510.7
962	307912.8
963	120658.4
964	170847.433333333
965	80460.3
966	74009.5
967	183569.6
968	576062.766666667
969	212992.133333333
970	261577.9
971	-47688.5
972	-78109.1
973	347425.066666667
974	658984.833333333
975	343553.7
976	126325.733333333
977	663417.066666667
978	317224.4
979	127544.533333333
980	-137107.066666667
981	241014.766666667
982	-84734.7
983	362495.7
984	36861.2
985	148383.733333333
986	638108.5
987	-131267.766666667
988	218733.733333333
989	134249.466666667
990	11293.7
991	237361.433333333
992	-9991.06666666665
993	153606.4
994	209664.433333333
995	664819.966666667
996	200423.866666667
997	-189954.9
998	-116467.2
999	193015.6
1000	469487.7
