# Supplementary material for: Chromosome Copy Number Variation and Control in the Ciliate Chilodonella uncinata
Source: PLoS One. 2013 Feb 20;8(2):e56413. doi: 10.1371/journal.pone.0056413 (PMC3577910; doi:10.1371/journal.pone.0056413)
Supplement: Dataset S1 — Chromosome copy numbers from the experimental and simulated cell lines of Dataset of Chilodonella uncinata . dataset.zip is a compressed file. exp_data.csv contains the experimental data derived from qPCR analyses (Cell.line = original cell line; Time = time point of the DNA extraction; DNA.extract = DNA extract replicate; Gene = macronuclear chromosome; CNPC = copy number of the macronuclear chromosome per cell). The remainder of the CSV files are from the simulations. Each CSV file contains data on 1000 simulations where the change in variance from initial to final for each simulation is stored under column ‘x’. See _readme.txt in the compressed file dataset.zip for documentation of the file names. (ZIP) [file pone.0056413.s002.zip › dataset_S1/P1_omega7.csv]

	x
1	275696.3
2	111431.766666667
3	209460.8
4	-78199.9666666667
5	185162.9
6	-16765.6
7	130899.733333333
8	124382.1
9	320632.933333333
10	137747.466666667
11	127070.4
12	450772
13	-96867.0333333334
14	302452.133333333
15	530211.166666667
16	14271.7666666667
17	105022.3
18	74430.1
19	52813.5
20	634614.966666667
21	-79121.2333333333
22	-36860
23	12044
24	16838.1
25	168346.3
26	134618.666666667
27	601617.2
28	303928.933333333
29	18448.6666666666
30	643612.3
31	100710.766666667
32	168767.7
33	136250.566666667
34	240143.333333333
35	-37295.3
36	42236.8
37	64695.1666666667
38	394034.9
39	149995.6
40	-381276.766666667
41	774734.633333333
42	-64756.2666666666
43	563452.266666667
44	420490.8
45	131833.9
46	-43515.6
47	143299.233333333
48	68141.6333333333
49	359632.766666667
50	275163.3
51	585175.466666667
52	94271.1
53	294623.9
54	20723.8666666667
55	209228.8
56	122114.533333333
57	201359.6
58	124910.7
59	-34385.8333333333
60	212550.1
61	65514.3666666667
62	499860.9
63	307284.4
64	263361.833333333
65	112538.133333333
66	-27425.7666666667
67	-279623.6
68	-86132.9
69	241600.3
70	366728.4
71	260058.133333333
72	426397.833333333
73	15934.4
74	88791.3666666667
75	698224.566666667
76	86800.9
77	694822.1
78	31935.9666666666
79	30797.4333333333
80	271434.366666667
81	79148.5333333333
82	705816.5
83	-115851.6
84	495005.5
85	-72625.6
86	22046.8
87	223212.9
88	71021.0333333333
89	205779.833333333
90	80898.2999999999
91	194084
92	-10134.5
93	11334.9666666667
94	-29061.1
95	74513.8666666667
96	108429.6
97	-49238.3
98	169107.833333333
99	109922.433333333
100	277640.4
101	664839.1
102	184406.9
103	635369.866666667
104	164315.2
105	596454.4
106	161132.666666667
107	-6694.23333333334
108	192650.766666667
109	-77342.1
110	183052.1
111	160765.466666667
112	-11808.7666666667
113	61012.9
114	145018.8
115	79946.7
116	153942.8
117	155674
118	38890.8333333333
119	72174.1
120	107487.9
121	-16005.3
122	-23376.5
123	5408.26666666666
124	501677.5
125	-184940.1
126	585669.5
127	408928.4
128	585594.4
129	1325887.2
130	124610.533333333
131	1235.20000000001
132	799302.566666667
133	-429809
134	66077.6
135	159083.7
136	69977.3
137	330663.333333333
138	-102146.4
139	172360.566666667
140	67320.6666666667
141	1909.89999999999
142	323810.4
143	558275.3
144	-33973.6
145	194602.4
146	239476.5
147	187382.3
148	403847.7
149	574436.4
150	-50417.7
151	-96174.8
152	228480.4
153	284196.8
154	20444.5
155	200522.7
156	239879.5
157	-79436
158	142544.633333333
159	48496.6666666667
160	93572.4
161	226580.5
162	267241.3
163	400286.4
164	95220
165	246917.6
166	467278.8
167	-99217.1666666667
168	173153.766666667
169	151359.866666667
170	904667.866666667
171	199356.1
172	508956.8
173	295171.5
174	115422.9
175	22789.6
176	131147.2
177	121420.833333333
178	328866
179	106351.866666667
180	3439.73333333334
181	496126.433333333
182	-105006.266666667
183	-14980.9
184	275744
185	242527.766666667
186	154910.8
187	377233.1
188	-46566.9333333333
189	131926.666666667
190	70224
191	135732.266666667
192	215380.566666667
193	153032.8
194	328470.033333333
195	111421.466666667
196	610587.6
197	138831.2
198	191537.033333333
199	466145.5
200	2182.3666666667
201	42315.3
202	656931.233333333
203	392364.8
204	451502.4
205	34458.1
206	-289242.133333333
207	224264.7
208	57256.2666666667
209	320583.466666667
210	61388.7
211	172356.3
212	76193.4333333333
213	-120872.533333333
214	-91688.4333333333
215	-82357.2
216	141827.9
217	595674.766666667
218	346563.366666667
219	-89548.9333333333
220	289363.7
221	245544
222	470031.9
223	297963.566666667
224	451379.333333333
225	41269.1
226	221898
227	198407.866666667
228	219196.5
229	383907.733333333
230	62384.8
231	78541.1
232	180146
233	260979.3
234	205386.566666667
235	73404.4
236	241602.633333333
237	-11148.8333333333
238	233403.6
239	-74240.9666666667
240	-102743.833333333
241	203720.4
242	56876.8333333333
243	-97662.8
244	39051.2
245	144518.4
246	19104.2666666667
247	112561.333333333
248	22018
249	521524.966666667
250	132464.766666667
251	93672.9666666667
252	103136.033333333
253	328372.9
254	-585057.566666667
255	98678.0333333333
256	136747.833333333
257	121004.7
258	425858.8
259	362843.866666667
260	1263459.1
261	166860.033333333
262	519344.4
263	77644
264	27754.7
265	283288
266	41331.2
267	111328.533333333
268	-120535.566666667
269	205397.3
270	76446.4333333333
271	283648.666666667
272	218803.2
273	239238.1
274	445729.5
275	-11954.4
276	558560.4
277	134681.866666667
278	1131404
279	16275.3666666667
280	233876
281	187317.366666667
282	115773.166666667
283	220585.7
284	161973.766666667
285	229516.7
286	87053.2333333333
287	88687.4333333333
288	-93710.5
289	156123.166666667
290	104865.2
291	-60706.6333333333
292	-59556.2666666667
293	261707.066666667
294	332700.4
295	264191.5
296	-207150.933333333
297	373104
298	474999.3
299	300510.5
300	23795.6
301	187178.9
302	-359306.3
303	161803.066666667
304	53153.6
305	2196.39999999997
306	-11219.8666666667
307	307817.066666667
308	-349159.5
309	384648.8
310	417443.333333333
311	59684.0333333333
312	602704.533333333
313	380101.333333333
314	118884.966666667
315	114114.1
316	10353.4666666667
317	110624.633333333
318	366949.066666667
319	-112864.133333333
320	299312.533333333
321	166459.333333333
322	328633.7
323	32946.9
324	587936.133333333
325	-142553.233333333
326	879862.8
327	-264585.866666667
328	-14024.8333333333
329	79159.8666666667
330	142050.8
331	201376.933333333
332	-41916.1
333	-37669.6
334	121972
335	643275.866666667
336	297029.5
337	240376.4
338	173972.4
339	353024.4
340	190012
341	276954.9
342	-76030.2333333333
343	-59017.4666666666
344	-6530.10000000001
345	271290
346	112428.5
347	-87445.7666666667
348	-180154.133333333
349	224426.8
350	-191.200000000012
351	349697.7
352	145688.533333333
353	159247.6
354	104058.4
355	252894.5
356	79420.4
357	146426.4
358	309222.266666667
359	50836.4
360	-54396
361	-131927.066666667
362	-10894.4
363	192531.966666667
364	859480.133333333
365	-39821.8333333333
366	-32207.7333333334
367	107690.633333333
368	-172832.433333333
369	33565.2
370	149814.266666667
371	-27117.3666666666
372	458943.1
373	-62776.2666666667
374	172526.133333333
375	96208.3
376	132427.6
377	181637.2
378	104295.9
379	54211.4333333333
380	-151348.8
381	567334.133333333
382	392605.6
383	200334.5
384	745818
385	128847.466666667
386	81625.8333333333
387	111806.533333333
388	262396
389	243279.7
390	182809.7
391	204569.466666667
392	349042.933333333
393	29566.4
394	196965.6
395	97853.2
396	283225.733333333
397	278854.8
398	1563470.4
399	-2635.09999999998
400	176217.5
401	108464.3
402	55046.4
403	753944.933333333
404	173149.866666667
405	-25113.6
406	456130.5
407	270216.8
408	96341.5
409	-21354.9666666666
410	-3771.33333333331
411	63293.3666666667
412	171927.566666667
413	193197.6
414	39791.7666666667
415	296850.933333333
416	992563.1
417	615647.066666667
418	364649.5
419	-73487.2
420	220441.3
421	121882.4
422	450305.5
423	259536.1
424	204374.3
425	-134033.2
426	178854.5
427	-85605.7
428	551095.7
429	146297.766666667
430	409416.633333333
431	55244.9666666667
432	-463581.366666667
433	69276.6666666667
434	107768.1
435	86321.4666666666
436	550644.566666667
437	293177.6
438	137058.433333333
439	-19802.9333333333
440	197922.533333333
441	-122051.1
442	372036.3
443	294999.566666667
444	275996.9
445	547740.1
446	4089.29999999999
447	-81116.7666666667
448	-77047.6
449	-148712
450	-63214.8
451	210923.166666667
452	398591.5
453	548265.5
454	465491.433333333
455	316208.566666667
456	56499.2
457	316848.4
458	416844.9
459	88539.1666666667
460	429127.466666667
461	341692
462	358068.166666667
463	112484.666666667
464	443200.1
465	553804.233333333
466	76817.2
467	-26435.3
468	233242.3
469	-65962.2666666667
470	635464.5
471	121355.2
472	63388.5666666667
473	190032.566666667
474	266973.766666667
475	98496.4333333333
476	-40977.6
477	257397.333333333
478	-30135.8333333333
479	68758.8333333333
480	32399.8666666667
481	18204.1333333333
482	218958.8
483	-28052
484	65692.5666666667
485	16447.6
486	261655.1
487	-21417.8666666667
488	358885.733333333
489	288754.133333333
490	187483.2
491	429537.9
492	207749.6
493	-82642.8
494	176391.333333333
495	412749.333333333
496	-121818.9
497	943164.5
498	163199.2
499	-727.200000000012
500	289563.633333333
501	106959.366666667
502	65153.5666666667
503	142393.366666667
504	34057.2
505	1209951.43333333
506	-50062.5333333333
507	597088.933333333
508	101823.566666667
509	30052.3
510	188977.066666667
511	318189.5
512	-2456
513	265719.233333333
514	494231.966666667
515	211707.2
516	105795.066666667
517	129595.6
518	174026.4
519	297131.2
520	446044.7
521	-41402.5666666667
522	31053.5666666667
523	432950.633333333
524	616901.7
525	412871.6
526	-129671.3
527	-34355.1666666666
528	161091.9
529	335538.3
530	44267.8666666667
531	445317.566666667
532	314140.166666667
533	207186.5
534	321495.7
535	58602.5666666667
536	207978.4
537	222942.166666667
538	330269.2
539	70492.4
540	591424
541	288071.033333333
542	15151.7666666667
543	107340.366666667
544	550025.5
545	141093.3
546	123387.033333333
547	168533.966666667
548	8954.09999999999
549	267184.833333333
550	-61181.5
551	230295.066666667
552	152402.166666667
553	402887.866666667
554	452947.466666667
555	138246.266666667
556	149210.5
557	31834.1333333333
558	207000.266666667
559	-58122.5
560	-41170.9333333333
561	460051.233333333
562	-9648.53333333333
563	201635.9
564	268141.433333333
565	38547.7333333333
566	57023.6
567	199569.6
568	267437.833333333
569	219465.3
570	101743.6
571	-18352.8
572	205235.333333333
573	-87636.9
574	241444.233333333
575	298790.166666667
576	87601.3
577	-243328.666666667
578	26632.5333333333
579	417201.7
580	-22810.8333333333
581	358452.133333333
582	448772.933333333
583	235091.066666667
584	327263.066666667
585	324157.9
586	169118.4
587	589423.233333333
588	330606.9
589	207207.066666667
590	109655.433333333
591	369487.733333333
592	164561.733333333
593	-1678.50000000001
594	153146.8
595	208897.233333333
596	-62680.1666666667
597	185668.1
598	648578
599	46234.9333333333
600	166624.3
601	275605.166666667
602	151335.6
603	109441.966666667
604	337348.8
605	378384.266666667
606	186506.8
607	203259.066666667
608	359794.933333333
609	111798.933333333
610	-163884.8
611	85101.3333333333
612	108800.166666667
613	25995.3666666667
614	329380.1
615	732050.533333333
616	76190.8333333333
617	87398.9
618	341512.666666667
619	121490
620	-69867.5
621	36372.5
622	147005.466666667
623	332461.7
624	-862.399999999994
625	237887.2
626	-130124.8
627	487237.2
628	-178644.233333333
629	539730.1
630	116857.6
631	260196.433333333
632	204080.633333333
633	225381.2
634	14296.7666666667
635	514509.9
636	147760.1
637	105080.5
638	22744.4
639	64675.4666666666
640	423642
641	245011.433333333
642	110731.1
643	187958.1
644	147497.6
645	165161.3
646	119957.866666667
647	-140809.2
648	419863.9
649	122518.766666667
650	95525.3666666667
651	178311.5
652	60375.7333333333
653	-135423.766666667
654	362562.5
655	310733.833333333
656	142934.1
657	-82575.2
658	511544.933333333
659	-185155.233333333
660	284409.9
661	-54873.2
662	192541.366666667
663	-160962.933333333
664	48339.6
665	132121.9
666	306856.133333333
667	395430
668	120667.3
669	242300.766666667
670	304245.5
671	290626.933333333
672	720849.2
673	25956.5333333333
674	103176.166666667
675	-25187.9
676	112119.033333333
677	111247.633333333
678	26366.6333333333
679	126580.633333333
680	365896.7
681	-260251.3
682	295970.8
683	416231.733333333
684	205655.1
685	418976
686	105345.7
687	-56329.3
688	535832
689	653658
690	179456.766666667
691	546462.4
692	354410.533333333
693	-146019.833333333
694	88017.0333333333
695	216779.6
696	436500.4
697	-54612.2666666667
698	99630.7
699	208556.966666667
700	249444.7
701	41650.9666666666
702	154417.833333333
703	435471.466666667
704	581866.1
705	-41351.2
706	496453.6
707	20979.6
708	534272.8
709	-32520.8
710	147665.566666667
711	101103.6
712	237363.866666667
713	141706.5
714	236634.666666667
715	425301.2
716	-57118.4
717	226857.7
718	238631.7
719	78151.6
720	-90608.4
721	172931.3
722	490127.466666667
723	16100.7
724	155227.633333333
725	372517.6
726	118465.2
727	41722.7666666667
728	369025.333333333
729	157007.6
730	62819.7
731	-27838.1
732	303992.1
733	-153595.2
734	50813.8666666667
735	-185461.966666667
736	-25851.2
737	385497.6
738	218298.666666667
739	142299.166666667
740	16390.5
741	446965.3
742	-98131.5
743	116814.933333333
744	657358.533333333
745	36877.1
746	-31178.5
747	308562.4
748	887083.466666667
749	36452.1
750	357826.666666667
751	123969.966666667
752	331466.433333333
753	115530
754	90327.6
755	539380.266666667
756	219151.833333333
757	452565.1
758	147247.866666667
759	70437.9
760	-14611.2
761	-74055.1
762	290211.366666667
763	-191538.4
764	327174.4
765	465970.9
766	58203.6
767	131593.6
768	131056.633333333
769	-434025.466666667
770	142281.366666667
771	-43980.2666666666
772	135741.866666667
773	-45811.6
774	-143200
775	1089394.4
776	-93574.8666666666
777	-122709.833333333
778	188170.966666667
779	-106883.5
780	102598.9
781	466884.233333333
782	-119478.8
783	176242.766666667
784	238174.266666667
785	864830.7
786	-150272.666666667
787	126852.5
788	250647.333333333
789	527209.3
790	733280.4
791	128138.8
792	213212.4
793	278816.433333333
794	200811.333333333
795	189487.7
796	308287.7
797	-45307.3
798	1293300.66666667
799	141446.7
800	-18605.0666666667
801	95103.5666666667
802	155084.966666667
803	3395.46666666667
804	-67220.9333333333
805	-83796
806	257853.566666667
807	492345.466666667
808	247142.666666667
809	358819.2
810	3553.56666666668
811	301937.066666667
812	61606.1
813	56554.6666666667
814	97975.8333333333
815	-156798.533333333
816	328183.6
817	590037.166666667
818	146448.833333333
819	-140955.033333333
820	410864.9
821	130546.8
822	78686.9333333333
823	93264
824	282078.8
825	112260.7
826	201611.733333333
827	-68767.3
828	41289.3
829	30949.9
830	5663.23333333334
831	326685.166666667
832	-108445.2
833	429279.2
834	188587.333333333
835	-137225.633333333
836	164978.233333333
837	285606.4
838	-96593.7000000001
839	48375.3
840	100923.366666667
841	278423.6
842	149907.1
843	254074.8
844	261412.166666667
845	65136.3
846	323785.3
847	-109349.733333333
848	-47734.3
849	167959.6
850	89240.5666666667
851	428920.566666667
852	-429.100000000006
853	67465.7333333333
854	-110522.133333333
855	110583.633333333
856	28562
857	244191.9
858	-383899.866666667
859	-241929.6
860	118932.8
861	349562.233333333
862	407281.433333333
863	386592.166666667
864	334037.333333333
865	159976.233333333
866	-53581.2333333333
867	339075.466666667
868	124328.8
869	185889.2
870	-19885.0666666667
871	182686.666666667
872	52272.7
873	297986.8
874	491670.366666667
875	1238.1333333333
876	87445.8666666667
877	143398.966666667
878	159368.4
879	132008.533333333
880	379086.4
881	92159.7666666667
882	206914.133333333
883	392521.166666667
884	913167.866666667
885	-32555.2
886	130399.2
887	274288.833333333
888	264920.8
889	-80125.6333333333
890	143601.1
891	307506.4
892	102351.2
893	136819.833333333
894	195470.5
895	149129.2
896	15062.2666666667
897	83603.2
898	255850.766666667
899	400671.466666667
900	112419.066666667
901	126493.7
902	236829.5
903	588872.633333333
904	127442.9
905	-15488.6666666667
906	-9184.5
907	444622.966666667
908	150318
909	-137114.4
910	-56874.3
911	156166.4
912	-126338.533333333
913	34642.6666666667
914	-36062.4
915	447209.633333333
916	378087.2
917	448824.666666667
918	258740.933333333
919	75343.1
920	70638.2666666667
921	-59621.8666666667
922	41451.2333333333
923	-1071.2
924	264672.433333333
925	96624.3
926	-66731.5
927	479774.766666667
928	144813.166666667
929	-44998.6666666667
930	125397.9
931	-146193.066666667
932	60182.7
933	314359.1
934	39712.4
935	-215300.366666667
936	196111.433333333
937	686365.066666667
938	576429.5
939	299014.5
940	160614.366666667
941	116729.333333333
942	25016.8
943	223353.5
944	101218.8
945	755350.4
946	387429.966666667
947	351629.6
948	429240.566666667
949	-107703.066666667
950	-61909.7333333333
951	72851.2333333333
952	358744
953	403535.166666667
954	246544
955	47766
956	60040.9666666666
957	192227.066666667
958	579540.1
959	187480.5
960	40085.3
961	-1342.56666666668
962	290318.4
963	98281.4666666666
964	34402.7666666667
965	8975.03333333333
966	-372217.866666667
967	59387.9
968	244332.1
969	468544.166666667
970	448771.3
971	-280183.566666667
972	154432.4
973	83216.9333333333
974	257687.2
975	321690.133333333
976	209239.766666667
977	764959.2
978	-787870.8
979	-114917.9
980	634480.4
981	547528.666666667
982	98803.5666666667
983	201969.5
984	219621.066666667
985	281146.7
986	78205.9666666666
987	471264.8
988	246553.2
989	117452.8
990	-496300.966666667
991	210312.366666667
992	264272.366666667
993	10946.3666666667
994	127481.066666667
995	199245.033333333
996	452371.333333333
997	214440.666666667
998	71778.4
999	334900.1
1000	5579.89999999999
