# Supplementary material for: Chromosome Copy Number Variation and Control in the Ciliate Chilodonella uncinata
Source: PLoS One. 2013 Feb 20;8(2):e56413. doi: 10.1371/journal.pone.0056413 (PMC3577910; doi:10.1371/journal.pone.0056413)
Supplement: Dataset S1 — Chromosome copy numbers from the experimental and simulated cell lines of Dataset of Chilodonella uncinata . dataset.zip is a compressed file. exp_data.csv contains the experimental data derived from qPCR analyses (Cell.line = original cell line; Time = time point of the DNA extraction; DNA.extract = DNA extract replicate; Gene = macronuclear chromosome; CNPC = copy number of the macronuclear chromosome per cell). The remainder of the CSV files are from the simulations. Each CSV file contains data on 1000 simulations where the change in variance from initial to final for each simulation is stored under column ‘x’. See _readme.txt in the compressed file dataset.zip for documentation of the file names. (ZIP) [file pone.0056413.s002.zip › dataset_S1/P1_omega8.5.csv]

	x
1	45105.3333333333
2	-71387.0333333334
3	441645.6
4	266507.3
5	135556.166666667
6	203827.2
7	401683.3
8	293997.333333333
9	55466.4333333333
10	110362
11	-49044.4333333333
12	219451.7
13	278960.4
14	157811.033333333
15	-5700.7
16	151190.533333333
17	403521.2
18	276605.2
19	38558.7666666667
20	180558.9
21	74515.3
22	124021.833333333
23	-109594.7
24	250229.733333333
25	419377.866666667
26	9154.26666666666
27	36090.9
28	221772.133333333
29	89513.2
30	330285.3
31	112009.866666667
32	5629.60000000001
33	192660.4
34	-45976.3
35	127398
36	19432.7
37	319703.166666667
38	-57762.1
39	-840.133333333302
40	15833.1
41	116330.7
42	322920.233333333
43	49984.1
44	136815.2
45	136780.8
46	735468.8
47	302292.533333333
48	370099.433333333
49	236912.566666667
50	11908
51	-192182.566666667
52	231496.933333333
53	56341.9666666667
54	144244.166666667
55	178834.266666667
56	337930.3
57	178187.233333333
58	-395854.8
59	324680.966666667
60	1111303.06666667
61	113556.4
62	49345.2333333333
63	371312
64	139051.2
65	449378.366666667
66	-53719.1
67	228881.333333333
68	49587.3
69	173463.2
70	-144216.566666667
71	115769.166666667
72	220641.733333333
73	92081.3666666667
74	515506.533333333
75	455701.866666667
76	315271.2
77	-104953.1
78	132497.3
79	253479.466666667
80	10976.2333333333
81	-89518.8
82	-187092.8
83	-70569.1
84	195305.166666667
85	-34146.9333333333
86	313669.1
87	84630.1333333333
88	-20288.8
89	223808.833333333
90	96114.5333333333
91	-61833.3666666666
92	210540.9
93	217615.6
94	69502.8
95	1960.13333333336
96	81176.8
97	-157627.7
98	465264.266666667
99	356600.8
100	-49497.4666666667
101	206128.8
102	99846.4333333333
103	-48401.2
104	-176278
105	517217.066666667
106	599336
107	152276.666666667
108	284877.066666667
109	361537.9
110	-72036
111	205910.8
112	107613.3
113	502450.666666667
114	-66357.7
115	-114795.3
116	-84420.9
117	123786.1
118	546262.1
119	-36376.8333333334
120	-27415.5
121	281199.6
122	148707.6
123	235584
124	253433.066666667
125	-43727.6
126	10721.7
127	297760.233333333
128	146536.366666667
129	171546.833333333
130	65940.6666666667
131	384123.066666667
132	184279.3
133	-19046.4
134	474576.666666667
135	106918.4
136	343355.1
137	114679.6
138	52784.4
139	836312.8
140	128252
141	321208.7
142	273240.65
143	150991.733333333
144	51086.5666666667
145	91510.3
146	-43391.2
147	-2928
148	300864
149	66565.1
150	140088.5
151	247706.5
152	-194459.766666667
153	181557.733333333
154	68217.2
155	-20859.1
156	106745.966666667
157	-3018.43333333335
158	-46047.7666666667
159	156809.2
160	451309.1
161	139980.566666667
162	-36012.1
163	493428
164	104461.6
165	540937.433333333
166	268863.1
167	177803.2
168	361286.766666667
169	117904.666666667
170	251016.033333333
171	224831.866666667
172	-84928.9
173	187335.6
174	37901.5
175	18738.4
176	312639.6
177	226822.766666667
178	-20780.1333333333
179	189773.966666667
180	228281.1
181	306254.566666667
182	246881.733333333
183	28573.0666666667
184	90580.1333333333
185	-47681.6
186	718606.233333333
187	-202687.6
188	195119.466666667
189	4044.5
190	-42851.1
191	224496.966666667
192	47086.7
193	144634.8
194	382604.4
195	217341.733333333
196	-53528.3666666667
197	134416.766666667
198	-10109.7
199	-8624.5
200	18960.8
201	112381.633333333
202	-14219.3333333333
203	240130.4
204	71537.9
205	35693.3333333333
206	-13011.2
207	77492.5333333333
208	768498.1
209	35299.2
210	259357.333333333
211	463272.566666667
212	39945.6
213	260751.6
214	212154.9
215	216559.3
216	95032.2666666667
217	318478.8
218	-57366.4
219	349988.4
220	69899.5666666667
221	436951.466666667
222	207482.433333333
223	146475.7
224	192016.133333333
225	250605.066666667
226	20264
227	317975.066666667
228	120464.966666667
229	243575.066666667
230	-57458.2333333333
231	145828.533333333
232	-13666.8333333334
233	487583.833333333
234	326521.066666667
235	550689.3
236	1010634.26666667
237	-19852.3
238	-57644.7
239	63884.2666666667
240	200556.5
241	588523.733333333
242	341478.4
243	399949.9
244	221466.4
245	616487.166666667
246	616150.766666667
247	12107.1
248	-278480.3
249	30436.8
250	337965.2
251	273665.2
252	-79392.4
253	322244.5
254	308789.7
255	627676.1
256	438879.733333333
257	57951.0666666667
258	161016.4
259	28409.7666666667
260	104729.466666667
261	102220.8
262	433136.033333333
263	-211663.466666667
264	-108260.9
265	-29363.6
266	67262.4
267	-23143.8333333333
268	87004.3666666667
269	227242.233333333
270	-125932.633333333
271	-30504.6666666667
272	-23128.1
273	623776.366666667
274	149733.7
275	-62222.1333333333
276	46709.2
277	263510
278	405233.466666667
279	501475.3
280	66000.9333333333
281	46281.0666666667
282	235009.066666667
283	215692
284	64306.8333333333
285	-53509.1
286	-26667.5
287	144692.666666667
288	69712.8
289	605544.1
290	-3403.60000000001
291	256783.5
292	409407.2
293	198911.066666667
294	37051.4666666667
295	1856.26666666666
296	59433.0333333333
297	129835.2
298	772769.1
299	216616
300	99182.4
301	280464.766666667
302	-26131.7333333333
303	118580
304	82664.1
305	655675.333333333
306	-2319.59999999998
307	509896.7
308	601961.833333333
309	586070.766666667
310	786799.5
311	810522.633333333
312	20777.8333333333
313	73917.2
314	167101.2
315	1399480.23333333
316	-7162.36666666667
317	142179.7
318	-86344.5333333333
319	90051.1
320	82226.1666666667
321	-208011.2
322	432013.733333333
323	307428.566666667
324	14383.2
325	664044.1
326	212314.533333333
327	472604.5
328	39849.1
329	501417.966666667
330	96687.3333333333
331	327494.133333333
332	439281.766666667
333	127648.666666667
334	35731.0666666667
335	226022.4
336	799482.666666667
337	98620.2666666667
338	472396.533333333
339	4146
340	241300.433333333
341	219828.5
342	252776.033333333
343	-81153.5
344	119798.266666667
345	755756.9
346	-123305.6
347	169450.033333333
348	83811.6
349	160140.4
350	300602.433333333
351	-47060.4333333333
352	372476.8
353	-43294
354	172445.6
355	448153.9
356	121843.366666667
357	110087.1
358	195717.766666667
359	476874.533333333
360	-5503.83333333334
361	122711.2
362	681182.666666667
363	250872.933333333
364	139853.2
365	289458.8
366	45657.7
367	32726.9
368	-80063.0333333333
369	-9527.5
370	30086.9
371	172855.2
372	107406
373	-64422.8
374	227117.066666667
375	-46117.3
376	127640.9
377	525130
378	174990.8
379	117150.8
380	216333.7
381	256846.4
382	456599.3
383	2300.79999999999
384	-2155.2
385	26848
386	325437.9
387	87325.6
388	152029.1
389	135741.3
390	370191.6
391	101056.266666667
392	446954.4
393	-119205.3
394	466620.533333333
395	243808.366666667
396	1237410.4
397	207331.2
398	101588
399	83850.9333333333
400	292550.133333333
401	-12281.2
402	-165422.9
403	201047.6
404	136961.7
405	-111021.5
406	-76560.9333333333
407	762389.2
408	34595.3
409	437669.6
410	117729.6
411	23693.8666666667
412	106126.166666667
413	454694.4
414	228521.2
415	34669.3
416	526537.2
417	391767.866666667
418	231467.7
419	93850.1333333333
420	188016.666666667
421	560200.4
422	350218.433333333
423	595507.733333333
424	56049.2
425	206553.9
426	290380.533333333
427	344699.733333333
428	228634.433333333
429	139677.833333333
430	140284.666666667
431	-44094
432	298752.7
433	134914
434	272966.3
435	79519.4666666666
436	116069.166666667
437	102914.9
438	262221.2
439	159765.3
440	404937.866666667
441	495670.9
442	399221.866666667
443	175352.833333333
444	130837.2
445	639646.1
446	-270108.266666667
447	-89666.4
448	118646.133333333
449	162484.766666667
450	147414.4
451	-60661.8333333333
452	357792.633333333
453	-104952
454	251584
455	171151.366666667
456	241167.633333333
457	209964.5
458	287321.333333333
459	116663.3
460	-45739.2333333333
461	-20426.9
462	56394.5
463	52390.9333333333
464	345029.433333333
465	882501.2
466	589920.4
467	71913.9
468	14032.8
469	13814
470	-12984.1
471	171682.533333333
472	161615.1
473	188612.166666667
474	269118.366666667
475	32455.6
476	151920.133333333
477	197594.5
478	213637.6
479	-36081.9
480	179269.766666667
481	-11129.6
482	97820.9333333333
483	61997.6
484	-161765.033333333
485	42598.1333333333
486	319538.933333333
487	430970.033333333
488	318511.866666667
489	-30692.4
490	52514.8
491	194330
492	37104.4
493	400930.4
494	122781.5
495	-46003.6
496	169032
497	-264597.7
498	433028
499	-2840.93333333333
500	-1326.53333333333
501	149043.5
502	111054
503	395314
504	178706
505	39617.6
506	496893.366666667
507	409622.966666667
508	385116.166666667
509	191278.7
510	166986.633333333
511	146875.1
512	-132915.833333333
513	118893.2
514	282451.5
515	156059.6
516	306510.4
517	659688.3
518	515508.8
519	130155.6
520	381368.1
521	253547.566666667
522	90863.0666666667
523	324708.833333333
524	203970.966666667
525	41917.8333333333
526	-28033.5
527	69899.7333333333
528	172605.2
529	-70109.5
530	424638.833333333
531	334180.933333333
532	559583.2
533	530454.1
534	148995.166666667
535	40093.5
536	182287.2
537	57044.8333333333
538	224594.7
539	-77891.8666666667
540	205381.333333333
541	506174
542	738156
543	432161.633333333
544	210596.5
545	-69203.0666666667
546	199960.3
547	584520.1
548	53725.0333333334
549	-42272.0333333333
550	273108.266666667
551	131882
552	37626.1
553	403183.1
554	178445.733333333
555	423550.5
556	579448.533333333
557	-179867.033333333
558	441119.333333333
559	-84055.4666666667
560	108072.533333333
561	230444.4
562	-23896.9
563	213214.366666667
564	160090.9
565	156192.366666667
566	210875.833333333
567	18111.8666666666
568	237153.2
569	-79326.1
570	-73577.7333333334
571	187422.133333333
572	46432.2666666667
573	93530.9
574	-68538.5666666667
575	52589.6
576	299436.666666667
577	84544
578	-474094.5
579	388531.466666667
580	396521.466666667
581	329899.333333333
582	78585.1
583	18703.2999999999
584	11622
585	7905.06666666665
586	92280
587	518152
588	150219.766666667
589	189956.7
590	28245.4666666667
591	490771.6
592	270899.7
593	42266.2333333333
594	207781.2
595	-150750.233333333
596	-20531.4666666667
597	214324.3
598	150848.3
599	1038310.8
600	34255.4666666667
601	77418.7
602	122159.2
603	12099.6
604	513996.7
605	95168.0333333333
606	122208.966666667
607	616
608	345599.966666667
609	328034.3
610	109349.866666667
611	-62114.9333333333
612	217237.2
613	43282.4
614	-162528.7
615	-157047.633333333
616	390579.366666667
617	349491.066666667
618	713422.566666667
619	35848.9
620	33279.5666666667
621	257594.8
622	189226.5
623	266117.1
624	-51052.9666666667
625	65834.6333333334
626	289956.5
627	45562
628	102856.266666667
629	11962.1
630	287292.3
631	420349.833333333
632	71661.4333333333
633	98794.4
634	412847.066666667
635	-66976.7
636	125384.4
637	327917.633333333
638	349665.7
639	191208.7
640	-241016.8
641	214164
642	36430.3
643	1523.1
644	-11095.3
645	482385.866666667
646	-176931.333333333
647	136101.1
648	135410.533333333
649	7064
650	153761.333333333
651	637517.333333333
652	696066.266666667
653	-48599.2333333333
654	507036.7
655	272793.2
656	66965.2
657	-8415.20000000001
658	70262.1333333334
659	507435.366666667
660	26803.2
661	184880.666666667
662	398991.6
663	-108660
664	-42064.9333333333
665	38366.8
666	352620.3
667	31079.3
668	-3564.76666666666
669	67662.6333333334
670	467161.1
671	631023.1
672	47781.3333333333
673	349077.866666667
674	-22612.5666666667
675	261988.4
676	-113171.5
677	229907.433333333
678	-123976.7
679	93127.3
680	149355.1
681	157861.866666667
682	301813.633333333
683	595814.4
684	-23732
685	154860.266666667
686	170557.733333333
687	209367.366666667
688	107245.3
689	85952.9666666667
690	321370.3
691	86758.2666666667
692	-143106.166666667
693	268672.933333333
694	382027.5
695	-151614.366666667
696	416723.2
697	239406.166666667
698	-17257.4333333333
699	192039.3
700	365481.566666667
701	483795.433333333
702	-34884.9
703	131007.066666667
704	1045881.7
705	-46020.3
706	258371.866666667
707	404753.6
708	85663.6
709	-80204.9
710	-41253.6
711	206236.133333333
712	-59581.9
713	546723.2
714	220968.3
715	106464.7
716	-22890.7
717	515154
718	-12109.9
719	139468.833333333
720	-81960.9333333333
721	414104.4
722	173146.4
723	422688.1
724	196330.3
725	60779.9666666667
726	615408.5
727	30337.1
728	-9950.5
729	132922.3
730	370410.3
731	15991.9666666666
732	97343.9
733	322102.633333333
734	337406.4
735	405351.9
736	-131775.2
737	304953.6
738	160178.8
739	122063.966666667
740	-71095.7666666667
741	11882.3
742	228213.6
743	39780
744	72570.7
745	397971.7
746	194198.633333333
747	109682.4
748	262618.9
749	279663.333333333
750	-305966.166666667
751	307445.7
752	344196.366666667
753	263798.7
754	176650
755	426865.6
756	401370.666666667
757	574618.433333333
758	257002.4
759	30633.9
760	96307.8666666667
761	93208
762	-7461.83333333333
763	543407.2
764	33081.4333333333
765	398125.466666667
766	354525.6
767	202178.633333333
768	502439.966666667
769	230718.7
770	-8060.90000000002
771	566265.9
772	88472
773	185680
774	239378.033333333
775	116347.733333333
776	287220.7
777	268564.5
778	630528
779	109267.733333333
780	-43515.9
781	603244.433333333
782	56418.1
783	355191.6
784	-160449.1
785	310420.5
786	-21544.1666666667
787	-52628.1333333333
788	176370.8
789	13720.3999999999
790	4573.76666666669
791	17508.9
792	380198.3
793	-78930
794	273673.966666667
795	78099.3
796	85720.3
797	-97662.2333333333
798	325435.1
799	177034.8
800	68088.2333333333
801	210953.6
802	232102.633333333
803	188219.433333333
804	308829.166666667
805	-255065.333333333
806	-82148.7666666666
807	285255.9
808	261566.3
809	14617.4333333333
810	175042.833333333
811	119841.233333333
812	146742
813	394720.766666667
814	5660.26666666666
815	23709.9
816	114356.233333333
817	439959.433333333
818	1093690.1
819	121467.866666667
820	182741.3
821	95696.9
822	430514
823	62953.7
824	191805.7
825	258081.966666667
826	388114.9
827	33977.0666666667
828	216056.766666667
829	278592.3
830	248100.3
831	97157.1
832	112919.766666667
833	85363.5
834	216813.633333333
835	74140.4
836	-129938
837	-233693.1
838	-7371.6
839	399949.2
840	454451.733333333
841	344384.666666667
842	477797.2
843	220752
844	201798.833333333
845	23718.0333333333
846	411301.466666667
847	283598.3
848	44746
849	2793.10000000001
850	31801.5666666667
851	178226.8
852	-66773.6333333333
853	422136.3
854	11942.8
855	218522.8
856	-73366.4
857	-45675.2
858	558011.9
859	606353.433333333
860	-43999.2
861	-27553.8333333333
862	284122.933333333
863	20754.2333333333
864	197678.933333333
865	149094.266666667
866	517312.1
867	6168.63333333336
868	-58932.8
869	202006.833333333
870	102512.9
871	380448.7
872	497870.4
873	273053.433333333
874	101144.4
875	45846
876	175005.066666667
877	212122.1
878	19261.5
879	129766.3
880	-52892.8
881	155322.666666667
882	121911.833333333
883	-112617.6
884	-39501.3
885	311342.5
886	117586.133333333
887	714710.133333333
888	-402788.3
889	575819.9
890	655782.1
891	27622.0333333333
892	142600.133333333
893	-62750.1333333333
894	184817.333333333
895	-228930.3
896	146358.433333333
897	56983.9666666667
898	-102584
899	5967.20000000001
900	211327.5
901	570737.233333333
902	70558
903	423432.8
904	-97748.2666666667
905	523602.4
906	-78971.6
907	457388.8
908	125986.8
909	-72356.7
910	-46251.2333333333
911	118229.466666667
912	355994.8
913	638908.533333333
914	-121063.6
915	-149724.4
916	357190.4
917	-27913.2
918	48860.7
919	445387.7
920	178690
921	389770.666666667
922	-47986.8
923	165104.833333333
924	194960.5
925	-98708.2666666667
926	160672.366666667
927	-42688.7666666667
928	10855.0666666667
929	540667.733333333
930	439814.9
931	524667.6
932	411851.1
933	110162.8
934	98013.7
935	314622.4
936	768894.4
937	64512.9
938	-21748
939	191245.633333333
940	389484.933333333
941	262091.766666667
942	753131.6
943	-42637.7666666667
944	81263.9
945	-36231.7666666667
946	56600.8
947	275734.4
948	374372.4
949	-37666.8
950	-10922.8
951	858598.566666667
952	167212.666666667
953	354401.466666667
954	80660.5333333333
955	-49030.4
956	370050.4
957	12983.2333333333
958	-166477.6
959	240382.3
960	271785.866666667
961	121162.4
962	121144.566666667
963	107026.933333333
964	12392.2333333333
965	92460.7
966	-45378.1666666667
967	59954.8
968	198057.066666667
969	-29576.1333333334
970	658849.466666667
971	154648.166666667
972	311219.066666667
973	182549.1
974	537119.5
975	123460.8
976	100262.9
977	-24379.9
978	224208.4
979	202267.6
980	433913.6
981	-107898.433333333
982	162002.1
983	66181.7666666667
984	-141194.566666667
985	267107.566666667
986	112631.966666667
987	101075.7
988	59544.6333333334
989	260391.9
990	333856.933333333
991	371869.1
992	-25881.0333333333
993	205256.166666667
994	346519.9
995	140665.2
996	360388.633333333
997	-26517.3
998	303129.2
999	190524
1000	124230.533333333
