# Supplementary material for: Chromosome Copy Number Variation and Control in the Ciliate Chilodonella uncinata
Source: PLoS One. 2013 Feb 20;8(2):e56413. doi: 10.1371/journal.pone.0056413 (PMC3577910; doi:10.1371/journal.pone.0056413)
Supplement: Dataset S1 — Chromosome copy numbers from the experimental and simulated cell lines of Dataset of Chilodonella uncinata . dataset.zip is a compressed file. exp_data.csv contains the experimental data derived from qPCR analyses (Cell.line = original cell line; Time = time point of the DNA extraction; DNA.extract = DNA extract replicate; Gene = macronuclear chromosome; CNPC = copy number of the macronuclear chromosome per cell). The remainder of the CSV files are from the simulations. Each CSV file contains data on 1000 simulations where the change in variance from initial to final for each simulation is stored under column ‘x’. See _readme.txt in the compressed file dataset.zip for documentation of the file names. (ZIP) [file pone.0056413.s002.zip › dataset_S1/P1_omega8.csv]

	x
1	435013.866666667
2	520105.6
3	484561.033333333
4	272230.766666667
5	-90657.9666666666
6	378106.366666667
7	8383.5
8	98770.6666666667
9	450511.7
10	472976.933333333
11	-160729.366666667
12	14978.5333333333
13	242307.466666667
14	304850.766666667
15	178769.966666667
16	456828.8
17	197906.7
18	309630.266666667
19	-102370
20	316225.6
21	114
22	186192.9
23	105912.8
24	-21645.5666666667
25	79991.9
26	196935.7
27	-210201.3
28	-764276.166666667
29	25556.4
30	-26046.1333333333
31	-63791.4666666667
32	103489.1
33	256238
34	326253.2
35	176088
36	137964.933333333
37	-64569.7333333333
38	-27444.0333333334
39	302865.466666667
40	400075.333333333
41	417396.7
42	322432.4
43	315794.533333333
44	-173067.333333333
45	167671.733333333
46	372016.933333333
47	-89672.9
48	-4948
49	-234979.6
50	117042.966666667
51	263785.566666667
52	76093.6
53	23063.9
54	57836.1
55	9803.10000000001
56	34202.7666666667
57	381646.5
58	452728.166666667
59	394650.4
60	278395.6
61	220196.266666667
62	287491.3
63	199881.5
64	26311.7333333334
65	-89402.7666666667
66	142174.9
67	782243.733333333
68	169572.933333333
69	-53829.5
70	112163.6
71	295679.033333333
72	14284
73	-140596.3
74	194227.366666667
75	379157.466666667
76	627823.866666667
77	-62560.7
78	-20009.3
79	-2808.39999999997
80	370022.033333333
81	800892
82	292809.6
83	66822.3
84	-57892.9
85	579248.8
86	22084.7
87	-46311.3666666667
88	184355.9
89	833023.6
90	25882.6333333333
91	376375.2
92	-76354.5
93	29776.2666666667
94	52434.4
95	696997.6
96	46390.3
97	202892.3
98	203303.066666667
99	102660.5
100	279473.033333333
101	615301.3
102	199478.766666667
103	403081.233333333
104	-14330.3
105	-160137.633333333
106	-33120.7
107	251650.8
108	159566.9
109	292619.766666667
110	-84119.4333333333
111	29450
112	310834.4
113	-15975.3666666667
114	-15863.7
115	354081.566666667
116	457752
117	287119.733333333
118	21597.2
119	23493.2
120	227676.266666667
121	55021.3
122	165423.966666667
123	96385.3333333334
124	-22227.7333333333
125	85986.8
126	54139.2
127	386148.966666667
128	89936.4
129	123332
130	596332.166666667
131	88036.2666666667
132	63576.9
133	-33435.0333333333
134	355602.7
135	115380.133333333
136	769657.633333333
137	248711.2
138	32008
139	214499.2
140	6568
141	426093.066666667
142	156537.2
143	467940.433333333
144	11425.2
145	33472.5
146	254476.8
147	-113545.366666667
148	96104.1
149	11654.5
150	24919.6
151	-72181.6
152	157395.1
153	128734
154	166559.866666667
155	178365.466666667
156	409212.966666667
157	460662.366666667
158	676479.766666667
159	18219.1
160	65526.2333333333
161	-127507.733333333
162	-67813.0666666667
163	236304.1
164	1044230.3
165	-150396.8
166	68726.8
167	788390.4
168	-54163.3333333333
169	146168.4
170	21214.1333333333
171	-3627.10000000003
172	33152.6666666666
173	33700.8
174	352715.233333333
175	33150.4
176	315059.3
177	804102
178	-57071.7666666667
179	219227.5
180	193477.3
181	-40900.1666666667
182	455049.766666667
183	8945.06666666665
184	46537.6
185	-10234.4333333333
186	81983.9
187	275909.733333333
188	75168.4
189	-42458.7
190	69409.9
191	132873.166666667
192	-21610.5
193	125693.6
194	-18562.8
195	283453.1
196	-63768.6666666667
197	-17104.2666666667
198	209793.766666667
199	57369.7666666667
200	368353.6
201	528122.033333333
202	-175.033333333355
203	710807.2
204	182944.4
205	-155422.7
206	213063.6
207	-45824.4
208	248448.933333333
209	49119.7
210	308488.3
211	43687.2
212	319209.066666667
213	194463.6
214	199324.9
215	-18968.9
216	156964.4
217	523547.5
218	108245.5
219	383477.1
220	-79936.5000000001
221	233571.2
222	116753.1
223	409900
224	63777.0333333333
225	52428.4
226	233481.6
227	205496.566666667
228	548000.4
229	291024.8
230	121397.5
231	60333.2000000001
232	-110582.133333333
233	110733.6
234	301283.633333333
235	715853.766666667
236	253331.066666667
237	43123.8666666667
238	50711.2
239	-35069.6333333333
240	295866.7
241	115578.3
242	38045.3
243	-12819.6
244	721295.9
245	-30609.1666666667
246	448277.2
247	180026.8
248	4393.86666666667
249	220954.566666667
250	322413.866666667
251	41890.8
252	251890.666666667
253	154668.366666667
254	147132.266666667
255	197033.866666667
256	552462.666666667
257	-155256.5
258	354589.033333333
259	84054.3
260	114018.4
261	218883.733333333
262	27336.6666666667
263	466329.6
264	91459.6
265	413251.633333333
266	202624.9
267	162627.433333333
268	36075.4666666667
269	220662
270	187582.9
271	266798.366666667
272	524823.6
273	-9303.73333333334
274	142887.333333333
275	97491.1666666666
276	153921.2
277	-202887.066666667
278	779173.6
279	-36288
280	73205.9
281	146369.166666667
282	259879.5
283	-14738.7
284	383074.766666667
285	204086.233333333
286	677971.6
287	377103.6
288	3713.63333333336
289	52089.2
290	721845.433333333
291	127872.5
292	227372.9
293	176807.333333333
294	250406.133333333
295	238810.566666667
296	387344.166666667
297	373511.833333333
298	50238.7666666667
299	307718.8
300	-73586.8
301	36969.7
302	-100991.033333333
303	278593.6
304	169540
305	-56925.5666666667
306	3033.83333333333
307	-98270.7
308	90024.3666666667
309	-95000.9333333333
310	121684.3
311	179140.633333333
312	447925.6
313	199993.866666667
314	-277314.7
315	70369.3666666667
316	625182.9
317	825432.533333333
318	5933.10000000001
319	298983.466666667
320	235469.066666667
321	-51755.4666666667
322	-151644.4
323	36545.3333333333
324	37937.0666666667
325	131196.8
326	131012.233333333
327	851095.2
328	614828.533333333
329	345336.9
330	109066.666666667
331	684171.6
332	457049.2
333	684974.666666667
334	566320.4
335	199014.266666667
336	148778.8
337	586541.6
338	338005.066666667
339	456991.5
340	-28050.1
341	88045.2
342	488940.5
343	-51034.9333333333
344	609334.133333333
345	380962.9
346	280472.8
347	-40800.3666666667
348	189768.166666667
349	55827.9666666667
350	126466.3
351	353553.1
352	650871.2
353	493646.4
354	259264.366666667
355	105767.066666667
356	100632.8
357	256368.133333333
358	-37087.8333333334
359	288135.2
360	159635.466666667
361	134092.8
362	316209.366666667
363	27600
364	1457532.96666667
365	289260.233333333
366	11030
367	48484.4
368	335588
369	99753.8333333333
370	-70403.0666666667
371	352958.8
372	218656.933333333
373	1434147.2
374	100879.1
375	434365.6
376	239557.766666667
377	179486.933333333
378	-31019.7
379	366715.066666667
380	40960.7
381	63427.7333333333
382	-53191.5
383	477463.1
384	216617.3
385	-25129.0333333333
386	404816.566666667
387	192448.133333333
388	528524.5
389	823760.9
390	-66642.3
391	68358.9
392	160582
393	122696.033333333
394	369422.566666667
395	-196802.366666667
396	86132.1
397	132645.566666667
398	14715.6
399	206919.3
400	301526.7
401	147111.333333333
402	54093.0333333333
403	148169.633333333
404	313486.8
405	277037.633333333
406	40761.6
407	-57520
408	-199267.9
409	147514.5
410	198249.2
411	454551.6
412	355571.5
413	-61714.1
414	716099.866666667
415	45666.7
416	125556.666666667
417	144438
418	615268.666666667
419	329919.066666667
420	-4401.3666666667
421	-67943.3333333333
422	327964.933333333
423	526650.5
424	254896.366666667
425	56402.4
426	255080.933333333
427	-115270.9
428	52970.5
429	-29749.6
430	-105778.266666667
431	152255.066666667
432	534333.6
433	429334.1
434	-228069.5
435	151880
436	-5124.13333333335
437	165582.5
438	119490.433333333
439	132808.7
440	-2732.13333333333
441	158745.6
442	293454.3
443	92402.5666666667
444	76242.7666666667
445	341320.233333333
446	161214.933333333
447	220500.8
448	-59345.1666666667
449	290811.033333333
450	77484.5
451	439298.4
452	182106.8
453	-170418.4
454	-336362.633333333
455	-19908.1
456	496941.166666667
457	317943.1
458	39021.9
459	369604.1
460	1002992.7
461	242918
462	131233.733333333
463	-52960.5333333333
464	257859.9
465	94132.6333333333
466	115263.433333333
467	155421.3
468	1713649.86666667
469	-67936.1
470	-134646.933333333
471	475182.3
472	95218.3666666667
473	433643.1
474	151708.366666667
475	-1122.26666666666
476	59523.2
477	738893.3
478	119188.633333333
479	485479.1
480	-201217.2
481	30116.8333333334
482	320727.466666667
483	106083.733333333
484	292294.3
485	117573.566666667
486	391703.466666667
487	208221.2
488	730747.6
489	71347.0666666667
490	674410.533333333
491	7388
492	16346.0333333334
493	827685.733333333
494	172258.9
495	290969.066666667
496	181727.833333333
497	265967.066666667
498	395157.433333333
499	440439.466666667
500	45307.8666666667
501	439114.966666667
502	339435.5
503	559870.4
504	397476.9
505	175121.6
506	207328.933333333
507	62135.6333333333
508	-97083.9666666667
509	61307.2
510	-16230.5
511	123679.866666667
512	202122.666666667
513	-153239.2
514	541010
515	344983.433333333
516	-31945.6
517	301350
518	1052773.6
519	355700.966666667
520	192426.9
521	252615.3
522	126679.6
523	308558
524	94013.2
525	55167.3
526	306098.533333333
527	-100924.3
528	406181.6
529	-4957.86666666667
530	57329.3
531	468852.666666667
532	454706.133333333
533	103601.833333333
534	-49621.5666666667
535	-10118.1
536	154264.1
537	118268.7
538	51221.4333333333
539	289065.066666667
540	-157635.633333333
541	-303132.1
542	-239012.233333333
543	300927.733333333
544	335674.4
545	145719.6
546	575389.6
547	442712
548	64384.8
549	113523.9
550	26063.8666666667
551	33582.4
552	713.200000000012
553	77026.8333333333
554	-49261.6
555	327452.9
556	790888.9
557	190489.066666667
558	156505.5
559	838110.966666667
560	169595.233333333
561	56962.9333333333
562	-229800.433333333
563	101524.9
564	323568.8
565	73055.6
566	252416.7
567	157556.933333333
568	415289.2
569	378968.666666667
570	38388.3
571	69418.2333333333
572	85118.6333333333
573	348900.9
574	258636.933333333
575	-87955.3
576	200276.933333333
577	50922.3
578	524715.7
579	334480.666666667
580	31564.8
581	261011.566666667
582	340187.7
583	93867.0333333333
584	366588
585	294580.8
586	22074.5333333333
587	-26766.3
588	81126.3666666667
589	162674.1
590	79065.9
591	30729.7666666667
592	47127.0666666667
593	175020.533333333
594	539585.2
595	-18500.5
596	71906.3666666667
597	222415.2
598	481380.4
599	333349.2
600	98994.8
601	238738.4
602	3237269.6
603	228848.133333333
604	14021.6333333334
605	-91714.7666666667
606	172465.333333333
607	170893.2
608	206567.9
609	594704.766666667
610	158775.866666667
611	405451.1
612	235476.666666667
613	359915.6
614	69504.8333333333
615	20589.5666666667
616	-63641.2
617	-220050.7
618	103562.8
619	116789.066666667
620	784556.666666667
621	128348
622	-20660.8
623	246494.133333333
624	389017.466666667
625	133907.066666667
626	59778.2666666667
627	272584.4
628	21650.4
629	512.299999999988
630	52042.3
631	384533.6
632	401244.8
633	-160218.266666667
634	326049.5
635	656621.866666667
636	72450.5333333333
637	442343.866666667
638	303922.4
639	199279.466666667
640	27100
641	330434
642	60390.5666666667
643	12131.7
644	53055.4666666667
645	-44520.7
646	105131.5
647	10596
648	-65549.5
649	366242.966666667
650	532524.4
651	255561.466666667
652	-9542.96666666667
653	-82737.8333333333
654	236397.3
655	-131910.966666667
656	214734.133333333
657	177511.966666667
658	10514
659	13829.4666666667
660	148457.6
661	54017.1
662	253585.366666667
663	86548
664	144007.1
665	85708.1
666	712219.733333333
667	96544.9333333333
668	49459.8666666667
669	331978.366666667
670	51140.4
671	-145838.933333333
672	377855.333333333
673	19915.9
674	14304.3
675	1211978.8
676	-26491.7666666667
677	393996.4
678	176861.466666667
679	150564.266666667
680	350046.966666667
681	440365.3
682	108238.4
683	105900.9
684	-56895.2
685	259018.266666667
686	-81428.4333333333
687	163438.4
688	338262
689	536279.866666667
690	-90046.2666666667
691	341082.9
692	86750
693	503458
694	496344
695	-14041.4333333333
696	359484.166666667
697	270214
698	599532
699	742428.4
700	-106840.8
701	541023.466666667
702	177100.8
703	224590.7
704	254822.233333333
705	-152547.866666667
706	128963.9
707	197390.666666667
708	424891.1
709	468570.133333333
710	-4216.79999999999
711	124636.933333333
712	-179273.866666667
713	230375.466666667
714	-3234.09999999998
715	61481.3333333334
716	97482.3
717	32662.1
718	70004.1333333333
719	386869.2
720	14020.2333333333
721	439360.4
722	106860.533333333
723	79130.5666666667
724	216955.366666667
725	96058.2666666666
726	47544
727	55539.8666666667
728	-2494.5
729	381974.3
730	-35562.2666666667
731	173788.9
732	182753.333333333
733	84702.9333333333
734	141235.9
735	140777.6
736	39235.2
737	494129.166666667
738	120386.233333333
739	364254.933333333
740	-74395.3
741	-51843.3333333334
742	209950.3
743	589360.133333333
744	136812.266666667
745	137495.633333333
746	143718.7
747	529061.6
748	282156
749	175284.8
750	156686.8
751	48106
752	333986.4
753	211439.766666667
754	177776.4
755	469600.566666667
756	343502.366666667
757	144864.133333333
758	398793.166666667
759	644826.966666667
760	75466.8
761	116527.066666667
762	47686.4
763	593642.633333333
764	-23569.3
765	278426.4
766	405836
767	82919.2
768	-3295.86666666667
769	464597.9
770	12596.8
771	105079.733333333
772	195718.5
773	482373.733333333
774	73436.4
775	-51997.4333333333
776	-66106.5333333333
777	97432.1666666666
778	205969.333333333
779	342950.8
780	175431.2
781	359610.033333333
782	263906
783	252488.533333333
784	32654.1333333333
785	218450.666666667
786	208613.7
787	73961.9
788	275505.466666667
789	38290.1
790	-172319.3
791	390878.1
792	-22505.5
793	100199.866666667
794	347748.366666667
795	-81846.6666666667
796	361190.1
797	31610.3
798	162403.1
799	23045.7333333333
800	666898.1
801	80837.6333333333
802	41732.2333333333
803	377228.933333333
804	32126
805	29860.1
806	39230.7
807	-34569.0666666668
808	230369.9
809	-43965.6333333333
810	55426
811	367474.133333333
812	49469.3
813	397282.4
814	214214.133333333
815	-319269.1
816	158156.3
817	113935.733333333
818	334472.533333333
819	784695.2
820	200096.833333333
821	112598.533333333
822	138804.366666667
823	756227.066666667
824	117535.2
825	467787.733333333
826	61157.1
827	356595.6
828	44168
829	946303.333333333
830	615757.733333333
831	129689.2
832	312317.6
833	198101.166666667
834	82590.2333333333
835	19816.3
836	289915.7
837	194019.6
838	348737.066666667
839	172486.033333333
840	197165.166666667
841	-129744.4
842	275414.566666667
843	261526.566666667
844	87539.5
845	317642.5
846	-82552.3
847	-74183.9
848	-143184.9
849	113722.133333333
850	394010.666666667
851	95216.2333333333
852	-122787.6
853	250302.1
854	134730.133333333
855	-22392.2666666667
856	78340.5666666667
857	204064.666666667
858	25548.2666666667
859	3845.59999999998
860	300877.9
861	177973.5
862	247173.3
863	219425.5
864	-26859.9
865	385155.6
866	-1852.66666666666
867	6857.29999999999
868	323595.7
869	175706.3
870	159425.9
871	1238898.03333333
872	869224
873	243651.333333333
874	282160.933333333
875	38403.2
876	94188.4
877	217807.6
878	49380.6333333333
879	474016.5
880	117279.166666667
881	483364.5
882	239445.166666667
883	164050.7
884	-71302.2333333333
885	-48664.7
886	-84533.2333333333
887	-42914.8
888	672152.4
889	127441.866666667
890	256998.7
891	270371.333333333
892	88330.1333333333
893	177142.566666667
894	501665.5
895	-40490.4
896	324597.1
897	-41592.1666666667
898	-55392
899	72094.7
900	-16313.0666666667
901	236270.3
902	174699.066666667
903	383702.966666667
904	421621.7
905	287970.266666667
906	258559.6
907	125547.566666667
908	-71045.5
909	518087.366666667
910	235681.7
911	60327.9
912	-40793.8333333333
913	628471.6
914	273170.1
915	-207418.9
916	222759.2
917	208177.5
918	-25646.9666666667
919	198513.333333333
920	163705.7
921	203810
922	-118729.066666667
923	34206.6333333333
924	478231.466666667
925	335929.166666667
926	179915.9
927	372207.166666667
928	491534.8
929	631646.433333333
930	62259.2
931	287817.833333333
932	28430.8
933	-148991.6
934	363272.4
935	42460.9333333333
936	135118.1
937	501933.766666667
938	397797.033333333
939	-31109.3
940	314302.7
941	7951.20000000001
942	114532.5
943	110187.633333333
944	-102655.066666667
945	444056.9
946	483672.5
947	-35317.4666666667
948	188159.066666667
949	80067.6
950	835449.233333333
951	380128.1
952	533094.8
953	159545.2
954	-56676.4
955	796108.1
956	-228095.1
957	480356.666666667
958	3473.23333333333
959	382210.8
960	251409.033333333
961	248456.433333333
962	122878.666666667
963	103120.3
964	343683.733333333
965	176130.4
966	207919.9
967	193297.766666667
968	346054.3
969	-77322.7
970	9622
971	209503.5
972	110977.033333333
973	102465.6
974	-34423.5666666667
975	72415.2000000001
976	47206.8
977	-125225.333333333
978	-40731.3333333333
979	24885.6333333333
980	53682.7
981	-59433.7333333333
982	128713.033333333
983	20836.8333333333
984	294568.966666667
985	486264.5
986	185629.066666667
987	317868.8
988	319085.566666667
989	190771.733333333
990	-121220.933333333
991	207766.4
992	-24912
993	-37609.3
994	48382.8
995	309957.2
996	24087.3333333334
997	542250
998	121674.3
999	-90267.7
1000	888766.7
