# Supplementary material for: Chromosome Copy Number Variation and Control in the Ciliate Chilodonella uncinata
Source: PLoS One. 2013 Feb 20;8(2):e56413. doi: 10.1371/journal.pone.0056413 (PMC3577910; doi:10.1371/journal.pone.0056413)
Supplement: Dataset S1 — Chromosome copy numbers from the experimental and simulated cell lines of Dataset of Chilodonella uncinata . dataset.zip is a compressed file. exp_data.csv contains the experimental data derived from qPCR analyses (Cell.line = original cell line; Time = time point of the DNA extraction; DNA.extract = DNA extract replicate; Gene = macronuclear chromosome; CNPC = copy number of the macronuclear chromosome per cell). The remainder of the CSV files are from the simulations. Each CSV file contains data on 1000 simulations where the change in variance from initial to final for each simulation is stored under column ‘x’. See _readme.txt in the compressed file dataset.zip for documentation of the file names. (ZIP) [file pone.0056413.s002.zip › dataset_S1/P1_omega9.5.csv]

	x
1	262854.8
2	36011.7666666667
3	194927.733333333
4	172324.633333333
5	271010.8
6	-137226.366666667
7	-37235.6
8	233086.3
9	191705.066666667
10	76578.5333333333
11	572184.7
12	276250.1
13	16060.3666666666
14	188632.133333333
15	27640.2666666667
16	155080.8
17	364131.3
18	319096.533333333
19	-56984.1333333333
20	-2575.59999999998
21	344927.2
22	73447.6
23	30067.9
24	576132.8
25	240505.466666667
26	-3415.06666666665
27	141334.133333333
28	825084.4
29	-46637.5
30	259555.766666667
31	203961.466666667
32	478382.4
33	-55610
34	90528
35	168356.9
36	273278.1
37	41044.8333333333
38	74885.6
39	212547.466666667
40	84058.8
41	69655.4666666667
42	667106.9
43	583597.5
44	109334.666666667
45	513613.6
46	170974.666666667
47	20179.1
48	133144.366666667
49	116016
50	78508.7
51	9496.89999999999
52	623991.966666667
53	324958.233333333
54	88954.3
55	302144.633333333
56	-166344.4
57	367653.166666667
58	-23377.9
59	127775.166666667
60	166101.433333333
61	-95971.3
62	-24518.0333333333
63	194732
64	77975.2
65	267044.133333333
66	85393.5
67	127909.866666667
68	-36791.5
69	355563.2
70	495180.8
71	-75473.7333333333
72	317495.766666667
73	63202
74	-21290.5
75	101765.066666667
76	110778
77	129830.533333333
78	181175.833333333
79	228353.6
80	291409.3
81	468061.5
82	118878.5
83	446084.5
84	87370.2666666667
85	-137091.966666667
86	117750.266666667
87	690867.6
88	436621.866666667
89	215770.266666667
90	55762.5666666667
91	118477.6
92	324081.7
93	69393.3
94	281175.6
95	332031.466666667
96	445149.7
97	415933.333333333
98	131790
99	32118.3
100	133154.4
101	86953.8333333333
102	-232970.8
103	217826.4
104	192520
105	383913.766666667
106	167920.166666667
107	162844.9
108	-27054.3
109	482917.9
110	-15395.4666666667
111	435670.8
112	140270.8
113	795645.866666667
114	-27378.9666666667
115	-169112.266666667
116	111393.466666667
117	-60839.3
118	352065.7
119	49174.2666666667
120	278967.6
121	-101805.6
122	20597.7
123	130088.266666667
124	169022
125	343081.5
126	-46924.2666666666
127	79223.3
128	-39888
129	246846.8
130	85862.1
131	386472.266666667
132	172396.7
133	420389.633333333
134	59778.2666666667
135	496489.2
136	-85318.4
137	-90230.7666666667
138	615968.1
139	91574.1
140	444032.7
141	170317.6
142	-66206.9666666667
143	262887.6
144	74353.1
145	204091.7
146	-67058.3
147	49653.6
148	6232.40000000002
149	452182.4
150	-380037.7
151	182849.1
152	-31866.5666666667
153	219395.233333333
154	-80389.2
155	-103383.2
156	-133265.9
157	173594.033333333
158	107468.133333333
159	210805.1
160	313146.666666667
161	159275.3
162	-18375.4666666667
163	-52935.9666666667
164	-72464.8
165	183.199999999983
166	322354.766666667
167	56478
168	382470.566666667
169	-67995.1666666667
170	48441.4333333333
171	135271.9
172	-48915.7333333333
173	325930.133333333
174	327023.6
175	328893.1
176	500372.4
177	306710.533333333
178	332066.566666667
179	450366.8
180	768148.566666667
181	42677.4666666667
182	-21031.2
183	150334.5
184	68203.7333333333
185	724.633333333331
186	130669.166666667
187	39046.8
188	258130.9
189	94472.7666666667
190	-9719.70000000001
191	366479.833333333
192	320369.866666667
193	133136.1
194	21454.9
195	232820.133333333
196	71009.3666666667
197	919019.966666667
198	-31243.5
199	-49385.6333333333
200	6850.26666666666
201	249066.8
202	262930.7
203	33546.2666666667
204	74361.4666666667
205	181620.3
206	353182.266666667
207	323078.5
208	592690.8
209	-31772.7666666667
210	171173.633333333
211	73112
212	201442.8
213	-15807.7333333333
214	1829488.4
215	131418.5
216	440300.1
217	385456.4
218	231652.566666667
219	-48440.2333333333
220	232521.966666667
221	-215499.6
222	241376.1
223	298080.4
224	243992.3
225	465568.9
226	204679.833333333
227	342305.433333333
228	573726.5
229	63676.5
230	83603.3666666667
231	724472.8
232	-63906.6666666667
233	68252.1666666667
234	363750.933333333
235	-40879.3
236	93754.1333333333
237	463848.833333333
238	87808.5333333334
239	496587.1
240	-42414.7999999999
241	149785.6
242	149789.233333333
243	101526.7
244	140057.3
245	113839.7
246	264070.933333333
247	60894.9
248	30224.9333333333
249	202741.033333333
250	143624
251	71128.5
252	207231.633333333
253	-55194.3666666667
254	-329046.666666667
255	-108816.966666667
256	4705.43333333332
257	149397.2
258	-27574.4
259	6991.60000000001
260	-24038.5333333333
261	807620.8
262	-19081.7333333333
263	82720.5
264	416094.633333333
265	1998.69999999998
266	-57986.9333333333
267	122491.6
268	850315.333333333
269	123797.333333333
270	25144.2666666667
271	100870.4
272	192598
273	-132456.633333333
274	30967.8666666667
275	189658.5
276	736924.266666667
277	-16015.2
278	40987.1
279	155127.6
280	243120.166666667
281	373534.766666667
282	-270396.133333333
283	43414.1
284	194913.1
285	131497.3
286	690087.233333333
287	6679.16666666663
288	171700.4
289	-22084.1
290	271577.633333333
291	240524.266666667
292	131255.2
293	93615.4333333333
294	320616.666666667
295	41359.9
296	358804.666666667
297	86572.9666666667
298	63319.7333333333
299	284755.9
300	371252.9
301	-114776.533333333
302	-53507.5666666667
303	-65227.6
304	65336.8
305	-185414.133333333
306	-25487.2
307	-57912.1666666667
308	102487.2
309	42644.7666666667
310	99820
311	101733.2
312	130860.3
313	413114.4
314	104717.333333333
315	409952.966666667
316	-164509.9
317	152841.6
318	116909.1
319	258036.3
320	13102.4
321	121846.7
322	131003.833333333
323	512208.633333333
324	242917.7
325	-7367.70000000001
326	169050.533333333
327	306739.6
328	242781.7
329	440212
330	137200.933333333
331	262370.533333333
332	381187.233333333
333	-33320.1
334	-96575.0666666667
335	569066.166666667
336	52787.3333333333
337	119117.166666667
338	137006.666666667
339	187353.5
340	533784.3
341	108462.533333333
342	-158229.3
343	174322.1
344	138327.733333333
345	49779.4666666667
346	409045.333333333
347	41739.3666666667
348	210596.5
349	113157.733333333
350	124670.9
351	237798
352	219878
353	-54317.5666666667
354	405766.9
355	320504.4
356	-227418.433333333
357	275785.333333333
358	150597.066666667
359	302864.7
360	336929.866666667
361	234250
362	406965.166666667
363	-22454.5
364	177712.4
365	24162.9333333333
366	283999.1
367	130257.366666667
368	178851.6
369	56834.5333333334
370	131663.433333333
371	163166.933333333
372	138590.4
373	140652.8
374	329152
375	455958.8
376	-46516.7
377	204306.566666667
378	273675.166666667
379	3146.43333333335
380	208369.833333333
381	153451.2
382	-343110.666666667
383	301324.933333333
384	441841.5
385	-114962.5
386	176783.066666667
387	257701.766666667
388	-2166.10000000001
389	601588.3
390	231497.033333333
391	201532.966666667
392	436302.133333333
393	104909.6
394	57568.5666666667
395	250471.166666667
396	-8625.33333333333
397	-3944.66666666669
398	284194.4
399	-23968.5333333333
400	56621.3
401	1438698.76666667
402	5932.56666666667
403	159605.3
404	-80042.4
405	-73605.6
406	400684.4
407	-205223.366666667
408	-77960.7666666667
409	459842.666666667
410	52806
411	204910.533333333
412	341758.133333333
413	254603.2
414	-108256.4
415	43735.6
416	527959.3
417	455321.733333333
418	193241.633333333
419	65612.4
420	426445.633333333
421	26297.1
422	490299.033333333
423	41834.5333333334
424	402829.166666667
425	315786.1
426	32437.9
427	251315.333333333
428	-28591.1666666667
429	419150.933333333
430	231792.666666667
431	154378.1
432	135195.333333333
433	-262625.7
434	580132
435	297362.966666667
436	382660.666666667
437	-90954.6666666667
438	-69497.8666666667
439	446155.066666667
440	445610.533333333
441	121237.3
442	262730.666666667
443	971877.366666667
444	278357.733333333
445	-3071.86666666667
446	336608.633333333
447	23724.3666666666
448	158896.966666667
449	25093.2
450	38614.9
451	-121262.366666667
452	209940
453	662604
454	325758.9
455	139475.2
456	381360
457	102105.033333333
458	-146614.4
459	-81844.1333333333
460	546707.6
461	265693.6
462	422872
463	22388
464	522311.2
465	271065.466666667
466	77235.3666666667
467	106371.7
468	176978.833333333
469	62348.5333333334
470	376033.6
471	260414.766666667
472	-70346.8
473	44983.0333333334
474	18624.1666666667
475	94940.7666666667
476	448939.3
477	422228.133333333
478	-100989.2
479	52888.1333333334
480	94235.2
481	442120.4
482	-85430.5
483	-176259.866666667
484	147574.666666667
485	334767.366666667
486	112144.7
487	570751.5
488	592148.133333333
489	353584
490	90052
491	204341.033333333
492	496896.1
493	437482.4
494	-112904
495	268909.2
496	-56270.5333333333
497	45677.4666666667
498	30966.9333333333
499	-19198.9
500	50492.9
501	18402.8333333334
502	571570.8
503	78497.6
504	156083.2
505	161841.1
506	175859.2
507	50250.8
508	-160612.533333333
509	-6144.3
510	53238.5
511	315942.4
512	-135373.466666667
513	-116356.8
514	177544.5
515	21990.5666666667
516	-142860.3
517	557929.866666667
518	53384.4
519	572955.466666667
520	374628.1
521	286151.733333333
522	417006.166666667
523	174698.8
524	161809.166666667
525	205605.966666667
526	244705.166666667
527	662755.166666667
528	-156195.3
529	207623.5
530	209330.266666667
531	146291.866666667
532	227789.5
533	263299.566666667
534	578188.133333333
535	149617.866666667
536	65179.2
537	-345305.6
538	228080.5
539	62658.1666666667
540	-219290.1
541	4317.06666666665
542	304507.5
543	136256.966666667
544	47973.6333333333
545	449788.766666667
546	-116421.5
547	98902.3666666667
548	342158.933333333
549	594668.233333333
550	269832.9
551	3701.06666666668
552	-35316.9333333333
553	-46504
554	410194.566666667
555	149320.666666667
556	-120063.033333333
557	-66532.1333333333
558	233526.233333333
559	210753.033333333
560	179842.833333333
561	109695.9
562	87676.6666666667
563	67468.5333333333
564	38661.3333333333
565	404339.5
566	341696.266666667
567	-127060
568	-13712.9333333333
569	397952.1
570	391220.233333333
571	-145544.166666667
572	116476.666666667
573	84283.2
574	50279.7333333333
575	50917.9
576	475548.3
577	282773.1
578	413595.566666667
579	367146.3
580	68726.2666666666
581	46689.4666666667
582	427213.166666667
583	143509.2
584	87737.6
585	34264.1333333333
586	190504
587	471718.166666667
588	586799.7
589	246395.333333333
590	44876.2333333333
591	430897.9
592	-187962.666666667
593	51819.6
594	147306
595	-105753.333333333
596	111553.333333333
597	-3639.60000000001
598	345324.7
599	73846.1666666667
600	328042.8
601	150887.3
602	432983.766666667
603	38280.4
604	178694.9
605	60854.9
606	178096.566666667
607	452595.5
608	-132468.966666667
609	281692.233333333
610	125035.7
611	163477.9
612	-54840.3
613	319709.6
614	282158.8
615	71612.1333333333
616	105747.3
617	145302.766666667
618	-9530.8
619	133471.9
620	-70041.2333333333
621	31539.7
622	106900.9
623	17934.1333333334
624	92172.7
625	347653.3
626	458995.966666667
627	25272.2333333334
628	1455.86666666664
629	191761.466666667
630	52298.5666666667
631	321092.366666667
632	40485.2
633	496430.4
634	245709.566666667
635	139215.5
636	214724
637	568899.2
638	844936.766666667
639	638801.6
640	351713.633333333
641	181935.2
642	-147300.4
643	324529.6
644	172428.4
645	14916.6666666667
646	174452.4
647	536942.4
648	133941.333333333
649	120920.266666667
650	247185.1
651	-136566.133333333
652	353532
653	273811.5
654	180090.8
655	-35949.3333333333
656	131360.5
657	-155940
658	-108469.2
659	59889.7
660	180177.3
661	385001.7
662	-69298.4333333333
663	-28831.8666666667
664	44320.9333333333
665	80853.3666666667
666	117117.333333333
667	343951.7
668	124572.3
669	159109.6
670	-42530.2666666667
671	169857.066666667
672	184669.166666667
673	723886.933333333
674	68617.1
675	135236.666666667
676	1437871.73333333
677	340279.3
678	71717.7
679	186822.666666667
680	370692.133333333
681	125953.6
682	448970.4
683	117882.9
684	160362.566666667
685	567045.1
686	179328.666666667
687	-65303.4666666667
688	415467.9
689	-202080.4
690	46795.0666666667
691	50.5
692	120150.3
693	83704.9333333333
694	219568.933333333
695	97003.8666666666
696	208368.8
697	384488.833333333
698	-88590.1
699	876261.7
700	57894.3
701	33845.7333333333
702	-4347.03333333335
703	357331.966666667
704	251617.7
705	550260.633333333
706	-36725.8333333333
707	278405.733333333
708	74459.6
709	169074.033333333
710	321622.133333333
711	315881.733333333
712	-90380.1666666667
713	102579.066666667
714	276818.366666667
715	-44311.9666666667
716	1144392.7
717	232854.4
718	192328.3
719	240183.3
720	482434
721	285170.933333333
722	561039.9
723	84548.3666666667
724	255360.766666667
725	489849.6
726	-46794.4
727	336118.533333333
728	195285.1
729	508066.8
730	455048.4
731	225137.6
732	263744.366666667
733	-140064.4
734	1898506
735	373380.8
736	43035.0666666668
737	-15703.6333333333
738	244829.366666667
739	-133270
740	921836.8
741	390950.8
742	133390.033333333
743	-36988.8
744	73396.6333333333
745	380061.066666667
746	736532.5
747	375544.9
748	393652.766666667
749	172490.133333333
750	-380764.766666667
751	75589.2
752	378128.8
753	2782.36666666667
754	228863.066666667
755	29302.1333333333
756	159031.233333333
757	-43662.4
758	384595.633333333
759	378325.3
760	10841.5666666667
761	403751.066666667
762	37228.7
763	189582
764	37715.7333333333
765	-270222.7
766	133670
767	-100972.9
768	262760.4
769	-107383.466666667
770	-100235.3
771	-176800.1
772	-41546.9333333333
773	175680.433333333
774	379996.8
775	-80126.4
776	-1884.29999999999
777	121359.866666667
778	546964
779	147329.066666667
780	740564.766666667
781	-36396.3
782	-74482.8
783	13719.7
784	633743.2
785	-34942.1
786	219072.4
787	-11860.4333333333
788	21611.7333333333
789	121687.366666667
790	210587.6
791	284687.6
792	39789.7
793	187879.2
794	129373.566666667
795	-116390.5
796	496818
797	87776.6666666667
798	132786.533333333
799	417790.8
800	171086.8
801	453704.3
802	163080.833333333
803	45736.9333333333
804	224212.433333333
805	226683.966666667
806	792242.9
807	129477.233333333
808	-124428.966666667
809	293922.8
810	-11051.0666666667
811	-184704.366666667
812	30851.6
813	285143.5
814	468488.266666667
815	287881.333333333
816	-76.8000000000466
817	252195.033333333
818	-101712.933333333
819	126171.5
820	296675.333333333
821	531254.1
822	151339.3
823	478998.266666667
824	363245.733333333
825	63198.5333333333
826	332095.9
827	33725.9
828	-27059.9666666667
829	-16701.6
830	318481.233333333
831	362216.8
832	206832.033333333
833	210772.533333333
834	32675.8666666666
835	1949738.96666667
836	297094.366666667
837	111404.7
838	353962.5
839	198021.466666667
840	-6993.46666666667
841	-261298.1
842	-13842.4
843	79868
844	-58179.2
845	2313.03333333333
846	1706175.86666667
847	189522.9
848	-88221.9
849	-165114.3
850	-35418.4
851	36023.6
852	339024.533333333
853	283647.5
854	-67870.5333333333
855	367973.9
856	286704.966666667
857	234461.9
858	523017.2
859	253469.066666667
860	-50041.1
861	-204887.9
862	56908
863	386534.4
864	-157174
865	-38235.3
866	75996.5
867	-316920.8
868	326345.866666667
869	303562.3
870	-36844.7
871	72331.7
872	80885.3666666666
873	371396.5
874	287353.1
875	46623.4333333333
876	414533.1
877	252607.466666667
878	309162.4
879	27908.9333333333
880	47208.5666666667
881	278377.833333333
882	-37410.3
883	73970
884	518532.1
885	74156
886	-132598
887	140025.433333333
888	909001.833333333
889	436475.7
890	-65756.1666666666
891	3744
892	182363.466666667
893	-51385.5
894	143217.966666667
895	243932.766666667
896	9873.19999999998
897	233736
898	405246.4
899	163553.6
900	275305.066666667
901	68522.2666666667
902	198368.633333333
903	-22952.7
904	280539.166666667
905	26356.9333333333
906	274668.766666667
907	-375554.166666667
908	395808.166666667
909	131655.966666667
910	360551.3
911	243194.133333333
912	172090.7
913	416082.566666667
914	9628.29999999999
915	146838.3
916	300418
917	-27113.6
918	22957.8333333333
919	-56140.1666666667
920	-9596
921	586738.933333333
922	-63925.2333333333
923	643778.7
924	-41820.8333333333
925	-4945.46666666667
926	-9252.10000000003
927	-22926.9333333333
928	9564.43333333333
929	-200904.1
930	265176.233333333
931	203446
932	360626.566666667
933	229550.633333333
934	416209.466666667
935	417588.1
936	59763.8666666667
937	61193.5666666667
938	106204.566666667
939	228544.3
940	14224.8
941	214511.3
942	355906.133333333
943	-96473.8666666666
944	-39412.5666666667
945	7519.90000000002
946	76708.4
947	107634.8
948	353427.9
949	-64027.1666666667
950	-106576.133333333
951	116490.666666667
952	230766.133333333
953	314950.566666667
954	514707.166666667
955	312100.666666667
956	1522.23333333334
957	267100.8
958	314819.966666667
959	80026
960	-156075.866666667
961	122501.7
962	75780.9333333333
963	312601.566666667
964	157687.2
965	682052.1
966	236106.4
967	154413.6
968	398063.5
969	66960.7
970	466658.966666667
971	387533.7
972	214991.2
973	568599.3
974	101224.8
975	83157.0666666667
976	27427.6
977	-24506.8333333333
978	-79378.2666666666
979	762438.533333333
980	-75532.9666666667
981	524221.7
982	294893.866666667
983	220429.333333333
984	139897.6
985	166989.9
986	85128.0333333333
987	-5947.33333333331
988	257378.533333333
989	263368.133333333
990	-4458.26666666666
991	212931.233333333
992	30140.8
993	331021.233333333
994	113364.433333333
995	170478.266666667
996	285373.3
997	-37277.6
998	-44644.1333333333
999	99363.0666666667
1000	36508.9333333333
