# Supplementary material for: Chromosome Copy Number Variation and Control in the Ciliate Chilodonella uncinata
Source: PLoS One. 2013 Feb 20;8(2):e56413. doi: 10.1371/journal.pone.0056413 (PMC3577910; doi:10.1371/journal.pone.0056413)
Supplement: Dataset S1 — Chromosome copy numbers from the experimental and simulated cell lines of Dataset of Chilodonella uncinata . dataset.zip is a compressed file. exp_data.csv contains the experimental data derived from qPCR analyses (Cell.line = original cell line; Time = time point of the DNA extraction; DNA.extract = DNA extract replicate; Gene = macronuclear chromosome; CNPC = copy number of the macronuclear chromosome per cell). The remainder of the CSV files are from the simulations. Each CSV file contains data on 1000 simulations where the change in variance from initial to final for each simulation is stored under column ‘x’. See _readme.txt in the compressed file dataset.zip for documentation of the file names. (ZIP) [file pone.0056413.s002.zip › dataset_S1/P1_omega9.csv]

	x
1	-75270.8
2	330214.7
3	350105.733333333
4	137902.7
5	108714.7
6	-68798.1333333334
7	335754.366666667
8	66367.2
9	88402.8
10	-98502.5333333334
11	512522.366666667
12	-67164.7
13	492122.266666667
14	491470.233333333
15	204313.2
16	479672.233333333
17	-59413.6
18	661855.6
19	539511.7
20	-125727.2
21	140947.5
22	482794.4
23	-158227.433333333
24	-61625.3333333333
25	202042
26	205478.8
27	544931.733333333
28	9246.90000000002
29	391158
30	152673.733333333
31	44779.2
32	112441.1
33	613345.733333333
34	264905.1
35	179357.233333333
36	56740.8
37	-14781.8333333333
38	-25777.0666666667
39	-190665.2
40	85740.3666666666
41	907456.4
42	168409.966666667
43	120741.7
44	432440.966666667
45	-37836.2666666667
46	-61444.8
47	158120
48	156454.7
49	234029.6
50	177465.9
51	454055.6
52	104008.933333333
53	296932.233333333
54	553779.566666667
55	354834.666666667
56	487577.7
57	25007.2
58	107466.833333333
59	63569.2
60	188392.533333333
61	257745.2
62	429245.733333333
63	-40396.1
64	-178952.1
65	-129718.3
66	405820
67	499315.766666667
68	559781.1
69	336422.133333333
70	166340.566666667
71	-272626.233333333
72	257156.8
73	219323.9
74	13767.9
75	848404.8
76	-119561.466666667
77	861369.633333333
78	58595.6333333333
79	66236.8
80	392204.4
81	188871.466666667
82	253987.2
83	523374.133333333
84	535303.566666667
85	143208.666666667
86	39455.5666666667
87	82159.7333333333
88	-677.599999999977
89	326164.9
90	108175.766666667
91	37260.6666666667
92	149495.6
93	220871.9
94	72986
95	784397.3
96	170158.533333333
97	-93849.6
98	582792.4
99	-25192.3
100	164257.433333333
101	131546
102	-27538.7666666667
103	695081.233333333
104	-63718
105	161505.333333333
106	456587.3
107	-13406.4
108	107908.4
109	264334.5
110	230470.5
111	121785.066666667
112	108339.466666667
113	162496.633333333
114	135387.2
115	392010.9
116	-113692.8
117	-96757.2
118	257588.1
119	340233.066666667
120	-22759.9
121	93781.4666666666
122	-109414.966666667
123	280873.866666667
124	134143.466666667
125	147924.3
126	119877.466666667
127	65770.0333333333
128	363180.3
129	763317.7
130	372076
131	46992
132	537836.833333333
133	63794.4
134	28085.7333333333
135	245899.066666667
136	87174.3
137	580
138	-79234.8
139	-42315.2
140	287276.266666667
141	201983.566666667
142	502280.4
143	-153634
144	-65034.3666666667
145	56477.4666666667
146	-113716.4
147	80736.4
148	330286.533333333
149	43533.7666666667
150	-174706.133333333
151	-41261.0666666667
152	445734.8
153	217104.533333333
154	-54873.1666666667
155	242563.833333333
156	214226.133333333
157	117913.366666667
158	359761.5
159	563017.2
160	42146.9333333333
161	-43697.6
162	1016
163	135889.1
164	67811.9666666667
165	-78245.2333333333
166	469520.7
167	290760.766666667
168	245895.2
169	205596.233333333
170	-24144.6333333333
171	-155023.1
172	152111.166666667
173	993630.1
174	101691.033333333
175	148111.733333333
176	96990.3
177	186374.3
178	215494.8
179	-1981.60000000001
180	118990.633333333
181	164007.066666667
182	-39607.6
183	99062.9333333333
184	87026.7
185	452648.8
186	88001.3333333333
187	136535.466666667
188	35052
189	101184.8
190	32986.2666666667
191	287269.2
192	154540.4
193	22972.7
194	499244.8
195	480761.066666667
196	272849.6
197	676877.366666667
198	1472941.7
199	-8878.5
200	277608.8
201	375474.633333333
202	-92565.6
203	50766.1
204	-30500.8
205	560601.733333333
206	17342.7
207	-143564.133333333
208	530122.3
209	475436.5
210	-139679.466666667
211	176489.333333333
212	154024.7
213	51279.7333333333
214	73348.2333333333
215	114190.8
216	104695.466666667
217	263647.7
218	168828.3
219	116829.733333333
220	202140.9
221	457263.633333333
222	518085.733333333
223	-16213.1
224	192334.166666667
225	-10269.9
226	83855.6
227	130185.6
228	346530.933333333
229	147071.566666667
230	748718.033333333
231	71504.4333333333
232	257771.333333333
233	55051.7333333333
234	578856.4
235	426395.2
236	39691.9666666667
237	49761.3333333333
238	470851.566666667
239	177723.3
240	291364.8
241	-424385.266666667
242	405362
243	-52109.6333333333
244	603833.066666667
245	453291.166666667
246	500538.366666667
247	99929.7333333333
248	108612.133333333
249	25493.3
250	319898.533333333
251	-29381.2
252	-72605.1
253	482942.5
254	214009.233333333
255	204984.7
256	188907.1
257	322279.733333333
258	192251.466666667
259	207311.466666667
260	128415.466666667
261	411507.6
262	170888.633333333
263	429530.133333333
264	23914.5
265	316561.033333333
266	124705.5
267	67199.5666666667
268	-102817.733333333
269	121643.7
270	229711.3
271	-96973.5
272	128764.666666667
273	148853.733333333
274	292878.266666667
275	-579.199999999997
276	169447.433333333
277	233840
278	74319.2000000001
279	147069.6
280	-151828.933333333
281	331227.5
282	283699.866666667
283	167350.8
284	167057.166666667
285	531168.666666667
286	-138719.866666667
287	539625.3
288	55194.1666666667
289	-72222.1
290	-155887.733333333
291	220172.4
292	115755.633333333
293	103283.366666667
294	-67931.7666666667
295	23353.4333333333
296	110124.3
297	-4665.90000000001
298	72671.9
299	260923.7
300	82912.8333333333
301	467506.566666667
302	13700.9
303	97406.8
304	26835.6
305	190659.2
306	70495.7333333333
307	115602.666666667
308	803589.2
309	313353.6
310	-92352.7666666667
311	799501.7
312	-116597.5
313	107960.533333333
314	91384.1333333333
315	728841.3
316	161516.4
317	75236.3
318	-87250.1333333333
319	-32054.9
320	42289.8666666666
321	428859.7
322	304904.533333333
323	596107.866666667
324	-93848.5
325	149996.8
326	222158.033333333
327	517201.2
328	97604.4
329	172482.366666667
330	724885.066666667
331	54780.5
332	445200.7
333	492999.566666667
334	-134161.2
335	12881.6
336	-139006.1
337	346970.4
338	526511.166666667
339	157942.566666667
340	-120344.4
341	-101896.4
342	451785.833333333
343	181571.2
344	76407.8666666667
345	140476.4
346	-70285.2
347	607134.833333333
348	134825.3
349	39580.7
350	113574.133333333
351	117098.533333333
352	602255.733333333
353	16389.8333333333
354	319967.033333333
355	248915.3
356	-217532.5
357	196062.666666667
358	-62304.3
359	207339.366666667
360	281684.5
361	140016
362	-78828.9666666666
363	-71948.8
364	121017.7
365	434281.2
366	-155323.5
367	245423.2
368	-94922.9333333333
369	172019.2
370	392962
371	-117904.7
372	278827.1
373	390994.5
374	186624.433333333
375	1013509.7
376	148583.7
377	36818.9333333333
378	107724.833333333
379	235163.866666667
380	-62064.9
381	177417.333333333
382	-7345.60000000003
383	-36088
384	360874.266666667
385	430258.966666667
386	209170.8
387	21668.4
388	125608.4
389	89767.5
390	112132.933333333
391	164200.9
392	58672.1
393	168321.466666667
394	399123.766666667
395	-3033.86666666667
396	247749.5
397	451057.366666667
398	195317.6
399	344821.5
400	23940.4
401	82393.9666666667
402	353922.233333333
403	88252.0333333333
404	133031.033333333
405	399714.1
406	21240.4
407	-69715.7333333333
408	293549.733333333
409	171484.7
410	186446.1
411	92389.9
412	566678.133333333
413	-34157.5666666667
414	54283.1
415	-96202.1333333333
416	262494.1
417	-96379.2
418	245174.533333333
419	561052.966666667
420	-103112.3
421	1085280.83333333
422	50170.7666666667
423	265109.2
424	143400.4
425	141030.133333333
426	12981.6333333333
427	-102859.2
428	167943.066666667
429	274484.766666667
430	47102.8
431	172430.9
432	72955.7333333333
433	197696.033333333
434	324658.9
435	28512.5333333333
436	-695848.366666667
437	511016.1
438	145033.7
439	81932.5333333334
440	123123.6
441	24634.4
442	-108414.666666667
443	512489.566666667
444	-118441.3
445	-172604.7
446	254138.1
447	443470.133333333
448	112893.833333333
449	-45411.2
450	277977.6
451	731972.8
452	23874
453	-438520.4
454	215513.1
455	297041.866666667
456	41488.3
457	211951.9
458	274984.5
459	-8178.93333333333
460	158503.466666667
461	271910.433333333
462	-92285.3
463	94877.9666666667
464	-70857.6
465	114009.5
466	-113944.1
467	-27414.8
468	13212.8
469	239064.8
470	212009.9
471	252756.166666667
472	68748
473	160415.7
474	48677.6
475	275872.533333333
476	150656.5
477	502042
478	-180974.3
479	-67102.1
480	-100999.433333333
481	545857.5
482	118551.1
483	75000
484	38442.1
485	191012.9
486	492878.4
487	111658.566666667
488	-151176.5
489	135981.633333333
490	421688.4
491	136235.166666667
492	412560
493	100386
494	-2017.29999999999
495	74319.4333333333
496	-62534.8
497	-97216.1
498	473688.433333333
499	381267.966666667
500	31722.8
501	616698.933333333
502	-50769.6
503	1176508.56666667
504	325470.8
505	292042.7
506	323884.433333333
507	-172277.1
508	-47952
509	143997.3
510	20612.4
511	314723.3
512	817613.466666667
513	436044.266666667
514	53062.8333333333
515	54274.9333333333
516	392096
517	60962.4
518	261229.2
519	51452.1
520	28990
521	175184.566666667
522	298046.1
523	373115.433333333
524	6963.60000000001
525	31214.8333333333
526	455940.133333333
527	539347.766666667
528	141614.5
529	592486.9
530	280014.3
531	382541.366666667
532	65833.5
533	-85949.6
534	-189816.4
535	-166846.9
536	38035.7
537	-35733.8666666667
538	256835.066666667
539	-50284.4333333333
540	40739.0666666667
541	-157387.466666667
542	12079.7
543	66994.1333333333
544	-27476.1666666667
545	-111150.1
546	336454.8
547	181611.866666667
548	336737.033333333
549	598211.733333333
550	110239.9
551	-34468
552	382570.4
553	256239.2
554	257987.966666667
555	531455.366666667
556	-66083.2
557	700016.3
558	85201.0333333333
559	377885.2
560	657066.3
561	596244.433333333
562	-158436.666666667
563	280964.233333333
564	88401.8666666666
565	242349.6
566	383296.533333333
567	369862.7
568	79164.5333333334
569	90346.4
570	57018.9333333333
571	95153.8666666667
572	54429.9
573	141498.933333333
574	360208.133333333
575	-182157.566666667
576	-73106.5333333333
577	50439.3666666666
578	50251.2
579	1621578
580	8314
581	-178415.166666667
582	-55346
583	443096.1
584	106133.9
585	27223.3
586	146131.3
587	490953.3
588	13875.2
589	198892.8
590	736317.6
591	-169531.966666667
592	15174.8
593	296396.766666667
594	-19955.4666666667
595	86861.3666666667
596	401454.133333333
597	293970.1
598	66776
599	15806.9
600	600171.1
601	366264
602	5261.86666666665
603	388055.2
604	624674.8
605	281753.166666667
606	368073.9
607	-86805.2
608	28162.1333333333
609	807886.3
610	130429.6
611	-87441.7
612	184062.4
613	-86795.4666666667
614	53969.8666666667
615	83872
616	-94297.3333333333
617	323122.8
618	150429.566666667
619	201638.266666667
620	225858.933333333
621	129622
622	78050.4
623	31538.6666666667
624	102343.333333333
625	449062.8
626	16018.9333333333
627	-50612
628	98908
629	-10191.7
630	111803.7
631	39780
632	245269.066666667
633	393410.5
634	-183699.466666667
635	169695.6
636	219698.4
637	391214.5
638	-66647.3666666666
639	-106743.6
640	83500.7666666667
641	255218.7
642	-334414.4
643	219892.4
644	80490.7666666667
645	171919.3
646	288399.1
647	326503.066666667
648	220329.2
649	443244.233333333
650	-52449.2
651	48944.5333333333
652	45762.9
653	275517.066666667
654	-124748.033333333
655	111079.066666667
656	-10150.8
657	424032.9
658	17649.3
659	411701.033333333
660	374400.3
661	185401.333333333
662	56590.4
663	431651.9
664	171867.066666667
665	-40720
666	572.633333333331
667	52990
668	343712.533333333
669	252491.9
670	-51376.3
671	43592.1333333333
672	283818
673	608776.5
674	-86514.3
675	219889.2
676	193797.166666667
677	30753.4666666667
678	322911.6
679	108206.5
680	225993.3
681	210415.3
682	541315.233333333
683	499209.6
684	412471.2
685	238108
686	601142
687	67525.2
688	956108.4
689	294401.3
690	322021.6
691	71844.4
692	22328.2666666667
693	450137.866666667
694	-51379.1
695	-70204.2666666667
696	63255.2
697	465223.433333333
698	16741.6333333333
699	240425.6
700	231454.7
701	377647.766666667
702	492792.133333333
703	-95464.1
704	-112422.433333333
705	108691.466666667
706	268607.333333333
707	347096.533333333
708	107777.7
709	74061.6
710	447880.166666667
711	236387.633333333
712	396826.666666667
713	587598.633333333
714	311527.766666667
715	280745.7
716	75052.4333333333
717	227769.333333333
718	258134.666666667
719	37507.0333333333
720	128678.9
721	59051.5666666667
722	118305.2
723	-15431.7333333333
724	326423.066666667
725	-18602.8
726	141151.6
727	412262.433333333
728	111528.633333333
729	-353328.566666667
730	291961.1
731	-108254.9
732	192191.2
733	-153469.7
734	406512.166666667
735	296564.033333333
736	58641.7333333334
737	247151.6
738	-117236.133333333
739	-227763.9
740	758172.266666667
741	146976.1
742	53012.8
743	-58215.7333333333
744	762247.3
745	125733.766666667
746	-576576.566666667
747	-55034.5
748	522939.733333333
749	196813.6
750	982620.033333333
751	292518.1
752	325500.7
753	333458.7
754	131172.266666667
755	-26101.0666666667
756	-21914.4
757	205651.566666667
758	24210.2333333333
759	158343.166666667
760	-196899.066666667
761	161765.6
762	-94283.7
763	-11199.1
764	87121.6
765	-51877.7
766	238282.566666667
767	-82966.1333333333
768	256585.1
769	199734.9
770	-27994.9
771	378767.966666667
772	200678.366666667
773	493077.6
774	281074.533333333
775	428541.766666667
776	181497.7
777	155037.366666667
778	90196.4
779	858647.833333333
780	75080.9
781	246409.633333333
782	121317.066666667
783	20412.4333333333
784	361337.3
785	144064.8
786	280410.9
787	89636.8
788	152341.2
789	257871.1
790	712301.466666667
791	86896.5
792	381930.7
793	144653.833333333
794	231298.933333333
795	268816.3
796	423772.133333333
797	-130046.5
798	94155.0333333333
799	380723.2
800	153856.166666667
801	151427.3
802	631501.066666667
803	-83400.4
804	717746.5
805	-2912.26666666672
806	63183.8666666667
807	-139388.933333333
808	116698.4
809	155007.633333333
810	238576.9
811	124567.2
812	61661.6
813	98790.1
814	-182416
815	234884.133333333
816	1152301.7
817	45266.0333333333
818	4562.70000000001
819	29041.6
820	275338.933333333
821	39487.3
822	90969.2
823	112189.633333333
824	354649.6
825	234342.033333333
826	-86131.5666666668
827	221846
828	340731.2
829	292330
830	185060.4
831	-148.799999999988
832	22809.1
833	-80405.8333333333
834	344818.933333333
835	30895.6
836	295667.2
837	-192218.666666667
838	143392.133333333
839	611162.4
840	72659.4666666666
841	127648.7
842	288401.2
843	-13356.9666666667
844	340729.166666667
845	352471.2
846	182786.7
847	236178.266666667
848	536882.1
849	114955.966666667
850	68186
851	619771.066666667
852	-96504.3
853	494419.2
854	345074.566666667
855	8532.66666666666
856	-47918.8
857	409557.2
858	21580.5666666667
859	130965.2
860	270649.333333333
861	-136527.033333333
862	167872.8
863	166487.2
864	99264.3666666667
865	320355.733333333
866	12448.2666666667
867	1203141.33333333
868	167461.2
869	122332.9
870	-235655.1
871	223645.2
872	255685.733333333
873	75559.8333333334
874	-477019.266666667
875	268105.2
876	84417.2
877	-196714.933333333
878	413043.3
879	3415.06666666665
880	-20070.5
881	-4856.40000000002
882	49857.0666666667
883	342291.6
884	56461.3333333333
885	278318.1
886	328887.5
887	102977.3
888	142792.8
889	140293.2
890	122326.566666667
891	-46642.5333333333
892	148083.866666667
893	624717.033333333
894	123109.066666667
895	-128534.633333333
896	-117589.6
897	-4515.20000000001
898	326672
899	27147.4666666667
900	-48480.5333333333
901	-80540.4
902	387181.766666667
903	102080.8
904	-70863.2333333334
905	373544.8
906	-257813.2
907	260658.7
908	155511.366666667
909	-81014.4
910	33001.1
911	238417.966666667
912	75461.6
913	209847.6
914	83020.8
915	99641.4333333334
916	85751.2
917	-34287.2
918	606830.4
919	194090.533333333
920	553014.133333333
921	-12806.1666666667
922	-33125.3
923	314954.233333333
924	-13691.4333333333
925	256897.166666667
926	386839.733333333
927	209556.8
928	96225.6
929	-142950
930	269179.2
931	327781.5
932	174533.866666667
933	215171.2
934	173572.266666667
935	-79202.1
936	571545.1
937	205006.266666667
938	94342.8
939	313674.8
940	11936
941	239216.5
942	144542.8
943	135834.033333333
944	270505.733333333
945	667554.9
946	-63614
947	-145734.8
948	-85140.6666666667
949	64416.3666666667
950	183470.366666667
951	188161.366666667
952	87504.5666666667
953	-12788.4
954	291989.6
955	8875.73333333334
956	51217.2333333333
957	102935.2
958	105982.4
959	-128825.033333333
960	413410.1
961	10240.8333333333
962	185677.733333333
963	132933.9
964	-43810.9333333333
965	100885.233333333
966	491665.6
967	575339.2
968	129276.666666667
969	-137461.1
970	-100973.7
971	-142664.5
972	-64529.1666666667
973	340951.3
974	290909.333333333
975	113328.433333333
976	528807.066666667
977	411600.8
978	306755.6
979	204240.1
980	-26209.9666666667
981	178357.9
982	112676
983	479471.233333333
984	93915.1666666667
985	12580.6666666667
986	-25150.8333333333
987	208436.4
988	752212.133333333
989	74456.4333333332
990	193664.1
991	-143740
992	407532.233333333
993	521069.566666667
994	216079.6
995	309272.766666667
996	54148.4
997	122559.2
998	185630.7
999	135824.666666667
1000	140176.8
