# Supplementary material for: Chromosome Copy Number Variation and Control in the Ciliate Chilodonella uncinata
Source: PLoS One. 2013 Feb 20;8(2):e56413. doi: 10.1371/journal.pone.0056413 (PMC3577910; doi:10.1371/journal.pone.0056413)
Supplement: Dataset S1 — Chromosome copy numbers from the experimental and simulated cell lines of Dataset of Chilodonella uncinata . dataset.zip is a compressed file. exp_data.csv contains the experimental data derived from qPCR analyses (Cell.line = original cell line; Time = time point of the DNA extraction; DNA.extract = DNA extract replicate; Gene = macronuclear chromosome; CNPC = copy number of the macronuclear chromosome per cell). The remainder of the CSV files are from the simulations. Each CSV file contains data on 1000 simulations where the change in variance from initial to final for each simulation is stored under column ‘x’. See _readme.txt in the compressed file dataset.zip for documentation of the file names. (ZIP) [file pone.0056413.s002.zip › dataset_S1/P1_omega_nosel.csv]

	x
1	329105.833333333
2	162918.4
3	179014.933333333
4	-29449.6
5	147466.266666667
6	51308
7	259688.9
8	-27727.5
9	-206644
10	381836.366666667
11	226520.1
12	135969.6
13	409424.666666667
14	139585.9
15	291419.5
16	-31460.8
17	-22608.9333333333
18	19796
19	-40401.2999999999
20	212535.466666667
21	-38169.4666666667
22	-71717.4666666667
23	254550.3
24	255717.633333333
25	172973.2
26	140142
27	364030.7
28	194268.233333333
29	449804.9
30	317692.5
31	162116.1
32	379822.3
33	136461.433333333
34	-8882.66666666663
35	-93537.7333333334
36	75671.4666666667
37	761627.366666667
38	396542.4
39	-34482.9333333333
40	388729.866666667
41	-3185.56666666667
42	87802.4
43	-27548.1
44	306714
45	119358
46	17750.5
47	130449.766666667
48	-17291.5666666667
49	113037.5
50	254045.866666667
51	245416
52	1145424.9
53	-49735.3
54	-47134.9
55	441797.1
56	134248.5
57	374016.7
58	185887.633333333
59	88377.9
60	142635.6
61	362296.8
62	185730.933333333
63	307017.466666667
64	768905.633333333
65	530670.033333333
66	309012.3
67	-158876.033333333
68	109951.3
69	573073.566666667
70	-87717.2
71	-128588.966666667
72	108513.9
73	106448.133333333
74	-97587.1
75	456010.8
76	247773.466666667
77	161725.433333333
78	286839.1
79	-9846.29999999999
80	80562.1666666666
81	108256.9
82	64114
83	168210.9
84	100402.9
85	143799.633333333
86	273041.6
87	-1949.10000000001
88	354754.4
89	123213.1
90	147725.9
91	166214.133333333
92	-50512
93	-145920.3
94	246868.8
95	-150901.3
96	162950.4
97	126522.7
98	149486.666666667
99	-38241.5
100	306163.2
101	-135455.233333333
102	202004.7
103	106915.7
104	89012.7666666666
105	207607.2
106	380997.1
107	261919.066666667
108	358307.2
109	-18458.5
110	670608.4
111	148138.033333333
112	916559.7
113	-42870.9666666666
114	8999.10000000003
115	-51622.8
116	-157603.866666667
117	6687.36666666667
118	79535.6
119	50626.9
120	-76241.7666666667
121	858624.366666667
122	228681.2
123	533717.2
124	397543.333333333
125	116051.333333333
126	2990.10000000001
127	418308.266666667
128	64444.1
129	170063.466666667
130	101132.8
131	319384.666666667
132	14140.4
133	142312.5
134	275388.966666667
135	-18298.4
136	94427.0666666667
137	181668.7
138	1670.40000000001
139	66245.2
140	17474.5
141	235619.6
142	148362
143	379402.5
144	227465.6
145	75975.9666666667
146	202209.866666667
147	113425.866666667
148	432993.966666667
149	-186595.633333333
150	725136.1
151	-11183.7
152	275421.2
153	143012.533333333
154	364163.566666667
155	77606.1
156	120722.7
157	201194.566666667
158	592189.1
159	667795.2
160	272786.366666667
161	383676.4
162	657911.2
163	122375.2
164	380925.9
165	-8740.39999999999
166	-26953.6
167	186837.9
168	208029.333333333
169	317281.066666667
170	-43466.6666666667
171	334927.733333333
172	134486.366666667
173	190675.466666667
174	-127278.8
175	342777.733333333
176	245161.966666667
177	-150794.4
178	-106625.1
179	30536
180	525680.5
181	454051.733333333
182	237992.433333333
183	297343.2
184	263326
185	3105.60000000001
186	164330.4
187	-18302.4
188	474495.866666667
189	111479.2
190	166194.8
191	214876
192	1117.5
193	-74116.8
194	173855.2
195	525077.066666667
196	39679.7
197	172585.2
198	40623.6
199	595146.8
200	33921.6
201	231978.5
202	605042.4
203	297400
204	296591.066666667
205	448970.8
206	342006.9
207	-14071.4666666667
208	101927.6
209	-37326.1333333334
210	162236.9
211	106689.7
212	-96170.8
213	186456.533333333
214	151428
215	67448.3
216	-86566.4
217	226728.133333333
218	100120.666666667
219	91584.5333333333
220	700479.9
221	-80034.8
222	152608.7
223	-46283.1
224	154381.1
225	-94784.8
226	-121611.7
227	66022.8
228	546530.9
229	679201.9
230	42518
231	512382.4
232	-85373.5666666667
233	117264.233333333
234	55869.4666666667
235	356312.9
236	-221669.033333333
237	201021.466666667
238	397759.066666667
239	-116148.4
240	-93899.6
241	206432.4
242	293926.533333333
243	-27985.1666666667
244	380452.566666667
245	419776.4
246	264026.833333333
247	238340.3
248	156148.8
249	294242.666666667
250	192213.3
251	190482.5
252	125944.366666667
253	725141.2
254	63555.6
255	-65521.2333333334
256	196912.9
257	454365.7
258	-128262
259	244185.033333333
260	-7957.49999999997
261	315546
262	715842.4
263	228322.4
264	-71752.4
265	264159.1
266	161009.7
267	343310.133333333
268	309455.466666667
269	266761.5
270	346007.066666667
271	217213.5
272	904555.433333333
273	174608.7
274	897983.9
275	392166.133333333
276	218393.9
277	94586.1333333334
278	89207.3333333333
279	173674.233333333
280	347063.6
281	253402.4
282	93568.3
283	321054.7
284	-85842.8333333333
285	288628.133333333
286	-208527.466666667
287	340911.9
288	97500.8
289	137829.3
290	311996.8
291	861224.4
292	225202.5
293	130221.466666667
294	533243.433333333
295	2624.29999999999
296	356883.333333333
297	204282.9
298	121510.033333333
299	-39130
300	215856
301	91322.1333333333
302	-133304.933333333
303	-39817.6
304	20747.3666666667
305	125261.166666667
306	7958.10000000001
307	69478.0333333333
308	398669.7
309	89371.7333333334
310	320659.5
311	281310.666666667
312	235847.166666667
313	39481.2
314	79786.2666666667
315	-121185.2
316	215537.6
317	-229861.466666667
318	-9824
319	242479.466666667
320	210893.033333333
321	-62830.3
322	-26406.3666666667
323	-180194.5
324	364283.1
325	107814.8
326	192482.3
327	203099.5
328	-56016.6666666667
329	229744.7
330	554631.2
331	695041.2
332	-24734.9666666667
333	-150310.8
334	92792.5333333333
335	98491.1666666667
336	-84427.6
337	171771.733333333
338	194459.833333333
339	59861.6
340	98290.4
341	5439.5
342	238338.4
343	251940.666666667
344	173198.3
345	228738.666666667
346	258253.3
347	75339.2333333333
348	186921.7
349	337498
350	110887.3
351	-63042.8
352	-449184.4
353	5556
354	759686.666666667
355	61256.0333333333
356	147605.766666667
357	455890.4
358	272271.166666667
359	-1632.09999999998
360	66678.5333333333
361	496389.2
362	348812
363	620868.566666667
364	265173.7
365	83259.6
366	324241.2
367	1086000.9
368	122128.8
369	337280.166666667
370	-52620.8
371	66613.2333333333
372	797443.5
373	559272.566666667
374	13963.8666666667
375	328296.033333333
376	208562
377	320698.4
378	267995.9
379	219716.366666667
380	23591.7333333333
381	-15298.5
382	500318.7
383	-157729.6
384	296885.2
385	115977.633333333
386	224328.8
387	116572.166666667
388	17604.7
389	90448.7666666667
390	236919.733333333
391	356593.333333333
392	291892.9
393	108644
394	75080.8
395	313310.7
396	33811.7
397	131931.633333333
398	85396.3666666667
399	589621.733333333
400	-36679.4666666667
401	792650.4
402	92870.1
403	287848.8
404	231856.7
405	331221.1
406	121054.3
407	-8476.03333333333
408	166523.2
409	471191.3
410	195908.666666667
411	-19180.3
412	376182.4
413	569349.6
414	420291.733333333
415	-152342.666666667
416	535602.133333333
417	348441.6
418	425176.533333333
419	76840.1333333333
420	291480.1
421	90857.2
422	241000
423	218598.933333333
424	171890.033333333
425	147920.266666667
426	151101.866666667
427	101816.4
428	468421.866666667
429	429326.4
430	129857.166666667
431	70742.8
432	397865.333333333
433	156629.066666667
434	307086.8
435	-172038.166666667
436	279227.6
437	432446.133333333
438	-102126.133333333
439	274759.033333333
440	-26864.8
441	308521.333333333
442	-23868
443	354059.2
444	149055.7
445	593278.033333333
446	-40563.8333333333
447	87215.2
448	4970.5
449	228452
450	135926.7
451	38363.2
452	1082652.7
453	248049.2
454	83143.2
455	304221.2
456	-43862.2666666667
457	-244156
458	-53267.9
459	306270.933333333
460	264255.2
461	-22234.5666666667
462	-255957.6
463	71840.4333333333
464	271913.2
465	13480
466	66544.3
467	1692.3
468	706217.2
469	238838.433333333
470	-75261.2333333333
471	-165821.5
472	-50538.5666666667
473	-79628.5333333334
474	112312.533333333
475	-12427.3333333333
476	20633.5666666667
477	-36757.3
478	391434
479	284663.3
480	-46583.1666666667
481	299381.1
482	84955.5
483	-42171.8666666667
484	867067.466666667
485	1548616.4
486	203282.133333333
487	164414.633333333
488	115627.6
489	368797.966666667
490	-65321.6
491	120654.133333333
492	220106
493	296648.566666667
494	530500.233333333
495	194266.4
496	391934.966666667
497	110864.3
498	187464.566666667
499	189821.233333333
500	271395.5
501	-108614.4
502	-13491.2
503	101068.133333333
504	350905.6
505	576638.8
506	234548.1
507	7213.5
508	-180611.5
509	481902.566666667
510	270332.3
511	-132548.233333333
512	337509.1
513	492375.766666667
514	478756.4
515	341207.2
516	566517.5
517	70855.5
518	966191.2
519	46869.5
520	53910.1333333334
521	-11788.8
522	197444
523	268118.4
524	204630.533333333
525	44895.2
526	-93119.5
527	316282.566666667
528	435741.033333333
529	429546.8
530	-160826.133333333
531	-52309.4666666667
532	-172917.633333333
533	204463.2
534	539148.566666667
535	176454.266666667
536	-95692.6666666667
537	63683.6
538	124278.533333333
539	373288.366666667
540	453004.166666667
541	262741.6
542	232568.266666667
543	-50152.4333333333
544	476679.3
545	33431.8666666666
546	801115.7
547	150045.066666667
548	223053.633333333
549	313277.066666667
550	26354.5333333333
551	47656
552	690111.6
553	-175959.9
554	-120554.8
555	69990
556	305775.9
557	101525.766666667
558	87985.2
559	-47632.1333333333
560	-192146.5
561	66222
562	391871.966666667
563	444791.433333333
564	316453.366666667
565	-240036.5
566	358064.8
567	10739.6
568	-41856
569	152642
570	-34696.7
571	333771.366666667
572	101646.3
573	-69515.4333333333
574	163644
575	191383.2
576	254750.4
577	-70946.2666666667
578	-166378.366666667
579	324642.5
580	144609.633333333
581	647682.8
582	321411.766666667
583	331297.566666667
584	20763.3
585	398201.466666667
586	216244.4
587	638698.9
588	208789.2
589	-90974.8333333333
590	257840.433333333
591	315818.533333333
592	380937.366666667
593	-218318.8
594	253650.566666667
595	34901.2
596	182318.633333333
597	335901.566666667
598	134424.566666667
599	-105307.766666667
600	736142.966666667
601	264939.9
602	-19466.7999999999
603	244763.6
604	106678.9
605	88699.1
606	105998.666666667
607	186947.733333333
608	39068.3666666667
609	50427.0666666667
610	-274436.8
611	336146.4
612	266372.1
613	-155933.2
614	-192182.7
615	109320.1
616	40449.0666666667
617	-300997.233333333
618	-108061.866666667
619	239791.2
620	178235.5
621	-100788.966666667
622	144015.3
623	22296.4
624	135416
625	162900.1
626	814109.6
627	203846.133333333
628	236190.233333333
629	127970
630	3756.96666666667
631	-34424.4
632	389415.233333333
633	403692.533333333
634	297326.9
635	161753.5
636	286158.4
637	140164.8
638	2402.56666666667
639	289138
640	266716.8
641	70285.3
642	353703.2
643	145045.733333333
644	544579.833333333
645	421306.033333333
646	406565.3
647	455259.366666667
648	77811.2
649	272806.433333333
650	186752.533333333
651	130915.633333333
652	-74495.1
653	68686.1666666667
654	182341.9
655	16944.7
656	103841.6
657	236473.6
658	117962.4
659	-166776.233333333
660	174695.733333333
661	74752.9
662	116101.233333333
663	103420.966666667
664	345739.9
665	-34799.0666666667
666	-31550.6666666667
667	167889.1
668	141362.666666667
669	24593.7333333333
670	189495.5
671	292735.966666667
672	248320.8
673	336181.333333333
674	91027.7333333333
675	228042
676	-48241.6
677	430631.2
678	326545.066666667
679	328660.9
680	282645.333333333
681	85776
682	-79699.2
683	99889.4333333333
684	-21745.5
685	134552.166666667
686	89204.8
687	509209.5
688	68591.2
689	123354.8
690	65989.6
691	198762.166666667
692	-163272.833333333
693	813506
694	60580
695	614385.1
696	290992.5
697	268018.8
698	711796.1
699	477993.6
700	-137079.6
701	-154227.366666667
702	343666
703	21011.7
704	265447.333333333
705	193038.533333333
706	388430.3
707	56649.3
708	75975.0666666667
709	164811.6
710	480082
711	553679.966666667
712	-34862.1
713	424831.333333333
714	716070.8
715	5585.90000000002
716	277251.333333333
717	-33674.5666666667
718	392557.7
719	66688.5333333334
720	148416.9
721	61045.0666666667
722	36698.5
723	240252.133333333
724	254189.733333333
725	61226.4333333333
726	164367.733333333
727	361149.3
728	115372.8
729	88444
730	105253.9
731	526741.966666667
732	952840.5
733	146794.9
734	483382.4
735	528301.1
736	-2601.33333333333
737	60217.4333333333
738	381886.4
739	349427.6
740	229077.6
741	39905.8666666667
742	297376.366666667
743	124008.4
744	632898.433333333
745	36162.8
746	320226.7
747	-13634.7
748	137038.766666667
749	241110.3
750	-124153.366666667
751	664518
752	-55220.9
753	255045.333333333
754	-23305.0666666667
755	227798.966666667
756	30261.0666666667
757	479611.433333333
758	866309.033333333
759	-261690
760	-105476.266666667
761	123186.766666667
762	72614.4
763	167453.1
764	112347.6
765	560260.533333333
766	689138.766666667
767	158820.9
768	33304.7
769	72080.1333333333
770	186862.533333333
771	142075.733333333
772	376939.166666667
773	466895.633333333
774	5129.06666666665
775	-172280.033333333
776	-14458.8
777	562381.566666667
778	203790.666666667
779	493458
780	174160.9
781	21200.5
782	14383.1
783	-45603.2
784	138561.7
785	94498
786	34148.6333333333
787	306104.7
788	83356.1
789	179548.9
790	62359.3333333333
791	361522.666666667
792	353889.1
793	-80580.7666666667
794	-20114.5666666667
795	22865.8333333333
796	773775.433333333
797	33450.5666666667
798	234518.533333333
799	338215.1
800	75974.9
801	236123.6
802	781233.166666667
803	249977.166666667
804	-30426.2666666667
805	-97418.1
806	676682.4
807	319546.233333333
808	46895.8666666667
809	-136520.3
810	560392.633333333
811	212473.2
812	98706.2333333333
813	146784.8
814	325302.5
815	395388.8
816	387864.566666667
817	37100.5
818	31906.7
819	109238.266666667
820	-63055.4333333333
821	11847.1
822	291071.433333333
823	20028.5
824	-31888.6333333333
825	213275.466666667
826	193920.233333333
827	974734.166666667
828	31372
829	525198
830	127264.666666667
831	75759.0666666667
832	323038
833	-80787.7333333333
834	431544.666666667
835	500132.3
836	-40261.4666666666
837	186756.4
838	19250.8
839	196202.5
840	164666.4
841	107851.5
842	235037.2
843	578461.1
844	-45506.2333333334
845	4968.16666666663
846	132441.7
847	61141.7333333333
848	272655.6
849	524966.5
850	155700.9
851	-6430.16666666667
852	167708.5
853	428621.366666667
854	145266.833333333
855	144203.066666667
856	238164.133333333
857	396245.6
858	-53057.7333333333
859	415006.266666667
860	168637.7
861	342916.366666667
862	180626.566666667
863	158043.1
864	251610.5
865	153514.366666667
866	150951.5
867	20489.2
868	1230420.7
869	95008.8
870	-123414.3
871	459341.166666667
872	626031.6
873	236181.633333333
874	881093.5
875	310317.1
876	417350.166666667
877	473563.733333333
878	328326.533333333
879	41129.6
880	287797.3
881	93502.1666666667
882	284144.8
883	363910.3
884	523960.633333333
885	1042676.53333333
886	436513.233333333
887	482074.366666667
888	608869.2
889	60696.0333333333
890	-268208.933333333
891	38284.7
892	164579.333333333
893	187785.166666667
894	218752.1
895	258718
896	365292.8
897	74275.9666666667
898	389063.766666667
899	208135.466666667
900	388192.633333333
901	473767.1
902	-70269.6
903	92203.5
904	-28122.9333333333
905	-8735.43333333335
906	-1749.19999999995
907	63227.2
908	77114.1
909	-210933.6
910	-62480.8
911	133473.7
912	270260.133333333
913	596920.833333333
914	69643.8666666667
915	101071.9
916	70348.2666666667
917	42892.9666666667
918	366506.133333333
919	462413.833333333
920	473304.1
921	-87459.4666666666
922	-87435.0666666667
923	269976.4
924	353475.833333333
925	436043.1
926	324937.1
927	193555.466666667
928	-67627.5
929	9030.56666666665
930	114047.066666667
931	70154.4
932	324845.966666667
933	-56275.0333333333
934	92918.0333333334
935	-105336.9
936	161408.5
937	423538.4
938	1020733.2
939	90442.1
940	152081.6
941	12541.3
942	115379.5
943	-125130.5
944	-65784.7666666667
945	-123314.4
946	93072.3
947	203033.466666667
948	199514.633333333
949	177298.133333333
950	283617.766666667
951	167625.466666667
952	156989.1
953	260508.4
954	-37086.4
955	-119523.2
956	164829.2
957	111952.3
958	383739.066666667
959	27718.3
960	160672.133333333
961	45268.2666666667
962	-37474.8
963	-86378.6666666666
964	56488
965	90350.3
966	807758.666666667
967	115709.866666667
968	104364
969	51329.4333333333
970	88294.8333333333
971	120314.166666667
972	-236672.9
973	71524
974	-73945.0666666667
975	162143.466666667
976	-62529.3
977	375300.4
978	-46204.7000000001
979	48900.9
980	167360.4
981	381404.3
982	36985.1
983	187527.2
984	519340.7
985	9667.5
986	-206625.2
987	115111.5
988	186784.8
989	218630.366666667
990	39627.5
991	56475.0666666667
992	261982.1
993	630126.933333333
994	174196
995	-34027.9666666667
996	154815.466666667
997	-35915.8666666667
998	860970.8
999	14186.4
1000	46140.2666666667
