# Supplementary material for: Chromosome Copy Number Variation and Control in the Ciliate Chilodonella uncinata
Source: PLoS One. 2013 Feb 20;8(2):e56413. doi: 10.1371/journal.pone.0056413 (PMC3577910; doi:10.1371/journal.pone.0056413)
Supplement: Dataset S1 — Chromosome copy numbers from the experimental and simulated cell lines of Dataset of Chilodonella uncinata . dataset.zip is a compressed file. exp_data.csv contains the experimental data derived from qPCR analyses (Cell.line = original cell line; Time = time point of the DNA extraction; DNA.extract = DNA extract replicate; Gene = macronuclear chromosome; CNPC = copy number of the macronuclear chromosome per cell). The remainder of the CSV files are from the simulations. Each CSV file contains data on 1000 simulations where the change in variance from initial to final for each simulation is stored under column ‘x’. See _readme.txt in the compressed file dataset.zip for documentation of the file names. (ZIP) [file pone.0056413.s002.zip › dataset_S1/P2_omega0.02.csv]

	x
1	-3075
2	NA
3	NA
4	NA
5	NA
6	NA
7	NA
8	-655.6
9	-853.933333333333
10	NA
11	NA
12	NA
13	NA
14	NA
15	-207
16	NA
17	NA
18	NA
19	NA
20	-746.033333333334
21	-589.5
22	3967.53333333333
23	-904.166666666667
24	-1413.6
25	NA
26	NA
27	NA
28	NA
29	NA
30	NA
31	NA
32	NA
33	-679.966666666667
34	-884.6
35	1920.1
36	NA
37	NA
38	-20.5666666666667
39	-2200.96666666667
40	-17.7666666666667
41	NA
42	NA
43	-334.566666666667
44	NA
45	1866.5
46	NA
47	747.4
48	NA
49	-1964.36666666667
50	NA
51	-1573.76666666667
52	517.45
53	-3207.1
54	-143.866666666667
55	-933.1
56	NA
57	NA
58	-3311.2
59	NA
60	2087.73333333333
61	-859.133333333333
62	NA
63	NA
64	NA
65	-2121.9
66	1192.23333333333
67	NA
68	NA
69	NA
70	NA
71	-2418.56666666667
72	-1220.06666666667
73	NA
74	NA
75	-2274.26666666667
76	NA
77	-1852.66666666667
78	-153.266666666667
79	NA
80	-1792.06666666667
81	-1918.2
82	-569.466666666667
83	NA
84	NA
85	NA
86	NA
87	NA
88	NA
89	NA
90	NA
91	NA
92	-2108.1
93	NA
94	-1907.76666666667
95	NA
96	NA
97	NA
98	-1607.36666666667
99	NA
100	NA
101	-591.633333333333
102	-1787.76666666667
103	NA
104	-4389.26666666667
105	121
106	NA
107	NA
108	417.766666666667
109	NA
110	NA
111	-926.85
112	-2205.7
113	-1153.36666666667
114	NA
115	NA
116	NA
117	-557.966666666667
118	NA
119	-1297.5
120	NA
121	NA
122	NA
123	NA
124	-1422.96666666667
125	NA
126	NA
127	NA
128	1901.33333333333
129	NA
130	NA
131	NA
132	NA
133	-73.1000000000001
134	NA
135	-582.166666666667
136	NA
137	NA
138	NA
139	-104.5
140	-687.6
141	NA
142	NA
143	-1310.56666666667
144	NA
145	-1485.36666666667
146	-743.666666666667
147	NA
148	-3882.33333333333
149	-702.7
150	NA
151	-141.8
152	NA
153	-152.066666666667
154	-953.566666666667
155	33.7333333333333
156	-3345.63333333333
157	-348.7
158	-1032.36666666667
159	-2857.76666666667
160	-254.566666666667
161	NA
162	NA
163	202.566666666667
164	-1276.53333333333
165	-806.366666666667
166	NA
167	NA
168	NA
169	-2085.8
170	NA
171	-815.1
172	NA
173	-1932.96666666667
174	-828.15
175	NA
176	NA
177	-1506.6
178	-2792.96666666667
179	NA
180	NA
181	NA
182	NA
183	NA
184	930.233333333333
185	-2368.96666666667
186	NA
187	NA
188	-629.1
189	-525.466666666667
190	-3172.3
191	NA
192	-1948.1
193	NA
194	-49.1666666666666
195	11.8333333333333
196	-1445.66666666667
197	973.233333333334
198	NA
199	NA
200	-1857.46666666667
201	NA
202	-540.866666666667
203	NA
204	-801.466666666667
205	NA
206	-1050.96666666667
207	NA
208	NA
209	-738.233333333333
210	-271.766666666667
211	81.0333333333333
212	487.7
213	NA
214	-1576.3
215	-163.966666666667
216	NA
217	804.616666666666
218	-1678.56666666667
219	-2279.76666666667
220	-1772.06666666667
221	-1347.6
222	NA
223	NA
224	NA
225	NA
226	NA
227	NA
228	-547.8
229	NA
230	NA
231	NA
232	1549.36666666667
233	652.733333333333
234	NA
235	-450.7
236	NA
237	-662.966666666667
238	-337.766666666667
239	-4110.6
240	-3085.36666666667
241	-1253.2
242	NA
243	NA
244	-2295.03333333333
245	-1031.46666666667
246	NA
247	-1018.96666666667
248	NA
249	556.133333333333
250	NA
251	NA
252	NA
253	-148.066666666667
254	NA
255	NA
256	NA
257	5373.43333333333
258	-2351.46666666667
259	NA
260	-449.483333333333
261	-1915.8
262	-2088.16666666667
263	NA
264	NA
265	NA
266	-326.633333333333
267	-1260.56666666667
268	5.44999999999993
269	-355.966666666667
270	715.766666666667
271	NA
272	NA
273	-800.066666666667
274	NA
275	NA
276	NA
277	NA
278	-1592.96666666667
279	-1187.76666666667
280	NA
281	-59.833333333333
282	NA
283	NA
284	NA
285	NA
286	NA
287	-471.766666666667
288	-1171.4
289	-882.266666666667
290	-481
291	NA
292	-1209.9
293	-510.966666666667
294	NA
295	NA
296	1411.1
297	-1190.7
298	NA
299	NA
300	-392.233333333333
301	-1697.86666666667
302	-750.966666666667
303	490.1
304	NA
305	NA
306	-1473.4
307	NA
308	-724.2
309	-767.666666666667
310	276.3
311	NA
312	-1787.56666666667
313	-2296.56666666667
314	-699.9
315	NA
316	-1135.66666666667
317	NA
318	NA
319	-418.866666666667
320	-4505.36666666667
321	-1898.66666666667
322	-1450.4
323	NA
324	NA
325	-3144.96666666667
326	162.833333333333
327	NA
328	NA
329	3.85000000000014
330	180.866666666667
331	NA
332	-721.25
333	NA
334	358.9
335	-768.866666666667
336	NA
337	-973.433333333333
338	-721.333333333333
339	1284.3
340	-800.6
341	NA
342	-122.266666666667
343	-816.3
344	NA
345	-735.033333333333
346	NA
347	1163.7
348	NA
349	1772.63333333333
350	NA
351	4686.23333333333
352	NA
353	NA
354	NA
355	1003.26666666667
356	593.4
357	NA
358	1006.93333333333
359	NA
360	-4502.2
361	-1704.6
362	3689.2
363	-969.766666666667
364	NA
365	537.433333333333
366	-506.633333333333
367	NA
368	183.533333333333
369	NA
370	322.966666666666
371	NA
372	NA
373	NA
374	-618.866666666667
375	-3072.96666666667
376	-1934.96666666667
377	-669.6
378	239.733333333333
379	NA
380	NA
381	-2186.46666666667
382	NA
383	NA
384	NA
385	NA
386	NA
387	-195.733333333333
388	3.33333333333331
389	NA
390	-1053.46666666667
391	NA
392	NA
393	-1853.53333333333
394	-568.233333333333
395	-70.6333333333333
396	NA
397	NA
398	-3619.46666666667
399	NA
400	NA
401	NA
402	NA
403	-411.466666666667
404	1679.93333333333
405	-23.3833333333333
406	857.2
407	-1872.66666666667
408	-732.366666666667
409	-1561.66666666667
410	NA
411	-3189
412	-2846.86666666667
413	-2482.46666666667
414	NA
415	-194.766666666667
416	-1676.6
417	165.833333333333
418	NA
419	-388.266666666667
420	NA
421	NA
422	NA
423	NA
424	NA
425	NA
426	-293.366666666667
427	200.133333333333
428	-1249.36666666667
429	152
430	NA
431	NA
432	NA
433	-673.766666666667
434	NA
435	-1009.06666666667
436	12552.1333333333
437	-1821.2
438	NA
439	-2104.7
440	-2088.46666666667
441	276.233333333333
442	NA
443	99.8333333333335
444	NA
445	NA
446	NA
447	NA
448	NA
449	1329.43333333333
450	329.016666666667
451	NA
452	NA
453	343.466666666667
454	-145.933333333333
455	-1744.86666666667
456	NA
457	NA
458	2180.4
459	NA
460	NA
461	NA
462	NA
463	NA
464	NA
465	NA
466	-425.666666666667
467	564.733333333333
468	NA
469	4169.83333333333
470	NA
471	NA
472	-389.8
473	NA
474	-56.7666666666664
475	-1177.76666666667
476	NA
477	-675.8
478	NA
479	NA
480	NA
481	-178.8
482	NA
483	-1680.83333333333
484	-2414.4
485	NA
486	NA
487	NA
488	NA
489	712.2
490	-2855.86666666667
491	NA
492	-1976.86666666667
493	NA
494	NA
495	NA
496	NA
497	NA
498	NA
499	NA
500	-1537.78333333333
501	NA
502	-1878
503	NA
504	NA
505	NA
506	-573.35
507	-248.166666666667
508	-1204.16666666667
509	-2163.83333333333
510	NA
511	NA
512	NA
513	NA
514	NA
515	NA
516	-921.9
517	NA
518	NA
519	-1780.6
520	NA
521	NA
522	NA
523	-1880.3
524	-1214.9
525	-397.466666666667
526	-123.6
527	NA
528	NA
529	NA
530	1352.03333333333
531	NA
532	-170.3
533	-2792.3
534	NA
535	-4508.2
536	NA
537	-895
538	NA
539	-516.8
540	NA
541	-679.5
542	NA
543	-907.266666666667
544	NA
545	NA
546	NA
547	-1924.96666666667
548	356.7
549	NA
550	NA
551	NA
552	NA
553	NA
554	NA
555	-2106.56666666667
556	151.833333333333
557	28.9666666666667
558	-1124.36666666667
559	NA
560	NA
561	-591.033333333333
562	-1618.63333333333
563	NA
564	NA
565	NA
566	NA
567	NA
568	940.833333333333
569	-1316.96666666667
570	NA
571	NA
572	-249.666666666667
573	-261.2
574	-1798.06666666667
575	-3708.86666666667
576	NA
577	NA
578	-774.1
579	NA
580	NA
581	NA
582	NA
583	817.3
584	-3082.66666666667
585	NA
586	NA
587	NA
588	-1031.5
589	508.533333333333
590	-490.266666666667
591	NA
592	NA
593	-1904.16666666667
594	NA
595	NA
596	NA
597	NA
598	-1110.06666666667
599	-1993.78333333333
600	NA
601	618.8
602	NA
603	NA
604	1251.83333333333
605	NA
606	-2301.75
607	NA
608	-264
609	NA
610	NA
611	NA
612	NA
613	-792.166666666667
614	NA
615	-146.166666666667
616	-1493.83333333333
617	-282.8
618	933.733333333333
619	-1041.26666666667
620	-2526.46666666667
621	-1820.66666666667
622	-2914.03333333333
623	NA
624	NA
625	NA
626	NA
627	NA
628	276.533333333333
629	-765.9
630	-540.966666666667
631	5187.33333333333
632	NA
633	NA
634	-376.933333333333
635	-2559.83333333333
636	-565.266666666667
637	NA
638	NA
639	NA
640	NA
641	-1845.26666666667
642	-801.466666666667
643	-1310.96666666667
644	NA
645	NA
646	NA
647	NA
648	-2851.1
649	-1077.46666666667
650	-2642.36666666667
651	NA
652	-1094.13333333333
653	NA
654	NA
655	NA
656	NA
657	NA
658	NA
659	-1223.5
660	-4235
661	NA
662	NA
663	-1510.2
664	NA
665	NA
666	NA
667	-571.133333333333
668	NA
669	-1649.76666666667
670	639.833333333333
671	NA
672	145.933333333333
673	-4807.5
674	NA
675	-785.65
676	NA
677	NA
678	NA
679	-647.6
680	-999.266666666667
681	NA
682	NA
683	NA
684	-1433.1
685	NA
686	-423.5
687	-2257.06666666667
688	-134.933333333333
689	783.933333333333
690	-219.5
691	NA
692	2938.86666666667
693	406.666666666667
694	NA
695	-2367.36666666667
696	-253.366666666667
697	NA
698	514.433333333333
699	NA
700	-1641.06666666667
701	-1044.56666666667
702	NA
703	NA
704	NA
705	NA
706	675.7
707	NA
708	NA
709	NA
710	175.333333333333
711	-157.666666666667
712	-1063.03333333333
713	-1403.5
714	NA
715	-1118.73333333333
716	-746.466666666667
717	NA
718	NA
719	-1865.46666666667
720	NA
721	NA
722	NA
723	NA
724	NA
725	-1013.7
726	118.733333333333
727	NA
728	NA
729	-1439.9
730	NA
731	451.3
732	526.933333333333
733	3739.03333333333
734	-1467.08333333333
735	-1645.5
736	NA
737	-1070.96666666667
738	-1277.86666666667
739	NA
740	NA
741	NA
742	NA
743	-1257.53333333333
744	3036.23333333333
745	NA
746	NA
747	NA
748	-569.666666666667
749	NA
750	NA
751	NA
752	NA
753	577.4
754	-466.3
755	5929.03333333333
756	NA
757	-507.633333333333
758	NA
759	NA
760	-237.666666666667
761	-61.2666666666667
762	NA
763	-1092.86666666667
764	2332.73333333333
765	NA
766	-737.866666666667
767	232.133333333333
768	-4641.26666666667
769	-2299.36666666667
770	NA
771	NA
772	NA
773	-68.1666666666665
774	-1254.73333333333
775	NA
776	NA
777	187.833333333333
778	-1067.4
779	-327.366666666667
780	NA
781	-2460.03333333333
782	NA
783	921.3
784	-4793.76666666667
785	NA
786	NA
787	NA
788	486.633333333333
789	NA
790	NA
791	-2047.36666666667
792	NA
793	NA
794	NA
795	NA
796	NA
797	NA
798	NA
799	NA
800	NA
801	-3705.66666666667
802	-1649.76666666667
803	-1131.1
804	-262.233333333333
805	NA
806	2068.33333333333
807	297.433333333333
808	-946.966666666667
809	-1316.98333333333
810	NA
811	3021.13333333333
812	-1052.3
813	-306.4
814	4483.6
815	NA
816	-1449.26666666667
817	NA
818	1443.03333333333
819	NA
820	-1416
821	-1065.2
822	NA
823	NA
824	-788.2
825	-421.866666666667
826	-1569.36666666667
827	-2837.9
828	NA
829	3017.7
830	NA
831	NA
832	2258.73333333333
833	NA
834	NA
835	-1902.4
836	805
837	NA
838	NA
839	NA
840	NA
841	-1270.96666666667
842	NA
843	NA
844	-500.466666666667
845	NA
846	NA
847	NA
848	NA
849	-2709.26666666667
850	NA
851	NA
852	-1720.26666666667
853	-2087.7
854	-313.866666666667
855	-2185.8
856	NA
857	-1676.26666666667
858	NA
859	-436.466666666667
860	-1417.86666666667
861	-1176.56666666667
862	-87.6166666666667
863	NA
864	-63.8
865	-584.3
866	NA
867	26.3
868	NA
869	-980.533333333333
870	NA
871	-1085.76666666667
872	-686.333333333333
873	2638.83333333333
874	NA
875	-481.6
876	-2226.56666666667
877	68.2333333333333
878	-2057.96666666667
879	NA
880	NA
881	NA
882	4476.33333333333
883	NA
884	NA
885	NA
886	305.016666666667
887	NA
888	-835.4
889	646.2
890	-2202.26666666667
891	-505.833333333333
892	NA
893	-3039.26666666667
894	NA
895	NA
896	NA
897	NA
898	-3886.46666666667
899	NA
900	-677.1
901	-3641.66666666667
902	-1487.93333333333
903	-332.266666666667
904	-1302.16666666667
905	NA
906	-671.9
907	148.533333333334
908	-661.483333333333
909	-4133.5
910	NA
911	768.766666666667
912	NA
913	NA
914	NA
915	NA
916	NA
917	NA
918	953.733333333333
919	573.4
920	NA
921	NA
922	NA
923	-1299.36666666667
924	NA
925	NA
926	58.9333333333333
927	-525.3
928	NA
929	-1793.6
930	-2310.76666666667
931	-747.933333333333
932	84.8833333333334
933	NA
934	-1158.16666666667
935	NA
936	NA
937	-1600.86666666667
938	-3443.36666666667
939	-610.166666666667
940	-2019.13333333333
941	-171.65
942	-518.1
943	-2518.63333333333
944	NA
945	NA
946	NA
947	-1181.46666666667
948	NA
949	-1617.36666666667
950	NA
951	-1565.46666666667
952	NA
953	NA
954	NA
955	NA
956	-2194.56666666667
957	NA
958	NA
959	-1827.53333333333
960	NA
961	NA
962	-375.866666666667
963	-1016.06666666667
964	857.733333333333
965	NA
966	-3037.23333333333
967	NA
968	NA
969	300.833333333333
970	NA
971	-1047.66666666667
972	NA
973	630.933333333333
974	NA
975	NA
976	NA
977	325.533333333333
978	NA
979	850.533333333333
980	NA
981	-3770.86666666667
982	-1946.66666666667
983	-1330.73333333333
984	-1022.33333333333
985	2172.63333333333
986	706.333333333333
987	NA
988	5377.53333333333
989	-225.566666666667
990	NA
991	-1559.26666666667
992	NA
993	NA
994	NA
995	-1246.7
996	NA
997	NA
998	-689.933333333333
999	NA
1000	NA
