# Supplementary material for: Chromosome Copy Number Variation and Control in the Ciliate Chilodonella uncinata
Source: PLoS One. 2013 Feb 20;8(2):e56413. doi: 10.1371/journal.pone.0056413 (PMC3577910; doi:10.1371/journal.pone.0056413)
Supplement: Dataset S1 — Chromosome copy numbers from the experimental and simulated cell lines of Dataset of Chilodonella uncinata . dataset.zip is a compressed file. exp_data.csv contains the experimental data derived from qPCR analyses (Cell.line = original cell line; Time = time point of the DNA extraction; DNA.extract = DNA extract replicate; Gene = macronuclear chromosome; CNPC = copy number of the macronuclear chromosome per cell). The remainder of the CSV files are from the simulations. Each CSV file contains data on 1000 simulations where the change in variance from initial to final for each simulation is stored under column ‘x’. See _readme.txt in the compressed file dataset.zip for documentation of the file names. (ZIP) [file pone.0056413.s002.zip › dataset_S1/P2_omega0.04.csv]

	x
1	-134.233333333333
2	1708.93333333333
3	9.20000000000005
4	-1449.6
5	420.066666666667
6	-1583.5
7	NA
8	338.3
9	-957.666666666667
10	690.9
11	51
12	NA
13	-26.166666666667
14	-814.166666666667
15	-445.466666666667
16	-772.533333333333
17	NA
18	502.3
19	-529.766666666667
20	99.9000000000001
21	-1444.36666666667
22	-485.25
23	-414.4
24	-2111
25	676.7
26	-212.7
27	-3583.5
28	-375.666666666667
29	-271.866666666667
30	-670.566666666667
31	-1244.56666666667
32	-2218.36666666667
33	-165.833333333333
34	-1782.68333333333
35	-671.633333333333
36	-2376
37	-1134.83333333333
38	394.833333333333
39	1904.06666666667
40	-920.566666666667
41	-715.3
42	232.483333333333
43	-1462.2
44	-945.133333333333
45	-1196.18333333333
46	-1047.4
47	-448
48	292.833333333333
49	493.283333333333
50	NA
51	584.033333333334
52	-298.766666666667
53	-1682.18333333333
54	-867.266666666667
55	-183.866666666667
56	-274.366666666666
57	286.733333333333
58	-1832.95
59	106.066666666666
60	-631.266666666666
61	-1067.9
62	-1813.4
63	-1860.9
64	NA
65	501.733333333333
66	-658.983333333333
67	74.7333333333332
68	814.533333333333
69	-295.9
70	-57.5
71	NA
72	-1872.7
73	-287.65
74	-1144.4
75	74.6166666666667
76	-761.9
77	301.1
78	-184.016666666667
79	-2142.63333333333
80	-1216.96666666667
81	NA
82	NA
83	NA
84	-728.633333333333
85	-456.066666666667
86	-445.2
87	-913.066666666667
88	-1000.96666666667
89	0.033333333333303
90	-560.2
91	-185.366666666667
92	-817.266666666667
93	-2570.03333333333
94	7.2
95	-1679.96666666667
96	596.916666666667
97	-300.933333333334
98	-112.066666666667
99	-314.166666666667
100	-6.06666666666661
101	-1571.86666666667
102	98.7833333333334
103	714.833333333333
104	-3823.76666666667
105	-594.933333333333
106	-91.5166666666667
107	-1256.93333333333
108	-2067.4
109	-1854.76666666667
110	290.433333333333
111	149.133333333333
112	NA
113	NA
114	NA
115	-98.3
116	340.866666666667
117	-707.766666666667
118	-1398.7
119	-310.7
120	-685.166666666667
121	-902.566666666667
122	-902.466666666667
123	-2253.6
124	-592.283333333333
125	-546.333333333333
126	-413.766666666667
127	-209.266666666667
128	-895.866666666667
129	-1315.76666666667
130	-414.4
131	290.2
132	-4.89999999999998
133	-126.6
134	-547.433333333333
135	-797.133333333333
136	-1993.16666666667
137	-1223.7
138	-2740.1
139	-351.883333333333
140	-3320.86666666667
141	-84.1000000000004
142	877.866666666667
143	-1659.83333333333
144	264.733333333333
145	-1047
146	12
147	1416.3
148	-1226.9
149	-789.2
150	1061.43333333333
151	-344.4
152	275.033333333333
153	-1033.66666666667
154	-141.833333333333
155	-1343.03333333333
156	944.516666666667
157	-1096.23333333333
158	760.733333333333
159	-2588.58333333333
160	-1256.96666666667
161	-1139.36666666667
162	-244.966666666667
163	-2431.03333333333
164	-176.966666666667
165	NA
166	-177.166666666667
167	-867.266666666667
168	-1817.8
169	-3182.2
170	450.566666666667
171	645.566666666666
172	338.133333333333
173	-1267.1
174	NA
175	-2008.55
176	-0.966666666666697
177	8641.6
178	-3517.5
179	263.033333333333
180	NA
181	-692.95
182	-1730.46666666667
183	-2063.06666666667
184	-1244.73333333333
185	-455.566666666667
186	-1178.16666666667
187	-252.766666666667
188	-144.15
189	-1450.46666666667
190	-160.3
191	-1237.38333333333
192	-971.883333333333
193	6052.73333333333
194	-53.9
195	-64.2666666666667
196	-1105.43333333333
197	1141.7
198	71.6333333333333
199	-258.633333333333
200	-663.233333333333
201	-573.516666666667
202	-1041.53333333333
203	-878.566666666667
204	817.133333333333
205	NA
206	-61.5333333333334
207	260.233333333333
208	238.633333333333
209	NA
210	-228.466666666667
211	-814.733333333333
212	-79.8666666666667
213	-1158.58333333333
214	-285.233333333333
215	567.933333333333
216	-5612.16666666667
217	-172.266666666667
218	342.466666666667
219	-1290.46666666667
220	-465.666666666667
221	-9.60000000000036
222	396.133333333333
223	-337.2
224	376.9
225	-0.399999999999977
226	931.933333333333
227	1095.15
228	-1104.18333333333
229	-287.6
230	-1663.83333333333
231	-614.333333333333
232	-40.0333333333333
233	-736.866666666667
234	-415.1
235	NA
236	1213.83333333333
237	-500.55
238	146.083333333333
239	1243.76666666667
240	55.1333333333337
241	NA
242	-133.1
243	NA
244	149.366666666667
245	-1349.76666666667
246	117.266666666667
247	-1827.43333333333
248	4714.63333333333
249	-567
250	-828.566666666667
251	-636.766666666667
252	-548.966666666667
253	-509.566666666667
254	-374.333333333333
255	-254.766666666667
256	-1946.7
257	491.5
258	-568.6
259	-1396.73333333333
260	-1200.36666666667
261	-645.133333333333
262	-924.866666666667
263	88.5333333333334
264	NA
265	282.033333333333
266	-53.4666666666666
267	NA
268	1246.7
269	-2538.06666666667
270	NA
271	NA
272	NA
273	-556.866666666667
274	-2318.36666666667
275	-963.166666666667
276	1406.43333333333
277	28.2333333333333
278	-655.766666666667
279	-261.033333333333
280	-608.466666666667
281	-195.6
282	-157.483333333333
283	-55.0666666666668
284	NA
285	-1532.46666666667
286	3364.13333333333
287	217.45
288	-1442.26666666667
289	134.633333333333
290	-4345.26666666667
291	-3321.53333333333
292	-754.566666666667
293	-392.633333333333
294	631.8
295	NA
296	-583.9
297	-335.266666666667
298	1817.73333333333
299	-1167.56666666667
300	-69.5
301	-2999.8
302	-38.0500000000002
303	319.433333333333
304	NA
305	-261.833333333333
306	-361.766666666667
307	7056.6
308	-12.1333333333332
309	166.133333333333
310	-247.633333333333
311	-204.466666666667
312	-931.916666666667
313	568.033333333333
314	179.55
315	-1016.86666666667
316	NA
317	NA
318	-3000.96666666667
319	597.633333333333
320	-201.133333333333
321	-1367.76666666667
322	-1178.18333333333
323	1853.03333333333
324	71.1833333333333
325	776.966666666667
326	-1411.35
327	-581.066666666667
328	-1390.56666666667
329	1453.23333333333
330	-869.083333333333
331	-1746.56666666667
332	-874.9
333	-1369.51666666667
334	-813.366666666667
335	-667
336	-585.516666666667
337	232.8
338	NA
339	-298.983333333333
340	-691.833333333333
341	NA
342	-1558.16666666667
343	-479.2
344	263.533333333333
345	-500.283333333333
346	-1665.66666666667
347	235.033333333333
348	1126.46666666667
349	-654.95
350	281.033333333333
351	20.6333333333334
352	-900.666666666667
353	-451.75
354	-580.8
355	-129.7
356	NA
357	-3319.2
358	13.2333333333333
359	300.533333333333
360	-1234.31666666667
361	-493.9
362	43.0333333333334
363	243.7
364	-462.266666666667
365	-1656.66666666667
366	-1197.8
367	-30.3
368	120.666666666667
369	19.6333333333332
370	-2137.03333333333
371	448.933333333333
372	-3.06666666666661
373	-1074.2
374	-1321.53333333333
375	-920.266666666667
376	-790.766666666667
377	-1043.6
378	NA
379	-816.033333333333
380	-319.8
381	130.633333333333
382	-918.7
383	-385.966666666667
384	-382.066666666667
385	-2513.26666666667
386	-916.016666666667
387	-940.366666666667
388	-1510.23333333333
389	-505.666666666667
390	-173.266666666667
391	-302.9
392	-256.033333333334
393	2206.6
394	1021.83333333333
395	664.333333333333
396	-1065.7
397	-1196.66666666667
398	-1407.86666666667
399	-1045.86666666667
400	-654
401	NA
402	1776.8
403	-254.683333333333
404	NA
405	-1383.96666666667
406	-1253.26666666667
407	-1195.06666666667
408	-2066.15
409	-440.466666666667
410	-1314.8
411	-1274.55
412	1251.3
413	-192.3
414	-630.466666666667
415	-2140.46666666667
416	NA
417	897.533333333333
418	-599.833333333333
419	1663.93333333333
420	-813.616666666667
421	NA
422	1146.63333333333
423	-2895.13333333333
424	-1185.9
425	NA
426	-388.416666666667
427	10.6999999999998
428	NA
429	NA
430	22.0999999999999
431	NA
432	171.316666666667
433	-887.5
434	-4847.5
435	22.8333333333333
436	NA
437	729.633333333333
438	731.733333333333
439	-469.566666666667
440	NA
441	-16.7333333333331
442	1468.73333333333
443	-662.566666666667
444	361.733333333333
445	423.666666666667
446	19.4333333333334
447	-158.15
448	-33.8333333333335
449	-1290.23333333333
450	-211.666666666667
451	-1878.73333333333
452	-1865.73333333333
453	162.966666666666
454	-1678.56666666667
455	-2201.53333333333
456	-415.666666666667
457	-1568.45
458	-561.666666666667
459	-654.7
460	NA
461	-4210.2
462	166.033333333333
463	NA
464	-10.5666666666666
465	-299.666666666667
466	-231.766666666667
467	-713.1
468	-382.166666666667
469	-1318.85
470	231.133333333333
471	-4215.36666666667
472	-1919.7
473	618.383333333334
474	-1025.5
475	-529
476	-4504.4
477	321.033333333333
478	-1332.66666666667
479	-698.133333333333
480	-745.766666666667
481	38
482	76.7333333333336
483	-678.433333333334
484	144.2
485	-470.3
486	-797.75
487	3712.23333333333
488	NA
489	-1035.9
490	28.6666666666667
491	-368.333333333333
492	-1249.36666666667
493	-581.566666666667
494	-4.30000000000001
495	-893.866666666667
496	-124.55
497	-419.35
498	-624.85
499	NA
500	NA
501	-636.266666666667
502	75.5
503	NA
504	-1363.63333333333
505	1382.56666666667
506	-104.7
507	315.866666666667
508	NA
509	NA
510	3558.23333333333
511	1340.03333333333
512	-253.966666666667
513	-1315.96666666667
514	1116.56666666667
515	1929.8
516	-914.266666666667
517	NA
518	334.633333333334
519	NA
520	1036.73333333333
521	-894.466666666667
522	-4030.46666666667
523	1315.03333333333
524	NA
525	29.3
526	592.1
527	-585.466666666667
528	-5064.66666666667
529	1414.33333333333
530	-819.8
531	-2300.3
532	NA
533	-50.5666666666667
534	-1495.86666666667
535	-1545.56666666667
536	-2.26666666666688
537	-1713.43333333333
538	-2683.3
539	-496.933333333333
540	-492.066666666667
541	-566.05
542	-141.866666666667
543	-1299.8
544	-2229.36666666667
545	-233.433333333333
546	-212.866666666667
547	-152.733333333333
548	NA
549	NA
550	-410.05
551	-39.9333333333333
552	-1162.8
553	NA
554	651.566666666667
555	142.383333333333
556	-865.833333333333
557	-653.2
558	-328.933333333333
559	94.0333333333333
560	-1345.26666666667
561	-703.066666666667
562	1278.1
563	-788.066666666667
564	-693.266666666667
565	-690.466666666667
566	4835.93333333333
567	-892.433333333334
568	-1222.33333333333
569	-256.166666666667
570	4.93333333333339
571	-1179.36666666667
572	198.233333333333
573	-772.8
574	-543.65
575	912.9
576	-324.566666666667
577	NA
578	-379.433333333333
579	-886.7
580	-339.166666666667
581	1147.76666666667
582	-371.566666666667
583	-196.9
584	149
585	-1519.26666666667
586	-1911.03333333333
587	-489.766666666667
588	350.166666666667
589	-1588.46666666667
590	-948.233333333333
591	-1492.03333333333
592	-1729.1
593	140.733333333333
594	-1642.16666666667
595	-706.066666666667
596	-1636.63333333333
597	35
598	-202.966666666667
599	862.65
600	-1696.15
601	1995.76666666667
602	-2396.26666666667
603	-822.6
604	-3997.36666666667
605	NA
606	-1181.83333333333
607	-520.166666666667
608	-466.8
609	-389.566666666667
610	-800.6
611	-685.266666666667
612	1054.86666666667
613	NA
614	-346.2
615	-100.733333333333
616	-771.066666666667
617	NA
618	4084.6
619	-216.833333333333
620	-1689.9
621	-904.466666666667
622	-96.4666666666667
623	-1571.35
624	-638.983333333333
625	NA
626	-192.066666666667
627	-1693.13333333333
628	-933.266666666667
629	-965.433333333333
630	-1113.93333333333
631	-1014.83333333333
632	-1111.9
633	969.133333333333
634	83.4
635	-569.7
636	261.4
637	-270.2
638	950.5
639	-263.233333333333
640	-992.983333333333
641	-1635.26666666667
642	-230.666666666667
643	175.433333333333
644	-510.766666666667
645	-2358.46666666667
646	-232.683333333333
647	-968.866666666667
648	-1012.05
649	-2271.53333333333
650	-1905.66666666667
651	585.366666666667
652	NA
653	-338.133333333333
654	93.1333333333333
655	-251.6
656	-835.65
657	133.233333333333
658	-2568.2
659	922.066666666667
660	-981.466666666667
661	-6.43333333333339
662	-89.8999999999999
663	-3164.46666666667
664	4645.43333333333
665	-1070.06666666667
666	NA
667	NA
668	-2481.93333333333
669	-354.366666666667
670	-1089.26666666667
671	738.6
672	-1621.4
673	-4212.16666666667
674	NA
675	61.8333333333333
676	-849.133333333333
677	NA
678	123.8
679	871
680	-1161.36666666667
681	-1005.16666666667
682	-796.166666666667
683	25.4333333333334
684	2926.13333333333
685	-96.3666666666663
686	340.633333333333
687	354.533333333333
688	188.933333333333
689	-423
690	210.033333333333
691	432.516666666667
692	-556.983333333333
693	-1270.93333333333
694	-1467.1
695	-395.1
696	NA
697	NA
698	3832.23333333333
699	NA
700	-1678.96666666667
701	-1088.46666666667
702	-30.0666666666666
703	217.433333333333
704	-1112.96666666667
705	NA
706	-731.866666666667
707	110.083333333333
708	-3845
709	418.133333333333
710	-100.866666666667
711	-1539.16666666667
712	-1207
713	-1146.96666666667
714	174.633333333333
715	-828.033333333334
716	99.3
717	-1745.66666666667
718	-1747.03333333333
719	-1831.96666666667
720	-1448.16666666667
721	-372.333333333333
722	-720.566666666667
723	-673.7
724	-1630.96666666667
725	NA
726	-17.9000000000001
727	21.0333333333338
728	-2656.96666666667
729	-805.5
730	-889.133333333333
731	-82.85
732	168.233333333333
733	340.4
734	34.4999999999999
735	-2162.73333333333
736	-826.016666666667
737	106.333333333333
738	2986.6
739	NA
740	1.66666666666674
741	-531.8
742	-1483.5
743	563.283333333333
744	-718.666666666667
745	-1684.96666666667
746	NA
747	NA
748	-883.266666666667
749	-917.566666666667
750	NA
751	-505.533333333333
752	1896.63333333333
753	-1797.8
754	-189.766666666667
755	NA
756	-423.833333333333
757	NA
758	-537.033333333333
759	1006.56666666667
760	-35.2666666666667
761	1502.43333333333
762	18.6666666666667
763	275.6
764	-108.166666666667
765	23.1666666666667
766	1330.96666666667
767	-2218.4
768	-1630.2
769	NA
770	90.5
771	126.9
772	-485.466666666667
773	-819.8
774	120.433333333333
775	863.4
776	-903.666666666667
777	291.233333333333
778	-58.1666666666665
779	-646.183333333333
780	-1156.16666666667
781	-739.933333333333
782	-415.533333333334
783	-112.45
784	-876.166666666667
785	181.683333333333
786	-526
787	902.883333333333
788	-267.916666666667
789	1210.33333333333
790	-1942.86666666667
791	-330.666666666667
792	-880.633333333333
793	-1692.96666666667
794	-297.25
795	130.65
796	-86.5833333333333
797	-611.9
798	NA
799	-781.1
800	NA
801	-1166.96666666667
802	-611.1
803	-1722.46666666667
804	30.8333333333334
805	-1903.76666666667
806	270.516666666667
807	264.933333333333
808	199.533333333333
809	-1261.35
810	-1492.76666666667
811	950.566666666667
812	NA
813	-363.866666666667
814	-530
815	2115.83333333333
816	321.4
817	2388.23333333333
818	-771.1
819	-1212.16666666667
820	1259.03333333333
821	-320.316666666667
822	-1241.26666666667
823	-512.066666666667
824	-700.066666666667
825	-2681.3
826	428.766666666667
827	118.866666666667
828	-691.566666666667
829	529.733333333333
830	NA
831	-2822.63333333333
832	925.533333333333
833	-1427.36666666667
834	NA
835	12.4666666666667
836	-496.666666666667
837	-319.333333333333
838	-308.566666666667
839	-1119.5
840	NA
841	-382.7
842	NA
843	360.633333333333
844	381.366666666667
845	-462.966666666667
846	-1312.16666666667
847	-72.9666666666667
848	-1829.9
849	353
850	892.666666666667
851	-1563.11666666667
852	704.733333333333
853	NA
854	-2916.46666666667
855	-401.2
856	534.433333333333
857	-1106.46666666667
858	1641.73333333333
859	980.133333333334
860	-123.216666666667
861	-1519.93333333333
862	-164.016666666667
863	-159.266666666667
864	-210.233333333333
865	-1348.6
866	178.8
867	-75.3833333333333
868	-1201.4
869	-1482.7
870	-2149.3
871	-2191.88333333333
872	303.133333333333
873	NA
874	-1023.86666666667
875	-1185.36666666667
876	-1644.15
877	-739.566666666667
878	-3569.06666666667
879	787.266666666667
880	-173.433333333333
881	-2748.16666666667
882	-1028.16666666667
883	843.866666666666
884	-1047.96666666667
885	-1622.66666666667
886	194.6
887	3342.73333333333
888	-146.366666666667
889	95.4000000000001
890	NA
891	-422.366666666667
892	-1772.96666666667
893	1501.56666666667
894	NA
895	-699.033333333333
896	-662.733333333333
897	NA
898	-1425.06666666667
899	-12.3333333333333
900	-918.816666666667
901	-1506.23333333333
902	-408.866666666667
903	-1340.96666666667
904	319.166666666667
905	204.933333333333
906	182.466666666667
907	-513.3
908	-840.366666666667
909	-978.3
910	-2337.23333333333
911	-1387.4
912	-2322.16666666667
913	-1482.86666666667
914	-75.5333333333333
915	-734.366666666667
916	656.366666666667
917	-699.533333333333
918	-1883.8
919	NA
920	-563.75
921	66.6499999999996
922	-590.366666666667
923	3.89999999999998
924	358.4
925	NA
926	-22.8666666666667
927	604.933333333333
928	-334.433333333333
929	170.833333333333
930	-192.416666666667
931	-1946.4
932	-328.466666666666
933	-608.6
934	12.4333333333334
935	15.1000000000001
936	-284.166666666667
937	-672.766666666667
938	399.066666666667
939	-351.35
940	NA
941	-3207.3
942	-326.45
943	NA
944	NA
945	-323.566666666667
946	-381.6
947	1560.73333333333
948	-603.4
949	-323.333333333333
950	NA
951	NA
952	NA
953	138.833333333333
954	19.6833333333333
955	1271.85
956	-1331.9
957	-625.933333333333
958	-1771.2
959	4299.03333333333
960	781.233333333333
961	1955
962	253.333333333333
963	-511.533333333333
964	-57.7666666666667
965	1120.43333333333
966	316.6
967	540.916666666667
968	-1032.26666666667
969	1451.73333333333
970	-400.5
971	-572.466666666667
972	6566.73333333333
973	-1161.06666666667
974	-1140.06666666667
975	-659.116666666667
976	110.2
977	-557.466666666667
978	-1058.3
979	NA
980	422.366666666666
981	NA
982	-26.166666666667
983	-1736.7
984	NA
985	80.8333333333334
986	-376.466666666667
987	-1390.36666666667
988	-708.666666666667
989	-304.533333333333
990	-232.866666666667
991	-1457.76666666667
992	269.05
993	12650.9
994	-59.7666666666667
995	-432.316666666667
996	-320.233333333333
997	-96.7666666666667
998	-3309.2
999	-60.85
1000	NA
