# Supplementary material for: Chromosome Copy Number Variation and Control in the Ciliate Chilodonella uncinata
Source: PLoS One. 2013 Feb 20;8(2):e56413. doi: 10.1371/journal.pone.0056413 (PMC3577910; doi:10.1371/journal.pone.0056413)
Supplement: Dataset S1 — Chromosome copy numbers from the experimental and simulated cell lines of Dataset of Chilodonella uncinata . dataset.zip is a compressed file. exp_data.csv contains the experimental data derived from qPCR analyses (Cell.line = original cell line; Time = time point of the DNA extraction; DNA.extract = DNA extract replicate; Gene = macronuclear chromosome; CNPC = copy number of the macronuclear chromosome per cell). The remainder of the CSV files are from the simulations. Each CSV file contains data on 1000 simulations where the change in variance from initial to final for each simulation is stored under column ‘x’. See _readme.txt in the compressed file dataset.zip for documentation of the file names. (ZIP) [file pone.0056413.s002.zip › dataset_S1/P2_omega0.06.csv]

	x
1	255.416666666667
2	-249.1
3	15.1999999999998
4	410.5
5	-119.033333333333
6	-1999.13333333333
7	-20.9333333333332
8	-199.766666666667
9	-926.266666666667
10	134.4
11	-446.4
12	578.650000000001
13	3215.73333333333
14	-3274.83333333333
15	-1357.13333333333
16	164.799999999999
17	-1470.16666666667
18	-1841.7
19	-490.333333333333
20	-32.0999999999995
21	-1517
22	130.9
23	37.4166666666665
24	-1650.46666666667
25	193.733333333333
26	-629.616666666667
27	NA
28	-141.166666666667
29	NA
30	-1343.6
31	-942.6
32	-750.466666666667
33	168.1
34	-631.766666666667
35	-3025.91666666667
36	NA
37	67.9333333333334
38	-234.666666666667
39	7.06666666666661
40	-996.933333333333
41	-409.783333333333
42	-765.766666666667
43	-2042.16666666667
44	-750.283333333333
45	-17.4000000000001
46	440.233333333333
47	1168.11666666667
48	-1588.4
49	51.6333333333333
50	-860.433333333333
51	402.2
52	-1459
53	-1080.46666666667
54	38.8333333333333
55	-1898.2
56	-404.05
57	81.0333333333333
58	-1402.05
59	-4679.9
60	2805.73333333333
61	-215.966666666667
62	-373.466666666667
63	127.666666666667
64	-823.633333333333
65	31.4000000000001
66	67.9833333333333
67	-959.75
68	-429.166666666667
69	-1028.2
70	-939
71	-1438.68333333333
72	-457.8
73	-132.166666666667
74	148.233333333333
75	-1172.31666666667
76	7.13333333333321
77	-516.866666666667
78	-150.5
79	-173.216666666667
80	-2127.33333333333
81	-447.083333333333
82	449.8
83	-335.916666666667
84	125.55
85	-786.033333333333
86	-203.2
87	-580.716666666667
88	345.45
89	143.133333333333
90	-1275.13333333333
91	-973.466666666667
92	-223.3
93	-1513.03333333333
94	-456.333333333333
95	4.40000000000009
96	375.633333333333
97	-194.9
98	-853.666666666667
99	-229.266666666667
100	-627.166666666667
101	-108.633333333333
102	-30.2666666666667
103	-1268.03333333333
104	-261.066666666667
105	-782.15
106	-177.75
107	-588.266666666667
108	-31.3666666666667
109	-1997.86666666667
110	-305.066666666667
111	1139.31666666667
112	-945.833333333333
113	347.233333333333
114	-1313.26666666667
115	-2775.4
116	-506.333333333333
117	131.716666666667
118	-6.06666666666672
119	423.416666666667
120	3682.5
121	-283.066666666667
122	-258.05
123	-576.05
124	-1705.46666666667
125	-1015.48333333333
126	-208.766666666667
127	-751.066666666667
128	-916.633333333333
129	-709.466666666667
130	-2028.86666666667
131	-897.966666666667
132	669.933333333333
133	-772.983333333333
134	-1250.4
135	-591.7
136	-2247.6
137	659.766666666667
138	198.2
139	-356.566666666667
140	-669.566666666667
141	-13.0333333333333
142	-696.433333333333
143	-891.666666666667
144	1300.4
145	273.5
146	-1504.86666666667
147	1304.53333333333
148	-448.466666666667
149	-812.766666666667
150	-4943.8
151	-1418.86666666667
152	-535
153	NA
154	-228.6
155	-896.7
156	-2344.58333333333
157	-441.666666666667
158	-749.833333333333
159	-1296.41666666667
160	-1032.46666666667
161	60.166666666667
162	81.5333333333333
163	-17.9666666666667
164	-109.75
165	325.166666666667
166	-303.216666666667
167	50.1333333333334
168	41.1833333333333
169	8.73333333333333
170	-288.166666666667
171	-676.866666666667
172	158.8
173	-1090.46666666667
174	832.133333333333
175	640.35
176	-350.133333333333
177	38.4000000000001
178	-911.35
179	215.433333333333
180	778.866666666667
181	2096.56666666667
182	472.866666666667
183	155.666666666667
184	213
185	250.333333333333
186	-180.183333333333
187	-217.083333333333
188	374.433333333333
189	2624.23333333333
190	-1478.36666666667
191	NA
192	-512.666666666667
193	-2336.23333333333
194	-112.166666666667
195	-182.766666666667
196	-212.5
197	-28.1666666666667
198	-583.666666666667
199	-657.9
200	-111.3
201	-637.366666666667
202	-1729.93333333333
203	-226.05
204	-235.033333333333
205	-370.866666666667
206	598.033333333333
207	40.5
208	-1675.86666666667
209	-32.1666666666667
210	-833.616666666667
211	393.266666666667
212	-965.6
213	1614.08333333333
214	-22.9666666666667
215	213.766666666667
216	-1126.96666666667
217	-74.9666666666667
218	-307.9
219	-865.5
220	1262.43333333333
221	-525.366666666666
222	-473.033333333333
223	-816.866666666667
224	141.7
225	-1673.1
226	-739.566666666667
227	-1484.3
228	-540.1
229	-886.05
230	-309
231	-1518.4
232	87.3333333333334
233	-222.5
234	-967.4
235	-1156.56666666667
236	-1209.13333333333
237	-753.083333333333
238	30.9333333333333
239	-5258.63333333333
240	-1793.51666666667
241	-1351.93333333333
242	75.8166666666668
243	-455.166666666667
244	-379.533333333334
245	151.2
246	-1390.6
247	-173.216666666667
248	-231.35
249	-2139.56666666667
250	-624.166666666667
251	71.3333333333334
252	-210.933333333333
253	727.3
254	-2165.08333333333
255	71.4666666666667
256	-507.9
257	-563.75
258	-496.733333333333
259	-1677.46666666667
260	1893.83333333333
261	-69.3999999999999
262	-2876.45
263	561.583333333333
264	-593.75
265	973.833333333333
266	2477.8
267	29.8499999999999
268	-1635.06666666667
269	-303.4
270	-917.433333333333
271	-468.866666666667
272	-29.9666666666667
273	360.733333333334
274	NA
275	-266.466666666667
276	-245.266666666667
277	444.033333333333
278	114
279	684.5
280	-589.266666666667
281	172.9
282	-393.466666666667
283	-459.2
284	-513.6
285	217.9
286	9567.43333333333
287	-1192.73333333333
288	687.633333333333
289	-94.7
290	61.8166666666667
291	-2512.23333333333
292	1723.55
293	-1524.23333333333
294	-747.8
295	-2.66666666666652
296	-479.766666666667
297	20.2333333333333
298	52.5
299	498.866666666667
300	-374.166666666667
301	-880.633333333334
302	-810.6
303	-700.9
304	-2214.43333333333
305	-4006.33333333333
306	-754.766666666667
307	-174.933333333333
308	-6.29999999999995
309	290.933333333333
310	253.05
311	109.3
312	-247.133333333333
313	NA
314	-678.466666666667
315	560.533333333333
316	-261.266666666667
317	-135.6
318	25.1666666666666
319	225.266666666667
320	NA
321	1202.5
322	-127.833333333333
323	41.45
324	-944.2
325	-1887.4
326	-365.266666666667
327	-1488.03333333333
328	-492.55
329	692.733333333333
330	-45.2166666666667
331	33.6333333333332
332	131.85
333	-4722.23333333333
334	6.80000000000007
335	-85.1666666666665
336	509
337	-1175.38333333333
338	2672.56666666667
339	-289.066666666667
340	42.7333333333331
341	-352.2
342	447.233333333333
343	1173.23333333333
344	-1710.33333333333
345	976.766666666666
346	-96.5666666666666
347	888.333333333333
348	87.9499999999999
349	55.8
350	-359.266666666667
351	419.833333333333
352	231.033333333333
353	-1508.1
354	1504.46666666667
355	-612.666666666667
356	-107.1
357	NA
358	756.733333333333
359	-26.3333333333333
360	660.733333333333
361	-1255.16666666667
362	545.433333333333
363	-912.066666666667
364	-332.366666666667
365	365.316666666667
366	-1637.46666666667
367	462.333333333333
368	-2429.4
369	-826.2
370	363.033333333333
371	-815.5
372	-1115.13333333333
373	-2058.28333333333
374	1050.86666666667
375	-566.016666666667
376	-335.966666666667
377	-408.85
378	196.5
379	109.833333333333
380	-2196.63333333333
381	NA
382	-746.666666666667
383	-804.166666666667
384	-1034.83333333333
385	-100.666666666667
386	-818.866666666667
387	-205.866666666667
388	295.433333333333
389	NA
390	-53.4333333333334
391	-18
392	-3803.56666666667
393	-2169
394	-1202.5
395	-374.6
396	-217.8
397	-790.316666666667
398	NA
399	-1266.9
400	-4191.56666666667
401	-107.7
402	-371
403	-2776.7
404	-1072.81666666667
405	57.4333333333334
406	-503.333333333333
407	-748.05
408	-428.6
409	-119.516666666667
410	-676.066666666667
411	751.133333333334
412	990.25
413	735.633333333333
414	-1327
415	-1587.6
416	-941.233333333333
417	-696.766666666667
418	-1167.16666666667
419	-1349.36666666667
420	-118.55
421	135.433333333333
422	-455.783333333333
423	-375.9
424	103.2
425	-335.266666666667
426	-938.1
427	772.233333333334
428	-284.966666666667
429	-240.466666666667
430	-393.333333333333
431	-742.466666666667
432	-331
433	-625.4
434	509.733333333333
435	324.533333333333
436	-1453.96666666667
437	-1189.86666666667
438	160.433333333333
439	-1309.66666666667
440	-831.566666666667
441	-582
442	-1472.9
443	-160.666666666667
444	-873.533333333334
445	-717.133333333333
446	-350.666666666667
447	-377.466666666667
448	18.5333333333333
449	432.733333333333
450	-261.616666666667
451	388.1
452	525.5
453	-247.216666666667
454	794.833333333333
455	-30.1666666666667
456	-2315.36666666667
457	-100.866666666667
458	-817.7
459	59.5333333333334
460	-446.5
461	-574.366666666667
462	-645.083333333333
463	-405.65
464	260.633333333333
465	-851.266666666667
466	165.633333333333
467	NA
468	-335.966666666667
469	-172.066666666667
470	66.2333333333336
471	578.6
472	25.8333333333334
473	-670.333333333333
474	-34.4333333333333
475	152.083333333333
476	-2123.5
477	-336.466666666667
478	269.1
479	-1396.05
480	-185.666666666667
481	-7.33333333333337
482	-1096.4
483	18.7
484	1819.33333333333
485	-2030.96666666667
486	-1256.26666666667
487	-1674.28333333333
488	-196.166666666667
489	-1050
490	66.8
491	-706.15
492	NA
493	-1517.6
494	-1427.96666666667
495	-29.1999999999998
496	-2489.83333333333
497	-278.1
498	-1301.96666666667
499	313.066666666667
500	-472.6
501	-184.266666666667
502	-2246.23333333333
503	-643.833333333333
504	-2650.28333333333
505	560.333333333333
506	242.516666666667
507	2489.93333333333
508	-411.866666666667
509	413.833333333334
510	1.16666666666663
511	-548.4
512	1032.13333333333
513	NA
514	435.3
515	152.833333333333
516	-698
517	-1516.53333333333
518	87.2333333333333
519	-942.066666666667
520	160.933333333333
521	-228.666666666667
522	-904.433333333333
523	-1543.66666666667
524	-1480.06666666667
525	-780.966666666667
526	-1224.46666666667
527	-30.6333333333334
528	-625.783333333333
529	-22.4000000000001
530	1554.5
531	-1500.93333333333
532	116.233333333333
533	-36.0666666666666
534	-1433.83333333333
535	-34.0666666666666
536	1989.83333333333
537	-775.733333333333
538	350.5
539	102.733333333333
540	-774.1
541	-320.366666666667
542	449.233333333333
543	-130.133333333333
544	381.933333333333
545	-1260.06666666667
546	-1282.15
547	161.2
548	355.733333333333
549	-1468.56666666667
550	90.8999999999996
551	-917.066666666667
552	-829.616666666667
553	246.9
554	-3.19999999999999
555	-452.3
556	-1068.76666666667
557	614
558	-71.8666666666666
559	52.0333333333333
560	NA
561	-1967.06666666667
562	-31.6666666666666
563	-289.933333333334
564	1098.11666666667
565	-163.4
566	153.983333333333
567	2631.41666666667
568	-591.233333333333
569	-3155.16666666667
570	-1020.6
571	493.766666666667
572	-462.133333333333
573	-1093.93333333333
574	-586.333333333333
575	277.433333333333
576	-107.6
577	-234.966666666667
578	-10
579	-598.233333333333
580	-112.2
581	-2045.2
582	-367.65
583	-1343.06666666667
584	-1523.9
585	-1705.86666666667
586	-1888.86666666667
587	-1143.36666666667
588	385.283333333333
589	-847.266666666667
590	-600.866666666667
591	NA
592	-151.083333333333
593	-5.7833333333333
594	-693.833333333333
595	900.333333333333
596	445.45
597	734.166666666667
598	229.533333333333
599	1843.43333333333
600	1313.33333333333
601	-1057.91666666667
602	-226.766666666667
603	-201.233333333333
604	212.2
605	-2759.66666666667
606	3574.4
607	251.5
608	-2640.5
609	-169.866666666667
610	NA
611	-1669.35
612	-211.433333333333
613	-1072.23333333333
614	-497.066666666667
615	-87.0999999999999
616	-1312.86666666667
617	1253.68333333333
618	-2449.16666666667
619	-779.516666666666
620	1963.03333333333
621	NA
622	-1760.03333333333
623	-12
624	-1847.96666666667
625	77.6333333333333
626	-505.033333333333
627	214
628	570.483333333333
629	-223.35
630	-381.883333333333
631	-38.8
632	183.816666666667
633	-1768.06666666667
634	-1066.05
635	-233.566666666667
636	-746.95
637	-155.966666666667
638	-464.866666666667
639	-288.05
640	322.333333333333
641	-381.25
642	353.316666666667
643	-895.75
644	-1578.36666666667
645	-83.8
646	-1084.86666666667
647	-1135.16666666667
648	-970.7
649	206.6
650	-1594.43333333333
651	-234.416666666667
652	-1531.46666666667
653	-448.683333333333
654	663.366666666667
655	-196.366666666667
656	1816.86666666667
657	-1770.63333333333
658	-292.866666666667
659	-362.966666666667
660	-3167.16666666667
661	261.366666666667
662	-98.9666666666666
663	-845.333333333333
664	207.8
665	-527.966666666667
666	-139.35
667	-1382.2
668	872.383333333333
669	-1069.35
670	-1729.4
671	-1909.91666666667
672	NA
673	-1019.36666666667
674	-907.066666666667
675	1429.83333333333
676	-9.4666666666667
677	-955.166666666667
678	-3365.5
679	-539.366666666667
680	-2969.13333333333
681	-813.516666666667
682	-1013.26666666667
683	-197.566666666667
684	NA
685	240.733333333333
686	-1795.61666666667
687	-589.533333333333
688	400.75
689	1199.15
690	216.033333333333
691	-79.8999999999996
692	-244.816666666667
693	-1407.46666666667
694	282.35
695	-1027.2
696	-5.86666666666667
697	-3148.26666666667
698	225.933333333333
699	-135.216666666667
700	-1036.43333333333
701	-2583.8
702	NA
703	-640.066666666667
704	-323.5
705	1692.66666666667
706	1996.9
707	-360.05
708	73.4
709	1523.26666666667
710	213.833333333333
711	-763.266666666667
712	-319.066666666667
713	351.233333333333
714	-50.2666666666667
715	-162.4
716	-26.7666666666667
717	-540.466666666667
718	302.833333333333
719	-497.75
720	-538.066666666667
721	-85.6999999999998
722	NA
723	1268.5
724	60.1333333333332
725	-146.966666666667
726	3904.33333333333
727	-54.4333333333336
728	-483.8
729	-499.5
730	14.5666666666667
731	-1132.86666666667
732	-56.4666666666667
733	-1817.7
734	640.633333333333
735	-2621.66666666667
736	2231.06666666667
737	-1107.16666666667
738	-1710.5
739	-1096.3
740	-647.783333333334
741	-21.3000000000002
742	-871.883333333333
743	-2175.16666666667
744	-502.333333333333
745	-3101.33333333333
746	-1198.45
747	-27.8000000000002
748	864.6
749	18.1333333333333
750	-1041.76666666667
751	-474.866666666667
752	158.066666666667
753	-177.8
754	-250.183333333333
755	532.516666666666
756	103.7
757	-2132.86666666667
758	366.35
759	256.733333333333
760	-1183.16666666667
761	270.4
762	-23.1666666666667
763	-1963.36666666667
764	-682.85
765	-550.966666666667
766	-302.2
767	134.5
768	52.8333333333334
769	-788.7
770	21.6333333333333
771	-960.633333333333
772	-195.866666666667
773	-18.3
774	NA
775	1539.83333333333
776	-246.6
777	-886.833333333333
778	-251.266666666667
779	-365.083333333333
780	-1682.36666666667
781	-1057.1
782	-181.366666666667
783	-265.133333333333
784	-211.916666666667
785	179.316666666667
786	NA
787	1814.36666666667
788	1402.96666666667
789	86.0999999999999
790	-117.2
791	-62.3666666666668
792	-669.4
793	-136.333333333333
794	NA
795	-29.6666666666667
796	-252.666666666667
797	-1415.76666666667
798	-285.766666666667
799	1271.71666666667
800	-784.233333333334
801	-930.133333333333
802	38.8000000000002
803	600.033333333333
804	1520.33333333333
805	-84.8666666666667
806	-314.55
807	-107.2
808	-943.533333333334
809	-81.3666666666668
810	-149.233333333333
811	-1794.33333333333
812	-2378.83333333333
813	-1783.76666666667
814	154.066666666667
815	1309.93333333333
816	-571.433333333333
817	2561.76666666667
818	-399.766666666667
819	-125.333333333333
820	-63.1333333333333
821	-57.3
822	-1673.16666666667
823	-454.7
824	-258.233333333333
825	-575.666666666667
826	808
827	179.416666666667
828	-64.8
829	-1443.66666666667
830	-225.166666666667
831	707.4
832	-602.666666666667
833	-468.4
834	-38.5333333333333
835	1915.05
836	35.2833333333333
837	566.6
838	-733.216666666667
839	304.933333333333
840	-788.866666666667
841	559.366666666667
842	-339.9
843	-1519.13333333333
844	199.9
845	526.083333333333
846	-474.933333333333
847	513.833333333333
848	142.533333333333
849	60.5166666666664
850	NA
851	-625.866666666667
852	3.43333333333339
853	-2492.2
854	-1468.2
855	297.233333333333
856	-785.933333333333
857	-528.933333333333
858	296.133333333333
859	-196.866666666667
860	-2919.76666666667
861	-505.1
862	-1319.16666666667
863	-1346.03333333333
864	1191.03333333333
865	-1214.05
866	-720.55
867	-836
868	-1487.96666666667
869	-1426.06666666667
870	-1437.4
871	-654.566666666667
872	9.33333333333326
873	-2400.9
874	-744.633333333333
875	-280.1
876	899.9
877	968.066666666667
878	-635.783333333333
879	-72
880	NA
881	-6.36666666666667
882	-348.666666666667
883	259.933333333333
884	367.233333333333
885	-950.333333333333
886	-2183.2
887	-1634.16666666667
888	-3120.2
889	3012.83333333333
890	-826.15
891	1493.36666666667
892	-1075.26666666667
893	66.0833333333335
894	-1.13333333333321
895	-143.7
896	-2610.5
897	1457.43333333333
898	503.933333333333
899	NA
900	-1243.06666666667
901	-1982.3
902	-1359.35
903	-552.233333333333
904	-1288.28333333333
905	-2113.63333333333
906	-335.916666666667
907	-114.2
908	-1103.2
909	-2561.33333333333
910	-776.933333333333
911	-389.033333333333
912	-1267.1
913	-349.866666666667
914	1607.33333333333
915	-182.266666666667
916	2113.43333333333
917	-759.233333333333
918	671.233333333333
919	NA
920	414.866666666667
921	NA
922	354.233333333333
923	753.833333333333
924	-1030.6
925	-1285.93333333333
926	1635.33333333333
927	157.466666666667
928	-304.566666666667
929	-750.983333333333
930	-92.15
931	-343.166666666667
932	-1400.26666666667
933	623.283333333333
934	-577.483333333334
935	-221.533333333333
936	233.583333333333
937	-104.133333333333
938	-81.6666666666667
939	-91.0666666666668
940	-841
941	-724.85
942	45.6333333333334
943	11.2
944	NA
945	676.233333333334
946	0.066666666666606
947	-1890.73333333333
948	-1867.16666666667
949	-103.5
950	-954.2
951	-2438.96666666667
952	46.3333333333333
953	890.233333333333
954	-609.066666666667
955	-126.8
956	370.083333333333
957	-423.866666666667
958	-43.7666666666667
959	4.93333333333334
960	-711.133333333333
961	-802.566666666667
962	-543.5
963	-1747.06666666667
964	1554.53333333333
965	1569.06666666667
966	-561.366666666667
967	-612.733333333333
968	-946.033333333333
969	-207.1
970	-66.8666666666667
971	-105.033333333333
972	-1199.06666666667
973	-2638.86666666667
974	-528.4
975	-465
976	-1813.2
977	-131.2
978	-320.05
979	-23.0999999999999
980	NA
981	-730.666666666667
982	-1220.83333333333
983	-1071.6
984	-1546.26666666667
985	-3388.06666666667
986	-1123.2
987	-197.633333333334
988	-865.933333333333
989	-45.5999999999999
990	777.433333333333
991	-227.2
992	226.616666666667
993	312.5
994	-131.733333333333
995	-9.63333333333333
996	-1599.63333333333
997	-4707.9
998	1071.5
999	172.133333333333
1000	785.566666666667
