# Supplementary material for: Chromosome Copy Number Variation and Control in the Ciliate Chilodonella uncinata
Source: PLoS One. 2013 Feb 20;8(2):e56413. doi: 10.1371/journal.pone.0056413 (PMC3577910; doi:10.1371/journal.pone.0056413)
Supplement: Dataset S1 — Chromosome copy numbers from the experimental and simulated cell lines of Dataset of Chilodonella uncinata . dataset.zip is a compressed file. exp_data.csv contains the experimental data derived from qPCR analyses (Cell.line = original cell line; Time = time point of the DNA extraction; DNA.extract = DNA extract replicate; Gene = macronuclear chromosome; CNPC = copy number of the macronuclear chromosome per cell). The remainder of the CSV files are from the simulations. Each CSV file contains data on 1000 simulations where the change in variance from initial to final for each simulation is stored under column ‘x’. See _readme.txt in the compressed file dataset.zip for documentation of the file names. (ZIP) [file pone.0056413.s002.zip › dataset_S1/P2_omega0.08.csv]

	x
1	140.633333333334
2	-1654.33333333333
3	-1677.66666666667
4	-944.066666666667
5	300.633333333334
6	-1011.06666666667
7	-575.133333333333
8	35.8666666666668
9	157.633333333333
10	-1316.06666666667
11	445.566666666667
12	-585.866666666667
13	299.333333333333
14	637.5
15	-1199.23333333333
16	1486.93333333333
17	-225.733333333333
18	-1633.86666666667
19	-1503.73333333333
20	-5.9666666666667
21	-435.366666666667
22	323.866666666667
23	-44.0666666666667
24	NA
25	-85.7666666666667
26	-519.766666666667
27	63.6999999999999
28	-306.316666666667
29	-3145
30	-2264.13333333333
31	227.133333333333
32	-2174.46666666667
33	46.0999999999999
34	-651.616666666667
35	-2579.36666666667
36	-4.76666666666665
37	-281
38	-268.1
39	-1600.16666666667
40	-308.366666666667
41	615.2
42	-262.166666666667
43	193.433333333333
44	351.966666666667
45	1569.68333333333
46	-565.566666666667
47	-1052.81666666667
48	9.33333333333326
49	-1263.51666666667
50	-855.466666666667
51	-461
52	-1298.73333333333
53	-1504.63333333333
54	148.266666666666
55	253.6
56	-3097.96666666667
57	-166.233333333333
58	-341
59	-691.116666666667
60	-65.5
61	-1239.36666666667
62	219.366666666667
63	-1610
64	-1915.83333333333
65	-504.666666666667
66	-1184.16666666667
67	-2202.73333333333
68	183.333333333333
69	117.533333333333
70	107.066666666667
71	-1131.56666666667
72	-140
73	-294.566666666667
74	-609.466666666667
75	-179.266666666667
76	-1070.53333333333
77	-139.65
78	-1420.06666666667
79	-85.4666666666667
80	-696.45
81	136.6
82	52.4000000000001
83	-45.3000000000001
84	-764.966666666667
85	-248.633333333333
86	12.0333333333333
87	-19.7
88	-1146.36666666667
89	950.650000000001
90	-1087.43333333333
91	-657.383333333333
92	269.8
93	164.133333333333
94	406.666666666667
95	1338.06666666667
96	84.5333333333333
97	-257.166666666667
98	668.666666666667
99	-450.633333333333
100	-1093.93333333333
101	1319.1
102	-570.466666666667
103	-638.266666666666
104	-812.666666666667
105	277.633333333333
106	44.7
107	-104
108	-218.566666666667
109	3676.13333333333
110	-70.4000000000001
111	-120.6
112	-779.616666666667
113	-886.6
114	2854.9
115	-244.283333333333
116	-1412.66666666667
117	-145.133333333333
118	-42.1000000000004
119	-564.966666666667
120	131.8
121	-787.866666666667
122	-557.566666666667
123	151.166666666667
124	81.7333333333332
125	822.133333333333
126	-999.866666666667
127	-512.066666666667
128	5.30000000000007
129	138.133333333333
130	342.133333333333
131	-427.383333333333
132	-46.666666666667
133	-1698
134	240.2
135	-1031.9
136	-3260.96666666667
137	-677.6
138	-96.8
139	172.733333333333
140	-353.616666666667
141	-477.566666666667
142	-1981.2
143	-261.4
144	61.6000000000001
145	-433.616666666667
146	-140.05
147	58.5
148	-1091.36666666667
149	-20.8
150	-1259.53333333333
151	55.4333333333334
152	-987.1
153	-801.666666666667
154	-103.2
155	-740.45
156	363.9
157	-1204.76666666667
158	-981.466666666667
159	-1301.96666666667
160	-808.8
161	-515.466666666667
162	20.7
163	163.066666666667
164	-1137.56666666667
165	-1394.1
166	-1312.56666666667
167	-283.883333333333
168	1229.73333333333
169	805.833333333333
170	15.3333333333333
171	-1522.16666666667
172	158.333333333333
173	305.233333333334
174	-244.416666666667
175	63.95
176	-528.6
177	78.0833333333333
178	-936.066666666667
179	-1102.31666666667
180	619.633333333334
181	-400.5
182	-710.4
183	262.6
184	882.066666666667
185	-2674.56666666667
186	-16.7666666666667
187	28.6333333333334
188	-199.366666666667
189	83.9666666666667
190	246.533333333334
191	8.90000000000009
192	-1625.2
193	-7.46666666666664
194	-913
195	-544.15
196	127.166666666667
197	-1703.35
198	588.066666666667
199	-293.266666666667
200	-1256.95
201	-33.0666666666667
202	-1999.9
203	-1.46666666666667
204	1534.53333333333
205	-148.033333333333
206	-866.666666666667
207	-1381.53333333333
208	523.633333333333
209	-519.6
210	-1633.26666666667
211	-1549.16666666667
212	101.933333333333
213	1739.3
214	-4138.66666666667
215	-1105.35
216	-1108.7
217	-915.766666666667
218	-862.183333333334
219	372.7
220	-1884.55
221	-227.266666666667
222	-1184.53333333333
223	-902.583333333333
224	-494.266666666667
225	-438.966666666667
226	-542.8
227	-37.7
228	169.6
229	142.9
230	35.9833333333336
231	-90.9666666666667
232	-1608.56666666667
233	-112.8
234	1543.73333333333
235	1776.88333333333
236	-85.2666666666669
237	102.9
238	-1176.63333333333
239	-2059.86666666667
240	-1310.63333333333
241	-1781.36666666667
242	-436.966666666667
243	131.3
244	-181.533333333333
245	-126.366666666667
246	-264.266666666667
247	-380.8
248	309.833333333333
249	5.0333333333333
250	-1.66666666666663
251	-288.766666666667
252	244.133333333333
253	-213.366666666667
254	-1412.36666666667
255	251.133333333333
256	-352.233333333333
257	5.96666666666664
258	-1148.73333333333
259	-20.3000000000001
260	48.2166666666667
261	-1195.26666666667
262	-270.466666666667
263	-89.8333333333334
264	-36.4000000000001
265	91.2
266	-231.083333333333
267	-507.466666666667
268	-76.4333333333334
269	-505.066666666667
270	-801.566666666667
271	-1354.96666666667
272	-23.6
273	2134.23333333333
274	-40.7
275	-1383.56666666667
276	-2315.23333333333
277	-1412.2
278	-7.89999999999998
279	185.733333333333
280	-1046
281	-2232.76666666667
282	-1959.6
283	-2138.96666666667
284	-75.0666666666666
285	-234.366666666667
286	3.80000000000001
287	-200.733333333333
288	-450.9
289	-1116.8
290	-4408.23333333333
291	741.033333333333
292	-45.5999999999999
293	953.683333333333
294	-232.166666666667
295	-911
296	-522.1
297	-301.6
298	18.3000000000002
299	-414.266666666667
300	-1041.86666666667
301	-119.216666666667
302	-61.3
303	-199.233333333333
304	2347.53333333333
305	-1838.13333333333
306	-977.166666666667
307	35.7333333333333
308	-567.3
309	-119.366666666667
310	183.033333333333
311	53.7166666666667
312	-2202.81666666667
313	189.6
314	-1176.55
315	676.1
316	367.316666666667
317	-408.683333333333
318	-1653.88333333333
319	-408.1
320	-641.966666666667
321	-2346.86666666667
322	-1557.65
323	-453.966666666667
324	-41.8333333333333
325	-632.283333333334
326	-1025.1
327	1882.78333333333
328	130.233333333333
329	-583.866666666667
330	-18.8666666666667
331	-465.966666666667
332	-448.3
333	-563.466666666666
334	162.833333333333
335	-1132.41666666667
336	-606.466666666667
337	-617.383333333333
338	-8.56666666666672
339	-304.3
340	-382.566666666667
341	-872.866666666667
342	-693.866666666667
343	2899.83333333333
344	148.6
345	-46.1666666666667
346	199.05
347	-46.7
348	-1457.75
349	176.333333333333
350	752.466666666666
351	-948.566666666667
352	488.866666666667
353	-275.1
354	585.133333333333
355	765.866666666667
356	-385.783333333333
357	-1070.1
358	-162.733333333333
359	-810.866666666667
360	-529
361	-1614.5
362	185.983333333333
363	-2183.06666666667
364	-1955.7
365	-481.833333333333
366	-1954.23333333333
367	-331.4
368	759.533333333333
369	637.45
370	109.033333333333
371	-588.033333333333
372	-377.8
373	-533.433333333333
374	-881.966666666667
375	-1904.5
376	-890.466666666667
377	180.933333333333
378	75.6000000000001
379	-27.4666666666667
380	554.533333333333
381	-276.466666666667
382	-1110.8
383	-897.666666666667
384	-85.5
385	-376.15
386	472.666666666667
387	-1374.3
388	-543.266666666667
389	155.433333333333
390	-520.2
391	-605.833333333333
392	-1181.06666666667
393	-1612.33333333333
394	-57.2
395	-1402.6
396	568.633333333333
397	-957.1
398	-100.4
399	365.733333333334
400	-377.65
401	-579.433333333333
402	-157.766666666667
403	297.5
404	-107.6
405	-1934.3
406	529
407	-6
408	-76.0999999999999
409	-1223.66666666667
410	-305.033333333333
411	-149.166666666667
412	1711.9
413	-1122.33333333333
414	-962.366666666667
415	-1280.46666666667
416	-503.1
417	-391.6
418	-1175.36666666667
419	-197.033333333333
420	-283.266666666667
421	-1188.15
422	99.3
423	-432.8
424	-711.383333333333
425	-873.566666666667
426	-415.833333333333
427	-530.15
428	1194.73333333333
429	-552.716666666667
430	-524.666666666667
431	-590.7
432	-49.0666666666667
433	4090.9
434	-47.9333333333334
435	-993.066666666667
436	163.933333333333
437	-361.166666666667
438	-165.65
439	-100.533333333333
440	-481.383333333333
441	234.666666666667
442	-1180.45
443	2332.86666666667
444	-1077.96666666667
445	-1998.63333333333
446	-2477.43333333333
447	-1196.66666666667
448	-992.266666666667
449	340.533333333333
450	-911.1
451	-199.766666666667
452	66.0666666666666
453	-25.5666666666666
454	-1701.56666666667
455	-571.8
456	-33.7666666666668
457	-9.66666666666674
458	2549.63333333333
459	-985.7
460	219.733333333333
461	-1101.96666666667
462	-412
463	-798.733333333333
464	-803.533333333334
465	-175.366666666667
466	208.333333333333
467	-179.866666666667
468	-1248.86666666667
469	-2297.1
470	897.316666666667
471	69.9333333333333
472	29.2
473	1900.73333333333
474	-649.6
475	-92.9000000000001
476	-187.966666666667
477	2696.2
478	-237.466666666667
479	-3268.46666666667
480	-595.3
481	2072.2
482	-26.8
483	-201.466666666667
484	364.933333333333
485	-17.9333333333334
486	11.5
487	-308.466666666667
488	-13.0666666666667
489	32.6000000000001
490	782.1
491	-856.416666666667
492	966.433333333333
493	849.4
494	532.733333333333
495	-134.1
496	-361.383333333333
497	-8.76666666666665
498	-52.7333333333333
499	19.2000000000003
500	-4.66666666666674
501	-70.1333333333332
502	-53.6499999999999
503	-204.366666666667
504	-323.133333333333
505	156.633333333333
506	2.9666666666667
507	81.2
508	-215.933333333333
509	416.433333333333
510	-584.966666666667
511	-863.1
512	-276.266666666667
513	79.1999999999998
514	-3175.73333333333
515	-710.183333333334
516	-443.483333333333
517	-1317.6
518	-563.266666666667
519	475.95
520	-1871.56666666667
521	-217.466666666667
522	-1437.06666666667
523	-645.866666666667
524	-692.066666666667
525	-345.8
526	302.233333333333
527	307.5
528	108.566666666667
529	1438.86666666667
530	204
531	-526.266666666667
532	715.016666666666
533	180.533333333333
534	-865.166666666667
535	35.0333333333333
536	-579.366666666667
537	55.05
538	-565.5
539	-2744.15
540	369.133333333334
541	-770
542	686.333333333333
543	2176.73333333333
544	-111.166666666667
545	-922.55
546	-298.766666666667
547	-169.5
548	-11.2666666666664
549	336.433333333333
550	-218.683333333333
551	-740.333333333333
552	-545.1
553	-1692.4
554	-377.5
555	323.5
556	-239.666666666667
557	69.7333333333332
558	-911.733333333333
559	1136.63333333333
560	-1312.56666666667
561	-1465.66666666667
562	-92.0666666666666
563	201.033333333333
564	-85.3
565	56.9333333333333
566	-1224.9
567	-157.033333333333
568	-818.566666666667
569	3098.9
570	107.6
571	-434.983333333333
572	-730.666666666667
573	-2285.43333333333
574	-71.8666666666668
575	-86.1
576	-672.55
577	2073.03333333333
578	NA
579	953.466666666667
580	100.733333333333
581	160.733333333333
582	295.633333333333
583	913.233333333333
584	-8.70000000000005
585	-1474.8
586	-743.466666666667
587	-1925.73333333333
588	-623.2
589	46.8333333333334
590	-113.616666666667
591	-53.65
592	141.45
593	-933.933333333333
594	119.1
595	-410.7
596	-706.866666666667
597	2.0333333333333
598	319.133333333333
599	-261.1
600	-712.2
601	14.3000000000001
602	-1219.43333333333
603	-656.066666666667
604	1792.36666666667
605	1241.36666666667
606	271.133333333333
607	-132.466666666667
608	-3629.7
609	64
610	-636.3
611	-10.5
612	201.5
613	-333.766666666667
614	-318.95
615	-376
616	-40.7666666666667
617	-290.366666666667
618	-825.466666666667
619	-1060.86666666667
620	-764.366666666667
621	1065.13333333333
622	-957.35
623	201.05
624	-1113.4
625	-186.133333333333
626	31.7
627	-3808.86666666667
628	-597.866666666666
629	19.3666666666668
630	-2529.21666666667
631	-223.566666666667
632	316.7
633	-455.866666666667
634	-422.466666666667
635	-357.133333333333
636	-618.9
637	-218.766666666667
638	-927.8
639	-353.633333333333
640	-243.166666666667
641	-194.2
642	-1682.76666666667
643	-507.75
644	69.5333333333333
645	-1726.4
646	426.333333333333
647	166.5
648	170.366666666667
649	476.833333333333
650	94.5
651	-1313.48333333333
652	-974.183333333334
653	-938.6
654	139.333333333333
655	892.7
656	-503.616666666667
657	-1311.75
658	-35.6333333333332
659	-23.6000000000001
660	22.9666666666667
661	-1006.76666666667
662	-172.366666666667
663	-367.766666666667
664	0.93333333333328
665	221.733333333334
666	-101.233333333333
667	-812.166666666667
668	-48.4333333333334
669	-571.666666666667
670	276.866666666667
671	-656.016666666667
672	843.55
673	-277.066666666667
674	-343.75
675	-194.8
676	109.033333333333
677	-142.766666666667
678	2682.76666666667
679	-444.466666666667
680	-1145.96666666667
681	90.6333333333333
682	-4748.76666666667
683	-75.3666666666663
684	-1309.86666666667
685	-532.4
686	-1880.55
687	-3.64999999999986
688	-679.666666666667
689	-75.3666666666667
690	464.333333333333
691	-313.266666666667
692	-1004.06666666667
693	-39.5666666666666
694	-400.633333333333
695	-1432.58333333333
696	-1244.45
697	-538.816666666667
698	-38.0666666666667
699	27.0333333333333
700	588.566666666667
701	439.2
702	-3073.96666666667
703	-934.966666666667
704	-725.9
705	-1378.86666666667
706	848.383333333333
707	7.73333333333335
708	952.966666666666
709	54.8666666666667
710	672.483333333334
711	-136.416666666667
712	-83.4333333333334
713	1054.46666666667
714	2548.33333333333
715	-1587.96666666667
716	-204.55
717	780.133333333333
718	233.633333333333
719	-632
720	-17.2
721	-7.83333333333337
722	-621.333333333333
723	-459.833333333333
724	-1369.21666666667
725	-539.1
726	-232.233333333333
727	-240.2
728	114.633333333333
729	208.033333333333
730	-237.9
731	-13.3000000000002
732	645.416666666667
733	-3.20000000000005
734	-886.95
735	-2521.25
736	-375.766666666667
737	-93.4333333333334
738	-152.583333333333
739	-1556.6
740	-1007.96666666667
741	-1441.8
742	45.2
743	626.633333333334
744	-724.466666666666
745	-5.35000000000036
746	2.93333333333339
747	-43.6666666666667
748	-631.066666666667
749	-2.14999999999998
750	-431.3
751	-619.5
752	-73.6
753	224.366666666667
754	235.2
755	-1707.26666666667
756	571.283333333333
757	1983.13333333333
758	-2567.91666666667
759	NA
760	-427.566666666667
761	96.1333333333332
762	-1055.2
763	-55.3999999999999
764	165.633333333333
765	88.4666666666667
766	-1916.53333333333
767	13.9
768	-300.066666666667
769	-1046.05
770	73.1999999999998
771	-264.8
772	-1223.36666666667
773	-1047.36666666667
774	-878.683333333333
775	-1177.86666666667
776	188.933333333333
777	155.766666666666
778	-194
779	-231.033333333334
780	-1127.8
781	-70.8333333333334
782	1018.11666666667
783	487.066666666667
784	836.366666666667
785	-765.366666666667
786	-37.5999999999999
787	-1039.16666666667
788	-996.283333333333
789	-279.483333333333
790	NA
791	-998.433333333333
792	-1052.98333333333
793	-1189.56666666667
794	242.7
795	3017.13333333333
796	440.2
797	-0.5
798	33.2
799	-4941.56666666667
800	1022.53333333333
801	188.75
802	-6.23333333333335
803	1403.76666666667
804	-2232.7
805	-1152.58333333333
806	-411.783333333333
807	-705.066666666667
808	-1044.28333333333
809	188.616666666667
810	65.2333333333333
811	-879.066666666667
812	-436.733333333333
813	183.016666666666
814	-1305.76666666667
815	-720.3
816	192.2
817	362.5
818	-70.0500000000002
819	-205.35
820	-78.1
821	62.1666666666665
822	-982.966666666667
823	-387.1
824	485.666666666667
825	-1079.66666666667
826	-454.166666666667
827	-64.1333333333334
828	473.733333333333
829	68.3999999999999
830	-317.2
831	-1008.01666666667
832	-285.516666666667
833	-18.9333333333334
834	-229.566666666667
835	-476.566666666667
836	160.033333333333
837	731.1
838	146.033333333333
839	-337.666666666667
840	-2601.78333333333
841	-135.516666666667
842	528.65
843	-1654.73333333333
844	438.166666666667
845	-1403.03333333333
846	-4
847	993.966666666666
848	-565.066666666667
849	-1346.16666666667
850	-774.416666666667
851	-420.866666666667
852	120.3
853	-1251.46666666667
854	-982.766666666667
855	-316.566666666667
856	-618.666666666667
857	593.933333333334
858	-213.266666666666
859	-561.166666666667
860	-922.166666666667
861	-1632.36666666667
862	-155.966666666667
863	-214.566666666667
864	-194.566666666667
865	3.63333333333333
866	-145.866666666667
867	-91.1999999999998
868	-265.3
869	-87.9166666666667
870	2096.23333333333
871	289.066666666667
872	-3530.96666666667
873	772.25
874	-1567.86666666667
875	-1281.4
876	-1154.16666666667
877	-83.7666666666667
878	494.333333333333
879	351.366666666667
880	-1110.26666666667
881	31.4
882	116.233333333333
883	-239.1
884	-233.966666666667
885	-918
886	-1178.8
887	-74.8666666666666
888	339.983333333334
889	-481.6
890	-474.166666666667
891	-729.066666666667
892	1727.6
893	-2236.8
894	-952.333333333333
895	-1904.31666666667
896	-1734.7
897	-1616.46666666667
898	NA
899	181.933333333333
900	-836.4
901	-2076.46666666667
902	104.1
903	2769.8
904	-709.783333333334
905	-646.266666666667
906	-554.633333333333
907	-205.083333333333
908	35.3333333333335
909	-1186.56666666667
910	-127.733333333333
911	-398.316666666667
912	-236.033333333333
913	2529.66666666667
914	-33.6
915	-46.7666666666667
916	450.35
917	-406.866666666667
918	523.7
919	972.233333333333
920	-58.2333333333333
921	316.1
922	1505.8
923	7.33333333333326
924	299.733333333333
925	-253.033333333333
926	-355.366666666667
927	-556
928	-12
929	139.233333333333
930	-1049.16666666667
931	-1682.86666666667
932	281.45
933	-425.3
934	-2924.46666666667
935	11.1999999999999
936	45.4499999999998
937	-163.533333333333
938	313.533333333333
939	-744.8
940	1984.96666666667
941	-4294
942	-720.583333333333
943	-305.566666666667
944	-97.3666666666666
945	142.8
946	-809.433333333333
947	-2607
948	-298.3
949	-169.166666666667
950	2379.03333333333
951	-2383.8
952	3424.33333333333
953	-250.866666666667
954	-338.9
955	-155.866666666667
956	683.8
957	-95.4333333333333
958	238.666666666667
959	-161.366666666667
960	-2067.76666666667
961	-513.633333333333
962	-1897.5
963	-1447.75
964	4.16666666666663
965	779.133333333334
966	-473.566666666667
967	43.4333333333334
968	-1023.16666666667
969	96.8833333333332
970	277.2
971	250.033333333333
972	-1139.36666666667
973	119.933333333333
974	442.933333333333
975	-3934.26666666667
976	-1207.16666666667
977	347.85
978	-1476.56666666667
979	1000.56666666667
980	-146.416666666667
981	-624.266666666667
982	-616.7
983	-797.333333333333
984	-348.166666666667
985	181.133333333333
986	131.333333333333
987	-630.566666666667
988	53.8333333333333
989	-258
990	-1094.86666666667
991	992.333333333333
992	-2708.06666666667
993	-643.733333333333
994	180.933333333333
995	654.7
996	-896.7
997	-1459.73333333333
998	236.733333333334
999	-744.566666666667
1000	-32.5
