# Supplementary material for: Chromosome Copy Number Variation and Control in the Ciliate Chilodonella uncinata
Source: PLoS One. 2013 Feb 20;8(2):e56413. doi: 10.1371/journal.pone.0056413 (PMC3577910; doi:10.1371/journal.pone.0056413)
Supplement: Dataset S1 — Chromosome copy numbers from the experimental and simulated cell lines of Dataset of Chilodonella uncinata . dataset.zip is a compressed file. exp_data.csv contains the experimental data derived from qPCR analyses (Cell.line = original cell line; Time = time point of the DNA extraction; DNA.extract = DNA extract replicate; Gene = macronuclear chromosome; CNPC = copy number of the macronuclear chromosome per cell). The remainder of the CSV files are from the simulations. Each CSV file contains data on 1000 simulations where the change in variance from initial to final for each simulation is stored under column ‘x’. See _readme.txt in the compressed file dataset.zip for documentation of the file names. (ZIP) [file pone.0056413.s002.zip › dataset_S1/P2_omega0.1.csv]

	x
1	0.899999999999977
2	-1320.73333333333
3	3217.93333333333
4	172.733333333333
5	385.633333333333
6	-131.916666666667
7	-1120.96666666667
8	-456.666666666667
9	-498.066666666667
10	2311.73333333333
11	-1734.46666666667
12	146.483333333333
13	557.583333333333
14	-1573.8
15	-540.8
16	-815.066666666667
17	-172.266666666667
18	-384.266666666666
19	-411.933333333333
20	-2436.45
21	-756.066666666667
22	-82.9
23	-341.633333333333
24	516.3
25	-45.5
26	-978.2
27	-29.1999999999998
28	-943.566666666667
29	-565.566666666667
30	-1225.38333333333
31	-501.433333333334
32	224.7
33	-984.066666666667
34	-64.2666666666667
35	-56.85
36	-1127.53333333333
37	-591.916666666667
38	-77.5999999999999
39	-238.283333333333
40	-5.19999999999999
41	-536.966666666667
42	-57.7666666666667
43	62.1333333333333
44	-289.666666666667
45	-2769.56666666667
46	-1158.76666666667
47	-301.166666666667
48	146.383333333333
49	5.60000000000002
50	39.9000000000001
51	1257.43333333333
52	9.23333333333335
53	40.3333333333333
54	-107.766666666667
55	129.333333333333
56	-110.966666666667
57	325.033333333334
58	-59.6666666666667
59	791.833333333333
60	-280.3
61	-120.3
62	148.3
63	-1376.16666666667
64	-1828.03333333333
65	-484.983333333333
66	-538.066666666667
67	-4342.23333333333
68	2009.13333333333
69	1184.33333333333
70	187.733333333334
71	131.433333333333
72	36.0666666666666
73	181.05
74	-131.6
75	86.2
76	647.016666666667
77	243.633333333333
78	-82.0000000000001
79	-434.7
80	425.8
81	-809.5
82	52.5333333333333
83	408.616666666667
84	322.333333333333
85	-80.1666666666665
86	40.9000000000001
87	-281.5
88	20.8000000000001
89	40.8
90	-126.4
91	-1331.56666666667
92	-71.1666666666665
93	-695
94	282.333333333333
95	456.133333333333
96	53.0999999999999
97	-154.8
98	110
99	-31.1
100	-107.75
101	-1746.3
102	-228.283333333334
103	214.833333333333
104	-375.866666666667
105	-132.133333333333
106	300.633333333333
107	-4111.76666666667
108	-810.3
109	-795
110	181.333333333333
111	-893.933333333333
112	-32.1666666666666
113	258.833333333333
114	-952.766666666667
115	-1767.25
116	-34.2666666666667
117	437.533333333334
118	-52.5333333333333
119	-788.966666666667
120	-205.166666666667
121	-9.86666666666679
122	-495.2
123	-970.266666666667
124	105.566666666667
125	328.033333333333
126	244.866666666667
127	-130.266666666667
128	-379.066666666667
129	-420.733333333333
130	-169.25
131	934.733333333333
132	-1355.75
133	-133.6
134	45.9333333333333
135	-1148.26666666667
136	-569.866666666667
137	-106.816666666667
138	-900.133333333333
139	-125.666666666667
140	-2146.66666666667
141	341.433333333333
142	-53.6
143	664.083333333333
144	-857.066666666667
145	-53.5999999999999
146	-1093.03333333333
147	71.1
148	-164.933333333333
149	228.333333333333
150	-31.2333333333333
151	-981.166666666667
152	-50.9333333333334
153	-563.083333333333
154	1849.76666666667
155	-296.266666666667
156	-256.833333333333
157	-1360.53333333333
158	542.916666666667
159	-165.75
160	721.016666666667
161	49.1
162	NA
163	139.2
164	-518.166666666667
165	-112.066666666667
166	-977.4
167	-299.533333333333
168	-54.6666666666666
169	144.4
170	-914.666666666667
171	-1450.23333333333
172	-113.066666666667
173	90.8666666666667
174	-432.966666666667
175	-2093.36666666667
176	-296.166666666667
177	-414.766666666667
178	-2243.11666666667
179	-707.466666666667
180	-748.4
181	8.66666666666669
182	5.09999999999997
183	-1355.66666666667
184	-241.25
185	-1471.66666666667
186	1405.81666666667
187	-273.066666666667
188	109
189	-27.6000000000001
190	-673.166666666667
191	-34.6666666666665
192	-155.733333333333
193	569.4
194	-970.566666666667
195	-151.866666666667
196	-732.4
197	-519.166666666667
198	-557.033333333333
199	719.433333333333
200	-1798.73333333333
201	-793.866666666667
202	-802.566666666667
203	46.3666666666666
204	-1427.91666666667
205	-1454.63333333333
206	-49.5999999999999
207	-161.783333333333
208	-438.05
209	-2976.86666666667
210	-1782.33333333333
211	643.166666666667
212	537
213	-2072.56666666667
214	-493.466666666667
215	-136
216	-1299.16666666667
217	218.566666666667
218	-417.033333333334
219	431.833333333333
220	-306.5
221	-1503.86666666667
222	390.533333333333
223	-172.933333333333
224	-81.5
225	NA
226	39.2000000000007
227	885.233333333334
228	-388.866666666666
229	-1161.83333333333
230	-72
231	89.7166666666667
232	-1015.96666666667
233	-1290.36666666667
234	-14.2999999999997
235	769.45
236	1353.46666666667
237	-14.7000000000003
238	-69.1666666666666
239	747.4
240	-1307.11666666667
241	-204.45
242	1068.43333333333
243	274.216666666667
244	-575.8
245	-47.4666666666667
246	-6103.48333333333
247	-360.4
248	-1868.81666666667
249	-538.9
250	-206.133333333333
251	-316.466666666667
252	-98.3666666666667
253	-305.866666666667
254	263.766666666667
255	-146.7
256	-116.9
257	-56.7666666666667
258	-2718.76666666667
259	1125.76666666667
260	293.433333333333
261	-870.55
262	130.4
263	20.4000000000001
264	-159.133333333333
265	-63.6
266	13.9000000000001
267	-1254.86666666667
268	8.70000000000005
269	9.43333333333334
270	28.2
271	-178.166666666667
272	-380.05
273	-259.2
274	-1108.76666666667
275	403.7
276	-372
277	260.233333333333
278	-672.95
279	120.616666666667
280	-83.7666666666667
281	370.533333333333
282	-324
283	-608.166666666667
284	-80.4333333333334
285	-37.6666666666666
286	1306.86666666667
287	60.3333333333333
288	-618.766666666667
289	278.433333333333
290	-1233.46666666667
291	-1291.65
292	218.733333333333
293	-2512.73333333333
294	456.166666666667
295	-78.1666666666667
296	-381.566666666667
297	-171.7
298	101.933333333333
299	-795.466666666667
300	-498
301	-212.3
302	-9.30000000000018
303	-525.566666666667
304	710.166666666667
305	-1965.9
306	-390.266666666666
307	-344.466666666667
308	-232.6
309	-224.85
310	411.7
311	-3.43333333333339
312	-61.6000000000001
313	121
314	741.6
315	-210.55
316	376.733333333333
317	98
318	24.1
319	2537.83333333333
320	-186.566666666667
321	532.133333333333
322	-485.4
323	147.9
324	100.6
325	-2118.45
326	-833.166666666667
327	-1602.86666666667
328	180.5
329	360.216666666667
330	292
331	371.15
332	-48.5666666666667
333	-495.3
334	-1408.45
335	-1489.51666666667
336	-243
337	5042.86666666667
338	60.2333333333333
339	-805.766666666667
340	620.833333333333
341	-1244.6
342	-1982.68333333333
343	1485
344	225.133333333333
345	11.2333333333336
346	119.766666666667
347	-71.4333333333334
348	-841.4
349	-694.6
350	-9.90000000000009
351	-253.733333333334
352	647.733333333333
353	-353.966666666667
354	-516.7
355	-168.066666666667
356	-4168.96666666667
357	992.2
358	-819.9
359	-244.066666666667
360	-694.55
361	-94.7666666666667
362	-720.266666666667
363	-755.266666666667
364	407.033333333334
365	-127.766666666667
366	-190.766666666667
367	-596.466666666667
368	120.133333333333
369	-274.4
370	42.4333333333329
371	-766.5
372	-118.2
373	-1414.06666666667
374	208.2
375	-329.633333333333
376	-3059.23333333333
377	-74.2833333333333
378	-754.55
379	-2634.85
380	139.933333333333
381	255.933333333333
382	-446.666666666667
383	-877.783333333333
384	-76.8999999999999
385	810.966666666667
386	62.5
387	358.133333333333
388	21.2
389	-51.0666666666666
390	779.05
391	1042.3
392	-837.433333333333
393	-959.466666666667
394	-504.15
395	-272.966666666667
396	555.716666666667
397	-117.166666666667
398	11.9333333333333
399	-1444.5
400	-16.5333333333334
401	470.8
402	-1694.43333333333
403	-3.30000000000018
404	-984.666666666667
405	-29.6000000000001
406	29.4
407	-152.866666666667
408	-1403.8
409	-647.083333333333
410	-596.866666666667
411	380.433333333333
412	-677.866666666667
413	31.8
414	203
415	-89.8666666666666
416	1690.86666666667
417	-19.8333333333335
418	-2786.06666666667
419	-396.666666666667
420	-1218.06666666667
421	4002.4
422	-792.633333333333
423	-344.866666666667
424	-1454.23333333333
425	-52.9
426	-329.933333333333
427	-1777.25
428	475.849999999999
429	-445.633333333333
430	-538.033333333333
431	-824.816666666667
432	-832.466666666667
433	-2250.66666666667
434	28.8000000000002
435	-933.916666666667
436	NA
437	635.766666666667
438	113.633333333333
439	2092.6
440	-132.633333333333
441	-418.966666666667
442	-85.9
443	72
444	-489.4
445	-311.533333333333
446	17.8666666666668
447	15.7
448	505.133333333333
449	-1333.53333333333
450	36.5
451	-578.166666666667
452	176.3
453	-1364.56666666667
454	-307.6
455	-261.533333333333
456	377.1
457	111.5
458	-698.866666666667
459	-1540.16666666667
460	-575.366666666667
461	-1079.8
462	-2056.1
463	1093.93333333333
464	-380.366666666667
465	-30.9333333333334
466	94.9333333333334
467	-154.8
468	-406.366666666667
469	-304.2
470	13.2
471	-102.966666666667
472	-304.366666666667
473	-4552.66666666667
474	-825.35
475	13.3
476	-743.066666666667
477	-147.766666666667
478	-328.45
479	-265.066666666667
480	250.233333333333
481	-69.7
482	-1067.6
483	-35.0666666666671
484	-321.3
485	-369.2
486	599.45
487	-1388
488	-1127.65
489	-3859.16666666667
490	-1165.06666666667
491	23.5999999999999
492	35.2
493	-427.466666666667
494	-1068.46666666667
495	364.333333333333
496	16.9000000000001
497	-595.966666666666
498	45.4666666666667
499	370.1
500	-1270.16666666667
501	-20.85
502	13.4666666666666
503	-458.966666666667
504	251.2
505	-669.216666666667
506	-863.65
507	-254.266666666667
508	320.866666666667
509	0
510	-781.666666666667
511	-92.1666666666665
512	-0.0999999999999091
513	-652.333333333333
514	NA
515	-697.866666666666
516	317.833333333333
517	-69.25
518	153.8
519	-825.866666666667
520	111.283333333333
521	-23.6
522	544.933333333333
523	-14.1666666666667
524	-408.2
525	136.4
526	-1581.4
527	-114.866666666667
528	154.333333333333
529	259.133333333333
530	-176.566666666667
531	-769.883333333333
532	NA
533	441.983333333333
534	1032.1
535	-2265.35
536	-1702.46666666667
537	-206.85
538	-622.8
539	-1899.13333333333
540	332.5
541	-976.316666666667
542	-774.733333333333
543	3.30000000000001
544	161.466666666667
545	945.066666666667
546	1131.63333333333
547	-428
548	-16.0500000000002
549	15.2999999999997
550	516.533333333333
551	192.433333333333
552	-65.1000000000001
553	60
554	-598.033333333334
555	1138.33333333333
556	-260.766666666667
557	-1941.93333333333
558	313.1
559	-4225.76666666667
560	581.633333333334
561	-1382.13333333333
562	-351.75
563	-97.6666666666666
564	-212.766666666667
565	-751.8
566	-205.766666666667
567	-771
568	-79.3
569	-1014.3
570	77.3333333333333
571	-553.066666666667
572	-312.85
573	-528.066666666667
574	-517.366666666667
575	-505.266666666667
576	1208.25
577	NA
578	59.2
579	301.5
580	83.5999999999999
581	-669.616666666667
582	-819.783333333333
583	-85.5333333333333
584	65.7
585	14
586	-846.016666666667
587	139.233333333333
588	-1518.46666666667
589	-4.5
590	-662
591	-20.3
592	-40.0000000000001
593	40.5666666666667
594	-2142.45
595	-993.7
596	-585.666666666667
597	-447.383333333333
598	-39.7333333333335
599	-345.2
600	-884.55
601	159.966666666667
602	589.183333333333
603	-72.7
604	-764.316666666667
605	-6.01666666666642
606	-742.233333333333
607	294.3
608	-2358.85
609	-249.65
610	49.1666666666667
611	-1002.15
612	-246.166666666667
613	34.3
614	1233.45
615	-1530.86666666667
616	2.83333333333337
617	-290.933333333333
618	269.566666666667
619	-943.116666666667
620	472.483333333333
621	773.933333333333
622	143.766666666667
623	-520.933333333334
624	49.6
625	-1498.85
626	NA
627	-627.8
628	-1814.16666666667
629	-3023.26666666667
630	-2234.18333333333
631	-286
632	-797.5
633	43.6333333333334
634	-266.066666666667
635	-1138.55
636	-1759.06666666667
637	-552.566666666667
638	-328.9
639	-378.283333333333
640	-2482.23333333333
641	-1530.55
642	-17.7666666666667
643	-544.05
644	-800.05
645	101.8
646	130.733333333333
647	367.566666666667
648	-1336.85
649	-1488.33333333333
650	-852.5
651	-539.7
652	-421.366666666667
653	289.6
654	-160.633333333333
655	92.7
656	2.0333333333333
657	-2269.76666666667
658	177.433333333333
659	-138.233333333333
660	-260.666666666667
661	-1613.26666666667
662	468.35
663	20.3
664	-943.35
665	-379.4
666	17.1333333333333
667	-1665.61666666667
668	269.566666666667
669	-1374.71666666667
670	-601.833333333333
671	-175.883333333333
672	-102.4
673	-285.666666666667
674	77.8333333333333
675	14.1333333333333
676	-63.0666666666666
677	175.95
678	-14.5
679	53.2
680	-1809.26666666667
681	-332.266666666667
682	587.733333333334
683	-917.3
684	-24.1666666666667
685	-19.0999999999999
686	-2588.76666666667
687	398.216666666667
688	24.8333333333333
689	-249.35
690	-96.0333333333333
691	-1168.28333333333
692	-45.7333333333332
693	-1464.86666666667
694	-1006.63333333333
695	-145.833333333333
696	-582.583333333333
697	-984.733333333333
698	-411.166666666667
699	408.8
700	2132.93333333333
701	-330.666666666667
702	162.7
703	-1438.06666666667
704	-225.7
705	-1454.05
706	-469.75
707	-984.8
708	-574.366666666667
709	35.6333333333334
710	-635.1
711	-493.8
712	-887.566666666667
713	66.3000000000002
714	141.133333333333
715	-204.766666666667
716	217.533333333333
717	324.733333333333
718	-2613.65
719	-1952.2
720	-1708.13333333333
721	2125.26666666667
722	-3452.23333333333
723	113.033333333333
724	-92.6666666666667
725	173.933333333333
726	-520.45
727	-1054.76666666667
728	712.733333333334
729	-167.966666666667
730	-1555.7
731	-308.666666666667
732	-934.6
733	-436.766666666666
734	297.033333333333
735	-146.7
736	91.5
737	110.033333333333
738	-335.533333333333
739	-904.866666666667
740	-140.233333333333
741	-826.05
742	-890.85
743	-1434.56666666667
744	23.7
745	0.666666666666629
746	-144.1
747	871.333333333333
748	-272.066666666667
749	448.133333333333
750	-2679.03333333333
751	-890.466666666667
752	-1328.7
753	-48.6333333333334
754	-28.8000000000002
755	-41.2666666666667
756	-1104.76666666667
757	306.133333333333
758	130
759	210.8
760	-287.133333333333
761	714.866666666667
762	-93.4666666666667
763	-235.166666666667
764	-702.733333333333
765	-789.7
766	-432.85
767	33.0666666666666
768	-396.933333333333
769	-178.466666666667
770	-148.966666666667
771	-622.6
772	-409.666666666667
773	-2292.6
774	-73.5166666666667
775	-47.0333333333333
776	-860.466666666667
777	-288.866666666667
778	-1668.8
779	-640.8
780	262.933333333333
781	-1366.85
782	126.516666666667
783	-62.7
784	1021.23333333333
785	22.4000000000001
786	-341.466666666667
787	-1901.36666666667
788	-143.866666666667
789	-747.766666666667
790	-14.9000000000001
791	461.233333333333
792	-224.45
793	-890.8
794	-442.166666666667
795	150.133333333333
796	376.633333333334
797	-1124.96666666667
798	-134.45
799	-168.3
800	-59.5
801	-42
802	-16.0999999999999
803	-49.8333333333335
804	-25.1
805	-176.766666666667
806	-193.9
807	-636.85
808	-104.666666666667
809	-551.166666666667
810	439.533333333334
811	52.7
812	-439.1
813	96.75
814	2586.13333333333
815	793.333333333333
816	706.7
817	198.1
818	113.333333333333
819	66.0999999999999
820	856.383333333333
821	-114.166666666667
822	-839.566666666667
823	-3327.88333333333
824	-380.5
825	-964.166666666667
826	259.533333333333
827	-756.05
828	102.533333333333
829	592.966666666667
830	817.716666666666
831	29.4666666666667
832	-755.466666666667
833	1029.96666666667
834	-2685.96666666667
835	2084.96666666667
836	-315.4
837	-698.316666666667
838	-173.466666666667
839	NA
840	212.566666666667
841	1.0333333333333
842	451.666666666667
843	902.533333333333
844	-510.45
845	-460.166666666667
846	-1423.66666666667
847	1022.86666666667
848	-1849.06666666667
849	300.1
850	-270.583333333333
851	8.00000000000023
852	-707.216666666667
853	394.366666666667
854	-763.666666666667
855	-1664.6
856	-902.766666666667
857	-805.75
858	-401.783333333333
859	193.533333333333
860	58.6666666666666
861	-845.3
862	279.533333333333
863	-165.866666666667
864	-126.266666666667
865	-130.049999999999
866	-412.6
867	-413.4
868	-784.566666666667
869	-597.366666666667
870	386
871	-357.866666666667
872	-700.633333333333
873	370.166666666667
874	-849.866666666667
875	-501.466666666667
876	-1758.4
877	-138.666666666667
878	396.566666666667
879	-1786.36666666667
880	-483.516666666667
881	-51.65
882	376.533333333333
883	-1764.53333333333
884	-443.266666666666
885	-396.366666666667
886	130.7
887	-61.5333333333333
888	-339.033333333333
889	-199.6
890	-2130.36666666667
891	421.7
892	-667.566666666667
893	106.3
894	-377.6
895	-82.2999999999997
896	424.5
897	-21.4666666666667
898	-2.90000000000001
899	729.366666666667
900	32.3333333333334
901	531.55
902	63.2
903	-285.6
904	424.633333333333
905	82.8
906	-471.166666666667
907	354.933333333333
908	379.633333333333
909	-1047.26666666667
910	-336.966666666667
911	300.733333333333
912	270.133333333333
913	-404.366666666667
914	-1817.03333333333
915	86.3500000000001
916	-859.9
917	-322.266666666666
918	75.9333333333334
919	860.366666666667
920	-1419.36666666667
921	-814.7
922	89.2333333333333
923	-150.566666666667
924	-504.866666666667
925	272.033333333333
926	837.433333333333
927	-51.4666666666667
928	-115.25
929	110.2
930	15.4333333333334
931	135.466666666667
932	-1350.96666666667
933	790.466666666667
934	-430.966666666667
935	-2335.66666666667
936	-86.6333333333333
937	NA
938	-1097.16666666667
939	584.9
940	1.4666666666667
941	571.3
942	223.9
943	80.8
944	150.2
945	-284.966666666667
946	-116.1
947	144.7
948	-1621.2
949	565.333333333333
950	-174.4
951	1004.53333333333
952	-164.55
953	-365.883333333333
954	-631.866666666667
955	-94.3
956	-224.9
957	186.833333333333
958	-125.266666666667
959	-46.7666666666667
960	-665.866666666666
961	-59.4333333333334
962	33.5999999999999
963	132
964	-697.4
965	-37.7666666666667
966	-520.2
967	11.1666666666667
968	-165.333333333333
969	-1314.76666666667
970	-410.316666666667
971	459.3
972	-1006.16666666667
973	-1359.56666666667
974	369.333333333333
975	-522.2
976	2542.23333333333
977	27.3333333333333
978	297.866666666667
979	-20.9
980	265.833333333333
981	-1079
982	257.133333333333
983	-6.53333333333342
984	-1281.76666666667
985	960.6
986	13.833333333333
987	-1410.7
988	-31.2666666666664
989	221.5
990	95.7333333333333
991	-891.8
992	-261.783333333333
993	-662.266666666667
994	-56.6333333333337
995	-2105.35
996	-2409.36666666667
997	-2247.06666666667
998	136.933333333333
999	-383.833333333333
1000	-1018.1
