# Supplementary material for: Chromosome Copy Number Variation and Control in the Ciliate Chilodonella uncinata
Source: PLoS One. 2013 Feb 20;8(2):e56413. doi: 10.1371/journal.pone.0056413 (PMC3577910; doi:10.1371/journal.pone.0056413)
Supplement: Dataset S1 — Chromosome copy numbers from the experimental and simulated cell lines of Dataset of Chilodonella uncinata . dataset.zip is a compressed file. exp_data.csv contains the experimental data derived from qPCR analyses (Cell.line = original cell line; Time = time point of the DNA extraction; DNA.extract = DNA extract replicate; Gene = macronuclear chromosome; CNPC = copy number of the macronuclear chromosome per cell). The remainder of the CSV files are from the simulations. Each CSV file contains data on 1000 simulations where the change in variance from initial to final for each simulation is stored under column ‘x’. See _readme.txt in the compressed file dataset.zip for documentation of the file names. (ZIP) [file pone.0056413.s002.zip › dataset_S1/P2_omega0.12.csv]

	x
1	-280.766666666667
2	-5.20000000000005
3	-631.166666666667
4	-366.1
5	-906.566666666667
6	47.6333333333332
7	106.966666666667
8	473.266666666667
9	-0.233333333333348
10	-821.466666666667
11	282.8
12	-8.96666666666715
13	121.2
14	-719.966666666666
15	-340.466666666667
16	89.0666666666666
17	-870.166666666667
18	92.7333333333331
19	228
20	-695.533333333333
21	-69.4999999999999
22	-384.9
23	-885.9
24	-151.266666666667
25	-868.966666666667
26	70.4000000000001
27	-1183.46666666667
28	-24.9000000000001
29	-1500.4
30	107.733333333333
31	56.5666666666667
32	-263.366666666667
33	30.9666666666667
34	261.366666666667
35	-207.966666666667
36	-319
37	-657.966666666667
38	168.7
39	-692.3
40	-10.1666666666667
41	-15.9
42	-312.816666666667
43	-673.5
44	-667.883333333333
45	423.099999999999
46	-32.9833333333333
47	-733.266666666667
48	-938.266666666667
49	13.9833333333333
50	-184.866666666667
51	204.7
52	-349.566666666667
53	-1231.13333333333
54	85.1999999999999
55	38.0999999999999
56	NA
57	-45.6000000000001
58	-765.783333333334
59	-1054.56666666667
60	-897.966666666667
61	-223.566666666667
62	-735.433333333333
63	98.4000000000001
64	-1804.7
65	-266.366666666667
66	-866.6
67	-276.633333333333
68	-133.1
69	173.933333333333
70	-1076.73333333333
71	123.333333333333
72	81.8666666666668
73	-973.3
74	-776.966666666667
75	-274.983333333333
76	-508.583333333333
77	128.833333333333
78	-210.366666666667
79	-235.2
80	149.45
81	-415.366666666667
82	-473.966666666667
83	344.6
84	-151.65
85	-713.166666666667
86	21.5999999999999
87	1.69999999999982
88	-99.3
89	-506.833333333333
90	-257.116666666667
91	533.283333333334
92	-1272.03333333333
93	-26.8
94	-922.666666666667
95	-625.766666666667
96	-92.1500000000001
97	64.0999999999999
98	73.9999999999999
99	-301.066666666667
100	-579.2
101	-2111
102	-136.366666666667
103	1033.28333333333
104	218.5
105	-958.233333333333
106	-6.5
107	-310.683333333333
108	-190.566666666667
109	-0.949999999999818
110	-1012.46666666667
111	103.3
112	553.933333333333
113	-452.766666666667
114	-81.2
115	-815.433333333333
116	-544.5
117	-155.833333333333
118	-293.166666666667
119	-674.816666666667
120	-15.4333333333333
121	-1997.8
122	248.033333333333
123	-409.633333333333
124	-1800.53333333333
125	-1058.2
126	163.333333333333
127	378.466666666667
128	-368.016666666667
129	123.416666666667
130	245.4
131	-1158.33333333333
132	-738.966666666667
133	-715.466666666666
134	-386.983333333334
135	-817.466666666667
136	-36.6333333333333
137	1019.36666666667
138	688.483333333333
139	-156.266666666667
140	309.333333333333
141	406.3
142	-31.8666666666666
143	126.4
144	-30.0999999999999
145	62.4333333333334
146	-118.4
147	-21.1166666666666
148	-642.9
149	-975.35
150	-1556.23333333333
151	-80.8999999999999
152	-164.233333333333
153	-1576.26666666667
154	-58
155	151.833333333333
156	-6.83333333333337
157	-24
158	367.533333333333
159	-675.366666666667
160	-2101.4
161	-710.066666666667
162	185.816666666667
163	-71.3
164	-1236.4
165	-362.566666666667
166	-282.55
167	-625.966666666667
168	92.6333333333333
169	116.833333333333
170	1797.66666666667
171	-688.9
172	-436.266666666666
173	474.966666666667
174	-1506.95
175	467.466666666667
176	-314.05
177	-1074.36666666667
178	-1520.06666666667
179	157.433333333333
180	793.533333333333
181	-37.5999999999999
182	9.23333333333312
183	926.733333333333
184	-20.5999999999999
185	-703.466666666667
186	-1038
187	-713.933333333333
188	-422.633333333333
189	-373.3
190	-71.4833333333333
191	253.1
192	-537.066666666667
193	1105.03333333333
194	-379.566666666667
195	596.7
196	-77.1333333333333
197	167.7
198	-29.6333333333333
199	41.7333333333333
200	231.833333333333
201	-1287.13333333333
202	602.35
203	405.533333333333
204	-2622.4
205	342.733333333334
206	350.35
207	-28
208	-133.6
209	55.1833333333333
210	1387.53333333333
211	394.1
212	48.0333333333334
213	38.0999999999999
214	-2575.6
215	367.7
216	-178.266666666667
217	-36.1333333333332
218	-1939.33333333333
219	-64.7666666666667
220	-793.466666666667
221	-977.266666666667
222	-3.60000000000002
223	-309.366666666667
224	1147.4
225	-12.9666666666667
226	-3.29999999999995
227	125.7
228	-576.866666666667
229	-1649.36666666667
230	-217.366666666667
231	-790.8
232	-132.4
233	-633.866666666667
234	-74.0333333333333
235	-1213.35
236	-2046.18333333333
237	-1511
238	-847.566666666667
239	-537.566666666667
240	-279.25
241	-56.6000000000001
242	-54.2666666666669
243	-68.7333333333333
244	494.733333333334
245	-1316.06666666667
246	-607.966666666667
247	77.2333333333336
248	619.533333333334
249	-58
250	-1410.95
251	-1017.36666666667
252	332.233333333333
253	798.7
254	-32.5333333333333
255	63.5999999999999
256	45.7
257	-174
258	446.833333333333
259	-75.3
260	75.9666666666667
261	-278.066666666667
262	129.133333333333
263	-1180.16666666667
264	143.466666666667
265	-84.2666666666668
266	-1256.66666666667
267	-1497.93333333333
268	-733.516666666666
269	-197.1
270	-13.1666666666667
271	-1611.8
272	427.6
273	333.166666666667
274	-500.866666666667
275	270.2
276	-896.7
277	57.6333333333332
278	270.933333333333
279	1525.1
280	-1282.46666666667
281	11.4000000000001
282	144
283	264.233333333333
284	-805.566666666667
285	61.3166666666666
286	143.733333333333
287	-7.76666666666665
288	63.4
289	-589.083333333333
290	503.533333333333
291	6.13333333333333
292	-168.566666666667
293	-742.633333333333
294	-226.716666666667
295	-1784.6
296	93.2
297	-36.6666666666665
298	-2407.93333333333
299	-778.166666666667
300	-470.366666666667
301	-162.066666666667
302	189.966666666667
303	-2450.3
304	-929.166666666667
305	-155.2
306	1615.43333333333
307	-532.866666666666
308	21.5999999999999
309	111.3
310	-2211.53333333333
311	-2274.15
312	-86.7666666666669
313	-2080.26666666667
314	367.183333333333
315	92.2166666666667
316	-1.73333333333335
317	-270
318	-21.5
319	-161.7
320	-450.7
321	-103.7
322	-1273.7
323	227.633333333333
324	-84.0333333333333
325	-3476.6
326	69.5999999999999
327	-1391.46666666667
328	-69.7
329	-44.5
330	915.2
331	187.033333333334
332	-228.533333333333
333	12.0833333333333
334	-588
335	-1560.55
336	-753.366666666667
337	-26.1666666666666
338	-332.7
339	-1369.38333333333
340	-1444.96666666667
341	-251.533333333333
342	-19.0666666666667
343	-1318.5
344	-857.1
345	2912.56666666667
346	-789.866666666667
347	-22.6999999999999
348	-292.566666666667
349	-1347.38333333333
350	-186.9
351	-647.083333333333
352	-875.866666666667
353	-361.733333333333
354	378.933333333334
355	198.75
356	-1280.76666666667
357	113.066666666667
358	-56.8
359	120.933333333333
360	135.766666666667
361	1034.53333333333
362	171.183333333333
363	207.7
364	-892.266666666667
365	-1100.05
366	19.4666666666666
367	-191.2
368	-697.833333333333
369	-1414.46666666667
370	-831.466666666667
371	-549.2
372	-1371.46666666667
373	-1761.83333333333
374	-1370.01666666667
375	149.433333333333
376	249.6
377	-1236.86666666667
378	-2811
379	-150.1
380	NA
381	-84.8166666666666
382	-374.4
383	85.8333333333334
384	472
385	517.033333333333
386	-1668.18333333333
387	394.633333333333
388	417.866666666667
389	378.533333333333
390	214.166666666667
391	1202.61666666667
392	748.6
393	-13.5
394	-130.4
395	-785.616666666667
396	-23.3666666666667
397	-129
398	-57.6999999999998
399	-2012.8
400	128.3
401	-2121.65
402	-377.566666666667
403	262.916666666667
404	-522.266666666667
405	-890.166666666667
406	-156.3
407	610.8
408	39.8166666666666
409	3128.03333333333
410	812.866666666667
411	260.333333333333
412	-620
413	17.5
414	134.9
415	-42.0999999999999
416	-2329.26666666667
417	-619.1
418	237.2
419	-123.7
420	228.1
421	203.6
422	-22.8999999999999
423	-387.35
424	-5.5
425	2035.33333333333
426	-1915.76666666667
427	361.05
428	1.0333333333333
429	1808.65
430	-28.5333333333334
431	105.033333333333
432	741.6
433	28.9333333333334
434	-2582.36666666667
435	-278.666666666667
436	-3820.31666666667
437	-358.366666666666
438	-297.2
439	685.05
440	1592.2
441	12.1333333333332
442	-131.766666666667
443	-288.3
444	-359.566666666667
445	458.533333333333
446	-10.2666666666669
447	-1948.06666666667
448	-295.2
449	-402.55
450	-214.166666666667
451	-1396.96666666667
452	436.733333333333
453	-944.966666666667
454	-347.266666666667
455	60
456	-549.7
457	790.883333333333
458	39.0166666666667
459	-2184.66666666667
460	-854.7
461	91.5333333333333
462	-194
463	-36.3
464	-15.3333333333333
465	-262.016666666667
466	-41.7333333333333
467	-221.566666666667
468	-29.4333333333334
469	-127.333333333333
470	159.366666666667
471	-508.95
472	-260.2
473	-454.066666666667
474	-409.4
475	80.9666666666667
476	-2297.5
477	-2151.26666666667
478	-48.9666666666667
479	1627
480	121.6
481	-1055.6
482	-281.866666666667
483	-94
484	-555.766666666667
485	-221.383333333334
486	-204.016666666667
487	-55.6000000000004
488	-1334.31666666667
489	-2568.31666666667
490	-2994.01666666667
491	214.066666666667
492	-1317.13333333333
493	-274.866666666667
494	-13.2
495	19.3333333333333
496	-402.766666666667
497	-1048.96666666667
498	-305.966666666667
499	-28.9666666666666
500	323.133333333333
501	26.3999999999999
502	556.483333333333
503	-1574.68333333333
504	225.033333333333
505	732.533333333333
506	-1031.16666666667
507	-444.866666666667
508	-505.466666666667
509	1601.36666666667
510	49.4666666666666
511	-73.083333333333
512	201.7
513	23.833333333333
514	-1095.66666666667
515	503.533333333333
516	-502.966666666667
517	1117.66666666667
518	-332.583333333333
519	-528.633333333333
520	-4650.28333333333
521	-341.666666666667
522	-79.2000000000003
523	401.433333333333
524	-374.1
525	40.166666666667
526	-24.4000000000001
527	-845.366666666667
528	78.5333333333334
529	655.933333333333
530	3529.96666666667
531	-49.6666666666666
532	-71.1666666666665
533	165.766666666667
534	-588.8
535	123.2
536	42.7
537	479.55
538	-231.35
539	-514.8
540	-554.033333333333
541	-55.7666666666667
542	-709.766666666666
543	-1417.6
544	-455.933333333333
545	-92.2833333333333
546	-157.133333333333
547	-7.89999999999998
548	402.35
549	-400
550	1887.1
551	-62.6999999999999
552	-1205.56666666667
553	-581.666666666667
554	-1337.06666666667
555	-54.1333333333333
556	384.133333333333
557	604.5
558	317.9
559	-1578.63333333333
560	-897.7
561	424.1
562	-23.3
563	333.133333333333
564	295.533333333333
565	168.233333333333
566	512.433333333333
567	-919.733333333334
568	-548.416666666667
569	-17.0666666666667
570	-1630.15
571	-2222.7
572	-99.0666666666666
573	-99.5666666666666
574	-964.666666666667
575	-37.3
576	-1517.8
577	-776.566666666667
578	305.6
579	1161.03333333333
580	-726.866666666667
581	-107.2
582	-190.85
583	-0.400000000000091
584	-1052.71666666667
585	-339.066666666667
586	236
587	15.9333333333334
588	538.1
589	-1299.13333333333
590	-452.583333333333
591	756.833333333333
592	66.1333333333333
593	6.43333333333334
594	-866.8
595	133.2
596	-893.766666666667
597	-1593.56666666667
598	627.733333333333
599	541.9
600	157.233333333333
601	170.833333333333
602	-3606.46666666667
603	-388.9
604	119.8
605	189.833333333333
606	-197.2
607	175
608	-1414.36666666667
609	-1128.8
610	-17.9333333333333
611	-158
612	-65.3000000000002
613	28
614	1853.85
615	-578
616	-57.0999999999999
617	-32.4
618	2.13333333333367
619	-355.666666666667
620	8.70000000000005
621	-508.866666666667
622	-333.866666666667
623	-296.183333333333
624	8.69999999999982
625	-1183.56666666667
626	-696.966666666667
627	148
628	-738.3
629	236.7
630	506.966666666667
631	-519.466666666667
632	-975.466666666666
633	531.333333333333
634	183.6
635	-120.4
636	-177.566666666667
637	-130.1
638	-1536.28333333333
639	-335.466666666666
640	1519.36666666667
641	-38.6666666666665
642	27.6333333333333
643	289.3
644	-392.316666666667
645	106.233333333333
646	-2055.51666666667
647	-407.1
648	-168.066666666667
649	194.616666666667
650	73.0999999999999
651	-12.4
652	59.4333333333334
653	49.2
654	-197.7
655	610.3
656	37.0999999999999
657	175.1
658	2.39999999999986
659	1719.36666666667
660	-725.35
661	-1408.26666666667
662	-123
663	-565.35
664	81.6999999999999
665	128.483333333333
666	-83.35
667	-318.766666666666
668	7.60000000000002
669	-466.166666666666
670	0
671	-1047.86666666667
672	2.80000000000001
673	-309.766666666667
674	-168.866666666667
675	279.2
676	-85.5666666666667
677	-55.3500000000004
678	-171.3
679	1841.01666666667
680	-877.866666666667
681	-787.9
682	-104.4
683	-961.066666666667
684	6.5
685	-44.8
686	177.533333333333
687	166.033333333333
688	-265.35
689	-760.7
690	-42
691	-247.366666666667
692	250.133333333333
693	103.133333333333
694	-134.133333333333
695	-25.0666666666666
696	-166.099999999999
697	-204.766666666667
698	-25.5666666666667
699	-372.966666666667
700	124.266666666666
701	61.4333333333334
702	351.016666666667
703	77.9000000000001
704	236.633333333333
705	NA
706	523.233333333333
707	830.75
708	108.3
709	-838.683333333333
710	-113.166666666667
711	496.933333333333
712	-539.366666666667
713	988.233333333334
714	-810
715	-967.7
716	-374.683333333333
717	NA
718	433.9
719	-973.2
720	-13.0999999999999
721	565.733333333334
722	490.1
723	-738.1
724	-70.7
725	109.933333333333
726	-624
727	69.6000000000004
728	-1258.46666666667
729	51.5
730	-664.133333333333
731	-233.5
732	55.9
733	-98.2833333333333
734	-283.066666666667
735	-256.183333333333
736	-1575.91666666667
737	-486.966666666667
738	-519.766666666667
739	-786.066666666667
740	-300.266666666667
741	-22.9
742	-400.666666666667
743	57.3
744	-194
745	184.133333333333
746	-707.783333333333
747	-1584.45
748	-42.5333333333333
749	-218.683333333333
750	140
751	162.433333333333
752	95.6333333333334
753	329.833333333333
754	-574.766666666667
755	-825.5
756	-1328.05
757	1475.9
758	-115.133333333333
759	183.533333333333
760	396.833333333333
761	1366.61666666667
762	-375.533333333334
763	-283.166666666667
764	-676.166666666667
765	-710.5
766	-1.20000000000005
767	-57.2
768	-627.8
769	19.5499999999997
770	25.7
771	-1242.53333333333
772	-984.066666666667
773	-10.3
774	-405.666666666667
775	-718.6
776	-412.55
777	-247.75
778	146.933333333333
779	-2200.06666666667
780	-2634.46666666667
781	1940.6
782	20.0333333333335
783	-173.833333333333
784	93.0666666666671
785	273.3
786	109.433333333333
787	8.83333333333331
788	240.033333333333
789	35.3000000000002
790	-325.933333333333
791	-870.366666666667
792	-277.333333333333
793	-28
794	-622.166666666667
795	-1196.86666666667
796	-607.366666666667
797	-490.633333333333
798	-671.033333333333
799	-7.13333333333333
800	-382.45
801	307.233333333334
802	1383.16666666667
803	168.8
804	-662.066666666667
805	-1927.86666666667
806	1026.83333333333
807	-1030.36666666667
808	-78.8000000000002
809	-271.3
810	-60.1333333333334
811	-63.6333333333332
812	384.8
813	-848.466666666666
814	-455.066666666667
815	46.0999999999999
816	30.8000000000002
817	-958.583333333333
818	68
819	-107.2
820	-122.3
821	36
822	184.4
823	33.3333333333334
824	830.8
825	-1726.8
826	-278.366666666667
827	-668.3
828	-16.5666666666667
829	1926.4
830	-247.366666666667
831	-975.966666666667
832	-77.75
833	887.5
834	-351.666666666667
835	59.7333333333333
836	-1114.93333333333
837	60.5333333333333
838	-413.383333333333
839	-2044.2
840	-491.766666666666
841	-3096.15
842	2.09999999999997
843	-86.6666666666665
844	-1116.66666666667
845	-1157.16666666667
846	-505.466666666667
847	-568.5
848	7.5
849	-2673.16666666667
850	-350.283333333333
851	307.3
852	213.45
853	-1583.38333333333
854	-493.033333333334
855	-814.766666666667
856	-81.3666666666668
857	-910.6
858	103.333333333333
859	-340.55
860	470.366666666667
861	215.466666666667
862	-264.933333333333
863	-292.166666666667
864	-1913.63333333333
865	172.533333333333
866	-726.533333333333
867	-1875.4
868	263.2
869	57.5
870	-63.0666666666666
871	-14.6666666666666
872	276.133333333333
873	-4.5
874	-443.133333333333
875	-469.066666666667
876	132.833333333333
877	-230.366666666667
878	173.4
879	-1357.8
880	-143.6
881	46.8
882	-292.816666666667
883	2991.93333333333
884	36.7
885	287.866666666667
886	-978.6
887	315.033333333333
888	-96.1999999999998
889	-966.633333333333
890	-106.3
891	-521.3
892	69.9000000000001
893	-646.2
894	-54.8333333333333
895	-139
896	-967.566666666667
897	-9.61666666666656
898	-82.5
899	-1797.16666666667
900	-215.266666666666
901	136.1
902	152.533333333333
903	-514.7
904	-40.5
905	1012.03333333333
906	-1046.16666666667
907	-5.19999999999999
908	-3.70000000000005
909	710.433333333333
910	2452.21666666667
911	-296.583333333333
912	509.733333333333
913	121.266666666667
914	-1240.66666666667
915	-42.5
916	-492.566666666667
917	-84.6666666666667
918	-2498.8
919	106.633333333333
920	-1714.56666666667
921	-272.5
922	-231.3
923	1307.56666666667
924	83.2
925	600.133333333333
926	-163.066666666667
927	-628.233333333333
928	-51.5666666666666
929	71.9000000000001
930	-322.45
931	88.5666666666666
932	-495.1
933	-431.966666666667
934	-420.066666666667
935	-419.5
936	7.56666666666661
937	-895.8
938	350.933333333333
939	284.433333333333
940	3013.63333333333
941	-134.433333333333
942	-545.266666666667
943	-884.283333333333
944	-469.066666666667
945	77.8333333333333
946	-795.883333333334
947	-327.533333333333
948	597.966666666667
949	-309.766666666667
950	-305.866666666667
951	-977.75
952	-494.933333333333
953	35.1666666666665
954	-1693.13333333333
955	-484.866666666667
956	44.5
957	601.7
958	-550.55
959	-446.4
960	154.533333333333
961	-2521.1
962	-437.466666666667
963	-129.466666666667
964	-407
965	-71.7333333333333
966	5.43333333333339
967	-892.066666666667
968	274
969	159.833333333333
970	-306.666666666667
971	-768.7
972	-8.79999999999973
973	-1564.23333333333
974	-154.8
975	-2463.53333333333
976	-2502.16666666667
977	-1958.76666666667
978	-435.516666666667
979	53.1333333333332
980	-58.3666666666668
981	139.7
982	-59.6000000000004
983	145.2
984	-1070.05
985	46.8
986	-1092.6
987	-100.266666666667
988	-3708.7
989	225.8
990	42.7
991	-324.85
992	210.1
993	-330.8
994	85.3666666666666
995	-790.2
996	-715.566666666667
997	361.45
998	25.4666666666667
999	-600.066666666667
1000	-912.433333333333
