# Supplementary material for: Chromosome Copy Number Variation and Control in the Ciliate Chilodonella uncinata
Source: PLoS One. 2013 Feb 20;8(2):e56413. doi: 10.1371/journal.pone.0056413 (PMC3577910; doi:10.1371/journal.pone.0056413)
Supplement: Dataset S1 — Chromosome copy numbers from the experimental and simulated cell lines of Dataset of Chilodonella uncinata . dataset.zip is a compressed file. exp_data.csv contains the experimental data derived from qPCR analyses (Cell.line = original cell line; Time = time point of the DNA extraction; DNA.extract = DNA extract replicate; Gene = macronuclear chromosome; CNPC = copy number of the macronuclear chromosome per cell). The remainder of the CSV files are from the simulations. Each CSV file contains data on 1000 simulations where the change in variance from initial to final for each simulation is stored under column ‘x’. See _readme.txt in the compressed file dataset.zip for documentation of the file names. (ZIP) [file pone.0056413.s002.zip › dataset_S1/P2_omega0.14.csv]

	x
1	-57.0999999999999
2	148.5
3	-1697.3
4	108.3
5	300.833333333333
6	-789.566666666667
7	-713.65
8	-1744.85
9	-475.566666666667
10	-660
11	891.033333333334
12	-186.316666666667
13	-121.533333333333
14	25.8666666666666
15	257.433333333333
16	-1787.36666666667
17	465.433333333333
18	123.233333333333
19	-2140.16666666667
20	77.3333333333335
21	-135.783333333333
22	261.566666666667
23	-996.183333333334
24	-168.066666666667
25	-666.283333333333
26	-581.466666666667
27	-37.7666666666667
28	134.733333333333
29	-86.9666666666667
30	-67.4666666666667
31	622.116666666667
32	218.9
33	535.3
34	-1573.4
35	-227.933333333333
36	23.8333333333335
37	-669.366666666667
38	-977.933333333334
39	286.6
40	-483.7
41	-134.583333333333
42	-820.166666666667
43	41.7333333333333
44	-19.8666666666666
45	-692.6
46	-87.8999999999996
47	983.033333333333
48	-22.5
49	-59.7333333333333
50	855.633333333333
51	-89.8333333333333
52	-337.366666666667
53	-526.85
54	-2906.16666666667
55	2524.53333333333
56	-553.166666666667
57	-443.533333333333
58	337.3
59	-256.633333333333
60	-1463.2
61	232.533333333333
62	-136.266666666667
63	66.5166666666667
64	84.0333333333333
65	-1422.26666666667
66	-582.266666666666
67	427.866666666666
68	99.2333333333333
69	93.3333333333335
70	-275.066666666667
71	401.766666666667
72	-100.4
73	142.7
74	-1806.31666666667
75	-105.5
76	-128.7
77	-787.366666666667
78	357.016666666667
79	-425.666666666667
80	-55.4666666666662
81	23.7000000000003
82	-73.0999999999999
83	67.3333333333333
84	-943.566666666667
85	-54.1666666666667
86	-1127.8
87	148.516666666667
88	-210.05
89	-597.666666666667
90	-913.066666666667
91	196.833333333333
92	-160.666666666667
93	-1233.51666666667
94	7.5
95	-450.966666666667
96	-6.63333333333344
97	-862.15
98	56
99	6.26666666666677
100	-204.05
101	-119.966666666667
102	-517.5
103	-1677.4
104	24.3
105	116.733333333333
106	-2175.08333333333
107	48
108	17.6333333333332
109	-7.5
110	-156.833333333333
111	-695.3
112	1587.33333333333
113	-334.3
114	-292.666666666667
115	-292.133333333334
116	-281.466666666667
117	-242.666666666667
118	-1437.61666666667
119	-266.816666666667
120	-626.266666666667
121	40.5666666666668
122	-82.5
123	27.7
124	-143.966666666667
125	86.5333333333333
126	-968.15
127	84.7
128	-59.5666666666666
129	-1548.5
130	-32
131	-30.6000000000001
132	241.866666666667
133	698.3
134	-121.6
135	-5.89999999999998
136	-402.566666666667
137	46.1166666666668
138	-1173.66666666667
139	71.7333333333332
140	188.8
141	274.8
142	200
143	1.19999999999999
144	-617.4
145	4438.16666666667
146	-470
147	-1970.16666666667
148	-374.583333333333
149	-1508.9
150	-1180.6
151	-94.2333333333333
152	-267.866666666667
153	-285.3
154	-1607.1
155	-533.533333333333
156	-961.1
157	-1316.28333333333
158	1106.38333333333
159	-490.1
160	-420.666666666667
161	304.933333333333
162	-1653.75
163	39.2
164	-354.5
165	405.716666666667
166	-727.266666666667
167	278.833333333333
168	15.3
169	205.7
170	-595.166666666667
171	-57.3666666666667
172	111.766666666667
173	-828.066666666667
174	-334.7
175	-2308.83333333333
176	-93.6999999999998
177	1342.35
178	-89.6333333333332
179	4.70000000000005
180	-57.25
181	-131.766666666667
182	-216.8
183	-119.733333333333
184	386.733333333333
185	179.233333333333
186	-567.5
187	1143.63333333333
188	-186.8
189	-103.766666666667
190	-16.1666666666666
191	414.633333333333
192	-303.766666666667
193	600.233333333334
194	-73.9000000000001
195	138.8
196	-688.333333333333
197	-195.3
198	-72
199	542.083333333333
200	959.6
201	-444.366666666667
202	-674.366666666667
203	-132.666666666667
204	67.8333333333333
205	2053.83333333333
206	507.8
207	170.483333333333
208	-920.583333333333
209	245.683333333333
210	479.033333333333
211	-836.8
212	-484.4
213	-281.3
214	44.7999999999997
215	-40.2666666666668
216	955.816666666667
217	-142.5
218	-591.466666666667
219	-37.8666666666668
220	-72.0666666666666
221	-342.066666666667
222	-94.8666666666666
223	167.2
224	-645.766666666667
225	155.6
226	-818.666666666667
227	271.633333333333
228	-450.466666666667
229	-894.566666666667
230	-242.566666666667
231	-521.766666666667
232	-671.516666666667
233	-347.2
234	-969.4
235	79.9333333333333
236	-414.233333333333
237	-6
238	81.1333333333333
239	-451.466666666667
240	-375.566666666667
241	88.2999999999997
242	-89.5
243	49.7666666666667
244	-393.266666666667
245	-35.65
246	-985.366666666667
247	-130.666666666667
248	-1050.06666666667
249	-1064.56666666667
250	-1428.71666666667
251	-551.866666666667
252	-2.95000000000005
253	916.733333333333
254	-137.166666666667
255	NA
256	-61.0333333333333
257	-1578.46666666667
258	10.5333333333333
259	-504.1
260	25.6000000000001
261	-84
262	1045.96666666667
263	53.6000000000001
264	88.6333333333333
265	390.933333333333
266	-726.4
267	56.2666666666667
268	-41.2
269	-749.616666666667
270	232.633333333334
271	476.8
272	-79.6
273	250.883333333333
274	-503.366666666667
275	-1124.36666666667
276	397.2
277	255.533333333333
278	-190.95
279	795.5
280	226.3
281	-502.3
282	98.5
283	926.833333333333
284	-167.2
285	-826.1
286	-707.35
287	-1078.2
288	-708.1
289	-1738.1
290	-822.6
291	-539.3
292	-2193.53333333333
293	-770.966666666667
294	30.0333333333332
295	-74.9666666666667
296	-647.466666666667
297	-1168.55
298	2261.95
299	263.733333333333
300	23.3666666666668
301	152.433333333333
302	254.233333333333
303	-2922.16666666667
304	-350.283333333333
305	-159.533333333333
306	939.633333333333
307	123.1
308	208.066666666667
309	-750.316666666667
310	-306.666666666667
311	-93.1666666666667
312	-207.033333333333
313	76.0666666666667
314	390.633333333333
315	94
316	-824.466666666667
317	41.6833333333334
318	-314.166666666667
319	27.4333333333333
320	-397
321	-304.666666666667
322	-87.7666666666667
323	-98.2666666666667
324	49.1999999999999
325	422.883333333333
326	-1124.4
327	-2471.3
328	564.133333333333
329	158.966666666667
330	891.233333333334
331	-433.25
332	-12.3666666666667
333	50.5
334	-343.366666666667
335	303.85
336	-1294.28333333333
337	-539.366666666667
338	95.4333333333334
339	-95.0666666666666
340	129.533333333333
341	-278.866666666667
342	-208.233333333333
343	552.1
344	-81.9000000000001
345	128.3
346	-367.2
347	-2732.66666666667
348	-365.066666666667
349	-1721.43333333333
350	-2343.9
351	-588.333333333333
352	-1829.88333333333
353	294
354	-623.166666666667
355	1065.9
356	-327.1
357	-63.5999999999999
358	-54.9666666666667
359	-687.166666666667
360	-74.4
361	-186.066666666667
362	-123.2
363	26
364	-506.3
365	-1194.85
366	409.433333333333
367	-1.83333333333337
368	-789.916666666667
369	18.1333333333333
370	-599.8
371	-334.666666666667
372	408.9
373	-562.733333333333
374	-1453.13333333333
375	-2168.71666666667
376	-383.2
377	-989.533333333333
378	107.833333333333
379	-102.033333333334
380	66.4333333333333
381	-307.25
382	544
383	369.3
384	680.033333333333
385	379.3
386	-161.5
387	-228
388	-303.866666666667
389	-764.166666666667
390	36.1666666666667
391	146.25
392	49.6333333333333
393	18.6999999999998
394	-401.066666666667
395	-24.0999999999999
396	-201.1
397	798.383333333333
398	-145.5
399	-468.8
400	-169.733333333333
401	-416.866666666667
402	362.516666666667
403	-73.3666666666668
404	-856.666666666667
405	-214.966666666667
406	-681.066666666667
407	95.3666666666666
408	335.733333333334
409	316.066666666667
410	-214
411	-12.5
412	-73
413	-93.5666666666666
414	98.4333333333334
415	7.83333333333394
416	-61.8666666666668
417	-83.0666666666667
418	-1481.83333333333
419	259.833333333333
420	-313.4
421	-852.866666666667
422	1800.25
423	-0.800000000000068
424	-995.066666666667
425	-2368.05
426	-257.066666666667
427	821.733333333333
428	225.333333333333
429	70.8333333333333
430	-157.3
431	-446.4
432	-51.8666666666667
433	60.4000000000001
434	-97.2333333333333
435	-1225.65
436	-320.466666666667
437	157.6
438	50.5333333333335
439	-280.066666666667
440	-367.466666666667
441	-270.8
442	127.6
443	203.633333333333
444	2.39999999999964
445	1023.93333333333
446	-182
447	-1248.86666666667
448	121
449	-556.683333333333
450	-1830.73333333333
451	-414.966666666666
452	2838.5
453	-378.933333333334
454	-14.4
455	-270.55
456	-5062.86666666667
457	-959.883333333333
458	-1086.7
459	301.733333333333
460	-56.0333333333333
461	138.133333333333
462	-337.866666666667
463	-282.633333333334
464	-837.033333333333
465	263.133333333333
466	8.5333333333333
467	-2933.36666666667
468	-77.6999999999999
469	-281.466666666667
470	657.166666666667
471	72.6999999999998
472	260.633333333333
473	-650.4
474	179.9
475	-204.566666666667
476	-217.35
477	-450.9
478	-2321.13333333333
479	-683.866666666667
480	-66.2666666666667
481	6.39999999999986
482	-821.4
483	-204.733333333333
484	-816.85
485	661.233333333334
486	-361.866666666667
487	-15.1999999999999
488	-1762.36666666667
489	-744.1
490	609.983333333334
491	-372.8
492	-159.633333333333
493	-518.183333333333
494	-164.533333333334
495	-428.7
496	209.5
497	-540.8
498	116
499	-221.066666666667
500	-1137.35
501	-1978.76666666667
502	232.3
503	-556.85
504	-515.866666666667
505	-651.466666666667
506	-744.8
507	-112.966666666667
508	-463.65
509	131.7
510	-60.6666666666665
511	-1399.5
512	-76.8000000000001
513	-2590.95
514	-307.483333333333
515	1588.63333333333
516	-117.4
517	620.383333333333
518	-367.1
519	-993.766666666667
520	-1666.53333333333
521	449.9
522	-95.7333333333333
523	336.2
524	-368.966666666667
525	-1126.46666666667
526	-1293.43333333333
527	-1769.6
528	-200.3
529	-0.96666666666647
530	363.766666666667
531	-704.4
532	-398.5
533	-950.866666666666
534	-1055.26666666667
535	-505.433333333333
536	-175.616666666666
537	9.60000000000002
538	287.933333333333
539	-772.366666666667
540	-125.266666666667
541	-524.566666666667
542	-154.466666666667
543	-45.4999999999999
544	34.7
545	1529.6
546	-664.833333333333
547	407.833333333333
548	-30.5
549	1.89999999999998
550	134.233333333333
551	-552.5
552	-180.2
553	-1334.1
554	-606.266666666666
555	16.6999999999999
556	-533.733333333333
557	-1423.46666666667
558	-363.6
559	65.8166666666666
560	119.633333333333
561	-207.066666666667
562	-89.7666666666667
563	82.5
564	-281.666666666667
565	-350.866666666667
566	-1114.2
567	83.166666666667
568	160.9
569	-445.766666666667
570	-790.266666666666
571	-524.966666666667
572	-352.983333333333
573	146.166666666667
574	146.1
575	-55.9666666666666
576	126.1
577	-42.8
578	13.3666666666667
579	73.6999999999998
580	24.9333333333334
581	-1109.96666666667
582	75.8333333333333
583	-152.9
584	2035.8
585	-294.233333333333
586	-633.65
587	-821.266666666666
588	135.466666666666
589	-1543.26666666667
590	61.6333333333333
591	-132
592	-585.6
593	-408.2
594	-477.133333333333
595	-204.933333333333
596	-146.5
597	-37.7666666666667
598	-67.4666666666667
599	-84.4000000000001
600	-396.166666666667
601	-1500.53333333333
602	-696.316666666667
603	-253.7
604	-352.966666666667
605	-112.766666666667
606	-1032.6
607	267.433333333333
608	-88.9666666666667
609	13.1666666666665
610	80.1000000000001
611	-452.7
612	-122.666666666667
613	294.933333333333
614	-42.3
615	-1290.63333333333
616	-318.466666666666
617	-768.966666666667
618	1545.5
619	-410.1
620	-16.9
621	-914.066666666667
622	115.333333333333
623	22.2333333333333
624	-18.9000000000001
625	-390.5
626	1157.63333333333
627	41.3333333333333
628	181.8
629	-1965.66666666667
630	-240.266666666666
631	381.833333333333
632	-14.9
633	-1469.76666666667
634	-817.883333333333
635	-1101.83333333333
636	10.5333333333333
637	-1360.06666666667
638	162.8
639	835
640	146.966666666667
641	-641.266666666667
642	-409.6
643	-378.566666666667
644	-277.216666666667
645	-586.066666666667
646	-600.866666666667
647	7.73333333333335
648	-69.6
649	-676.933333333333
650	386.6
651	-540.4
652	253.833333333333
653	-732.95
654	-480.316666666667
655	332.833333333333
656	-717.866666666667
657	-1216.43333333333
658	-137.666666666667
659	-3616.6
660	-476.766666666667
661	567.733333333333
662	-130.066666666667
663	-143.25
664	35.2
665	-362.1
666	20.2333333333333
667	-296.1
668	-522.166666666667
669	651.133333333333
670	-228.833333333333
671	-1145.78333333333
672	-143.7
673	69.9333333333336
674	417.9
675	738.366666666667
676	-212.4
677	-787.783333333333
678	-0.300000000000068
679	15.3333333333333
680	480.933333333333
681	85.1000000000001
682	-60.7166666666667
683	-322
684	284.2
685	-1725.03333333333
686	1248.63333333333
687	-295.566666666667
688	-29.0999999999999
689	-454.166666666666
690	-106.1
691	6710.23333333333
692	95.8666666666668
693	-732.166666666667
694	71.6333333333332
695	-1095.9
696	-489.766666666667
697	-1803.25
698	-910.2
699	49.7333333333333
700	221.9
701	245.033333333333
702	-723.933333333333
703	-317.7
704	2.39999999999998
705	-76.5
706	-37.2333333333333
707	35.8666666666666
708	-88.1666666666667
709	-123.133333333333
710	120.5
711	-195.783333333333
712	432.35
713	591.9
714	-827.433333333333
715	-1015.38333333333
716	-37.9
717	280.933333333333
718	305.05
719	-111.366666666667
720	-621.766666666667
721	-1106.81666666667
722	342.116666666667
723	-39.6000000000001
724	301.716666666667
725	342.516666666666
726	-775.25
727	-111.066666666667
728	-130.566666666667
729	-636.866666666667
730	15.4333333333333
731	201
732	184
733	86.0333333333333
734	76.9333333333334
735	310.1
736	-172.033333333333
737	-905.466666666667
738	-238.333333333333
739	-2243.33333333333
740	-61.8666666666668
741	-777.966666666667
742	298.433333333333
743	311.333333333333
744	838.133333333333
745	-1725.83333333333
746	-46.4666666666667
747	-355.2
748	-654.566666666667
749	-351.066666666667
750	78.0999999999999
751	941.816666666667
752	1284.06666666667
753	39.2
754	61.2333333333336
755	843.833333333333
756	45.0333333333333
757	807.933333333333
758	-180.3
759	-781.633333333333
760	-663.383333333333
761	-256.933333333334
762	226.633333333333
763	527.7
764	74.5333333333334
765	26.1
766	-1021.13333333333
767	111.733333333333
768	-205.4
769	276.766666666667
770	-537.266666666667
771	-118.166666666667
772	-1986.2
773	734.866666666666
774	1582.8
775	-57.7666666666667
776	377
777	402.033333333333
778	-215.066666666667
779	830
780	-325.766666666666
781	585.833333333333
782	-5.35000000000036
783	122.783333333333
784	-816.066666666667
785	-237.7
786	-189.883333333333
787	272.933333333333
788	-138.566666666667
789	131.633333333333
790	178
791	-1534.36666666667
792	-316.666666666667
793	30.6333333333332
794	-1121.23333333333
795	-1373.66666666667
796	-106.816666666667
797	-1082.7
798	-69.5666666666666
799	203.1
800	21.3
801	-56.5
802	-63.0333333333333
803	-476.166666666667
804	-143.566666666667
805	-30.7999999999997
806	-118.533333333333
807	-12.5333333333333
808	80.0999999999999
809	660.883333333334
810	-231.3
811	465.933333333333
812	-1283.26666666667
813	-299.233333333333
814	-450.816666666667
815	-117.916666666667
816	-222.3
817	67.5999999999999
818	1814.23333333333
819	766.233333333333
820	559.933333333333
821	269.033333333333
822	-171.366666666667
823	-33.7
824	-17.3666666666667
825	5791.36666666667
826	-202.95
827	-766.95
828	-2631.46666666667
829	35.7333333333333
830	-7.5
831	108
832	-427.366666666667
833	885.033333333333
834	137.966666666666
835	240.5
836	109.7
837	-146.366666666667
838	-559.616666666667
839	-166.033333333333
840	102.233333333333
841	-74.3333333333333
842	-29.1666666666665
843	-287.1
844	-1676.16666666667
845	-130.3
846	16.9333333333333
847	-103.6
848	-1137.6
849	-46.2000000000003
850	381.633333333333
851	1148.16666666667
852	211.1
853	445.9
854	262.666666666667
855	268.433333333333
856	47.8166666666666
857	-93.4666666666667
858	-104.866666666667
859	-18.9666666666667
860	-506.9
861	-773.35
862	339.533333333333
863	1310.35
864	-1366.76666666667
865	-1941.43333333333
866	-1458.96666666667
867	-1780.26666666667
868	-264.4
869	-65.9666666666667
870	245.533333333333
871	484.233333333333
872	563.5
873	622
874	-3101.16666666667
875	405.033333333333
876	-221.566666666667
877	-1026.98333333333
878	-17.0999999999999
879	57.2
880	291.533333333333
881	-256.8
882	371.966666666667
883	112.4
884	-176.5
885	315.466666666667
886	-516.8
887	-1807.26666666667
888	-809.966666666667
889	-457.066666666667
890	53.7
891	892.4
892	-409.766666666667
893	-553.866666666667
894	83
895	-176.4
896	-104.966666666667
897	-19.0999999999999
898	-2119.76666666667
899	-346.266666666666
900	-718.8
901	-243.3
902	449.9
903	8.69999999999999
904	242.4
905	3.09999999999991
906	-86.5
907	-3468.93333333333
908	1721.95
909	894
910	-668.133333333333
911	-310.866666666667
912	-239.366666666667
913	-58.1666666666666
914	-1220.66666666667
915	-531.833333333333
916	-464.766666666667
917	-22.6666666666667
918	-299.566666666667
919	-485.366666666667
920	512.666666666667
921	-412.466666666667
922	243.733333333333
923	-801.9
924	-830.266666666667
925	-661.766666666666
926	-868.533333333333
927	-1459.13333333333
928	-548.3
929	-77.2333333333332
930	87.0333333333334
931	-110
932	-170.3
933	-373.266666666667
934	619.1
935	268.633333333333
936	103.1
937	-351.7
938	-281.433333333333
939	330.2
940	-786.966666666667
941	1
942	-503.1
943	-36.7
944	131.433333333333
945	-451.133333333333
946	-43.0666666666667
947	-64.8000000000002
948	-400.366666666667
949	12
950	-2160.1
951	0
952	NA
953	385.8
954	102.933333333333
955	254.5
956	111.6
957	119.933333333333
958	31.7333333333333
959	-339.5
960	-48.3999999999996
961	514.133333333334
962	-1656.66666666667
963	338.6
964	-656.8
965	-250.05
966	-396.6
967	197.416666666667
968	-170.466666666667
969	-435.666666666667
970	706.4
971	-236.3
972	-1173.46666666667
973	1808.03333333333
974	-86.5
975	-190.4
976	-40.9333333333332
977	314.833333333333
978	-419.266666666667
979	-475.8
980	-495.7
981	-465.35
982	-166.583333333333
983	-428.7
984	318.166666666667
985	-399.2
986	-1641.96666666667
987	144.8
988	-688.299999999999
989	-196.95
990	-102.066666666667
991	-251.083333333333
992	-674.4
993	-1320.6
994	-33.1
995	-596.5
996	489.05
997	-485.666666666667
998	183.433333333333
999	-138.366666666667
1000	-596.266666666667
