# Supplementary material for: Chromosome Copy Number Variation and Control in the Ciliate Chilodonella uncinata
Source: PLoS One. 2013 Feb 20;8(2):e56413. doi: 10.1371/journal.pone.0056413 (PMC3577910; doi:10.1371/journal.pone.0056413)
Supplement: Dataset S1 — Chromosome copy numbers from the experimental and simulated cell lines of Dataset of Chilodonella uncinata . dataset.zip is a compressed file. exp_data.csv contains the experimental data derived from qPCR analyses (Cell.line = original cell line; Time = time point of the DNA extraction; DNA.extract = DNA extract replicate; Gene = macronuclear chromosome; CNPC = copy number of the macronuclear chromosome per cell). The remainder of the CSV files are from the simulations. Each CSV file contains data on 1000 simulations where the change in variance from initial to final for each simulation is stored under column ‘x’. See _readme.txt in the compressed file dataset.zip for documentation of the file names. (ZIP) [file pone.0056413.s002.zip › dataset_S1/P2_omega0.16.csv]

	x
1	-2050.46666666667
2	423.8
3	-1562.8
4	-38.3000000000001
5	227.066666666667
6	217.3
7	-1200.16666666667
8	-2492.96666666667
9	-116.633333333333
10	276.633333333333
11	60.1333333333334
12	97.8666666666667
13	909.8
14	-120.5
15	-29.5
16	-685.233333333333
17	56.8333333333334
18	-46.1666666666667
19	-1242.46666666667
20	19.3666666666666
21	-163.3
22	29.4333333333333
23	-53.4333333333334
24	-229.1
25	-571.266666666667
26	322.9
27	-247.066666666667
28	1316.35
29	-1251.8
30	203.933333333333
31	-282.266666666666
32	191.6
33	1195.6
34	-28.6666666666667
35	-972.8
36	-7.60000000000002
37	-503.3
38	173.05
39	-1340.31666666667
40	24.5
41	538.383333333333
42	-537.3
43	-787.166666666667
44	72.9000000000001
45	-140.433333333333
46	26.5333333333333
47	39.8999999999999
48	-205.5
49	-1091.36666666667
50	-610.666666666667
51	-21.3333333333335
52	-63.0666666666671
53	16.9
54	210.1
55	-496.166666666667
56	-1453.26666666667
57	1770.73333333333
58	-270.433333333333
59	-1471.66666666667
60	-57.7
61	54.1333333333333
62	54.8
63	-18.5666666666667
64	303.7
65	274.533333333333
66	10.8
67	162.1
68	-588.933333333333
69	355.6
70	180.3
71	-814.666666666666
72	-1015.2
73	544.3
74	15.3
75	-1078.36666666667
76	258.233333333333
77	-483.166666666667
78	-1202.23333333333
79	-20.0999999999999
80	287.366666666666
81	-752.166666666667
82	-80.1500000000001
83	819.9
84	191.683333333333
85	-706.7
86	-108.85
87	-102
88	419.4
89	-246.866666666667
90	69.5999999999999
91	1465.56666666667
92	1789.6
93	-1164.8
94	1288.38333333333
95	281.933333333333
96	-77.1999999999998
97	-989.133333333333
98	-16.6666666666666
99	198.633333333333
100	9.63333333333333
101	-938.15
102	-549.633333333333
103	-681.9
104	-516.966666666666
105	-176.533333333334
106	-0.399999999999864
107	-1026.53333333333
108	-47.6666666666667
109	-1350.73333333333
110	-2209.61666666667
111	1123.53333333333
112	-498.966666666667
113	-563.6
114	-71.5999999999999
115	46.4000000000001
116	-133.066666666667
117	-3041.23333333333
118	-477.6
119	680.1
120	706.400000000001
121	-58.4666666666667
122	-189.333333333333
123	58.5333333333333
124	-38.8
125	1.73333333333335
126	5.89999999999998
127	-325.733333333334
128	-1337.53333333333
129	-734.966666666667
130	-31.2333333333333
131	-206.1
132	290.7
133	-1693.36666666667
134	-468.333333333333
135	-15.5166666666667
136	29.3
137	-59.6000000000004
138	75.4666666666667
139	-591.866666666667
140	-21.1999999999999
141	-840.016666666667
142	-871.466666666667
143	842.166666666667
144	-5.5
145	90.0333333333333
146	-1513.25
147	-248.933333333333
148	231.2
149	-78.6666666666667
150	439.033333333333
151	30.5333333333333
152	-86.4
153	-44.5
154	-192.566666666667
155	-230
156	68.5
157	635.8
158	-16.8
159	215.333333333333
160	511.633333333334
161	-1157.75
162	-1475.4
163	101.633333333333
164	-1575.66666666667
165	-241.65
166	-577.666666666667
167	-166.8
168	-53.5666666666671
169	-504.366666666667
170	-455.8
171	-137.866666666667
172	-1212
173	46.7333333333336
174	156.033333333333
175	-860.066666666667
176	-504.166666666667
177	-10.2666666666668
178	-40.9
179	52.0333333333333
180	-110.666666666667
181	-97.1666666666667
182	1086.96666666667
183	-36.7000000000003
184	-834.283333333333
185	-894.266666666667
186	-158.266666666667
187	-1044.58333333333
188	1041.63333333333
189	-173.266666666667
190	-44.9666666666667
191	53.1
192	763.2
193	469.45
194	-339.116666666667
195	-128.366666666666
196	662.133333333333
197	-43.5666666666671
198	-159.2
199	152.7
200	252.783333333334
201	372.75
202	87.8666666666668
203	-1100.16666666667
204	-2569.3
205	-551.9
206	256.483333333333
207	28.2333333333333
208	548.75
209	-287.733333333333
210	-540.566666666667
211	-599.9
212	-330.7
213	216.083333333333
214	-388.466666666667
215	15.6333333333333
216	-473.333333333333
217	-624.3
218	-9.76666666666665
219	346.7
220	-290.666666666667
221	83.1999999999999
222	126.533333333333
223	-14
224	-256.55
225	550.8
226	475.433333333333
227	-1117.88333333333
228	-1033.76666666667
229	35.1666666666667
230	-764.466666666667
231	602.099999999999
232	70.3333333333334
233	-3.76666666666665
234	29.8999999999999
235	141.5
236	-19.1666666666667
237	-192.1
238	-1235.3
239	347.233333333333
240	111.6
241	126.933333333333
242	-337.3
243	558.4
244	-354.966666666667
245	95.4333333333334
246	-446.466666666667
247	-186.633333333333
248	165.233333333333
249	-1403.1
250	-126.833333333333
251	-1074.23333333333
252	622.3
253	444.666666666667
254	-150.566666666667
255	-215.433333333333
256	-35.3666666666667
257	-240.55
258	97.166666666667
259	-603.75
260	144.733333333333
261	66.0999999999999
262	146.9
263	250.833333333333
264	-51.8666666666668
265	-1540.46666666667
266	163.3
267	181.4
268	-562.466666666667
269	-43.2666666666668
270	98.8333333333334
271	-840.1
272	358.433333333333
273	64.1666666666665
274	146.8
275	-113.666666666666
276	-136.2
277	288.5
278	-1724.16666666667
279	129.3
280	-305.433333333333
281	85
282	-87.5999999999999
283	-1028.5
284	-1981.76666666667
285	499.133333333333
286	60.7999999999997
287	-1478.86666666667
288	161.55
289	-121.066666666667
290	-381.766666666667
291	2358.03333333333
292	1349.9
293	-1800.05
294	-332.4
295	-965.166666666667
296	425.733333333333
297	-74.9500000000003
298	-90.7000000000003
299	-881.166666666667
300	191.2
301	-559.166666666667
302	-527.566666666667
303	310.833333333333
304	41.8
305	-645.666666666667
306	32
307	-104.566666666667
308	8.29999999999973
309	-483.883333333333
310	-1672.55
311	-22
312	455.85
313	-1057.93333333333
314	810.8
315	-145.2
316	-453.2
317	-1612.03333333333
318	38.75
319	40.7
320	103.9
321	21.5
322	-430.016666666667
323	623.7
324	-523.75
325	1860.35
326	-48.4166666666665
327	-232.266666666667
328	830.799999999999
329	-1265.13333333333
330	-5.10000000000002
331	-2106.73333333333
332	43.9333333333333
333	-668.799999999999
334	-2024.05
335	42.2666666666667
336	400.5
337	-864.766666666667
338	135.733333333333
339	-960.3
340	-144.966666666667
341	11.7166666666667
342	-57.3666666666668
343	68.4333333333334
344	158.4
345	200.733333333334
346	-268.099999999999
347	38.3333333333334
348	-710.8
349	65.7666666666667
350	-360
351	-756.066666666667
352	-572.966666666667
353	-16.5333333333338
354	-199.366666666666
355	-727.366666666667
356	-687.133333333333
357	-114.4
358	204.6
359	-180.766666666667
360	-694.2
361	-157.7
362	-263.1
363	-420.866666666667
364	-539.466666666667
365	614.6
366	-725.466666666667
367	-4.69999999999999
368	327.333333333333
369	-493.166666666667
370	181.933333333333
371	-969.216666666667
372	-474.766666666667
373	150.4
374	238.299999999999
375	-234.766666666667
376	403.1
377	-17.5999999999999
378	20.4333333333334
379	-523.2
380	-766.766666666667
381	-3667.86666666667
382	-204.666666666667
383	-240.766666666667
384	-470.533333333333
385	2.90000000000003
386	6.23333333333333
387	-317.266666666667
388	-615.516666666667
389	205.983333333333
390	-803.833333333333
391	113.183333333333
392	-883.4
393	-752
394	-791.266666666667
395	-305.083333333333
396	161.2
397	-519.483333333333
398	-576.666666666667
399	-1603.66666666667
400	395.316666666667
401	-1153.61666666667
402	-1319.26666666667
403	-195.233333333333
404	-197.75
405	-69.9
406	-695.25
407	44.7000000000003
408	163.95
409	6.10000000000002
410	-92.4666666666667
411	-345.166666666667
412	-362.166666666667
413	-1360.9
414	-1111.06666666667
415	-1032.15
416	6.79999999999995
417	-376.566666666667
418	-77.7
419	-536.566666666667
420	-719.266666666667
421	68.0333333333334
422	305.266666666667
423	68
424	503.833333333333
425	-107.2
426	-349.8
427	-735.9
428	-771.9
429	-432.9
430	-260.183333333333
431	0.966666666666583
432	124.4
433	262.6
434	304.4
435	212.733333333333
436	123.866666666667
437	-145.833333333333
438	-89.0333333333333
439	-1325.11666666667
440	-676.533333333333
441	31.1333333333332
442	-248.566666666667
443	-28.4666666666667
444	28.4000000000001
445	-835.9
446	-2509.96666666667
447	-1859.16666666667
448	-495.433333333333
449	-301.2
450	-1157.88333333333
451	-1905.35
452	151.433333333333
453	-614.5
454	665.7
455	-121.6
456	-82.5
457	306.7
458	-579.366666666667
459	-245.6
460	-555.7
461	-50.0666666666666
462	-76.7
463	-326.433333333333
464	46.5333333333333
465	-227.966666666667
466	-37.75
467	-38.1666666666667
468	-76
469	-523.366666666667
470	-104.133333333333
471	-233.516666666667
472	-393.266666666666
473	-187.5
474	-79.8666666666667
475	32.6666666666667
476	716.4
477	-1232.36666666667
478	318.533333333333
479	-553.3
480	-798.7
481	-38.6
482	-1845.63333333333
483	319.2
484	-84.6666666666667
485	43.2333333333333
486	-992.95
487	-61.3
488	-446.266666666667
489	-284.966666666666
490	-2704.16666666667
491	-729.766666666667
492	-1528.76666666667
493	-796.166666666667
494	158.1
495	-1071.73333333333
496	-437.966666666667
497	-115.166666666667
498	-37.3333333333333
499	1103.23333333333
500	-78.1833333333334
501	282.65
502	-162.266666666667
503	-386.866666666667
504	-1171.4
505	NA
506	-9.33333333333326
507	-568.566666666667
508	-2193.88333333333
509	-143.3
510	-975.366666666667
511	256
512	723.9
513	575.533333333333
514	29.7333333333333
515	-41.4666666666667
516	-828.566666666667
517	-95.0666666666671
518	127.9
519	-5184.83333333333
520	-257.9
521	-987.383333333333
522	-19.2333333333333
523	128.3
524	-1049.66666666667
525	-193.3
526	-1464.15
527	556.633333333334
528	-415.75
529	553.416666666667
530	992.75
531	-65.5999999999999
532	186.733333333333
533	54.9000000000001
534	714.9
535	399.366666666667
536	71.1333333333333
537	-1509.56666666667
538	109.9
539	-2486.5
540	-323.75
541	-592
542	-26.2666666666667
543	-416.316666666667
544	-412.2
545	-45.1666666666667
546	-146.866666666667
547	-235.166666666667
548	-543.666666666667
549	-312.733333333333
550	-840.15
551	-2100.26666666667
552	659.15
553	-113.6
554	-783.25
555	-33.9000000000001
556	434.433333333333
557	-57.0333333333333
558	-227.066666666667
559	-15.1666666666665
560	-545
561	-1373.76666666667
562	-756.816666666667
563	-131.833333333333
564	188.133333333333
565	-918.8
566	-298.5
567	396.4
568	-373.65
569	418.066666666667
570	-708.183333333333
571	115.95
572	-76.1666666666665
573	399.633333333334
574	-752.166666666667
575	-275.733333333333
576	-97.7333333333333
577	530.366666666667
578	33.7666666666667
579	-658.066666666667
580	-354.366666666666
581	-85.2666666666667
582	-1131.33333333333
583	-899.333333333333
584	-179.233333333333
585	62.0333333333333
586	-33.6333333333332
587	400.3
588	94.8999999999996
589	-2017.93333333333
590	-1047.7
591	-174.85
592	-455.066666666667
593	216.5
594	5258.93333333333
595	-315.233333333333
596	-157.883333333334
597	-320.4
598	-175.6
599	-354.2
600	42.5999999999999
601	-693.25
602	-571.966666666667
603	-705.266666666667
604	-269.866666666667
605	-1105.13333333333
606	-1024.06666666667
607	122.033333333333
608	-1045.75
609	62.9666666666667
610	-807.900000000001
611	-400.1
612	5619.8
613	-338.9
614	-318.4
615	-251.466666666667
616	-1382.66666666667
617	114.866666666666
618	199.433333333333
619	724.233333333334
620	120.833333333333
621	-2974.56666666667
622	-515.733333333333
623	-718.683333333333
624	-327.266666666667
625	42.2666666666667
626	588.433333333333
627	34
628	-4.0333333333333
629	-302.45
630	1028.76666666667
631	-122.5
632	123.466666666667
633	-253.466666666667
634	-334.466666666667
635	156.533333333333
636	265.2
637	27.9000000000001
638	-1359.2
639	-661.166666666667
640	-238.8
641	330.2
642	-21.5999999999999
643	345.833333333333
644	-548.266666666667
645	13.1999999999999
646	-1216.9
647	-4.04999999999995
648	1395.45
649	3.5
650	-1661.76666666667
651	-2512.76666666667
652	66.2666666666669
653	180.333333333333
654	-542.8
655	1178.2
656	-1073.75
657	-739.866666666667
658	1876.63333333333
659	128.25
660	-379.116666666667
661	-495.9
662	-9.29999999999995
663	-432.966666666666
664	-185.6
665	-5370.9
666	-420.466666666667
667	-38.85
668	-421.833333333333
669	-706.866666666667
670	-2032.55
671	-1616.43333333333
672	-1025.56666666667
673	139.866666666667
674	342.933333333333
675	-1369.53333333333
676	-75.1999999999999
677	198.5
678	-37.4666666666667
679	-78.1
680	-136.866666666667
681	-53.7000000000003
682	62.5
683	220.566666666667
684	153.3
685	-41.3666666666666
686	-28.4
687	89.666666666667
688	-84.5666666666666
689	172.633333333333
690	85.8666666666667
691	-523.8
692	-361.7
693	-464.6
694	-169.666666666667
695	778.333333333333
696	-170.7
697	22
698	-34.5
699	331.6
700	435.333333333333
701	108.133333333333
702	116.3
703	58.5333333333335
704	25.0333333333333
705	541.1
706	-1258.96666666667
707	986.133333333333
708	-740.866666666667
709	-1187.5
710	127.466666666667
711	-160.5
712	231.833333333333
713	-1546.33333333333
714	-5.70000000000005
715	239.766666666667
716	-379.366666666666
717	301.6
718	364.833333333333
719	-265.466666666667
720	-901.7
721	-1450.68333333333
722	-806.366666666667
723	17.8333333333334
724	-126.766666666667
725	332.3
726	265
727	-53.7333333333333
728	249.466666666667
729	243.433333333333
730	-548.033333333333
731	-132.666666666667
732	-625.066666666667
733	-82.6666666666667
734	-56.5666666666667
735	61.3
736	425.333333333333
737	-1531.5
738	-351.9
739	-62.9666666666667
740	318.966666666667
741	268.7
742	106.5
743	1.09999999999991
744	-1099.11666666667
745	145.466666666667
746	-193.266666666667
747	-1474.15
748	-342.3
749	-712.6
750	305.316666666667
751	-133.466666666667
752	-683.766666666667
753	-1116.18333333333
754	117.233333333333
755	-441.3
756	268.133333333333
757	13.5833333333333
758	-1146.01666666667
759	21.6
760	-68.5666666666667
761	-999.6
762	-1477.91666666667
763	-757
764	-68.3999999999996
765	-80.8000000000001
766	740.1
767	1394.25
768	-327.7
769	-681.566666666667
770	218.633333333334
771	-1004.3
772	316.233333333334
773	462.333333333333
774	427.2
775	61.5
776	-416.4
777	138.3
778	-1192.9
779	45.3333333333334
780	-342.133333333333
781	-96.8666666666668
782	-652.966666666667
783	126.9
784	-358.8
785	-1393.46666666667
786	-903.75
787	330.933333333333
788	141.866666666667
789	-138.933333333333
790	879.599999999999
791	547.5
792	113.233333333333
793	-791.666666666667
794	15.7000000000003
795	276.5
796	1658.43333333333
797	129.433333333333
798	-118.266666666667
799	-16.5666666666667
800	893.366666666667
801	-26.5333333333333
802	646.4
803	1459.93333333333
804	85.9333333333334
805	-2036.56666666667
806	-553.766666666667
807	644.1
808	368.7
809	-21.25
810	584.166666666667
811	-796.366666666667
812	-13.2333333333333
813	121.4
814	-116.366666666667
815	-1169.51666666667
816	-353.333333333333
817	-422.9
818	-202.5
819	-931.1
820	-579.9
821	4.33333333333326
822	-226
823	426.633333333333
824	-1088.46666666667
825	-405.966666666667
826	59.7333333333333
827	114.8
828	-520.166666666667
829	-829.066666666667
830	-105.466666666667
831	1583.28333333333
832	-1033.03333333333
833	-233.2
834	-421.6
835	-285.1
836	240.8
837	-430.016666666667
838	-103.433333333333
839	254.033333333333
840	-453.066666666667
841	-608.866666666667
842	488.7
843	-111.65
844	404.6
845	-279.866666666666
846	-75.5666666666666
847	-354.7
848	3.86666666666679
849	3064.4
850	-1718.93333333333
851	-1362.45
852	-405.066666666667
853	206.933333333333
854	809.566666666667
855	-151.566666666667
856	946.916666666667
857	264.966666666667
858	-19.1666666666666
859	-662.166666666667
860	685.15
861	-130.133333333333
862	-58.666666666667
863	-11.6
864	-61.0333333333333
865	-928.1
866	26.8333333333335
867	-128.666666666667
868	-532.9
869	506.466666666667
870	-54.7
871	186.133333333333
872	-3113.6
873	192.133333333333
874	-69.7333333333333
875	-173.483333333333
876	-72.4000000000001
877	-413.6
878	224.3
879	228.933333333333
880	142.5
881	417.583333333333
882	47.8999999999996
883	-563.166666666667
884	184.7
885	2.00000000000001
886	-37.1
887	-89.7
888	-500.716666666667
889	-1197.66666666667
890	-1273.2
891	128.9
892	16.8999999999999
893	-42.8666666666666
894	-684.6
895	33.0333333333333
896	-2063.93333333333
897	4242.66666666667
898	552.366666666667
899	-92.8
900	-111.366666666667
901	-588.866666666667
902	-96
903	-596.833333333333
904	-126.5
905	88.4333333333334
906	-380.4
907	-635.866666666667
908	-221.2
909	362.266666666667
910	-632.966666666666
911	-2302.66666666667
912	-973.883333333333
913	79.0333333333334
914	157.816666666667
915	-1320.85
916	233.5
917	-14.5333333333335
918	119.15
919	-424.8
920	-562.266666666667
921	-43.1
922	99.2333333333333
923	289.033333333333
924	-339.866666666667
925	-2421.51666666667
926	-493.4
927	237.9
928	275.033333333333
929	296.633333333333
930	-1127
931	4.83333333333331
932	-88.1
933	-30.2
934	-267.133333333333
935	-376.933333333333
936	-124.866666666667
937	-137.066666666667
938	-94.1666666666665
939	177.583333333333
940	80.7999999999997
941	558.6
942	-54.6833333333333
943	-78.3666666666667
944	-177.366666666667
945	-328.266666666667
946	-326.266666666667
947	-174.766666666667
948	-932.866666666667
949	-105.2
950	-87.2
951	13.3
952	800.333333333333
953	-275.6
954	365.266666666666
955	-774
956	-1404.28333333333
957	192.566666666667
958	-786.266666666667
959	-281.866666666667
960	105.6
961	425.3
962	-491.566666666667
963	-933.4
964	-8.93333333333328
965	-520.166666666667
966	112.8
967	-109.7
968	-656.866666666667
969	-446.55
970	-500.233333333333
971	1.33333333333348
972	-1422.28333333333
973	-888.816666666667
974	-411.9
975	-618.766666666666
976	181.3
977	-412.9
978	-37.5
979	389.9
980	-1031.88333333333
981	-1855.43333333333
982	-362.366666666666
983	-1294.3
984	-182
985	183.633333333333
986	-5.86666666666667
987	-1874.46666666667
988	239.033333333333
989	58.3333333333334
990	211.6
991	104.8
992	-379.533333333333
993	-362.633333333333
994	-137.1
995	701.033333333333
996	-90.4500000000003
997	-847.25
998	11.5333333333333
999	180.9
1000	-980.666666666667
