# Supplementary material for: Chromosome Copy Number Variation and Control in the Ciliate Chilodonella uncinata
Source: PLoS One. 2013 Feb 20;8(2):e56413. doi: 10.1371/journal.pone.0056413 (PMC3577910; doi:10.1371/journal.pone.0056413)
Supplement: Dataset S1 — Chromosome copy numbers from the experimental and simulated cell lines of Dataset of Chilodonella uncinata . dataset.zip is a compressed file. exp_data.csv contains the experimental data derived from qPCR analyses (Cell.line = original cell line; Time = time point of the DNA extraction; DNA.extract = DNA extract replicate; Gene = macronuclear chromosome; CNPC = copy number of the macronuclear chromosome per cell). The remainder of the CSV files are from the simulations. Each CSV file contains data on 1000 simulations where the change in variance from initial to final for each simulation is stored under column ‘x’. See _readme.txt in the compressed file dataset.zip for documentation of the file names. (ZIP) [file pone.0056413.s002.zip › dataset_S1/P2_omega0.18.csv]

	x
1	145.5
2	648.866666666666
3	-372.4
4	83.2333333333333
5	343.416666666667
6	746.733333333333
7	3684.83333333333
8	-1171.25
9	-139.3
10	-601.066666666667
11	-80.1333333333332
12	62.7
13	125.2
14	-66.7
15	-95.1333333333333
16	-456.066666666667
17	-941.666666666667
18	6.23333333333335
19	-58.2333333333333
20	-82.1666666666667
21	658.8
22	-418.266666666667
23	157.6
24	41.5999999999999
25	215.7
26	251.233333333333
27	86.9000000000001
28	169.2
29	-1222.16666666667
30	-888.166666666667
31	-835.466666666667
32	-3147.25
33	-357.466666666667
34	105.433333333333
35	-192
36	674.233333333334
37	233.2
38	246.733333333333
39	124.1
40	-1132.03333333333
41	-4012.01666666667
42	-1245.08333333333
43	57.95
44	-187.466666666666
45	-774.733333333333
46	138.733333333333
47	-453.666666666667
48	-1010.06666666667
49	-92.2333333333336
50	-194
51	5.85000000000014
52	-2302.43333333333
53	-233.766666666667
54	-1717.36666666667
55	-1207.66666666667
56	104.8
57	-539.4
58	-821.35
59	2729.93333333333
60	183.9
61	-169.466666666667
62	109.733333333334
63	-596.966666666667
64	-74.3666666666667
65	475.9
66	145.533333333333
67	-51.9666666666666
68	0.933333333333394
69	-532.8
70	-336.666666666667
71	-17.3
72	69.7166666666667
73	8.21666666666658
74	-1356.03333333333
75	-7.16666666666674
76	1017.58333333333
77	28.3333333333333
78	16.3666666666666
79	-266.5
80	-61
81	1316.38333333333
82	10.2
83	-175.166666666667
84	1365.16666666667
85	147.283333333333
86	-318.466666666667
87	-2.93333333333328
88	-290.1
89	-180.966666666667
90	-24.3
91	-677.766666666667
92	-238.866666666667
93	60.9333333333332
94	-10.7
95	-151.733333333333
96	-1241.5
97	-315.8
98	-190.066666666667
99	468.883333333333
100	-96
101	-2275.26666666667
102	281.333333333333
103	-2701.76666666667
104	-28.5
105	155.1
106	144.733333333333
107	25.6333333333332
108	-237.3
109	-64.5666666666667
110	-120.8
111	144.666666666667
112	309.066666666667
113	253.6
114	-965.65
115	217.3
116	-94.5333333333333
117	-876.5
118	199.233333333333
119	-221.6
120	-747.516666666667
121	-251.066666666667
122	356.533333333334
123	330.466666666666
124	46.6666666666665
125	-349.9
126	1146.53333333333
127	-720.016666666667
128	-1698.55
129	-1049.26666666667
130	-479.75
131	84.5333333333333
132	226.533333333333
133	-410.5
134	-231
135	198.7
136	-1587.1
137	-182.8
138	169.183333333333
139	-200.283333333333
140	15.2333333333336
141	585.733333333333
142	-910
143	129.016666666667
144	296
145	11.0999999999999
146	-1160.28333333333
147	-213.7
148	-359.2
149	-1704.31666666667
150	-54.2666666666667
151	-1254.76666666667
152	-158.566666666667
153	-63.6333333333337
154	-263
155	1.09999999999997
156	-1457.26666666667
157	315.1
158	-2061.76666666667
159	216.3
160	-499.3
161	-347.566666666667
162	-230.1
163	-119.066666666667
164	283.1
165	-448.1
166	-1430.86666666667
167	-161.5
168	-502.366666666667
169	-694.666666666667
170	757.900000000001
171	-1719.56666666667
172	0.100000000000023
173	54.9000000000001
174	-108.6
175	-1638.26666666667
176	-478.166666666667
177	592.8
178	782.916666666667
179	-729.966666666667
180	-344.666666666667
181	-1612.03333333333
182	-669.633333333333
183	-1781.56666666667
184	-540.966666666667
185	-32.3666666666668
186	55.5833333333333
187	-2057.56666666667
188	240.65
189	-1128.16666666667
190	-894.7
191	-76.8
192	173.583333333333
193	-325.6
194	-133.1
195	-344.566666666667
196	-729.166666666667
197	-491.9
198	40.7666666666667
199	-678.4
200	-74.1833333333334
201	1491.5
202	-57.5666666666666
203	-528.366666666667
204	-118.5
205	-175.7
206	-32.8333333333334
207	-254.966666666667
208	-95.7
209	-1194.16666666667
210	-612.966666666667
211	-248.833333333333
212	74.3000000000002
213	-92.8000000000001
214	-138.15
215	-345.033333333334
216	-743.433333333333
217	-795.566666666667
218	1185.96666666667
219	1296.86666666667
220	-1320.76666666667
221	25.9333333333333
222	20.4
223	445.7
224	-575.966666666667
225	-1526.55
226	-1579.13333333333
227	523.366666666667
228	-80.8
229	-292.95
230	-314.966666666667
231	-75.1666666666667
232	-160
233	131.033333333333
234	405.05
235	-473.366666666667
236	-299.766666666667
237	-687.566666666667
238	-62.1333333333332
239	-716.366666666666
240	335.4
241	-100.3
242	-127.2
243	123.7
244	288.9
245	1214.03333333333
246	-847.916666666667
247	134
248	-964.366666666667
249	-14.2666666666667
250	-32.3
251	-178.166666666667
252	28.2
253	-2048.13333333333
254	-142.5
255	109.1
256	-43.3
257	-281.766666666667
258	126.8
259	-231.166666666667
260	-1452.7
261	-147.2
262	-15.4666666666667
263	-38.9499999999998
264	616.733333333334
265	63.8333333333334
266	64.4333333333334
267	4630.53333333333
268	-393.2
269	-874.283333333333
270	-188.533333333333
271	279.8
272	-135.633333333333
273	-368.866666666666
274	11.2
275	-1731.46666666667
276	37.6333333333334
277	2.79999999999995
278	-949.35
279	25.2333333333333
280	-234.716666666667
281	739.183333333333
282	-514.3
283	-115.2
284	19.9333333333334
285	-1117.21666666667
286	-498
287	-75.25
288	1742.5
289	-151.166666666667
290	-641.2
291	-161.7
292	-890.566666666667
293	305.633333333333
294	3.30000000000018
295	-121.1
296	7.63333333333333
297	527.766666666667
298	613.266666666667
299	-340.8
300	-71.4666666666667
301	-433.266666666666
302	-137.566666666667
303	-2800.9
304	-223.366666666667
305	-121.1
306	1214.83333333333
307	-473.866666666667
308	-280.066666666667
309	-374.066666666667
310	20.0333333333333
311	-285.8
312	533.533333333333
313	-2206.41666666667
314	1291.23333333333
315	249.733333333333
316	189.9
317	-122.9
318	-926.983333333333
319	-1183.75
320	31.0333333333333
321	247.983333333333
322	1214.93333333333
323	139.933333333333
324	553.133333333333
325	360.433333333333
326	-1558.73333333333
327	-1211.7
328	96.0333333333333
329	-440.016666666667
330	-1618.6
331	146
332	-85.6
333	-1054.2
334	-226.366666666667
335	-186.416666666667
336	279.6
337	150.783333333333
338	-279.9
339	-244.133333333333
340	146.533333333333
341	-46.9000000000001
342	-347.566666666667
343	128.033333333333
344	10.2
345	3.69999999999999
346	186.733333333334
347	-404.266666666667
348	5.19999999999993
349	13.1666666666667
350	77.0666666666666
351	-249
352	-78.9000000000001
353	442.533333333334
354	102.466666666667
355	-148.833333333333
356	-37.2
357	-176.533333333333
358	-2016.58333333333
359	-627.666666666667
360	-23.5
361	568.4
362	-1662.7
363	532.7
364	-134.766666666667
365	-117.066666666667
366	4
367	1410.13333333333
368	101.033333333333
369	-165.333333333333
370	-970.666666666667
371	-837.566666666667
372	-371.666666666667
373	-131.466666666667
374	175.633333333333
375	-24.3
376	73.2333333333333
377	-431.366666666667
378	480.216666666667
379	-10
380	-15
381	-210.133333333333
382	-1505.73333333333
383	-408.033333333333
384	43.4333333333334
385	1276.36666666667
386	-712.466666666667
387	-116
388	-868.466666666667
389	-469.1
390	-339.5
391	-448.1
392	302.400000000001
393	648
394	333.05
395	-183.35
396	560.4
397	65.8666666666666
398	-94.4333333333334
399	160.4
400	191.3
401	-796.466666666667
402	-808.966666666667
403	682.333333333333
404	-263.066666666667
405	91.2833333333338
406	-66.6999999999998
407	157.8
408	-292
409	105.1
410	587.633333333333
411	-1392.43333333333
412	-19.5999999999999
413	39.8333333333335
414	264
415	-558.966666666667
416	-10.4000000000001
417	-73.6000000000004
418	55.2333333333333
419	-460.166666666667
420	-172.366666666667
421	164.133333333333
422	-2206.1
423	-85.1999999999999
424	-89.3666666666668
425	119.5
426	205.733333333333
427	22.9000000000001
428	21.6
429	138.9
430	-463.466666666666
431	-410.866666666667
432	-235.266666666667
433	-451.5
434	-37.2666666666667
435	-433.166666666667
436	288
437	686.8
438	254.166666666667
439	902.833333333333
440	-268.433333333333
441	-52.5
442	262.4
443	458.033333333333
444	-897.566666666667
445	1377.03333333333
446	-137.666666666667
447	526.1
448	-278.4
449	372.383333333333
450	-340.4
451	8.80000000000007
452	1698.96666666667
453	-251.35
454	-43.2
455	-474.533333333333
456	-37.8833333333337
457	-468.8
458	-125.666666666667
459	-612.583333333333
460	-579.883333333333
461	-168.366666666667
462	-32.6833333333333
463	389.833333333333
464	-163.166666666667
465	42.8333333333333
466	-16.5333333333333
467	-313.8
468	130.733333333334
469	252.533333333333
470	117.316666666667
471	-977.066666666667
472	306.1
473	-106.5
474	491.033333333333
475	-405.966666666667
476	470.133333333333
477	100.516666666666
478	-369.166666666667
479	-44.1666666666667
480	-1131.86666666667
481	37.6333333333333
482	714.533333333333
483	-497.833333333333
484	-693.216666666667
485	721.633333333333
486	5.16666666666652
487	136.8
488	1232.06666666667
489	1100.91666666667
490	100.133333333333
491	-164.3
492	213.833333333333
493	-1231.06666666667
494	5.5
495	36.1
496	239.05
497	-553.166666666667
498	-766.733333333334
499	-154.366666666667
500	-508.8
501	-384.45
502	605.233333333334
503	418.566666666667
504	-74.4000000000001
505	29.6333333333333
506	2.63333333333344
507	-520.766666666666
508	-613.25
509	-363.866666666667
510	-375.3
511	-41.6
512	3.23333333333335
513	-247.066666666667
514	-287.266666666667
515	-21.5666666666666
516	32.8333333333334
517	-330.15
518	-492.5
519	-757.766666666667
520	-1228.9
521	16.5
522	-34.2666666666667
523	-196.8
524	502.833333333333
525	-1698.83333333333
526	-254.4
527	-1388.45
528	387.2
529	-769.433333333334
530	674.433333333333
531	290.933333333333
532	917.9
533	42.4
534	-654.316666666667
535	1072.2
536	280.8
537	-462.15
538	-2498.13333333333
539	-4970.86666666667
540	142.7
541	-18.1333333333333
542	-161.6
543	987.433333333333
544	-1131.96666666667
545	-1898.2
546	-204.1
547	-2081.38333333333
548	1076.08333333333
549	832.766666666666
550	-275.6
551	119.4
552	1037.53333333333
553	-227.1
554	-13.7
555	-11.5999999999999
556	-1071.63333333333
557	-877.75
558	-24.0666666666667
559	2509.43333333333
560	218.533333333333
561	-64.3333333333335
562	-419.766666666667
563	-496.533333333333
564	-104.4
565	-615.533333333333
566	18.1333333333334
567	-346.766666666667
568	462.099999999999
569	-1391.76666666667
570	226.466666666667
571	17.7
572	-57.8666666666668
573	7.73333333333323
574	102
575	-475
576	-448.166666666667
577	-330.5
578	-599.5
579	15.0333333333333
580	-925.916666666667
581	231.7
582	-7.16666666666663
583	-691.733333333334
584	-796.2
585	1112.13333333333
586	626
587	-494.866666666667
588	23.7333333333333
589	-71.8666666666667
590	-20.6666666666667
591	-846.466666666667
592	-285.2
593	-184.5
594	20.5
595	-552.683333333334
596	-110.666666666667
597	-215.2
598	-1025.33333333333
599	-363.2
600	-152.9
601	-147.466666666667
602	-121.566666666667
603	396.75
604	161.433333333333
605	-26.5333333333333
606	406.7
607	-893.7
608	79.95
609	988.799999999999
610	-134.166666666667
611	-110.166666666667
612	-370.05
613	-464.266666666667
614	-946.666666666667
615	-85.3666666666666
616	569.433333333333
617	-169.483333333333
618	-1117.06666666667
619	-659.666666666667
620	270.433333333333
621	-46.4666666666667
622	100.566666666667
623	2.39999999999998
624	-16.1666666666665
625	-382.666666666667
626	-217.349999999999
627	-1036.05
628	-1496.66666666667
629	-541.033333333333
630	319.066666666667
631	451.833333333333
632	-414.716666666667
633	-138.533333333333
634	75.3333333333334
635	-220.466666666667
636	985.416666666666
637	-166.1
638	-56.5666666666666
639	592.833333333333
640	105.6
641	41.5999999999995
642	-93.4333333333334
643	-547.666666666667
644	-407.066666666667
645	11.4666666666667
646	97.4333333333333
647	-620.666666666667
648	671.833333333333
649	-344.1
650	1697.83333333333
651	118.566666666667
652	3.63333333333344
653	-219.7
654	-819.783333333333
655	283.6
656	-987.466666666667
657	-391.333333333333
658	-511.466666666667
659	-840.9
660	249.1
661	-1287.5
662	-1097.51666666667
663	9.63333333333321
664	-67.0666666666667
665	-385.8
666	-125.266666666667
667	306
668	-693.033333333334
669	2.53333333333353
670	1347.03333333333
671	890.7
672	-1627.3
673	-577.2
674	16.4000000000001
675	1685.03333333333
676	481.416666666667
677	13.3
678	3.60000000000002
679	68.8333333333335
680	-257.233333333333
681	-130
682	-250.266666666667
683	259.933333333333
684	35.0999999999999
685	-88.4666666666667
686	-4.4666666666667
687	-163.616666666667
688	-952.966666666667
689	191.5
690	1048.3
691	127.733333333333
692	-904.866666666667
693	-2432.46666666667
694	780.733333333333
695	724.4
696	-361.166666666667
697	-485.5
698	-122.566666666667
699	-3041.78333333333
700	-383.366666666667
701	-144.866666666667
702	31.5
703	-334.683333333333
704	-251.633333333333
705	-159.9
706	666.733333333334
707	-773.466666666667
708	235.3
709	-292.4
710	538.7
711	-637.466666666667
712	124.933333333333
713	-1514.66666666667
714	-101.166666666667
715	-573.3
716	67.8
717	-15.6166666666666
718	-11.6
719	-711
720	339.6
721	-127.1
722	-123.066666666667
723	754.833333333333
724	-877.916666666667
725	-122.9
726	67.2
727	37.5333333333333
728	-200.3
729	-9.86666666666667
730	210.5
731	2660.73333333333
732	-135.833333333333
733	-190.7
734	151.566666666667
735	-910.95
736	-270.833333333333
737	404.1
738	-137.9
739	369.716666666667
740	556.433333333333
741	503.433333333333
742	1184.3
743	111.933333333333
744	738.533333333333
745	5.76666666666665
746	19.5666666666666
747	-835.483333333333
748	223.333333333333
749	-605.7
750	-487.333333333333
751	263.7
752	-44.4000000000001
753	-589.266666666667
754	259.033333333333
755	-701.766666666667
756	-1876.16666666667
757	-520.5
758	-136.066666666667
759	557.433333333333
760	-425.633333333333
761	-9.29999999999995
762	255.466666666666
763	801.05
764	265.433333333333
765	-26.9000000000001
766	-136.833333333333
767	2.70000000000005
768	-607.633333333333
769	175.533333333333
770	1258.65
771	-219.766666666667
772	-163.9
773	-0.299999999999955
774	74.8333333333333
775	-343.066666666667
776	-612.666666666667
777	57.8333333333333
778	-257.166666666667
779	-164.533333333333
780	-301.866666666667
781	-124.9
782	-72.2666666666667
783	864.733333333333
784	70.0999999999999
785	3292.03333333333
786	-1041.6
787	-1135.5
788	1110.33333333333
789	-1564.98333333333
790	330.25
791	-156.766666666667
792	-431.2
793	-245.7
794	616.933333333333
795	-561.066666666667
796	-1302.5
797	348.8
798	-152.333333333333
799	-150.033333333333
800	-26
801	400.65
802	-158.7
803	-127.616666666667
804	1533.73333333333
805	166.3
806	13.1333333333337
807	-151.733333333333
808	109.666666666667
809	392.633333333333
810	-61.9000000000001
811	225.633333333333
812	-171.7
813	0.133333333333333
814	288.966666666667
815	-91.8333333333335
816	-11.2666666666667
817	-913.066666666667
818	-41.6333333333333
819	-253.4
820	-28.8
821	-20.5333333333328
822	-841.766666666667
823	43.0500000000002
824	-998.666666666667
825	-49.4333333333334
826	-377.933333333333
827	295.7
828	-726.7
829	-31.6
830	-481.383333333333
831	75.5
832	68.2666666666667
833	-251.566666666667
834	-4387.25
835	454.083333333333
836	437.233333333333
837	-1569.16666666667
838	-956.316666666667
839	87
840	396.833333333333
841	-621.7
842	-785.383333333334
843	-310.9
844	96.7333333333333
845	-1856.63333333333
846	-296.983333333333
847	-3603.83333333333
848	-1253.56666666667
849	138
850	16.6333333333334
851	-1176.55
852	793.716666666667
853	-6.09999999999997
854	-1563.9
855	137.033333333333
856	-224.766666666667
857	470.9
858	201.283333333333
859	-49.7333333333335
860	-241.066666666667
861	-406.866666666667
862	268.5
863	-90.8
864	-625.5
865	-676.666666666667
866	-19.4333333333334
867	991.533333333333
868	186.533333333333
869	-1251.33333333333
870	-694.266666666666
871	4881.18333333333
872	-275.333333333333
873	-1484.5
874	-321.133333333333
875	-762.233333333333
876	-20.9333333333332
877	101.3
878	-19.0333333333334
879	208.033333333333
880	-80.8
881	456.166666666667
882	-467.9
883	43.8166666666667
884	-153.4
885	-273.883333333333
886	-287.966666666667
887	-215.033333333333
888	-928.8
889	-425.566666666667
890	201.966666666667
891	182
892	-279.4
893	-592.8
894	-612.166666666667
895	-19.5999999999999
896	245.366666666666
897	-293.966666666667
898	50.8999999999999
899	-1328.05
900	252.566666666667
901	432.366666666667
902	-717.266666666667
903	72.5333333333333
904	33.333333333333
905	-222.95
906	158.233333333333
907	-321.166666666667
908	-2100.9
909	550.533333333333
910	-917.766666666667
911	-37.4666666666667
912	-80.3
913	379.766666666667
914	937.316666666667
915	-1121.66666666667
916	-737.2
917	128
918	-25.6333333333332
919	-6.40000000000009
920	-26.1333333333332
921	12.1666666666666
922	-138.3
923	-547.833333333333
924	-182.966666666667
925	300.5
926	35.3
927	-14.0333333333333
928	-18.8
929	-55.6333333333334
930	-225.566666666667
931	-494.666666666667
932	271.316666666667
933	-369.5
934	-187.333333333333
935	-709.633333333333
936	-143.2
937	413.333333333333
938	4.43333333333334
939	-716.566666666667
940	-337.366666666667
941	-1081.26666666667
942	-1244.8
943	196
944	-204.066666666667
945	-30.7
946	-677.566666666667
947	-1652.28333333333
948	810.833333333333
949	1749.5
950	-262.666666666667
951	348.133333333333
952	-9.86666666666667
953	-1060.41666666667
954	-49.3333333333333
955	25.8666666666667
956	70.6333333333333
957	-430.766666666667
958	-1527.53333333333
959	343.666666666667
960	83.666666666667
961	13.0333333333333
962	-675.733333333333
963	965.7
964	-965.35
965	423.8
966	210.9
967	-543.766666666667
968	-360.966666666667
969	-452.3
970	166.1
971	709.833333333333
972	NA
973	-231.166666666667
974	33.6333333333333
975	-93.2
976	-542.966666666667
977	-1224.28333333333
978	-1003.16666666667
979	-567.466666666667
980	-246.566666666667
981	-33.4
982	166.933333333333
983	989.233333333334
984	-655.266666666667
985	-904.166666666667
986	-1234.3
987	-326.95
988	278.9
989	-87.3333333333333
990	-185.966666666667
991	24.3000000000002
992	-57.8999999999999
993	-2017.43333333333
994	-505.566666666667
995	-1300.6
996	-17.3333333333335
997	-84
998	273.45
999	-119.766666666667
1000	-1882.16666666667
