# Supplementary material for: Chromosome Copy Number Variation and Control in the Ciliate Chilodonella uncinata
Source: PLoS One. 2013 Feb 20;8(2):e56413. doi: 10.1371/journal.pone.0056413 (PMC3577910; doi:10.1371/journal.pone.0056413)
Supplement: Dataset S1 — Chromosome copy numbers from the experimental and simulated cell lines of Dataset of Chilodonella uncinata . dataset.zip is a compressed file. exp_data.csv contains the experimental data derived from qPCR analyses (Cell.line = original cell line; Time = time point of the DNA extraction; DNA.extract = DNA extract replicate; Gene = macronuclear chromosome; CNPC = copy number of the macronuclear chromosome per cell). The remainder of the CSV files are from the simulations. Each CSV file contains data on 1000 simulations where the change in variance from initial to final for each simulation is stored under column ‘x’. See _readme.txt in the compressed file dataset.zip for documentation of the file names. (ZIP) [file pone.0056413.s002.zip › dataset_S1/P2_omega0.2.csv]

	x
1	118.533333333333
2	-239.6
3	-221.433333333333
4	-32
5	473.1
6	81.2333333333333
7	734.5
8	320.1
9	-647.9
10	179.55
11	-200
12	363.733333333334
13	335.45
14	40.7
15	-80
16	-141.433333333333
17	870.516666666667
18	55.9666666666665
19	-985.5
20	1134.03333333333
21	-41.7666666666664
22	-2006.46666666667
23	-330
24	877.733333333334
25	-388.2
26	480.033333333333
27	-259.466666666667
28	92.5
29	-2012.56666666667
30	-541.1
31	185.633333333333
32	359.3
33	-21.9
34	934.466666666667
35	398.400000000001
36	-571.4
37	-879.966666666666
38	-416.5
39	-1095.36666666667
40	94.2333333333333
41	615.3
42	-765.766666666667
43	-194.366666666667
44	105
45	-190.6
46	-164.766666666667
47	-276.266666666667
48	-1111.86666666667
49	1430.06666666667
50	-299
51	-611.883333333333
52	-727.866666666667
53	314.233333333333
54	-1690.26666666667
55	-680.9
56	567.733333333334
57	191.2
58	237.2
59	65.9666666666667
60	-496.066666666667
61	-326.266666666667
62	127.3
63	-1768.28333333333
64	-59.2
65	-173.7
66	-955.266666666667
67	-370.366666666667
68	-92.3666666666667
69	-764.966666666667
70	187.433333333333
71	205.633333333333
72	714.4
73	-888.233333333333
74	-707.116666666667
75	-434.666666666667
76	-76
77	-679.166666666667
78	-754.7
79	-93.6666666666665
80	46.7
81	18.5666666666667
82	1333.2
83	-448.533333333333
84	-1659.61666666667
85	-252.966666666667
86	158.533333333333
87	874.033333333333
88	251.1
89	23.5
90	-480.9
91	-612.266666666667
92	-210.4
93	-446.866666666667
94	-72
95	528.033333333333
96	-466.283333333333
97	-567.766666666666
98	-45.0999999999999
99	-812.033333333333
100	-263.066666666667
101	-150.566666666667
102	-15.3333333333335
103	-625.166666666667
104	-188.1
105	336.35
106	-428.166666666667
107	-405.866666666667
108	13.9000000000001
109	235.633333333333
110	-65.9
111	-184.533333333333
112	-18.9666666666667
113	-808.55
114	-234.3
115	-118.8
116	-493.366666666667
117	38.4000000000001
118	-106.166666666667
119	-175.6
120	-486.4
121	1133.83333333333
122	518.4
123	766.083333333333
124	186.6
125	-162
126	-119.833333333333
127	-20.3999999999999
128	-432.666666666666
129	-76.9666666666667
130	-689.266666666667
131	-42.4166666666667
132	51.3
133	-157.433333333333
134	-922.5
135	-504.466666666667
136	-190.3
137	-1536.46666666667
138	-276.4
139	36.5333333333333
140	-170.8
141	-285.366666666667
142	42.3999999999999
143	-55.3333333333334
144	110.1
145	-1476.36666666667
146	-1087.53333333333
147	-1077.16666666667
148	-98.1333333333333
149	-253.866666666667
150	-850.966666666667
151	-372.533333333333
152	306.833333333333
153	-13.6999999999998
154	195.033333333333
155	-20.7666666666668
156	272.2
157	203.8
158	-717.166666666667
159	-197.566666666667
160	6.29999999999995
161	47.0333333333333
162	-262.566666666667
163	934.25
164	-24.9333333333333
165	-572
166	-777.083333333333
167	538.433333333333
168	-330.266666666667
169	1332.23333333333
170	-200.366666666667
171	-137.366666666667
172	141.1
173	-71.3
174	-1304.86666666667
175	-141.783333333334
176	13.8666666666667
177	132.8
178	-831.2
179	-331.7
180	-257.1
181	-52.4
182	-655.066666666667
183	-573.266666666666
184	-515.366666666666
185	-451.066666666667
186	-695.266666666667
187	642.916666666667
188	-35.0666666666667
189	-574.766666666667
190	-484.05
191	224.166666666667
192	-806.533333333333
193	-1013.3
194	-52.8333333333335
195	78.1666666666665
196	279.333333333333
197	184.366666666667
198	-742.966666666667
199	-419.333333333333
200	223.833333333333
201	-65.8666666666666
202	-940.866666666667
203	1021.33333333333
204	-506.466666666667
205	-1767.96666666667
206	63.5
207	-543.466666666667
208	892.75
209	708.7
210	-15.3
211	-334.366666666666
212	-218.5
213	165.5
214	-254.966666666667
215	-1263.76666666667
216	-693.2
217	-377.966666666667
218	108.5
219	56.5333333333333
220	248.133333333333
221	257.466666666667
222	1000.1
223	-488.4
224	-876.4
225	-1902.1
226	-41.5
227	-1137.51666666667
228	661.2
229	-623.833333333333
230	937.766666666667
231	-229.166666666667
232	-55.5666666666667
233	-521.866666666667
234	-2062.8
235	-1112.66666666667
236	741.733333333333
237	-1006.68333333333
238	12.7333333333331
239	379.85
240	79.2
241	-28
242	-1067.2
243	-83.6000000000001
244	19.2
245	-14.1666666666667
246	-584.866666666667
247	-190.266666666667
248	17.7333333333333
249	-91.5333333333333
250	-403.866666666667
251	252.7
252	-140.7
253	293.2
254	153.7
255	301.466666666667
256	-409.266666666667
257	-372.1
258	-36.5666666666666
259	18.8000000000001
260	-621.733333333333
261	-748.933333333333
262	441.833333333334
263	-1253.96666666667
264	-224.9
265	-94.7666666666669
266	-939.8
267	-1462.26666666667
268	-356.7
269	-30.6333333333334
270	-81.7666666666667
271	508.6
272	169.7
273	-67.0333333333333
274	-698.033333333333
275	-1909.93333333333
276	-371.866666666667
277	-208
278	-327.4
279	18.5333333333333
280	-555.5
281	152
282	-41.5
283	-21.5999999999999
284	196.8
285	-339.616666666667
286	-857.166666666667
287	-965.083333333333
288	68.1333333333333
289	-777.066666666667
290	-493.083333333333
291	562.533333333334
292	-514.4
293	-652.966666666667
294	-913.533333333334
295	61.7
296	-760.05
297	-255.033333333333
298	1174.26666666667
299	-184.366666666667
300	-789.266666666667
301	-147.6
302	-431.266666666667
303	72.2666666666667
304	-732.466666666667
305	275.766666666667
306	-235.2
307	-154.1
308	-939.8
309	642
310	-606.066666666667
311	567.95
312	-508.266666666667
313	-55.6000000000004
314	-978.3
315	-2248.9
316	-5.06666666666661
317	-95.0666666666667
318	72.5333333333333
319	-605.2
320	-302.666666666667
321	-56.6666666666666
322	199.4
323	159.6
324	358.233333333333
325	-1492.26666666667
326	188.333333333333
327	-77.5000000000001
328	-29.1666666666666
329	-196.4
330	-304.066666666667
331	-636.333333333333
332	8.69999999999999
333	-392.15
334	-483.866666666667
335	-487.666666666667
336	-138.633333333333
337	-365.6
338	-886.166666666667
339	-427.066666666667
340	-124.166666666667
341	-797.1
342	158.8
343	-340.666666666667
344	396.733333333333
345	8.5
346	-1093.11666666667
347	-520.5
348	576.233333333333
349	162.233333333333
350	-409.566666666667
351	1641.33333333333
352	-173.5
353	-2198.46666666667
354	944.266666666667
355	-560.166666666667
356	-422.8
357	-1079.36666666667
358	-88.8
359	-164.533333333334
360	9.86666666666679
361	194.633333333333
362	-133.4
363	-18.3999999999999
364	-1499.6
365	-57.5
366	-100.066666666667
367	-988.966666666667
368	-230.5
369	-155.466666666667
370	-1777.03333333333
371	-369.866666666667
372	232.433333333333
373	18.3333333333333
374	-109.25
375	199.733333333333
376	19.3
377	-751.333333333333
378	38.6666666666666
379	-425.166666666667
380	99.5333333333333
381	-2858.85
382	670
383	197.066666666667
384	-174.866666666667
385	4.83333333333348
386	370.333333333333
387	-139.066666666667
388	-2391.36666666667
389	-208.1
390	-168.466666666667
391	-65.4333333333334
392	-408.733333333333
393	92.8333333333334
394	-6.26666666666665
395	-343.766666666666
396	231.833333333333
397	-102
398	-713.5
399	-116.633333333333
400	88.3333333333333
401	409.533333333333
402	-147.6
403	-12.4000000000001
404	-67.3333333333335
405	167.466666666667
406	-46.6833333333334
407	-73.0666666666666
408	-1660.41666666667
409	-533.116666666667
410	811.233333333333
411	205.5
412	26.9666666666667
413	-292.266666666666
414	-86.1000000000001
415	-126.716666666667
416	26.8
417	-175.733333333333
418	621.566666666667
419	-161.233333333333
420	393.933333333333
421	-504.666666666667
422	-197.5
423	43.15
424	775.6
425	-330.7
426	196.633333333333
427	-43.9000000000001
428	-242.9
429	-1092.63333333333
430	-568.5
431	-742.333333333333
432	1507.58333333333
433	19.8333333333333
434	-117.333333333333
435	3686.86666666667
436	253.9
437	-665.266666666667
438	-215.75
439	-107.333333333333
440	-2214.76666666667
441	943.2
442	-379.9
443	-471.6
444	236.666666666667
445	-76.1666666666667
446	-113.833333333333
447	35.5333333333333
448	-474.466666666667
449	-322.8
450	149.45
451	-211.75
452	1503.93333333333
453	-1849.03333333333
454	-370.7
455	-13.2
456	124.4
457	-283.7
458	-4.26666666666677
459	7.89999999999998
460	195.733333333333
461	-298.933333333333
462	-159.966666666667
463	1335.05
464	-53.8666666666668
465	664.7
466	283.1
467	331.633333333333
468	-310.9
469	-847.166666666667
470	41.5
471	518.233333333334
472	453.533333333333
473	-802.05
474	-41.6
475	-100.3
476	-1084.1
477	413.833333333333
478	12.4333333333333
479	-706.8
480	-490.966666666667
481	13.3666666666668
482	-721.3
483	-363.4
484	-831.666666666667
485	220.783333333333
486	322.633333333334
487	202.1
488	-2.5
489	115.566666666667
490	-222.8
491	-33.9
492	572.1
493	3.5333333333333
494	-378.55
495	-530.666666666667
496	183.3
497	-109.333333333333
498	379.966666666667
499	110.9
500	-1622.56666666667
501	-1492.06666666667
502	-12.8000000000002
503	-258.45
504	1035.3
505	1651.53333333333
506	-62.8
507	-385.166666666667
508	-379.766666666667
509	-266
510	338.4
511	857.15
512	-51.0666666666667
513	-844.166666666667
514	-923.7
515	380.433333333333
516	-1342.86666666667
517	81.1999999999998
518	-111.5
519	129.4
520	76.7000000000003
521	-504.866666666667
522	156.233333333333
523	-438.566666666667
524	-70.9000000000001
525	106.533333333333
526	-1529.26666666667
527	-1820.13333333333
528	-203.833333333333
529	118.8
530	-465.616666666667
531	-29.2
532	-1019.86666666667
533	-386.9
534	-271.833333333333
535	-400.066666666667
536	283.3
537	-452.2
538	-1411.36666666667
539	-743.266666666667
540	-116.8
541	10.7
542	-884.766666666667
543	-492.666666666667
544	49.4666666666667
545	-287.866666666667
546	1538.03333333333
547	-1614.23333333333
548	-56.2
549	-631.466666666667
550	92.4333333333334
551	-158.733333333333
552	103.1
553	38.9333333333333
554	-195.933333333333
555	1184.73333333333
556	237.4
557	509.866666666667
558	-56.1333333333332
559	-647.216666666667
560	-501.166666666667
561	-217.066666666667
562	-131.766666666667
563	-244.633333333334
564	485.716666666667
565	64.8000000000002
566	242.533333333333
567	472
568	-167.4
569	-883.2
570	142.233333333333
571	195.7
572	-1022.3
573	-276.666666666667
574	-272.5
575	-1150.8
576	-195.866666666667
577	-446.666666666667
578	-0.800000000000068
579	247.733333333333
580	303.85
581	-180.05
582	-354.066666666667
583	-308.166666666667
584	284.533333333333
585	106.233333333333
586	-28.3666666666668
587	-88.3666666666668
588	-2158.2
589	249.1
590	-17.3666666666666
591	194.133333333334
592	-363.3
593	76.2333333333332
594	-161.9
595	106.666666666667
596	324.2
597	90.6333333333333
598	286.5
599	-133.3
600	85.7666666666667
601	-269.2
602	-109.166666666667
603	53.8333333333334
604	-815.566666666667
605	-77.7
606	102.133333333333
607	266.1
608	-130.8
609	-556.866666666667
610	-1732.96666666667
611	-888.55
612	-650.416666666667
613	65.7333333333333
614	723.866666666667
615	-221.666666666667
616	164.1
617	-198.866666666667
618	-151.9
619	289.833333333333
620	-340.933333333333
621	1607.23333333333
622	123.466666666667
623	460.233333333333
624	-35.5666666666667
625	-176.033333333333
626	-221
627	-1055.96666666667
628	-91.5999999999999
629	-759.566666666667
630	-38.4333333333334
631	-125.866666666667
632	257.5
633	55.5
634	-514.866666666667
635	855.5
636	-189.966666666667
637	300.916666666667
638	-138.966666666667
639	-868.95
640	-370.7
641	317.066666666667
642	514.533333333333
643	79.8666666666668
644	-724
645	-431.866666666667
646	44.5333333333333
647	-682.666666666667
648	62.75
649	-414.866666666667
650	15.6000000000004
651	-584.4
652	183.666666666667
653	-99.0999999999999
654	428.033333333333
655	71.0333333333331
656	-205.6
657	207.733333333333
658	-785.266666666667
659	-246.983333333333
660	-1883.66666666667
661	461.533333333333
662	-815.333333333333
663	-1061.38333333333
664	-2666.4
665	-1008.46666666667
666	-1480.7
667	1312.4
668	-1593.9
669	40
670	-451.766666666667
671	-1448.3
672	-334.666666666667
673	180.933333333333
674	35.8666666666668
675	-409.566666666667
676	-76.1333333333333
677	2198.6
678	138.233333333334
679	-308.466666666667
680	-7
681	-1489.36666666667
682	-4647.26666666667
683	41.7333333333333
684	263.2
685	-52.2666666666667
686	-135.7
687	-45.1166666666668
688	198.833333333333
689	-90.0666666666667
690	-153.766666666667
691	-288.5
692	97.3333333333334
693	70.8333333333335
694	-1185.25
695	-2158.5
696	351.833333333333
697	-1319.23333333333
698	-145.833333333333
699	93.6999999999998
700	-76.4000000000001
701	-450.366666666666
702	-1079.7
703	435.633333333333
704	78.6666666666667
705	-246.966666666667
706	-2114.63333333333
707	-1514.5
708	-1163.35
709	-44.2666666666667
710	-169.766666666667
711	-536.166666666667
712	480.833333333333
713	4851.33333333333
714	-555.433333333333
715	-1812.96666666667
716	40.6666666666667
717	-519.783333333333
718	-14.2333333333333
719	59.0666666666667
720	-443.633333333333
721	-137.2
722	220.333333333333
723	-457.166666666667
724	214.566666666667
725	53.5333333333333
726	576.333333333333
727	-58
728	-3014.56666666667
729	161.133333333333
730	124.566666666667
731	-34.6999999999998
732	-42.4
733	-175.7
734	267.333333333333
735	-212
736	-51.5666666666667
737	-437
738	121.566666666667
739	-519.1
740	-189.916666666667
741	-603.966666666667
742	260.533333333333
743	-42.5
744	-50.1333333333334
745	652.1
746	346.6
747	-34.3000000000001
748	303.016666666666
749	140.833333333333
750	626.1
751	-294.95
752	-243.333333333333
753	111.6
754	-950.266666666667
755	-603.566666666667
756	-25.3333333333333
757	-200.95
758	-271.9
759	1053.93333333333
760	1973.45
761	127.066666666667
762	64.1666666666667
763	199.283333333333
764	344.933333333333
765	-752.15
766	-270.8
767	-1013.26666666667
768	186.8
769	-80.666666666667
770	-2544.66666666667
771	38.1
772	-41.5999999999999
773	75.6333333333334
774	-9.9666666666667
775	446.933333333333
776	-16.9000000000001
777	-139.766666666667
778	4.26666666666665
779	-366.8
780	-32.6333333333332
781	332.083333333333
782	-218.466666666667
783	-557.1
784	-740.166666666667
785	844.5
786	-74.8
787	1080.83333333333
788	-37.9
789	-380.166666666667
790	-1054.05
791	-94.2999999999997
792	-52.3
793	86.7333333333333
794	-517.833333333333
795	-13.4666666666666
796	841.099999999999
797	-78.6666666666667
798	-878.5
799	182
800	-822.983333333333
801	364.266666666667
802	44.6999999999999
803	423.033333333333
804	432.4
805	-383.6
806	-387.6
807	43.1999999999998
808	19.3333333333335
809	125.5
810	-294
811	-38.8
812	44.3666666666667
813	88.6666666666667
814	-969.366666666667
815	-258
816	657.733333333334
817	-649.566666666667
818	-593.466666666667
819	-118.866666666667
820	803.833333333333
821	-1087.46666666667
822	144
823	62.9333333333334
824	1441.76666666667
825	-352.833333333333
826	-1132.06666666667
827	-80.2333333333333
828	468.116666666667
829	-625.5
830	-375
831	-201.5
832	-1332.76666666667
833	-184.866666666667
834	-653.6
835	-551.266666666667
836	-367.166666666667
837	-329.5
838	-832.733333333333
839	885.6
840	-2663.96666666667
841	404.483333333333
842	-373.3
843	166.533333333333
844	-770.15
845	416.033333333334
846	939.633333333334
847	-630.6
848	-197.066666666667
849	222.833333333333
850	-19.9666666666667
851	-1322.26666666667
852	-514.7
853	-498.7
854	1954.33333333333
855	203.733333333334
856	5.69999999999999
857	-1288.68333333333
858	36.6666666666665
859	1006.03333333333
860	-160.55
861	64.2666666666664
862	-20.8
863	686.1
864	-101.566666666667
865	-195.5
866	-478.266666666667
867	-1198.41666666667
868	-315.6
869	86.8999999999999
870	82.9333333333329
871	-51.2999999999997
872	1193.8
873	-31.8666666666666
874	-92.0666666666667
875	-966.45
876	125.3
877	83.4
878	-389.5
879	-142.4
880	30
881	-207.5
882	-191.966666666667
883	-606.066666666667
884	-422.666666666667
885	280.433333333333
886	30.8333333333334
887	125.566666666667
888	-836.466666666667
889	338.5
890	172.5
891	-330.45
892	-337.383333333333
893	-577.166666666667
894	-107.366666666666
895	27.4499999999998
896	-451.216666666667
897	334.333333333333
898	-731.4
899	281.033333333333
900	0.133333333333212
901	-473.783333333333
902	-50.6666666666667
903	53.9
904	179.366666666667
905	-61.8333333333334
906	-47.4666666666667
907	-1124.98333333333
908	610
909	88
910	-91.9166666666665
911	712.733333333334
912	-700.683333333333
913	-986.8
914	-2187.1
915	-686.066666666667
916	-773.433333333333
917	145.366666666667
918	-376.666666666667
919	-526.866666666667
920	-17.0333333333333
921	425.1
922	1551.96666666667
923	113.466666666667
924	-1132.95
925	-797.35
926	-104.266666666667
927	1279.4
928	133.766666666667
929	208.266666666666
930	-929.866666666667
931	-67.3333333333333
932	-441.266666666667
933	13.2
934	-359.6
935	119.533333333333
936	-109.866666666667
937	-142.966666666667
938	-751.833333333333
939	314.1
940	-2591.9
941	-103.2
942	-110.583333333333
943	-8.63333333333333
944	10.1
945	-38.1000000000001
946	-1446.46666666667
947	-91.3
948	-569.2
949	-841.966666666667
950	-677.6
951	-941.066666666667
952	-605.033333333333
953	-1119.16666666667
954	-1043.26666666667
955	579.366666666667
956	-968.066666666667
957	-38.7666666666667
958	266.833333333333
959	-126.3
960	-269.866666666667
961	-32.7
962	2059.05
963	-157.166666666667
964	-728.433333333333
965	168.933333333333
966	772.633333333333
967	762.333333333334
968	595.15
969	-762.833333333333
970	-103.2
971	397.433333333333
972	-390.8
973	-2336.71666666667
974	68.8999999999996
975	-209.1
976	-160.2
977	-1677.9
978	-804.966666666667
979	-558.466666666667
980	197.1
981	-38.9333333333333
982	-217.366666666667
983	-339.5
984	34
985	1793.03333333333
986	35.5
987	-7.96666666666664
988	-316.366666666666
989	651.2
990	-196.7
991	-58.2666666666667
992	-836.766666666667
993	293.266666666667
994	-28.4
995	-91.9666666666667
996	47.1999999999999
997	-402.666666666667
998	-431.866666666667
999	91.8999999999999
1000	-340.4
