# Supplementary material for: Chromosome Copy Number Variation and Control in the Ciliate Chilodonella uncinata
Source: PLoS One. 2013 Feb 20;8(2):e56413. doi: 10.1371/journal.pone.0056413 (PMC3577910; doi:10.1371/journal.pone.0056413)
Supplement: Dataset S1 — Chromosome copy numbers from the experimental and simulated cell lines of Dataset of Chilodonella uncinata . dataset.zip is a compressed file. exp_data.csv contains the experimental data derived from qPCR analyses (Cell.line = original cell line; Time = time point of the DNA extraction; DNA.extract = DNA extract replicate; Gene = macronuclear chromosome; CNPC = copy number of the macronuclear chromosome per cell). The remainder of the CSV files are from the simulations. Each CSV file contains data on 1000 simulations where the change in variance from initial to final for each simulation is stored under column ‘x’. See _readme.txt in the compressed file dataset.zip for documentation of the file names. (ZIP) [file pone.0056413.s002.zip › dataset_S1/P2_omega0.22.csv]

	x
1	1257
2	-880.416666666667
3	-229.2
4	82.7333333333333
5	95.4000000000001
6	-354.866666666667
7	-372.166666666667
8	-140.633333333333
9	135.9
10	-1001.36666666667
11	87.333333333333
12	-197.2
13	-466.983333333333
14	-908.7
15	-259.6
16	378.1
17	102.033333333333
18	-67.6
19	56.6999999999999
20	-24.2666666666664
21	-745.066666666667
22	-1070.93333333333
23	-263.9
24	-189.833333333333
25	23.5
26	222.733333333333
27	-307.766666666666
28	282.233333333333
29	-551.966666666667
30	-104.133333333333
31	-89.4666666666667
32	590.966666666667
33	-387.383333333333
34	-89.333333333333
35	203.9
36	105.6
37	-182.433333333333
38	1418.8
39	81.3333333333335
40	41.0333333333333
41	-1077.66666666667
42	31.6999999999998
43	-768.466666666667
44	-421.466666666667
45	-309.2
46	-802.9
47	-154
48	284.383333333333
49	-679.8
50	391.733333333333
51	-206.5
52	320.833333333333
53	-623.566666666667
54	166.966666666667
55	-1389.61666666667
56	-434.666666666667
57	-88.9333333333334
58	-228
59	-12.4
60	551.466666666666
61	102.166666666667
62	-248.566666666667
63	1158.46666666667
64	227.7
65	-1761.16666666667
66	474.116666666666
67	-54
68	-43.7666666666667
69	310.9
70	-139.733333333333
71	-79.6000000000001
72	988
73	-114.666666666667
74	126.133333333333
75	183.8
76	-218.933333333334
77	329.683333333333
78	-483.266666666667
79	-1456.85
80	-190.966666666666
81	-6.16666666666697
82	292.733333333333
83	125.733333333333
84	-964.466666666667
85	-197.766666666667
86	60.8
87	-112.2
88	-218.266666666667
89	-1305.06666666667
90	-117.633333333334
91	300.2
92	-1018.81666666667
93	-109.733333333333
94	679.5
95	318.433333333333
96	-1337.76666666667
97	155.5
98	-56.8000000000002
99	-47.2333333333333
100	-601.466666666667
101	-184.266666666667
102	-449.2
103	2180.03333333333
104	314.033333333333
105	-16.4000000000001
106	4928.11666666667
107	-85.1000000000001
108	-267.2
109	-288.966666666667
110	-1140.15
111	1422.38333333333
112	-517.066666666667
113	-310
114	439.05
115	-46.4333333333334
116	32.5
117	-402
118	239.166666666667
119	14.1333333333333
120	125.8
121	-241.3
122	241.2
123	7.20000000000005
124	-503.866666666667
125	-398.1
126	143.066666666667
127	18
128	-273.2
129	-200.766666666667
130	-1125.33333333333
131	-360.066666666667
132	-205.833333333333
133	-1843.38333333333
134	-225.066666666667
135	-615.166666666667
136	1636.43333333333
137	239.433333333333
138	138.5
139	-232.833333333333
140	-123.3
141	136.966666666667
142	638.7
143	-1208.4
144	-744.366666666667
145	-142.8
146	584.333333333333
147	-60.5
148	-15.2
149	-782.266666666667
150	281.533333333333
151	136
152	-248.733333333333
153	-326.966666666667
154	-1459.8
155	-18.5666666666667
156	-275.616666666666
157	23.2333333333333
158	-179.266666666667
159	-417.466666666667
160	-55.3333333333333
161	-706.8
162	-1573.16666666667
163	-174.5
164	-276.9
165	-591.966666666667
166	-84
167	188.333333333333
168	114.383333333333
169	-36.4
170	-495.2
171	-1887.26666666667
172	-1115.63333333333
173	-1356.4
174	-149.233333333333
175	1394.86666666667
176	-721.2
177	-546.3
178	-1755.6
179	-20.8000000000001
180	-1051.51666666667
181	-4.84999999999991
182	77.1333333333332
183	137.933333333333
184	61.7666666666667
185	-7.63333333333333
186	-1193.9
187	-30.7666666666667
188	-59.5999999999999
189	-4207.06666666667
190	-140.866666666667
191	-392.266666666666
192	299.533333333333
193	1570.33333333333
194	80.3000000000002
195	29.2
196	115.233333333333
197	1877.2
198	-3.36666666666679
199	1039.23333333333
200	-330.2
201	800.933333333333
202	402.666666666667
203	140.833333333333
204	1426.9
205	-220.8
206	-73.3
207	-493.783333333333
208	-74.3
209	-11.2
210	62.4333333333334
211	181.033333333333
212	172.633333333333
213	-632.566666666667
214	-147.2
215	-28.5333333333333
216	-1058.8
217	69.6333333333334
218	-32.4499999999998
219	-575.7
220	-248.3
221	-87.8
222	166.4
223	-132.633333333333
224	-429.6
225	1143.33333333333
226	-330.433333333333
227	-829.066666666667
228	130.4
229	1544.73333333333
230	-1850.8
231	408.933333333334
232	-903.266666666667
233	54.3000000000001
234	456.433333333333
235	47.0666666666666
236	316.7
237	-417.2
238	143.6
239	-671.8
240	-10.2
241	-222.666666666667
242	-2698.7
243	-933.6
244	-555.633333333333
245	105.066666666667
246	-98.8000000000002
247	-124.066666666667
248	-1659.88333333333
249	-569.766666666667
250	637.5
251	-155.9
252	-830.266666666666
253	594.533333333333
254	409.633333333333
255	-580.133333333333
256	228.4
257	175.033333333333
258	-1676.86666666667
259	5.30000000000001
260	-118.866666666666
261	-981.066666666667
262	-454.716666666667
263	-96.5
264	-193.9
265	94.1000000000004
266	-1090.66666666667
267	60.3
268	1571.1
269	57.9666666666665
270	-382.666666666667
271	-995.6
272	-855.466666666667
273	277.133333333333
274	314.533333333333
275	-264.066666666667
276	140.866666666667
277	-83.5
278	-674.466666666667
279	232.8
280	-181.833333333333
281	-626.366666666667
282	83.166666666667
283	13.3
284	-151.75
285	130.7
286	394.116666666667
287	-864.566666666667
288	-46.6666666666665
289	-311.333333333333
290	-903.133333333333
291	-325.783333333333
292	-472.900000000001
293	-951.466666666667
294	-137.633333333333
295	39.0333333333333
296	-4.83333333333334
297	462.7
298	135.433333333333
299	-1330.56666666667
300	4
301	545.2
302	46.2333333333333
303	255.566666666667
304	-378.85
305	-109.433333333333
306	-1042.66666666667
307	85.6
308	-142.8
309	234.533333333333
310	167.2
311	206.1
312	-487.333333333333
313	813.8
314	-165.7
315	252.9
316	-156.166666666667
317	231.433333333333
318	8
319	-978.266666666666
320	-345.866666666667
321	-32.8
322	33.1999999999998
323	151.833333333333
324	-1436.96666666667
325	-863.8
326	-458.066666666667
327	30.8000000000002
328	-408.866666666667
329	-225.2
330	-466.366666666667
331	-196.3
332	-189.066666666667
333	-266.716666666667
334	-1527.83333333333
335	139.833333333333
336	-54.3
337	-664.9
338	-2527.4
339	177.733333333333
340	-793.6
341	-52.9666666666667
342	403.433333333333
343	-1765.61666666667
344	-22
345	221.9
346	-2155.43333333333
347	11.5666666666667
348	411.333333333333
349	96.8000000000001
350	-331.2
351	-10.9666666666667
352	-154.8
353	-837.1
354	-122.166666666667
355	-91.4000000000001
356	237.933333333333
357	189.333333333333
358	-838.966666666667
359	42.1333333333332
360	-78.5666666666666
361	69.5
362	-62.5
363	-798.4
364	-59.4666666666666
365	-594.3
366	-35.6000000000004
367	330.5
368	670.616666666667
369	82.1
370	-132.766666666667
371	19.2333333333336
372	139.566666666667
373	154.166666666667
374	-109.6
375	90.5999999999999
376	-471.766666666667
377	-20
378	-107.433333333333
379	-773.516666666667
380	2853.7
381	72.8
382	169.066666666667
383	148.133333333333
384	64.9000000000001
385	-1903.06666666667
386	-1845.66666666667
387	-228.433333333333
388	-312.533333333334
389	307.5
390	-770.366666666667
391	-526.5
392	510.966666666666
393	-169.066666666667
394	-361.766666666667
395	130.666666666667
396	-999.766666666666
397	-511.166666666667
398	-154.416666666667
399	10.5
400	328.666666666667
401	-39.6999999999998
402	-300.983333333333
403	-682.266666666667
404	801
405	-244.366666666667
406	-647.6
407	-68.4666666666667
408	-124.416666666667
409	-375.4
410	46.4000000000001
411	-14.5
412	-56.8
413	-679.066666666667
414	39.1500000000001
415	-368.5
416	-1202.98333333333
417	-477.2
418	40.5
419	-68.6666666666665
420	-321.133333333333
421	25.5
422	-620.866666666667
423	1708.75
424	-55.3333333333333
425	-687.666666666667
426	7.19999999999993
427	20.7333333333333
428	1223.03333333333
429	-204.666666666667
430	-1736.16666666667
431	96.1333333333333
432	-1573
433	536.666666666667
434	-430.4
435	177.466666666667
436	-131.866666666667
437	125.2
438	-167.466666666667
439	38
440	-417.466666666666
441	-225.7
442	-104
443	68
444	0.400000000000091
445	393.3
446	-1324.45
447	-480
448	-20
449	-271.3
450	-89.1666666666667
451	43.6000000000001
452	683.016666666667
453	-2176.66666666667
454	-176.933333333333
455	-172.4
456	45.5
457	398.466666666666
458	112.633333333333
459	-1347.7
460	-1338.2
461	78.2666666666667
462	263.3
463	-212.4
464	-97.9666666666667
465	-551.116666666667
466	-321.466666666667
467	-326.666666666667
468	243.433333333333
469	-712.866666666667
470	-844.4
471	-109.883333333333
472	-459.6
473	-1601.3
474	569.7
475	-114.683333333333
476	126.566666666667
477	840.383333333333
478	35.333333333333
479	-160.366666666667
480	-1929.91666666667
481	-2510.56666666667
482	-1116.8
483	-55.9666666666665
484	-1215
485	-212.05
486	-2006.53333333333
487	5.33333333333337
488	-488.266666666667
489	406.7
490	-508.3
491	-1135.56666666667
492	80.2333333333333
493	-183.066666666667
494	-295.266666666667
495	822.5
496	241.033333333333
497	-152.866666666667
498	-25.6999999999999
499	-734.633333333333
500	238.166666666667
501	-566.066666666667
502	-2179.66666666667
503	-2952.43333333333
504	-102.266666666667
505	411.933333333333
506	-77.3666666666666
507	1680.1
508	-136.466666666666
509	-41.6000000000001
510	-371.7
511	-870
512	115.433333333333
513	-1084.03333333333
514	177.9
515	-1040.26666666667
516	-334.266666666667
517	-487.166666666667
518	-298.8
519	22.5
520	-62.8000000000002
521	-0.449999999999818
522	-392.666666666667
523	316
524	-232.633333333333
525	-307.066666666667
526	-40.9333333333333
527	-986.966666666667
528	-709.666666666667
529	69.0333333333333
530	113
531	-36.6333333333334
532	-302.6
533	80.4333333333334
534	-60.2666666666667
535	-126.033333333333
536	-415.516666666667
537	-34.4333333333333
538	909.183333333333
539	-1521.13333333333
540	299.05
541	-1132.03333333333
542	-566.95
543	209.2
544	-23.2000000000003
545	80.5333333333333
546	-21.1666666666666
547	507.9
548	-163.2
549	78.9000000000001
550	842.466666666667
551	-84.2333333333332
552	-1197.13333333333
553	-2114.98333333333
554	19.833333333333
555	-967.166666666667
556	19.9333333333333
557	-516.966666666667
558	-701.75
559	273.066666666667
560	206.633333333333
561	-2528.96666666667
562	-47.5999999999999
563	129.283333333333
564	-1720.06666666667
565	-1045.76666666667
566	-169.366666666667
567	-749.933333333333
568	308.333333333333
569	-1045.66666666667
570	-125.333333333333
571	64
572	-121.766666666666
573	623.133333333333
574	-1831.13333333333
575	90.1333333333334
576	-349.066666666667
577	95.333333333333
578	-73.5
579	-1337.38333333333
580	525.6
581	-477.766666666667
582	-312.466666666667
583	-109.866666666667
584	205.7
585	-200.9
586	710.4
587	-708.566666666667
588	-1919.7
589	-259.166666666667
590	4.83333333333331
591	127.45
592	-374
593	-191.766666666667
594	-71.9000000000001
595	-794.166666666667
596	-81.3
597	-932.433333333333
598	582.5
599	435.533333333333
600	-937.866666666667
601	195.833333333333
602	695.333333333333
603	-58.8666666666667
604	1017.7
605	-135.5
606	-208.533333333333
607	66.2333333333332
608	-25.7666666666667
609	1190.4
610	-18
611	-168.166666666667
612	2089.01666666667
613	-357.566666666667
614	-383
615	30.666666666667
616	-218.7
617	20.7
618	505.033333333333
619	-2344.16666666667
620	-391.483333333333
621	126.366666666667
622	-335.466666666666
623	5.29999999999973
624	362.166666666667
625	-1366.1
626	-1382.03333333333
627	-466.766666666667
628	430.3
629	-253.066666666667
630	-88.6666666666667
631	-93.7666666666669
632	-2228.16666666667
633	-4.10000000000002
634	107.5
635	730.8
636	-27.2333333333333
637	320.933333333333
638	-110.766666666667
639	519.766666666667
640	788
641	-1983.46666666667
642	-1149.46666666667
643	76.4333333333334
644	588.433333333333
645	-564.3
646	37.1
647	159.3
648	97.8
649	-803.2
650	-323.766666666667
651	-708.7
652	-143.9
653	-805.2
654	16.4
655	152.533333333333
656	1123.43333333333
657	-100.8
658	-239.516666666667
659	-109.916666666667
660	-41.4666666666667
661	-285.733333333333
662	-693.25
663	-410.1
664	-101.333333333333
665	-1008.06666666667
666	-375.4
667	199.766666666667
668	-254.4
669	134.933333333333
670	-49.3
671	376.1
672	-1420.26666666667
673	199.5
674	297.333333333333
675	-761.766666666667
676	-671.35
677	-485.533333333333
678	-377.066666666667
679	170
680	-1644.16666666667
681	-1070.93333333333
682	598.833333333333
683	136.433333333333
684	-1053.5
685	487.833333333333
686	-174.433333333333
687	1252.38333333333
688	-737.7
689	410.6
690	37.5999999999999
691	-716.283333333333
692	60.1
693	-55.9000000000001
694	-211.6
695	-1533.2
696	289.066666666667
697	42.1
698	-915.166666666667
699	127.766666666667
700	-767.7
701	-178.966666666667
702	-1633.56666666667
703	484.633333333334
704	-1291.56666666667
705	-945.766666666666
706	19.8666666666667
707	230.566666666667
708	-636.466666666667
709	353.266666666667
710	-111.366666666667
711	209.533333333333
712	-2756.46666666667
713	-1590.18333333333
714	-505.066666666667
715	983.833333333333
716	-162.8
717	410
718	207.333333333333
719	682.666666666667
720	123.433333333333
721	-326.266666666667
722	71.3000000000001
723	260.533333333333
724	-218.85
725	-283.566666666667
726	-67.6666666666666
727	-923.766666666667
728	59.8999999999999
729	-367.1
730	985.45
731	12.2666666666667
732	90.8333333333333
733	-42.4333333333334
734	-575.566666666667
735	-1465.56666666667
736	-2102.71666666667
737	232.8
738	94.65
739	-739.75
740	-3374.6
741	160.4
742	-136.933333333333
743	208.266666666667
744	107
745	95.5
746	-204.266666666667
747	-978.1
748	-290.166666666667
749	76.8
750	148.3
751	794.133333333333
752	-185.466666666667
753	-2034.96666666667
754	-379.266666666667
755	-86.3000000000002
756	663.133333333333
757	-63.7333333333333
758	1623.16666666667
759	-1032.16666666667
760	-122.7
761	813.833333333333
762	-244.133333333333
763	-109.933333333333
764	-1244.83333333333
765	-1261.16666666667
766	-280.466666666667
767	-997.666666666667
768	185.533333333333
769	684.9
770	253.333333333333
771	-1043.56666666667
772	-18.5333333333333
773	182.5
774	53.1666666666667
775	-1501.8
776	-776.866666666667
777	-658.9
778	189.466666666667
779	680.333333333333
780	1081.56666666667
781	687.983333333333
782	713.333333333333
783	-1388.41666666667
784	69.2333333333333
785	-7.86666666666679
786	145.633333333333
787	475.1
788	-325.166666666667
789	394.166666666667
790	152.633333333334
791	-96.9000000000001
792	755.716666666667
793	-110.766666666667
794	94.7666666666667
795	-517.5
796	-914.45
797	59.8333333333334
798	979.933333333333
799	-131.6
800	46.1
801	488.1
802	261.2
803	240.616666666667
804	-103.6
805	691.333333333334
806	-78.1666666666665
807	-326.866666666667
808	771.433333333333
809	-265.066666666667
810	-867.566666666667
811	-109.1
812	-414.166666666666
813	-348
814	-193.1
815	314.6
816	296.633333333333
817	206
818	-568.666666666667
819	-1856.13333333333
820	-95.9
821	-373.033333333333
822	-36.5666666666667
823	50
824	-252.1
825	133.3
826	375.366666666666
827	-364.55
828	4.93333333333339
829	-204
830	408.5
831	-1696.23333333333
832	300.3
833	97.8666666666667
834	-258
835	-241.9
836	-291.9
837	-247.733333333333
838	-57.2333333333333
839	1065.76666666667
840	2411.6
841	-651.2
842	-671.65
843	-675
844	-653.866666666667
845	443.866666666667
846	-966.866666666667
847	348.1
848	1044.5
849	-205.7
850	-136.266666666667
851	428.733333333334
852	-107.7
853	-1380.41666666667
854	1304.13333333333
855	-100.966666666667
856	227.733333333333
857	-455.9
858	-270.8
859	-160.966666666666
860	237.6
861	-201.5
862	-216.3
863	227.366666666666
864	-423.833333333333
865	-28.7666666666667
866	-64.5666666666671
867	-868.066666666667
868	-850.466666666667
869	-151.733333333334
870	128.033333333333
871	361.733333333333
872	-275.5
873	176.933333333333
874	786.916666666667
875	25.4
876	-68.9333333333334
877	-293.233333333333
878	123.1
879	-257.766666666667
880	23.1333333333334
881	166.4
882	482.566666666666
883	-859.216666666667
884	1865.73333333333
885	84.3999999999999
886	-588.45
887	-103.783333333333
888	115.133333333333
889	-1231.4
890	61.2999999999997
891	621.033333333333
892	288.233333333333
893	35.1666666666666
894	-1365.93333333333
895	-814.3
896	6.89999999999998
897	-4
898	93.3333333333333
899	112.4
900	250.5
901	-963.833333333333
902	-114.9
903	-419.8
904	-98.5666666666666
905	-242.066666666667
906	-668.666666666667
907	-564.633333333333
908	-317.2
909	-1194.8
910	-247.066666666667
911	-316.4
912	-2068.56666666667
913	-115.166666666667
914	76.8
915	19.0999999999999
916	258.633333333333
917	-740.566666666667
918	713.133333333333
919	-2180.81666666667
920	250.733333333333
921	45.7333333333332
922	106.133333333333
923	-932.15
924	-364.066666666667
925	30.1666666666665
926	227.95
927	152.4
928	-13.6
929	-585.066666666667
930	-501.866666666667
931	-1442.55
932	569.033333333334
933	-132.766666666666
934	362.3
935	-275.8
936	235.55
937	-762.416666666667
938	432.433333333333
939	-64.0333333333333
940	781.55
941	81.3333333333334
942	-1022.56666666667
943	-253.266666666667
944	67.2
945	-107.5
946	263.333333333333
947	-622.283333333333
948	-50.9666666666667
949	112.666666666667
950	101.2
951	-1199.38333333333
952	273.2
953	311.2
954	-481.25
955	-106.133333333333
956	-1681.66666666667
957	-81
958	-1997.33333333333
959	-1165.26666666667
960	-401.633333333333
961	4.5
962	101.9
963	135.033333333333
964	1809.63333333333
965	1318.43333333333
966	-103.516666666667
967	198.666666666667
968	83.7
969	18.5
970	-822.966666666667
971	-174.1
972	-1247.91666666667
973	-680.033333333333
974	399.233333333333
975	-1057.26666666667
976	-39.1000000000001
977	1068.9
978	-861.65
979	647.733333333333
980	-162.366666666667
981	34.5
982	47.6000000000001
983	-165.1
984	-199.7
985	-91.3499999999999
986	135.2
987	331.933333333333
988	-463.466666666667
989	-145.783333333333
990	-270.233333333333
991	-2484.53333333333
992	-157.866666666666
993	127.633333333333
994	651.433333333333
995	-543.3
996	315.2
997	-1.26666666666665
998	-717.066666666667
999	39.3
1000	-291.6
