# Supplementary material for: Chromosome Copy Number Variation and Control in the Ciliate Chilodonella uncinata
Source: PLoS One. 2013 Feb 20;8(2):e56413. doi: 10.1371/journal.pone.0056413 (PMC3577910; doi:10.1371/journal.pone.0056413)
Supplement: Dataset S1 — Chromosome copy numbers from the experimental and simulated cell lines of Dataset of Chilodonella uncinata . dataset.zip is a compressed file. exp_data.csv contains the experimental data derived from qPCR analyses (Cell.line = original cell line; Time = time point of the DNA extraction; DNA.extract = DNA extract replicate; Gene = macronuclear chromosome; CNPC = copy number of the macronuclear chromosome per cell). The remainder of the CSV files are from the simulations. Each CSV file contains data on 1000 simulations where the change in variance from initial to final for each simulation is stored under column ‘x’. See _readme.txt in the compressed file dataset.zip for documentation of the file names. (ZIP) [file pone.0056413.s002.zip › dataset_S1/P2_omega0.24.csv]

	x
1	59.7333333333336
2	-1292.56666666667
3	-987.066666666667
4	58.9333333333334
5	942.833333333333
6	157.233333333333
7	-428.766666666667
8	-612.566666666667
9	-103.866666666666
10	-10.8
11	-379.5
12	-221.066666666667
13	201.333333333333
14	-465.266666666667
15	-381.566666666667
16	-305.783333333333
17	256.633333333333
18	-134.766666666667
19	-149.766666666667
20	-694.7
21	-131.166666666667
22	-811.166666666667
23	-431.966666666667
24	27.6333333333337
25	-806
26	132.833333333333
27	312
28	322.633333333333
29	201.133333333333
30	-444.9
31	-465.3
32	35.1999999999999
33	100.533333333333
34	-122.1
35	1109.73333333333
36	-254.433333333333
37	7.90000000000001
38	-564.466666666667
39	-769.466666666667
40	-1.66666666666663
41	424.933333333333
42	-88.4333333333332
43	-1644.2
44	-421.9
45	-6.46666666666667
46	307.333333333333
47	-644.366666666667
48	83.833333333333
49	634.966666666667
50	-187.766666666667
51	-257.9
52	-121.2
53	-27.8333333333334
54	-572.166666666667
55	50.5333333333333
56	-237.6
57	486.9
58	-870
59	159.1
60	1770.03333333333
61	-26.8333333333333
62	-263.366666666667
63	-2827.26666666667
64	-344.766666666667
65	-551.5
66	-238.166666666667
67	-310.9
68	140.733333333333
69	-46.3
70	-490.666666666667
71	-47.3000000000001
72	-589.5
73	-151.366666666667
74	174.65
75	319.833333333333
76	-147.9
77	-522.3
78	603.183333333333
79	-89.3333333333333
80	-485.2
81	36.4000000000001
82	249.933333333333
83	-184.166666666667
84	1113.7
85	4967.1
86	661.2
87	705.233333333334
88	-457.1
89	-408
90	800.333333333333
91	233.233333333333
92	-246.266666666667
93	-57.1666666666667
94	1684.1
95	62.7
96	5440.5
97	-146.966666666667
98	-38.8
99	-593.6
100	22.4000000000001
101	-2061.6
102	2315.36666666667
103	86.7
104	-14.9333333333334
105	408.4
106	363.2
107	-598.8
108	-193.866666666667
109	125.133333333333
110	500.216666666667
111	-16.8999999999999
112	-826.8
113	-506.633333333333
114	116.8
115	74
116	-574.266666666667
117	327.05
118	581.133333333334
119	-193.5
120	9.9666666666667
121	1485.83333333333
122	-20.8666666666667
123	-200.316666666667
124	-673.7
125	411.033333333334
126	184.1
127	273.5
128	-306.666666666667
129	-195.166666666667
130	-212.533333333333
131	95.8333333333333
132	-52
133	-435.966666666667
134	222.366666666667
135	-232.1
136	176.233333333333
137	24.0999999999999
138	18.2333333333333
139	-131.966666666667
140	-225.666666666667
141	-104.833333333333
142	1.69999999999982
143	-342.8
144	-165.766666666667
145	-1122.73333333333
146	-16.1333333333333
147	-91.2999999999997
148	101.733333333333
149	-347.2
150	8.70000000000005
151	-112.666666666667
152	140.483333333333
153	-194.8
154	311.366666666667
155	136.566666666667
156	-220.6
157	265.066666666667
158	196.4
159	-81.8333333333335
160	13.1999999999999
161	215.9
162	43.3333333333334
163	-122.266666666667
164	-255.6
165	106.4
166	172.233333333333
167	-118.433333333333
168	-232.366666666667
169	-1107.96666666667
170	115.1
171	-37.5999999999999
172	51.6000000000001
173	-388.466666666667
174	-102.5
175	-68.6666666666667
176	-478.5
177	-993.2
178	-2635.53333333333
179	328.2
180	5.0333333333333
181	-315.366666666667
182	-119.166666666667
183	-274
184	-1702.96666666667
185	-126.5
186	80.0333333333335
187	-20.7
188	54.9666666666667
189	-61.4666666666667
190	25.6
191	-815.366666666667
192	116.233333333333
193	126.3
194	79.6
195	-28.8
196	-409.866666666667
197	-1140.06666666667
198	364.733333333333
199	-405.033333333333
200	-427.2
201	31.1833333333333
202	-134.933333333333
203	-918.466666666667
204	-543.6
205	-1536.8
206	-130.266666666667
207	-227.9
208	328.3
209	356.4
210	-42.8
211	410.4
212	-1011.3
213	-1282.36666666667
214	135.3
215	-177.966666666667
216	-83.5
217	-988.683333333333
218	-186.266666666667
219	25.1999999999998
220	-255.333333333333
221	458.933333333333
222	-85.3000000000001
223	319.3
224	1508.4
225	-1535.2
226	-659.766666666667
227	233.283333333333
228	90.0999999999999
229	-288.566666666667
230	-1044.33333333333
231	953.8
232	-617.116666666667
233	-60.7666666666669
234	-338.3
235	-59.5666666666666
236	-434.166666666667
237	-326.166666666667
238	402.7
239	36
240	-515.1
241	691.533333333334
242	1182.61666666667
243	-256.4
244	-218.066666666667
245	-480.033333333333
246	665.133333333334
247	206.766666666667
248	-171.4
249	690.133333333333
250	552.8
251	-550.183333333333
252	47.8333333333333
253	-494.366666666667
254	425.5
255	823.1
256	-832.266666666667
257	45.3999999999996
258	-462.266666666667
259	51.9666666666667
260	57.8333333333333
261	-384.566666666667
262	417.033333333333
263	-1889.63333333333
264	-37.0666666666667
265	540.433333333333
266	-87.9000000000001
267	514.633333333333
268	-491.6
269	259.133333333333
270	-383.266666666667
271	644.533333333333
272	-417.866666666667
273	44.8
274	521.6
275	309.45
276	-1978.03333333333
277	620.833333333333
278	-240.866666666667
279	-310.466666666667
280	-22.8999999999999
281	-293.133333333333
282	-34.6666666666665
283	20.9333333333333
284	-14.9000000000001
285	-17.2166666666667
286	548.3
287	-1178.6
288	158
289	-70.1333333333332
290	222.4
291	-345.566666666667
292	348.933333333333
293	208.6
294	65.6999999999998
295	-169.2
296	-1279.36666666667
297	284.533333333333
298	538.3
299	98.5
300	-364.5
301	1081.98333333333
302	-826.9
303	298.7
304	-299.2
305	-559.1
306	24.4000000000001
307	356.033333333333
308	821.033333333333
309	-267.166666666667
310	693.233333333334
311	-143.2
312	-244.4
313	-414.4
314	-282.966666666667
315	66.0999999999999
316	-154
317	20.4000000000001
318	286.033333333333
319	1809.73333333333
320	445.2
321	49.7
322	729.166666666667
323	-85.6000000000001
324	-598.6
325	-257.966666666667
326	-304.866666666667
327	384.666666666667
328	-348.95
329	12.5333333333333
330	-27.5
331	-174.8
332	-460.7
333	-428.766666666667
334	137.6
335	95.4333333333334
336	110.1
337	-443.7
338	-172.433333333333
339	268.8
340	-868.5
341	-128.5
342	-1067.56666666667
343	-719.7
344	-31.1666666666665
345	-2244.68333333333
346	-389.633333333333
347	145.2
348	-257.966666666667
349	-856.266666666667
350	-75.5999999999999
351	-151.9
352	-136.966666666667
353	-1903.36666666667
354	-223.966666666667
355	-549.5
356	88.25
357	86.0833333333334
358	-800.716666666667
359	134.8
360	28.7333333333333
361	79.2
362	28.6666666666665
363	-1292.66666666667
364	-179.166666666667
365	1267.43333333333
366	40.9
367	143.833333333333
368	-853.466666666666
369	-576.5
370	-82.7333333333333
371	50.7999999999997
372	-172.4
373	404.433333333333
374	-24.1666666666667
375	-1931.26666666667
376	-107.733333333333
377	-438.8
378	-139.083333333333
379	-252.283333333333
380	49.3
381	-918.716666666667
382	-823
383	-111.1
384	-23.4333333333334
385	539.9
386	-342.8
387	-148
388	-1347.25
389	125.3
390	-277.566666666667
391	-410.5
392	332.533333333333
393	-726.5
394	64.9333333333333
395	-241.3
396	33.5333333333333
397	7.06666666666661
398	-581.6
399	-448.7
400	367.3
401	271.866666666667
402	1300.46666666667
403	-119.833333333333
404	-856.15
405	514.966666666667
406	-485.566666666667
407	146.266666666667
408	-501.466666666667
409	-1026.76666666667
410	-6.79999999999995
411	-1359.06666666667
412	-592.05
413	-1329.96666666667
414	-91.25
415	-295.166666666667
416	1.90000000000009
417	484.5
418	-146.866666666667
419	573.433333333333
420	46.1333333333337
421	-462.166666666667
422	105.566666666667
423	32.0333333333333
424	383.666666666667
425	-179.066666666667
426	-323.966666666667
427	-227.166666666667
428	-181.9
429	-1665.8
430	-315.566666666667
431	-7.5
432	352.133333333333
433	-606.166666666667
434	151.7
435	-255.6
436	43.6999999999998
437	48.3666666666667
438	1393.8
439	-215.033333333333
440	-8.56666666666661
441	-1647.11666666667
442	-2285.06666666667
443	-345.766666666667
444	286.8
445	-1272.06666666667
446	31.3
447	86.2666666666664
448	91.8333333333333
449	-64.1000000000004
450	576.533333333333
451	-303.266666666667
452	-139.766666666667
453	1237.18333333333
454	-323.466666666667
455	-50.9333333333333
456	-144.583333333333
457	-1140.56666666667
458	410.633333333333
459	-1247.56666666667
460	7.9666666666667
461	89.4666666666666
462	-44.1333333333332
463	34.2666666666667
464	-1040.6
465	126.266666666667
466	807.633333333333
467	-130.7
468	169.6
469	335.333333333333
470	609.983333333333
471	-1341.51666666667
472	661
473	460.533333333333
474	510.4
475	-681.2
476	415.2
477	-841.866666666666
478	-224.8
479	-829.9
480	195.466666666667
481	69.9
482	230.633333333333
483	36.7000000000003
484	-198.5
485	-136.766666666667
486	85.8
487	195.9
488	-831.333333333333
489	196.4
490	-1.03333333333342
491	-300.8
492	-430.166666666667
493	-385.666666666667
494	36.6333333333334
495	29.4000000000001
496	-613
497	-642.366666666667
498	-141.466666666666
499	-17.3666666666668
500	-1036.26666666667
501	-960.566666666667
502	-1627.36666666667
503	-2877.91666666667
504	-129.5
505	-1350.06666666667
506	10.2333333333333
507	-42.8000000000002
508	-374.9
509	91.2333333333333
510	921.333333333333
511	-266.266666666667
512	678.466666666667
513	-1528.2
514	-97.7666666666667
515	1069.63333333333
516	-9.36666666666667
517	-164.266666666667
518	380.133333333333
519	459.633333333333
520	-193.1
521	-196.433333333333
522	-699
523	-98.9333333333334
524	332.766666666667
525	-66
526	-1.16666666666669
527	-755.466666666666
528	-1644.56666666667
529	96.6333333333333
530	-261.7
531	1595.1
532	-110
533	97.0333333333333
534	-1224.2
535	51.2000000000003
536	-401.766666666666
537	115.9
538	-338.8
539	-55.6999999999998
540	-675.916666666667
541	45.9000000000001
542	-822.166666666667
543	966.233333333334
544	-53.6333333333332
545	-2788.06666666667
546	-603.366666666667
547	-235.8
548	153.566666666667
549	-190.4
550	763.133333333333
551	-891.966666666667
552	-1127.3
553	-406.8
554	202.733333333333
555	-106.966666666667
556	-209.2
557	-779.866666666666
558	-1772.96666666667
559	68.3333333333334
560	-222.966666666667
561	112.033333333333
562	-334.766666666667
563	-71.8666666666666
564	-921.4
565	-170.266666666667
566	-145.3
567	-616.85
568	-1687.36666666667
569	74.0333333333335
570	-462.4
571	-1226.46666666667
572	-21.3
573	-1066
574	-546.766666666667
575	-973.6
576	50.2
577	11.1833333333334
578	1322.83333333333
579	176.7
580	99.0666666666667
581	-457.2
582	41.3333333333334
583	3170.7
584	55.0666666666666
585	-2842.15
586	521.533333333333
587	-4
588	-38
589	-432.066666666667
590	-2332.4
591	-1637.16666666667
592	-541.266666666667
593	137.233333333333
594	-1383.61666666667
595	198.9
596	-2.5
597	-1315.56666666667
598	-427.7
599	211.766666666667
600	-72.3
601	-893.7
602	-325.75
603	120.3
604	-86.3333333333335
605	-1825.13333333333
606	101.633333333333
607	-69.0666666666667
608	74.4
609	739.099999999999
610	1.56666666666661
611	64.9333333333333
612	-1762.8
613	-2187.08333333333
614	328.083333333333
615	-324.8
616	-2346.76666666667
617	-132.033333333333
618	-1065.36666666667
619	-180.1
620	61.2333333333331
621	-147.7
622	104.1
623	551.6
624	-53.2
625	561.033333333333
626	1088.93333333333
627	-15.2333333333333
628	-884.6
629	-620.166666666667
630	-1377.06666666667
631	-929.666666666667
632	-530.566666666667
633	91.7333333333331
634	-187.966666666667
635	261.2
636	171.733333333333
637	604
638	-86.8000000000002
639	-829.216666666667
640	-190.8
641	-402.966666666667
642	-440.8
643	-862.366666666667
644	-1147.06666666667
645	-465.266666666667
646	38.1333333333334
647	-44.3666666666667
648	-291.866666666667
649	-2592.7
650	210.166666666667
651	-53.6166666666668
652	81.2000000000003
653	969.033333333333
654	160.633333333333
655	-344.7
656	-26.8000000000001
657	-18.9
658	-802.866666666667
659	-734.366666666667
660	-1.56666666666661
661	87.3333333333335
662	-334.95
663	-272.566666666667
664	-457.066666666667
665	18.8
666	-139.866666666667
667	-567.2
668	-108.4
669	7.9666666666667
670	8.26666666666665
671	868.366666666667
672	275.283333333334
673	-125.1
674	45.5333333333333
675	-338.9
676	446.1
677	286.933333333333
678	-168
679	924.500000000001
680	128.966666666667
681	1187.1
682	-2515.33333333333
683	488.033333333333
684	118
685	-144.033333333333
686	-731.866666666667
687	-695.066666666667
688	-628.666666666667
689	-1349.76666666667
690	-1535.76666666667
691	-54.4666666666667
692	409.766666666666
693	25.3666666666667
694	-18.5333333333333
695	-50.8000000000001
696	-52.5
697	50.2333333333333
698	18.5
699	1055.83333333333
700	178.833333333333
701	-713.366666666667
702	-1480.1
703	-44.2833333333333
704	-1581.43333333333
705	-68.1
706	-407.6
707	75.7
708	-2.29999999999995
709	-74.5333333333333
710	469.733333333333
711	-80
712	948.833333333333
713	-164.933333333333
714	-493.216666666667
715	195.233333333333
716	-132.9
717	-2758.86666666667
718	-34.2833333333333
719	-193.333333333333
720	221.8
721	-41.2
722	-342.966666666667
723	24.7
724	170.133333333333
725	38.3333333333333
726	65.6999999999998
727	-154.966666666667
728	-186.45
729	9.59999999999991
730	16.3999999999999
731	1137.03333333333
732	-583.633333333333
733	-3759.76666666667
734	569.033333333333
735	-355.2
736	-203.2
737	-268.6
738	-309.266666666667
739	-471.766666666667
740	48.3
741	322.1
742	-140.416666666667
743	153.3
744	265.033333333333
745	-147.633333333333
746	-24.6666666666665
747	-984.7
748	-630.1
749	-134.933333333333
750	-1220.1
751	229.766666666667
752	-50.1
753	-625.833333333333
754	-45.2666666666667
755	183.1
756	-532.533333333333
757	-136.066666666667
758	793.2
759	-597.466666666666
760	-18.9333333333333
761	-69.4666666666667
762	128.4
763	-912.183333333333
764	-212.166666666667
765	21.4666666666667
766	117.1
767	-30.7666666666667
768	-134.4
769	64.6
770	-609.966666666666
771	96.1
772	348.533333333333
773	444.1
774	48.0999999999999
775	-577.7
776	-856.016666666667
777	1416.3
778	1123.8
779	357.9
780	213.7
781	-133.666666666667
782	272.533333333333
783	-621.6
784	-38.7666666666667
785	2.43333333333339
786	-1112
787	-56.4000000000001
788	-255.5
789	-214.766666666667
790	-1731.48333333333
791	-567.766666666667
792	578.533333333333
793	190.5
794	93.7
795	-8.4666666666667
796	-48.9666666666667
797	582.033333333334
798	150.9
799	-0.800000000000182
800	273.3
801	563.633333333333
802	-749.066666666667
803	-215.466666666667
804	-542.066666666667
805	-29.4333333333334
806	116.533333333333
807	-183.2
808	1045.3
809	250.733333333333
810	-1130.16666666667
811	-293.333333333333
812	-124.866666666667
813	-303.566666666667
814	-1148.1
815	-895.233333333333
816	668.133333333333
817	894.7
818	-578.4
819	-637.066666666667
820	-500.466666666667
821	-518.366666666667
822	178.433333333333
823	269.9
824	-135.116666666667
825	-198.4
826	12.7
827	-708.2
828	130
829	27.1666666666666
830	-1982.76666666667
831	20.4000000000001
832	892.033333333334
833	457.5
834	-166.4
835	-352.9
836	-269.4
837	-253.833333333333
838	-29.9000000000001
839	-138
840	-145.466666666667
841	-429.566666666667
842	401.8
843	-67.6500000000001
844	-666.4
845	-56.5000000000001
846	-758.849999999999
847	-525.75
848	-1192.56666666667
849	-886.733333333333
850	333.166666666667
851	-407.7
852	299.433333333333
853	-885
854	430.566666666667
855	-316.4
856	46.3666666666668
857	-1133.21666666667
858	853.733333333333
859	-159.4
860	-19.3
861	-1210.13333333333
862	-529.466666666667
863	50.3333333333334
864	0.533333333333303
865	-324.766666666667
866	-322.866666666667
867	-122.966666666667
868	-1177.76666666667
869	356.483333333333
870	-1321.38333333333
871	-608.4
872	16.8333333333333
873	88.6666666666667
874	-315.883333333333
875	162.5
876	378.566666666667
877	-734.466666666666
878	31.3
879	-56.8333333333334
880	-52.5333333333333
881	166.8
882	216.8
883	301.466666666667
884	51.6999999999998
885	147.4
886	43.9000000000001
887	390
888	-1093.26666666667
889	-1088.46666666667
890	-92.5333333333333
891	170.133333333333
892	10.1333333333333
893	-439.966666666667
894	30.4333333333334
895	-683.666666666667
896	-1206.3
897	25.9
898	528.4
899	-1546.66666666667
900	403.7
901	-54
902	-1429.76666666667
903	-905.5
904	1927.9
905	-152.866666666667
906	1417.13333333333
907	-89.4666666666667
908	-187.7
909	-57.7333333333333
910	1127.96666666667
911	55.2
912	1133.73333333333
913	-490.766666666667
914	-521.516666666667
915	-276.6
916	-649.466666666667
917	-407.766666666667
918	-137.766666666667
919	-67.3666666666666
920	33.3333333333333
921	-253.466666666667
922	-174.6
923	-612.133333333333
924	570.4
925	113.6
926	304.8
927	-351.966666666667
928	-1106.7
929	18.0333333333333
930	-118.4
931	-1495.36666666667
932	-26.9666666666667
933	-1575.43333333333
934	-239.766666666666
935	-564.133333333333
936	-1101.56666666667
937	2149.76666666667
938	-706.133333333333
939	-606.716666666667
940	522.433333333333
941	-42.3666666666663
942	-143.266666666667
943	-663.916666666667
944	-81.0999999999999
945	-121.2
946	-102.166666666667
947	-37.7000000000003
948	-499.8
949	-220.566666666667
950	167.433333333333
951	-13.9000000000001
952	-359.866666666667
953	-1172.16666666667
954	-211.066666666667
955	-122
956	-803.2
957	-498.7
958	376.4
959	-501.566666666667
960	-407.366666666667
961	-520.366666666667
962	-32.2666666666667
963	-652
964	512.733333333333
965	-319.4
966	-406.066666666667
967	-408.133333333333
968	-278
969	967.633333333333
970	-578.6
971	-656
972	-318.2
973	-367.133333333333
974	-303.966666666667
975	417.316666666667
976	-614.7
977	-809.066666666667
978	-98
979	-539.783333333334
980	-399.033333333333
981	-560.7
982	-659.8
983	640.833333333333
984	-449.65
985	-89.9666666666667
986	-194.266666666667
987	-264.433333333333
988	-386.583333333333
989	18.2333333333333
990	-41.0666666666666
991	75.6000000000001
992	-183.766666666667
993	-714.4
994	-770.4
995	1690.83333333333
996	-233.833333333333
997	37.0666666666666
998	310.8
999	277.1
1000	199.133333333333
