# Supplementary material for: Chromosome Copy Number Variation and Control in the Ciliate Chilodonella uncinata
Source: PLoS One. 2013 Feb 20;8(2):e56413. doi: 10.1371/journal.pone.0056413 (PMC3577910; doi:10.1371/journal.pone.0056413)
Supplement: Dataset S1 — Chromosome copy numbers from the experimental and simulated cell lines of Dataset of Chilodonella uncinata . dataset.zip is a compressed file. exp_data.csv contains the experimental data derived from qPCR analyses (Cell.line = original cell line; Time = time point of the DNA extraction; DNA.extract = DNA extract replicate; Gene = macronuclear chromosome; CNPC = copy number of the macronuclear chromosome per cell). The remainder of the CSV files are from the simulations. Each CSV file contains data on 1000 simulations where the change in variance from initial to final for each simulation is stored under column ‘x’. See _readme.txt in the compressed file dataset.zip for documentation of the file names. (ZIP) [file pone.0056413.s002.zip › dataset_S1/P2_omega0.26.csv]

	x
1	-362.1
2	105.3
3	-693.566666666667
4	-619.8
5	-138.133333333333
6	542.833333333333
7	140.1
8	-411.433333333334
9	-1051.56666666667
10	-163.166666666667
11	-1587.26666666667
12	-182.533333333333
13	27.0999999999999
14	-24.0666666666667
15	-1457.66666666667
16	-830.866666666667
17	-68.0333333333333
18	-36.6666666666667
19	-327.9
20	-136.9
21	-174
22	425.2
23	1012
24	1167
25	14.1666666666667
26	348.8
27	101.8
28	124.133333333333
29	-159.366666666667
30	445.533333333333
31	161.2
32	-285.8
33	-538.733333333333
34	-701.9
35	-902.366666666667
36	-86.1333333333334
37	218
38	-128
39	-529.266666666667
40	377
41	-748.066666666667
42	-24.1333333333334
43	209.2
44	484.266666666666
45	-318.166666666667
46	-117.566666666667
47	87.8166666666667
48	-127.2
49	382.033333333333
50	-805.866666666667
51	-885.3
52	-493.083333333333
53	562.766666666667
54	23.0333333333333
55	1177.6
56	165.2
57	191.333333333333
58	-188.4
59	-996.166666666667
60	450.8
61	-31.8666666666668
62	-409.6
63	90.2333333333336
64	-221.366666666667
65	-757.8
66	-958
67	155.833333333333
68	283.133333333333
69	-1495.06666666667
70	191.766666666667
71	-1424.76666666667
72	-33.6
73	811.433333333333
74	1016.53333333333
75	-916.366666666667
76	-82.3
77	-228.366666666667
78	-70.7666666666664
79	-380.05
80	57.7333333333332
81	16.7999999999997
82	-1254.98333333333
83	-159.8
84	-510.666666666667
85	-86.9000000000001
86	147.1
87	-118.9
88	91.5999999999999
89	-632.4
90	-346.033333333333
91	-154.8
92	-365.366666666667
93	-3421.16666666667
94	-422.266666666667
95	-413.616666666667
96	-44.8333333333334
97	-102.4
98	-110
99	-821.366666666667
100	-83.2
101	-11.5666666666666
102	395.833333333333
103	-33.0333333333333
104	-77.5
105	554.7
106	233.5
107	-463.766666666667
108	116.133333333333
109	-613.066666666667
110	-74.7666666666667
111	158.4
112	528.266666666667
113	-233.35
114	323.9
115	-437.866666666667
116	29.3666666666667
117	226.266666666666
118	-519.2
119	91
120	713.566666666667
121	-12.6
122	55.7333333333333
123	-140.8
124	-612.7
125	49.4666666666667
126	-188.666666666667
127	-2506.45
128	-412.633333333333
129	1160.51666666667
130	984.433333333333
131	-4.90000000000009
132	-149.333333333333
133	-206
134	76.2666666666667
135	-963.166666666667
136	-201.266666666667
137	-859.2
138	377.6
139	341.166666666667
140	-277.7
141	779.866666666667
142	-11.8666666666667
143	-520.1
144	-699.866666666667
145	-71.3333333333333
146	-154.566666666667
147	32.2666666666669
148	613.2
149	168.4
150	-604.266666666667
151	62.1333333333332
152	15.7666666666667
153	-281.1
154	858.366666666667
155	145.4
156	-80.7166666666667
157	-301.733333333333
158	-552.166666666667
159	243.933333333333
160	-156.966666666667
161	1903
162	-501.266666666667
163	-287.3
164	-37.1666666666667
165	-800.016666666667
166	-1079.76666666667
167	37.8166666666667
168	759.333333333333
169	-134
170	-18.2833333333333
171	668.8
172	-542.466666666667
173	215.3
174	-123.166666666667
175	225.066666666667
176	-545.966666666667
177	486.133333333333
178	-5.5
179	227.4
180	102.933333333333
181	78.5
182	-217.433333333333
183	-164.166666666667
184	-988.333333333333
185	-435.1
186	1279.63333333333
187	238.133333333333
188	-382.166666666667
189	-199.5
190	-144.933333333333
191	-766.716666666667
192	-490.45
193	-526.466666666667
194	-672.583333333333
195	-306.85
196	-308.9
197	-28.8
198	98.8999999999996
199	65.7
200	-34.5666666666666
201	366.433333333333
202	13.7
203	-231.2
204	643.200000000001
205	-83.4666666666667
206	546.433333333333
207	-386.066666666667
208	586.233333333334
209	-568.566666666667
210	-1234.76666666667
211	-50.5
212	-874.366666666667
213	-1250.86666666667
214	-225.5
215	-782.45
216	183.466666666667
217	-72.1000000000001
218	-238
219	-345.766666666667
220	-1260.9
221	-438.4
222	53.5
223	-1077.2
224	59.9
225	-1417.76666666667
226	-27.3333333333335
227	161.633333333333
228	-798.666666666667
229	-250.4
230	-378.4
231	-124.166666666667
232	-48.5
233	-939.2
234	1140.3
235	-657.2
236	561.3
237	776.7
238	220
239	-464.5
240	297.333333333333
241	-191.2
242	733.3
243	-32.5
244	-105.333333333333
245	-135.2
246	-96.0333333333333
247	2
248	-1026.46666666667
249	-1245.73333333333
250	123.933333333333
251	-837.366666666667
252	-23.2
253	-2499.25
254	228
255	52
256	50.6666666666667
257	-414.133333333333
258	-1673.5
259	-552.8
260	19.5333333333333
261	1.30000000000018
262	411.366666666667
263	-34
264	45.8999999999996
265	-51.3666666666668
266	971.9
267	692.9
268	-704.166666666667
269	-138.1
270	-111.233333333334
271	411.233333333333
272	3.09999999999999
273	-170.266666666667
274	192.433333333333
275	-170.5
276	-538
277	30.9333333333334
278	-104.3
279	-126.633333333333
280	-360.766666666667
281	-470.7
282	615.633333333333
283	70.8333333333333
284	92.3999999999999
285	114.1
286	-204.5
287	-914.366666666667
288	-420.166666666667
289	207.166666666667
290	-99.7333333333333
291	-630.233333333333
292	-200.5
293	244
294	22.9333333333333
295	-1248.1
296	164.5
297	-825.2
298	-974.9
299	-427.366666666667
300	109.766666666667
301	-749.333333333333
302	-127.9
303	506.5
304	-57.5
305	-1301.26666666667
306	785.333333333334
307	-199.099999999999
308	-166.666666666667
309	804.766666666667
310	-234.3
311	141.033333333333
312	175.6
313	-80.3
314	-2109.46666666667
315	-119.466666666667
316	127.366666666667
317	-208.966666666667
318	69.0666666666666
319	-240.8
320	209.333333333333
321	153.6
322	497.633333333333
323	-1675.76666666667
324	-932.466666666667
325	240.133333333334
326	-95.1999999999999
327	-604.066666666667
328	3365.2
329	20.9333333333334
330	7.59999999999991
331	189.316666666667
332	-398.2
333	-34.8000000000002
334	-1670.63333333333
335	-131.2
336	-179.966666666667
337	330.033333333333
338	-78.8000000000002
339	-193.3
340	519.033333333334
341	-201.066666666667
342	-59.2
343	-263.2
344	-1449.9
345	-420.4
346	-386.366666666667
347	-99.7666666666667
348	-628.766666666666
349	-1296
350	-886.266666666667
351	312.6
352	367.2
353	-238.7
354	2
355	18.5999999999999
356	-270.3
357	-7.89999999999998
358	-236.666666666667
359	-65.9666666666666
360	-281.466666666667
361	543.6
362	-45.0333333333333
363	-707.266666666667
364	56.8
365	466.133333333333
366	-314.966666666667
367	21.0666666666667
368	-842.133333333334
369	3.56666666666683
370	15.7000000000003
371	-178.366666666667
372	-139.2
373	-396
374	552.566666666667
375	394.8
376	-632.666666666667
377	103.233333333333
378	606.2
379	563.533333333333
380	-317.366666666667
381	144.833333333333
382	-519.9
383	-349.5
384	-43.4666666666667
385	-822.7
386	-244
387	-224.8
388	138.8
389	521.066666666667
390	-454.5
391	-129.766666666667
392	-676.666666666667
393	435.133333333333
394	166.533333333333
395	-75.75
396	376.633333333333
397	-512.3
398	49.2333333333331
399	1272
400	-564.533333333333
401	-357.7
402	-18.4666666666667
403	-122.1
404	-357.633333333333
405	-453.166666666667
406	-87.0666666666666
407	582.1
408	-1175.21666666667
409	-64.2
410	-1243.6
411	651.9
412	-127.566666666667
413	-308.133333333333
414	44
415	-826.466666666667
416	744.766666666667
417	-674.95
418	207.833333333333
419	-167.866666666667
420	-162.066666666667
421	426.633333333333
422	-906.283333333333
423	-214.133333333333
424	1112.9
425	-432.8
426	246.266666666666
427	-94.7666666666667
428	-102.866666666667
429	-68.3666666666666
430	-49.0333333333333
431	-1644.28333333333
432	-75.0666666666666
433	-486.966666666667
434	-843.466666666667
435	82.3666666666667
436	-21
437	74.6333333333332
438	-283.516666666667
439	-11.6000000000001
440	1105.3
441	173.583333333333
442	-192.933333333333
443	-356.866666666667
444	-680.666666666667
445	-277.433333333333
446	-304.233333333333
447	-1390.46666666667
448	-63.2
449	46.3666666666667
450	4315.13333333333
451	91.1
452	-39.7333333333333
453	113.6
454	-233.566666666667
455	-106.766666666667
456	3982.56666666667
457	-15.8666666666668
458	-142.1
459	75.333333333333
460	560.933333333333
461	22.9666666666667
462	-352.1
463	-442.533333333333
464	5.06666666666666
465	-108.8
466	1822.53333333333
467	-153.783333333333
468	-209.533333333333
469	-196.533333333333
470	-674.533333333333
471	-333.1
472	-523.2
473	-207.566666666667
474	467.933333333333
475	86.6
476	931.1
477	0
478	372.6
479	3.13333333333333
480	-59.7333333333336
481	1112.53333333333
482	-561.8
483	-440.566666666667
484	-842.3
485	-966.466666666667
486	296.266666666667
487	-1975.43333333333
488	-58.9
489	-85.9
490	561.2
491	1020.08333333333
492	-619.966666666667
493	-434.966666666667
494	-370.866666666667
495	-755.266666666667
496	-986.3
497	-186.1
498	137.6
499	205.6
500	-415.633333333333
501	-1092
502	-309.566666666667
503	-151.9
504	-370.8
505	-885.6
506	675.2
507	1069.73333333333
508	111.333333333333
509	-2640.2
510	532.233333333333
511	-784.183333333333
512	-207.733333333333
513	85.8333333333333
514	-447.733333333333
515	-726.6
516	-228.633333333333
517	-1009.56666666667
518	-248
519	205.066666666667
520	40.3999999999996
521	-1204.3
522	-1130.3
523	-626.333333333333
524	-582.466666666667
525	169.033333333333
526	-444.366666666667
527	-719.6
528	275.3
529	-933.166666666667
530	376
531	-266.15
532	-1479.56666666667
533	53.0333333333333
534	-195.366666666667
535	-408.633333333333
536	-1232.81666666667
537	87.0999999999999
538	-991.349999999999
539	-101.2
540	-92.1333333333333
541	-235.466666666667
542	-66.4666666666667
543	530.133333333333
544	-566.7
545	-474.166666666667
546	64.5333333333333
547	-8.90000000000009
548	-245.75
549	-798.5
550	-70.2333333333333
551	-62
552	479.733333333333
553	-331.6
554	36.2666666666667
555	741.2
556	-1641.83333333333
557	241.9
558	-186.966666666667
559	-59.4666666666667
560	-153.3
561	506.166666666667
562	-268.466666666667
563	220.8
564	-385.366666666667
565	-134.15
566	478.666666666667
567	-299.066666666667
568	161.166666666667
569	-1942.06666666667
570	-224.466666666667
571	-352.633333333333
572	-668.233333333333
573	36.1333333333333
574	5.73333333333335
575	-1251.96666666667
576	1397
577	-150.1
578	-8.26666666666665
579	-47.5
580	74.8333333333333
581	-130.566666666667
582	1245.33333333333
583	-1385.3
584	165.1
585	65.5999999999999
586	270.5
587	-106.266666666667
588	-202.166666666667
589	-218.366666666667
590	2562.23333333333
591	1110.1
592	1063.03333333333
593	140.433333333333
594	199.533333333333
595	-517.383333333333
596	798.400000000001
597	-1025.26666666667
598	568.8
599	64.25
600	-111.033333333333
601	143.966666666667
602	-263.766666666667
603	-356.533333333333
604	-660.166666666667
605	-831.766666666667
606	-899.5
607	-892.6
608	-43.3333333333339
609	-1573.26666666667
610	140.933333333333
611	-478.683333333333
612	-557.366666666667
613	1309.9
614	32
615	-427.166666666667
616	-370.666666666667
617	-150.466666666667
618	210.9
619	201.5
620	-127.766666666667
621	-784.7
622	-334.033333333333
623	-860.666666666667
624	547.366666666667
625	54.7999999999997
626	224.266666666667
627	577.6
628	786.3
629	-830.4
630	304.233333333334
631	-331.266666666667
632	193.183333333333
633	607.933333333333
634	-2270.46666666667
635	234.8
636	-376.2
637	-196.266666666667
638	-167.166666666667
639	1058
640	3.33333333333348
641	1220.4
642	-2646.45
643	-3152.46666666667
644	372.733333333333
645	-367.866666666667
646	1046.08333333333
647	-181.366666666667
648	-192.8
649	-93.0999999999999
650	648.833333333333
651	265.033333333333
652	-86.0666666666666
653	-1975.76666666667
654	-2.70000000000005
655	-113.3
656	-964.8
657	1816.53333333333
658	162.8
659	78
660	-579.766666666667
661	837.033333333333
662	975.2
663	-94.9666666666666
664	-171.3
665	-113.6
666	-1062.01666666667
667	295.6
668	-336.8
669	-107.3
670	-496.016666666667
671	-434.6
672	-291.266666666667
673	-421.3
674	-1535.1
675	-390.066666666667
676	178
677	-155.2
678	-65.2333333333333
679	-152.366666666667
680	39.2333333333331
681	11.0666666666667
682	687.033333333333
683	-349.8
684	-1112.98333333333
685	-225.666666666667
686	407.2
687	52.6333333333334
688	-580.766666666667
689	47.2
690	-187.566666666667
691	370.233333333334
692	-205.7
693	552.333333333333
694	-452.766666666667
695	806.083333333333
696	-761.166666666667
697	-380.033333333333
698	575.433333333333
699	201.4
700	-656.966666666667
701	-372.533333333333
702	526.366666666667
703	-549.466666666667
704	32.8000000000001
705	-109.6
706	-92.6666666666665
707	-964.366666666667
708	-1280.26666666667
709	-1127.66666666667
710	23.6333333333337
711	-349.866666666667
712	-307.866666666667
713	68.3999999999999
714	-984.066666666667
715	-1529.96666666667
716	-17.7666666666668
717	86.3
718	-182.066666666667
719	-45.7333333333333
720	2.83333333333348
721	-655.2
722	3.9666666666667
723	-230
724	470.033333333333
725	8
726	-22.9333333333334
727	200.1
728	762.8
729	-1818.36666666667
730	-973.216666666667
731	15.6
732	-140.466666666667
733	13.0666666666666
734	-307.166666666667
735	-19.1666666666661
736	-949.066666666667
737	-189.166666666667
738	-516.6
739	-124.8
740	-210.3
741	-188.9
742	-2137
743	-1745.06666666667
744	363.933333333333
745	208.633333333333
746	134.133333333333
747	-156.9
748	-1267.46666666667
749	333.45
750	398.766666666667
751	-132.4
752	-2144.66666666667
753	544.833333333334
754	30.8999999999999
755	729.066666666667
756	74.7999999999998
757	-2487.2
758	441.433333333333
759	-165.766666666667
760	194.7
761	-1356.66666666667
762	-112
763	-118.166666666667
764	-452.7
765	-1076.5
766	-764.1
767	-189.5
768	319.6
769	176
770	-387.033333333333
771	-18.3000000000001
772	90.9
773	867.4
774	306.566666666667
775	33.1999999999999
776	91.5999999999999
777	-472.5
778	895.15
779	-99.1999999999998
780	458.133333333333
781	-286.666666666667
782	825.3
783	-751.9
784	-140.866666666667
785	21.333333333333
786	220.333333333333
787	-552.6
788	202.333333333333
789	219.066666666667
790	41.5666666666667
791	17.7333333333333
792	-473.2
793	-1621.76666666667
794	444.4
795	37.5333333333333
796	635.333333333333
797	-300.933333333333
798	-1648.46666666667
799	270.133333333333
800	-15.1666666666666
801	89.2333333333333
802	327.733333333333
803	-302.133333333333
804	-528.900000000001
805	323.166666666667
806	-392
807	-8.39999999999999
808	-1466.06666666667
809	221.233333333333
810	328.8
811	-303.666666666667
812	239.433333333333
813	-60.7
814	447.7
815	-91.2500000000001
816	-149.516666666667
817	-77.3999999999999
818	-1.4666666666667
819	265.933333333333
820	-110
821	0.899999999999977
822	-1843.66666666667
823	5.84999999999991
824	-4.09999999999991
825	102.133333333333
826	-138.7
827	998.8
828	814.1
829	208.3
830	131.066666666667
831	-1381.76666666667
832	3.60000000000014
833	-276.666666666667
834	298.933333333333
835	-807.2
836	-4.30000000000001
837	-478.766666666667
838	-83.3666666666666
839	-1249.43333333333
840	38.8333333333333
841	-146.466666666667
842	567.6
843	-24.9666666666667
844	-77.2
845	-1105.46666666667
846	-2457.23333333333
847	-933.266666666667
848	140.4
849	-106.716666666667
850	17.6
851	-2189.65
852	-61.4666666666667
853	-531.866666666667
854	-1246.56666666667
855	232.666666666667
856	-962.8
857	-472.4
858	-727.966666666667
859	-193
860	411.333333333333
861	101.5
862	-1244.83333333333
863	-374.166666666667
864	-978.466666666667
865	-515.2
866	-149.2
867	-667.266666666667
868	17.9833333333331
869	728.433333333333
870	1030.56666666667
871	-785.7
872	-55.5999999999999
873	-39.1666666666667
874	-82.9
875	-2275.16666666667
876	397.366666666667
877	-56.9666666666667
878	-32.6666666666665
879	-3043.03333333333
880	-923.166666666667
881	74.8333333333333
882	-86.5999999999999
883	1686.16666666667
884	601.833333333333
885	-1105.2
886	-54.3666666666668
887	266.933333333333
888	-498.8
889	-80.4000000000001
890	205.95
891	-463.266666666667
892	-301.933333333333
893	74
894	-166.3
895	54.3666666666668
896	-383.766666666667
897	-866.6
898	-272.266666666667
899	-217.966666666667
900	767.233333333333
901	1187.4
902	40.0333333333333
903	-136.366666666667
904	-1067.9
905	-879.166666666667
906	96.333333333333
907	-827.6
908	402.7
909	14.5
910	-297.866666666667
911	263.066666666667
912	53.2333333333327
913	-944.966666666667
914	1594.63333333333
915	13.5333333333333
916	236.133333333333
917	-1023.46666666667
918	427.5
919	-2286.9
920	-523.866666666667
921	-46.9000000000001
922	-1082
923	-269.5
924	883.933333333333
925	-432.416666666667
926	-142.666666666667
927	130.733333333333
928	789.133333333334
929	47.3
930	-89.1666666666667
931	-363.433333333333
932	71.8666666666666
933	-1641.13333333333
934	-166.7
935	-1573.83333333333
936	68.1333333333333
937	-714.8
938	-620
939	-185.3
940	171.133333333333
941	-47.2333333333333
942	-195.9
943	307.5
944	318.8
945	-426.3
946	2053.83333333333
947	786.533333333333
948	-1110
949	-971.3
950	-145.233333333333
951	-280.166666666667
952	-183
953	-162.6
954	-19.2
955	-222.8
956	-718
957	-452.533333333333
958	-125.9
959	-574
960	-749.116666666667
961	2205.55
962	1488.9
963	-348
964	619.766666666667
965	-106
966	195.433333333333
967	-112.966666666667
968	242.233333333333
969	196.7
970	32.9666666666667
971	-611.866666666666
972	-205.366666666667
973	-84.0666666666667
974	257.566666666667
975	137.6
976	-37.9666666666666
977	175.833333333333
978	109.866666666667
979	-138.3
980	553.9
981	-176.55
982	-257.1
983	-10.666666666667
984	-48.8
985	16.0333333333333
986	-262.933333333333
987	49.3000000000002
988	-427.633333333333
989	32.7
990	-759.6
991	-72.7
992	476.533333333333
993	-277.9
994	-2326.66666666667
995	-210.833333333333
996	-245.2
997	77.5666666666666
998	-170.766666666666
999	1008.7
1000	-963.866666666667
