# Supplementary material for: Chromosome Copy Number Variation and Control in the Ciliate Chilodonella uncinata
Source: PLoS One. 2013 Feb 20;8(2):e56413. doi: 10.1371/journal.pone.0056413 (PMC3577910; doi:10.1371/journal.pone.0056413)
Supplement: Dataset S1 — Chromosome copy numbers from the experimental and simulated cell lines of Dataset of Chilodonella uncinata . dataset.zip is a compressed file. exp_data.csv contains the experimental data derived from qPCR analyses (Cell.line = original cell line; Time = time point of the DNA extraction; DNA.extract = DNA extract replicate; Gene = macronuclear chromosome; CNPC = copy number of the macronuclear chromosome per cell). The remainder of the CSV files are from the simulations. Each CSV file contains data on 1000 simulations where the change in variance from initial to final for each simulation is stored under column ‘x’. See _readme.txt in the compressed file dataset.zip for documentation of the file names. (ZIP) [file pone.0056413.s002.zip › dataset_S1/P2_omega0.28.csv]

	x
1	18
2	-236.433333333334
3	164.4
4	-1161.46666666667
5	151.9
6	-75.5666666666666
7	-173.866666666667
8	582.433333333333
9	-85.6333333333334
10	-1.5333333333333
11	906.433333333333
12	114.266666666667
13	-532.333333333333
14	-668.1
15	-48.5666666666667
16	-1783.06666666667
17	1023.03333333333
18	98
19	586.366666666667
20	-29.2666666666667
21	-144
22	-663.5
23	426.333333333333
24	98.9666666666667
25	41.1833333333334
26	48.5
27	1018.53333333333
28	-157.6
29	-182.266666666667
30	225.733333333333
31	-191.366666666667
32	-503.1
33	-29.8333333333335
34	100.433333333333
35	466.933333333333
36	-368.666666666667
37	-192.966666666667
38	-104.4
39	-1114.36666666667
40	-113.266666666667
41	1857.23333333333
42	635.2
43	-115.766666666667
44	-127.6
45	308.966666666667
46	-111.266666666667
47	261.6
48	-1102.4
49	-910.033333333333
50	70.4333333333333
51	755.7
52	-240.583333333333
53	-190.566666666667
54	-1817.46666666667
55	453.6
56	2107.6
57	39.6333333333334
58	1444.51666666667
59	595.3
60	-1882
61	-668.016666666667
62	-772.766666666667
63	-76.7
64	-528.933333333333
65	-44.8
66	783.6
67	68.4333333333333
68	-1058.68333333333
69	53.7666666666667
70	-803.466666666667
71	361.033333333333
72	-706.066666666667
73	-791.75
74	-391.1
75	-111.466666666667
76	-416.4
77	215.683333333333
78	-2746.36666666667
79	-292.066666666667
80	-2644.71666666667
81	-123.9
82	67.5333333333334
83	-258.1
84	-458.966666666667
85	-1150.56666666667
86	1088.4
87	31.5333333333334
88	-227.883333333333
89	105.7
90	209.433333333333
91	12.1333333333332
92	96.1333333333333
93	-490.266666666667
94	-29.1666666666665
95	-5.19999999999982
96	56.2
97	-379.2
98	3.93333333333339
99	-692.566666666667
100	186.2
101	-110.366666666667
102	-265.733333333333
103	404.966666666667
104	-1.10000000000002
105	-814.166666666667
106	61.1666666666667
107	-555.366666666667
108	-391.866666666667
109	-666.366666666666
110	1295.96666666667
111	-39.8000000000002
112	27.0333333333334
113	-2286.23333333333
114	-135.633333333333
115	79.9000000000001
116	1101.83333333333
117	-222.966666666666
118	223.9
119	394.7
120	-207.833333333333
121	-250.666666666667
122	314.833333333333
123	1042.26666666667
124	-47.4666666666667
125	-531.3
126	497.766666666667
127	218.5
128	-80.1666666666666
129	-1707.5
130	-709.466666666666
131	-290
132	-206.5
133	153.866666666667
134	-520.266666666667
135	-152
136	321.6
137	233.433333333333
138	-464.8
139	-15.6999999999999
140	-633.466666666667
141	-456.833333333333
142	-120.466666666667
143	-732.466666666667
144	771.833333333333
145	-29.5
146	-9.89999999999986
147	-77.0666666666667
148	-159.916666666667
149	-1757.26666666667
150	342.5
151	93.1333333333333
152	-23.7666666666669
153	-403.2
154	31.4000000000001
155	-450.966666666667
156	-1172
157	259.983333333333
158	10
159	-606.233333333334
160	51.1
161	-508
162	176.266666666667
163	-9.20000000000005
164	-670.666666666667
165	177.2
166	-31.8666666666667
167	-700.766666666667
168	-1002.7
169	-1639
170	137.166666666667
171	-2205.16666666667
172	-11.1000000000001
173	263.3
174	-192.866666666667
175	-438.9
176	-757.166666666667
177	1154.3
178	1720.4
179	238.2
180	-500.666666666667
181	509
182	28.1333333333332
183	-224.466666666667
184	178.9
185	720.1
186	-45.7833333333333
187	-224.7
188	24
189	-11.5
190	5.90000000000009
191	104.1
192	-248.9
193	148.966666666667
194	81.2
195	-1454.26666666667
196	174.8
197	634.516666666667
198	-96.2666666666667
199	81.2333333333333
200	-708.4
201	-156.033333333333
202	291.933333333333
203	-362.166666666667
204	-1652.46666666667
205	38.8
206	172.033333333333
207	-716.766666666666
208	-299.466666666667
209	-376.3
210	-1095.86666666667
211	53.5999999999999
212	-174.6
213	942.233333333333
214	-316.9
215	-1416.56666666667
216	-69.0666666666666
217	343.2
218	-837.5
219	-14.4
220	-527.566666666667
221	93.9333333333334
222	-56.9333333333333
223	-157.9
224	-16.5333333333333
225	-978.866666666667
226	-748.266666666666
227	-637.166666666667
228	-325.066666666667
229	710.4
230	1435.5
231	53.8666666666668
232	-172.4
233	-178.4
234	115.366666666667
235	102
236	-216.666666666667
237	-500.5
238	1492.7
239	39.9
240	-32.5
241	-222.9
242	65.3000000000002
243	-38.2666666666669
244	23.9000000000001
245	85.0666666666666
246	-133.266666666667
247	-618.5
248	-215.6
249	-179.2
250	-111.366666666666
251	119.433333333333
252	-345.433333333333
253	-41.5
254	-237.9
255	-216
256	-95.7333333333333
257	-458.45
258	-89.0333333333333
259	-448.8
260	136.933333333333
261	2405.73333333333
262	428.533333333333
263	247.833333333333
264	357.5
265	330.4
266	-956.433333333333
267	-241.5
268	346.633333333333
269	405.816666666667
270	-55.1666666666667
271	-474.9
272	-230.133333333333
273	-126.9
274	111.066666666667
275	-145.033333333333
276	-14.0333333333333
277	-473.3
278	-453.166666666667
279	-207.6
280	102.1
281	1092.2
282	84.2333333333336
283	-271.466666666667
284	-573.7
285	-265.466666666667
286	-9.86666666666679
287	-14.1500000000001
288	-176.7
289	25.2
290	-249.1
291	483.6
292	80.7999999999997
293	-1603.86666666667
294	-1436.66666666667
295	-146.766666666667
296	277.1
297	-72.8000000000001
298	-1526.3
299	188.866666666667
300	-97.7666666666669
301	580.599999999999
302	-25.7333333333333
303	517.6
304	82.8333333333333
305	-133.066666666667
306	-1118.58333333333
307	970.8
308	69.166666666667
309	142.3
310	-133.166666666667
311	-1081.8
312	1482
313	123.233333333333
314	56.3333333333335
315	99.0666666666666
316	-554.866666666667
317	188.8
318	-103.2
319	300.4
320	34
321	-1061.53333333333
322	-101.466666666667
323	-2234.76666666667
324	-164.816666666667
325	335.033333333333
326	190.616666666667
327	368.233333333334
328	-264.166666666667
329	-227.516666666667
330	541.3
331	2122.63333333333
332	86.8
333	-954.933333333333
334	83.1999999999999
335	433.1
336	-834
337	1036
338	-331.9
339	137.233333333333
340	2.40000000000009
341	224
342	-836.266666666667
343	-506
344	135.466666666667
345	-237.1
346	-439.6
347	111.566666666667
348	-90
349	-309.6
350	57.7333333333333
351	29.4666666666667
352	416.533333333333
353	1249.16666666667
354	14.7333333333331
355	204.7
356	-31.1666666666667
357	-280.966666666667
358	-698.3
359	-23.1000000000001
360	-1.19999999999999
361	2388.63333333333
362	177.1
363	-23.6999999999998
364	254.5
365	-763.366666666667
366	-36.3000000000002
367	109.9
368	768.266666666666
369	-1322.66666666667
370	430
371	60.2666666666667
372	404.933333333333
373	682.533333333333
374	-489.266666666667
375	-81.2
376	-117.066666666667
377	-101.3
378	849.5
379	-461.233333333333
380	182.7
381	-92.5833333333334
382	-94.4666666666666
383	33.3666666666666
384	-321.6
385	126
386	-442.716666666667
387	-73.9
388	-861.466666666667
389	174.366666666667
390	298.033333333333
391	-56.4333333333334
392	-188.183333333333
393	436.4
394	-705.366666666667
395	418.8
396	1109.33333333333
397	164.833333333333
398	-52.6666666666665
399	498.9
400	-410.2
401	21.4333333333334
402	725.3
403	-740.3
404	96.5
405	298.933333333333
406	-116.866666666667
407	394.833333333333
408	-111.5
409	-1262.26666666667
410	57.3
411	189.7
412	211.433333333333
413	-699.266666666667
414	-104.5
415	-198.766666666667
416	-700.7
417	753.2
418	123.733333333333
419	698.3
420	-205.066666666667
421	-695.566666666667
422	-275.6
423	-718.466666666667
424	-1099.6
425	-68.1333333333334
426	-18.3
427	-1900.4
428	-83.8666666666666
429	-758.7
430	244.733333333333
431	-560.8
432	-175.766666666667
433	-104.566666666667
434	-317.366666666666
435	-46.5
436	-294.5
437	10.4
438	361.2
439	20.8333333333333
440	-333.466666666666
441	-594.566666666667
442	-280.7
443	-1184.36666666667
444	158.266666666667
445	399.816666666666
446	116.433333333333
447	-380
448	600.133333333333
449	-754.566666666667
450	1257.95
451	420.8
452	-336
453	-836.266666666667
454	191.466666666667
455	70.833333333333
456	-297.2
457	37.166666666667
458	232.8
459	-77.7666666666667
460	148.133333333333
461	341.1
462	481.533333333333
463	-243.866666666667
464	48
465	-450.166666666667
466	-390.9
467	546.916666666667
468	230.566666666667
469	534.266666666666
470	-330.833333333333
471	566.8
472	711.283333333333
473	-484.1
474	743.2
475	-936.566666666667
476	136.65
477	292.633333333333
478	-128.8
479	-199.1
480	555.033333333333
481	-26.9666666666667
482	497.633333333333
483	-740.366666666666
484	-138.266666666667
485	5.30000000000018
486	86.333333333333
487	-253.066666666667
488	1347.06666666667
489	-584.533333333333
490	-1138.3
491	-135.2
492	-144.1
493	450.033333333333
494	-537.9
495	-1637.96666666667
496	-214.1
497	253.733333333333
498	67.7
499	93.1000000000001
500	-615.6
501	-1327.1
502	-589.466666666667
503	40.3333333333335
504	88.6666666666667
505	586.733333333333
506	1719.23333333333
507	106.833333333333
508	477.133333333333
509	71.6000000000001
510	391.3
511	-1046.56666666667
512	940.133333333334
513	19.0666666666666
514	-482
515	-52.4
516	-408.366666666667
517	877.5
518	-338.8
519	-25.0999999999999
520	488.433333333333
521	34
522	416.5
523	-810.8
524	-1132.96666666667
525	-583.65
526	170.633333333333
527	196.733333333333
528	452.883333333333
529	165.2
530	33
531	-1845.5
532	-457.5
533	-2.40000000000009
534	-45.3
535	-171.066666666667
536	54.3333333333333
537	-1812.46666666667
538	1767.6
539	-144.966666666667
540	-179.266666666667
541	-81.6000000000004
542	323.433333333333
543	271.133333333333
544	1071.33333333333
545	-157.866666666667
546	-146.7
547	62.4
548	339.633333333333
549	-1140.16666666667
550	-260.2
551	-1022.9
552	-274.7
553	-168.033333333333
554	-2950.4
555	-280
556	-32.8333333333333
557	4011.73333333333
558	-522
559	-276.266666666667
560	900
561	-335.7
562	632.5
563	496.6
564	-402.233333333333
565	121.733333333333
566	-2208.5
567	-100.866666666667
568	3.33333333333337
569	-252.1
570	594.7
571	256.233333333333
572	-533.7
573	235.733333333333
574	-115.166666666667
575	175.066666666667
576	-419.6
577	-263.9
578	-3533.86666666667
579	694.4
580	26.0999999999999
581	-1468.13333333333
582	447.466666666667
583	514.8
584	31.7666666666668
585	-3.63333333333333
586	-31.5
587	-989.366666666667
588	-728.55
589	-2310.96666666667
590	1310.7
591	-82
592	-208.133333333333
593	780
594	1.36666666666667
595	-122.466666666667
596	262
597	-6.40000000000009
598	-1431.38333333333
599	-243.5
600	-452.5
601	1400.3
602	157.9
603	30.1
604	-121.5
605	-1054.1
606	-672.366666666667
607	-629.7
608	104.4
609	385.333333333333
610	647.45
611	110.666666666667
612	40.5666666666667
613	-330.4
614	-668.366666666667
615	-56.7666666666664
616	385.7
617	-500.866666666667
618	-1076.3
619	267.466666666667
620	-46.3999999999999
621	-1226.46666666667
622	-236.8
623	-167.1
624	517.7
625	-1121.51666666667
626	19.6333333333334
627	663.933333333333
628	-40.3
629	120.3
630	-365.466666666667
631	11.3333333333335
632	-996.15
633	-48
634	-308.8
635	805.166666666666
636	183.2
637	-1575.36666666667
638	-139.433333333333
639	11.7666666666664
640	428.666666666667
641	292.933333333333
642	-203.066666666667
643	7.13333333333333
644	-460.8
645	-410.966666666667
646	-1212.8
647	30.1000000000001
648	26.7
649	18.9
650	-138.933333333333
651	224.7
652	-175.266666666666
653	23.4666666666665
654	-183.266666666667
655	-222.166666666667
656	582.666666666667
657	373.733333333333
658	310.8
659	-30.2333333333333
660	2565.53333333333
661	-117.7
662	-679.266666666667
663	-1078.46666666667
664	-252.183333333333
665	-345.733333333333
666	213.5
667	-1209.6
668	-74
669	433.933333333333
670	-794.566666666667
671	-1871.23333333333
672	504.433333333333
673	-5.23333333333323
674	-284.4
675	35.5999999999995
676	-24.9333333333334
677	6
678	996.633333333333
679	193.933333333333
680	1102.73333333333
681	98.6999999999998
682	-192
683	-35.1999999999998
684	-318.066666666667
685	187.733333333334
686	-2398.26666666667
687	-228.866666666667
688	108.666666666667
689	-532
690	391.733333333333
691	73.9333333333334
692	99.5999999999999
693	87.7333333333333
694	45.15
695	-700.1
696	-796.733333333333
697	-90.5
698	231.033333333333
699	-190
700	403.133333333333
701	-84.5666666666667
702	-13.2
703	223.233333333333
704	-399.666666666667
705	541.033333333333
706	6.79999999999995
707	-173.633333333333
708	1050.4
709	-7.36666666666656
710	-910.966666666667
711	170.933333333333
712	29.7333333333333
713	-395.6
714	1952.63333333333
715	-825.383333333334
716	-512.316666666667
717	-173.383333333333
718	-276.233333333333
719	-314.366666666667
720	-21.0333333333333
721	6.93333333333339
722	772.433333333333
723	-916.3
724	1059.2
725	550.9
726	200.216666666667
727	130.033333333333
728	-1485.06666666667
729	-2249.46666666667
730	-544.666666666667
731	-152.766666666667
732	-858.266666666667
733	-696.966666666667
734	610.4
735	71.3333333333335
736	-279.066666666667
737	401.333333333333
738	-113.2
739	-533.666666666667
740	-33.4000000000001
741	-186.966666666667
742	-718.8
743	981.533333333333
744	-139.166666666667
745	666
746	-21.2
747	-275.766666666667
748	78.9
749	-465.6
750	-183.433333333333
751	250.966666666667
752	-346.366666666667
753	-37.7666666666667
754	684.266666666666
755	-156.7
756	2617.53333333333
757	102.433333333333
758	485.733333333333
759	-175.833333333333
760	101.6
761	-668.6
762	685.3
763	-206.7
764	-122.133333333333
765	-395.666666666667
766	-8.5333333333333
767	-489.333333333333
768	258.733333333334
769	259.3
770	-702.966666666666
771	35.9666666666666
772	-203.633333333333
773	-372.5
774	-636.1
775	-304.133333333333
776	-329.433333333333
777	739.233333333334
778	163.133333333333
779	-427.5
780	-395.35
781	-105.9
782	-395.9
783	393.766666666667
784	93.5999999999999
785	15.3333333333333
786	-516.266666666667
787	15.0666666666667
788	104.4
789	812.033333333333
790	-307.4
791	226
792	-134.3
793	-1307.6
794	-6.5333333333333
795	-2635.3
796	256
797	-543.966666666667
798	-877.433333333333
799	-848.1
800	-485.4
801	-1066.76666666667
802	-2136.9
803	-1109.46666666667
804	-172.266666666667
805	-462.533333333333
806	-805.366666666667
807	147.433333333333
808	118.366666666667
809	-10.5666666666668
810	-980.3
811	-839.366666666667
812	-250.133333333333
813	-54.8000000000001
814	106.233333333333
815	-62
816	3.9666666666667
817	-2727.76666666667
818	-721.566666666667
819	-2082.9
820	145.833333333333
821	172.483333333333
822	-93.8333333333333
823	-428.766666666667
824	-77.8000000000001
825	450.033333333334
826	-187.6
827	735.033333333333
828	-634.533333333333
829	-1043.3
830	1370.03333333333
831	-1798.66666666667
832	-448.133333333334
833	260.3
834	250.8
835	-4
836	-496.266666666667
837	15.8333333333333
838	11.7333333333333
839	-43.3
840	-762.766666666667
841	9.14999999999998
842	-1061.4
843	-215.6
844	8.10000000000014
845	-479.6
846	-224.466666666667
847	-822.316666666667
848	42.3
849	-49.9
850	-4.56666666666661
851	223.466666666666
852	32.5
853	-283.7
854	-768.966666666667
855	-8.89999999999998
856	4.13333333333333
857	-690.416666666667
858	184.633333333333
859	-646.166666666667
860	-1608.26666666667
861	-849.7
862	635.1
863	-4.96666666666647
864	112.8
865	-171.9
866	1249.43333333333
867	-959.466666666667
868	500.8
869	177.9
870	-213.466666666667
871	304.566666666667
872	-139.5
873	-27.2
874	-1823.66666666667
875	-295.966666666667
876	440.633333333333
877	359.233333333334
878	-309.566666666667
879	499.033333333333
880	-1304.96666666667
881	-1077.88333333333
882	38.4333333333334
883	410.7
884	-171.666666666667
885	142
886	-80.3000000000001
887	-1664.31666666667
888	-189.433333333333
889	-713.366666666667
890	166.5
891	-562.7
892	169.833333333333
893	-159.433333333333
894	-1222.56666666667
895	-703.5
896	896.933333333333
897	-842.966666666667
898	-398.766666666667
899	21.7
900	583
901	835.2
902	-98.5666666666666
903	-1.46666666666664
904	-240.9
905	375.733333333333
906	68.9000000000001
907	-114.4
908	11.1999999999999
909	-270.5
910	-229.3
911	90.3333333333333
912	-1733.5
913	-51.3333333333334
914	-900.966666666666
915	-676
916	-234.166666666667
917	-276.233333333333
918	-118.566666666667
919	-623.766666666667
920	-2791.61666666667
921	-479.233333333333
922	-49.6
923	-1004.06666666667
924	-135.266666666667
925	-969.566666666667
926	-1242.86666666667
927	54.6333333333333
928	-88.9
929	-996.966666666667
930	-607.366666666667
931	-138.933333333333
932	-935.2
933	-384.866666666667
934	-193.366666666667
935	204.833333333333
936	-137.75
937	-130.9
938	54.5
939	975.8
940	428.8
941	-676.8
942	552.35
943	-1227.86666666667
944	334.9
945	-1144.86666666667
946	302.4
947	-337.633333333333
948	-344.7
949	-856
950	-478.066666666667
951	-142.033333333334
952	172.133333333333
953	1671.16666666667
954	829.4
955	541.333333333333
956	-25.4000000000001
957	104.433333333333
958	-708.166666666667
959	-61.8666666666666
960	-30
961	-342
962	-939.9
963	552
964	-60.5666666666666
965	-199.766666666667
966	-377.166666666667
967	-157.866666666667
968	91.6333333333334
969	-1786.76666666667
970	256.6
971	898.466666666666
972	293.9
973	272.4
974	271.533333333333
975	212.8
976	-81.6333333333333
977	355.866666666667
978	-24.7999999999997
979	136.933333333333
980	945.166666666667
981	-472.3
982	76.3000000000002
983	52.6500000000001
984	-204.1
985	-44.3666666666666
986	-445.466666666667
987	-362.8
988	328.233333333333
989	714.6
990	60.3
991	1229.95
992	-1.73333333333335
993	-1554.13333333333
994	-1347.76666666667
995	-6.40000000000009
996	-814.583333333333
997	-486.6
998	-47.7666666666667
999	30.1000000000004
1000	1069.63333333333
