# Supplementary material for: Chromosome Copy Number Variation and Control in the Ciliate Chilodonella uncinata
Source: PLoS One. 2013 Feb 20;8(2):e56413. doi: 10.1371/journal.pone.0056413 (PMC3577910; doi:10.1371/journal.pone.0056413)
Supplement: Dataset S1 — Chromosome copy numbers from the experimental and simulated cell lines of Dataset of Chilodonella uncinata . dataset.zip is a compressed file. exp_data.csv contains the experimental data derived from qPCR analyses (Cell.line = original cell line; Time = time point of the DNA extraction; DNA.extract = DNA extract replicate; Gene = macronuclear chromosome; CNPC = copy number of the macronuclear chromosome per cell). The remainder of the CSV files are from the simulations. Each CSV file contains data on 1000 simulations where the change in variance from initial to final for each simulation is stored under column ‘x’. See _readme.txt in the compressed file dataset.zip for documentation of the file names. (ZIP) [file pone.0056413.s002.zip › dataset_S1/P2_omega0.3.csv]

	x
1	-1023.9
2	-403.3
3	20.5333333333333
4	433.066666666667
5	-99.2
6	-56.2333333333332
7	-1020.15
8	-84.9
9	237.3
10	-1344.96666666667
11	-1626.63333333333
12	-354.4
13	-58
14	-1037.26666666667
15	-919.2
16	-73.4666666666667
17	118.133333333333
18	-140.3
19	209.433333333334
20	444.666666666667
21	-237.066666666667
22	361.6
23	1921.63333333333
24	245.533333333333
25	-508.533333333333
26	-1028.4
27	-336.8
28	-0.93333333333328
29	-52.1000000000001
30	1989.8
31	-101.166666666667
32	446.633333333333
33	-317.266666666667
34	-1159.3
35	-1499.08333333333
36	121.2
37	-832.666666666667
38	47.9000000000001
39	-1216.68333333333
40	-635.666666666667
41	-196.666666666667
42	-531.733333333334
43	219.1
44	28
45	-228.533333333333
46	-844.966666666667
47	-75.0666666666666
48	-46.7000000000003
49	-589.7
50	1046.53333333333
51	-58.6333333333334
52	-463.033333333333
53	133.85
54	-159.766666666667
55	2041.43333333333
56	174.233333333333
57	-1114.45
58	256
59	404.633333333333
60	-71.3999999999999
61	383.866666666667
62	4.89999999999998
63	181.85
64	156.516666666667
65	-81.1666666666667
66	212.933333333333
67	-581.1
68	-1839.66666666667
69	-797.966666666667
70	58.6333333333333
71	-12.8
72	-746.066666666667
73	184.033333333333
74	-644.966666666667
75	364.116666666667
76	559.133333333334
77	-105.833333333333
78	-155.6
79	730.4
80	-624.266666666667
81	-322.3
82	1387.43333333333
83	-120.4
84	871.683333333333
85	-250
86	-1002.4
87	37.8333333333333
88	-1538.76666666667
89	-33.9666666666667
90	-98.2666666666667
91	362.166666666667
92	318.2
93	-915.566666666667
94	449.233333333333
95	-622.8
96	-1259.9
97	910.133333333334
98	-1299.21666666667
99	-1142.66666666667
100	-399.783333333333
101	231.733333333333
102	-99.4666666666672
103	-449.3
104	416.4
105	-434.833333333333
106	-271.4
107	177.133333333333
108	294.933333333333
109	58
110	-1308.46666666667
111	163.7
112	-16.3999999999996
113	-1245.86666666667
114	-1301.9
115	-310.4
116	148.566666666667
117	148.733333333333
118	787.966666666667
119	-134
120	153.033333333333
121	798.433333333333
122	-848.5
123	151.566666666667
124	691.733333333334
125	-1627.83333333333
126	-664.033333333333
127	-1430.36666666667
128	282.3
129	320.8
130	18
131	-884.2
132	-335.1
133	305.133333333333
134	159.1
135	-872.866666666667
136	-153.5
137	2257.7
138	-533.6
139	-1092.36666666667
140	-192.7
141	-270.45
142	178.8
143	506.783333333333
144	-1107.5
145	513.6
146	170.266666666667
147	391.333333333333
148	1530.4
149	-66.2666666666667
150	1.19999999999993
151	-745.5
152	-250.566666666667
153	-273.033333333333
154	-5.5
155	-610.533333333333
156	-612.266666666667
157	-1791.65
158	-62.9333333333332
159	-1.06666666666661
160	-37.0333333333333
161	-492.133333333333
162	316.699999999999
163	-843.666666666667
164	194.333333333333
165	244.4
166	-859.666666666667
167	-341.9
168	-4
169	167.716666666667
170	264.266666666666
171	79.6333333333333
172	-120.5
173	1049.53333333333
174	259.2
175	-2092.66666666667
176	-213.3
177	224.7
178	130.366666666667
179	46.8
180	205.6
181	-110.566666666667
182	-1568.16666666667
183	-5.0333333333333
184	-276.6
185	122.3
186	-644.766666666667
187	-319.833333333333
188	-165.6
189	180
190	-2697.36666666667
191	120.3
192	-79.9666666666667
193	-2126.26666666667
194	705.433333333333
195	-10.4000000000001
196	-1623.1
197	196.133333333333
198	1332.8
199	179.533333333333
200	138.033333333333
201	140.533333333333
202	213.033333333333
203	194.933333333333
204	-60.9
205	-298.4
206	-262
207	254.4
208	-5.75
209	6.93333333333339
210	45.6
211	340.533333333333
212	-925.066666666667
213	1017.41666666667
214	129.466666666667
215	304.933333333333
216	409.3
217	-782.8
218	427.6
219	-269.033333333333
220	-351.566666666667
221	-104.666666666667
222	-550.5
223	-242.3
224	-332.7
225	1335.06666666667
226	468.7
227	192.6
228	-18.1333333333337
229	-212.7
230	385.3
231	1894.4
232	18.9333333333333
233	-743.9
234	185.966666666666
235	-83.6
236	1595.23333333333
237	255.433333333333
238	-524.233333333334
239	-85.9666666666666
240	823.7
241	447.683333333333
242	-1003.03333333333
243	-757.083333333333
244	-1296.18333333333
245	297.833333333333
246	24.4333333333334
247	-1975.78333333333
248	-322.166666666667
249	-303.966666666667
250	-1783.16666666667
251	99.9
252	58.2333333333333
253	480.6
254	-37.2
255	70.7333333333333
256	28.9666666666667
257	68.1333333333334
258	-186.166666666667
259	140.8
260	-478.3
261	1.29999999999995
262	-62.9666666666667
263	168.4
264	640.8
265	667.766666666667
266	-132.666666666667
267	341.7
268	-77.8666666666668
269	218.9
270	109.5
271	-402.5
272	-67.6
273	-716.133333333333
274	-299.866666666667
275	-180.4
276	-32.3
277	7.33333333333348
278	-449.033333333333
279	-672.966666666666
280	-0.299999999999955
281	328.8
282	-771.616666666667
283	-729.666666666667
284	865.333333333333
285	-242.933333333333
286	-160.666666666667
287	-403.6
288	1231.93333333333
289	503.2
290	-475.866666666667
291	26.1333333333333
292	-1646.46666666667
293	310.166666666667
294	-399.566666666667
295	432.833333333333
296	-957.666666666667
297	-75.1666666666667
298	-40.9333333333332
299	640.933333333333
300	-469.8
301	39.9000000000001
302	-1218.9
303	358.066666666667
304	304.5
305	238.4
306	303.433333333333
307	-1612.1
308	-800.366666666667
309	-241.666666666667
310	-68
311	93.2333333333333
312	110.733333333333
313	73.7666666666664
314	439.233333333334
315	-806.05
316	-145.6
317	886.3
318	49.4000000000001
319	-1288.28333333333
320	-501.2
321	-54.6666666666665
322	-45.3
323	-278.5
324	412.233333333333
325	-1012.58333333333
326	278.533333333334
327	87.7
328	32.4000000000001
329	-434.8
330	-57.4666666666667
331	330.533333333333
332	93.4333333333333
333	353.2
334	827.033333333334
335	-310.966666666666
336	-46
337	-282.233333333333
338	-20
339	-112.3
340	-167.266666666667
341	-35.5999999999999
342	116.1
343	-1042.36666666667
344	5.60000000000002
345	133.966666666666
346	230.7
347	-458.066666666667
348	-66.9666666666667
349	192.033333333333
350	-1301.25
351	-834.666666666667
352	-283.2
353	-887.166666666667
354	16.4000000000001
355	143.833333333333
356	-307.966666666667
357	159.5
358	-822.9
359	-371.9
360	197.733333333334
361	-393.866666666667
362	-466.9
363	-338.5
364	504.3
365	-489.466666666667
366	241.3
367	-101.766666666667
368	-113.066666666667
369	371.766666666667
370	634.933333333333
371	65.5666666666667
372	-686.666666666667
373	-433.466666666667
374	2892.25
375	-1164.16666666667
376	92.7333333333331
377	195.133333333333
378	-253.766666666667
379	204.9
380	162.533333333333
381	164.533333333333
382	227.2
383	277.1
384	90.5
385	392
386	155.5
387	84
388	87.1666666666666
389	-48.8666666666666
390	179.033333333333
391	-307.633333333333
392	-128.933333333333
393	-266.133333333333
394	-448.7
395	106.933333333333
396	-641.2
397	-542.633333333333
398	120.8
399	20.1333333333332
400	-90.2666666666667
401	-27.5666666666666
402	-782.9
403	270.616666666667
404	-25.8000000000002
405	-2.96666666666658
406	-1794.4
407	-877.966666666667
408	-1727.76666666667
409	4.89999999999998
410	-433.6
411	-109.3
412	-180.4
413	-89.8999999999999
414	89.1000000000001
415	434.933333333333
416	215
417	622.133333333334
418	260.333333333333
419	179.633333333333
420	-16.1666666666667
421	-1588.96666666667
422	283.5
423	-43.6333333333333
424	345.133333333333
425	-98.2999999999997
426	-691.466666666667
427	150.5
428	842.833333333333
429	576.366666666666
430	330.133333333333
431	-994.966666666667
432	-151.1
433	-110.8
434	-301.2
435	-64.7
436	-274.4
437	-984.7
438	-18.3
439	305
440	958
441	-3.26666666666688
442	-226.8
443	14.1
444	-887.733333333333
445	-169.833333333333
446	-125.566666666667
447	-110.266666666667
448	235.233333333333
449	124.533333333333
450	58.6333333333334
451	-524
452	-1069.08333333333
453	-141.466666666667
454	553.7
455	763.433333333333
456	-18.8999999999999
457	-168.1
458	-237.566666666667
459	-375.466666666667
460	-819.633333333333
461	0
462	-535.2
463	-1358.36666666667
464	-388.5
465	-87.9666666666667
466	119.9
467	129.666666666667
468	785.6
469	-1658.46666666667
470	-721.266666666667
471	-411.066666666667
472	28.8333333333335
473	308.1
474	79.6000000000004
475	79.4333333333334
476	-796.55
477	-78.9333333333329
478	-534.566666666667
479	-81.5
480	-989.566666666667
481	37.8333333333334
482	350.233333333333
483	17.1
484	-273.366666666667
485	-60.9333333333333
486	-99.8833333333332
487	-625.166666666667
488	-648.9
489	17.1333333333334
490	-365.866666666667
491	-693.8
492	843.1
493	-894.1
494	-95.5
495	-532.833333333333
496	381.2
497	877.1
498	21.4333333333333
499	-69.9666666666666
500	-87.6333333333332
501	124
502	-282.866666666667
503	-21.9
504	2181.68333333333
505	-772.566666666667
506	-703.966666666667
507	-33.5666666666666
508	-137.8
509	-119.9
510	-2260.46666666667
511	116.4
512	623.400000000001
513	254.8
514	-1589.76666666667
515	90.0333333333333
516	-459.5
517	-396.3
518	-519.466666666667
519	900.633333333333
520	-1745.26666666667
521	-299.733333333333
522	-3038.15
523	-663.766666666666
524	-326.266666666667
525	-130.7
526	-1414.71666666667
527	-467.9
528	328.7
529	-1274
530	-131.6
531	-80.2666666666667
532	-844.466666666667
533	-2.93333333333334
534	-1029.43333333333
535	-1088.41666666667
536	-7.90000000000009
537	-117.75
538	-102.3
539	-136.833333333333
540	-699.5
541	-710.666666666667
542	-185.3
543	-74.9666666666666
544	141.7
545	101.3
546	-239.466666666667
547	-102.05
548	-4.5333333333333
549	-191.333333333333
550	-978.166666666667
551	-500.266666666667
552	245.733333333333
553	-32.4
554	-1090.46666666667
555	-85.7666666666664
556	351.7
557	-436
558	2244.21666666667
559	-15.6
560	68.2666666666667
561	-195.866666666667
562	9.09999999999991
563	-86.3666666666666
564	22.6333333333332
565	-122.7
566	-257.216666666667
567	-86.7333333333331
568	243.7
569	-726.2
570	155.966666666667
571	508.333333333333
572	-28.9
573	200.1
574	-335.966666666667
575	-175.066666666667
576	863.333333333334
577	-1169.35
578	-70.4333333333334
579	-27.1666666666666
580	316.533333333334
581	647.733333333333
582	-615.4
583	212.8
584	-539.566666666667
585	246.933333333333
586	-553.3
587	91.7333333333333
588	32
589	-235.6
590	-189.433333333333
591	-18.3666666666667
592	-345.9
593	-352.7
594	-762.8
595	97.4166666666665
596	144.933333333333
597	-684
598	-59.2
599	28.1333333333333
600	-29.8666666666667
601	1427.03333333333
602	-31.5999999999999
603	-873.9
604	34.9000000000001
605	-183.4
606	-3014.5
607	-563.6
608	-221.366666666667
609	-1.29999999999995
610	153.7
611	-468.183333333333
612	187.3
613	149.566666666667
614	52.5333333333333
615	-345.333333333333
616	97.3333333333333
617	-636.5
618	1310.53333333333
619	71.4666666666666
620	428.8
621	-99.7666666666667
622	459.366666666667
623	-233.366666666667
624	-40.9666666666667
625	1007.6
626	4733.6
627	126.1
628	-75.5
629	-491.233333333333
630	38.6333333333332
631	-348.316666666667
632	-95.1999999999998
633	820.783333333333
634	-131.7
635	27.2333333333332
636	-3.56666666666672
637	-132.4
638	95.8666666666668
639	-1180.1
640	285.833333333333
641	-33.0666666666667
642	-935.466666666667
643	27.1000000000001
644	129.133333333333
645	-1626.1
646	847.333333333333
647	-19.7333333333333
648	1.90000000000009
649	-1147.6
650	-234.8
651	-318.866666666667
652	85.7333333333333
653	-280.3
654	-215.6
655	-2221.7
656	256.766666666667
657	-157.1
658	74.0000000000001
659	104.633333333333
660	-1561.5
661	78.2333333333336
662	-1423.96666666667
663	416.933333333333
664	69.9000000000001
665	494.933333333333
666	-527.866666666667
667	136.633333333333
668	-76.9333333333333
669	-1485.4
670	103.766666666667
671	-370.4
672	-3.56666666666661
673	252.8
674	-262.766666666667
675	-250.016666666667
676	-247.433333333333
677	-116.233333333333
678	1101.46666666667
679	-628.566666666667
680	-42.9666666666662
681	376
682	-892.85
683	38.2333333333333
684	-329.566666666667
685	348.433333333333
686	-233.8
687	-129.866666666667
688	-188.066666666667
689	-22.5333333333334
690	-876.4
691	19.5
692	-341.9
693	2462.1
694	-130.766666666667
695	896.8
696	333.3
697	17.2
698	192.833333333333
699	711.166666666667
700	-29.7833333333333
701	87.7333333333336
702	2.39999999999998
703	-112.666666666667
704	-288.8
705	-279.666666666667
706	170.133333333333
707	231.2
708	646.166666666667
709	-87.9000000000001
710	-300.666666666667
711	414.233333333333
712	48.8
713	-403.766666666667
714	180.25
715	-402.4
716	139.6
717	99.4666666666667
718	484.4
719	-50.8999999999999
720	923.133333333333
721	-312.55
722	-996.966666666666
723	638.4
724	69.0666666666666
725	525.066666666667
726	791.45
727	-817.466666666667
728	-595.766666666667
729	1075.86666666667
730	242.116666666666
731	214.966666666666
732	-300.566666666667
733	-916.7
734	600.133333333333
735	137.866666666667
736	404.333333333333
737	-141.466666666667
738	559.866666666667
739	-233.233333333334
740	-70.3666666666667
741	-1537.75
742	-128.8
743	-248.966666666667
744	-68.3
745	-420.566666666667
746	-49.9666666666666
747	129.333333333333
748	-293.5
749	1412.8
750	289.066666666667
751	150.333333333334
752	-384
753	207.6
754	-1838.46666666667
755	100.9
756	571.55
757	548.833333333333
758	209.3
759	-296.933333333333
760	-124.166666666667
761	-1007.03333333333
762	-909.1
763	36.4
764	-1411.06666666667
765	-63.2
766	1125.63333333333
767	109.7
768	-295.4
769	1595.3
770	-198.1
771	357.233333333333
772	248
773	-558.1
774	-100.5
775	-17.8666666666668
776	-561.033333333333
777	166
778	358.566666666667
779	-88.2666666666667
780	-297.4
781	-484.283333333333
782	-1557.16666666667
783	-275.633333333333
784	163.6
785	387.4
786	-309.566666666667
787	-351.766666666667
788	131.6
789	-869.2
790	-544.966666666666
791	-1523.65
792	402.8
793	1189.73333333333
794	-507.566666666667
795	127
796	-549.666666666667
797	-2682.3
798	-176.4
799	1176.75
800	41.7333333333333
801	-829.166666666667
802	1729.7
803	547
804	-37.5
805	-484.266666666667
806	207.733333333333
807	595.133333333333
808	-169.966666666667
809	113.2
810	96.3
811	41.8666666666666
812	392.7
813	-373.6
814	-75.5
815	-50.8000000000001
816	-296
817	586.733333333333
818	6.5
819	-508.5
820	325.866666666667
821	686.8
822	-1252.3
823	-47.9999999999999
824	697.233333333333
825	-957.483333333333
826	-40.4333333333334
827	5.5
828	-21.8666666666667
829	210.566666666667
830	-226.3
831	-1735.7
832	-161
833	-424
834	595.166666666667
835	1030.3
836	632.383333333333
837	1121.53333333333
838	58.8
839	465.233333333333
840	-57.7333333333333
841	-123.2
842	656.3
843	142.233333333333
844	-45.6000000000004
845	-65.8333333333335
846	174.3
847	-860.866666666667
848	-55.2666666666669
849	-561.5
850	-45.4333333333334
851	-500.666666666667
852	-103.966666666667
853	-267.766666666667
854	-288
855	-375.466666666667
856	-1448.3
857	1450
858	-410.166666666667
859	-250.366666666667
860	-38.1666666666666
861	34.1999999999998
862	-323.2
863	204.8
864	228.4
865	-394.4
866	292.033333333333
867	1012.63333333333
868	-200.4
869	106
870	103.733333333334
871	143.2
872	674.666666666667
873	223.866666666667
874	7
875	-56.0999999999999
876	-55.6000000000001
877	-123.2
878	537.833333333333
879	-338
880	-53.75
881	122.5
882	-447.466666666667
883	99.0666666666666
884	-3.19999999999982
885	-41.6333333333332
886	151.6
887	-226
888	64.9000000000001
889	81.4333333333334
890	238.383333333333
891	-4822.9
892	-636.566666666667
893	317.133333333333
894	-13.4666666666667
895	433.016666666667
896	-916.5
897	-72.1833333333336
898	-161.1
899	-1391.11666666667
900	5.53333333333342
901	-35.2333333333331
902	192.433333333333
903	-438.4
904	-1530.41666666667
905	527.333333333333
906	-1067.36666666667
907	67.5333333333333
908	368.233333333333
909	-1044.53333333333
910	1425.6
911	-43.9666666666667
912	28.0333333333333
913	105.7
914	119.3
915	-98.5
916	-612.5
917	-252.966666666667
918	-552.3
919	-1329.16666666667
920	-1252.73333333333
921	-751.9
922	-1290.06666666667
923	-1005.66666666667
924	-798.666666666667
925	-1712.7
926	-434.7
927	-917.366666666667
928	291.466666666667
929	287.333333333333
930	-241.966666666667
931	-154
932	24.5333333333333
933	-144.166666666667
934	-345.166666666666
935	-168.566666666667
936	164.7
937	169.6
938	429.2
939	465.9
940	-272.4
941	554.516666666666
942	-944.3
943	-171.733333333333
944	-5.60000000000002
945	-58.166666666667
946	-854.983333333333
947	97.7333333333333
948	-245.216666666667
949	-240.033333333333
950	-58.6666666666665
951	-375.466666666666
952	332.2
953	-204.166666666667
954	-733.733333333334
955	-2178.66666666667
956	-737.566666666667
957	-253.5
958	-791.166666666667
959	-298.683333333333
960	139.6
961	-890.666666666667
962	-286.133333333333
963	-740.766666666667
964	496.466666666667
965	-22.9
966	17.7333333333333
967	1249.8
968	33.2999999999997
969	222
970	-40.9000000000001
971	-3693.11666666667
972	-360.366666666667
973	304.4
974	263.9
975	-87.5
976	21.5
977	-269.866666666667
978	119.866666666666
979	-176.533333333333
980	-420.666666666667
981	-801.366666666667
982	687.3
983	2333.33333333333
984	-21.2333333333333
985	349.6
986	52.3
987	-313.766666666667
988	-2001.46666666667
989	-435.833333333333
990	140.866666666666
991	192.133333333333
992	337.333333333333
993	1351.2
994	-563.633333333333
995	137.6
996	124.833333333333
997	165.7
998	196.4
999	249.633333333333
1000	-331.65
