# Supplementary material for: Chromosome Copy Number Variation and Control in the Ciliate Chilodonella uncinata
Source: PLoS One. 2013 Feb 20;8(2):e56413. doi: 10.1371/journal.pone.0056413 (PMC3577910; doi:10.1371/journal.pone.0056413)
Supplement: Dataset S1 — Chromosome copy numbers from the experimental and simulated cell lines of Dataset of Chilodonella uncinata . dataset.zip is a compressed file. exp_data.csv contains the experimental data derived from qPCR analyses (Cell.line = original cell line; Time = time point of the DNA extraction; DNA.extract = DNA extract replicate; Gene = macronuclear chromosome; CNPC = copy number of the macronuclear chromosome per cell). The remainder of the CSV files are from the simulations. Each CSV file contains data on 1000 simulations where the change in variance from initial to final for each simulation is stored under column ‘x’. See _readme.txt in the compressed file dataset.zip for documentation of the file names. (ZIP) [file pone.0056413.s002.zip › dataset_S1/P2_omega0.32.csv]

	x
1	37.1666666666665
2	-261.2
3	-91.8666666666666
4	732.7
5	324
6	77.0666666666666
7	181.1
8	83.5
9	140.133333333333
10	809.733333333333
11	-863.200000000001
12	-119.2
13	1538.75
14	69.6
15	267.433333333333
16	-185.566666666667
17	-806.166666666667
18	-1343.76666666667
19	169.9
20	549.633333333333
21	-2.29999999999995
22	-308.3
23	-398.933333333333
24	153.85
25	-95.2333333333333
26	1727.33333333333
27	112.266666666667
28	-608.966666666667
29	-1040.8
30	2509.63333333333
31	49.7000000000007
32	217.766666666667
33	-929.966666666667
34	369.5
35	228.533333333333
36	-95.0999999999999
37	-549.6
38	-2361.96666666667
39	-65.2333333333336
40	429.166666666667
41	510.366666666667
42	-1887.5
43	-4.93333333333339
44	-918.8
45	-566.5
46	-1570.96666666667
47	506.633333333333
48	2856.88333333333
49	-208.7
50	-1412.76666666667
51	169.233333333333
52	-1511.2
53	305.033333333333
54	-161.65
55	-2638.5
56	-359.466666666667
57	-24.3999999999999
58	-616.866666666667
59	-51.5
60	-105.066666666667
61	-505.566666666667
62	954.333333333333
63	242.5
64	93.5666666666666
65	0.766666666666652
66	768.483333333333
67	-645.866666666667
68	-1050.86666666667
69	634.966666666667
70	-106.233333333333
71	-614.433333333333
72	409.6
73	-103.7
74	-98.8
75	156.8
76	692.3
77	133.7
78	441.866666666667
79	-52.7
80	-4.29999999999995
81	258
82	-423.966666666667
83	15.0666666666666
84	479.333333333333
85	181.1
86	-844.066666666667
87	69.9333333333334
88	-467.2
89	819.933333333333
90	-137.066666666667
91	107.333333333333
92	-160.4
93	-101.9
94	-303.866666666667
95	-102.533333333333
96	-256.566666666667
97	-1399.6
98	370.7
99	1536.76666666667
100	-90.8
101	432.533333333333
102	4
103	13.7
104	-492.166666666667
105	469.833333333333
106	-1908.9
107	-1735.86666666667
108	281.733333333333
109	-440.033333333333
110	153.933333333333
111	80.0999999999999
112	91.1000000000001
113	-582.666666666667
114	363.566666666667
115	663.966666666667
116	261.466666666667
117	-491.833333333333
118	221.366666666667
119	-182.933333333333
120	-711.6
121	214.833333333333
122	-151.066666666667
123	-598.666666666667
124	-99.3333333333333
125	-16.6666666666667
126	-129.066666666667
127	-1110.5
128	-495.866666666667
129	-218.766666666667
130	-117.9
131	-233.4
132	-109.65
133	1777.4
134	-140.5
135	-175.2
136	9.5333333333333
137	-138
138	167.533333333333
139	122.133333333333
140	156.533333333333
141	105.133333333333
142	-76.8
143	-2346.56666666667
144	-72.5
145	305.866666666667
146	664.033333333333
147	101.166666666667
148	-3.23333333333335
149	510.333333333333
150	-249.466666666667
151	175.9
152	-72.3666666666663
153	-959.8
154	-522.366666666667
155	-1485.2
156	368
157	2004.66666666667
158	-1131.66666666667
159	-231.266666666667
160	147.866666666667
161	10.7333333333336
162	-571
163	-436.4
164	208.633333333333
165	-455.766666666667
166	-163.1
167	-581.566666666667
168	104.533333333333
169	-66
170	-342.366666666667
171	-256.466666666667
172	-2314.98333333333
173	115.233333333333
174	-233.966666666667
175	321
176	-124.466666666667
177	-464.8
178	-462.2
179	44.7833333333333
180	619.683333333333
181	768
182	58.0333333333333
183	-678.6
184	-100.95
185	1193.33333333333
186	-240.8
187	197.5
188	-76.2666666666667
189	-1685.46666666667
190	36.4000000000001
191	-28.9
192	-942.3
193	74.3333333333333
194	-291.066666666667
195	2.63333333333344
196	-45.6999999999999
197	-1268.68333333333
198	327.033333333333
199	561.4
200	331.633333333333
201	-187.9
202	-251.066666666667
203	398.1
204	-1163.9
205	-753.2
206	-219.3
207	178.4
208	-1232
209	208.133333333333
210	-320.666666666667
211	161
212	-984.05
213	-505.733333333333
214	-289.8
215	404.133333333333
216	99.8999999999999
217	-1.76666666666665
218	83.9
219	4.10000000000002
220	940.6
221	-1013.36666666667
222	459.133333333333
223	228.9
224	367.833333333333
225	-494.7
226	279.6
227	38.8000000000002
228	545.733333333333
229	1018.5
230	228.933333333333
231	-79.2
232	357.5
233	-2531.36666666667
234	-1
235	409.1
236	-27.9666666666667
237	-290.583333333333
238	-1780.96666666667
239	-388.9
240	88.8333333333334
241	-115.8
242	-206.766666666667
243	-306.233333333334
244	-39.9
245	-777.8
246	-230.766666666667
247	-112.3
248	-774.366666666667
249	364.033333333333
250	-415.75
251	-1615.6
252	-92
253	487.1
254	284.5
255	-504
256	-95.2
257	-819.766666666667
258	-427.866666666667
259	-206.45
260	-314.666666666667
261	-669.766666666667
262	5055.03333333333
263	96.9333333333334
264	-122.4
265	-28.3000000000002
266	-977.466666666667
267	871.55
268	165.6
269	902.8
270	-808.866666666667
271	184.633333333333
272	-90.8
273	133.1
274	-1101.76666666667
275	-881.666666666667
276	169.2
277	-564.366666666667
278	478
279	1222.03333333333
280	-744.8
281	180.533333333333
282	912.7
283	138.35
284	76.8
285	168.516666666667
286	1224.3
287	330.5
288	-926.066666666667
289	-1908.7
290	-208.133333333333
291	-240.6
292	-595.166666666667
293	859.766666666667
294	709.366666666667
295	-342.766666666666
296	5.63333333333321
297	-69.7333333333333
298	-289.4
299	19.7333333333333
300	-80.8333333333335
301	14.7666666666667
302	1.0333333333333
303	7.33333333333337
304	-240.7
305	-512.366666666667
306	609.833333333333
307	29.5666666666667
308	-639.566666666667
309	-675.166666666667
310	-153.166666666667
311	58.8
312	-898
313	40.8
314	169.233333333334
315	298.266666666667
316	-1934.15
317	435.5
318	-385.966666666667
319	194.533333333333
320	689.200000000001
321	1398.5
322	-612.166666666667
323	-15.5666666666666
324	212.233333333333
325	36.333333333333
326	811.733333333333
327	-424.05
328	-1904.5
329	253.7
330	1326.73333333333
331	-331
332	298.033333333333
333	-51.4666666666667
334	38.8
335	106.833333333333
336	-78.6666666666661
337	502.4
338	759.3
339	-574.766666666667
340	-453.65
341	-686.4
342	-409.366666666667
343	4.59999999999991
344	-397.9
345	74.3333333333335
346	522.1
347	-1836.06666666667
348	-272.4
349	1038.2
350	385.3
351	76.1333333333332
352	-111.6
353	36.4
354	595.2
355	98.9333333333333
356	29.3000000000001
357	-1300.16666666667
358	379.066666666667
359	42.6333333333332
360	1047.63333333333
361	22.4
362	340.3
363	-193.333333333333
364	-149.7
365	-302.366666666667
366	25.4666666666667
367	-910.3
368	211.5
369	-2860.86666666667
370	18.4333333333334
371	-1599.16666666667
372	-1764.16666666667
373	-86.5
374	-72.7666666666667
375	-110.666666666667
376	-401.466666666666
377	79.5999999999999
378	-1597.26666666667
379	-335.466666666667
380	833.233333333333
381	-1350.16666666667
382	-545.966666666667
383	136
384	-311.066666666666
385	-878.566666666667
386	224.433333333333
387	-0.800000000000182
388	-341.2
389	-358.8
390	-323.7
391	-1033.3
392	208.616666666667
393	61.0666666666668
394	601.5
395	-746.166666666667
396	-88.9
397	-623.966666666667
398	-715.8
399	623.016666666666
400	-506.966666666667
401	-1597.73333333333
402	116.833333333333
403	11.0333333333333
404	-973.466666666667
405	-545.166666666667
406	-12.4333333333333
407	-56.1000000000004
408	114
409	285.733333333334
410	-694.266666666666
411	-4.40000000000009
412	-25.4000000000001
413	14.7
414	-284.833333333333
415	-453.466666666667
416	-24.7
417	-312.666666666667
418	-460.466666666667
419	150.266666666667
420	-198.8
421	170.733333333334
422	-9.83333333333337
423	340.4
424	814.4
425	97.5999999999999
426	-33.2333333333333
427	-648.966666666667
428	-32.5666666666666
429	731.1
430	-169.5
431	-1102.66666666667
432	483.533333333333
433	220.7
434	-484.666666666667
435	-76.2666666666667
436	59.4333333333333
437	125.833333333333
438	-141.616666666667
439	150.333333333333
440	-905.7
441	81.3
442	-78.7999999999997
443	125.566666666667
444	-71.5
445	-447.5
446	1070.5
447	286.766666666667
448	1285.56666666667
449	-119.9
450	332
451	42.4
452	-71.6333333333332
453	-125.3
454	-600
455	440.4
456	1001.93333333333
457	842.9
458	821.733333333334
459	203.6
460	255.9
461	21.4333333333334
462	350.9
463	-1089.46666666667
464	-172.3
465	-471.566666666667
466	58.7333333333333
467	520.366666666667
468	398.333333333333
469	85.0333333333333
470	-1620.55
471	-510.766666666667
472	-351.2
473	1087.33333333333
474	-366.7
475	0.633333333333212
476	-491.266666666667
477	-644.666666666667
478	-281.7
479	49.7333333333332
480	-870.566666666667
481	-9.56666666666661
482	-247.566666666667
483	46.4
484	-171.1
485	252.366666666667
486	-1153.63333333333
487	-134.5
488	-629.6
489	259.3
490	695.933333333333
491	129.333333333333
492	177.2
493	461
494	203.733333333333
495	-272.533333333333
496	-35.5
497	210.9
498	113.5
499	-273.3
500	-76.8
501	-1066.6
502	3.06666666666683
503	502
504	133.7
505	-476.016666666667
506	-378.633333333333
507	-34.9666666666667
508	-438.566666666667
509	-837.3
510	43.3
511	823.049999999999
512	66.3333333333335
513	177.05
514	189.133333333333
515	-1513.96666666667
516	-2118.46666666667
517	-590.533333333333
518	-217.466666666667
519	-543.666666666667
520	-644.9
521	598.233333333334
522	380.633333333333
523	219.3
524	-156.933333333333
525	-184
526	-169.466666666667
527	-914.666666666667
528	-321.9
529	-1692.1
530	854.9
531	-274.466666666667
532	-844.7
533	138.566666666667
534	940.366666666667
535	-452
536	-264.433333333333
537	-776.316666666667
538	112
539	-272.966666666667
540	-159.6
541	-585.066666666667
542	-237.266666666667
543	261.1
544	45.5333333333333
545	-28.9333333333334
546	289.6
547	257.733333333333
548	47.7
549	12.4000000000001
550	198.4
551	-553.1
552	78.4
553	384.1
554	-457.616666666667
555	-310.966666666667
556	41.2333333333336
557	341.333333333333
558	-2050.3
559	-198.4
560	-244.983333333333
561	92.8
562	18.9
563	-334.866666666667
564	-346.366666666667
565	421.7
566	458
567	-93.7
568	-200.4
569	-696.366666666667
570	-1132.06666666667
571	-106.4
572	335.033333333333
573	-306.8
574	133.633333333333
575	-244.5
576	-357.766666666667
577	-312.266666666667
578	-950.5
579	-62.1333333333334
580	218.933333333333
581	-691.266666666667
582	223.5
583	290.5
584	-518.9
585	-3164.45
586	-256.3
587	1909.03333333333
588	191.1
589	333.2
590	-42.5
591	-434.566666666667
592	-46.7166666666667
593	954.633333333334
594	110.633333333333
595	-1546
596	-177.366666666667
597	-385.266666666667
598	-299.733333333333
599	-2077.3
600	87
601	-74.7
602	72.4000000000001
603	105.366666666667
604	274.5
605	-900.366666666667
606	379.366666666667
607	-423.2
608	298.933333333333
609	-2911.56666666667
610	-274.8
611	138.9
612	-1159.46666666667
613	-236.8
614	168.483333333334
615	-348.466666666667
616	-336.7
617	128.1
618	124
619	10.4000000000001
620	423.333333333333
621	-550.066666666667
622	-399.266666666667
623	128.783333333333
624	260.566666666667
625	95.8666666666667
626	208.666666666667
627	-930.7
628	-76.8
629	-9.90000000000009
630	-168
631	-1007.2
632	-272.433333333333
633	-84.3000000000002
634	93.2333333333336
635	233.2
636	222.666666666667
637	77.5666666666667
638	473.1
639	-215.6
640	-336.5
641	352.7
642	-105.066666666667
643	29.5999999999999
644	-2148.23333333333
645	-114.966666666667
646	88.4333333333333
647	-1027.33333333333
648	331.733333333333
649	-463.066666666667
650	-360.266666666667
651	-1696.36666666667
652	-1411.56666666667
653	-1099.76666666667
654	-319.166666666667
655	-707.166666666667
656	894.333333333333
657	-232.45
658	2680.7
659	185.6
660	-264
661	-2252.83333333333
662	-29.7
663	238.633333333333
664	540.633333333333
665	-106.1
666	-138.033333333333
667	-159.466666666667
668	-133.266666666667
669	167.633333333333
670	-630.7
671	521.7
672	288.8
673	-185.366666666667
674	-21.0333333333335
675	-115.2
676	-647.2
677	0.700000000000045
678	637.333333333333
679	-1533.56666666667
680	588.133333333333
681	-20.3666666666667
682	-241.866666666667
683	1323.5
684	-587.2
685	-447.366666666667
686	-245.65
687	-1655.76666666667
688	891.033333333333
689	-269.633333333333
690	-531.6
691	-913.566666666667
692	-381.866666666667
693	-1956.4
694	-529.466666666667
695	-200.3
696	90.6666666666665
697	-531.166666666667
698	-273.366666666666
699	-983.266666666667
700	289.1
701	-959.6
702	-555.866666666667
703	-22.1000000000001
704	-176.633333333334
705	-142.366666666667
706	-1218.9
707	-40.5333333333334
708	29.0999999999999
709	-117.633333333333
710	42.7333333333333
711	258.533333333333
712	382.3
713	122.3
714	-208.9
715	38
716	-402.666666666667
717	63.2000000000003
718	-531.2
719	69.833333333333
720	393.6
721	30.6666666666666
722	-493.2
723	86.3000000000002
724	-1010.26666666667
725	100.633333333333
726	-107.9
727	-273.65
728	345.133333333333
729	-117.833333333333
730	-445.216666666667
731	-479.666666666667
732	148.8
733	-1259
734	-1671.76666666667
735	11.3666666666666
736	24.5
737	-274.766666666667
738	-286.666666666667
739	-16.9000000000001
740	143.733333333333
741	28.5666666666667
742	-1489.86666666667
743	-100.933333333333
744	35.2333333333333
745	-1603.06666666667
746	-281.433333333333
747	-141.3
748	-185.9
749	-48.4000000000001
750	-802.1
751	449.5
752	505.233333333333
753	-627.9
754	-134.266666666667
755	128.333333333333
756	454.7
757	270.133333333333
758	-131.766666666667
759	-13.3666666666667
760	-7.19999999999993
761	241.3
762	29.0666666666667
763	-963.1
764	-121.066666666667
765	457.633333333333
766	-73.0666666666666
767	478.3
768	146.4
769	1040.7
770	-1514.86666666667
771	-347.5
772	-87.3666666666668
773	-80.5666666666666
774	-284.05
775	312.8
776	-402.466666666667
777	-367.333333333333
778	-1181.13333333333
779	402.533333333333
780	3.73333333333335
781	-30.4
782	282.9
783	-6.39999999999986
784	1780.75
785	-702.8
786	1891.85
787	113.333333333333
788	-531.6
789	139.9
790	-190.8
791	-458
792	6.23333333333335
793	-145.566666666667
794	-152.466666666667
795	130.733333333333
796	-316.833333333333
797	84.2
798	-344.166666666667
799	1386.16666666667
800	-475.166666666667
801	-851.3
802	106.733333333334
803	-551.883333333333
804	43.4666666666667
805	-1266.8
806	-210
807	-240.166666666667
808	-200.266666666667
809	368.8
810	201.133333333333
811	6.10000000000002
812	-110.566666666667
813	-1425.06666666667
814	505.933333333333
815	129.9
816	4
817	-387.5
818	-664.566666666667
819	-1047.66666666667
820	-848.133333333333
821	70.5
822	-1445.86666666667
823	126
824	407.2
825	-23.2
826	724
827	330.1
828	129.233333333333
829	-262
830	589.3
831	115.333333333333
832	-875.766666666667
833	-449.566666666667
834	-1447.46666666667
835	245.55
836	821.2
837	-208.4
838	180.4
839	646.133333333334
840	-1004.96666666667
841	80.4
842	-232.166666666667
843	74.2
844	15.5999999999999
845	-74.7666666666667
846	99.2000000000003
847	830.033333333333
848	-203.166666666667
849	13.9
850	-1871.76666666667
851	-154.033333333333
852	-562.266666666667
853	-516.933333333333
854	-603.033333333333
855	-40.4
856	-151.466666666667
857	-1375.86666666667
858	-448.266666666667
859	82.1333333333332
860	-235.066666666667
861	-77.7666666666668
862	-533.066666666667
863	-798.166666666667
864	-187.366666666667
865	105.2
866	56.65
867	8.79999999999995
868	257.166666666667
869	1013.9
870	99.2
871	-871.6
872	-494.683333333333
873	84.2666666666667
874	-1158.7
875	98.3999999999999
876	395.7
877	-542.7
878	-881.466666666667
879	-269.333333333333
880	317.033333333333
881	-245.1
882	-228.566666666667
883	-594.533333333333
884	-233.6
885	-113.6
886	-97.7000000000003
887	-1017.3
888	-2405
889	-140.966666666667
890	820.866666666667
891	-1604.76666666667
892	18.0333333333334
893	-400.4
894	-725.266666666667
895	-349.033333333333
896	-32.8
897	-433.7
898	-1185.03333333333
899	1432.23333333333
900	162.133333333333
901	2391.2
902	-81.6000000000001
903	-1114.26666666667
904	-16
905	-46.3
906	134.616666666667
907	-38
908	761.5
909	-1172.2
910	410.1
911	-1057.91666666667
912	35.2
913	582.966666666667
914	-13.6333333333333
915	195.6
916	-787.966666666667
917	-7.76666666666665
918	666.116666666666
919	1029.93333333333
920	-1096.98333333333
921	127.2
922	-118.4
923	-14.8
924	-197.866666666667
925	54.3666666666667
926	-1595.8
927	-2524.3
928	-640.9
929	-159.766666666667
930	137.6
931	-181.7
932	-229.1
933	-562.3
934	-412.1
935	-460.066666666667
936	431.833333333333
937	-442.666666666667
938	-453
939	-250.566666666667
940	-839.866666666667
941	-488.5
942	-136.4
943	-878.900000000001
944	514.4
945	-65.4333333333334
946	26.5666666666667
947	-36.5333333333333
948	-292.816666666667
949	-752.166666666667
950	90
951	728.5
952	71.4666666666667
953	97.9333333333333
954	-690.666666666667
955	-1160.3
956	-1265.08333333333
957	-1176.7
958	-646.4
959	-1890.86666666667
960	-24.3000000000002
961	86.6333333333332
962	598.333333333333
963	-445.2
964	1506.03333333333
965	-138.7
966	342
967	-120.533333333333
968	125.033333333333
969	-1343
970	-255.266666666667
971	437.2
972	460.7
973	355.033333333333
974	414.833333333333
975	201.7
976	336.933333333333
977	-688.466666666666
978	81.2
979	623.2
980	-97.5666666666667
981	74.4000000000001
982	1621.06666666667
983	-323.75
984	328.566666666667
985	-283.866666666667
986	-26.0333333333333
987	-663.75
988	333.566666666667
989	-261
990	-2322.16666666667
991	-752.3
992	-678.233333333333
993	-92.4333333333333
994	-557.5
995	18.3666666666667
996	-14.0999999999999
997	-201.5
998	-238.8
999	83.3
1000	-1305.13333333333
