# Supplementary material for: Chromosome Copy Number Variation and Control in the Ciliate Chilodonella uncinata
Source: PLoS One. 2013 Feb 20;8(2):e56413. doi: 10.1371/journal.pone.0056413 (PMC3577910; doi:10.1371/journal.pone.0056413)
Supplement: Dataset S1 — Chromosome copy numbers from the experimental and simulated cell lines of Dataset of Chilodonella uncinata . dataset.zip is a compressed file. exp_data.csv contains the experimental data derived from qPCR analyses (Cell.line = original cell line; Time = time point of the DNA extraction; DNA.extract = DNA extract replicate; Gene = macronuclear chromosome; CNPC = copy number of the macronuclear chromosome per cell). The remainder of the CSV files are from the simulations. Each CSV file contains data on 1000 simulations where the change in variance from initial to final for each simulation is stored under column ‘x’. See _readme.txt in the compressed file dataset.zip for documentation of the file names. (ZIP) [file pone.0056413.s002.zip › dataset_S1/P2_omega0.34.csv]

	x
1	226.666666666667
2	206.633333333334
3	-1547.06666666667
4	-362.9
5	-12.9000000000001
6	-108.533333333334
7	1413.73333333333
8	172.7
9	-487.266666666667
10	-671.466666666667
11	-1717.75
12	-294.966666666667
13	-461.333333333333
14	83.6000000000004
15	-123.2
16	-787.3
17	-744.85
18	2800.33333333333
19	103.816666666667
20	381.9
21	-161.366666666667
22	-253.866666666667
23	-1197.1
24	-785.466666666667
25	157.5
26	-613.2
27	-94.4000000000001
28	136.2
29	-17.7333333333333
30	-67.2
31	117.9
32	-1469.66666666667
33	-712.8
34	-317.966666666667
35	46.5
36	-130
37	-833.766666666667
38	425.333333333333
39	-390.716666666667
40	-110.8
41	177.3
42	-105.4
43	-1201.6
44	141.766666666667
45	161.15
46	-5.56666666666661
47	-193.266666666667
48	171.633333333333
49	-127.633333333333
50	-2767.33333333333
51	301.3
52	-697.866666666667
53	-973
54	45.9
55	-669.166666666667
56	610.1
57	-184.533333333333
58	276.533333333333
59	80.8
60	-218.7
61	63.1666666666665
62	-620.1
63	162.233333333333
64	110.133333333333
65	-81.0666666666666
66	-480.933333333333
67	-526.2
68	-797.7
69	-107.366666666667
70	236.4
71	674.8
72	307.633333333334
73	-1332.45
74	-161.166666666667
75	-2041.73333333333
76	-1017.65
77	-726.866666666667
78	201.5
79	-1017.2
80	-114.8
81	97.7
82	79.9333333333333
83	116.4
84	-606.166666666667
85	163.866666666667
86	-532.933333333333
87	246.533333333333
88	-1018.9
89	-400.4
90	136.366666666667
91	-31.5
92	-156.5
93	-270.266666666667
94	72.9333333333334
95	581.9
96	661.033333333333
97	-552.7
98	643.633333333333
99	1477.73333333333
100	636.4
101	28.3
102	-209.366666666667
103	783.566666666667
104	621.233333333333
105	-331.233333333333
106	-1330.26666666667
107	8.13333333333333
108	50
109	1850.96666666667
110	208.833333333333
111	324
112	-199.866666666667
113	-1339.6
114	53.6000000000001
115	-98.6666666666665
116	154.133333333333
117	955.966666666667
118	412.266666666666
119	256.1
120	224.3
121	-239.833333333333
122	385.7
123	96
124	-190.366666666667
125	1103.5
126	-16.2666666666667
127	-1272.46666666667
128	-225.233333333333
129	-205.216666666667
130	601.833333333333
131	1426
132	578
133	-96.7
134	-162.466666666667
135	-87.9000000000001
136	141.333333333334
137	-1653.66666666667
138	1194.26666666667
139	-61.7833333333333
140	-19.3333333333333
141	-373.866666666667
142	-386.1
143	57.8333333333333
144	96.2333333333333
145	648.7
146	805.833333333333
147	-166
148	-283.2
149	65.3666666666667
150	-833.766666666667
151	-1262.66666666667
152	-219.3
153	-572.3
154	445.933333333333
155	-178.133333333333
156	50.1
157	-670.583333333333
158	-421.766666666667
159	-16.3000000000001
160	-722.666666666667
161	-100
162	-1444.1
163	-136.2
164	714.2
165	-704.566666666667
166	310.5
167	74.9333333333333
168	-903.566666666667
169	-571.5
170	-567.666666666667
171	211.733333333333
172	733.45
173	72.9000000000001
174	-735.3
175	-327.466666666667
176	-907.116666666667
177	-581.7
178	-920.366666666667
179	-142.9
180	-576.966666666667
181	-221.6
182	176.566666666667
183	-598.433333333333
184	-1523.36666666667
185	-860.7
186	-785.666666666667
187	-450.3
188	63.4666666666666
189	227.5
190	-35.8666666666667
191	27.8666666666667
192	-935.7
193	-150.833333333333
194	-81.7333333333333
195	-108.5
196	-1298.86666666667
197	-842.333333333334
198	-593.25
199	-249.366666666667
200	411.233333333334
201	-260
202	-1949.38333333333
203	7.7
204	126.7
205	-3371.8
206	-1076.5
207	-408.966666666667
208	-753.166666666667
209	400.3
210	-233.1
211	196.7
212	707.933333333333
213	235.433333333333
214	108.8
215	202.833333333333
216	17.2333333333332
217	209.9
218	-239.9
219	-1773
220	-690.966666666666
221	624.733333333333
222	-206.633333333333
223	-240.533333333333
224	606.666666666667
225	-270.8
226	41.4000000000001
227	-882.05
228	-1242.7
229	127.5
230	-319.666666666667
231	80.5333333333335
232	-79.3666666666667
233	479.333333333333
234	43.4333333333334
235	-393.3
236	-65.0666666666666
237	-247.733333333333
238	346.633333333333
239	-87.3333333333334
240	611.2
241	476.700000000001
242	339.5
243	-8.76666666666688
244	869.733333333334
245	-1397.16666666667
246	12.2666666666667
247	-340.8
248	173.7
249	-41.9000000000001
250	-188.183333333333
251	-223.333333333333
252	12.9333333333333
253	725.766666666667
254	-802
255	-1608.95
256	741.333333333333
257	-1825.3
258	-313.966666666667
259	262.1
260	-52.9333333333334
261	-140.433333333333
262	-542.966666666667
263	-457.566666666667
264	-2220.7
265	1306.3
266	830.3
267	327.700000000001
268	-834.583333333333
269	367.866666666667
270	-421.166666666667
271	-52.3
272	73.8999999999999
273	-32.8333333333334
274	229.333333333333
275	-142.766666666667
276	-181.3
277	-430.133333333334
278	-903.7
279	36.7333333333333
280	-767.066666666667
281	639.1
282	84.5
283	864.599999999999
284	118.8
285	-1629.56666666667
286	433.766666666667
287	243.2
288	102.5
289	127.9
290	154.4
291	-1293.5
292	-830.2
293	-123.733333333333
294	231.833333333333
295	60.3666666666668
296	110.8
297	-447.266666666667
298	-975.266666666667
299	120.033333333333
300	-940.2
301	1924.23333333333
302	97.5
303	-150.9
304	581.9
305	78.0999999999999
306	-2
307	-2054.66666666667
308	949.099999999999
309	-761.5
310	210.933333333333
311	195.2
312	-249.166666666667
313	-180.9
314	1063.6
315	645.933333333334
316	774.9
317	128.4
318	470.5
319	-92.5666666666666
320	27.0333333333334
321	571.833333333333
322	-876.9
323	4866.03333333333
324	949.866666666667
325	438.166666666667
326	-306.4
327	223.333333333333
328	-122.9
329	9.60000000000036
330	465.9
331	417.733333333333
332	109.333333333333
333	-268.366666666667
334	14.7999999999993
335	-1046
336	-979.666666666667
337	694.933333333333
338	-603.433333333333
339	678.8
340	1431.53333333333
341	255.733333333333
342	613.3
343	-1706
344	2347.85
345	53.3666666666666
346	205.133333333333
347	13.4666666666667
348	-46.0333333333334
349	-717.066666666667
350	-110.1
351	-167.5
352	-763.3
353	-30.8666666666666
354	180.3
355	-150.15
356	-186.7
357	-48.5
358	-745.366666666666
359	27.8166666666666
360	173.233333333334
361	280.666666666667
362	-199.266666666667
363	-723.866666666667
364	-272.016666666667
365	1000.3
366	-439.066666666667
367	-139.333333333333
368	387.266666666667
369	-371.3
370	-241.2
371	-218.266666666667
372	-41.4666666666666
373	-1358.55
374	-1121.9
375	216.1
376	-20.2
377	211.633333333333
378	18.9666666666667
379	-120.166666666667
380	-1429.46666666667
381	79.4000000000001
382	-114.766666666667
383	-223.9
384	-43.4666666666666
385	798.9
386	42.6999999999999
387	591.9
388	-750.933333333333
389	139.733333333333
390	190.2
391	-1021.4
392	-699.266666666667
393	-92.4000000000005
394	-1137.86666666667
395	213.866666666666
396	316.133333333334
397	-228.5
398	-258.7
399	-697.3
400	-744.833333333333
401	36.2333333333333
402	67.9333333333334
403	1305.4
404	-477.1
405	456.2
406	12
407	238.366666666667
408	-50.2
409	517.133333333333
410	225.866666666667
411	-1133.96666666667
412	474.8
413	189.233333333333
414	-11.5999999999999
415	94.4333333333334
416	4.5
417	-1387.66666666667
418	210.633333333333
419	-68.5
420	-10.833333333333
421	688.133333333333
422	-506.066666666667
423	-185.5
424	212.633333333333
425	1432.96666666667
426	-177.783333333333
427	192.3
428	-298.266666666667
429	1065.03333333333
430	748.25
431	-185.8
432	-532.983333333333
433	-141.9
434	623.766666666667
435	-139.633333333333
436	-496.533333333333
437	216.4
438	-96.8000000000001
439	-26.8
440	-232.266666666667
441	-389.2
442	-457.033333333333
443	-74.1499999999999
444	-1839.36666666667
445	370.4
446	-850.7
447	621.233333333333
448	11.2
449	838.083333333333
450	140
451	232.4
452	367.733333333333
453	-582.666666666667
454	1850.23333333333
455	615.1
456	760.566666666667
457	-148.366666666667
458	-34.9000000000001
459	-832.666666666667
460	-2067.7
461	-141.4
462	-816.85
463	-178.666666666667
464	-1331.35
465	110.6
466	1026.26666666667
467	207.733333333333
468	363.1
469	213.7
470	-257.633333333333
471	-217.2
472	324.4
473	-114.566666666667
474	161.233333333333
475	-90.1333333333334
476	-119.633333333333
477	-336.983333333333
478	-223.2
479	-900.8
480	-271
481	-4096.68333333333
482	-1870.86666666667
483	274.3
484	-469.966666666667
485	-200.3
486	659.316666666667
487	5.93333333333339
488	342.533333333333
489	-150.8
490	-512.766666666667
491	-46.2666666666664
492	-1112
493	-157.2
494	-183.6
495	-680.166666666667
496	239.333333333333
497	266.533333333334
498	-112.666666666667
499	-128.766666666666
500	-4.76666666666665
501	562.2
502	1134.13333333333
503	-741.8
504	-57.1999999999999
505	-1505.86666666667
506	-556
507	-1052.03333333333
508	-297.866666666667
509	1484.4
510	274.4
511	-180.466666666667
512	-12
513	387.233333333333
514	-212.466666666667
515	53.2333333333333
516	14.9
517	-147.2
518	-385.1
519	-1703.75
520	-249.766666666667
521	-410.5
522	156.533333333334
523	-534.266666666667
524	55.5333333333333
525	-475.533333333333
526	-224.8
527	676.3
528	-262.366666666667
529	1575.85
530	-287.9
531	-213.633333333333
532	-867.6
533	-260.066666666667
534	-564.366666666667
535	-136.966666666666
536	405.866666666667
537	254
538	30.5
539	-606.266666666666
540	608.1
541	-264.633333333333
542	-1149.86666666667
543	-182.45
544	-1184.23333333333
545	-117.366666666667
546	1095.6
547	-3.33333333333337
548	241.6
549	891.533333333333
550	-449.6
551	1154.23333333333
552	-372.433333333333
553	15.4499999999999
554	514
555	-314.5
556	91.7666666666667
557	-307.666666666667
558	2521.33333333333
559	-148.7
560	62.4000000000001
561	2476.51666666667
562	-1205.36666666667
563	-27.5999999999999
564	258.1
565	289.683333333333
566	-298.266666666667
567	-541.566666666667
568	37.6333333333333
569	230.7
570	-91.5666666666666
571	-1801.33333333333
572	-185.066666666667
573	-266.5
574	167.633333333333
575	228.5
576	377.2
577	-1287.06666666667
578	53.5
579	-203.6
580	-2353.76666666667
581	572.4
582	-829.566666666667
583	-452.066666666667
584	183.9
585	-263.9
586	-382.866666666667
587	804.4
588	-141.266666666667
589	423.2
590	-43.1999999999999
591	-71.7000000000007
592	-887.866666666666
593	-17.6
594	-1621.56666666667
595	350.633333333333
596	-25.7333333333333
597	-131.466666666667
598	-250.1
599	-185.2
600	-3.63333333333321
601	1012.53333333333
602	145.733333333333
603	141.333333333333
604	-52.8
605	-298.666666666667
606	-252.7
607	74.3333333333334
608	-128.5
609	-265.666666666667
610	224.2
611	-207.2
612	-236.4
613	-834.8
614	-347.3
615	13.1999999999998
616	-364.966666666667
617	212
618	-437.5
619	-93.3
620	104.266666666667
621	-13.6666666666667
622	-352.266666666667
623	-526.266666666667
624	473.5
625	407.1
626	-2962.28333333333
627	-135.666666666667
628	-13.0999999999999
629	-785.966666666666
630	28.8
631	417.833333333333
632	-373.366666666667
633	-818.4
634	-1312.06666666667
635	78.6333333333332
636	-164.4
637	-959.933333333333
638	-111.9
639	-513.2
640	-568.8
641	283.133333333334
642	-288.2
643	87.5
644	-280.466666666667
645	2116.1
646	626.9
647	-54.5333333333333
648	-1594.46666666667
649	-134.7
650	316.866666666667
651	1697.6
652	-229.066666666667
653	-537.466666666666
654	88.1
655	-983.483333333334
656	-134.366666666667
657	-646.666666666667
658	30.7
659	-394.566666666667
660	135.366666666667
661	-19.3
662	-389.733333333333
663	-176.933333333333
664	31.9833333333336
665	222.7
666	264.8
667	286.5
668	-908.3
669	220.6
670	-10.1333333333332
671	-255.7
672	-1232.7
673	-76.4666666666667
674	-2179.8
675	-1853.25
676	142.9
677	625.2
678	-431.433333333333
679	-406.2
680	282
681	-4.56666666666666
682	-235.566666666667
683	-51.1999999999999
684	74.4333333333334
685	-939.6
686	162.633333333333
687	-77.2
688	589.6
689	71.6999999999998
690	581.5
691	-1561.8
692	-1481
693	-801.1
694	-678.233333333334
695	-184.766666666667
696	-820.466666666667
697	200.533333333333
698	-117.366666666667
699	440.4
700	-103.9
701	487.533333333333
702	-105.866666666667
703	-764.9
704	-85.4333333333334
705	168.8
706	1299.1
707	156.4
708	-1006.76666666667
709	422.266666666666
710	-285.866666666666
711	139.9
712	-209.266666666666
713	-249.166666666667
714	-198.266666666667
715	-1117.76666666667
716	-80.1999999999999
717	539.133333333333
718	-2262.36666666667
719	-427.3
720	172.3
721	-780.5
722	179.3
723	4697.31666666667
724	-245.366666666667
725	234.8
726	353.066666666667
727	-275.2
728	-164.533333333333
729	-752.8
730	-499.866666666667
731	-90.5
732	686.933333333333
733	-41.2
734	-25.1666666666667
735	282.233333333333
736	-1447.3
737	47.583333333333
738	-160.1
739	23.8333333333333
740	-1213.26666666667
741	-801.366666666667
742	-252.266666666667
743	-1019.53333333333
744	-20.5333333333333
745	-229.566666666667
746	-105.75
747	343.55
748	-210.066666666667
749	15.8333333333335
750	1037.28333333333
751	-307.25
752	-1875.5
753	28.8
754	-76.9666666666667
755	-124.2
756	-275.466666666667
757	-358.5
758	-34.1
759	-183.1
760	-160.4
761	-158.533333333333
762	-6.16666666666669
763	-1077.23333333333
764	-495.1
765	297.5
766	509.533333333333
767	-12.9
768	-45.6166666666668
769	880.533333333333
770	-1304.7
771	42.0333333333334
772	-483.466666666667
773	-359.5
774	481.5
775	-427.1
776	-1304.16666666667
777	-365.666666666667
778	74.4
779	587.433333333333
780	311.033333333333
781	-266
782	-1011.3
783	-421.1
784	274.633333333334
785	-476.5
786	72.2666666666668
787	-378.866666666667
788	103.7
789	-426.033333333333
790	354.5
791	667.85
792	85.3
793	1221.4
794	-403.4
795	-808.066666666667
796	-626.266666666667
797	225.3
798	-151.833333333333
799	822.966666666667
800	11.2
801	94.7
802	-390.583333333333
803	19.5999999999999
804	-234.133333333333
805	-2068.7
806	-1157.48333333333
807	-70.6333333333333
808	-163.833333333333
809	-937.7
810	-405.6
811	274.433333333333
812	-474.166666666667
813	-1383.66666666667
814	-257.166666666667
815	-6.16666666666674
816	128.4
817	120
818	464.533333333333
819	-253.5
820	-281.2
821	-149.766666666667
822	10
823	-154.533333333333
824	526.8
825	199.833333333333
826	-269.6
827	-8.29999999999995
828	82.6666666666665
829	-1527.93333333333
830	-325.666666666667
831	-343.666666666667
832	-225.766666666667
833	-306.266666666667
834	-150.933333333333
835	-592.1
836	-334.866666666667
837	419.333333333333
838	52.4333333333334
839	-97.6333333333332
840	142.033333333333
841	58.0999999999999
842	204
843	104.533333333333
844	-180.133333333333
845	138.8
846	40.3666666666667
847	254.833333333333
848	305.133333333334
849	-2528.76666666667
850	1632.1
851	167.533333333333
852	114.5
853	388.766666666667
854	-139.7
855	-716.8
856	23.1
857	-1438
858	268.133333333333
859	-210.8
860	-140.9
861	-55.3333333333334
862	17.7666666666667
863	289.5
864	53.5000000000001
865	58.3000000000001
866	1244.83333333333
867	277.966666666667
868	341.6
869	-339.200000000001
870	-401.083333333333
871	525.433333333333
872	-2043.36666666667
873	-71
874	170.233333333333
875	-363.2
876	-188.166666666667
877	150.366666666667
878	-790.066666666667
879	219.933333333333
880	-472
881	420.3
882	294.133333333333
883	532
884	-830.566666666667
885	159.6
886	464.4
887	-273.366666666667
888	365.633333333333
889	-162.433333333333
890	-2371.6
891	-182.366666666667
892	-1200.36666666667
893	498.883333333333
894	-744.166666666667
895	-199.1
896	-516
897	-95.8666666666666
898	-34
899	-474.366666666667
900	652.3
901	1646.93333333333
902	17.1333333333333
903	17.3333333333335
904	-528
905	-776.4
906	-117.483333333333
907	-1933.2
908	1305.83333333333
909	162.566666666667
910	292.9
911	56.4000000000001
912	664.366666666667
913	44
914	116.4
915	294.633333333333
916	-427
917	-7597.13333333333
918	267.566666666667
919	-396.4
920	835.033333333333
921	-214.4
922	-225.066666666667
923	-129.033333333333
924	-431.566666666667
925	-154.666666666667
926	169.3
927	-56.9333333333334
928	125.5
929	554.3
930	-169.866666666667
931	-307.233333333334
932	-373.033333333333
933	-231.3
934	-2054.16666666667
935	-296.633333333333
936	-268.4
937	-689.9
938	195.733333333333
939	-26.5333333333333
940	331.233333333334
941	-289.166666666667
942	212
943	250.4
944	252.9
945	-723.2
946	-343.6
947	551.333333333333
948	-55.6
949	-204.666666666667
950	-495.066666666667
951	-306
952	-208.033333333333
953	-122.55
954	-31.2
955	-617.066666666667
956	-768.3
957	-22.4
958	-246.1
959	-128.866666666667
960	-40.4333333333334
961	-1020.16666666667
962	35.1999999999998
963	-701.266666666667
964	-151.233333333333
965	585.133333333333
966	-732.866666666666
967	462.533333333334
968	-257.966666666667
969	373.766666666667
970	-175.1
971	44.8
972	-63.0666666666667
973	0
974	-284.4
975	-14.9000000000001
976	-1722.85
977	-409.1
978	-6.79999999999995
979	-584.533333333333
980	-1406.5
981	-506.566666666667
982	94.666666666667
983	-18.3
984	-829.2
985	747.6
986	-17.7333333333333
987	605.566666666667
988	-435.566666666667
989	239.4
990	1028.8
991	-102.133333333333
992	-639.333333333333
993	-610.9
994	-211.466666666667
995	-255.666666666667
996	279.6
997	-967.966666666667
998	-23.9666666666667
999	-247.2
1000	-191.6
