# Supplementary material for: Chromosome Copy Number Variation and Control in the Ciliate Chilodonella uncinata
Source: PLoS One. 2013 Feb 20;8(2):e56413. doi: 10.1371/journal.pone.0056413 (PMC3577910; doi:10.1371/journal.pone.0056413)
Supplement: Dataset S1 — Chromosome copy numbers from the experimental and simulated cell lines of Dataset of Chilodonella uncinata . dataset.zip is a compressed file. exp_data.csv contains the experimental data derived from qPCR analyses (Cell.line = original cell line; Time = time point of the DNA extraction; DNA.extract = DNA extract replicate; Gene = macronuclear chromosome; CNPC = copy number of the macronuclear chromosome per cell). The remainder of the CSV files are from the simulations. Each CSV file contains data on 1000 simulations where the change in variance from initial to final for each simulation is stored under column ‘x’. See _readme.txt in the compressed file dataset.zip for documentation of the file names. (ZIP) [file pone.0056413.s002.zip › dataset_S1/P2_omega0.36.csv]

	x
1	-564.9
2	-12.6666666666666
3	-212
4	-118.5
5	1239.6
6	-481.2
7	56.8000000000001
8	-793.066666666667
9	-756.233333333334
10	329.6
11	257.2
12	-0.56666666666672
13	-711.866666666667
14	173.333333333333
15	-419.566666666667
16	42.4000000000001
17	-509.2
18	458.4
19	-243.6
20	-226.533333333333
21	-1251.16666666667
22	-295.266666666667
23	-1153.6
24	-2060.46666666667
25	-76.8
26	-234.1
27	-17.0999999999999
28	-1332.76666666667
29	-159.3
30	-1273.56666666667
31	-275.866666666667
32	-64.1666666666667
33	-128.533333333333
34	-152.5
35	85.0666666666666
36	-215.733333333333
37	-741.1
38	260.333333333333
39	100.8
40	-414.633333333333
41	379.866666666667
42	-169.5
43	-1994.8
44	-1852.06666666667
45	216.166666666667
46	570.633333333333
47	-294.966666666667
48	380.933333333333
49	693.016666666666
50	-1405.46666666667
51	-830.566666666667
52	37.7
53	-1914.96666666667
54	-313.2
55	84.5333333333333
56	-5.86666666666679
57	76.5333333333333
58	-1044.53333333333
59	42.6666666666667
60	210.8
61	505.6
62	-177.6
63	-1874.8
64	-371.5
65	317.933333333333
66	5.59999999999997
67	2806
68	-593.1
69	-44.8666666666667
70	496.7
71	-70
72	-39.1999999999998
73	-39.4666666666666
74	-46.1666666666666
75	209.6
76	-185.066666666667
77	-302.9
78	508.1
79	-2.76666666666677
80	-100.533333333333
81	-305.783333333333
82	-378.533333333333
83	-406.4
84	-10.3
85	-375.9
86	12.5
87	299.6
88	-587.566666666667
89	-705.2
90	-1531.76666666667
91	144.233333333333
92	-1154.53333333333
93	11.0666666666667
94	-2285.7
95	-319.566666666667
96	-7.73333333333335
97	-1401.46666666667
98	1506
99	-743.166666666667
100	-1148.46666666667
101	187.633333333333
102	-333.066666666667
103	-1566.06666666667
104	-160.8
105	792.4
106	-222.4
107	-295.3
108	-649.166666666667
109	-115.266666666667
110	53.0333333333333
111	-1580.4
112	-252.3
113	-2.13333333333344
114	-164.533333333333
115	571.85
116	2848.53333333333
117	-818.766666666667
118	-45.3666666666667
119	-98.9499999999998
120	-83.2000000000003
121	-316.366666666667
122	-980
123	429.133333333334
124	-583.6
125	-194.016666666667
126	64
127	217.833333333333
128	228.266666666667
129	-476.933333333333
130	149.733333333333
131	-60
132	478.8
133	-441.766666666667
134	124.8
135	-47.2
136	-1773.16666666667
137	-42.7
138	441.1
139	72.8
140	-677.366666666667
141	-1076.46666666667
142	42
143	121.2
144	141
145	203.533333333333
146	372.633333333333
147	131
148	-16.8
149	69.2
150	-1095.4
151	-12.1
152	-20.3999999999999
153	55.3000000000002
154	24.9333333333334
155	-1256.5
156	-110.066666666667
157	-637.466666666667
158	1095.05
159	328.233333333334
160	-1184
161	203.833333333333
162	-83.7000000000003
163	-518.366666666667
164	35.1666666666665
165	533.7
166	90.0999999999999
167	-853.066666666667
168	388.366666666667
169	241.766666666667
170	607.7
171	-393.266666666667
172	425.1
173	-701.9
174	-576.666666666667
175	580.1
176	426.4
177	-1762.66666666667
178	497.6
179	-1185.56666666667
180	-600.166666666667
181	-487.866666666667
182	-779.9
183	-532.816666666667
184	-163.566666666667
185	52.0333333333335
186	-658.566666666667
187	253.5
188	-311.7
189	-177.6
190	-338
191	-494.066666666667
192	-860.3
193	-222.8
194	-78.4666666666669
195	-68.3
196	-151.9
197	-274.9
198	280.8
199	168.8
200	118.933333333333
201	1667.01666666667
202	26
203	263.7
204	-483.633333333333
205	-73.5999999999999
206	-293.9
207	271.5
208	-1460.93333333333
209	-295.233333333333
210	693.033333333333
211	-16.5333333333335
212	-415.666666666667
213	13.6
214	200.3
215	420
216	-464.4
217	1041.03333333333
218	331.2
219	-604.566666666667
220	-324.133333333333
221	-9.5
222	-441.2
223	40.8999999999996
224	510.933333333333
225	278.3
226	-172.4
227	20.1333333333333
228	254.133333333333
229	42.8000000000001
230	-775.866666666667
231	0.899999999999864
232	397.866666666667
233	21.7
234	530.033333333333
235	-237.233333333333
236	-1073
237	165.733333333333
238	38.3333333333333
239	31.2
240	147.2
241	-52.9333333333334
242	241.3
243	-62.1333333333333
244	-87.3333333333333
245	-106.4
246	119.866666666667
247	-351.5
248	612.3
249	-62.4
250	-73.7666666666664
251	-706.9
252	201.583333333333
253	-343.566666666667
254	365.333333333333
255	-204.9
256	-167.7
257	-1117.56666666667
258	-130.4
259	1500.53333333333
260	166.3
261	-324.233333333333
262	206.666666666667
263	-57.6000000000004
264	168.9
265	458.8
266	317.833333333333
267	-527.333333333333
268	-2466.73333333333
269	299.533333333333
270	-202
271	130.2
272	-501.633333333333
273	-1051.1
274	-41.3000000000001
275	-127.166666666667
276	-34.2666666666667
277	178.9
278	177.2
279	-2.09999999999991
280	-130.666666666667
281	-64.6666666666667
282	720.633333333333
283	-621.966666666667
284	-219.066666666667
285	-417.6
286	439.066666666667
287	-1.76666666666665
288	7.23333333333323
289	224.733333333334
290	-901.3
291	-578.15
292	528.8
293	587.2
294	-600.1
295	238.266666666667
296	122.666666666667
297	510.333333333333
298	114.733333333333
299	-91.7333333333333
300	1470
301	214.9
302	120.3
303	231.9
304	104.266666666667
305	-174.233333333333
306	197.833333333333
307	99.6333333333332
308	-363.266666666667
309	-2312.05
310	-1032.53333333333
311	1236.33333333333
312	292.733333333333
313	210.7
314	-476.933333333333
315	200.033333333333
316	-1102.93333333333
317	293.166666666667
318	184.633333333333
319	-29.0666666666666
320	-592.933333333333
321	-1032.76666666667
322	-498.266666666667
323	-781.566666666667
324	-385.566666666667
325	164.433333333333
326	-618.766666666667
327	-309.9
328	-264
329	94.6999999999998
330	-252.8
331	-989.833333333333
332	-412.266666666667
333	516.133333333333
334	-1267.56666666667
335	-177.7
336	-1667.56666666667
337	-1536.6
338	-1534.86666666667
339	-1126.66666666667
340	603.333333333333
341	394.4
342	-540.45
343	-1467.26666666667
344	-1790.86666666667
345	-104.266666666667
346	-178.533333333333
347	-368.666666666667
348	472.9
349	-546.900000000001
350	-119.966666666667
351	1612.3
352	-384.3
353	-1108.71666666667
354	-552.3
355	-446.266666666667
356	6.43333333333328
357	-30.6999999999999
358	-376.166666666667
359	192.233333333333
360	-313.1
361	-9.4666666666667
362	586.599999999999
363	-1079.4
364	62.4
365	-365.616666666667
366	150.266666666667
367	-339.3
368	267.533333333333
369	-34.7666666666667
370	-1051.36666666667
371	335.2
372	-840.6
373	-140.3
374	-665.866666666667
375	-269.2
376	410.1
377	275.6
378	531.633333333333
379	-964.566666666667
380	-1200.15
381	637.066666666667
382	-1083.36666666667
383	-391.466666666667
384	1116.88333333333
385	-327.466666666667
386	-296.716666666667
387	-284.766666666667
388	-1330.96666666667
389	-683.466666666667
390	-147.366666666667
391	-1161.3
392	227.133333333333
393	112.8
394	-49.6666666666667
395	-1009.25
396	991.283333333333
397	489.866666666667
398	-483.1
399	302.4
400	180.2
401	-1237
402	-225.466666666667
403	60.0000000000001
404	-222.833333333333
405	-21.3333333333334
406	371.6
407	502.4
408	142.833333333333
409	-278.666666666667
410	145.366666666667
411	-245.966666666667
412	-665.2
413	1071.68333333333
414	-98.2666666666669
415	-495.5
416	-88.5666666666667
417	86
418	523.3
419	-388.233333333334
420	-141.266666666667
421	269.3
422	570.833333333333
423	-208.1
424	93.5666666666666
425	-11.2333333333331
426	-292.933333333333
427	307.6
428	75.7333333333336
429	295.166666666667
430	308.2
431	-1266.46666666667
432	-354.066666666667
433	-219.166666666667
434	-543.566666666667
435	-149.633333333333
436	-127.066666666667
437	-166.066666666667
438	-19.7666666666667
439	509.333333333333
440	-307.466666666666
441	-167.433333333333
442	216.133333333333
443	101.366666666667
444	253.6
445	-238.3
446	494.7
447	45.6
448	372.7
449	-958.866666666667
450	-12.6666666666667
451	-1064.13333333333
452	63.0666666666666
453	-9.43333333333339
454	385.433333333333
455	-25.0666666666667
456	216.4
457	-418.4
458	277.2
459	-520.933333333333
460	-85.3666666666666
461	-403.083333333333
462	199.033333333333
463	698.333333333333
464	-159.166666666667
465	-132
466	-40.4
467	-1118.33333333333
468	241.033333333333
469	-969.433333333333
470	-100
471	-110.233333333333
472	194.766666666667
473	-116.133333333333
474	-569.1
475	10.3
476	-163.266666666667
477	339.333333333333
478	390.133333333333
479	222.633333333334
480	79.2
481	556.766666666667
482	-179.2
483	-484.7
484	-345.766666666666
485	645.5
486	-1931.76666666667
487	240.7
488	-215.2
489	213.733333333334
490	108.35
491	-1681.46666666667
492	-624.3
493	26.3333333333333
494	-60.6666666666667
495	-866.5
496	-130.166666666667
497	-531.1
498	-921.366666666667
499	232.3
500	93.3333333333334
501	547.6
502	-362.266666666667
503	-479.233333333334
504	-165.466666666667
505	-330.966666666667
506	-180.166666666667
507	448
508	442.8
509	1201.2
510	281.233333333333
511	NA
512	1575.73333333333
513	452.733333333333
514	-697.6
515	-173.5
516	322
517	-53.6999999999999
518	-165.9
519	1445.2
520	330.4
521	-55.3666666666667
522	-188.9
523	-28.9333333333334
524	-17.2
525	157.333333333333
526	-438.8
527	1160.03333333333
528	-405.966666666667
529	211.2
530	-402.966666666667
531	-594.983333333333
532	-279.9
533	0
534	-447.566666666667
535	919.433333333334
536	1623.46666666667
537	-75.4666666666667
538	521.6
539	-993.4
540	-335.5
541	-482.066666666667
542	216.9
543	941.466666666667
544	-69.7666666666667
545	-1115.33333333333
546	-212
547	-23.6
548	-131.266666666667
549	-512.366666666667
550	-739.1
551	-650.7
552	-868.4
553	-175.1
554	-534.1
555	-267.866666666667
556	-56.0500000000001
557	4166.1
558	-307.1
559	-306.766666666667
560	-285.366666666667
561	-91.6000000000001
562	-1283.36666666667
563	-249.3
564	-103.6
565	-543.2
566	303.2
567	127.433333333333
568	-39.8666666666667
569	-706.933333333333
570	-127.066666666667
571	-424.766666666667
572	-440.766666666666
573	125.066666666667
574	-465.233333333333
575	166.3
576	-112.666666666667
577	-9.76666666666665
578	-399.3
579	-1470.85
580	-1431.6
581	-711.35
582	-1114.56666666667
583	723.933333333333
584	-93.1
585	-667.7
586	23.9000000000001
587	768
588	-1008.8
589	-79.1999999999999
590	-265.6
591	112.4
592	-601.5
593	-582.966666666667
594	-12.0999999999999
595	-20.8
596	175.2
597	475.2
598	-454.8
599	-415.6
600	-97.8
601	218.666666666667
602	123.033333333334
603	-148.033333333333
604	-1212.76666666667
605	1683.66666666667
606	307.966666666667
607	55.5
608	-220
609	-867.7
610	-942
611	1234.4
612	-208.866666666667
613	-743.966666666667
614	-198.233333333333
615	70.9333333333333
616	188.833333333333
617	237.333333333333
618	34.0333333333333
619	-8.79999999999995
620	44.8333333333334
621	-599.333333333333
622	-24.4000000000001
623	116.4
624	-1374.16666666667
625	309.6
626	-691.1
627	-216.6
628	481.7
629	395.133333333333
630	-1091
631	765.633333333333
632	75.5999999999999
633	-380.433333333333
634	-58.5
635	-237.666666666667
636	-209.3
637	652.266666666667
638	51.1666666666667
639	-1096.4
640	-130.266666666666
641	390.8
642	217.2
643	138.4
644	-440.1
645	-69.5
646	644.5
647	-341.3
648	-247.783333333333
649	196.5
650	-9.59999999999999
651	-148.9
652	-310.766666666667
653	161.066666666667
654	348.4
655	-1361.86666666667
656	-105.733333333333
657	-462.466666666667
658	425.733333333333
659	-295.2
660	37.2
661	3195.8
662	-1774.05
663	-273.1
664	1224.66666666667
665	-491.366666666667
666	308.099999999999
667	-359.433333333333
668	-2695.4
669	192.433333333333
670	-5.03333333333353
671	-107.6
672	-414.266666666666
673	22.3
674	-652.15
675	110.033333333333
676	1253.73333333333
677	-467.066666666667
678	-265.066666666667
679	33.6333333333333
680	-1317.56666666667
681	-313.066666666667
682	-9.73333333333335
683	-847.3
684	14.3333333333333
685	244.8
686	363.366666666667
687	-1206.66666666667
688	-11.6666666666666
689	-987.75
690	239.733333333333
691	804.033333333333
692	-61.5999999999999
693	-468.3
694	293.6
695	1253.2
696	647.433333333333
697	136.5
698	250.8
699	2381.68333333333
700	1063.1
701	-58.6999999999998
702	1049.3
703	-1046.5
704	-26.9666666666666
705	-374.133333333333
706	52.9
707	37.0166666666667
708	-1864.86666666667
709	1460.23333333333
710	-353.4
711	-114.8
712	-877.2
713	-7.33333333333348
714	-253.566666666667
715	-1803.2
716	250.1
717	725.166666666667
718	-691.5
719	-290.766666666667
720	80.8999999999999
721	143.033333333333
722	-1497.9
723	-534.633333333333
724	-693.166666666667
725	181.983333333333
726	-27.0666666666671
727	-1178.4
728	-64.4
729	194.133333333333
730	798.1
731	147.966666666667
732	-63.6000000000001
733	166.933333333333
734	-1.06666666666672
735	-1469.4
736	-467.1
737	186
738	-228.6
739	-255.2
740	-820.05
741	142.266666666667
742	-129.333333333333
743	-1030.16666666667
744	-428.633333333333
745	-347.066666666667
746	-1750.7
747	178.733333333333
748	-194.266666666667
749	399.133333333333
750	-249.5
751	-155.2
752	241.833333333333
753	2.93333333333339
754	-565.066666666667
755	-370.866666666667
756	-246.633333333333
757	-104.7
758	-646.966666666667
759	-50.9333333333333
760	-8.5333333333333
761	-410.3
762	-675.766666666667
763	-71.7666666666667
764	432
765	-289.833333333333
766	-907.166666666667
767	-255.066666666667
768	-1219.2
769	-200.966666666667
770	-904.266666666667
771	-315.666666666667
772	-1159.83333333333
773	-416.533333333333
774	-711.866666666667
775	236.783333333333
776	288.3
777	1263.43333333333
778	464.733333333333
779	-92.8000000000002
780	870.033333333333
781	-450
782	-632.366666666667
783	73.7
784	-198.566666666667
785	-574.666666666667
786	1039.63333333333
787	-388.7
788	370.733333333333
789	595.166666666667
790	347.233333333333
791	-225.066666666667
792	311.5
793	-345.233333333333
794	207.466666666667
795	1257.16666666667
796	503.3
797	517.2
798	-2041.46666666667
799	-1675.83333333333
800	-76.1666666666665
801	535.533333333333
802	373.833333333333
803	-609.5
804	46.9333333333334
805	-726.5
806	781.333333333333
807	-437.6
808	154.233333333333
809	-40.4000000000001
810	64.9333333333334
811	-964
812	711.833333333333
813	-430.866666666667
814	-498.8
815	74.6999999999998
816	-128.866666666667
817	-2230.3
818	306.133333333333
819	699.3
820	621.333333333333
821	-141.2
822	100.633333333333
823	-225.866666666666
824	-0.799999999999955
825	-130.933333333333
826	-369.966666666667
827	-153.066666666667
828	-142.1
829	48.5
830	-1519.63333333333
831	-120.9
832	811.333333333333
833	34
834	-697.566666666667
835	-225.466666666667
836	-464.2
837	-694.266666666667
838	94.1
839	361.1
840	419.233333333334
841	419.6
842	1267.86666666667
843	-446.566666666667
844	-199.466666666667
845	-470.1
846	-165.366666666667
847	87.3666666666666
848	-71.0666666666666
849	264.333333333333
850	-526.8
851	-269.9
852	755.1
853	665.683333333333
854	18.1333333333333
855	-473.066666666667
856	-23.5666666666667
857	-140.566666666667
858	-291.6
859	-200.1
860	204.266666666666
861	555.533333333333
862	178.666666666667
863	-79.083333333333
864	-110.05
865	-204.966666666667
866	-958.266666666667
867	-304.566666666667
868	-7.5
869	-231.5
870	-96.3000000000002
871	-214.166666666667
872	-367.2
873	186.833333333333
874	-113.133333333334
875	61.6333333333332
876	-749.5
877	-71.4000000000001
878	-126.566666666667
879	-251.516666666667
880	-56.9333333333334
881	419.3
882	-9.76666666666665
883	-329.733333333334
884	-1008.56666666667
885	25.3333333333333
886	-77.5999999999999
887	63.2333333333331
888	75.7
889	-1857.65
890	-917.766666666667
891	657.033333333334
892	-867.966666666667
893	-1081.36666666667
894	170.666666666667
895	-40
896	2056.88333333333
897	-163.833333333333
898	-101.766666666667
899	-142.666666666667
900	-1491.3
901	-949.6
902	119.1
903	-569.366666666667
904	-801.4
905	373.566666666667
906	-236.3
907	-382.8
908	1813.5
909	925.866666666667
910	180.1
911	-771.6
912	546.9
913	-422.866666666667
914	-2.26666666666668
915	284.133333333333
916	-833.166666666667
917	-483.6
918	220.133333333334
919	-237.733333333334
920	40
921	-168
922	3187.1
923	467.2
924	-122.233333333333
925	-368.1
926	-66
927	-56.6666666666666
928	-485.566666666667
929	242.666666666667
930	28.8333333333333
931	484.266666666667
932	105.7
933	105.833333333333
934	-73.3
935	242
936	-1062
937	-785.166666666667
938	-118.566666666667
939	-473.7
940	-107.1
941	-2.83333333333326
942	-1063.73333333333
943	17.4333333333333
944	111.9
945	-6.39999999999986
946	-330.966666666667
947	-465.5
948	-479.5
949	-996.533333333333
950	161.5
951	-1107.6
952	494.733333333333
953	-940.416666666667
954	38.1333333333332
955	-202.8
956	-6.16666666666674
957	-33.3000000000002
958	1305.71666666667
959	-238.766666666667
960	-51.5666666666666
961	-2139.7
962	-168.2
963	-1007.66666666667
964	-60
965	1456.83333333333
966	1087.5
967	-92.8333333333335
968	-991.066666666667
969	-1225.03333333333
970	41.4333333333334
971	-593.466666666667
972	166.933333333333
973	-434.9
974	-458.8
975	131.733333333333
976	-55.6999999999998
977	64.7
978	117.1
979	-66.6333333333332
980	-544.3
981	-437.366666666667
982	376.933333333333
983	555.433333333333
984	-1028.26666666667
985	-179.733333333333
986	-1034.63333333333
987	-65.5666666666667
988	413.05
989	-36.7
990	-504.166666666667
991	-216.7
992	-224.5
993	-238.766666666667
994	-276.45
995	-902.666666666667
996	-1019.66666666667
997	125.7
998	15.0999999999999
999	1695.63333333333
1000	-2823.8
