# Supplementary material for: Chromosome Copy Number Variation and Control in the Ciliate Chilodonella uncinata
Source: PLoS One. 2013 Feb 20;8(2):e56413. doi: 10.1371/journal.pone.0056413 (PMC3577910; doi:10.1371/journal.pone.0056413)
Supplement: Dataset S1 — Chromosome copy numbers from the experimental and simulated cell lines of Dataset of Chilodonella uncinata . dataset.zip is a compressed file. exp_data.csv contains the experimental data derived from qPCR analyses (Cell.line = original cell line; Time = time point of the DNA extraction; DNA.extract = DNA extract replicate; Gene = macronuclear chromosome; CNPC = copy number of the macronuclear chromosome per cell). The remainder of the CSV files are from the simulations. Each CSV file contains data on 1000 simulations where the change in variance from initial to final for each simulation is stored under column ‘x’. See _readme.txt in the compressed file dataset.zip for documentation of the file names. (ZIP) [file pone.0056413.s002.zip › dataset_S1/P2_omega0.38.csv]

	x
1	-55.0999999999999
2	-849.7
3	-6.9666666666667
4	628.3
5	-65.6666666666665
6	502.033333333333
7	11.7
8	-1111.63333333333
9	-915.933333333333
10	-361.116666666667
11	263.066666666667
12	655.6
13	-15.333333333333
14	-450.3
15	-503.233333333333
16	299.7
17	1287.83333333333
18	-10.5666666666667
19	141.6
20	397.8
21	-26.8
22	162.366666666667
23	-543.866666666667
24	475.7
25	-1194.58333333333
26	-195.7
27	159.716666666667
28	-6.79999999999995
29	-366.633333333333
30	211.166666666667
31	-981.466666666667
32	-179.266666666666
33	-608.4
34	1624.13333333333
35	183.2
36	-111.066666666667
37	-191.1
38	-153.266666666667
39	-1733.96666666667
40	576.033333333333
41	231.5
42	-200.283333333333
43	42.4000000000001
44	-160.133333333333
45	315.633333333333
46	-389.2
47	822.266666666667
48	-629.9
49	-230.033333333333
50	-649.6
51	-588.366666666667
52	618.1
53	208.633333333333
54	1340
55	-235.866666666667
56	131.233333333333
57	1435.93333333333
58	-226
59	151.6
60	39.9000000000001
61	-288.8
62	-265.066666666667
63	-713.1
64	180.4
65	26
66	757.9
67	212.7
68	319.6
69	-421.166666666667
70	-293.966666666667
71	-484.6
72	-846.466666666667
73	38.6666666666665
74	861.7
75	-982.416666666667
76	-470
77	-338.833333333333
78	251.7
79	425.6
80	277.233333333334
81	-245.5
82	-271.4
83	547.433333333333
84	1951.15
85	-1423.63333333333
86	-365.1
87	-83.7
88	-197.1
89	72.2666666666667
90	755.433333333333
91	-602.966666666666
92	771.2
93	521.983333333333
94	-348.5
95	-1831.36666666667
96	-46.5999999999999
97	115.033333333333
98	-862.233333333333
99	-59.3666666666667
100	90
101	629.633333333333
102	-16.5
103	-767.4
104	835.233333333334
105	-47.2
106	102
107	-249.6
108	70.1999999999998
109	60.2333333333333
110	-411.366666666667
111	-312.316666666667
112	-1005.6
113	193.5
114	-345.9
115	-292
116	161.066666666667
117	-56
118	72.3000000000002
119	40.9666666666666
120	259.066666666667
121	-349.733333333333
122	-252.366666666667
123	237.733333333333
124	-80.1
125	-49.1666666666667
126	-351.033333333333
127	19.6
128	-177.466666666667
129	-857.866666666667
130	164.8
131	110.933333333333
132	-263.2
133	-1605.66666666667
134	287.1
135	-487.9
136	615.066666666667
137	-2715.35
138	57.7333333333333
139	-161.6
140	1310.93333333333
141	-1558
142	-256.3
143	-1710.26666666667
144	1209.46666666667
145	-199.466666666667
146	-1287.86666666667
147	-522.866666666667
148	31.5
149	69.4333333333334
150	522.533333333333
151	-26.4333333333334
152	-542.566666666667
153	32.0000000000001
154	2
155	441.5
156	-145.9
157	392.5
158	-646.466666666667
159	445.633333333333
160	274.1
161	694.3
162	-74.5666666666666
163	-241.25
164	-289.433333333333
165	2062.91666666667
166	-429.1
167	128.3
168	-174.966666666667
169	-978.466666666667
170	-103.6
171	-119.033333333333
172	-632.033333333333
173	783.166666666667
174	546.933333333333
175	111.6
176	-328.533333333333
177	-228.4
178	260
179	91.6
180	-966.933333333333
181	149.066666666667
182	407.6
183	-618.166666666666
184	-788.233333333333
185	-935.766666666667
186	-440.1
187	2159.33333333333
188	-218.4
189	-52.7999999999997
190	331.033333333334
191	90.3833333333332
192	-115.3
193	-2014.26666666667
194	-184.733333333333
195	-1793.03333333333
196	-667.8
197	1066.63333333333
198	1290.13333333333
199	-582.7
200	192.7
201	-456.833333333333
202	67.9
203	218.2
204	-190.5
205	-118.716666666667
206	-174
207	471.2
208	-184.133333333333
209	55.5
210	-284.466666666667
211	452.8
212	-97.5
213	-201.5
214	-530.6
215	-205.6
216	-34.7666666666667
217	-635.6
218	108.266666666667
219	174.1
220	-332.2
221	340
222	-144.1
223	-942.766666666667
224	355.6
225	255.3
226	-365.966666666667
227	-989.2
228	-106.7
229	1426.3
230	-1195.46666666667
231	-358.566666666667
232	853.2
233	-2291.1
234	488.833333333333
235	968.5
236	2065.03333333333
237	311.466666666667
238	-136.7
239	265.033333333333
240	-221.2
241	-332.8
242	-388.266666666667
243	72.5333333333333
244	907
245	-884
246	313.466666666666
247	-45.1666666666666
248	-932.9
249	-413.066666666667
250	27.1
251	-1575.9
252	351.9
253	174.2
254	80.0999999999999
255	90.2333333333332
256	-297.833333333333
257	-863.966666666666
258	-280.466666666667
259	-591.466666666667
260	-2544
261	310.433333333333
262	44.4000000000001
263	-1181
264	-698.4
265	-1179.26666666667
266	-295.866666666667
267	-621.9
268	237.9
269	1583.23333333333
270	334.8
271	-318.433333333333
272	-1454.23333333333
273	59.7
274	-326.366666666667
275	945.133333333334
276	143.9
277	-1526.76666666667
278	71.9000000000001
279	157.166666666667
280	-853.433333333333
281	-381.366666666666
282	-284.966666666667
283	-885.666666666667
284	-26.1500000000001
285	194.2
286	-119.833333333333
287	334.3
288	-453.7
289	-155.2
290	526.9
291	-81.0333333333333
292	-341.1
293	-105.3
294	358.833333333333
295	366
296	186.566666666667
297	-894.2
298	-19.5999999999999
299	-305.166666666667
300	-100.9
301	-508.266666666667
302	-1048.86666666667
303	-435.766666666667
304	-445.7
305	-706.4
306	823.666666666667
307	-37.75
308	-347.166666666667
309	-4.79999999999995
310	-736.666666666667
311	-720.266666666667
312	-345.7
313	-921.6
314	484.9
315	1452.2
316	-91.7000000000003
317	-886.166666666667
318	146.633333333333
319	478.933333333333
320	198.4
321	-71.8666666666668
322	-52.8000000000002
323	-795.1
324	-198.45
325	106.5
326	-722.4
327	-5.43333333333339
328	401.566666666667
329	209.1
330	259.933333333333
331	-164
332	-439.2
333	174.133333333333
334	-7.19999999999993
335	242.666666666667
336	420.666666666667
337	-415.6
338	234.5
339	-844.15
340	462.533333333333
341	-46.2333333333333
342	-416.233333333333
343	26.2666666666667
344	-613.2
345	-1412.76666666667
346	-53.3333333333333
347	278.533333333333
348	-610.766666666666
349	-612.8
350	-230.033333333333
351	-90.1666666666666
352	-144.5
353	127.033333333333
354	402.533333333333
355	11.4000000000001
356	87.0333333333333
357	-71.7666666666667
358	560.666666666667
359	515.2
360	-352.133333333333
361	427.6
362	11.7
363	-377.033333333333
364	736.8
365	1254.7
366	-212.266666666667
367	6.63333333333338
368	54.4000000000001
369	188.3
370	-59.8666666666668
371	325.133333333333
372	-566.566666666667
373	-294.4
374	607.433333333333
375	-113.1
376	5.63333333333367
377	-271.566666666667
378	39.9333333333334
379	-84.9
380	36.1666666666667
381	17.2
382	-173.7
383	67.6333333333334
384	-164.2
385	504.533333333333
386	109.233333333333
387	226.566666666667
388	345.6
389	91.0666666666667
390	231.183333333333
391	917.4
392	-443.666666666667
393	-63.3
394	-523.5
395	-508.966666666667
396	-12.6666666666667
397	-109.5
398	446.5
399	-1204.6
400	-164.5
401	-420.7
402	94.4000000000001
403	-316.666666666667
404	-1929.6
405	146
406	-249.1
407	-245.066666666667
408	-245.066666666667
409	-310.9
410	316.2
411	-639.516666666667
412	-33.2333333333333
413	125.433333333333
414	486.616666666667
415	-166.9
416	303.066666666667
417	26.5999999999999
418	1082.93333333333
419	-814.4
420	-865.966666666667
421	698.883333333333
422	850.166666666667
423	-139.333333333333
424	554.8
425	-33.0666666666666
426	153.466666666666
427	-260.4
428	-999.066666666667
429	272.966666666667
430	509.7
431	-116.266666666667
432	-1143.96666666667
433	-438.4
434	-287.633333333333
435	49.3166666666667
436	-858.183333333333
437	-1059.6
438	306.266666666667
439	-1142.71666666667
440	-28.1666666666665
441	644.033333333333
442	-2464.26666666667
443	377.9
444	360.966666666666
445	133.233333333333
446	-588.666666666667
447	-409.766666666667
448	371.95
449	-900.3
450	-1332.66666666667
451	259.15
452	-2533.6
453	3.06666666666672
454	431.2
455	415.333333333333
456	-219.466666666667
457	38.5
458	96.4
459	-555.233333333333
460	-3354.46666666667
461	88.2333333333333
462	-1421.66666666667
463	-1134.45
464	274.833333333333
465	-39.2666666666667
466	450.8
467	1069.06666666667
468	1331.45
469	544.8
470	-145.266666666667
471	-277.166666666667
472	482.633333333333
473	-270.8
474	273.7
475	491.8
476	-1207.06666666667
477	-440.966666666667
478	-549.666666666667
479	169.733333333333
480	-224.766666666667
481	255.966666666667
482	391.599999999999
483	844.366666666667
484	-1516.7
485	-614.966666666667
486	-16.3
487	-954.666666666667
488	301.6
489	896.733333333333
490	204.133333333333
491	222.5
492	2657.56666666667
493	200.633333333333
494	140.533333333333
495	-35.2333333333331
496	-1393.93333333333
497	72.0333333333333
498	339.6
499	397.7
500	-1813.06666666667
501	53.9333333333334
502	400.833333333333
503	459.333333333333
504	-5.30000000000018
505	-215.033333333334
506	-517.233333333333
507	-208.3
508	1321.5
509	-272.033333333333
510	-110
511	-162.766666666667
512	-572
513	106.7
514	262.133333333333
515	869.099999999999
516	429.566666666667
517	-52.3
518	278.033333333333
519	128
520	-167.033333333333
521	4511.45
522	289.316666666667
523	-8.76666666666665
524	306
525	-68
526	-84.5666666666666
527	344.4
528	-216.8
529	237.133333333333
530	-67.8666666666667
531	-232.466666666667
532	97.0500000000002
533	-659.566666666667
534	56.9333333333333
535	-147.366666666667
536	499.833333333333
537	-17.7666666666668
538	379.6
539	434.8
540	66.9333333333333
541	-1185.6
542	-359.6
543	-206.8
544	850.383333333333
545	342.8
546	217.433333333333
547	327.1
548	320.666666666667
549	-134.566666666667
550	-45
551	-67.7
552	579.6
553	272.9
554	-947.066666666667
555	-4.29999999999995
556	858
557	-999.883333333333
558	536.4
559	-102.3
560	221.833333333333
561	-1381.6
562	-1023.1
563	-315.9
564	831.433333333333
565	-757.2
566	30.2333333333336
567	-881
568	-921.833333333333
569	14.8333333333334
570	-1046.4
571	587.333333333333
572	398.5
573	32
574	-35.2
575	49.4666666666667
576	-598.933333333334
577	-260.933333333333
578	539.233333333334
579	-399.7
580	238.633333333333
581	-30.4666666666667
582	-1.20000000000005
583	-427
584	-225.666666666667
585	213.466666666667
586	627.5
587	120.8
588	269.433333333333
589	1083.43333333333
590	-505.666666666667
591	-641.9
592	651.2
593	614.8
594	-259.466666666667
595	-506.9
596	2494.53333333333
597	232.8
598	829.433333333333
599	-448.366666666667
600	-271.766666666667
601	-28.6999999999999
602	2.83333333333337
603	157.066666666667
604	-636.9
605	150.1
606	-1276.16666666667
607	-97.9000000000001
608	-275
609	-78.9666666666667
610	218.833333333333
611	386.5
612	441.6
613	-1449.2
614	-433.966666666667
615	716.133333333333
616	-354.4
617	-4.56666666666661
618	-225.366666666667
619	-277.866666666667
620	-1099.3
621	-824.966666666667
622	-660.183333333333
623	238.4
624	394.3
625	769.1
626	201.733333333333
627	-192.833333333334
628	173.533333333333
629	-124.566666666667
630	966.099999999999
631	-2372.06666666667
632	598.266666666666
633	190.3
634	-661.9
635	-67.1666666666666
636	-65.6000000000001
637	-12.3
638	-721.966666666667
639	-78.4
640	-1066.63333333333
641	129.6
642	97.0666666666667
643	-826.95
644	140.65
645	-334.2
646	384
647	-35.8333333333334
648	-650.533333333333
649	-681.266666666667
650	-3.36666666666667
651	1774.8
652	-1394.53333333333
653	236.4
654	-474.8
655	-36.5999999999999
656	-70.9
657	-3428.7
658	-408.666666666667
659	2.70000000000005
660	1194.06666666667
661	-302.766666666667
662	853.433333333333
663	-90.9666666666667
664	123.5
665	977.333333333333
666	-38
667	-40.4000000000001
668	-173.066666666667
669	-712
670	-1612.73333333333
671	-905.566666666667
672	-779.1
673	-339.3
674	-1108.7
675	-225.066666666667
676	500.4
677	-323.3
678	464.566666666667
679	295.733333333333
680	140.8
681	-748.633333333333
682	-1183.26666666667
683	-242.766666666667
684	37.2
685	-118.766666666667
686	-532.4
687	118.4
688	-718.666666666667
689	372.633333333333
690	114.333333333333
691	-537.066666666667
692	-734.5
693	-431.866666666667
694	-133.066666666667
695	-1448.06666666667
696	-2558.1
697	160.433333333333
698	-331.7
699	-159.333333333333
700	-261.966666666667
701	-447.666666666667
702	-94.8333333333334
703	-21.7666666666667
704	-398.566666666667
705	105.766666666667
706	-389.6
707	-53.1
708	109.5
709	-651.866666666667
710	-149.733333333333
711	2.13333333333321
712	-508.466666666667
713	-641.2
714	-69.5999999999995
715	72.9333333333332
716	-1271.2
717	-404
718	26.5333333333333
719	-140.933333333333
720	-1956.36666666667
721	-884.7
722	39.1333333333333
723	222.033333333333
724	-474.166666666667
725	-349.966666666667
726	-152.033333333333
727	110.033333333334
728	-253.466666666666
729	-746.1
730	101.3
731	1182.53333333333
732	-223.666666666667
733	626.033333333333
734	-768.666666666667
735	-933.966666666667
736	-132.5
737	1237.33333333333
738	-41.3666666666668
739	181
740	-1771.56666666667
741	-565.6
742	-157.666666666667
743	1053.33333333333
744	-321.366666666667
745	194.7
746	157.066666666667
747	480.4
748	-310.366666666667
749	25.3666666666666
750	53.333333333333
751	-1685.35
752	638.4
753	1765
754	-16.7
755	153.533333333333
756	145.6
757	-921.766666666667
758	650.033333333333
759	-200.266666666667
760	143.966666666667
761	-2523.66666666667
762	-282.666666666667
763	-262.433333333333
764	-36.0666666666666
765	3760.56666666667
766	212.4
767	-59.7333333333333
768	-311.433333333333
769	180.8
770	-167.366666666667
771	3.20000000000027
772	-477.75
773	-744.633333333333
774	3697.55
775	-221.066666666667
776	270.433333333333
777	161.2
778	-701.2
779	-60
780	394
781	61
782	-74.4
783	10.8
784	-510.1
785	-397.066666666667
786	0.133333333333326
787	-403.1
788	-368.466666666667
789	-662.866666666667
790	790.266666666667
791	694.6
792	-170.8
793	-1277.86666666667
794	587.033333333333
795	2006.26666666667
796	128.4
797	-105.466666666667
798	72.4
799	-92.0666666666666
800	-1081.56666666667
801	24.3
802	-290.8
803	385.533333333333
804	60.9000000000001
805	-641.366666666667
806	-2.80000000000001
807	450.266666666667
808	11.7333333333333
809	-9.60000000000002
810	544.033333333333
811	125
812	-675.2
813	-542.7
814	-235.7
815	2161.23333333333
816	31.6333333333332
817	-1034.15
818	503.333333333333
819	-906.4
820	-588.666666666667
821	-760.7
822	-441.333333333333
823	60.6333333333333
824	-62.5333333333333
825	-369.066666666667
826	-76.8000000000002
827	0.333333333333485
828	825.9
829	613.466666666667
830	514.533333333333
831	41.8
832	-1761.06666666667
833	360.4
834	-1297.4
835	-443.866666666667
836	615.6
837	-219.7
838	-190.566666666667
839	-854.666666666667
840	306.533333333333
841	-360.4
842	-74.3000000000002
843	-676.2
844	615.7
845	280
846	31.5333333333333
847	-14.8999999999999
848	-290.066666666667
849	507.533333333334
850	-151.233333333333
851	239.1
852	599.233333333334
853	-968.933333333334
854	263.333333333333
855	-66.3999999999999
856	380.333333333333
857	190.633333333333
858	-867.166666666667
859	-364.566666666667
860	1535.93333333333
861	387.9
862	227.7
863	-1441.43333333333
864	-468.166666666667
865	727.6
866	208.933333333333
867	-1110.7
868	281.2
869	248.483333333333
870	624
871	-0.416666666666742
872	-147.166666666667
873	386.033333333333
874	-417.8
875	-245.3
876	831.6
877	-387.6
878	381.066666666667
879	292.1
880	-1614.06666666667
881	-128.4
882	-236
883	-32.5333333333333
884	-342.9
885	-356
886	235.183333333333
887	164.233333333333
888	-25.0666666666667
889	-1032.53333333333
890	50.1
891	-951
892	-1603.66666666667
893	-61.6000000000001
894	1164.5
895	-129.3
896	28.5333333333333
897	479.2
898	-144.8
899	85.6000000000004
900	-388.683333333333
901	-689.966666666667
902	-94.8333333333333
903	-978.166666666667
904	-761.233333333333
905	388.933333333333
906	498
907	-778.2
908	-29.2
909	-1091.56666666667
910	-114.033333333334
911	298.666666666667
912	-335.8
913	247.9
914	18.9333333333334
915	-495.9
916	-31.6333333333334
917	461.166666666667
918	-1434.5
919	-84.6666666666665
920	-101.333333333333
921	-972.4
922	-1094.2
923	277.9
924	-261.733333333333
925	372.166666666667
926	-1151.36666666667
927	-482
928	-1863.96666666667
929	421.333333333333
930	-321.1
931	-407.666666666667
932	-723.566666666667
933	780.733333333333
934	260.8
935	37.3333333333333
936	-968.633333333333
937	14.3
938	-1248.56666666667
939	251.233333333333
940	571.733333333333
941	1050.13333333333
942	-1095.2
943	383.733333333333
944	-18.8000000000001
945	183.6
946	104.266666666667
947	-1387.06666666667
948	-528.4
949	-101.766666666667
950	-209.066666666667
951	-881.566666666667
952	-355.3
953	-147.466666666667
954	70.0333333333333
955	-930.6
956	244
957	-243.4
958	53.3
959	-312.666666666667
960	676.133333333334
961	-36.7
962	-252.05
963	284.5
964	-545.066666666667
965	269.6
966	716.3
967	225.7
968	0.300000000000068
969	-31.4666666666667
970	-806.45
971	-147.3
972	-302.583333333333
973	-946.933333333333
974	-274.433333333333
975	-3.86666666666679
976	229.066666666667
977	-833.7
978	333.1
979	-225.466666666667
980	856.5
981	-73.1666666666665
982	-752.466666666667
983	217.366666666667
984	-158.8
985	-1222.26666666667
986	-1429.76666666667
987	-564.166666666667
988	481.833333333333
989	-134.166666666667
990	-974.166666666667
991	1309.03333333333
992	-26.2666666666669
993	-776.666666666667
994	97.1333333333333
995	164.666666666667
996	-323.2
997	-550.266666666666
998	-1400.66666666667
999	-281.166666666667
1000	1094
