# Supplementary material for: Chromosome Copy Number Variation and Control in the Ciliate Chilodonella uncinata
Source: PLoS One. 2013 Feb 20;8(2):e56413. doi: 10.1371/journal.pone.0056413 (PMC3577910; doi:10.1371/journal.pone.0056413)
Supplement: Dataset S1 — Chromosome copy numbers from the experimental and simulated cell lines of Dataset of Chilodonella uncinata . dataset.zip is a compressed file. exp_data.csv contains the experimental data derived from qPCR analyses (Cell.line = original cell line; Time = time point of the DNA extraction; DNA.extract = DNA extract replicate; Gene = macronuclear chromosome; CNPC = copy number of the macronuclear chromosome per cell). The remainder of the CSV files are from the simulations. Each CSV file contains data on 1000 simulations where the change in variance from initial to final for each simulation is stored under column ‘x’. See _readme.txt in the compressed file dataset.zip for documentation of the file names. (ZIP) [file pone.0056413.s002.zip › dataset_S1/P2_omega0.4.csv]

	x
1	4.29999999999995
2	-127.333333333333
3	-604.4
4	3006.5
5	443
6	30.9333333333334
7	-591.666666666667
8	9.70000000000005
9	472.433333333333
10	-429.2
11	-510.05
12	-486.3
13	-1122.5
14	230.6
15	-148.566666666667
16	-52
17	1847.63333333333
18	98.1
19	172.3
20	42.0999999999999
21	-113.516666666667
22	-267.866666666667
23	-105.2
24	552.966666666667
25	500.533333333333
26	-1994.58333333333
27	-340.433333333333
28	-123.733333333333
29	-79.1000000000001
30	-9.76666666666665
31	-1332.66666666667
32	-437.616666666667
33	-461.6
34	-2037.5
35	12.7333333333333
36	-112.5
37	66
38	628.4
39	-1974.16666666667
40	226.533333333333
41	68.0999999999999
42	-224.15
43	-534.8
44	545.466666666667
45	-1062.16666666667
46	-266.266666666667
47	-1297.2
48	270.533333333333
49	75.3333333333333
50	-51.6999999999998
51	-260.766666666667
52	-20.2666666666667
53	-96.4666666666667
54	-326.166666666667
55	-89.6666666666667
56	-223.566666666667
57	-92.4333333333333
58	-175.633333333333
59	209.3
60	-176.233333333333
61	564
62	-861.25
63	623.183333333333
64	-885.2
65	126.833333333333
66	423.866666666666
67	317.333333333333
68	-100
69	-156.966666666667
70	292.033333333333
71	-98.5333333333333
72	-235.466666666667
73	-1672.96666666667
74	417.466666666667
75	-478.8
76	1835.73333333333
77	181.7
78	-211.566666666667
79	85.5666666666666
80	-887.566666666667
81	69.1
82	21.7
83	914.633333333333
84	-820.316666666667
85	17.6333333333334
86	-813.7
87	-3.16666666666697
88	51.4666666666667
89	-217.333333333333
90	-56.9666666666667
91	123.733333333333
92	16.0333333333333
93	25.9000000000001
94	192.4
95	93.4333333333333
96	-952.4
97	-2098
98	174.8
99	746
100	-110.666666666667
101	-227.5
102	1481.53333333333
103	-918.766666666667
104	-2486.23333333333
105	412.3
106	-414.766666666667
107	388.133333333334
108	-736.966666666667
109	1154.7
110	135.033333333333
111	0.899999999999977
112	86.8000000000002
113	-246
114	727.9
115	-339.266666666667
116	-1022.1
117	-75.0999999999999
118	-118.316666666667
119	-103.866666666667
120	-1000.76666666667
121	378.8
122	82.9333333333334
123	1577.6
124	-2657.36666666667
125	-122.233333333333
126	-325.2
127	-1115.36666666667
128	75.7333333333333
129	931.833333333333
130	498.4
131	-129.5
132	-730.966666666666
133	0.800000000000182
134	-489.6
135	-372.266666666667
136	-381.266666666667
137	-136.166666666667
138	302.733333333334
139	-45.6666666666667
140	821.6
141	-55.6333333333333
142	-578.166666666667
143	757.033333333333
144	442.266666666666
145	-110.266666666667
146	1103.23333333333
147	-1279.46666666667
148	515.2
149	680.8
150	61.0999999999999
151	-233.166666666667
152	-660.7
153	2316.9
154	160.833333333333
155	-24.1333333333333
156	86.9666666666667
157	-1046.46666666667
158	110.3
159	-809.75
160	-263.066666666667
161	-162.433333333333
162	-119.2
163	-148
164	72.1333333333334
165	432.633333333333
166	-263.866666666667
167	-464.8
168	-173.966666666667
169	-269.3
170	-442.966666666667
171	-74.7
172	-342.3
173	-450.9
174	-887.5
175	1350.53333333333
176	-407.1
177	128.7
178	-570.933333333333
179	4.33333333333337
180	-179.466666666667
181	191.833333333333
182	171.5
183	-1162.1
184	-1235.2
185	227.833333333333
186	103.2
187	122.883333333333
188	74.3999999999996
189	-104.766666666667
190	686
191	-394.8
192	103.466666666667
193	501.6
194	-1840.46666666667
195	-267.6
196	-198.833333333333
197	-126.4
198	-376.8
199	84.1
200	14.5
201	661.533333333333
202	-192.566666666667
203	-545.3
204	494
205	5.29999999999995
206	-22.7999999999997
207	-76.5333333333333
208	267.2
209	-633.883333333333
210	-147.3
211	243.1
212	-2752.76666666667
213	82.5
214	866.933333333333
215	331.766666666667
216	-547.4
217	-1078.45
218	366.666666666667
219	-194
220	-200.666666666667
221	-34.1333333333334
222	838
223	544.4
224	259.2
225	19.833333333333
226	629.766666666667
227	-887.5
228	30.9333333333334
229	162.533333333333
230	-928.266666666667
231	-970
232	-2102.26666666667
233	324.933333333333
234	1593.23333333333
235	36.3666666666667
236	18.2333333333333
237	664.233333333333
238	230.433333333333
239	-1324.56666666667
240	-230.7
241	-250.4
242	858.033333333333
243	-404.266666666667
244	820.133333333333
245	-589.466666666667
246	-828.566666666667
247	892.933333333333
248	-564
249	-610.266666666667
250	-381.466666666667
251	131.533333333333
252	236.966666666667
253	-904
254	-1030
255	-348.666666666667
256	-922.966666666667
257	215.6
258	-1070
259	-396.983333333333
260	555
261	53.5
262	-1013.06666666667
263	525.7
264	35.6333333333332
265	701.233333333333
266	183.3
267	10.8333333333334
268	-502.4
269	980.233333333334
270	-122.6
271	1878.7
272	-58
273	-1198.16666666667
274	665.566666666667
275	-312.4
276	226.033333333333
277	1080.3
278	-314.366666666667
279	1048
280	261.633333333334
281	236.633333333333
282	-275.966666666667
283	364.333333333333
284	-1410.45
285	-918.266666666666
286	179.333333333333
287	-7.09999999999991
288	-80.0999999999999
289	-1519.1
290	-1438.56666666667
291	-204.533333333333
292	-437.833333333333
293	844.8
294	8.13333333333333
295	-132.133333333333
296	-65.3
297	64.3
298	-134
299	-1078
300	-1175.3
301	-942.666666666667
302	-302.833333333333
303	-197.066666666667
304	800.5
305	1446.7
306	541.433333333333
307	-392.133333333333
308	375.9
309	-587.1
310	799.1
311	1857.63333333333
312	-177.6
313	278.333333333333
314	-116
315	-1749.26666666667
316	243.2
317	76.8000000000002
318	-314.7
319	200
320	-235.266666666667
321	450.333333333333
322	-5.83333333333337
323	522.8
324	-2455.76666666667
325	-299.2
326	-970.3
327	-637.466666666667
328	397.833333333333
329	108.566666666667
330	-476.1
331	-97.8
332	-1981.4
333	-688.666666666667
334	252.733333333333
335	-800.266666666667
336	308.233333333333
337	-196.433333333333
338	-43.6
339	454
340	283.7
341	72.6333333333333
342	767.533333333333
343	330.1
344	360.266666666667
345	-164.3
346	-98.9333333333334
347	-156.266666666667
348	-241.2
349	-594.533333333333
350	328.666666666667
351	-1218.06666666667
352	20.8
353	-264
354	-97.1
355	-771.166666666667
356	-81.9666666666667
357	-100
358	-2318.8
359	3.70000000000005
360	66.0333333333333
361	144.1
362	-1866.96666666667
363	-19.0666666666666
364	678
365	-374.766666666667
366	-799.866666666667
367	-1325.5
368	606.533333333333
369	-296.766666666667
370	903.7
371	-165.733333333333
372	-344.8
373	564
374	-57.7333333333333
375	-535.333333333333
376	-541.466666666667
377	-287.7
378	1535.36666666667
379	-966.3
380	-413.1
381	26
382	49.6
383	-995.966666666667
384	-417.266666666667
385	-522.933333333333
386	50.5666666666666
387	-827.6
388	-35.7666666666667
389	-286.666666666667
390	297.033333333333
391	-331.2
392	180
393	2011.7
394	-59.4333333333334
395	61.0333333333333
396	-965.1
397	324.1
398	1108.3
399	190.9
400	-678.8
401	-1874.53333333333
402	-937.433333333333
403	-119.966666666667
404	172.7
405	1345.16666666667
406	-25.6
407	-66.7
408	670.533333333333
409	926.3
410	-69.166666666667
411	-528
412	97.4666666666665
413	-198.466666666667
414	-2715.38333333333
415	-431.366666666667
416	-196.533333333333
417	243.333333333333
418	-438.4
419	274.533333333333
420	610.533333333333
421	764.8
422	-1138.76666666667
423	584.4
424	-5.56666666666672
425	-678.5
426	-1407.2
427	-120.3
428	-143.6
429	-306.933333333333
430	-315.066666666667
431	-740.166666666667
432	-837.3
433	-1366.7
434	285.9
435	-28.2666666666667
436	96.1666666666667
437	-65.5
438	46
439	320.033333333334
440	352.033333333333
441	105.7
442	-535.9
443	-6.26666666666677
444	-145.6
445	-1347.26666666667
446	-3405.78333333333
447	-12
448	-355.2
449	-1537.2
450	-562.4
451	587.333333333333
452	-19.5666666666667
453	-388.266666666667
454	58.9333333333334
455	514.5
456	18.666666666667
457	-954.8
458	-325.9
459	-150.3
460	-440
461	598.8
462	-266.366666666667
463	144.833333333333
464	805.3
465	831.6
466	-128.166666666667
467	445.6
468	-2286.26666666667
469	488.4
470	685.3
471	58.7
472	143.533333333333
473	-132.8
474	945.566666666667
475	1795.5
476	-206.5
477	-61.2
478	4719.16666666667
479	95.4333333333333
480	-161.7
481	260.216666666666
482	76.1666666666665
483	-28.0333333333334
484	-1623.65
485	33
486	123.866666666667
487	-710.166666666667
488	-336.766666666667
489	-129.7
490	1602.53333333333
491	186.5
492	-1190.66666666667
493	-234.6
494	-1300.93333333333
495	699.733333333333
496	-748.7
497	-8.26666666666665
498	-100.7
499	22.3666666666668
500	-452.666666666667
501	69.0666666666668
502	-507.700000000001
503	99.8999999999999
504	-270.166666666667
505	489.5
506	-294.966666666667
507	-605.333333333333
508	-51.0666666666666
509	-210.4
510	2004.73333333333
511	-300.5
512	22.7666666666664
513	-41.5
514	135.033333333334
515	232
516	-2098.96666666667
517	-49.5999999999999
518	1675.06666666667
519	306.233333333333
520	-674.1
521	-290
522	-322.1
523	-1064.4
524	-1006.3
525	-385.333333333333
526	-492.5
527	32.8
528	-381.2
529	-1599.46666666667
530	-581.7
531	182
532	754.5
533	-194.9
534	-202.766666666667
535	222.133333333333
536	-1035.91666666667
537	393.366666666667
538	915.8
539	94.9666666666665
540	-230.866666666667
541	-309.9
542	264.2
543	693.933333333333
544	-411.733333333333
545	326.033333333333
546	-1198.01666666667
547	-486
548	-1321.5
549	1199.46666666667
550	-253.2
551	-278.833333333333
552	-912.866666666667
553	-1668.63333333333
554	-48.7
555	630.5
556	1144.33333333333
557	161.033333333333
558	103.066666666667
559	-855.933333333334
560	-2199.36666666667
561	-219.599999999999
562	580.9
563	-1156.76666666667
564	34
565	-412.066666666667
566	51.9
567	766.833333333333
568	349.5
569	76.3666666666667
570	-489.2
571	33.5
572	-1296.96666666667
573	396.4
574	-163.666666666667
575	383
576	-76.1
577	-211
578	-1592.43333333333
579	-267.266666666667
580	-1283.83333333333
581	-132.166666666667
582	-390.166666666667
583	64.7666666666669
584	-117.1
585	-132.4
586	-655.9
587	572.75
588	-136.7
589	-1287.2
590	-1309.86666666667
591	-329.1
592	-969.2
593	247.333333333333
594	-307.7
595	-2.10000000000036
596	-310
597	-153.1
598	-146.4
599	574.9
600	-57.5
601	809.7
602	946.833333333333
603	-605.133333333333
604	-1189
605	-3121.5
606	-322.95
607	-94
608	172.8
609	-103.1
610	-200.8
611	-179.1
612	-871.033333333333
613	-32.8
614	-377.733333333333
615	-421.6
616	-472.8
617	382.133333333333
618	26.3333333333335
619	1274.4
620	-1172.55
621	3.86666666666679
622	-279.5
623	-56.6333333333333
624	-815.9
625	-546.633333333333
626	-140.666666666667
627	175.566666666667
628	-660.4
629	194.6
630	351.066666666667
631	-169.2
632	-372
633	-305.466666666667
634	732
635	98.4333333333334
636	-191.6
637	-1588.96666666667
638	-642.2
639	-306.566666666667
640	2553.01666666667
641	-906.833333333333
642	405.333333333333
643	172.8
644	-796.7
645	-15.5
646	-128.033333333333
647	-263.433333333333
648	-1430.66666666667
649	-1081.66666666667
650	-808.9
651	-286.566666666667
652	110.133333333333
653	152.8
654	440.8
655	-626.4
656	76.9333333333334
657	-338.6
658	152.666666666667
659	-303.766666666666
660	-420.233333333333
661	1574.25
662	-311.2
663	222.9
664	56.0999999999999
665	1688.83333333333
666	-412.966666666667
667	-230.6
668	148.566666666667
669	-136.7
670	-623.6
671	222.633333333333
672	127.6
673	-527.466666666666
674	-1596.66666666667
675	-2199.2
676	-16.2333333333333
677	393.2
678	138.4
679	-575.466666666667
680	-134.4
681	-832.9
682	213.433333333333
683	-115.966666666667
684	399.966666666667
685	-313.2
686	-136.766666666667
687	101.333333333333
688	35.3
689	-855.733333333334
690	951.233333333334
691	602.75
692	-1293.96666666667
693	-505
694	119.433333333333
695	204.4
696	48.5666666666667
697	-366.633333333333
698	361.066666666667
699	-317.466666666667
700	-136.3
701	419.566666666667
702	409.933333333333
703	425.3
704	-735.916666666667
705	596.633333333333
706	-1488.63333333333
707	262
708	-618.3
709	13.9
710	326.4
711	285.9
712	234.933333333333
713	-95.9000000000001
714	-72.5666666666667
715	75.4666666666667
716	-566.2
717	324.4
718	1779.43333333333
719	1.45000000000005
720	-619.9
721	-2544.83333333333
722	-184.366666666667
723	686.4
724	-290.9
725	-719.1
726	1977.9
727	-19.3
728	-3506.6
729	-977.1
730	-389.633333333333
731	30.8
732	-145.666666666667
733	-465.766666666667
734	525.233333333333
735	48.4333333333334
736	-458.7
737	-82.7
738	978.533333333333
739	-56.1666666666667
740	-280.95
741	-61.0666666666666
742	-665.166666666667
743	-1829.8
744	-122.266666666667
745	-25.7666666666667
746	-465.3
747	-64.9333333333334
748	-498.366666666667
749	-439.883333333333
750	856.2
751	12.1666666666665
752	-309.7
753	-131.2
754	-395.166666666667
755	234.666666666667
756	21.3
757	410
758	16.4333333333334
759	-1590.86666666667
760	179.833333333333
761	217.2
762	-429.666666666667
763	-429.566666666667
764	-90.9000000000001
765	-202.666666666667
766	-18.9000000000001
767	722.133333333333
768	-2514.26666666667
769	-27.1000000000004
770	-1210.86666666667
771	1842.5
772	-168.266666666667
773	90.5333333333333
774	201.033333333333
775	-1141.16666666667
776	66.7333333333332
777	1006.33333333333
778	318.633333333334
779	-72.0666666666667
780	-435.366666666667
781	2737.33333333333
782	-1455.06666666667
783	-395.066666666667
784	54.75
785	167.066666666667
786	79.5666666666666
787	607.6
788	306.8
789	101.333333333333
790	-297.4
791	-863.666666666667
792	-188.566666666667
793	50.0333333333333
794	139.4
795	-248.366666666667
796	-58.9333333333333
797	751.3
798	90
799	204.1
800	686.433333333333
801	266.533333333333
802	-1293.96666666667
803	492.266666666667
804	227.233333333333
805	143.1
806	222.4
807	-240.1
808	61.2333333333333
809	-136.45
810	-866.2
811	-97.4666666666667
812	-78
813	148.5
814	-74.4
815	-2760.16666666667
816	938.433333333333
817	408.7
818	8.53333333333342
819	-179.633333333333
820	-754.666666666667
821	373.1
822	77.6000000000004
823	708.933333333333
824	182.033333333333
825	327.733333333334
826	13.5
827	850.233333333334
828	-56.9000000000001
829	186.4
830	-314.833333333333
831	355.333333333333
832	-15.3000000000002
833	-902.266666666667
834	-380
835	57.7333333333333
836	360.9
837	640.3
838	419.933333333333
839	-540.8
840	494.4
841	-63.3333333333334
842	-799.6
843	-263.2
844	-902.933333333333
845	184.7
846	1794.33333333333
847	-1192.76666666667
848	-2535.6
849	-786.3
850	-252.933333333333
851	160.133333333333
852	1682.78333333333
853	189.733333333333
854	163.1
855	155.95
856	-329.266666666666
857	-375.866666666666
858	-356.6
859	-625.766666666667
860	14
861	-1810
862	43.7333333333333
863	-448.8
864	-767.166666666667
865	-383.2
866	132.7
867	320.933333333333
868	-341.7
869	582.333333333333
870	-599.6
871	1912.78333333333
872	640.4
873	628.266666666667
874	198.266666666666
875	293.233333333333
876	169.2
877	203.866666666667
878	-641.7
879	-1397.16666666667
880	150
881	34.4000000000001
882	-111.2
883	-79.0333333333334
884	-159.766666666667
885	-531.9
886	-274.133333333333
887	-174.2
888	-235.5
889	-250.1
890	-26.0999999999999
891	-563
892	-2428.15
893	-1055.96666666667
894	39.0666666666666
895	535.1
896	13.5833333333333
897	888.266666666667
898	116.8
899	-1280.2
900	-1199.86666666667
901	15.3
902	-531.3
903	-174.666666666667
904	-95.9000000000001
905	-805.666666666667
906	958
907	308.6
908	618.833333333333
909	140.5
910	-947.766666666667
911	-124.5
912	46.4000000000001
913	614.3
914	-848.1
915	-15.1
916	-1805.36666666667
917	1.46666666666647
918	-768
919	1310.63333333333
920	-102.3
921	-24.0666666666671
922	-1291.35
923	-98.3666666666667
924	164.633333333333
925	-244.833333333333
926	-833.866666666667
927	805.333333333333
928	-132.8
929	567.766666666666
930	-590.7
931	-1325.43333333333
932	-906.5
933	191.033333333333
934	-6.09999999999991
935	-803.8
936	-20.8
937	128.633333333333
938	241.8
939	25.7666666666669
940	-760.266666666666
941	-367.266666666667
942	-1390.76666666667
943	50.8
944	632.6
945	-269.733333333333
946	-373.466666666667
947	260
948	-612.3
949	-82.4
950	-660
951	-330.3
952	-1008.03333333333
953	-965.866666666667
954	-312.366666666667
955	352.4
956	-1686.66666666667
957	516.366666666667
958	-1003.86666666667
959	158.666666666667
960	-1412
961	97.6
962	-1827.33333333333
963	848.566666666667
964	-375.966666666666
965	-4.69999999999993
966	176.266666666667
967	602
968	96.9333333333334
969	-323.366666666667
970	547.6
971	-712.666666666666
972	834.933333333333
973	-1070.46666666667
974	-1511.6
975	-421.1
976	-420.099999999999
977	160.766666666666
978	163.7
979	600.5
980	-193.866666666667
981	-20.7666666666667
982	-157.2
983	-424.3
984	-907.366666666667
985	1336.5
986	-1840.9
987	-67.0333333333332
988	334.266666666667
989	-243.2
990	1254.33333333333
991	-389.75
992	-189.2
993	331.9
994	-152.133333333333
995	-293.333333333333
996	-1819.2
997	639.699999999999
998	-263.6
999	7.89999999999998
1000	104.666666666667
