# Supplementary material for: Chromosome Copy Number Variation and Control in the Ciliate Chilodonella uncinata
Source: PLoS One. 2013 Feb 20;8(2):e56413. doi: 10.1371/journal.pone.0056413 (PMC3577910; doi:10.1371/journal.pone.0056413)
Supplement: Dataset S1 — Chromosome copy numbers from the experimental and simulated cell lines of Dataset of Chilodonella uncinata . dataset.zip is a compressed file. exp_data.csv contains the experimental data derived from qPCR analyses (Cell.line = original cell line; Time = time point of the DNA extraction; DNA.extract = DNA extract replicate; Gene = macronuclear chromosome; CNPC = copy number of the macronuclear chromosome per cell). The remainder of the CSV files are from the simulations. Each CSV file contains data on 1000 simulations where the change in variance from initial to final for each simulation is stored under column ‘x’. See _readme.txt in the compressed file dataset.zip for documentation of the file names. (ZIP) [file pone.0056413.s002.zip › dataset_S1/P2_omega0.42.csv]

	x
1	-151.2
2	1408.93333333333
3	45.1
4	-103.7
5	-309.3
6	-254.4
7	56.8000000000002
8	21.7333333333333
9	-234.033333333333
10	-1964.1
11	945.716666666666
12	-2327
13	1360.4
14	692.333333333333
15	-478
16	411.333333333333
17	216.8
18	-60.1666666666667
19	189.466666666666
20	706.033333333333
21	-53.7
22	293.599999999999
23	174.8
24	737.033333333334
25	-231.533333333333
26	-436
27	-117.733333333333
28	31.2333333333333
29	-196
30	199.2
31	-654.966666666667
32	942
33	-194.5
34	-586.566666666667
35	-671.866666666667
36	-342.3
37	959.1
38	334.4
39	-286.433333333333
40	-516.833333333333
41	963.133333333333
42	-1517.6
43	-34.5
44	460.4
45	337.333333333333
46	739.6
47	194.533333333333
48	-259.366666666667
49	194.5
50	-193.166666666667
51	2757.96666666667
52	-1426.28333333333
53	113.766666666667
54	-1004.8
55	-122.4
56	-27.2
57	-710.033333333334
58	-1103.56666666667
59	314.266666666667
60	-20.7333333333331
61	245.233333333333
62	168.366666666667
63	317.2
64	-802.933333333333
65	-39.6999999999998
66	-464.6
67	-1092.46666666667
68	-128.166666666667
69	-732.166666666667
70	-61.7
71	-1121
72	183.733333333333
73	-307.2
74	-1095.3
75	-2.43333333333334
76	435.233333333334
77	-37.3333333333334
78	1022.1
79	696.333333333333
80	167.6
81	-585.066666666667
82	-60
83	-1238.96666666667
84	-1491.06666666667
85	2566.43333333333
86	1407.73333333333
87	-128.266666666667
88	537.066666666667
89	-483.766666666667
90	187.466666666667
91	-1832.16666666667
92	1390.83333333333
93	-276.8
94	602.4
95	437.333333333333
96	2044.26666666667
97	-927.466666666667
98	-2042
99	876.833333333333
100	-804.466666666667
101	-1385.16666666667
102	486.333333333333
103	-179.233333333333
104	-1244.7
105	-192.8
106	445.1
107	1164.8
108	397.333333333334
109	-186.366666666667
110	-51.4666666666667
111	120.833333333333
112	-1232.7
113	733.2
114	-143.333333333333
115	-27.2
116	105.6
117	2065.23333333333
118	-133.2
119	223.733333333333
120	-90.3
121	457.6
122	397.033333333333
123	214.533333333333
124	163.7
125	127.333333333333
126	1353.76666666667
127	-222.933333333333
128	33.9000000000001
129	-112.433333333333
130	-147.4
131	615.9
132	325.033333333333
133	114.433333333333
134	-126.166666666667
135	7.5
136	-124
137	-2021.66666666667
138	-15.8666666666667
139	537.133333333333
140	56.8
141	-897.066666666667
142	436
143	1152.4
144	97.6000000000001
145	-399.9
146	761.233333333333
147	-141.866666666667
148	-663.366666666667
149	-298.166666666667
150	-1104.05
151	476.933333333334
152	367.833333333333
153	672.633333333333
154	-0.66666666666697
155	-130.9
156	756.4
157	-800.133333333333
158	540.733333333334
159	1900.43333333333
160	28.7666666666667
161	-17.3
162	82.4333333333334
163	-221.266666666667
164	239.433333333333
165	-224.266666666667
166	71.9333333333329
167	-372.966666666667
168	-58.4000000000001
169	-251.066666666667
170	-4139.9
171	151.833333333333
172	-93.5666666666667
173	-1055.96666666667
174	-155.966666666667
175	-526.666666666667
176	14.6166666666663
177	82.8333333333334
178	-0.700000000000045
179	-293.3
180	4551.4
181	-144.7
182	-175.366666666667
183	892.666666666667
184	-2013.1
185	-685.466666666667
186	-224.8
187	-400.8
188	-566.5
189	240.833333333333
190	-234.2
191	292
192	297.2
193	271.2
194	1193.6
195	99.1000000000001
196	-249.966666666667
197	-1680.46666666667
198	-77.1
199	221.5
200	398.933333333333
201	624.666666666667
202	122.4
203	-244.1
204	32.3999999999999
205	4185.5
206	-739.566666666667
207	-1176.1
208	-1720.6
209	-32.4333333333333
210	150.5
211	-709.616666666667
212	-274.3
213	302.766666666667
214	-2555.78333333333
215	154.766666666667
216	-31.3333333333334
217	62.8999999999999
218	-186.666666666667
219	124
220	-2299
221	181.6
222	329.816666666667
223	395.1
224	-1200
225	-16.8
226	-266.566666666667
227	-182.733333333333
228	81.2333333333333
229	403.833333333332
230	-868.583333333333
231	902.8
232	300.8
233	-453.25
234	129.6
235	-234.7
236	-180.3
237	-548.5
238	-34.4000000000001
239	165.1
240	270.433333333333
241	1819.56666666667
242	42.9
243	518.1
244	2450.93333333333
245	-565.9
246	-554.266666666667
247	210.933333333333
248	-2523.76666666667
249	-247.966666666667
250	-277.766666666667
251	489.966666666667
252	-109.366666666667
253	281.183333333333
254	413.2
255	98.8333333333333
256	1194.9
257	118.8
258	282.4
259	-39.9
260	-1264.76666666667
261	-367.6
262	-517.433333333333
263	1577.33333333333
264	-1432.8
265	21.2
266	356.3
267	469.2
268	-8.5333333333333
269	-105.7
270	-603.166666666667
271	245.7
272	57.0333333333333
273	-79.5
274	-362.366666666667
275	165.233333333333
276	41.6
277	454.5
278	259.9
279	-801.666666666667
280	225.6
281	622.933333333334
282	51.2
283	-825.033333333333
284	-247.2
285	-1118.86666666667
286	-400.433333333333
287	-428.4
288	1280.76666666667
289	-1153.26666666667
290	-306.133333333333
291	14.8000000000001
292	1550.61666666667
293	-659.1
294	-1209.26666666667
295	825.2
296	-541.566666666667
297	427.1
298	24.5333333333333
299	-3727.75
300	41.0999999999999
301	-459.066666666667
302	23.6333333333334
303	76.5333333333333
304	97.2333333333333
305	1172.63333333333
306	-307.766666666667
307	-171.9
308	280.666666666667
309	5.79999999999995
310	919.5
311	28.6333333333332
312	-123.566666666667
313	382.033333333333
314	-535.6
315	49.8999999999996
316	-394.133333333333
317	-126.766666666667
318	-772
319	527.2
320	-256.4
321	214.533333333333
322	129.5
323	-636.533333333334
324	-830.4
325	2013.53333333333
326	319.833333333333
327	-362.266666666666
328	56.5333333333333
329	1.60000000000002
330	-3.36666666666667
331	-256.8
332	-1287.2
333	-33.7
334	-311.866666666667
335	-363.9
336	-28.1
337	482.116666666667
338	-427.6
339	241.5
340	-356.4
341	2897.31666666667
342	5.0333333333333
343	-250.133333333333
344	906.766666666666
345	31.6
346	-436.766666666666
347	169.433333333333
348	1546.6
349	57.6
350	-209.5
351	673.3
352	-2008.55
353	-815.066666666667
354	293.8
355	-203.866666666667
356	1030.23333333333
357	-16.5333333333333
358	1065.7
359	55.7
360	-420.4
361	-546.066666666667
362	112.233333333333
363	-142.5
364	890.733333333334
365	-81.8000000000001
366	-84.1666666666666
367	-1018.7
368	-330.1
369	53.2
370	-1060.46666666667
371	-16.3666666666667
372	21.3333333333335
373	-1491
374	2463.1
375	-114
376	-281.366666666667
377	1.5
378	1902.8
379	15.5666666666666
380	-442.633333333333
381	-895.966666666667
382	-2021.26666666667
383	-916
384	117.9
385	-79.3666666666667
386	290.9
387	-315.1
388	-186.7
389	-545.966666666667
390	-624
391	-3400.16666666667
392	245.7
393	-348.833333333333
394	375.133333333333
395	175.5
396	-20.6666666666667
397	-665.6
398	-649.966666666667
399	-12.4
400	-714.583333333333
401	946.9
402	-1193.06666666667
403	-350.4
404	-2021.3
405	-902.4
406	1094.25
407	96.5
408	950.133333333333
409	-2624.2
410	-563.2
411	-28.4
412	-2026.66666666667
413	-1632.6
414	199
415	831.866666666667
416	-80.5333333333333
417	-782.133333333333
418	936.433333333333
419	236.033333333333
420	-1277.9
421	-677.066666666667
422	-16.1333333333333
423	202.533333333333
424	-11.2333333333333
425	-176.8
426	-270.9
427	410.1
428	-132.666666666667
429	435.433333333333
430	118.766666666667
431	214.666666666667
432	-31.5999999999999
433	-217.1
434	246.5
435	-221.466666666667
436	115.733333333333
437	1003.06666666667
438	417.9
439	-81.3333333333334
440	294.566666666667
441	-227.2
442	234.6
443	-30.8333333333334
444	465.1
445	348.4
446	-986
447	-224.9
448	-251.166666666667
449	-50.8333333333334
450	6003.45
451	2458.7
452	-980.566666666667
453	-39.6666666666667
454	-215.6
455	251.233333333334
456	-306
457	870.833333333333
458	119.1
459	1732.26666666667
460	190.666666666667
461	-284.766666666667
462	455.7
463	1926.9
464	-135.4
465	224.333333333333
466	-274
467	35.1999999999998
468	-330.266666666667
469	-149.866666666667
470	-334
471	-15.7
472	506
473	4481.36666666667
474	-875.866666666667
475	-79.9000000000001
476	33.8666666666668
477	-411.366666666667
478	-766.566666666667
479	-766.566666666667
480	-1084.13333333333
481	316.766666666667
482	49.1333333333337
483	-281.2
484	-147.266666666667
485	183.033333333334
486	-296.9
487	-812.166666666667
488	-325.2
489	-271.6
490	-17.5
491	-549.066666666667
492	-299.966666666667
493	-33
494	101.6
495	-94.0333333333333
496	-966.966666666667
497	-446.8
498	-44.8666666666668
499	-100.666666666667
500	-111.7
501	-800.166666666667
502	-1925.06666666667
503	334.433333333333
504	-395.066666666667
505	518.566666666667
506	-1113.7
507	465.533333333333
508	-10.1333333333332
509	-95.2
510	518.3
511	-1115.86666666667
512	331.833333333333
513	81.3000000000002
514	1076.4
515	-134.933333333333
516	4.83333333333337
517	377.5
518	255.066666666667
519	78
520	-435.566666666667
521	161.566666666667
522	505.2
523	741.833333333333
524	-1485.96666666667
525	401.6
526	427.866666666667
527	415.966666666667
528	261.3
529	1.10000000000014
530	3412.76666666667
531	871.2
532	83.5999999999999
533	-409.2
534	62.4
535	108.933333333333
536	-47.7333333333333
537	-242.933333333333
538	-640.7
539	-241.966666666667
540	68.1333333333334
541	-402.4
542	-812.566666666667
543	514.133333333333
544	6.89999999999998
545	408.666666666667
546	603.233333333333
547	-536.066666666667
548	207.966666666667
549	-294.866666666667
550	716.966666666666
551	2859.43333333333
552	785.183333333333
553	-78.0666666666667
554	1170.25
555	-680.4
556	94.9333333333333
557	-641.166666666667
558	496.833333333333
559	-279.466666666667
560	-65.4666666666662
561	-361.7
562	1374.63333333333
563	375.333333333333
564	-146.8
565	-65.2333333333333
566	-434.4
567	-601.5
568	782.1
569	-3185.35
570	524
571	11.1333333333337
572	-1039.36666666667
573	321.833333333333
574	668.666666666667
575	-1404.1
576	-303.666666666667
577	1686
578	-554.633333333333
579	-2841.26666666667
580	-1074.26666666667
581	-260.866666666667
582	249.2
583	-1133.56666666667
584	643.5
585	490.633333333333
586	-232.3
587	-123.6
588	-2741.76666666667
589	-395.5
590	-372.3
591	-277.066666666667
592	-176.266666666667
593	234.4
594	-461.5
595	719.533333333333
596	2769.7
597	-209.033333333333
598	804.7
599	266.3
600	325.033333333334
601	-21.5999999999999
602	-137.65
603	-1054.3
604	-161.3
605	35.8666666666667
606	505.9
607	64.9000000000001
608	-633.7
609	-67.1999999999998
610	-86.9666666666667
611	393.333333333333
612	741.733333333333
613	-579.566666666667
614	1894.13333333333
615	-132.233333333333
616	-305.6
617	-54.5333333333333
618	-1072.18333333333
619	-1767.26666666667
620	182.566666666667
621	-805.766666666667
622	10
623	566.766666666667
624	146.8
625	8
626	-489.666666666667
627	105.9
628	-513.366666666667
629	929.833333333333
630	-107.6
631	344.5
632	506.833333333333
633	5.7166666666667
634	36.4
635	-785.966666666667
636	30.1333333333334
637	-53.7666666666667
638	-378.833333333333
639	281.466666666667
640	-856.466666666667
641	-248.4
642	-290.7
643	296.8
644	784.533333333333
645	925.9
646	236.8
647	197.333333333333
648	1732.53333333333
649	41.1000000000001
650	-85.3666666666666
651	-1465.5
652	379.066666666667
653	562.833333333333
654	70.333333333333
655	-205.3
656	-322.433333333333
657	486.9
658	243.466666666667
659	-106.5
660	-1033.56666666667
661	171.333333333333
662	-422.4
663	714.433333333333
664	175.466666666666
665	-86.3999999999996
666	-479.9
667	105.4
668	-546.55
669	-633.733333333333
670	-370.5
671	2.43333333333328
672	-450.8
673	80.4333333333334
674	-355.9
675	250.900000000001
676	-406.1
677	393.4
678	-1297.66666666667
679	553.466666666667
680	-26.6999999999998
681	33.85
682	-180.233333333333
683	-730.7
684	-1588.7
685	46.2333333333333
686	-2336.46666666667
687	-420.8
688	-1126.76666666667
689	-153.2
690	-1082.76666666667
691	-608.966666666667
692	576.833333333334
693	-903.866666666667
694	-260.8
695	-148.8
696	89.5
697	490.8
698	604.6
699	605.866666666667
700	1301.2
701	-1745.33333333333
702	-250.166666666667
703	428.1
704	-1455.76666666667
705	-243.5
706	-568.566666666667
707	-287.766666666667
708	323.5
709	-350.3
710	-479.1
711	568.9
712	652.933333333333
713	-111.3
714	-4.13333333333321
715	-374.1
716	1552.73333333333
717	-1212.36666666667
718	-424.533333333333
719	349.6
720	-694.566666666667
721	-290.9
722	56.8
723	-156.6
724	-264.5
725	-456.366666666667
726	-713.1
727	-112.766666666667
728	78.5
729	552.933333333333
730	-647.833333333333
731	214.766666666667
732	52.4666666666667
733	-256.5
734	292
735	577.1
736	264.1
737	-981.466666666666
738	-302.166666666667
739	-467.833333333333
740	440.3
741	-82
742	-1063.86666666667
743	175.066666666667
744	-479.2
745	-1487.43333333333
746	1205.23333333333
747	3568.5
748	-636.5
749	270.266666666666
750	106.5
751	235.5
752	-74.7
753	2660.3
754	-56.9333333333334
755	-146.4
756	2.16666666666669
757	-234.266666666667
758	393.333333333333
759	762.266666666667
760	540.533333333333
761	-615.733333333333
762	746.4
763	-67.1666666666667
764	327.333333333333
765	-1079.76666666667
766	489
767	-1077.76666666667
768	233.2
769	-67.5666666666667
770	-742.266666666666
771	-1489.1
772	122.666666666667
773	1369.33333333333
774	-76.4666666666666
775	190.3
776	-385.766666666667
777	-890.55
778	-158.266666666667
779	-832.166666666667
780	-2472.18333333333
781	594.266666666667
782	126.733333333333
783	-347.833333333333
784	-232.266666666667
785	-2795.43333333333
786	271.966666666667
787	-847.6
788	-557.833333333333
789	-417.366666666667
790	3534.4
791	194
792	21.6000000000001
793	-751
794	-40.8
795	-196.4
796	-708.7
797	-206.566666666667
798	-592.266666666667
799	38.8
800	744.933333333333
801	199.766666666667
802	695.2
803	-359.2
804	-398.4
805	513.2
806	673.166666666667
807	-236.7
808	1727.63333333333
809	-190.466666666667
810	860.4
811	-380.8
812	326.8
813	-331.666666666667
814	452
815	-0.833333333333258
816	-180.166666666667
817	7199.13333333333
818	-415.9
819	311.233333333334
820	620.5
821	-26.6666666666667
822	21.1999999999998
823	587.133333333333
824	-333.8
825	-1004.4
826	-222.266666666667
827	-105.1
828	528.9
829	-384.166666666667
830	-307.166666666667
831	315.9
832	-212.533333333333
833	-122.633333333333
834	93.1000000000001
835	-855.266666666667
836	-2876.3
837	-247.5
838	104.433333333333
839	-723.866666666667
840	-849.5
841	-127.5
842	-204.683333333333
843	-56.5
844	99.8999999999999
845	11.1
846	-367.033333333333
847	-199.9
848	165.7
849	466.9
850	36.5
851	-1247.33333333333
852	16.6333333333334
853	-290.583333333333
854	374.8
855	-211.566666666667
856	383.133333333333
857	961.333333333333
858	445.9
859	-19.8333333333335
860	-997.5
861	158.366666666667
862	656.566666666667
863	-395.733333333333
864	46
865	-22.3000000000002
866	-1131.7
867	109.633333333333
868	171.7
869	-1767.33333333333
870	589.3
871	-273.1
872	-391.066666666667
873	-928.05
874	1.60000000000002
875	-426.366666666667
876	537.2
877	-690.233333333333
878	96.5333333333333
879	-2391.7
880	87.6999999999999
881	225.9
882	85.4666666666667
883	-662.4
884	144
885	1709
886	66
887	279.633333333333
888	481.733333333333
889	-71.3000000000002
890	281.3
891	-377.466666666667
892	-185.9
893	112.7
894	4.83333333333326
895	-129.599999999999
896	-372.166666666667
897	-4.79999999999995
898	-235.166666666667
899	-377.633333333333
900	-1017.43333333333
901	-32.2666666666667
902	727.95
903	-296.666666666667
904	249.333333333333
905	-620.166666666667
906	-1720.93333333333
907	-737.066666666667
908	-77.3
909	186.8
910	132.7
911	-58.2666666666667
912	-203.966666666667
913	311.533333333333
914	282
915	-921.466666666667
916	247.7
917	-993.266666666667
918	1614.66666666667
919	50.4000000000001
920	-1036.16666666667
921	-681.3
922	2270.5
923	27.1999999999998
924	-189.966666666667
925	-897.966666666667
926	-1421.91666666667
927	-862.05
928	585.733333333333
929	-1108.93333333333
930	-40
931	662.433333333333
932	-179.8
933	-3339.1
934	-887.433333333333
935	-19.8333333333334
936	402.7
937	-1463.2
938	214.7
939	20.9000000000001
940	-623.666666666667
941	1800.03333333333
942	-905.916666666667
943	-251.1
944	-457.066666666667
945	1420.5
946	476.333333333333
947	-489.766666666667
948	-215.766666666667
949	316
950	-142.4
951	-1.33333333333331
952	-29.2
953	-657.066666666667
954	-700
955	-102.566666666667
956	12.7
957	138.666666666667
958	-1575.76666666667
959	-1047.46666666667
960	-348.4
961	295.566666666667
962	-2.39999999999999
963	280
964	-484.933333333333
965	56.7666666666668
966	12.1999999999999
967	563.016666666667
968	577.6
969	-442.8
970	729.5
971	1.5333333333333
972	-168.066666666667
973	-69.9666666666667
974	-327.7
975	-89.6666666666667
976	-789
977	27.0999999999999
978	-644.466666666666
979	-143.9
980	-801.066666666667
981	-752.1
982	-126.366666666667
983	-17.3333333333333
984	-207.1
985	289.7
986	4206.83333333333
987	-140
988	-20
989	-77.6666666666665
990	-626
991	3522.83333333333
992	-0.166666666666515
993	567.066666666667
994	-460.866666666667
995	-206.766666666667
996	-1847.78333333333
997	-287.066666666667
998	-244.566666666667
999	445.233333333333
1000	-311.333333333333
