# Supplementary material for: Chromosome Copy Number Variation and Control in the Ciliate Chilodonella uncinata
Source: PLoS One. 2013 Feb 20;8(2):e56413. doi: 10.1371/journal.pone.0056413 (PMC3577910; doi:10.1371/journal.pone.0056413)
Supplement: Dataset S1 — Chromosome copy numbers from the experimental and simulated cell lines of Dataset of Chilodonella uncinata . dataset.zip is a compressed file. exp_data.csv contains the experimental data derived from qPCR analyses (Cell.line = original cell line; Time = time point of the DNA extraction; DNA.extract = DNA extract replicate; Gene = macronuclear chromosome; CNPC = copy number of the macronuclear chromosome per cell). The remainder of the CSV files are from the simulations. Each CSV file contains data on 1000 simulations where the change in variance from initial to final for each simulation is stored under column ‘x’. See _readme.txt in the compressed file dataset.zip for documentation of the file names. (ZIP) [file pone.0056413.s002.zip › dataset_S1/P2_omega0.44.csv]

	x
1	383.733333333333
2	25.5333333333333
3	33.3
4	-298.533333333333
5	-78.8
6	497.366666666667
7	-1216.76666666667
8	-319.7
9	748.8
10	487.7
11	3.19999999999982
12	-781.6
13	208.35
14	211.3
15	-113.866666666667
16	55.0666666666666
17	762.4
18	-559.2
19	124.633333333333
20	-64.1000000000001
21	29.5
22	-383.433333333333
23	-312.7
24	-185.5
25	2258.13333333333
26	237.3
27	782.666666666667
28	-1011.36666666667
29	224
30	541.066666666667
31	-39.4666666666667
32	3029.63333333333
33	-229.466666666667
34	-2390.68333333333
35	-802.7
36	-338.166666666667
37	2.63333333333333
38	209.233333333333
39	-44.0999999999999
40	410.8
41	824.166666666667
42	-1390.56666666667
43	64.8
44	59.6333333333334
45	-278.7
46	813.2
47	-97.7
48	-324.3
49	266.966666666667
50	698.4
51	-69.5
52	-2415.75
53	-756.1
54	1441.4
55	309.366666666667
56	-521.833333333333
57	-234.4
58	164.233333333333
59	-768.9
60	87.0333333333333
61	-244.033333333333
62	-771.4
63	477.6
64	88.1666666666667
65	1497.46666666667
66	-393.766666666667
67	-292.033333333333
68	-473.366666666667
69	-274.1
70	712.4
71	-900.866666666667
72	-761.8
73	-983.666666666667
74	418.766666666666
75	-661.6
76	-1030.8
77	237.2
78	-878.666666666667
79	-290.4
80	-883.783333333333
81	-199.766666666667
82	-364.4
83	141.466666666667
84	604.3
85	-22.5666666666666
86	929.533333333333
87	1139.73333333333
88	4.73333333333323
89	7824.96666666667
90	-272.766666666667
91	541.466666666667
92	438.7
93	791.133333333333
94	-615.066666666667
95	237.033333333333
96	232.233333333334
97	317.866666666667
98	-697.866666666667
99	-149.766666666667
100	47.5999999999999
101	181.3
102	-381.6
103	-802.666666666667
104	81.6333333333334
105	493.5
106	-16.3999999999996
107	338.133333333333
108	-1580.46666666667
109	2659.58333333333
110	-705.466666666666
111	-750.8
112	37.0666666666666
113	-136.5
114	-1001.46666666667
115	-435.566666666667
116	812.3
117	-429.166666666667
118	188
119	-34.9666666666667
120	-950.716666666667
121	-143.366666666667
122	-962
123	-297.5
124	-882.316666666667
125	-746.166666666667
126	22.1000000000004
127	179.9
128	85.3333333333333
129	644.566666666667
130	1618.4
131	369.6
132	-381.3
133	-653.266666666667
134	-682.233333333333
135	-756.366666666667
136	355.7
137	144.266666666667
138	-272.466666666667
139	1888.66666666667
140	-563.266666666667
141	-996.4
142	-468.4
143	-3144.86666666667
144	168.8
145	19.2
146	-42.8
147	-868.066666666667
148	86.3
149	-264.8
150	-1019.66666666667
151	-173.333333333333
152	-684.966666666667
153	-15.2000000000003
154	-52.9666666666667
155	-864.266666666666
156	-301.566666666667
157	-437.433333333333
158	97.5
159	-307.266666666667
160	371.066666666667
161	760.4
162	220.8
163	-102.466666666667
164	-1580.66666666667
165	716.6
166	-1436.26666666667
167	-2369.6
168	188.633333333333
169	1454.76666666667
170	-36.8000000000001
171	1068
172	-111.066666666667
173	-171.766666666667
174	-1007.86666666667
175	1966.65
176	-44
177	-205.4
178	-281.5
179	-702.15
180	-95.3666666666666
181	-693.5
182	-1001.5
183	229.833333333333
184	507.433333333333
185	15.1999999999998
186	-370.066666666667
187	192.633333333333
188	-66.1333333333334
189	322.033333333333
190	67.2
191	519.6
192	-229.366666666667
193	-864.866666666667
194	1.63333333333333
195	-182.466666666667
196	-963.8
197	-1823.66666666667
198	-212.8
199	-664.866666666667
200	837
201	-799.2
202	656.9
203	-100.666666666667
204	-307.366666666667
205	-361.466666666666
206	-607.7
207	-492.733333333333
208	-131.166666666667
209	-852.766666666667
210	-267.066666666667
211	-829.566666666667
212	-201.466666666667
213	-337.066666666667
214	-479.4
215	-1038.9
216	-185.6
217	-2387.46666666667
218	-714.166666666667
219	2293.53333333333
220	-134.3
221	-290.933333333333
222	-252.4
223	-547.666666666667
224	-886.8
225	-408.2
226	506.233333333334
227	-159.9
228	-196.4
229	-894.7
230	-952.366666666667
231	-165.7
232	73.5
233	-963.466666666667
234	-631.666666666667
235	1427.6
236	-1057.46666666667
237	-146
238	-1458.06666666667
239	-1323.2
240	1879.9
241	-4118
242	125.633333333333
243	92.5
244	-4053.86666666667
245	789.033333333333
246	0.433333333333394
247	-125.766666666667
248	-348.566666666667
249	-925.966666666666
250	920.533333333334
251	152.566666666667
252	-120.866666666667
253	-83.6
254	145.3
255	807.333333333333
256	9.90000000000001
257	322.833333333333
258	119.716666666667
259	385.1
260	-1308.4
261	1813.7
262	104.933333333333
263	-143.566666666667
264	996.8
265	392
266	-175.033333333334
267	318.533333333333
268	-2195.26666666667
269	46.5
270	383.6
271	-485.166666666667
272	-366.266666666667
273	239.466666666667
274	159.45
275	2426.25
276	-286.233333333333
277	511.1
278	196.5
279	-2098.36666666667
280	36.4333333333333
281	-1186.7
282	-456.4
283	155.016666666667
284	-568
285	79.8499999999999
286	-461.333333333333
287	100.533333333333
288	-545.1
289	12.8
290	2199.3
291	994.783333333333
292	-4.80000000000018
293	-1550.66666666667
294	-71.0333333333333
295	176.3
296	-528.4
297	233.6
298	-252.266666666667
299	-682.3
300	1531.3
301	-103.2
302	2692.33333333333
303	-189.233333333333
304	1414.3
305	-444.066666666667
306	284.633333333334
307	-43.7
308	757.2
309	27.0999999999999
310	-350.4
311	-239.033333333334
312	248.133333333333
313	-713.6
314	295.733333333333
315	89.8666666666668
316	292.3
317	110.4
318	-753.6
319	-59.9000000000001
320	-48.9
321	813.033333333333
322	205.766666666667
323	-34.0333333333333
324	1697.5
325	-617.833333333333
326	186.166666666667
327	-248.266666666666
328	-605.766666666667
329	103.833333333333
330	290.766666666667
331	72.5333333333333
332	-895.6
333	525.033333333333
334	667.9
335	1307.33333333333
336	116.1
337	-939.7
338	-382
339	134.133333333333
340	237.333333333334
341	-175.766666666667
342	-638.666666666667
343	-145.3
344	161.5
345	-35.3
346	-307.7
347	-532.7
348	-72.1000000000001
349	-202.966666666667
350	-523.483333333333
351	152.1
352	-942.666666666667
353	411.6
354	-120.366666666667
355	272.9
356	117.9
357	-496.566666666667
358	-350.266666666667
359	2744.1
360	-44
361	-244.166666666667
362	158
363	2472.4
364	-447.633333333333
365	-306.8
366	-2836.13333333333
367	354.033333333333
368	-447.2
369	-1497.06666666667
370	-937.5
371	-756.766666666667
372	-114.5
373	-456.933333333333
374	-449.75
375	400.533333333333
376	84.3999999999999
377	43.1999999999999
378	6.29999999999995
379	1212.8
380	79.3333333333334
381	828
382	-844.166666666667
383	232.133333333333
384	-562.666666666667
385	-8.53333333333353
386	-606.4
387	-603.766666666667
388	108.333333333333
389	708.3
390	-1060.56666666667
391	740.3
392	38.3666666666667
393	50.2333333333333
394	-839.1
395	-488.533333333333
396	-193.833333333333
397	184.266666666667
398	-471.5
399	31.9666666666667
400	-686.45
401	133.6
402	-246.833333333333
403	67.1000000000004
404	598.933333333333
405	-28.3666666666667
406	-183.966666666667
407	696.4
408	-49.4666666666667
409	-1898.86666666667
410	886.266666666666
411	175.3
412	77.0666666666666
413	3649.23333333333
414	-793.1
415	-502.4
416	654.166666666667
417	1698
418	49.5999999999999
419	-798.5
420	31.3000000000002
421	-449.833333333333
422	-427.966666666667
423	-504.966666666667
424	-3266.76666666667
425	-485.066666666667
426	231.233333333333
427	73.6333333333334
428	-204.8
429	-909.366666666666
430	-207.7
431	-187.5
432	-743.066666666667
433	-376.633333333333
434	451.733333333334
435	290.9
436	-1024.56666666667
437	-520.8
438	-21.6000000000004
439	-1592.46666666667
440	680.666666666667
441	-58.4
442	-45.8666666666666
443	-262.766666666667
444	-1107.46666666667
445	-505.066666666667
446	409.566666666667
447	-94.8
448	-464
449	-661.766666666667
450	532.533333333333
451	315.2
452	-1115.4
453	-223.966666666667
454	61.9666666666667
455	-467.766666666667
456	293.433333333333
457	-356.166666666667
458	355.766666666667
459	524.233333333334
460	-0.666666666666515
461	-170.1
462	-80
463	380.7
464	-612.3
465	-508.9
466	-50.2333333333336
467	-628
468	-583.566666666667
469	1231.73333333333
470	-1584.56666666667
471	-185.483333333333
472	52
473	-641.966666666667
474	-1089.66666666667
475	-309.633333333333
476	-9.4666666666667
477	-1791.66666666667
478	207.833333333333
479	-583.7
480	-921.366666666667
481	-593.566666666667
482	1921.06666666667
483	487.066666666667
484	551.7
485	53.5
486	190.833333333333
487	33.5999999999999
488	540.766666666667
489	-743.333333333333
490	74
491	278.833333333333
492	79.1999999999998
493	-410.5
494	-96.6333333333334
495	-1045.66666666667
496	69.0666666666666
497	-269.433333333333
498	1950.66666666667
499	-2190.81666666667
500	-1798.36666666667
501	-1121.36666666667
502	934.066666666666
503	-879.4
504	-151.866666666667
505	534.133333333333
506	771.6
507	-159.366666666667
508	199.766666666667
509	492.133333333333
510	-763.266666666667
511	-32.4333333333334
512	221.9
513	563.433333333333
514	267.1
515	-376.066666666667
516	-936.9
517	-1022.86666666667
518	362.9
519	-419.116666666667
520	319.2
521	406.666666666667
522	222.533333333333
523	-1072.13333333333
524	-535.566666666667
525	430.4
526	18.8
527	126.366666666667
528	519.233333333333
529	23.8333333333333
530	-115.733333333333
531	-560.033333333333
532	-48.5333333333333
533	-408.1
534	-1068.2
535	123.933333333333
536	968.733333333333
537	-312.933333333333
538	-338.8
539	228
540	-186.266666666667
541	-56.7666666666667
542	250.8
543	-301.033333333333
544	-145.733333333333
545	375.733333333333
546	195.333333333333
547	1990.83333333333
548	-108.7
549	-33.0666666666667
550	-410.766666666667
551	-1255
552	166.133333333333
553	-861.566666666667
554	-2131.06666666667
555	402.966666666667
556	375.733333333334
557	-109.733333333333
558	-720.9
559	-17.3333333333333
560	718
561	508.8
562	-1020.4
563	-557.1
564	-70.4666666666667
565	406
566	-843.466666666667
567	-221.4
568	-1909.38333333333
569	376
570	-493.966666666667
571	-181.6
572	-763.166666666667
573	-366
574	-142.166666666666
575	-90
576	-196.633333333334
577	-520.4
578	-922.266666666667
579	341.9
580	249.833333333333
581	-1231.86666666667
582	1029.63333333333
583	319.433333333333
584	-2273.66666666667
585	-1050.66666666667
586	-728.9
587	-1210.56666666667
588	-243.3
589	-883.6
590	625.9
591	-418.833333333333
592	-684
593	1156.75
594	-74.7666666666667
595	18.2666666666667
596	347.866666666667
597	-521.3
598	913.2
599	-399.766666666667
600	-557.266666666667
601	910.933333333333
602	-716.6
603	-131.866666666667
604	1692.8
605	-1180.16666666667
606	-1346.66666666667
607	-217.333333333333
608	95.2
609	373.766666666667
610	-589.033333333333
611	133.833333333333
612	507.466666666667
613	-248.3
614	-198.8
615	-170.166666666667
616	219.7
617	1709.7
618	815.1
619	-305.233333333333
620	-883.866666666666
621	-970.366666666667
622	218.8
623	-239.733333333333
624	7.83333333333326
625	-878.766666666667
626	-710.4
627	98.7
628	-882.566666666667
629	-63.1999999999998
630	1821.16666666667
631	28.8333333333333
632	-951.766666666666
633	-124.633333333333
634	-410.1
635	100.833333333333
636	-935.1
637	NA
638	-2285.5
639	441.8
640	438.533333333334
641	250.4
642	-1317.65
643	-642.3
644	-254
645	82.6333333333334
646	-347.766666666667
647	1568.83333333333
648	-165.566666666667
649	-1343.36666666667
650	-331.033333333333
651	1.33333333333326
652	-146
653	-534.933333333333
654	540.833333333333
655	626.233333333334
656	-296.666666666667
657	206.933333333333
658	1206.7
659	318.4
660	2.13333333333333
661	113.833333333333
662	-230.466666666667
663	-209.366666666667
664	570.966666666667
665	523.1
666	1313.5
667	-753.9
668	566.7
669	516.7
670	-198.666666666667
671	-409.1
672	-694.283333333333
673	-783.2
674	-510.8
675	-1171.16666666667
676	709.566666666667
677	-969.566666666667
678	-102.1
679	860.533333333333
680	-19.2166666666667
681	464.433333333333
682	-1485.46666666667
683	1716.83333333333
684	-540.6
685	1099.53333333333
686	99.5999999999999
687	-458.2
688	13.1999999999999
689	266.566666666667
690	75.5666666666668
691	369.599999999999
692	-425.566666666667
693	402.333333333333
694	-341.233333333334
695	123.966666666667
696	15.8999999999996
697	-28.7666666666667
698	74.4333333333334
699	-681.333333333333
700	-302.533333333333
701	-58.7999999999997
702	283.6
703	24.1000000000004
704	-13.6999999999998
705	-526.4
706	-985.3
707	-241
708	-420.8
709	-17.6333333333334
710	-10.5333333333333
711	-710.7
712	88.1
713	-518.533333333333
714	598.633333333333
715	-1044.8
716	-755.933333333333
717	-144.2
718	-566.5
719	16.9333333333333
720	778.7
721	-6.53333333333353
722	-2494.7
723	-58.1833333333334
724	-942.533333333334
725	-4.09999999999991
726	213.45
727	-137.066666666667
728	-3573.86666666667
729	390.5
730	424.866666666667
731	288.9
732	-8.80000000000007
733	-391.466666666667
734	-574
735	2275.46666666667
736	23.6333333333333
737	-591.966666666667
738	-1666.46666666667
739	-1885.06666666667
740	-683.366666666667
741	-1095.9
742	371.133333333333
743	211.733333333333
744	-1069.6
745	-321.366666666667
746	-225.433333333333
747	-454.5
748	-481.233333333333
749	-610.133333333333
750	-30.4000000000001
751	620.533333333333
752	-1017.75
753	912.666666666667
754	435.433333333333
755	-470.666666666667
756	2698.3
757	-1213.36666666667
758	-747.833333333333
759	430.333333333333
760	-405.2
761	-896.566666666667
762	602.1
763	522.266666666667
764	612.133333333334
765	221.866666666667
766	-503.2
767	435.233333333333
768	-397.6
769	-490.266666666667
770	-1098.66666666667
771	-252.8
772	-639.466666666666
773	380.7
774	667
775	434.783333333333
776	68.3
777	-580.5
778	49.3000000000001
779	-478.766666666667
780	131.633333333333
781	576.1
782	219.2
783	496.5
784	-80.8000000000002
785	425.633333333333
786	-357.2
787	489.233333333333
788	-1317.96666666667
789	422.8
790	-498.666666666667
791	-167.166666666667
792	-186.266666666667
793	-136.566666666667
794	-200.633333333334
795	251.9
796	-828.533333333334
797	-173.1
798	-408.933333333334
799	-1202.36666666667
800	-168.8
801	54.8
802	59.2333333333333
803	526.266666666667
804	-659.5
805	-26.8000000000002
806	382
807	-957.766666666667
808	-678.5
809	-48.6333333333332
810	-261.833333333333
811	-51.7666666666667
812	80.7666666666667
813	-152.1
814	243.733333333333
815	263.033333333333
816	734.233333333333
817	2795.63333333333
818	-360.766666666667
819	1029.8
820	-76.7
821	1205.6
822	1477.2
823	-904.233333333334
824	-82.3000000000002
825	91.0666666666666
826	0.166666666666629
827	-1588.66666666667
828	-42.8
829	-502.633333333333
830	-94.6666666666666
831	86.9
832	-1406.86666666667
833	1789.6
834	-738.166666666667
835	-447.233333333333
836	443.6
837	-295.766666666667
838	106.566666666667
839	-236.2
840	-250.366666666667
841	-122.833333333333
842	1192.26666666667
843	646.9
844	623
845	0.33333333333394
846	-579.5
847	-5.36666666666679
848	67.9000000000001
849	-456.766666666667
850	-1580.66666666667
851	-465.466666666666
852	14.0333333333333
853	-340.966666666667
854	604.433333333333
855	232.933333333333
856	623.433333333333
857	95.4333333333334
858	-229.6
859	-238.933333333333
860	811.3
861	-139.7
862	-337.2
863	-975.966666666667
864	-260.166666666667
865	-34.5333333333333
866	-31.5666666666666
867	51.6333333333332
868	-1537.2
869	-689.5
870	-350.8
871	682.9
872	-147.466666666667
873	157.7
874	1703.73333333333
875	-379.6
876	-527.5
877	-1370.96666666667
878	130.633333333333
879	-598.266666666667
880	-382.966666666667
881	-216.266666666667
882	255.833333333333
883	-205.9
884	-260.666666666667
885	474.8
886	-83.4666666666667
887	58.5999999999999
888	623.633333333333
889	-1189.43333333333
890	81.0666666666666
891	177.166666666667
892	-116.033333333333
893	-135.8
894	210.4
895	399.2
896	-225.266666666667
897	-506.166666666667
898	-682.566666666667
899	187.366666666667
900	-1538.7
901	-156.366666666667
902	-644.8
903	-997.966666666667
904	-23.6999999999998
905	-130.1
906	84.4333333333334
907	-559.666666666667
908	212.9
909	191.7
910	-178.5
911	105.6
912	-184.4
913	-673.25
914	-381.7
915	1772.33333333333
916	-170.666666666667
917	-834.6
918	205.2
919	-326.966666666667
920	1807.9
921	56.7
922	924.333333333333
923	-86.7666666666667
924	-475.366666666667
925	-689.9
926	-147.166666666667
927	-1144.8
928	-406.8
929	-47.833333333333
930	673.433333333333
931	-2972.16666666667
932	-178.8
933	-58.1333333333333
934	51.9000000000001
935	46.3000000000002
936	-192.866666666667
937	-54.1333333333334
938	588
939	-178.166666666667
940	157.466666666667
941	-890.133333333333
942	118.666666666667
943	-126.266666666667
944	706.900000000001
945	952.1
946	-62.9000000000001
947	855.866666666667
948	-122
949	-158.966666666667
950	133.366666666667
951	-92.666666666667
952	59.7333333333333
953	-439.35
954	-479.866666666667
955	283.2
956	200
957	-1203.4
958	-412.133333333333
959	835.433333333333
960	482
961	-241.333333333333
962	-144.2
963	1357.1
964	1015.2
965	32.3666666666668
966	-662.8
967	241.2
968	-40.3999999999999
969	74.9333333333334
970	-88.1
971	333.466666666667
972	-151.733333333333
973	6.40000000000009
974	21.5
975	6.56666666666661
976	231.633333333333
977	-25.5
978	450.9
979	59.3000000000002
980	-729.066666666667
981	203.033333333333
982	1191.93333333333
983	-84.8
984	-1442.5
985	-24.5
986	-2.36666666666667
987	-1777.7
988	-896.7
989	-2160.3
990	-57.2333333333333
991	669.833333333333
992	-212.833333333333
993	-2383.4
994	177.233333333333
995	-65.5999999999999
996	116.7
997	-117.3
998	-325.4
999	-879.966666666667
1000	-996
