# Supplementary material for: Chromosome Copy Number Variation and Control in the Ciliate Chilodonella uncinata
Source: PLoS One. 2013 Feb 20;8(2):e56413. doi: 10.1371/journal.pone.0056413 (PMC3577910; doi:10.1371/journal.pone.0056413)
Supplement: Dataset S1 — Chromosome copy numbers from the experimental and simulated cell lines of Dataset of Chilodonella uncinata . dataset.zip is a compressed file. exp_data.csv contains the experimental data derived from qPCR analyses (Cell.line = original cell line; Time = time point of the DNA extraction; DNA.extract = DNA extract replicate; Gene = macronuclear chromosome; CNPC = copy number of the macronuclear chromosome per cell). The remainder of the CSV files are from the simulations. Each CSV file contains data on 1000 simulations where the change in variance from initial to final for each simulation is stored under column ‘x’. See _readme.txt in the compressed file dataset.zip for documentation of the file names. (ZIP) [file pone.0056413.s002.zip › dataset_S1/P2_omega0.46.csv]

	x
1	269.6
2	-66.6666666666667
3	194
4	161.333333333333
5	791.6
6	80.8
7	225.4
8	-416.666666666667
9	169.633333333333
10	-359.966666666666
11	-487.9
12	-1179.3
13	-5.33333333333303
14	-270.4
15	-1771.9
16	-781.599999999999
17	140.9
18	-1863.76666666667
19	1591.73333333333
20	46.0999999999999
21	162.3
22	-507.666666666667
23	173.4
24	471.2
25	109.866666666667
26	228.533333333333
27	81.6000000000001
28	-950.183333333333
29	382.133333333333
30	131.5
31	650.666666666667
32	-221.2
33	5021.16666666667
34	2264.33333333333
35	-992.366666666667
36	25.5
37	-7.90000000000009
38	-442.666666666667
39	-732.866666666667
40	1651.5
41	32.8333333333333
42	280.8
43	412.933333333333
44	66.7666666666667
45	-167.366666666667
46	-1858.2
47	127.333333333333
48	-1113.1
49	-881.966666666667
50	-479.566666666667
51	-11.5999999999999
52	-301.6
53	1124.3
54	-826.716666666667
55	60.1333333333333
56	1337.46666666667
57	-204.8
58	0.933333333333394
59	-929
60	-418.033333333333
61	109.1
62	542.333333333333
63	289.333333333333
64	-465.666666666667
65	-399.566666666667
66	237.866666666667
67	-20.1333333333332
68	-375.5
69	416.4
70	248.966666666667
71	586.3
72	758.216666666666
73	-227.833333333333
74	455
75	-1640.66666666667
76	-450.966666666667
77	-164.5
78	366.733333333333
79	145.933333333333
80	-203.966666666667
81	433.733333333333
82	-117.2
83	-503.5
84	394.1
85	-205.5
86	-369.366666666667
87	632.133333333334
88	192.9
89	-19.3333333333333
90	-174.1
91	-156.933333333333
92	3.29999999999995
93	504.933333333333
94	-206.366666666667
95	314.833333333333
96	1704.23333333333
97	280.8
98	154.2
99	646.7
100	47.8666666666668
101	-208.4
102	-6.10000000000002
103	-664.400000000001
104	-196.966666666667
105	603.05
106	-755.35
107	259.366666666667
108	174.566666666667
109	-634
110	-102.266666666667
111	1104.96666666667
112	-831.9
113	1.30000000000001
114	-733.2
115	-499.466666666667
116	1940.3
117	-186.4
118	-578.166666666667
119	609.333333333333
120	630.266666666666
121	72
122	1579.73333333333
123	-598.4
124	259.5
125	25.6999999999998
126	-1114.6
127	544.266666666667
128	-1013.56666666667
129	-776.4
130	1068.26666666667
131	-484.8
132	-350
133	-227.466666666667
134	388.3
135	-183.766666666667
136	-443.9
137	63.2333333333336
138	1351.9
139	132.766666666667
140	1633.7
141	91.6333333333333
142	-760.7
143	-872.533333333333
144	1409.2
145	-1584.16666666667
146	338.4
147	-108.166666666667
148	-1150.6
149	-53.5
150	581.366666666666
151	13.2333333333332
152	112.1
153	54.8999999999999
154	-22.1333333333332
155	-735.866666666667
156	242.033333333333
157	-136.1
158	-1.5333333333333
159	-677.6
160	-66.0666666666666
161	-535.666666666667
162	586.1
163	-499.466666666667
164	257.033333333333
165	-934.4
166	-1164.3
167	-214.166666666667
168	-370.5
169	66.0000000000002
170	111.333333333333
171	-326.266666666667
172	390.3
173	453.2
174	115.066666666667
175	1005.1
176	-362.066666666667
177	34.9
178	82.8333333333335
179	-791.5
180	358.216666666667
181	-87.6
182	75.3
183	-769.366666666667
184	1314.03333333333
185	71.4666666666667
186	-34.8333333333335
187	-1552.56666666667
188	415.2
189	-15.2
190	-970.466666666667
191	-3.89999999999986
192	65.2333333333333
193	1984.8
194	521.7
195	779.066666666667
196	84.9000000000001
197	1629.63333333333
198	744.5
199	-924.7
200	-669.966666666667
201	366.3
202	-189.5
203	247.1
204	-586.016666666667
205	20.8000000000002
206	241.066666666667
207	32.4000000000001
208	64.1333333333334
209	-1007.5
210	-313.7
211	149.7
212	376.933333333333
213	1250.4
214	-993
215	-559.5
216	1856.83333333333
217	-1791.16666666667
218	1760
219	-650
220	-1737.78333333333
221	-165.6
222	-39.0333333333333
223	-47.0666666666666
224	630.033333333333
225	-345.9
226	-340.3
227	1027.16666666667
228	-244.1
229	981.633333333333
230	-257.9
231	-370.8
232	-107.466666666667
233	-721.8
234	-1740.96666666667
235	-447.6
236	1064.63333333333
237	-377.466666666667
238	-316.166666666667
239	1472.1
240	-474.833333333333
241	-953.166666666667
242	-289.633333333333
243	-1154.2
244	-152.866666666667
245	-208.066666666667
246	84.4333333333333
247	1012.43333333333
248	127.7
249	-433.066666666667
250	1182
251	805.1
252	-834.8
253	-289.2
254	299.15
255	-156.666666666667
256	-1442.46666666667
257	-1290.76666666667
258	47.0999999999999
259	-374
260	152.8
261	-213.2
262	514.566666666667
263	-138.666666666667
264	-778.566666666667
265	-1270.7
266	-176.5
267	593.733333333333
268	-366.833333333333
269	-710.683333333333
270	-1089.86666666667
271	19.2333333333333
272	-421.933333333334
273	665.2
274	63.4666666666666
275	-2080
276	-250.533333333333
277	-1304.7
278	143.966666666667
279	-410.966666666666
280	-185.566666666667
281	185.3
282	-558.3
283	-640.316666666667
284	458.933333333333
285	235.733333333333
286	-1576.96666666667
287	38.3333333333335
288	-4.43333333333328
289	70.8
290	45.7
291	722
292	-851.566666666667
293	-1676.96666666667
294	-53.4666666666667
295	-238.266666666667
296	234.166666666667
297	-168
298	-235.166666666667
299	269
300	-186.033333333333
301	-298.133333333333
302	-37.7333333333333
303	-77.0666666666666
304	-107.166666666667
305	-1130
306	631.5
307	-292.9
308	4.83333333333303
309	-179.3
310	100.566666666667
311	-35.8666666666667
312	-831.933333333333
313	-422.1
314	33.7333333333333
315	-14.5333333333334
316	108.966666666667
317	-1869.8
318	-150.933333333333
319	-247.9
320	-1256.76666666667
321	-395.566666666667
322	297.7
323	159.566666666667
324	1081.5
325	-104.8
326	-331.866666666667
327	907.7
328	40.8000000000002
329	89.6000000000001
330	281.8
331	-1055.7
332	-40.666666666667
333	-662.266666666667
334	236
335	-160.433333333333
336	157.7
337	-95.9000000000001
338	169.6
339	-122.9
340	380.166666666667
341	334.233333333333
342	-766.866666666667
343	-1534.9
344	346.3
345	1201.23333333333
346	401.9
347	422.933333333333
348	-159.9
349	9.59999999999991
350	-3582.95
351	-1084.4
352	-292.6
353	148
354	66.7
355	-373.333333333333
356	-741.466666666667
357	523.2
358	-146.3
359	-834.966666666667
360	-179.2
361	-762.666666666667
362	158.533333333333
363	767.066666666667
364	-745.166666666667
365	-1014.86666666667
366	-553.35
367	276.3
368	-409.466666666667
369	231.833333333333
370	-989.066666666667
371	-757.2
372	43.833333333333
373	179.433333333333
374	534.033333333333
375	-544.4
376	-167.8
377	-137.366666666667
378	-229.2
379	-139.7
380	-206.866666666667
381	-82.1999999999998
382	-18
383	-702.7
384	-321.9
385	1191.86666666667
386	-173.6
387	-172.4
388	771.7
389	-183.2
390	-71.7
391	-394.8
392	-584
393	-89.1999999999998
394	-697.066666666667
395	-441.366666666667
396	332.433333333333
397	-133.1
398	-2097.4
399	601.2
400	-128
401	-7.86666666666667
402	-1435.35
403	-233.766666666667
404	115.6
405	-194.666666666667
406	430.8
407	19.1
408	-823.666666666667
409	-686.533333333333
410	-108.633333333333
411	-62.7
412	-968.8
413	141.1
414	-6
415	-1069.78333333333
416	100.633333333334
417	102.8
418	318.8
419	-1020.16666666667
420	616.9
421	-60.4666666666667
422	-96.7
423	312.8
424	-202.8
425	181.6
426	-329.366666666667
427	288.8
428	-385.066666666667
429	-18.4333333333333
430	-90.8000000000002
431	-549.3
432	1098.93333333333
433	534.7
434	698.966666666667
435	-694.066666666667
436	794.9
437	-115.6
438	-370.633333333333
439	-163.266666666667
440	-394.3
441	138.933333333333
442	-1202.66666666667
443	584.4
444	173.833333333333
445	861.9
446	-1042.93333333333
447	-1257.25
448	56.2166666666667
449	-205.366666666667
450	389.6
451	-170.1
452	237.966666666667
453	831.1
454	-227.2
455	24.8
456	-386.7
457	616.233333333333
458	1059.73333333333
459	-2423.9
460	-27.3
461	-864.566666666667
462	54
463	-907.266666666667
464	134.4
465	-96.9666666666667
466	-50.4
467	1888
468	-1447.83333333333
469	-64.1000000000004
470	592.166666666667
471	-20.2833333333333
472	1680.7
473	238.133333333333
474	2301.23333333333
475	354.233333333333
476	44.0999999999999
477	124.033333333334
478	-133.733333333333
479	968.666666666667
480	1251.23333333333
481	570.366666666666
482	28.1333333333333
483	-322
484	553.2
485	-807.2
486	64.5
487	-159.3
488	-48.8333333333335
489	-292
490	-288.316666666667
491	888.166666666667
492	-2013.36666666667
493	-307.766666666667
494	-202.7
495	-19.0999999999999
496	-272.866666666667
497	-1348.16666666667
498	-258.4
499	-1208.76666666667
500	-972.766666666667
501	-72.9666666666667
502	-4025.16666666667
503	-272.833333333333
504	67.2
505	677.4
506	-80.4333333333333
507	-1076.66666666667
508	-219.65
509	-380.533333333333
510	-674.366666666667
511	-487.25
512	248.5
513	-227.566666666667
514	-1464.01666666667
515	-308.3
516	-2453.06666666667
517	-492.5
518	762.4
519	80.2333333333333
520	928.299999999999
521	-531.166666666667
522	-329.733333333333
523	-195.4
524	79.8666666666668
525	-414.45
526	-114.1
527	114
528	-175.566666666667
529	-951.866666666667
530	228.933333333333
531	311.2
532	397.6
533	329.033333333333
534	-345.333333333333
535	-61.2
536	349.866666666667
537	-852.4
538	-117.066666666667
539	-106.5
540	-464.1
541	-482.366666666667
542	157.7
543	-641.566666666667
544	459.433333333333
545	4827.23333333333
546	-419.2
547	-140.266666666667
548	191.533333333333
549	-368
550	-28.3000000000001
551	-2216.16666666667
552	-1928.4
553	160.933333333333
554	3293.7
555	-2329.56666666667
556	3.5
557	216.7
558	-1970.3
559	-842.4
560	282
561	1098.2
562	6.40000000000009
563	312.366666666667
564	-55.0999999999999
565	26.8
566	-462.4
567	-365.333333333333
568	-604.666666666667
569	490.8
570	-52.5333333333333
571	-1278.66666666667
572	-294.266666666666
573	698.833333333333
574	437.066666666667
575	1511.7
576	-2478.26666666667
577	-450.4
578	1171.43333333333
579	-1371.46666666667
580	-301.7
581	-893.266666666667
582	136.8
583	-1442
584	-333.266666666667
585	-1308.4
586	-324.266666666667
587	-271.3
588	941.433333333333
589	226.766666666667
590	-562
591	-193.866666666667
592	-325.166666666667
593	-554.4
594	-4.36666666666679
595	-2893.06666666667
596	-25.5000000000001
597	322.1
598	-309.166666666667
599	-412.666666666667
600	-1112.76666666667
601	396.633333333333
602	37.1999999999999
603	390.7
604	-184.933333333333
605	100.4
606	576.533333333333
607	-1363.6
608	-1131.1
609	1096.43333333333
610	38.1000000000001
611	-1319.78333333333
612	-335.366666666667
613	-426.733333333333
614	-146.1
615	-1079.33333333333
616	-69.5666666666666
617	-725.033333333334
618	75.2333333333333
619	364.7
620	-548.566666666667
621	-502.266666666667
622	338.033333333333
623	-445.466666666667
624	230
625	1346.13333333333
626	838.233333333333
627	-173.466666666667
628	-157.233333333333
629	1486.63333333333
630	-1275.11666666667
631	-138.933333333333
632	-222.8
633	-891.2
634	111.466666666667
635	-816.3
636	453.366666666667
637	874
638	-1139
639	-180.4
640	-4.66666666666674
641	140.5
642	-164.3
643	-102.466666666667
644	419.1
645	-848.4
646	-43.2666666666667
647	526.5
648	123.933333333333
649	524.533333333333
650	-126.3
651	-326.166666666667
652	1260.5
653	-516.066666666667
654	103.1
655	-280.666666666667
656	135.9
657	-20.5666666666666
658	269.866666666667
659	-232.566666666667
660	-1169.36666666667
661	2737.81666666667
662	236.3
663	-2228.33333333333
664	-528.766666666667
665	-400.633333333333
666	-601.966666666667
667	41.5
668	-637.6
669	850.5
670	-938.166666666667
671	-181.866666666667
672	395.933333333333
673	-485.366666666667
674	44.6666666666666
675	-112.166666666667
676	-617.266666666667
677	961.233333333333
678	-487.033333333333
679	240.033333333333
680	-116.4
681	-565.733333333333
682	29.1999999999998
683	-1047.63333333333
684	-1046.13333333333
685	7.83333333333303
686	-509.966666666667
687	-289.366666666667
688	-2.06666666666661
689	193.366666666666
690	-97.0999999999999
691	-419.1
692	-370.933333333333
693	-249.4
694	274
695	2672.7
696	-123.9
697	-45.0666666666667
698	380.5
699	-782.666666666667
700	636.5
701	-996.8
702	-1828
703	136.133333333333
704	194.966666666667
705	-172.666666666667
706	97.9000000000001
707	114.4
708	-485.766666666667
709	-108.4
710	68.1333333333333
711	-348.4
712	-50.4000000000001
713	344.166666666667
714	299.5
715	1482
716	8.5
717	-12.2666666666667
718	1856.13333333333
719	158.933333333333
720	-345.5
721	-336.9
722	142.1
723	-337.866666666667
724	-166.6
725	76.9333333333334
726	166.8
727	695.7
728	-162.966666666667
729	-414.533333333333
730	-796.283333333334
731	-12.0666666666666
732	388.133333333333
733	-1793
734	818.1
735	-412.5
736	-428.166666666667
737	-1055.7
738	8.83333333333348
739	917.5
740	298.4
741	58.8
742	-1402.98333333333
743	-82.6666666666667
744	-751.8
745	4.80000000000001
746	243.2
747	901.233333333334
748	-3663
749	163.9
750	363.066666666667
751	-438.366666666667
752	-377.2
753	-22.9
754	210.2
755	-175.833333333333
756	-70.1
757	2532.03333333333
758	-1737.03333333333
759	174
760	-163.166666666667
761	176.1
762	1017.3
763	-459.35
764	-81.8999999999996
765	-278
766	-620.95
767	517.7
768	793.5
769	220.766666666667
770	-1280.4
771	655.733333333333
772	80.4333333333334
773	822.9
774	386.8
775	-257.9
776	312.7
777	444
778	-81.9666666666667
779	-368.8
780	-1536.9
781	-47.7666666666667
782	-33.2
783	-228.666666666667
784	-1040.8
785	74.3
786	799.166666666667
787	1700.3
788	254.133333333333
789	-82.3666666666666
790	513.4
791	-708.033333333333
792	-203.25
793	-300.966666666667
794	82.5333333333335
795	-5.20000000000027
796	-1028.8
797	-989.266666666667
798	-36.6666666666667
799	-1206.86666666667
800	287.183333333333
801	-388.583333333333
802	-1226.3
803	-1136.3
804	12.3
805	-955.766666666667
806	-129.2
807	-506.266666666667
808	200.8
809	-2181.76666666667
810	-713.8
811	73.4333333333333
812	106.033333333333
813	-118.633333333333
814	-607.366666666667
815	1204.8
816	-2166.45
817	-89.7666666666664
818	-192.9
819	-199.766666666667
820	212.033333333333
821	378
822	-587.2
823	-39.0666666666671
824	-281.7
825	183.466666666666
826	-1780.36666666667
827	154.733333333333
828	108.266666666667
829	-1960.6
830	1509.23333333333
831	118.8
832	1111.86666666667
833	-413.566666666667
834	613.133333333333
835	-1149.46666666667
836	-539.233333333333
837	-116.533333333333
838	-1371.2
839	266.4
840	583.733333333334
841	341.5
842	-222.1
843	2906.83333333333
844	-228.166666666667
845	0.266666666666652
846	1142.03333333333
847	-222.233333333333
848	1629.36666666667
849	483.2
850	373.2
851	72.3000000000001
852	270.233333333333
853	-248.633333333334
854	-524.666666666667
855	475.5
856	-907.366666666667
857	-836
858	-265.733333333333
859	429.6
860	122.133333333333
861	50.7999999999997
862	-479.466666666667
863	121.466666666666
864	1313.6
865	-510
866	-1848.36666666667
867	114.566666666667
868	-236.7
869	329.166666666667
870	332
871	2105.76666666667
872	133.033333333333
873	851.7
874	125.133333333333
875	910.033333333334
876	261.866666666667
877	-825.366666666667
878	329.833333333333
879	-80.8000000000002
880	150.4
881	-427.2
882	-332.266666666667
883	-418.566666666667
884	-935.1
885	495.55
886	-256.666666666667
887	-998.966666666667
888	-613.7
889	-44.6333333333333
890	200.233333333333
891	1381.36666666667
892	-1527.9
893	134.966666666667
894	-1996.15
895	82.9333333333332
896	38.3333333333335
897	167.5
898	144.9
899	-194.166666666667
900	-736.466666666666
901	717.733333333333
902	-175.2
903	455.033333333333
904	-210.366666666667
905	-383.8
906	1121.96666666667
907	-802.566666666667
908	-234.2
909	-3149.5
910	-324.766666666667
911	7.10000000000002
912	-977.366666666667
913	4
914	-94
915	20.5
916	4.93333333333339
917	-229.633333333333
918	115.733333333333
919	-218.1
920	-452.8
921	157.033333333333
922	-126.3
923	1645.93333333333
924	-1245.4
925	380.3
926	-0.933333333333394
927	44.6333333333333
928	260.7
929	-144.666666666667
930	148
931	34.5
932	-255.166666666667
933	657.633333333334
934	-294.033333333333
935	205.466666666667
936	-116.966666666667
937	-109.466666666667
938	-631.9
939	-1192.06666666667
940	154.966666666667
941	132.8
942	0.700000000000045
943	115.066666666667
944	-808.266666666667
945	-130.4
946	-635.633333333333
947	445.5
948	-33.6666666666667
949	-286.4
950	248.666666666667
951	-728.866666666667
952	3.5333333333333
953	-1724.56666666667
954	158.266666666667
955	-117.5
956	194.666666666667
957	338.7
958	112.7
959	277.2
960	-198.7
961	986.766666666666
962	-96.9666666666667
963	-96.0999999999999
964	-669.366666666667
965	-334.1
966	261.166666666667
967	-211.6
968	-145.6
969	-80.5333333333334
970	546.333333333333
971	-623.066666666667
972	1260.93333333333
973	426.266666666667
974	222.4
975	1582.46666666667
976	132.3
977	-577.1
978	-851.333333333333
979	-16.0333333333333
980	135.7
981	-381.7
982	-305.066666666667
983	-144.8
984	-669.666666666667
985	-489.666666666667
986	193.2
987	80.8000000000002
988	-188.3
989	1.5
990	-241.2
991	357.1
992	-95.6999999999999
993	-57.9666666666667
994	-437.333333333333
995	279.466666666666
996	-1128.68333333333
997	-1474.4
998	-1166.06666666667
999	-244.266666666667
1000	244.833333333333
