# Supplementary material for: Chromosome Copy Number Variation and Control in the Ciliate Chilodonella uncinata
Source: PLoS One. 2013 Feb 20;8(2):e56413. doi: 10.1371/journal.pone.0056413 (PMC3577910; doi:10.1371/journal.pone.0056413)
Supplement: Dataset S1 — Chromosome copy numbers from the experimental and simulated cell lines of Dataset of Chilodonella uncinata . dataset.zip is a compressed file. exp_data.csv contains the experimental data derived from qPCR analyses (Cell.line = original cell line; Time = time point of the DNA extraction; DNA.extract = DNA extract replicate; Gene = macronuclear chromosome; CNPC = copy number of the macronuclear chromosome per cell). The remainder of the CSV files are from the simulations. Each CSV file contains data on 1000 simulations where the change in variance from initial to final for each simulation is stored under column ‘x’. See _readme.txt in the compressed file dataset.zip for documentation of the file names. (ZIP) [file pone.0056413.s002.zip › dataset_S1/P2_omega0.48.csv]

	x
1	513.2
2	-411.2
3	-50.2666666666669
4	-314.45
5	-507.7
6	176.4
7	-1369.06666666667
8	-164.8
9	2638.8
10	-74.8666666666667
11	108.666666666667
12	-287.733333333333
13	-846.566666666667
14	-1262
15	487.733333333333
16	304.766666666667
17	61.5666666666666
18	-719.066666666667
19	-32.2666666666667
20	467.233333333333
21	-36.5333333333333
22	165.233333333333
23	829.366666666667
24	-1298.3
25	-1462.56666666667
26	2461.16666666667
27	157.633333333333
28	-300.8
29	-1319.86666666667
30	-109.3
31	-1334.1
32	1388.93333333333
33	-80.4666666666667
34	355.4
35	-354.366666666667
36	328
37	-1339.8
38	-1180.46666666667
39	-331.666666666667
40	6.36666666666633
41	1231.9
42	143.866666666667
43	45.6
44	85.4333333333334
45	418.766666666666
46	-817.7
47	277.733333333333
48	-676.3
49	95.1999999999998
50	-352.8
51	-2018.9
52	-3750.4
53	1263.1
54	442.4
55	85.8999999999999
56	31.9666666666666
57	-468.400000000001
58	-936.166666666667
59	234.7
60	564.9
61	576.9
62	-327.066666666667
63	247.4
64	-304
65	-1061.76666666667
66	-485.266666666667
67	228.9
68	-2022.13333333333
69	-683.5
70	-755.2
71	74.7666666666664
72	536.8
73	-1004.9
74	-85.4666666666666
75	-829.266666666667
76	-19.1666666666667
77	49.8666666666666
78	473.7
79	-946.3
80	-1219.06666666667
81	910.933333333333
82	628.433333333333
83	196.166666666667
84	-441.5
85	-1472.55
86	-136.8
87	48.5
88	-487.966666666667
89	688.1
90	235.1
91	-718.966666666667
92	213.933333333333
93	323.416666666667
94	893.6
95	-740.9
96	196.5
97	421.333333333333
98	75.4666666666667
99	2852.9
100	-116.8
101	460.8
102	-1266.46666666667
103	-542.666666666667
104	-985.766666666667
105	-1935.7
106	2442.13333333333
107	-555.966666666667
108	-353.3
109	5.63333333333321
110	-210.4
111	-1202.4
112	3268.4
113	-166.9
114	-875.466666666667
115	77.8
116	-220.966666666667
117	-84.4666666666667
118	-143.5
119	-1202
120	200.133333333333
121	386.8
122	851.866666666667
123	3172.1
124	-596.7
125	-458.666666666667
126	-388.166666666667
127	742.766666666667
128	165.433333333333
129	664.233333333333
130	-892.666666666667
131	52.7000000000003
132	-700.7
133	104.7
134	-280.033333333334
135	-478.3
136	39.1000000000001
137	124.766666666667
138	-565.2
139	-450
140	-6137.11666666667
141	-899.4
142	128.5
143	-731.866666666667
144	504.5
145	-488.633333333333
146	-129.4
147	-2727.76666666667
148	-94.3
149	-1929.86666666667
150	-458
151	350.9
152	265.6
153	659.433333333333
154	672.7
155	-146.933333333333
156	-177.6
157	-275.366666666667
158	352.4
159	749.6
160	-607.266666666666
161	193.7
162	-309.3
163	-0.133333333333326
164	808.666666666667
165	276.633333333333
166	-391
167	-812.766666666667
168	136.8
169	-173.366666666667
170	-185.333333333333
171	695.7
172	123.3
173	-1792.86666666667
174	256.433333333333
175	945.366666666667
176	1592.2
177	-410.3
178	305.2
179	-217.1
180	-324.766666666667
181	123.9
182	-263.966666666667
183	972
184	-155.6
185	-329.466666666667
186	728
187	193.2
188	468.033333333333
189	925.866666666666
190	47.1000000000001
191	650.4
192	-140.3
193	-3708.93333333333
194	693.6
195	1.30000000000001
196	-151.466666666667
197	257.7
198	-1430.56666666667
199	-2044.56666666667
200	-348.133333333333
201	635.2
202	200.666666666667
203	-81.2666666666667
204	-347.666666666667
205	369.366666666667
206	180.133333333333
207	-642
208	104
209	-903.9
210	-42.6666666666666
211	674.433333333334
212	193
213	241.3
214	-904.166666666667
215	-425.9
216	330.433333333333
217	330.666666666667
218	395.433333333333
219	-740.266666666667
220	81.4333333333334
221	682.4
222	-137.6
223	-198.4
224	-96.4000000000005
225	0.33333333333303
226	48.1666666666666
227	428.533333333333
228	973.633333333334
229	-759.366666666667
230	564.516666666666
231	-166.4
232	-65.5666666666666
233	-12.4333333333334
234	21.7
235	-840
236	-1230.23333333333
237	-556.1
238	-225.116666666667
239	-38.4333333333333
240	592.933333333333
241	-404.266666666667
242	1634.3
243	-1621.43333333333
244	-264.3
245	41.0999999999999
246	195.6
247	438.566666666667
248	72.5
249	-556
250	157.766666666667
251	165.066666666667
252	-766.8
253	-551.616666666667
254	233.9
255	-517.733333333333
256	-302.266666666666
257	-7.5
258	-113.733333333333
259	83.0666666666667
260	834.233333333333
261	-1516.66666666667
262	344.033333333333
263	548.1
264	1541.6
265	-311.2
266	-59.0999999999999
267	-1430.93333333333
268	42.6333333333333
269	52.6333333333332
270	-797.866666666667
271	-1490.2
272	-108.666666666667
273	1207.93333333333
274	-103.7
275	1209.7
276	-1408.4
277	227.2
278	955.033333333333
279	-626.766666666667
280	192.133333333333
281	-126.8
282	-1358.8
283	-3.06666666666666
284	-140.4
285	-1273.16666666667
286	482.533333333333
287	346.366666666666
288	2369.7
289	70.6333333333333
290	31.5333333333328
291	784.033333333333
292	-809.666666666667
293	-938.85
294	145.6
295	-355.6
296	2016.76666666667
297	-219.466666666667
298	1191.73333333333
299	589
300	207.033333333334
301	-261.2
302	-3.23333333333335
303	109.6
304	-156.6
305	-2524.28333333333
306	-434.9
307	155.333333333334
308	-431.2
309	-43.3666666666667
310	-245.366666666667
311	-169.066666666667
312	-830.666666666667
313	-9.43333333333339
314	145.9
315	-915.4
316	-652
317	-659.883333333333
318	503.733333333333
319	-3.9666666666667
320	944.433333333334
321	-103.266666666667
322	49.0666666666667
323	460.3
324	-1723.7
325	-444.4
326	-776.3
327	168.7
328	68.5
329	103.416666666667
330	-223.1
331	-372.3
332	202.4
333	-475.8
334	221.2
335	-273.666666666667
336	636.8
337	-10.6666666666667
338	915.533333333333
339	13.2
340	341.6
341	-73.6333333333332
342	-211.833333333333
343	-652.833333333333
344	1933.5
345	-446.666666666667
346	852.633333333333
347	-1094.66666666667
348	354.1
349	-175.966666666667
350	-727.733333333334
351	-338
352	-1223.86666666667
353	-973.266666666667
354	-63.3333333333334
355	-129.6
356	-1415.36666666667
357	-362.8
358	-344.5
359	120.733333333333
360	192.4
361	-3.36666666666667
362	-119.2
363	-1485.6
364	-228.966666666667
365	-383.366666666667
366	-258.5
367	948.333333333333
368	-44.7
369	291.2
370	1166.9
371	-529.9
372	-977.6
373	1031.2
374	24.5
375	565.866666666666
376	-468.166666666667
377	-610.466666666667
378	-769.3
379	-19.2
380	440.7
381	89.2333333333333
382	-336.533333333333
383	-135.166666666667
384	-151.066666666667
385	-64.8666666666667
386	472
387	-370.3
388	225.7
389	-1145.7
390	29.7333333333333
391	650.633333333333
392	-1943.86666666667
393	-2078.98333333333
394	76.8333333333335
395	99.1
396	-32.9333333333334
397	-648.1
398	141.533333333333
399	-498.133333333333
400	-519.366666666667
401	630.7
402	-1100.95
403	-173.6
404	-432.666666666667
405	-448.966666666667
406	174.233333333333
407	-202.3
408	-269.2
409	748.8
410	578.1
411	768
412	233.733333333334
413	-153.9
414	-812.8
415	-784.3
416	326.266666666667
417	-350.766666666667
418	51.1500000000001
419	447.3
420	436.133333333333
421	-100.1
422	-1084.66666666667
423	378.333333333333
424	323.9
425	786.633333333334
426	-275.966666666667
427	200
428	367.1
429	-167.066666666667
430	-1855.96666666667
431	3435.9
432	369.6
433	-373.733333333333
434	128.266666666667
435	-649.866666666667
436	889.066666666667
437	-292.466666666667
438	-238.4
439	-1067.56666666667
440	23.3000000000001
441	176
442	27.3666666666667
443	-49.6
444	935.166666666667
445	-22.5666666666667
446	-570.866666666667
447	-484.166666666667
448	-270.4
449	-725.566666666667
450	533.1
451	44.5666666666666
452	-100.4
453	258.4
454	328.8
455	-446
456	60.8999999999996
457	-142.3
458	272.666666666667
459	225.866666666667
460	-937.766666666667
461	14.6333333333333
462	-54.1666666666666
463	104.033333333333
464	-2388.8
465	-1587.73333333333
466	-502.366666666667
467	-322.966666666667
468	-112.866666666667
469	431.2
470	785.733333333333
471	-810.8
472	272.4
473	-1967.86666666667
474	522.933333333333
475	-333.3
476	395.2
477	-192.9
478	244.233333333333
479	351.033333333333
480	211.533333333333
481	-569.966666666667
482	-507.2
483	-31.5
484	442.933333333333
485	382.133333333333
486	-974.666666666667
487	-568
488	194.133333333333
489	-1426.5
490	-49.3000000000001
491	306.533333333334
492	-471.733333333333
493	11.3999999999999
494	-263.866666666667
495	-530.533333333333
496	78.7666666666667
497	20.1333333333334
498	-1064.16666666667
499	-1387.16666666667
500	-97.7666666666668
501	-356.95
502	1878.93333333333
503	12.7666666666667
504	-1677.16666666667
505	248.6
506	318
507	-374.966666666667
508	667.533333333333
509	-73.3
510	-504.733333333333
511	1402.3
512	-1099.56666666667
513	516.5
514	845.6
515	-71.8666666666668
516	710.533333333333
517	49.4666666666667
518	319.733333333333
519	-436.766666666666
520	-17.3000000000002
521	2182
522	-186.9
523	-125.066666666667
524	-960.4
525	281.283333333333
526	-714.4
527	-88.8
528	-826.7
529	278.3
530	-139.6
531	-189.466666666667
532	-137.033333333333
533	3832
534	-1483.63333333333
535	215.866666666667
536	-194.766666666667
537	391.016666666667
538	-1056.66666666667
539	148.433333333333
540	-234.3
541	199.3
542	425.833333333333
543	-318.233333333333
544	50.9333333333334
545	542.533333333334
546	814.8
547	794.5
548	-1059.06666666667
549	407.566666666667
550	-831.266666666666
551	-1162.63333333333
552	-1371.48333333333
553	428.1
554	-997.466666666667
555	-228
556	2055.53333333333
557	-1253.03333333333
558	-50.3
559	-462.233333333333
560	705.9
561	-252.1
562	-173.566666666667
563	-2573.9
564	868.166666666666
565	845.333333333334
566	86.1333333333333
567	246.166666666667
568	-435.466666666666
569	-522.066666666667
570	405.033333333333
571	-1173.2
572	284.133333333333
573	-886.1
574	26.4000000000005
575	87.8666666666666
576	-517.666666666667
577	193.2
578	174.133333333333
579	256.233333333333
580	-330.8
581	626.4
582	-210.5
583	-673.5
584	36.6333333333333
585	-44.6666666666667
586	-69.8666666666666
587	-756.6
588	-600.466666666667
589	-2502.3
590	542.033333333333
591	180.366666666666
592	171.7
593	-184.766666666667
594	-104.966666666667
595	189.9
596	217.433333333333
597	462.4
598	2535.76666666667
599	-1305.96666666667
600	427.466666666667
601	208.133333333334
602	338.75
603	-411.733333333333
604	40
605	959.95
606	290.933333333333
607	-2001.6
608	-255.9
609	-840.5
610	121.7
611	-397.866666666667
612	551.5
613	-1444.56666666667
614	-21.1
615	514.5
616	-220.133333333333
617	-427.466666666667
618	-21.4666666666667
619	-136.866666666667
620	-264.933333333333
621	200.3
622	0.900000000000091
623	-93.6000000000001
624	476.099999999999
625	880.933333333333
626	-363.466666666666
627	525.333333333333
628	-596.566666666667
629	125.066666666667
630	-2364.56666666667
631	192.533333333333
632	87.8666666666668
633	-98
634	-173.9
635	242.233333333334
636	436.266666666666
637	-1284.4
638	-318.3
639	4.0333333333333
640	-281.066666666667
641	2305.96666666667
642	-774.3
643	-629.466666666667
644	-407.066666666667
645	-878.533333333333
646	-571.166666666667
647	-931.066666666667
648	-85.0666666666666
649	-1073.76666666667
650	-1437.6
651	-30.6333333333332
652	-120.533333333333
653	351.2
654	-274.366666666667
655	1067.73333333333
656	-202.266666666666
657	-1221.75
658	1125.7
659	42.9
660	-68.2666666666667
661	-344.7
662	315.466666666667
663	-94.7999999999997
664	-6.76666666666665
665	112.233333333333
666	-533.633333333333
667	-2656.8
668	-52.8333333333333
669	-52.4
670	-801.633333333333
671	954.666666666668
672	149.433333333333
673	-796.066666666667
674	1183.46666666667
675	182.833333333333
676	1128.13333333333
677	-319.9
678	317.1
679	571.733333333333
680	-599.75
681	-809.866666666667
682	406
683	-165.2
684	-35.2999999999997
685	-392.866666666667
686	37.0999999999999
687	211.9
688	-953.6
689	54.4000000000001
690	-480.5
691	534.133333333333
692	82.7000000000003
693	670
694	52.3666666666668
695	-1560.5
696	573.033333333333
697	-131.2
698	1245.76666666667
699	-1439.2
700	-39.8999999999999
701	392.266666666667
702	-86.4666666666667
703	172.3
704	358.833333333333
705	-424.2
706	-63.7666666666667
707	55.6333333333333
708	516.8
709	-803.833333333333
710	1054.63333333333
711	237.9
712	-1341.06666666667
713	-126.3
714	-1567.43333333333
715	-538.1
716	-181.566666666667
717	222.7
718	-1116.8
719	183.2
720	-2382.46666666667
721	35.2
722	-1491.2
723	633.066666666667
724	-276.1
725	-158.7
726	-466
727	-172.9
728	-373.7
729	-54
730	-191.466666666667
731	-686.266666666667
732	-1210.9
733	-131.9
734	-1169.16666666667
735	3306.76666666667
736	262.4
737	1.60000000000002
738	-479.2
739	-483.1
740	485.466666666667
741	-68.4
742	-159.2
743	-0.799999999999727
744	-446.4
745	-438
746	-782.566666666667
747	-1017.1
748	-684.366666666667
749	1.5
750	-73.8999999999999
751	694.133333333333
752	-162.4
753	-509.766666666667
754	246.1
755	562.4
756	581.1
757	-1695.4
758	-147.75
759	93.1
760	218.1
761	-1021.56666666667
762	-58.6666666666665
763	857.2
764	-172.7
765	93.1999999999998
766	-1785.38333333333
767	2268.8
768	-262.633333333333
769	972.9
770	431.45
771	620
772	406.233333333334
773	238.766666666667
774	-190.466666666667
775	1176.73333333333
776	-545.8
777	-353.166666666667
778	-747.6
779	512.433333333333
780	-278.5
781	127.2
782	-666.55
783	212
784	-320.833333333333
785	-347.766666666667
786	-811.733333333333
787	-596
788	-566.566666666667
789	251.333333333333
790	-552.933333333333
791	-41.3000000000001
792	-66.666666666667
793	78.3999999999999
794	283.5
795	-487.166666666667
796	-595.866666666667
797	1161.36666666667
798	-275.033333333333
799	-655.966666666667
800	-463.266666666667
801	65.3333333333335
802	-755.7
803	-790.066666666667
804	254.4
805	208.433333333333
806	-678.583333333333
807	419.966666666666
808	1556.23333333333
809	654.133333333334
810	56.166666666667
811	587.166666666667
812	4518.8
813	553.466666666667
814	-850.4
815	-117.733333333333
816	303.7
817	-905.566666666667
818	-980.9
819	-293.866666666667
820	-239.333333333333
821	-824.7
822	-1313.46666666667
823	-1242.36666666667
824	-4691.66666666667
825	401.4
826	-338
827	59.6999999999998
828	244.1
829	-141.066666666667
830	299.466666666666
831	2019.1
832	-8.09999999999997
833	-132.866666666666
834	653.033333333333
835	62.5
836	189.833333333333
837	-258.133333333333
838	-753.2
839	934.133333333333
840	26.6999999999999
841	-11.3000000000001
842	-250.366666666666
843	412
844	949.633333333333
845	-95.3666666666668
846	336.3
847	-65.3
848	-138.9
849	-800.366666666667
850	72.6666666666667
851	-7.03333333333376
852	521.2
853	-77.3333333333333
854	768.833333333333
855	-226.3
856	-608
857	-348.666666666667
858	-451.5
859	716.3
860	599.9
861	-1714.8
862	-460.266666666667
863	-573.666666666667
864	-229.5
865	-1053.53333333333
866	-411.9
867	499.5
868	-358.866666666667
869	1164.8
870	-467.366666666667
871	-714.1
872	126.8
873	-378
874	-223.466666666667
875	189.7
876	-304.133333333333
877	84.3
878	119.733333333333
879	568.533333333333
880	-98.0666666666671
881	464.333333333333
882	-373.5
883	1003.9
884	726
885	137.2
886	-507.966666666667
887	-389.433333333333
888	405.766666666667
889	828.8
890	1594.16666666667
891	-912.9
892	673.366666666666
893	712.8
894	-78.9333333333333
895	-372.566666666667
896	-112.566666666667
897	-907.5
898	-191.1
899	-634.266666666667
900	-753.366666666667
901	0.93333333333328
902	-442.133333333333
903	65.8333333333333
904	322.8
905	-2323.06666666667
906	-169.9
907	-580.966666666667
908	-1673.16666666667
909	-400.4
910	-37.2666666666667
911	-189.8
912	5.5
913	1556.8
914	-576.666666666667
915	-429.5
916	477.2
917	-444.4
918	-4.16666666666674
919	-1187.6
920	-169.566666666667
921	-83.4333333333334
922	-65.7
923	-146.533333333333
924	104.1
925	42.8
926	-1011.76666666667
927	-301
928	827.966666666667
929	-371.966666666667
930	-314.4
931	-1014.8
932	296.5
933	-44.8
934	91.7333333333333
935	932.7
936	-1262.26666666667
937	232.033333333333
938	-578.6
939	-1149.3
940	-32
941	75.4333333333333
942	1033.55
943	1150.63333333333
944	-77.1666666666666
945	-292.95
946	1554.23333333333
947	521.233333333333
948	-545.5
949	710.9
950	-139.2
951	390.9
952	140.9
953	-219.966666666667
954	-508.099999999999
955	121.9
956	-1903.56666666667
957	76.8000000000002
958	290.133333333333
959	-1099.2
960	-2342.55
961	-1384.86666666667
962	-654.766666666667
963	14.2666666666667
964	-178.6
965	-611.066666666667
966	-796
967	18.2666666666668
968	-523.3
969	-8.84999999999997
970	780.1
971	-2424.26666666667
972	946.433333333333
973	-483.5
974	-714.8
975	-97.1999999999999
976	-452.3
977	107.6
978	-868.9
979	39.0666666666667
980	-280.4
981	197.166666666667
982	-131.5
983	-818.4
984	591.6
985	-450
986	565.733333333333
987	701.9
988	211.5
989	-97.7
990	143.5
991	176
992	983.3
993	-1209.56666666667
994	-185.866666666667
995	8.93333333333334
996	-831.5
997	-169.866666666667
998	91.7333333333336
999	-740.166666666667
1000	-764.766666666667
