# Supplementary material for: Chromosome Copy Number Variation and Control in the Ciliate Chilodonella uncinata
Source: PLoS One. 2013 Feb 20;8(2):e56413. doi: 10.1371/journal.pone.0056413 (PMC3577910; doi:10.1371/journal.pone.0056413)
Supplement: Dataset S1 — Chromosome copy numbers from the experimental and simulated cell lines of Dataset of Chilodonella uncinata . dataset.zip is a compressed file. exp_data.csv contains the experimental data derived from qPCR analyses (Cell.line = original cell line; Time = time point of the DNA extraction; DNA.extract = DNA extract replicate; Gene = macronuclear chromosome; CNPC = copy number of the macronuclear chromosome per cell). The remainder of the CSV files are from the simulations. Each CSV file contains data on 1000 simulations where the change in variance from initial to final for each simulation is stored under column ‘x’. See _readme.txt in the compressed file dataset.zip for documentation of the file names. (ZIP) [file pone.0056413.s002.zip › dataset_S1/P2_omega0.5.csv]

	x
1	-365.966666666667
2	-95.8333333333333
3	686.4
4	272.9
5	4.39999999999998
6	828.1
7	-120.7
8	-1646.96666666667
9	150.633333333333
10	-1785.46666666667
11	547.633333333333
12	-136.8
13	-17.8666666666667
14	-88.8333333333334
15	-678.7
16	-882.7
17	-781.666666666667
18	-155.1
19	397.166666666667
20	-1718.8
21	-1158.03333333333
22	62.6999999999998
23	-578
24	335.5
25	194.5
26	225.366666666667
27	70.1333333333334
28	-755.5
29	1945.03333333333
30	-15.5999999999999
31	-519.633333333333
32	1547.85
33	613.066666666667
34	431.3
35	76.8
36	25.0666666666666
37	8.93333333333339
38	83.6
39	-71.7666666666667
40	-524.966666666667
41	409.9
42	29.1999999999998
43	-88.8000000000001
44	938.633333333333
45	-821.7
46	181.533333333333
47	-577.366666666667
48	38.9666666666666
49	473.566666666667
50	-280.4
51	554.3
52	-324
53	-852.166666666667
54	-365.666666666667
55	-127.6
56	1484.4
57	310.533333333333
58	-227
59	31.9666666666667
60	-1283.36666666667
61	-1092.9
62	-509.466666666666
63	410.933333333333
64	3603.53333333333
65	1044.93333333333
66	3012.43333333333
67	-1823.26666666667
68	-1029.86666666667
69	1509.7
70	-122.666666666667
71	76.8000000000002
72	6
73	627.6
74	308.6
75	-139.866666666667
76	1567.16666666667
77	345.6
78	-1553.86666666667
79	161.066666666667
80	475.95
81	117.5
82	137.733333333333
83	-868.1
84	-1143.63333333333
85	-793.766666666667
86	-53.3333333333333
87	-481.1
88	683.633333333333
89	-1769.53333333333
90	-195.266666666667
91	456.633333333333
92	-107.1
93	48.1333333333333
94	1970.91666666667
95	-1677.96666666667
96	-0.033333333333303
97	155.2
98	-969.3
99	164.833333333333
100	-1022.46666666667
101	-1361.46666666667
102	-2270.66666666667
103	-15.0333333333334
104	284.133333333333
105	52.6000000000001
106	-302.3
107	-217.6
108	-1913.73333333333
109	97.5333333333333
110	-144.666666666667
111	-780
112	1113.5
113	1887.2
114	199.5
115	603.933333333333
116	-231.966666666667
117	114.8
118	-28.2666666666667
119	-1407.7
120	888.3
121	-263.433333333333
122	103.416666666667
123	638.266666666667
124	-932.766666666667
125	-76.8
126	-491.866666666667
127	-651.3
128	640.766666666667
129	-168.766666666667
130	-811.466666666667
131	-330.633333333333
132	699.333333333333
133	145.733333333333
134	-85.6166666666663
135	-82.3
136	1609.6
137	813.3
138	2195.4
139	3241.16666666667
140	-104.8
141	-303.566666666667
142	1184.8
143	2372
144	912.1
145	338.5
146	-198.4
147	-1304.56666666667
148	262.133333333333
149	-45.6666666666665
150	970.666666666667
151	-1404.76666666667
152	756.766666666667
153	487.85
154	698.233333333333
155	-171.766666666667
156	-468.1
157	-223.2
158	-552.3
159	-745.2
160	13.1999999999999
161	-1717.9
162	-135.333333333333
163	-961.3
164	375.733333333334
165	-680.166666666667
166	1618.5
167	640.233333333333
168	-3283.86666666667
169	-43.1666666666666
170	-448.8
171	-458.366666666667
172	206
173	39.3333333333335
174	272.133333333333
175	252.833333333333
176	718.633333333333
177	85.5
178	29.8666666666667
179	-43.8666666666666
180	267.466666666667
181	1839.86666666667
182	-443.916666666667
183	-186.366666666667
184	-241.6
185	204.833333333333
186	307.5
187	-143.5
188	135.233333333333
189	166.333333333333
190	-994.4
191	123.066666666667
192	-251.466666666667
193	-198.933333333333
194	-146.3
195	764.233333333333
196	917.833333333333
197	182.433333333333
198	-1557.56666666667
199	-508.166666666667
200	1454.93333333333
201	-301.866666666667
202	-1716.9
203	214.766666666667
204	46.6999999999998
205	370.933333333333
206	215.433333333333
207	-81.7
208	2
209	-652.8
210	-1820.8
211	526.933333333333
212	840.4
213	-260.5
214	288.533333333333
215	-715.433333333333
216	1084.9
217	-191.3
218	3604.25
219	-773.9
220	206.4
221	-121.6
222	354.9
223	352.266666666667
224	-110
225	-212.466666666667
226	543.6
227	406.4
228	-105.366666666667
229	429.633333333334
230	-247.766666666667
231	1795.1
232	302.433333333333
233	-950.3
234	-629.1
235	-1779.46666666667
236	-53.7
237	127.466666666666
238	-1066
239	-393.033333333333
240	-2431.76666666667
241	1035.73333333333
242	-122.1
243	-216
244	529.9
245	-843.566666666667
246	-469.1
247	-334.8
248	-28.6666666666667
249	676.966666666667
250	1720.8
251	-147.166666666667
252	-270.8
253	-69.0999999999999
254	-312
255	-145.566666666667
256	35.1666666666667
257	-126.9
258	-35.3000000000001
259	302.666666666667
260	210.3
261	-362.066666666667
262	380.9
263	1563.3
264	-592.466666666667
265	-124.8
266	890.1
267	-140.8
268	702.1
269	118.633333333333
270	111.2
271	444.4
272	1540.93333333333
273	910.233333333334
274	-331.6
275	-148.9
276	59.2
277	-1087.73333333333
278	-371.3
279	-1342
280	-831.3
281	626.533333333333
282	-1197.5
283	-218.233333333333
284	825.05
285	-484.533333333333
286	1403.28333333333
287	-49.4666666666667
288	-65.2333333333333
289	-505.9
290	-343.1
291	-545.766666666666
292	599.1
293	-411.7
294	1083.4
295	108.9
296	215.7
297	610.5
298	299.2
299	-85.5
300	-488.8
301	-843.083333333333
302	216.166666666667
303	-651.3
304	-420.866666666667
305	-764.466666666667
306	-256.1
307	843.433333333333
308	2144.1
309	-1191
310	343.8
311	-158.466666666667
312	-1349.3
313	-158.4
314	925.7
315	-17.0999999999999
316	172.3
317	-1674.16666666667
318	70.0999999999999
319	1884.8
320	-469.766666666666
321	-347.5
322	2571.43333333333
323	-1265.73333333333
324	-875.6
325	-603.366666666667
326	503.2
327	-272.8
328	-321.733333333333
329	-378.3
330	609.233333333333
331	1145.16666666667
332	-114.1
333	-204.283333333333
334	-514.5
335	785.6
336	-74.7
337	-141.7
338	30
339	269.066666666667
340	-337.066666666667
341	68.0999999999999
342	-130.9
343	-171.166666666667
344	-226.7
345	-694.333333333333
346	2048.13333333333
347	-1119.61666666667
348	-924.3
349	1725.1
350	-106.233333333333
351	-509.6
352	-764
353	-1066.36666666667
354	-39.2666666666669
355	103.6
356	-281.166666666667
357	33.5666666666667
358	-197.866666666667
359	568.433333333333
360	351.7
361	53.2333333333333
362	-204.166666666667
363	-26.5666666666666
364	47.0999999999999
365	-135.1
366	186.9
367	502.933333333333
368	-131.766666666667
369	-271.733333333333
370	1144.8
371	621.733333333334
372	300.666666666667
373	654.4
374	-836.7
375	-614.6
376	1078.3
377	-633.966666666667
378	-756.3
379	94.8000000000002
380	1665.83333333333
381	-55.9666666666667
382	185.066666666667
383	-200.4
384	436.75
385	538.7
386	679.466666666667
387	932.666666666667
388	347.433333333333
389	-1277.46666666667
390	248.9
391	1759.8
392	-1614.56666666667
393	286.5
394	84.9333333333334
395	-1011.63333333333
396	-263.066666666667
397	-47.2
398	-193.6
399	31.2
400	140.6
401	-519.733333333333
402	-569.1
403	-564.4
404	-2137.63333333333
405	-618
406	221.866666666667
407	-626
408	-737.333333333333
409	-116.166666666667
410	1319.9
411	-239.333333333333
412	-333.6
413	448.833333333333
414	402.5
415	31.3
416	-286.566666666667
417	-17.1999999999998
418	244.533333333333
419	-236.6
420	-526.166666666667
421	-481.966666666667
422	-179.333333333333
423	274.733333333333
424	89.4333333333333
425	-937.9
426	1050.9
427	-1272.1
428	223.633333333334
429	-267.866666666667
430	-37.9
431	452.5
432	-93.5666666666671
433	558.933333333333
434	-83.8666666666668
435	-729.3
436	-1105.16666666667
437	-445.1
438	404.966666666667
439	-130.5
440	-757.366666666667
441	7.89999999999998
442	-204.633333333333
443	-538.766666666667
444	190.666666666667
445	466.633333333333
446	143.2
447	-310.666666666667
448	-808.166666666667
449	19.2333333333336
450	-728.4
451	-1099
452	-1076.86666666667
453	65.5999999999999
454	446.033333333333
455	50.8000000000002
456	-415.2
457	-523.366666666667
458	-222.133333333333
459	-927.666666666667
460	-601.266666666667
461	-1469.7
462	172.9
463	-1237.3
464	10.8000000000002
465	-721.866666666667
466	-206.933333333333
467	-500.566666666667
468	-28
469	-841.966666666667
470	702.8
471	-836.766666666667
472	-160.3
473	107.4
474	-936.15
475	6.80000000000018
476	-568.666666666667
477	-97.6
478	-622.366666666667
479	883.3
480	-258.4
481	-57.0999999999999
482	341.733333333333
483	-590.4
484	-286.7
485	-532.366666666667
486	1245
487	1081.03333333333
488	513.033333333333
489	530.733333333333
490	459.666666666667
491	1127.73333333333
492	-1318.3
493	831.633333333333
494	-950.4
495	-507.066666666667
496	-55.6000000000001
497	-212.1
498	-385.2
499	-583.066666666667
500	943.1
501	-669.8
502	225.4
503	-199.6
504	-134.8
505	-469.966666666667
506	-417.233333333333
507	328.833333333333
508	103.2
509	0.933333333333394
510	-706.666666666667
511	1357.9
512	189.933333333333
513	-258.7
514	-953.566666666667
515	-671.6
516	-678.6
517	-299.2
518	-223.466666666667
519	-1051.16666666667
520	-355.766666666667
521	-164.5
522	-1417.6
523	-621.866666666666
524	2118.8
525	120.533333333333
526	-182.566666666667
527	85.5999999999999
528	219.866666666667
529	490.533333333333
530	-277.1
531	-450.4
532	-1671.46666666667
533	64.7
534	242.4
535	-40.1000000000001
536	-1238.2
537	-1.09999999999999
538	131.466666666667
539	1508.63333333333
540	46.6333333333332
541	-280.4
542	-451.366666666667
543	1873.85
544	-2623.2
545	-1208.13333333333
546	-235.266666666667
547	422.133333333333
548	251.833333333333
549	90.8000000000001
550	96.6999999999998
551	-1231.76666666667
552	-288.7
553	-690.8
554	-410.9
555	-50.8
556	94.1333333333332
557	-1072.1
558	-560.766666666667
559	-1559.7
560	29.8333333333334
561	72.6333333333333
562	327.1
563	-335.866666666667
564	99.2333333333333
565	-275.366666666667
566	-362.966666666666
567	-1003.73333333333
568	129.166666666667
569	-80.1333333333333
570	311.966666666667
571	173.233333333333
572	-2797.33333333333
573	3076.7
574	-445.766666666667
575	964.5
576	-1257.43333333333
577	-574.966666666667
578	568.833333333333
579	-959.833333333333
580	2150.53333333333
581	112
582	-45.6999999999999
583	-65
584	427.033333333333
585	-730.933333333333
586	809.6
587	-107.6
588	273.833333333333
589	-727.966666666667
590	418.133333333333
591	-311.6
592	-176.666666666667
593	-172.366666666667
594	675.7
595	-776.8
596	58.0333333333333
597	4115.56666666667
598	-1692.8
599	608.916666666667
600	-81.4333333333334
601	182.4
602	1144.8
603	-468.666666666667
604	-2839.43333333333
605	-434.3
606	1317.03333333333
607	-175.833333333333
608	-80
609	-620.833333333333
610	-794.4
611	-426
612	-801.766666666667
613	-1076.96666666667
614	-36.5666666666666
615	-17.3666666666667
616	380.933333333333
617	27.833333333333
618	-381.066666666667
619	-1146.06666666667
620	888.8
621	-346.866666666667
622	-504.966666666667
623	-97.7666666666667
624	-1719.3
625	566.1
626	27.0333333333333
627	-185.666666666667
628	-1460.46666666667
629	1313.33333333333
630	135.6
631	-253.8
632	432.433333333333
633	-397.2
634	258
635	-657.766666666667
636	1213.2
637	2188
638	-86.5666666666666
639	2824
640	-716.8
641	-464.1
642	53.5
643	581.833333333333
644	70.1333333333332
645	-85.4666666666667
646	-414.266666666667
647	-88.4666666666667
648	448.9
649	392.766666666667
650	140.4
651	-1031.06666666667
652	41.5999999999995
653	-226.4
654	281.566666666667
655	505.2
656	877.566666666667
657	348.483333333334
658	-355.9
659	-1296.66666666667
660	736.066666666667
661	2775.9
662	8.90000000000009
663	202.9
664	-738.066666666667
665	-888.7
666	256.266666666667
667	-1040.26666666667
668	-1466.66666666667
669	-296
670	141.633333333333
671	39.3333333333333
672	-387.7
673	67.5
674	963.3
675	-637.166666666667
676	106.233333333333
677	-188.8
678	37.2
679	-576.233333333333
680	975.233333333333
681	-1153.9
682	-224.366666666667
683	-114.033333333333
684	-472.5
685	-330.6
686	-420.9
687	-1378.66666666667
688	402.933333333333
689	611.833333333333
690	55.2
691	591.5
692	-65.7666666666667
693	126.566666666667
694	502.333333333333
695	-100.9
696	-569.5
697	868.799999999999
698	75.8666666666668
699	-473.116666666666
700	-732
701	-1131.1
702	-49.7666666666667
703	-301.2
704	-54.5
705	232.266666666667
706	653.833333333333
707	-123.2
708	-323.466666666667
709	150.1
710	-210.266666666667
711	-391.566666666667
712	1342
713	86.2666666666669
714	1504.63333333333
715	383.433333333333
716	36.4333333333332
717	-284.966666666667
718	4913.5
719	653.866666666667
720	-2111.73333333333
721	196.7
722	1881.43333333333
723	4.5
724	25.0333333333333
725	515.633333333333
726	-923.766666666667
727	-422.1
728	163.233333333333
729	-258.766666666667
730	-46.0000000000002
731	705.5
732	-581.666666666667
733	-536.033333333333
734	43.3333333333335
735	643.233333333333
736	-2125.46666666667
737	-108.1
738	-392.6
739	-803.766666666667
740	530.933333333333
741	826.4
742	70
743	195.2
744	80.0999999999999
745	222.933333333333
746	-375.783333333333
747	929.9
748	-336.933333333333
749	-2779.96666666667
750	812.4
751	775.3
752	-1108.86666666667
753	-163.6
754	-515.2
755	-117.1
756	116.433333333333
757	87.1333333333332
758	-1898.68333333333
759	372.266666666667
760	108.666666666667
761	-544.4
762	-496.5
763	-1015.06666666667
764	269.2
765	-3136.76666666667
766	-791.066666666667
767	-97.9666666666672
768	58.6333333333332
769	-71.4666666666665
770	109.833333333333
771	67.0333333333333
772	-10.8
773	-89.8333333333334
774	555.7
775	1027.03333333333
776	-619.6
777	-1195.36666666667
778	277.533333333333
779	-97.4666666666666
780	-390.666666666667
781	28.8
782	121.9
783	1827.13333333333
784	-1696.96666666667
785	826.9
786	-88.8
787	-312.866666666667
788	110.5
789	-473.25
790	646.1
791	-505.366666666667
792	-656.833333333333
793	311.966666666667
794	-64
795	8.89999999999998
796	-129.866666666667
797	887.866666666667
798	-1903.56666666667
799	309.433333333333
800	141.1
801	-143.733333333333
802	-205.633333333333
803	591.1
804	194.7
805	-417.1
806	-599.466666666667
807	1528.03333333333
808	254.533333333333
809	2.5
810	-5.23333333333332
811	247.133333333333
812	-629.666666666667
813	-515.066666666667
814	-1049.23333333333
815	-13.6333333333334
816	138.533333333333
817	-908
818	162
819	-261.466666666667
820	319.9
821	-661.35
822	-283.833333333333
823	1727.43333333333
824	-389.933333333333
825	-295.833333333333
826	719.1
827	-578.666666666667
828	-19.3000000000002
829	124.033333333333
830	205.7
831	-247.2
832	-1304.15
833	216.833333333334
834	1910.26666666667
835	730.7
836	-646.7
837	-1532.4
838	-683.366666666667
839	423.2
840	-155.866666666667
841	-1381.36666666667
842	-450.366666666667
843	70.2333333333333
844	-1194.3
845	-573.866666666667
846	-62.3
847	78.5666666666671
848	16.1333333333337
849	-46
850	-37.4333333333334
851	1301.5
852	-1087.2
853	228.933333333333
854	-159.633333333333
855	97.3
856	-710.566666666667
857	1304
858	-70.2666666666667
859	-4.40000000000009
860	566.133333333333
861	-19.2666666666667
862	371.466666666667
863	22
864	-464.133333333333
865	-274.933333333333
866	196.233333333333
867	-1018.2
868	158.5
869	-754
870	-80.8
871	225.233333333333
872	54.2333333333331
873	1162.03333333333
874	-134.2
875	-1410.53333333333
876	-258
877	-592.133333333334
878	-779.6
879	165.566666666667
880	18.6666666666661
881	160
882	-283.2
883	-475.883333333333
884	-2896.93333333333
885	825.3
886	-2136.06666666667
887	909.033333333334
888	4.19999999999999
889	129.1
890	79.7666666666669
891	-635.7
892	292.8
893	-246.966666666667
894	-153.75
895	-1405.16666666667
896	33
897	352.766666666667
898	-289.6
899	-767.566666666667
900	-465.766666666667
901	-410.5
902	-1450
903	-342.416666666667
904	10
905	-624.666666666667
906	3965.7
907	-349.733333333333
908	-105.733333333333
909	-687.116666666667
910	-768.766666666667
911	-545
912	-1710.3
913	-2366.36666666667
914	341.733333333334
915	36.6333333333333
916	232.5
917	-267.466666666667
918	120.7
919	-792.933333333333
920	-1943.06666666667
921	-218.1
922	-43.6333333333332
923	26.5
924	-40
925	-872.1
926	466
927	4.13333333333344
928	132.033333333333
929	-764.166666666667
930	-555.466666666667
931	615.066666666667
932	-524.166666666667
933	304.133333333333
934	-3188.9
935	-175.766666666667
936	-74.4
937	8.66666666666652
938	321.833333333333
939	510.3
940	90.4000000000001
941	284.5
942	-896.5
943	-359.6
944	61.1333333333333
945	674.65
946	8
947	-1180.76666666667
948	-9.66666666666663
949	-638.766666666667
950	-882.45
951	669.6
952	57.1
953	-41.6333333333341
954	886.9
955	315.466666666667
956	569.633333333333
957	569.6
958	-1283.7
959	-503.233333333334
960	-1144.58333333333
961	-307.2
962	117.866666666667
963	-182.8
964	561.833333333333
965	396.266666666667
966	-1280.16666666667
967	121.6
968	-495.066666666667
969	-702.233333333333
970	-876.3
971	1874.73333333333
972	-4.63333333333344
973	-356.9
974	-1248.1
975	-309.9
976	214.833333333333
977	567.583333333333
978	13.4333333333333
979	104
980	33.7
981	-557.766666666667
982	-1694
983	-7.03333333333353
984	-781.066666666667
985	-537.766666666667
986	382.7
987	-1155.65
988	-16.5666666666667
989	-22.2666666666667
990	133.766666666667
991	-664.4
992	69.1
993	-15.2
994	239.6
995	203.233333333333
996	-1373.83333333333
997	-411.366666666667
998	-144.6
999	39.2
1000	-595.2
