# Supplementary material for: Chromosome Copy Number Variation and Control in the Ciliate Chilodonella uncinata
Source: PLoS One. 2013 Feb 20;8(2):e56413. doi: 10.1371/journal.pone.0056413 (PMC3577910; doi:10.1371/journal.pone.0056413)
Supplement: Dataset S1 — Chromosome copy numbers from the experimental and simulated cell lines of Dataset of Chilodonella uncinata . dataset.zip is a compressed file. exp_data.csv contains the experimental data derived from qPCR analyses (Cell.line = original cell line; Time = time point of the DNA extraction; DNA.extract = DNA extract replicate; Gene = macronuclear chromosome; CNPC = copy number of the macronuclear chromosome per cell). The remainder of the CSV files are from the simulations. Each CSV file contains data on 1000 simulations where the change in variance from initial to final for each simulation is stored under column ‘x’. See _readme.txt in the compressed file dataset.zip for documentation of the file names. (ZIP) [file pone.0056413.s002.zip › dataset_S1/P2_omega0.52.csv]

	x
1	-182.366666666667
2	-614.066666666667
3	278.233333333333
4	1540.48333333333
5	-637.6
6	382
7	-230.4
8	563.6
9	323.3
10	-956
11	-674.133333333333
12	377.833333333333
13	-266
14	-1381.66666666667
15	-132.366666666667
16	-346.9
17	-250.266666666667
18	-119.366666666667
19	628.533333333333
20	13.5
21	730.833333333333
22	-421.3
23	-237.533333333333
24	350.533333333333
25	-223.3
26	195.133333333333
27	654
28	-18.6666666666666
29	1092.4
30	-812.133333333333
31	-756.8
32	-434
33	-312.666666666667
34	161.233333333333
35	978.866666666667
36	236.8
37	174.4
38	-549.7
39	424.533333333333
40	128.4
41	1642.5
42	-583.3
43	-160.133333333333
44	526.5
45	-348.8
46	128.266666666667
47	-247.833333333333
48	571.333333333333
49	-79.0333333333333
50	-783.233333333333
51	-282.4
52	521.2
53	-109.833333333333
54	187.1
55	531.8
56	385.9
57	326.366666666667
58	-921.916666666667
59	-96.9666666666666
60	2496.66666666667
61	-1363.46666666667
62	33.5
63	271
64	-570.133333333333
65	-128.9
66	-400.666666666667
67	-476.566666666667
68	40.6999999999999
69	-30.1000000000001
70	1364.8
71	-84.8
72	285.2
73	100.1
74	-319.9
75	-484
76	-111.75
77	-108.933333333333
78	-1027.46666666667
79	101.433333333333
80	1358.33333333333
81	127
82	-213.866666666667
83	-770.766666666667
84	-189.866666666667
85	133.833333333333
86	1101.63333333333
87	-32.2666666666667
88	-1081.46666666667
89	-1062.26666666667
90	-355.266666666667
91	-50.0999999999999
92	562
93	-1069.5
94	-103.333333333333
95	-1115.36666666667
96	986.8
97	-241.9
98	15.0333333333333
99	-672.766666666666
100	59.6333333333332
101	935.133333333333
102	-234.166666666667
103	-768.55
104	-342.4
105	-218.7
106	130.533333333333
107	541.3
108	-2.16666666666652
109	-178.1
110	-674.466666666667
111	-138.466666666666
112	282.3
113	434.8
114	-51.5
115	-43.0666666666667
116	0.799999999999272
117	337.333333333333
118	729.733333333333
119	-352.766666666667
120	-498.4
121	-235.866666666667
122	-390
123	-862.1
124	1243.96666666667
125	153.166666666667
126	1642.3
127	433.6
128	350.233333333333
129	-34.1
130	-29.7666666666669
131	615.4
132	-98.4000000000001
133	-1230.7
134	122.533333333333
135	191.2
136	291.2
137	-739.366666666667
138	-949.866666666667
139	587.466666666667
140	1347.7
141	-2448.76666666667
142	69.7333333333333
143	-2528.26666666667
144	-170.766666666667
145	126.4
146	1187.56666666667
147	-615.066666666667
148	94.8333333333335
149	1522.2
150	361.3
151	-541.866666666667
152	-10.9000000000001
153	-265.066666666667
154	-2013.51666666667
155	-769.8
156	-437.566666666667
157	-19.2666666666667
158	-631.2
159	10.5333333333335
160	200.7
161	408.4
162	-29.6666666666667
163	-264.9
164	-1364.16666666667
165	27.0666666666666
166	-202.8
167	454.533333333334
168	-416.3
169	374.4
170	23.5666666666667
171	-622.366666666667
172	-206.233333333333
173	-235.366666666667
174	194.6
175	613.5
176	475.333333333333
177	306.4
178	56.1333333333334
179	-872.366666666667
180	-828.7
181	1401.73333333333
182	-263.966666666667
183	-143.2
184	-1628.03333333333
185	-349.166666666667
186	-21.6
187	-919.866666666667
188	-235
189	56
190	399.6
191	1144.23333333333
192	-632.5
193	-61.7
194	41.1999999999998
195	51.5666666666667
196	-2791.08333333333
197	-406.933333333333
198	-172
199	302
200	-2512.41666666667
201	1176.4
202	113.766666666667
203	148.9
204	-828.566666666667
205	-204.4
206	1505.13333333333
207	291.033333333334
208	200
209	505.9
210	-278.8
211	261.3
212	-341.9
213	-800.7
214	-168.9
215	1230.7
216	127.333333333333
217	868.75
218	127.3
219	-270.3
220	444.666666666667
221	-536.166666666667
222	-28.7999999999997
223	-253.033333333334
224	250.1
225	143.933333333333
226	-88.1333333333334
227	993.766666666667
228	-132.766666666666
229	-519.066666666667
230	334
231	532.366666666667
232	307.2
233	-309.9
234	-1078.7
235	-326.966666666667
236	549.433333333334
237	-13.9666666666667
238	307.333333333333
239	-540.666666666667
240	-745.466666666667
241	234.4
242	-400.666666666667
243	1033.06666666667
244	727.2
245	-2149.76666666667
246	-109.266666666667
247	2050.53333333333
248	-349.3
249	263.866666666667
250	127.533333333333
251	1674.5
252	84.6333333333333
253	-797.866666666667
254	-639.9
255	174.366666666667
256	332.566666666667
257	-1040.3
258	-1960.98333333333
259	-278.1
260	-114
261	928.033333333333
262	858.433333333333
263	1432.2
264	-566.533333333333
265	969.6
266	487.933333333333
267	-367.433333333333
268	460.8
269	-2167.6
270	483.033333333333
271	15.8333333333335
272	358.933333333333
273	1602.4
274	-43.2
275	-358.533333333333
276	116.933333333333
277	-78.5666666666666
278	414.7
279	-202.266666666666
280	-71.7333333333336
281	-60.5333333333333
282	-2257.36666666667
283	737.233333333333
284	-997.9
285	361.6
286	530.033333333333
287	1391.46666666667
288	-98.5
289	-628.966666666667
290	-25.2666666666667
291	-146.766666666667
292	-280.966666666667
293	3223.2
294	1017.86666666667
295	384.8
296	46.7333333333333
297	2347.63333333333
298	-472.5
299	-856.266666666667
300	225.5
301	-2007.46666666667
302	-153.866666666667
303	893.833333333333
304	613.6
305	-934.766666666667
306	-1855.66666666667
307	86.1000000000001
308	106
309	198.8
310	88
311	-506.366666666667
312	-39.8999999999999
313	200.3
314	40.2666666666667
315	-62.5
316	-112.5
317	1092.5
318	-718.433333333333
319	-239.866666666666
320	-65.3999999999996
321	-315.5
322	-149.733333333333
323	-297.466666666667
324	-1157.73333333333
325	-1478.2
326	-704.6
327	-323.2
328	-949.866666666666
329	368.266666666667
330	150.5
331	2630.4
332	129.433333333333
333	1815.36666666667
334	1227.33333333333
335	-418.5
336	455.2
337	-1103.06666666667
338	-1039.83333333333
339	20.3999999999999
340	-791.633333333333
341	1602.7
342	346.8
343	-316.4
344	544.5
345	-267.166666666667
346	361.1
347	-184.766666666667
348	38.8
349	-580.9
350	184.333333333333
351	1339.46666666667
352	-908.133333333333
353	117.7
354	-61.2666666666667
355	-305.333333333334
356	45.3
357	142.666666666667
358	-491.6
359	-7.30000000000001
360	1295.16666666667
361	-272
362	239.366666666667
363	1116.8
364	-483.6
365	2424.9
366	-617.333333333333
367	-1623.86666666667
368	-893.366666666667
369	-222.166666666667
370	506.1
371	-229.866666666667
372	251.6
373	-162.566666666667
374	829.633333333334
375	326.433333333333
376	-139.483333333333
377	-528.666666666667
378	593.866666666667
379	-408.8
380	4.56666666666661
381	-97.0666666666666
382	334.333333333333
383	-47.0666666666666
384	-231.6
385	-1084.76666666667
386	-655.866666666667
387	494
388	-97.3333333333334
389	30.2666666666667
390	3323.23333333333
391	-630.3
392	-44.6333333333333
393	554
394	44.8333333333333
395	-631.866666666667
396	405.566666666667
397	13.1
398	-419.6
399	-974.166666666667
400	528.233333333333
401	1055.43333333333
402	-1648.4
403	-108.533333333333
404	1406.03333333333
405	-34.7
406	835.3
407	-436.133333333333
408	-743.7
409	-1330.7
410	12.3
411	-189.466666666667
412	983.466666666667
413	-1136.36666666667
414	96.7999999999997
415	-647.6
416	235.7
417	2339.6
418	-1560.26666666667
419	5.20000000000005
420	-2040.06666666667
421	397.5
422	-117.5
423	-1464.66666666667
424	-439.766666666667
425	-39.3
426	205.033333333333
427	-247.3
428	-1141.16666666667
429	25.8999999999996
430	138.033333333333
431	-187.3
432	-229.6
433	-79.9666666666667
434	-56.5333333333333
435	155.6
436	-612.1
437	-729.366666666667
438	-452.466666666667
439	-208.266666666667
440	100.933333333333
441	-463.466666666667
442	-278.266666666667
443	-1457.03333333333
444	-392.2
445	236.3
446	2514.8
447	220.666666666667
448	104.633333333333
449	363.9
450	210.766666666667
451	-62.1000000000004
452	-270.766666666667
453	99.7000000000007
454	508.9
455	-134.3
456	0.133333333333212
457	-233.2
458	-9.10000000000002
459	-71.0666666666666
460	-364.766666666666
461	-289.566666666667
462	519.033333333333
463	457.866666666667
464	1000.13333333333
465	-104.966666666667
466	-36.3666666666668
467	-1887.76666666667
468	-363.466666666667
469	344.933333333333
470	2442.5
471	-1099.86666666667
472	-31
473	-463.3
474	-191.566666666667
475	-321.3
476	-907.1
477	-1004.4
478	-257.5
479	-436.5
480	-119.6
481	-29.3333333333333
482	-1353.9
483	131.033333333333
484	-674.266666666667
485	-429.666666666667
486	-1282.16666666667
487	-1083.26666666667
488	-489.2
489	618.933333333333
490	207.7
491	224.633333333334
492	-304
493	1277.7
494	-167.1
495	243.433333333333
496	804.833333333333
497	510.766666666666
498	804.833333333333
499	-98.8000000000001
500	38
501	-1207.26666666667
502	-202.5
503	-18.3666666666667
504	-0.5
505	-477.566666666667
506	50.5
507	-735.466666666667
508	-2.53333333333342
509	158.033333333333
510	-51.0333333333333
511	103.033333333333
512	-94.2666666666667
513	3458.4
514	-83.4833333333331
515	-706.9
516	-546.533333333334
517	60
518	58
519	48.4000000000001
520	-760.5
521	-175.633333333333
522	-93.4666666666667
523	233.716666666667
524	-268.8
525	-98.0333333333333
526	-529.1
527	-608.3
528	-491.466666666667
529	-225.433333333333
530	-241.366666666667
531	-244.266666666667
532	-1504.7
533	672.233333333334
534	-178.933333333333
535	-1229.7
536	-1160.3
537	102.4
538	-748.5
539	134.9
540	5737.6
541	-153.666666666667
542	-359.833333333333
543	5.4666666666667
544	-887.066666666667
545	746.233333333333
546	62.5333333333333
547	248.8
548	177.7
549	-782.166666666667
550	-1734.3
551	656
552	-68.8333333333334
553	-410.233333333333
554	-124.4
555	259.9
556	-234.5
557	744.533333333333
558	-80.2
559	-150.1
560	-77.4666666666667
561	119.766666666667
562	-82.3666666666666
563	-153.7
564	-218.4
565	216.4
566	55.9000000000001
567	-278.8
568	-101.733333333333
569	-190
570	-301.9
571	947.966666666667
572	172.4
573	447.033333333333
574	1151.6
575	-1840.63333333333
576	234.2
577	-73.8666666666668
578	526.5
579	-602.95
580	-115.166666666667
581	226.7
582	910.266666666666
583	-179.466666666667
584	192.8
585	-851.266666666666
586	159.2
587	-403.366666666667
588	-3908.4
589	19.7
590	-3381.56666666667
591	-18.7666666666669
592	337.733333333333
593	-5.90000000000009
594	-570.5
595	631.3
596	102.033333333333
597	-362.366666666667
598	25.3333333333335
599	3838.26666666667
600	580.233333333333
601	-255.2
602	575.066666666667
603	557.366666666667
604	-1527.06666666667
605	314.1
606	-147.233333333333
607	-446.166666666667
608	502.4
609	-73.4333333333334
610	114.7
611	-114.5
612	304.8
613	-346
614	-120.7
615	-409.066666666667
616	-1491.7
617	-1233.96666666667
618	113.233333333333
619	72.8999999999999
620	117.766666666667
621	120.633333333333
622	72
623	-26.9
624	-271.066666666667
625	-18.1666666666667
626	-27.6333333333334
627	1026
628	673.1
629	-64.2666666666667
630	302.4
631	1740.5
632	36.5333333333333
633	-133.6
634	-52.1666666666666
635	1801.9
636	647.233333333333
637	-825.75
638	-282.7
639	116.733333333333
640	6.13333333333333
641	-218.8
642	1210.8
643	1671.86666666667
644	1599.46666666667
645	-313.9
646	233.333333333333
647	-323.333333333333
648	595
649	-92.6666666666666
650	-293.883333333333
651	79.0999999999999
652	-142.166666666667
653	45.0333333333333
654	793.1
655	-299.6
656	-13.3333333333333
657	-29.5999999999999
658	382.8
659	-340.9
660	13.2
661	-243.6
662	-1688.86666666667
663	285.333333333333
664	506.9
665	1235.2
666	208.1
667	-275.366666666667
668	207.2
669	159.5
670	78.2333333333331
671	802.1
672	-562
673	146.733333333333
674	-481.3
675	-166.1
676	-1811.9
677	705.3
678	283.033333333333
679	50.1333333333333
680	196.933333333333
681	2063.36666666667
682	-447.366666666667
683	-705.466666666667
684	-507
685	-276.166666666667
686	-884.266666666667
687	-157.566666666667
688	15.5333333333334
689	920.266666666667
690	-1430.8
691	-793.866666666667
692	-293.466666666667
693	-536.866666666667
694	-648.466666666667
695	-101.766666666667
696	1200.56666666667
697	-227.033333333333
698	-137.366666666667
699	-180.133333333333
700	75.6000000000004
701	616
702	-101.3
703	1534
704	307.766666666667
705	-234
706	231.9
707	334.4
708	-103.766666666667
709	188.266666666667
710	804.4
711	48.4
712	-783.5
713	298.633333333333
714	-7.9666666666667
715	1548.3
716	-304.4
717	484.433333333333
718	1336.13333333333
719	542.833333333333
720	1011.43333333333
721	190.8
722	-18.9000000000005
723	224
724	133.833333333333
725	1191.4
726	381.2
727	211.1
728	-186.466666666667
729	93
730	291.866666666667
731	-15.9000000000001
732	1574.53333333333
733	-193.8
734	527.7
735	556.366666666667
736	-444.983333333333
737	2696.63333333333
738	135.633333333334
739	-194.866666666667
740	292.4
741	1515.3
742	89.7333333333333
743	2738.5
744	-573.466666666667
745	-765.9
746	-63.6000000000001
747	-250.166666666667
748	312.633333333333
749	1173.16666666667
750	804.033333333333
751	-148.666666666667
752	113.8
753	-839.8
754	1303.2
755	128.633333333333
756	-183.066666666667
757	-697.466666666667
758	-8.89999999999998
759	-85.6
760	819.5
761	705.5
762	-9.76666666666665
763	-109.666666666667
764	445.2
765	-1112.4
766	-716.7
767	56
768	-279.866666666667
769	197.033333333333
770	-66.4000000000001
771	-46
772	-73.0666666666666
773	304.8
774	312.3
775	1074.56666666667
776	919.1
777	314.933333333333
778	-605.866666666667
779	433.333333333333
780	493.2
781	8.53333333333342
782	-94.0333333333333
783	-457.766666666667
784	-12.6333333333334
785	-91.7
786	825.6
787	-671.166666666667
788	549.066666666667
789	-33.0666666666667
790	107.7
791	322.1
792	18.7
793	-515.866666666667
794	-316.533333333333
795	-690.633333333333
796	675.433333333333
797	-438.366666666667
798	-62.6666666666666
799	-380.466666666667
800	-433.833333333333
801	-1655.6
802	-153.866666666667
803	304
804	-87.25
805	-516.966666666667
806	-158.166666666667
807	-680.9
808	-591.9
809	-127.766666666667
810	-993.666666666667
811	-494.966666666667
812	17.15
813	-164.7
814	-672.033333333334
815	77.5999999999999
816	4.5
817	-502.233333333333
818	434.3
819	769.333333333333
820	1478.23333333333
821	-1295.4
822	-185.966666666667
823	576
824	-782.4
825	401.633333333333
826	37.1333333333333
827	-306.166666666667
828	69.3333333333333
829	-340.4
830	-671.366666666667
831	107.733333333333
832	-651
833	588.333333333333
834	-265.866666666667
835	383.033333333333
836	746.5
837	-616.983333333333
838	-770.8
839	1294.83333333333
840	12.3
841	350.5
842	330.8
843	-98.7999999999997
844	-302.3
845	-541.966666666667
846	169.966666666667
847	-143.6
848	897.2
849	441.766666666667
850	1082
851	73.6999999999998
852	998.4
853	-334
854	1146.1
855	-3041.46666666667
856	-1373.1
857	-305.5
858	-2021.1
859	425.1
860	114.566666666667
861	-98.8333333333333
862	337.733333333333
863	23.2
864	-339.733333333333
865	-210.766666666666
866	44.5333333333333
867	-284.033333333333
868	-386.4
869	-1541.5
870	-2257.7
871	-25.1999999999998
872	1696.33333333333
873	671.166666666667
874	-75.7
875	365.7
876	-736.8
877	944.8
878	1131.46666666667
879	-394.4
880	-418.666666666667
881	-335.5
882	-68.1666666666665
883	-51.8999999999996
884	101.9
885	122.4
886	-1263.5
887	-798.166666666667
888	-53.9666666666667
889	611.733333333333
890	-425.2
891	116.4
892	438.533333333333
893	-24
894	-201.066666666667
895	784.516666666666
896	21.1666666666667
897	2935.2
898	849.2
899	-137.599999999999
900	2163.2
901	-459.633333333333
902	-654
903	-1361.26666666667
904	-522
905	443.066666666667
906	576.366666666667
907	283.6
908	-552.2
909	249.6
910	222.966666666667
911	-173.333333333333
912	-187.366666666667
913	-104.133333333333
914	-478.5
915	-1.16666666666652
916	-64.2333333333333
917	-312.15
918	-371.65
919	-110.8
920	268.433333333333
921	1685.6
922	-399.466666666667
923	-57.9166666666667
924	-135.2
925	52.8
926	360.033333333333
927	177.733333333333
928	-488.066666666667
929	25.5999999999999
930	14.3
931	-878.4
932	474.5
933	-119.066666666667
934	-30.3666666666666
935	395.066666666667
936	697.2
937	-395.3
938	308.2
939	579.8
940	2810.83333333333
941	-97.5999999999999
942	204
943	-411.5
944	12.1333333333333
945	-758.45
946	3418.46666666667
947	137.6
948	-1740.63333333333
949	-594.1
950	-346.466666666667
951	1030.16666666667
952	-1671.61666666667
953	966.233333333334
954	868.5
955	830.8
956	64.7
957	3743.7
958	-122.8
959	-546.133333333333
960	649.733333333333
961	301.766666666667
962	200
963	166.7
964	-55.5
965	1746
966	-397.2
967	-1200
968	-712.766666666667
969	-354.233333333333
970	139.3
971	298.833333333333
972	753.833333333333
973	729.1
974	-177.1
975	408.933333333333
976	-672.666666666667
977	-182.166666666667
978	-159.833333333333
979	606.4
980	760.233333333333
981	-130.166666666667
982	-52.4333333333333
983	-2.40000000000009
984	10.4
985	-472.4
986	-630.166666666667
987	-1024.96666666667
988	1651.96666666667
989	597.866666666667
990	18.7999999999997
991	118.8
992	1292.03333333333
993	130.833333333333
994	-265.4
995	-104.266666666667
996	1647.63333333333
997	-241.766666666667
998	409.766666666667
999	-71.6000000000001
1000	404.9
