# Supplementary material for: Chromosome Copy Number Variation and Control in the Ciliate Chilodonella uncinata
Source: PLoS One. 2013 Feb 20;8(2):e56413. doi: 10.1371/journal.pone.0056413 (PMC3577910; doi:10.1371/journal.pone.0056413)
Supplement: Dataset S1 — Chromosome copy numbers from the experimental and simulated cell lines of Dataset of Chilodonella uncinata . dataset.zip is a compressed file. exp_data.csv contains the experimental data derived from qPCR analyses (Cell.line = original cell line; Time = time point of the DNA extraction; DNA.extract = DNA extract replicate; Gene = macronuclear chromosome; CNPC = copy number of the macronuclear chromosome per cell). The remainder of the CSV files are from the simulations. Each CSV file contains data on 1000 simulations where the change in variance from initial to final for each simulation is stored under column ‘x’. See _readme.txt in the compressed file dataset.zip for documentation of the file names. (ZIP) [file pone.0056413.s002.zip › dataset_S1/P2_omega0.54.csv]

	x
1	-930.45
2	1302.16666666667
3	106
4	-344.833333333333
5	1911
6	317.6
7	467.866666666667
8	-115.766666666667
9	218
10	-1620.96666666667
11	-104.8
12	412.5
13	567.066666666667
14	575.6
15	-689.2
16	251.6
17	87.9666666666665
18	-237.566666666667
19	322.833333333333
20	894.366666666667
21	758.7
22	346.933333333333
23	-1202.16666666667
24	-365.333333333333
25	1.76666666666665
26	491.433333333333
27	-730.4
28	-69.5
29	-217.066666666667
30	57.2
31	231.7
32	422.3
33	244.9
34	-502.166666666667
35	1991.7
36	41.1000000000004
37	425.966666666667
38	-229
39	-127.233333333333
40	1332
41	-19.8999999999996
42	17.3666666666666
43	-332.133333333333
44	1081.2
45	118.933333333333
46	525.5
47	-1507.7
48	-924.966666666667
49	40.4
50	-415.9
51	-275.866666666667
52	-969.1
53	-808.1
54	1054.03333333333
55	-800.466666666667
56	774.533333333333
57	54.2333333333331
58	580.4
59	-58.5
60	-729.9
61	11.7
62	-125.1
63	383.333333333333
64	609.6
65	1354.83333333333
66	861.3
67	136.3
68	1349.8
69	-77.9000000000005
70	-917.7
71	306.5
72	-286
73	-532.966666666667
74	-34.9
75	665.833333333333
76	-271.2
77	5.40000000000009
78	336.966666666667
79	1855.76666666667
80	-297.366666666667
81	602.033333333333
82	-131.733333333333
83	-1108
84	531.9
85	874.5
86	288.3
87	-136
88	116.5
89	823.9
90	125.9
91	442.75
92	461.9
93	-496.1
94	-567.3
95	-962.1
96	351.466666666667
97	-361.866666666667
98	-1124
99	665.6
100	553.433333333333
101	-415.066666666667
102	139.1
103	-324.4
104	-692.466666666666
105	181.6
106	-673.666666666667
107	-35.0999999999999
108	-2065.06666666667
109	838.133333333333
110	-154.366666666667
111	634.033333333334
112	312.9
113	1577.7
114	1388.8
115	96.9333333333334
116	1564.53333333333
117	170.4
118	281.1
119	121.6
120	362.383333333333
121	715.966666666666
122	-52
123	9180.38333333333
124	-34.6666666666665
125	45.6333333333333
126	74
127	-251.166666666667
128	-105.333333333333
129	888
130	-36.8000000000002
131	377.733333333333
132	585.1
133	556.7
134	711.7
135	822.166666666667
136	158.166666666667
137	-2315.2
138	49.5999999999999
139	-1245.26666666667
140	-138.3
141	626.033333333333
142	-128
143	-233.333333333333
144	-90.4666666666667
145	-64.9333333333329
146	-310
147	-295.366666666667
148	-389.8
149	77.9666666666667
150	-34.3999999999999
151	730
152	-932
153	-513.066666666667
154	-669.766666666667
155	-280.5
156	-911.5
157	-720.933333333333
158	24.8000000000002
159	-261.7
160	-894.266666666666
161	-534.3
162	85.2
163	-56
164	-125.6
165	1.59999999999991
166	-1409.3
167	523.366666666667
168	604.766666666666
169	594.266666666667
170	239.7
171	39.8333333333333
172	156.7
173	529.733333333333
174	510.733333333334
175	736.666666666667
176	510.4
177	101.733333333333
178	-367.6
179	595.166666666667
180	-1450
181	-657.633333333333
182	-50.4000000000001
183	214.666666666667
184	-113.766666666666
185	179.233333333333
186	-158.933333333333
187	-24.9333333333334
188	-976
189	267.466666666667
190	138.9
191	600.933333333333
192	-1147.6
193	21.8666666666666
194	385.3
195	-38.85
196	-758.666666666667
197	-2556.16666666667
198	-532
199	-375.9
200	-846.766666666667
201	622.666666666667
202	-390.05
203	-499.766666666667
204	-3576.58333333333
205	458.9
206	-329.4
207	-208.566666666667
208	48.7333333333333
209	-320.183333333333
210	146.8
211	-722.1
212	398.3
213	191.766666666667
214	-556.666666666667
215	-267.266666666667
216	859.733333333333
217	-449.466666666667
218	-375.333333333333
219	-1166.63333333333
220	-264.266666666667
221	-970.866666666667
222	153.733333333333
223	293.6
224	-2102.1
225	-2713.03333333333
226	183.6
227	545.4
228	1481.33333333333
229	379.866666666667
230	-362.9
231	-1151.86666666667
232	-309.2
233	-219.333333333333
234	370.133333333333
235	75.0333333333333
236	-117.466666666667
237	50.5
238	-605.766666666667
239	384.833333333333
240	-1735.3
241	287.5
242	1631.13333333333
243	519.9
244	877.5
245	87.5
246	481.9
247	1423.2
248	1399.96666666667
249	-1494.1
250	-868.433333333333
251	368.533333333334
252	-956.233333333333
253	603.233333333333
254	579.466666666667
255	-465.3
256	-308.1
257	288.3
258	-486.833333333333
259	777.133333333333
260	-120.966666666667
261	-78.4000000000001
262	-903.333333333333
263	63.8666666666667
264	2358.53333333333
265	224
266	296.2
267	-161.2
268	1230.36666666667
269	-13.3666666666666
270	370.3
271	258.333333333333
272	101.733333333333
273	426.366666666667
274	-556.6
275	809.3
276	-813.566666666667
277	43.6000000000001
278	141.866666666667
279	416.6
280	1025.06666666667
281	-136.7
282	520
283	-1273.5
284	65.1
285	-1312.06666666667
286	86.3333333333333
287	193.3
288	-142.4
289	1116.1
290	37.0666666666667
291	341.9
292	-561.333333333333
293	-44.0666666666666
294	-535.6
295	-1229.3
296	-470.166666666667
297	-126.233333333333
298	-1331.9
299	2808.4
300	1978
301	935.733333333333
302	711.033333333333
303	-364.266666666667
304	36.0999999999999
305	37.3999999999999
306	-934.033333333333
307	-24.8666666666667
308	686.666666666667
309	1410.4
310	211.633333333333
311	-80.4000000000001
312	-175.166666666667
313	-192
314	-1.30000000000007
315	-2465.1
316	1398.7
317	336.033333333333
318	56.6
319	793.6
320	42.0333333333333
321	-900.266666666667
322	-1117.2
323	8.5
324	-242.4
325	1294.33333333333
326	-936.6
327	405.633333333333
328	-182.966666666667
329	-260.566666666667
330	-112.466666666667
331	403.1
332	-542.2
333	-715.9
334	-417.9
335	-124.766666666667
336	808.9
337	2137.03333333333
338	-456.466666666667
339	231.6
340	-357.866666666667
341	1068.8
342	220
343	581.966666666667
344	-16.5
345	-539.066666666667
346	173.733333333333
347	100.633333333334
348	-937.116666666667
349	-570
350	-1124.06666666667
351	-120.066666666667
352	570.4
353	-85.1666666666667
354	481.3
355	-449.466666666667
356	516.633333333333
357	-206.4
358	199.6
359	-931.266666666666
360	-221.6
361	145.2
362	-219.966666666667
363	-928.3
364	1831.23333333333
365	271.5
366	45.2333333333331
367	-139.033333333333
368	-110.466666666667
369	626.766666666667
370	417.3
371	-332.4
372	-112.7
373	-562.1
374	-253.166666666667
375	-1476.41666666667
376	-189.6
377	833.833333333333
378	-859.7
379	162.5
380	-628.966666666667
381	556.966666666667
382	793.6
383	-377.366666666667
384	-1210
385	1318.3
386	-64.9333333333333
387	-254.233333333333
388	-179
389	37.0333333333334
390	217.033333333333
391	83.8999999999999
392	192.7
393	-591.5
394	152.8
395	-358.933333333333
396	-74.5
397	-735.366666666667
398	485.066666666667
399	648.966666666667
400	494
401	-566.666666666667
402	133.2
403	-3380.45
404	-1452.26666666667
405	266.533333333333
406	-25.5999999999999
407	355.183333333333
408	-1270.63333333333
409	112
410	-256.3
411	80.5999999999999
412	-1457.33333333333
413	-425.033333333333
414	-539.083333333333
415	-849.25
416	-16.5333333333333
417	-336.4
418	83.4666666666667
419	213.066666666667
420	-1129.1
421	-450.5
422	-361.6
423	544.133333333333
424	279.133333333333
425	817.9
426	1231.53333333333
427	137.866666666667
428	2.83333333333326
429	-804.166666666667
430	-332.9
431	509.2
432	63.1
433	-482.3
434	169.433333333333
435	1150.23333333333
436	-16.1333333333333
437	497.366666666667
438	-168
439	-1233.76666666667
440	-378
441	244.433333333333
442	760.4
443	55.2333333333333
444	-336.8
445	2620.5
446	-384.566666666667
447	46.1333333333334
448	87.6333333333332
449	8.93333333333339
450	-800.633333333333
451	402.966666666667
452	86.8
453	-297.466666666666
454	146.133333333333
455	315.5
456	142.933333333333
457	58.9333333333333
458	-10.1666666666666
459	698
460	-1488.46666666667
461	-361.766666666667
462	49.7333333333333
463	608.5
464	84.5666666666666
465	-52.1
466	2260.23333333333
467	-653.166666666667
468	-159.2
469	-363.8
470	109.5
471	678.9
472	71.6
473	-609.666666666667
474	-259.166666666667
475	81.2
476	415.6
477	-1280.7
478	89.2333333333336
479	-9.60000000000002
480	346.3
481	-549.733333333333
482	2781.93333333333
483	-315.066666666667
484	418.3
485	-407.633333333333
486	-1664.9
487	287.833333333333
488	271.533333333333
489	-597.1
490	418.033333333333
491	804.733333333334
492	381.5
493	-79.4666666666667
494	352.166666666667
495	-80.4333333333333
496	305.45
497	-199.8
498	1861.23333333333
499	71.3
500	-311.2
501	-53.8333333333333
502	1150.8
503	-609.466666666667
504	1318.9
505	-529.266666666667
506	-1077.73333333333
507	-69.3333333333334
508	178.133333333333
509	-689.466666666666
510	-289.166666666667
511	1551.86666666667
512	1783.01666666667
513	169.9
514	-383.366666666667
515	440.1
516	660.133333333333
517	-353.833333333333
518	-1409.06666666667
519	-493.466666666667
520	-298.266666666667
521	-782.433333333334
522	-57.5999999999999
523	285.333333333333
524	1766.56666666667
525	48.4000000000001
526	202.7
527	-607.4
528	-407.1
529	-289.1
530	-623.166666666667
531	83.4333333333334
532	80.8333333333339
533	-870.766666666667
534	-727.566666666667
535	-665.366666666667
536	-81.7
537	-154.1
538	-903.266666666667
539	-691.6
540	73.8
541	-475.633333333333
542	-1195.73333333333
543	-131.1
544	199.5
545	-106.4
546	-1203.86666666667
547	-957.7
548	228.166666666667
549	184.266666666667
550	-1836.8
551	249.166666666666
552	-555.766666666666
553	396.8
554	345.766666666667
555	-418.366666666667
556	-627.6
557	-541.466666666667
558	33.3333333333334
559	-172.566666666667
560	-88.9333333333332
561	-952.4
562	-24.4333333333333
563	-184.466666666667
564	-463.3
565	-1347.88333333333
566	408.3
567	-64.2666666666664
568	-1280.56666666667
569	124.766666666667
570	-556.766666666667
571	339.9
572	-573.033333333333
573	95.3000000000002
574	-777.266666666667
575	-94.0666666666671
576	398.633333333333
577	401
578	-83.4333333333334
579	-719.833333333333
580	-425.666666666667
581	-145.900000000001
582	77.4333333333334
583	-180.933333333333
584	-1260.26666666667
585	-232.7
586	333.9
587	-103.733333333333
588	-124.266666666667
589	-220.866666666667
590	-1889.46666666667
591	-1901.96666666667
592	-551.966666666667
593	-203.5
594	-180.4
595	-340.066666666667
596	348.533333333333
597	169.433333333333
598	661.3
599	-110.166666666667
600	176.633333333333
601	127.9
602	166
603	-276.066666666667
604	412.516666666666
605	-1401.73333333333
606	204.566666666667
607	-1226.93333333333
608	-66.1000000000001
609	-270.7
610	5061.06666666667
611	-559.366666666667
612	-1280.26666666667
613	-93.4
614	-767.1
615	345.9
616	-651.333333333333
617	843.5
618	-98.4666666666667
619	-1145.56666666667
620	77.9
621	-514.233333333333
622	-202.866666666667
623	-226
624	494.7
625	-282.366666666667
626	32.5
627	564
628	-2050.1
629	-61.1999999999998
630	799.9
631	-1350.03333333333
632	-265.6
633	-530.166666666667
634	255.633333333333
635	-995.766666666666
636	2018.33333333333
637	-701.266666666667
638	333.7
639	115.033333333333
640	678.8
641	741.866666666667
642	-64.4333333333334
643	-256.233333333333
644	98.4000000000001
645	-893.9
646	5.19999999999982
647	530.5
648	139.2
649	260.666666666667
650	922.4
651	2099.3
652	256.8
653	-493.5
654	128.5
655	255.5
656	452.5
657	-77.2000000000003
658	879.966666666667
659	3244.7
660	-248.966666666667
661	-500.466666666667
662	200.7
663	2714.26666666667
664	96.5
665	1954.13333333333
666	182
667	685.766666666667
668	-530.233333333334
669	611.733333333333
670	-441.1
671	377.3
672	348.5
673	-1860.4
674	921.866666666667
675	2185.1
676	-404.5
677	-169.3
678	733.133333333333
679	66.4999999999999
680	455.033333333333
681	720.566666666667
682	244.366666666667
683	2.56666666666661
684	258.8
685	-1047.5
686	642.483333333333
687	-2207.43333333333
688	-38.3000000000002
689	280
690	299.2
691	570.266666666667
692	421.6
693	198.133333333333
694	418.766666666667
695	-274.1
696	785.433333333333
697	379.6
698	926.033333333333
699	-260.166666666667
700	146.4
701	-143.733333333333
702	544.9
703	-349.333333333333
704	-212.966666666667
705	251.6
706	-69.7333333333333
707	-686.1
708	12.1333333333334
709	-640
710	-804.05
711	-70
712	-1218.8
713	297.5
714	-280.966666666667
715	548.233333333334
716	-59.2
717	-288
718	-168.566666666667
719	437.1
720	975.8
721	372.5
722	-376.866666666667
723	68.9000000000001
724	-842.9
725	68.5
726	-939.3
727	-239.866666666667
728	1886.8
729	778.933333333333
730	82.5666666666666
731	-1483.8
732	325.5
733	-205.7
734	145.566666666667
735	-555.066666666667
736	-499.666666666667
737	-1005.83333333333
738	-363.466666666667
739	-291.066666666667
740	-399.666666666667
741	583.6
742	386.1
743	-1775.5
744	281.033333333333
745	-73.7
746	311.533333333333
747	64.3666666666667
748	-271.166666666667
749	-898.016666666667
750	-464.966666666667
751	432.9
752	342.533333333334
753	-927.566666666667
754	-899.2
755	691.2
756	-762.466666666667
757	-82.8
758	-444.6
759	2283.63333333333
760	295.2
761	232.533333333333
762	-156.9
763	1644.83333333333
764	-38.4666666666666
765	404.233333333333
766	290.433333333334
767	653.966666666667
768	-1395.56666666667
769	1458.5
770	-926.866666666667
771	1365.53333333333
772	286.633333333333
773	-145.5
774	183.233333333334
775	77.333333333333
776	320.4
777	55.9666666666667
778	-490.066666666667
779	-529.6
780	2108
781	-203.566666666667
782	593.066666666667
783	-460.266666666667
784	-135.6
785	-1613.9
786	319.866666666667
787	232.8
788	-897.066666666667
789	-514.1
790	1884.13333333333
791	-1364.03333333333
792	192.8
793	-463
794	329.733333333333
795	-132.966666666667
796	336.633333333333
797	-381.9
798	-92.6666666666666
799	82.5
800	789.533333333333
801	45.1999999999998
802	-89.5
803	491.866666666667
804	-245.2
805	-264.7
806	427.733333333333
807	493.366666666667
808	-34
809	192
810	-1296.53333333333
811	-595.566666666667
812	-1111.06666666667
813	34.5333333333333
814	1097.9
815	-74.3666666666668
816	-616.7
817	-53.9000000000001
818	-407.616666666667
819	-346.1
820	-1200.03333333333
821	-132.1
822	312
823	-341.6
824	-1332.96666666667
825	-292.133333333333
826	983.833333333333
827	-315.2
828	-190.166666666667
829	354.4
830	-181.366666666667
831	-327.833333333333
832	67.0666666666666
833	-445.7
834	-340
835	112.133333333333
836	647.6
837	-1350.36666666667
838	260.8
839	153.833333333333
840	-922.366666666667
841	-70.5333333333333
842	109.6
843	257.3
844	-839.6
845	326.433333333333
846	1943.36666666667
847	752.433333333333
848	-539.466666666666
849	-489.2
850	-604.166666666667
851	203.6
852	-950.233333333333
853	-439.466666666667
854	582.9
855	-1404.26666666667
856	730.9
857	-903.6
858	-371.766666666667
859	-114.366666666667
860	442.533333333333
861	133.433333333333
862	475.733333333334
863	189.15
864	-698.8
865	312.666666666667
866	-557.783333333333
867	33.9000000000001
868	-380.433333333333
869	649.066666666667
870	-535.2
871	444.033333333333
872	926.966666666667
873	-1294.36666666667
874	-628.266666666667
875	2230.53333333333
876	449.1
877	253.6
878	-203.6
879	-220.666666666667
880	-692.1
881	22
882	-630.3
883	-820.4
884	-381.466666666666
885	7.33333333333337
886	499.733333333333
887	-330.4
888	466.533333333333
889	-32.1999999999999
890	-275.066666666667
891	-141.1
892	-725.166666666667
893	-1056.83333333333
894	550.3
895	-210.8
896	-255.733333333333
897	-1633.78333333333
898	3542.8
899	-0.416666666666515
900	204.133333333333
901	551.433333333333
902	-127.466666666667
903	-157.3
904	1290.7
905	-670.8
906	320.3
907	-226.966666666667
908	186.5
909	-1706.56666666667
910	-146.966666666667
911	298.966666666667
912	-22.0333333333333
913	-762.433333333333
914	-2425.06666666667
915	-51.0333333333333
916	-887.466666666667
917	55.6000000000004
918	-447.7
919	-1018.56666666667
920	-18.3000000000001
921	-420.9
922	-947.866666666667
923	921.2
924	-447.233333333334
925	-933.6
926	971.6
927	-448.033333333333
928	-236.9
929	273.9
930	645.7
931	-228.966666666667
932	589.5
933	185.433333333333
934	-1093.23333333333
935	1637.53333333333
936	188.633333333333
937	717.5
938	-1116.16666666667
939	548.200000000001
940	-29.4333333333334
941	-1739.63333333333
942	-117.166666666667
943	-425.166666666667
944	117.866666666667
945	62.5333333333333
946	666.133333333333
947	1529.13333333333
948	-13.3333333333335
949	-36.7333333333331
950	-356.9
951	176
952	39.3333333333334
953	-323.3
954	-1131.96666666667
955	317.2
956	310.3
957	-368.933333333333
958	118.5
959	560.233333333333
960	2166.23333333333
961	-481.466666666667
962	-819.116666666667
963	273.333333333333
964	2508
965	-229.066666666667
966	205.9
967	540.8
968	-66.7000000000003
969	49.5
970	9.63333333333321
971	234.8
972	-316.366666666667
973	-463.5
974	-763.5
975	-48.0333333333333
976	510.5
977	1011.1
978	239.966666666667
979	213.9
980	-698.6
981	-265.666666666667
982	250.166666666667
983	92.1666666666667
984	63.8333333333333
985	-141.3
986	-378.2
987	379.866666666667
988	92
989	89.4666666666667
990	159.9
991	-1177.56666666667
992	47.8333333333333
993	438
994	-952.166666666667
995	510.7
996	-516.9
997	-765.666666666667
998	405.333333333333
999	-732.3
1000	2503.5
