# Supplementary material for: Chromosome Copy Number Variation and Control in the Ciliate Chilodonella uncinata
Source: PLoS One. 2013 Feb 20;8(2):e56413. doi: 10.1371/journal.pone.0056413 (PMC3577910; doi:10.1371/journal.pone.0056413)
Supplement: Dataset S1 — Chromosome copy numbers from the experimental and simulated cell lines of Dataset of Chilodonella uncinata . dataset.zip is a compressed file. exp_data.csv contains the experimental data derived from qPCR analyses (Cell.line = original cell line; Time = time point of the DNA extraction; DNA.extract = DNA extract replicate; Gene = macronuclear chromosome; CNPC = copy number of the macronuclear chromosome per cell). The remainder of the CSV files are from the simulations. Each CSV file contains data on 1000 simulations where the change in variance from initial to final for each simulation is stored under column ‘x’. See _readme.txt in the compressed file dataset.zip for documentation of the file names. (ZIP) [file pone.0056413.s002.zip › dataset_S1/P2_omega0.56.csv]

	x
1	90.3333333333335
2	602.7
3	103.333333333333
4	187.533333333333
5	1352.35
6	996.566666666667
7	-974.566666666667
8	894.8
9	-1444.26666666667
10	-1636.26666666667
11	-1.40000000000009
12	-1010.4
13	-68.8
14	28.1333333333333
15	-1187.9
16	566.916666666667
17	488.8
18	197.2
19	-559.266666666667
20	670.6
21	-2286.36666666667
22	51.3333333333333
23	-256.266666666667
24	-564.166666666667
25	-149.3
26	-757.766666666667
27	-217.766666666666
28	-1144
29	752.1
30	1175.23333333333
31	-361.866666666666
32	327.566666666667
33	-1297.76666666667
34	-339.6
35	-2265.76666666667
36	125.5
37	98.9666666666667
38	1131.23333333333
39	466.5
40	91.7666666666667
41	-285.65
42	-1952.16666666667
43	-700.3
44	1729.63333333333
45	-316.3
46	-886.5
47	1306.43333333333
48	474.666666666667
49	-5.19999999999993
50	-2996
51	124.4
52	584.4
53	1182.13333333333
54	-21.166666666667
55	2372.03333333333
56	1903.6
57	915.199999999999
58	-1237.36666666667
59	654.7
60	176.766666666667
61	-161.466666666667
62	-461.6
63	532.5
64	15.5
65	203.6
66	744.5
67	106.966666666667
68	886.233333333334
69	-701.9
70	-725.6
71	-219.866666666667
72	11.1666666666665
73	241.566666666667
74	124.9
75	52.6333333333333
76	319.2
77	80.7
78	-322.8
79	231.5
80	207.8
81	-515.466666666667
82	2054.73333333333
83	643.066666666667
84	-563.766666666667
85	696.5
86	375.2
87	1904.76666666667
88	-276.933333333333
89	-91.7333333333333
90	-40.1333333333333
91	932
92	194.3
93	859.333333333333
94	197.633333333333
95	-730.266666666667
96	-152.8
97	588
98	-374.133333333333
99	-338.8
100	-5.09999999999991
101	231.633333333333
102	-32.5666666666671
103	-1569.1
104	-876.4
105	778.933333333333
106	-2952.33333333333
107	62.8
108	-791.4
109	-760.633333333333
110	78.3
111	2367.2
112	-911.75
113	34.4333333333329
114	-295.216666666667
115	2010.36666666667
116	-11.3333333333333
117	609.2
118	230.3
119	-439.066666666667
120	262
121	84.4000000000001
122	-1579.86666666667
123	459.6
124	-2322.06666666667
125	-286.066666666667
126	-2392.9
127	23.2
128	-778.366666666667
129	-28
130	-705.1
131	8
132	356.8
133	299.733333333334
134	601.033333333333
135	-825.7
136	429.433333333333
137	-1120.76666666667
138	228
139	165.633333333333
140	1210.66666666667
141	-78.4333333333334
142	17.7333333333333
143	-335.6
144	554.033333333333
145	-136.3
146	111.233333333333
147	-1001.26666666667
148	878.033333333333
149	1244.13333333333
150	-17.4333333333334
151	-382.9
152	-1035.76666666667
153	-14.6333333333332
154	213.6
155	-635.349999999999
156	1460.93333333333
157	-1436.5
158	-55.9000000000001
159	-1818.66666666667
160	-441.4
161	-162.066666666667
162	139.7
163	755.133333333333
164	311.733333333333
165	-167.533333333333
166	132.933333333333
167	1960.16666666667
168	1697.2
169	-2.4666666666667
170	-720.866666666667
171	-873.366666666667
172	275.433333333333
173	602.366666666666
174	-386.566666666667
175	971.599999999999
176	366.933333333333
177	-246.266666666667
178	241.7
179	-231.566666666667
180	-596.8
181	-246.366666666667
182	813.833333333333
183	-84
184	2121.5
185	942.766666666667
186	585.633333333333
187	-154.8
188	-209.9
189	-359.433333333333
190	-632.466666666667
191	-154.166666666667
192	-389.066666666667
193	129.6
194	-164.433333333333
195	304.1
196	454.266666666667
197	-713.066666666667
198	-237.2
199	128
200	344.5
201	-744.7
202	520.966666666667
203	-322.4
204	-1330.26666666667
205	-582.55
206	936.766666666666
207	-19.4666666666666
208	528.933333333333
209	-736.4
210	-7.66666666666674
211	-180.933333333333
212	2324.83333333333
213	-235.7
214	-1177.36666666667
215	384.7
216	-372.666666666667
217	-41.5
218	-140
219	-1704.1
220	1156.3
221	-221.733333333333
222	-95.9999999999999
223	-619.466666666667
224	1335.43333333333
225	419.733333333333
226	595.866666666667
227	-551.333333333333
228	917.833333333333
229	401.833333333333
230	833.833333333333
231	273.433333333333
232	2674.1
233	-540.766666666667
234	144.666666666667
235	-641.6
236	221.333333333333
237	847.6
238	19.6333333333334
239	-313.7
240	-520.1
241	-1609.3
242	-243.666666666667
243	214.766666666667
244	500.533333333333
245	290.233333333334
246	-1402.9
247	-78.9333333333334
248	-402
249	236.166666666667
250	28.8
251	414
252	-400.566666666667
253	-18.6333333333333
254	94
255	-75.6000000000001
256	-1833.06666666667
257	-931.166666666667
258	1317.33333333333
259	-888.466666666667
260	-752.166666666667
261	-1537.36666666667
262	-551.9
263	263.3
264	292.266666666666
265	171.6
266	-246.5
267	134.8
268	-36.4000000000001
269	-400.866666666667
270	-274.766666666667
271	-15.8666666666666
272	-232
273	135.6
274	-695.766666666667
275	849.2
276	-638.566666666667
277	113.3
278	-117.466666666667
279	277.633333333333
280	-31.3666666666668
281	875.166666666667
282	2744.73333333333
283	-477.2
284	891.733333333333
285	-68
286	-498.533333333333
287	-214.266666666667
288	464.933333333333
289	1516.7
290	-1861.73333333333
291	86.6333333333332
292	1064.03333333333
293	-83.3
294	763.166666666667
295	1423.53333333333
296	343.066666666667
297	-367.966666666667
298	-535.166666666667
299	-14.8999999999999
300	-135.8
301	296.4
302	-84.4333333333334
303	-632.166666666667
304	774.633333333333
305	-121.483333333333
306	-593.9
307	131.766666666667
308	-69.3
309	-1537.86666666667
310	112.166666666667
311	-453.666666666667
312	-179.866666666667
313	-729.866666666667
314	623.3
315	-1536.86666666667
316	-509.966666666666
317	-223.2
318	-191.466666666667
319	-951.966666666667
320	-2619.36666666667
321	-1447.6
322	-1377.66666666667
323	12.9
324	-97.6
325	-1702.8
326	-424
327	-32.3999999999996
328	254.433333333333
329	933.900000000001
330	785.3
331	1311.63333333333
332	136.3
333	664
334	-2.9666666666667
335	1796.53333333333
336	100.4
337	358
338	-38
339	-124
340	-279.5
341	75.3
342	216.3
343	-1121.96666666667
344	-504.8
345	118.833333333333
346	413.6
347	88.5
348	668.566666666667
349	398.4
350	-419.9
351	-695.2
352	-491.366666666667
353	117.366666666667
354	1.5
355	370
356	-5.48333333333358
357	109.633333333334
358	-775.066666666667
359	-678.5
360	-300.3
361	-260.466666666667
362	243.55
363	227.7
364	580.5
365	-1769.03333333333
366	293.9
367	-359.966666666667
368	-356.3
369	-453.1
370	-37.4333333333334
371	-920.1
372	-562.666666666667
373	667.433333333334
374	-1241.2
375	502.4
376	-1082.9
377	-770.966666666667
378	-214.233333333333
379	456.9
380	2313.33333333333
381	435.333333333333
382	174.7
383	435.5
384	1000.8
385	-1356.46666666667
386	304.1
387	8.40000000000009
388	232.1
389	339.2
390	193.933333333334
391	-531.666666666667
392	-1519.66666666667
393	465.6
394	-526.666666666667
395	118.4
396	-1226.41666666667
397	142.2
398	183.6
399	451.166666666667
400	447.233333333333
401	-50.7666666666667
402	1294.5
403	-728.5
404	54.7
405	593.433333333334
406	-1239.06666666667
407	-1860.56666666667
408	2740.93333333333
409	-1331.83333333333
410	-1185.5
411	-30.9666666666667
412	-1618.8
413	1181.83333333333
414	-62.9666666666667
415	770.666666666667
416	222.933333333333
417	2.64999999999964
418	956.7
419	906.3
420	-548.666666666667
421	98.5
422	40.9666666666666
423	71.1666666666666
424	293.183333333333
425	-1015.6
426	1402.7
427	-2.5333333333333
428	-68
429	176.633333333333
430	-291.2
431	-360.233333333333
432	639.933333333333
433	-1031.56666666667
434	-525.233333333333
435	-651.066666666667
436	-153.066666666667
437	-568.366666666667
438	-98.0000000000001
439	118.733333333333
440	-323.566666666667
441	-455.566666666667
442	736.933333333333
443	-26.5
444	1067.56666666667
445	-171.9
446	834.233333333334
447	-439.2
448	596.833333333333
449	139.6
450	-2507.21666666667
451	-510.3
452	139.833333333333
453	-567.2
454	-176.433333333333
455	1825.76666666667
456	-336.1
457	-539.666666666667
458	-441.6
459	-392.8
460	-1128.5
461	80.1333333333332
462	-535.766666666667
463	-2464.56666666667
464	-389.6
465	-360.4
466	-162.8
467	-150.4
468	381.633333333333
469	-803.366666666667
470	926.1
471	-212.4
472	-334.166666666667
473	322.133333333333
474	-662.666666666667
475	-470.4
476	-499.633333333333
477	-312.8
478	-1184.56666666667
479	-1519.8
480	-360.666666666667
481	919.233333333333
482	1772.73333333333
483	76.3666666666666
484	-24.6666666666667
485	754.733333333333
486	889.166666666667
487	248
488	-951.566666666667
489	1796.63333333333
490	1305.86666666667
491	409.733333333333
492	889.266666666667
493	-99.9666666666667
494	-273.333333333333
495	-412.666666666667
496	241.333333333333
497	580.133333333333
498	-131.333333333333
499	-468.583333333333
500	-500.55
501	-352.566666666667
502	6.56666666666661
503	-59.8666666666668
504	237.633333333333
505	833.466666666667
506	-106.5
507	-1276.66666666667
508	-382.4
509	1860.8
510	-1597.26666666667
511	1442.56666666667
512	-419.266666666667
513	-489.566666666667
514	-840.1
515	-95.1
516	-1076.66666666667
517	7.43333333333317
518	-276.433333333334
519	-701.266666666667
520	572.666666666667
521	3763.01666666667
522	961.833333333333
523	-828.266666666667
524	-1735.86666666667
525	-804.8
526	205.7
527	-183
528	888.366666666667
529	93.8666666666667
530	813.733333333334
531	311.133333333333
532	-839.3
533	151.9
534	-342
535	20.8
536	14.5
537	-385.966666666667
538	110.783333333334
539	-132.966666666667
540	-493.066666666667
541	20.666666666667
542	-161.866666666667
543	102.633333333333
544	240.1
545	-208.3
546	646.7
547	-1323.96666666667
548	-147.033333333333
549	-288.8
550	-43.3333333333335
551	-1093.36666666667
552	-393.3
553	325.833333333333
554	-759.2
555	662.7
556	-146.9
557	-458.833333333333
558	-225.333333333333
559	-2580.2
560	456.4
561	-201.666666666667
562	2321.1
563	82.8
564	940.633333333333
565	-308.9
566	1043.46666666667
567	365.8
568	-38.1
569	838.1
570	224.666666666667
571	-248.133333333333
572	-323.216666666667
573	205.9
574	147.7
575	-398.133333333333
576	-965.6
577	3810.5
578	734.7
579	-423.1
580	-166.833333333333
581	-374.966666666667
582	590.766666666667
583	-201.8
584	116.733333333333
585	1268.26666666667
586	-635.433333333333
587	112.633333333333
588	-38.5
589	-743.7
590	-1321.83333333333
591	173.333333333333
592	127.2
593	-658.966666666667
594	58.9000000000001
595	387.433333333333
596	420.433333333333
597	-102
598	281.766666666667
599	-251.566666666667
600	443.466666666667
601	163.9
602	-136.9
603	-158.533333333334
604	-864.166666666667
605	60.5999999999999
606	-2239.65
607	-0.800000000000182
608	-543.6
609	24.6666666666667
610	-1042.66666666667
611	-316.4
612	19.5999999999999
613	2181.5
614	1069.5
615	-1762.4
616	-548
617	643.5
618	-661.7
619	1316.35
620	275.733333333333
621	1717.2
622	212.433333333333
623	-1199.6
624	-415.166666666667
625	-12.6999999999998
626	-1175.66666666667
627	-216.566666666667
628	-502.8
629	-326.966666666667
630	222.266666666667
631	13.5999999999999
632	-202.266666666667
633	472.8
634	1241.31666666667
635	-23.4666666666667
636	367.533333333333
637	-406.7
638	406.833333333333
639	214.4
640	1556.26666666667
641	-335.466666666667
642	726.033333333333
643	-306.066666666667
644	1022.5
645	-124.466666666667
646	957.233333333334
647	-345
648	-170.533333333333
649	351.166666666667
650	1977.46666666667
651	-90.4666666666667
652	-1280.86666666667
653	-1725.5
654	-1105.35
655	247.6
656	678.1
657	-256.666666666667
658	-115.433333333333
659	-804.8
660	-40.6999999999998
661	17.1666666666667
662	-996.1
663	-1588.76666666667
664	-46.3
665	134.533333333333
666	263.5
667	-434.8
668	-121.066666666667
669	-1990
670	-932.8
671	-57.1999999999998
672	126.5
673	1100.66666666667
674	-13.5999999999999
675	-781.466666666666
676	449.466666666667
677	-387.2
678	-1261.36666666667
679	1462.83333333333
680	1241.2
681	-430.5
682	-21.5999999999999
683	244.5
684	48.5666666666667
685	358.933333333333
686	312
687	-886.8
688	-366.4
689	781.2
690	-146.8
691	-88.0999999999999
692	-124
693	-386.966666666667
694	1293.2
695	-779.4
696	1148.83333333333
697	23.5
698	247.033333333333
699	174.8
700	483.733333333333
701	-826.7
702	-534.9
703	-370.5
704	-1424.5
705	-1032.96666666667
706	-481.733333333333
707	792.2
708	-412.4
709	5.86666666666679
710	300.8
711	83.2
712	-810.716666666667
713	-60.8
714	80.9
715	-923.466666666667
716	-210.5
717	-95.7000000000003
718	-268.666666666667
719	-1161.46666666667
720	-137.866666666667
721	-926.266666666666
722	2928.7
723	-6.46666666666664
724	-104.666666666667
725	-409.2
726	-655.466666666667
727	-27.8999999999999
728	-72.2
729	1829
730	-792.4
731	285.1
732	-1088.16666666667
733	-1616.4
734	133.7
735	-234.433333333333
736	-844.6
737	47.6
738	34.2333333333333
739	-112.633333333333
740	43.1999999999998
741	-270.566666666667
742	995.433333333333
743	-987.2
744	-992.133333333333
745	-766.2
746	108.233333333333
747	277.8
748	-708.5
749	1039.5
750	-273.566666666667
751	-816.666666666667
752	422.233333333333
753	-294.9
754	188.533333333333
755	17.4666666666667
756	-188.266666666667
757	-969.366666666667
758	143.066666666667
759	1006.3
760	275.5
761	650.966666666667
762	396.8
763	-1040.66666666667
764	-595.9
765	-2256.8
766	106.4
767	-691.966666666667
768	-714.133333333333
769	-331.2
770	-59.2666666666667
771	52.6333333333334
772	141.066666666667
773	-1262.86666666667
774	-234.933333333333
775	-575
776	-1360.1
777	-2013.26666666667
778	-18.6666666666665
779	-309.9
780	-160.8
781	3107.9
782	-231.433333333333
783	341.9
784	197.233333333333
785	398.9
786	222.7
787	304.833333333333
788	1.56666666666661
789	-1010.56666666667
790	61.7333333333336
791	-4.56666666666666
792	3620
793	-274.4
794	-1301.9
795	415.633333333333
796	-859.2
797	-25.5999999999999
798	-130.766666666666
799	-16.0333333333334
800	-211.433333333333
801	-536.666666666667
802	49
803	4.5
804	-358.4
805	-180.266666666667
806	1868.53333333333
807	-723.7
808	-494.4
809	462.4
810	-1122.36666666667
811	-243.2
812	-66
813	577.966666666667
814	-519.6
815	438.6
816	-1791.76666666667
817	545.166666666667
818	-1177.46666666667
819	-547.733333333333
820	-4380.33333333333
821	179.666666666667
822	616
823	-357.5
824	149.6
825	-629.366666666667
826	-593.366666666667
827	-509.466666666667
828	-1294.93333333333
829	-512.6
830	-1035.3
831	-495.166666666667
832	477.733333333333
833	-178.7
834	17.5
835	16.9
836	294.4
837	151.533333333333
838	-731.466666666667
839	-14.7666666666667
840	457.6
841	1338.4
842	-88.8
843	51.7
844	-1562.1
845	329.366666666667
846	345.4
847	-243.9
848	-531.6
849	39.8333333333335
850	-1685.16666666667
851	1849.03333333333
852	-827.166666666667
853	-333.566666666667
854	564.8
855	-723.8
856	346.4
857	-873.7
858	-1466.16666666667
859	-338.4
860	2527.3
861	-213.466666666667
862	354.033333333333
863	-499.083333333333
864	-234.4
865	-326.9
866	-554.666666666667
867	-565.566666666667
868	-305.166666666667
869	596.3
870	-3521.96666666667
871	1053.86666666667
872	-2169.3
873	44.6333333333333
874	-203.2
875	-801.466666666667
876	-95.8000000000002
877	-20.9333333333332
878	-1038.16666666667
879	-438.866666666667
880	620.1
881	149.333333333333
882	-84.5333333333333
883	292.333333333333
884	20.6666666666667
885	364.766666666667
886	-279.5
887	34.7
888	712.633333333333
889	97.3333333333334
890	-523.966666666667
891	-184.966666666667
892	-279.9
893	511.8
894	1162.33333333333
895	-375.2
896	-583.366666666667
897	231.2
898	-918.666666666667
899	-2137.76666666667
900	-111.833333333333
901	-381.2
902	-1909.06666666667
903	-135.566666666667
904	1310.1
905	255.9
906	-337.766666666667
907	-224.533333333334
908	662.266666666667
909	-105.2
910	445.5
911	-114.9
912	-221.3
913	-505.5
914	375.033333333333
915	253.2
916	-739.466666666667
917	-1558.4
918	611.233333333333
919	1142.93333333333
920	-647.366666666667
921	618.533333333334
922	-1747.36666666667
923	77.9833333333333
924	203.3
925	-46.8000000000001
926	-547.233333333333
927	-368.3
928	-370
929	-1307.5
930	800.65
931	807.9
932	-460
933	-728.133333333333
934	-158.7
935	-1318.28333333333
936	-45.4
937	-1434.8
938	-794.966666666667
939	144.3
940	-609.9
941	-107.6
942	933.933333333333
943	-114
944	114.65
945	1013.76666666667
946	-252.1
947	1160.8
948	495.2
949	-126.9
950	112.933333333333
951	702.5
952	-218.933333333333
953	808.766666666667
954	555.766666666667
955	-381.066666666667
956	-67.3666666666668
957	701.9
958	-862.3
959	-340.8
960	123.6
961	1148.96666666667
962	1259.16666666667
963	812.8
964	559.533333333333
965	520.033333333333
966	-1469.26666666667
967	873.966666666667
968	-1619.38333333333
969	107.766666666667
970	4821.53333333333
971	188
972	2047.86666666667
973	430
974	-56.7666666666667
975	-100.45
976	901.366666666667
977	551.733333333333
978	-39.6
979	481.7
980	575.3
981	1348.46666666667
982	-1174.26666666667
983	643.466666666667
984	-639.966666666667
985	-770.5
986	-896.766666666667
987	596
988	88.5333333333333
989	210.266666666667
990	545.766666666667
991	-1131.5
992	1109.96666666667
993	-533.8
994	-172.966666666667
995	-641.7
996	476
997	-539.9
998	-203.966666666667
999	317.433333333333
1000	-155.6
