# Supplementary material for: Chromosome Copy Number Variation and Control in the Ciliate Chilodonella uncinata
Source: PLoS One. 2013 Feb 20;8(2):e56413. doi: 10.1371/journal.pone.0056413 (PMC3577910; doi:10.1371/journal.pone.0056413)
Supplement: Dataset S1 — Chromosome copy numbers from the experimental and simulated cell lines of Dataset of Chilodonella uncinata . dataset.zip is a compressed file. exp_data.csv contains the experimental data derived from qPCR analyses (Cell.line = original cell line; Time = time point of the DNA extraction; DNA.extract = DNA extract replicate; Gene = macronuclear chromosome; CNPC = copy number of the macronuclear chromosome per cell). The remainder of the CSV files are from the simulations. Each CSV file contains data on 1000 simulations where the change in variance from initial to final for each simulation is stored under column ‘x’. See _readme.txt in the compressed file dataset.zip for documentation of the file names. (ZIP) [file pone.0056413.s002.zip › dataset_S1/P2_omega0.58.csv]

	x
1	-1401.93333333333
2	794.833333333333
3	1420.8
4	373.466666666667
5	3285.9
6	-293.366666666667
7	1098.83333333333
8	114.4
9	588.133333333333
10	-35.4666666666667
11	158.7
12	-90.4000000000001
13	-599.433333333333
14	658.533333333334
15	-51.1999999999998
16	-174.2
17	-92
18	336.8
19	-781.866666666667
20	211.166666666667
21	-640.666666666667
22	-1307.8
23	18.0333333333338
24	-353.7
25	-416.266666666667
26	1160.5
27	-170.4
28	127.6
29	-483.9
30	41.6333333333333
31	-218
32	-110.233333333333
33	1477.7
34	1192
35	499.3
36	114.266666666666
37	440.8
38	189.466666666666
39	555.233333333333
40	-1168.93333333333
41	-130.266666666667
42	-222.9
43	108.1
44	-857.916666666667
45	-198.833333333333
46	517.433333333333
47	-823.1
48	-699.3
49	-3807.3
50	-211.566666666667
51	-43.6000000000001
52	-95.9666666666667
53	-175.866666666667
54	712.166666666667
55	200.266666666666
56	850.3
57	1225.76666666667
58	-1144.28333333333
59	150.3
60	478.633333333333
61	-498.466666666667
62	481.6
63	398.5
64	9.5
65	-851.466666666666
66	52.7666666666667
67	-122.1
68	-1092.83333333333
69	299.1
70	1652.96666666667
71	-734.666666666667
72	364.9
73	-12.1666666666665
74	380.933333333333
75	-37.3333333333333
76	-208.1
77	-67.7333333333331
78	-1126.8
79	486.333333333333
80	-300.8
81	7.86666666666633
82	848.766666666667
83	-214.5
84	-542.7
85	-615.066666666667
86	332.433333333333
87	93.0333333333333
88	220.033333333333
89	-378.4
90	-127.066666666667
91	-3.86666666666667
92	-764.333333333333
93	-61.4333333333333
94	-636.933333333333
95	-456.9
96	52.9000000000001
97	-48.8
98	-212.5
99	53.8333333333334
100	-611.7
101	-126.4
102	-210.8
103	-825.8
104	17.0999999999999
105	-392.4
106	186.233333333333
107	417.3
108	3467.7
109	-121.2
110	195.333333333333
111	-2342.05
112	-168.3
113	-98.9333333333333
114	-475.266666666667
115	229.733333333333
116	1211.3
117	262.8
118	-1143.96666666667
119	1158.7
120	-57.1999999999999
121	863.466666666667
122	342.633333333333
123	-187
124	-276
125	0.666666666666629
126	429.833333333333
127	205.5
128	-819.566666666667
129	-367.766666666667
130	-9.40000000000003
131	281.333333333333
132	-126.933333333333
133	-282.4
134	375.3
135	-572.8
136	-2265.86666666667
137	515.866666666667
138	819.733333333333
139	-124.1
140	638.5
141	-63.0333333333333
142	-459.366666666667
143	382.7
144	88.1666666666667
145	-404.9
146	1931.46666666667
147	-527.933333333333
148	252.4
149	2068.43333333333
150	-394.533333333333
151	1460.4
152	-1125.86666666667
153	-221.833333333333
154	-28.2666666666667
155	-665.6
156	-11.4666666666667
157	78.0999999999999
158	645.966666666667
159	-525.6
160	-2096.85
161	1885.46666666667
162	-99.2666666666667
163	-806.866666666667
164	-878.066666666667
165	-239.6
166	638.666666666667
167	1227.6
168	-105.6
169	-146.1
170	541.333333333333
171	745.9
172	120.033333333333
173	-827.366666666667
174	-98.3
175	1376.26666666667
176	1877.2
177	-691.666666666667
178	-96.3999999999999
179	-1025.46666666667
180	-90.1666666666667
181	-56.7999999999997
182	-566.416666666667
183	260
184	503.2
185	-943.2
186	133.433333333333
187	495.866666666667
188	-970.5
189	-49.3
190	-1879.06666666667
191	360.3
192	924.666666666667
193	-133.9
194	-925.466666666667
195	-296.433333333333
196	28
197	-1023.2
198	65.3333333333333
199	-409.433333333333
200	-652.566666666667
201	118.5
202	0.199999999999932
203	327.466666666666
204	-9.70000000000005
205	-743.566666666667
206	-118.5
207	-626.133333333334
208	790.3
209	-169.6
210	-523.433333333333
211	-198.966666666667
212	362.633333333333
213	-429.5
214	1151.2
215	-328.166666666667
216	-321.2
217	2.80000000000001
218	-113.7
219	-152.866666666667
220	-99.5666666666666
221	2657.7
222	-419.366666666667
223	25.6
224	-488.8
225	217.7
226	-407.666666666667
227	-207.166666666667
228	840.633333333333
229	-166.133333333333
230	-224.966666666667
231	1129.46666666667
232	-2219.13333333333
233	-1106.66666666667
234	973.1
235	-76.3
236	-803.466666666667
237	382.8
238	491.066666666667
239	-757.6
240	301.633333333333
241	918.666666666667
242	583.966666666667
243	-964.466666666667
244	-28
245	113.6
246	-1401.9
247	-289.1
248	666.533333333333
249	-217.766666666667
250	124.5
251	865.6
252	-392.766666666667
253	-1361.46666666667
254	64.1
255	107.866666666667
256	2482.33333333333
257	74.0333333333333
258	1859.83333333333
259	189.1
260	1657.03333333333
261	-215.866666666667
262	118.566666666667
263	281.6
264	26.8333333333335
265	250.9
266	-77.2333333333333
267	326.233333333333
268	-501.7
269	-1175.76666666667
270	571.366666666666
271	-1281.76666666667
272	-38.6999999999998
273	-55.1000000000004
274	-683.166666666667
275	-66.4000000000001
276	-735.033333333333
277	-643.733333333333
278	838.3
279	177.6
280	-24.2666666666668
281	-502.366666666667
282	-770.6
283	246.8
284	1279.3
285	12.1333333333337
286	260.8
287	-771.7
288	-1647.6
289	-1076
290	-498.766666666667
291	-319.466666666667
292	695.966666666667
293	-1078.7
294	-177.65
295	201.966666666667
296	740.3
297	-218.05
298	347.7
299	80.2333333333333
300	190.233333333333
301	494.8
302	507.2
303	990.833333333333
304	-1109.96666666667
305	-844.933333333333
306	-1023.36666666667
307	298.433333333333
308	-1506.8
309	-270.166666666667
310	-959.6
311	935.2
312	529.3
313	657.1
314	152.4
315	709.066666666667
316	-818.8
317	836.5
318	-188.8
319	-1419.7
320	-2689.66666666667
321	173.333333333333
322	-530.1
323	-818.1
324	-320.866666666667
325	-260.166666666667
326	-18.5
327	358.566666666667
328	10.4333333333333
329	524
330	2190.73333333333
331	-747.966666666667
332	-822.266666666666
333	417.9
334	114.133333333333
335	-1204.26666666667
336	302.3
337	101.2
338	449.466666666667
339	-569.866666666667
340	-542.133333333334
341	2781.2
342	-184
343	-376.4
344	28.7999999999997
345	287.966666666666
346	707.9
347	871.6
348	-265.866666666667
349	148.1
350	288.5
351	-222.166666666667
352	-890.766666666667
353	-2124.56666666667
354	-880.266666666667
355	199.3
356	-1296.36666666667
357	-897.666666666667
358	-55.5999999999999
359	-683.433333333333
360	335.1
361	-49.0666666666667
362	57.7333333333336
363	-255.9
364	536.966666666667
365	-24.4000000000001
366	380.5
367	295.466666666667
368	-135.333333333333
369	-550.566666666667
370	353.5
371	5332.3
372	82.8000000000001
373	98.6333333333333
374	556.333333333333
375	956
376	-231.433333333333
377	107.2
378	22.3666666666668
379	1907.7
380	278.5
381	162.8
382	131.6
383	-264
384	113.466666666667
385	-302
386	383.983333333333
387	-2917.5
388	-406.566666666667
389	89.8333333333333
390	-328.266666666667
391	-502.166666666667
392	-736
393	-208.666666666667
394	-382.666666666667
395	-611
396	-53.2
397	-347.3
398	-315.2
399	54.6333333333332
400	-40.8
401	-436.166666666667
402	1937.9
403	30.7
404	-325.866666666666
405	375.6
406	302.3
407	-463.633333333333
408	-969.2
409	-492.766666666667
410	-65.0999999999999
411	402.233333333333
412	1137.33333333333
413	121.366666666667
414	927.166666666667
415	-150.666666666667
416	244.533333333333
417	-786.8
418	1149.6
419	824
420	-27.4000000000001
421	136.133333333333
422	131.066666666667
423	-703.9
424	54.9333333333332
425	-296.466666666667
426	94.4
427	46.3666666666667
428	210.966666666667
429	-630.9
430	-230.8
431	-1068.8
432	-566.8
433	-88.1666666666667
434	-212.8
435	-98.6333333333332
436	140.4
437	-1046.93333333333
438	-192.9
439	-183.066666666667
440	2148
441	-315.3
442	66.8
443	-297.5
444	-642.966666666667
445	-594.4
446	213.133333333333
447	-226.7
448	2096.2
449	-500.7
450	-12.6666666666666
451	-484.066666666667
452	-50.8
453	519.1
454	-712.833333333333
455	1644.83333333333
456	732.700000000001
457	-95.2666666666667
458	1930
459	824.4
460	-188.466666666667
461	-700.5
462	-212.966666666667
463	-339.7
464	-1455.8
465	166.366666666667
466	376.233333333333
467	545.433333333333
468	95.4666666666667
469	-900.233333333333
470	-600.9
471	-1110.3
472	237.433333333333
473	36.3666666666667
474	-2067.7
475	2663.3
476	-894.2
477	314.9
478	3391.6
479	47.1666666666665
480	-1722.9
481	-647.7
482	729.866666666667
483	-98.0166666666669
484	-9.56666666666683
485	704.3
486	-185.5
487	-416.666666666667
488	363.6
489	-523.1
490	-339.5
491	-1353.65
492	-736.4
493	-419.833333333333
494	-144
495	-302.933333333333
496	1048.83333333333
497	-257.9
498	-866.133333333333
499	502.8
500	-64.3
501	-1144.36666666667
502	-1341.6
503	-121
504	737.6
505	-820.4
506	-1778.16666666667
507	969.066666666667
508	664.533333333333
509	7.63333333333321
510	655.2
511	793.433333333333
512	-115.566666666667
513	-519.966666666667
514	716.1
515	-366.1
516	-221.7
517	1900.83333333333
518	-1912.86666666667
519	-457.733333333333
520	1430.9
521	928.533333333333
522	-221.3
523	-1986.53333333333
524	-672.133333333333
525	-17.5666666666666
526	-442.166666666667
527	1185
528	1624.5
529	470.933333333333
530	871.3
531	121.366666666667
532	-969.8
533	-231.2
534	-378.766666666667
535	-221.466666666667
536	-361.366666666667
537	-409.366666666667
538	529.45
539	-880.8
540	-1263.5
541	89.0999999999999
542	-1389.75
543	772
544	-51.2
545	359.6
546	61.5999999999999
547	-426.3
548	-746.533333333333
549	-605.866666666667
550	-650.666666666667
551	903.966666666667
552	-571.633333333333
553	-350.033333333333
554	626.8
555	-55.7333333333333
556	595.3
557	-89.8666666666667
558	-1258.06666666667
559	-196.7
560	-23.2
561	-734.7
562	-86.4000000000001
563	1053.46666666667
564	1549.2
565	1217.3
566	-2101.9
567	596.1
568	71.4333333333334
569	-633.966666666667
570	396.883333333333
571	-427.1
572	399.6
573	187.633333333333
574	-487.6
575	131.333333333333
576	-43.5
577	399.033333333334
578	1277.53333333333
579	37.0666666666667
580	-1869.1
581	856.833333333333
582	215.1
583	1119.2
584	296.4
585	354.966666666666
586	-175.433333333333
587	397.6
588	524.4
589	183.1
590	831.433333333333
591	-377.066666666667
592	1743.23333333333
593	377.2
594	-155.3
595	1042.13333333333
596	-734.766666666666
597	-1259.23333333333
598	-75.3666666666666
599	-1177.1
600	-76.4
601	-1386.71666666667
602	544.533333333333
603	-305.966666666667
604	495.2
605	438.7
606	-981.366666666667
607	139.866666666667
608	71.8333333333333
609	-415.5
610	150.133333333333
611	958.233333333334
612	165.766666666667
613	-1220.26666666667
614	-671.233333333334
615	1789.23333333333
616	-1067.86666666667
617	-365.2
618	-876.5
619	209.466666666667
620	685.2
621	2412
622	-319.6
623	-159.666666666667
624	-317.3
625	-332.4
626	87.9000000000001
627	-77.5999999999999
628	-37
629	807.3
630	-355.9
631	-640
632	-331.666666666667
633	282.8
634	50.9333333333334
635	124.1
636	658.8
637	-457.766666666667
638	-196.4
639	280.033333333333
640	-68.3000000000002
641	-226.3
642	-78.4666666666667
643	-1283.6
644	-281.1
645	1171.2
646	-2189.7
647	-54.6333333333332
648	171.433333333333
649	-16.5333333333333
650	-1124.4
651	185.933333333333
652	-90.0333333333333
653	140.5
654	-470.833333333333
655	353.866666666667
656	-57.1999999999994
657	-45.4666666666666
658	-0.233333333333348
659	-480.133333333334
660	92.3
661	-475.1
662	416.833333333333
663	281.1
664	816.033333333333
665	147.7
666	-218.5
667	-730.066666666667
668	-1015.6
669	-74.9666666666672
670	-511.666666666667
671	-63.6000000000001
672	46.7
673	-644.9
674	755.2
675	-183.1
676	901.9
677	1041.93333333333
678	-850.8
679	272.4
680	-35.7666666666667
681	-580.666666666667
682	-1395.16666666667
683	-73.1
684	-156.533333333333
685	-91.9000000000001
686	1504.53333333333
687	-2588.4
688	1370.33333333333
689	-114.966666666667
690	1108.5
691	282.1
692	-415.766666666667
693	-72.1333333333333
694	-488.866666666667
695	619.9
696	36.9
697	1657.03333333333
698	270.4
699	929.6
700	-1196.16666666667
701	-136.266666666666
702	241.066666666667
703	-740.5
704	799.3
705	-427.9
706	-419.6
707	-747.5
708	-638.5
709	362.133333333333
710	-667.866666666667
711	447.333333333333
712	-643.566666666667
713	277.433333333333
714	-395.2
715	3934.93333333333
716	1536.9
717	-112.366666666667
718	181.633333333333
719	-616.8
720	-407.566666666667
721	300.8
722	4816.63333333333
723	108
724	-422.266666666667
725	282.533333333333
726	3213.36666666667
727	-600.183333333333
728	38.8
729	206.733333333333
730	-1643.36666666667
731	-2178.86666666667
732	322.5
733	-670.5
734	269.333333333333
735	-347.066666666667
736	389.7
737	-465.366666666667
738	802.833333333333
739	-728.6
740	424
741	-181.733333333333
742	-213.266666666667
743	78
744	-2233.7
745	-213.433333333333
746	1461.3
747	-1744.96666666667
748	-482.9
749	726.3
750	-6.86666666666656
751	274.8
752	-1070.36666666667
753	51.0333333333333
754	-20.1666666666667
755	-799.866666666667
756	-150.7
757	684.933333333333
758	-179.966666666667
759	270.266666666667
760	287.766666666667
761	-361.7
762	-61.3
763	421.966666666667
764	-736.2
765	-603.966666666666
766	-1182
767	295.5
768	88.4000000000001
769	-988.8
770	-1349.86666666667
771	-908.4
772	778.8
773	483.5
774	-248.266666666667
775	-1169.03333333333
776	1317.83333333333
777	-497.1
778	1298.6
779	1090
780	-37.8666666666666
781	-24.9333333333333
782	1195.2
783	1607.06666666667
784	-106.1
785	89.0666666666666
786	798.566666666667
787	371.3
788	218.4
789	111.533333333334
790	-2046.66666666667
791	18.6666666666666
792	662.733333333333
793	745.966666666666
794	-164
795	-657.4
796	-807.233333333334
797	-1473.6
798	207.3
799	1962.93333333333
800	-880.4
801	723.066666666667
802	-245.966666666667
803	190.7
804	-726.8
805	511.566666666667
806	-369.466666666667
807	970.533333333333
808	230.4
809	91.7666666666667
810	967.6
811	-104.166666666667
812	-82.9000000000001
813	-332.566666666667
814	151.133333333333
815	-397.566666666667
816	136.533333333333
817	-34.1333333333332
818	-498.933333333333
819	501.3
820	-552
821	422.266666666667
822	-656.266666666667
823	839.1
824	-902.166666666667
825	-1637.7
826	78.8
827	-689.9
828	1724.76666666667
829	2119.83333333333
830	-1.20000000000005
831	-1889.76666666667
832	-954.8
833	1205.2
834	415.533333333333
835	-411.033333333334
836	-141.566666666667
837	1422.23333333333
838	-642.766666666667
839	-1833.88333333333
840	2.40000000000009
841	-1681.96666666667
842	-133.066666666667
843	-588.566666666667
844	106.3
845	-1106.2
846	529.2
847	-647.266666666667
848	147.3
849	-913.433333333333
850	-1339.3
851	-349.9
852	-518.2
853	1113.63333333333
854	-273.5
855	31.4666666666667
856	192.8
857	809.733333333333
858	470.033333333334
859	-627.900000000001
860	-585.766666666666
861	360.233333333334
862	-408.066666666667
863	468.4
864	-907.566666666667
865	234.9
866	-490
867	-859.2
868	561.5
869	1957.83333333333
870	-343.2
871	1297.36666666667
872	-120.366666666666
873	404.7
874	-1201.2
875	-2532.68333333333
876	1295.23333333333
877	-663.666666666667
878	-1309.56666666667
879	-206
880	-533.466666666667
881	1706.7
882	974.5
883	-103.1
884	-551.2
885	466.033333333333
886	-338.8
887	1471.2
888	-881.633333333334
889	-16.8999999999999
890	1554.63333333333
891	-547.866666666667
892	-513.6
893	-263.833333333333
894	264.3
895	-185.066666666667
896	779.566666666667
897	173.2
898	-838.166666666667
899	-220.366666666667
900	-418.433333333333
901	658.3
902	-2148.3
903	-354.966666666667
904	-54.5666666666666
905	343.7
906	-341.066666666667
907	398
908	1663.7
909	602.3
910	-914.1
911	-169.7
912	-59.9666666666667
913	-286.533333333334
914	-915.7
915	253.2
916	212
917	22
918	532.533333333333
919	-123.766666666667
920	129.333333333333
921	-48.8333333333333
922	546.433333333333
923	13.2333333333331
924	-517.3
925	687.2
926	915.866666666667
927	-104.466666666667
928	-742.1
929	42.2333333333327
930	1808.3
931	-355.566666666667
932	-664.7
933	-1136.36666666667
934	1551.6
935	535.233333333333
936	-1177.33333333333
937	116.7
938	-422.4
939	696.3
940	-180.4
941	-291.9
942	-35.7
943	251.833333333333
944	411.3
945	-322.8
946	191.833333333333
947	1087.13333333333
948	-887.766666666667
949	-61.4666666666667
950	-148.366666666667
951	-399.766666666667
952	-2129.5
953	-558.933333333333
954	-329.7
955	-2548.1
956	-2277.46666666667
957	-1423.2
958	-335.466666666667
959	291.2
960	734.833333333333
961	535.066666666667
962	-331.2
963	-177.333333333333
964	97.5333333333333
965	342.833333333333
966	493.566666666667
967	-1158.53333333333
968	-3186.4
969	-449.566666666667
970	-603.216666666667
971	3.10000000000014
972	60.7999999999997
973	114.1
974	-811.433333333333
975	560.933333333333
976	900.766666666667
977	-133.3
978	-120.233333333333
979	392.733333333333
980	-438.7
981	948.7
982	-805.9
983	499.333333333333
984	1015.7
985	397.700000000001
986	-213.4
987	-124.9
988	82.4333333333334
989	-77.1
990	434
991	579.466666666667
992	-193.6
993	-140.4
994	-1176.06666666667
995	1330.36666666667
996	-73.1000000000001
997	-360.3
998	-407.433333333333
999	335.2
1000	677.7
