# Supplementary material for: Chromosome Copy Number Variation and Control in the Ciliate Chilodonella uncinata
Source: PLoS One. 2013 Feb 20;8(2):e56413. doi: 10.1371/journal.pone.0056413 (PMC3577910; doi:10.1371/journal.pone.0056413)
Supplement: Dataset S1 — Chromosome copy numbers from the experimental and simulated cell lines of Dataset of Chilodonella uncinata . dataset.zip is a compressed file. exp_data.csv contains the experimental data derived from qPCR analyses (Cell.line = original cell line; Time = time point of the DNA extraction; DNA.extract = DNA extract replicate; Gene = macronuclear chromosome; CNPC = copy number of the macronuclear chromosome per cell). The remainder of the CSV files are from the simulations. Each CSV file contains data on 1000 simulations where the change in variance from initial to final for each simulation is stored under column ‘x’. See _readme.txt in the compressed file dataset.zip for documentation of the file names. (ZIP) [file pone.0056413.s002.zip › dataset_S1/P2_omega0.6.csv]

	x
1	676.233333333334
2	46.4333333333334
3	-389.1
4	-591.9
5	-1766.76666666667
6	-759.866666666667
7	-296.4
8	859.6
9	-30.9333333333333
10	-174.8
11	-392.066666666667
12	-229
13	-53.9666666666666
14	1116.83333333333
15	19.4666666666667
16	381.966666666667
17	-581.7
18	352.4
19	-267.066666666667
20	951.5
21	2010.93333333333
22	58.6333333333333
23	158.7
24	452.133333333333
25	-482.4
26	746.733333333333
27	87.3
28	-257.766666666666
29	-315.9
30	497.833333333333
31	-128.566666666667
32	-912.766666666667
33	-56.8
34	-175.2
35	524.25
36	-81.0333333333333
37	284.933333333333
38	169.433333333333
39	-588.566666666667
40	-698.533333333333
41	-903.3
42	-452
43	-125.466666666666
44	-385.966666666666
45	285.6
46	-456.2
47	-444.133333333333
48	49.8999999999999
49	-124.4
50	452
51	-1.9666666666667
52	-31.5666666666667
53	-992.133333333333
54	-17.0666666666666
55	-44
56	681.066666666667
57	148.9
58	-290.933333333333
59	-230.4
60	1071.03333333333
61	152.266666666667
62	-231.366666666666
63	-508.666666666667
64	-323.7
65	-52.8000000000002
66	2162.76666666667
67	-77.1
68	1053.9
69	968.8
70	-1053.8
71	134.1
72	1283.9
73	-1367.1
74	-413.633333333334
75	-13.2
76	-780.7
77	-536.666666666667
78	1322
79	104.166666666667
80	-331.2
81	-107.1
82	988.5
83	-332.3
84	-204.966666666667
85	1792.53333333333
86	422.166666666667
87	930.1
88	-145.4
89	-45.0666666666666
90	-63.2
91	-39.2
92	-255.9
93	2507.9
94	1533.23333333333
95	-820.466666666667
96	-1230.9
97	-135.1
98	408.4
99	-182.9
100	-345.6
101	-623.466666666667
102	464.3
103	-474.033333333333
104	-432.85
105	720.333333333334
106	-1213.56666666667
107	286.766666666667
108	-1485.16666666667
109	-366.766666666666
110	1186.26666666667
111	1.56666666666666
112	-262.4
113	-1842.4
114	-337.966666666667
115	4000.53333333333
116	-484.4
117	626.433333333333
118	2341.43333333333
119	-252.766666666666
120	-768.7
121	44.3999999999999
122	-351.266666666667
123	30.8000000000002
124	-608.4
125	207.2
126	1103.16666666667
127	-686.983333333333
128	664.133333333333
129	309.2
130	-482.4
131	330.4
132	978.9
133	580.933333333333
134	-798.266666666667
135	-1182.13333333333
136	-26.6666666666667
137	201.366666666667
138	-350.633333333333
139	203.566666666667
140	75.9000000000001
141	-451.566666666667
142	86.3000000000002
143	771.2
144	-1903.7
145	-2181.06666666667
146	-701.866666666667
147	37.1999999999998
148	119.7
149	-753.933333333334
150	1267.13333333333
151	175.633333333334
152	-600.5
153	-178.7
154	-1617.73333333333
155	-319.6
156	-819.433333333333
157	312.266666666667
158	84.5
159	64.4333333333332
160	-207.5
161	-125.2
162	417.233333333334
163	83.3666666666666
164	115.333333333333
165	-33.0999999999999
166	342.533333333333
167	252.1
168	-240.166666666667
169	191.733333333333
170	657.2
171	1233.16666666667
172	468.233333333333
173	-1337.75
174	-546.7
175	-30.6666666666665
176	150.8
177	160.9
178	-1450.8
179	260.133333333333
180	-1246.76666666667
181	-350.8
182	-222.966666666667
183	162.766666666667
184	-981.866666666667
185	39.1999999999999
186	-140.7
187	-1004.2
188	-1013.46666666667
189	821.333333333333
190	285.166666666667
191	226.233333333333
192	1362.63333333333
193	570.566666666667
194	939.2
195	-420.4
196	240.533333333333
197	-80.4333333333333
198	140.7
199	-609.733333333333
200	-160.1
201	-603.066666666667
202	-345.466666666667
203	-436.266666666667
204	-117.633333333333
205	-154.266666666667
206	-807.333333333333
207	-690.6
208	-422.166666666667
209	895.366666666667
210	479.733333333333
211	-146.033333333333
212	63.1999999999998
213	1259.53333333333
214	-4768.06666666667
215	-769.766666666667
216	-2010.4
217	859.05
218	-115.5
219	19.5
220	-1162.53333333333
221	-383.466666666667
222	-809.466666666667
223	1094.93333333333
224	-124.9
225	-190.4
226	-572.1
227	-858.866666666667
228	-167.4
229	-227.6
230	458.4
231	101.1
232	246.4
233	-185.6
234	-64.5
235	-66.9333333333329
236	-15.8333333333333
237	-557.6
238	56.2
239	-159.966666666667
240	-204.5
241	-426.8
242	-125.2
243	-316.3
244	-2189.46666666667
245	-76.8999999999999
246	-126.366666666667
247	-394.666666666667
248	-2191.6
249	-296.8
250	549.233333333333
251	299.1
252	-438.8
253	1203.73333333333
254	-448.966666666667
255	866.933333333333
256	796.533333333333
257	616
258	169.466666666667
259	55.0333333333333
260	-1323.6
261	1363.16666666667
262	93.2
263	-906.466666666667
264	-808.666666666667
265	188.933333333333
266	-14.3666666666666
267	645.366666666667
268	299.833333333333
269	-141.966666666667
270	-1100.5
271	327.066666666667
272	416.4
273	-85.0999999999999
274	-402.4
275	181.833333333333
276	-982.1
277	-643.833333333333
278	1127.2
279	1204.8
280	-1222.6
281	-99.166666666667
282	547.533333333334
283	-142
284	363.7
285	-114
286	125.933333333333
287	-360.5
288	187.85
289	-178.8
290	-706
291	157.6
292	98.6333333333334
293	-209.1
294	472.4
295	-317.166666666667
296	-1535.2
297	0.300000000000011
298	1189.53333333333
299	763.566666666667
300	-192.4
301	182.433333333333
302	606.233333333333
303	-1575.65
304	-909.9
305	141.3
306	1638.3
307	-565.566666666667
308	-832.666666666667
309	1938.4
310	-515.566666666667
311	21.0999999999999
312	-401.5
313	22.4000000000001
314	-85.9
315	-1207.76666666667
316	632.833333333333
317	-79.5999999999999
318	45.5333333333333
319	-124.133333333333
320	51.333333333333
321	42
322	514.3
323	1192
324	-2428.4
325	1455.7
326	349.633333333333
327	-580.933333333333
328	957.433333333333
329	152.166666666667
330	-149.7
331	-218.166666666667
332	471.9
333	587.1
334	-27.3000000000002
335	1875.7
336	94.0333333333333
337	-1789.9
338	-331.766666666667
339	-326.133333333333
340	-753.666666666667
341	132.966666666667
342	-667.2
343	2858.1
344	-376.8
345	437.866666666667
346	413.733333333333
347	112.7
348	1850.26666666667
349	6.90000000000009
350	-101.733333333333
351	172.3
352	-607.766666666667
353	-428.8
354	185.85
355	279.1
356	-352.766666666667
357	496.6
358	53.0333333333333
359	-1089.2
360	-639.433333333333
361	-607.5
362	-88.5
363	-1164.9
364	126.966666666666
365	410.633333333333
366	-36.1666666666667
367	-186.166666666667
368	1183.3
369	-580.966666666667
370	770.9
371	-693.599999999999
372	259.5
373	46.4
374	-1189.46666666667
375	276
376	-429.216666666667
377	270.5
378	-140.2
379	-450.366666666666
380	-1170.3
381	-186
382	1246.8
383	633.016666666666
384	-449.9
385	820.8
386	-2193.16666666667
387	293.066666666667
388	3364.83333333333
389	-1857.63333333333
390	-208.3
391	207.566666666667
392	977.566666666667
393	135.233333333334
394	672.2
395	-26.0333333333333
396	-2229.88333333333
397	-28.9
398	-334.8
399	-639.3
400	-2198.1
401	-1039.46666666667
402	216.033333333333
403	722.5
404	77.6
405	1631.46666666667
406	247.2
407	-49.5666666666666
408	-707.9
409	-149.866666666667
410	1030.66666666667
411	-85.9000000000001
412	-36.4
413	31.2
414	324.4
415	-873.966666666667
416	-1706.7
417	163.366666666667
418	476.666666666667
419	139.566666666667
420	-62
421	282.7
422	-617.666666666667
423	618.9
424	451.3
425	1125.73333333333
426	-158.066666666667
427	339.3
428	-569.9
429	-765.166666666667
430	582.1
431	-119.2
432	-317.733333333333
433	-1280.13333333333
434	1204.5
435	-888.9
436	52.4999999999999
437	-98.0999999999999
438	270.5
439	-628.8
440	-662.666666666667
441	1296.4
442	-3475.7
443	-837.466666666666
444	489.966666666667
445	-871.5
446	-5.73333333333335
447	758.7
448	-1720.31666666667
449	-91.2000000000003
450	586.566666666667
451	270.3
452	389.966666666667
453	-449.7
454	-960.8
455	4.39999999999998
456	-961.866666666667
457	-278.866666666667
458	101.3
459	-157.066666666667
460	1355.86666666667
461	-57.8666666666667
462	-262.266666666667
463	70.4
464	-746.466666666667
465	-419.333333333333
466	-348.8
467	35.6
468	1997.13333333333
469	959.15
470	1180.83333333333
471	211.2
472	-14.1666666666667
473	-288.833333333333
474	-121.1
475	568.4
476	163.066666666667
477	-14.1000000000004
478	-1467.25
479	796.433333333333
480	139.9
481	303.7
482	1860.5
483	-366.4
484	-2485.16666666667
485	-2552.05
486	337.133333333333
487	361.3
488	-367.166666666667
489	1341.73333333333
490	-263.5
491	1521.86666666667
492	1402.63333333333
493	331.566666666667
494	-176.9
495	-172.833333333333
496	2622.83333333333
497	-889.833333333333
498	-544.9
499	-100.533333333333
500	178.1
501	-1302.4
502	33.5333333333333
503	-1119.56666666667
504	-161.366666666667
505	899.6
506	-2217.56666666667
507	-1573.43333333333
508	-1662.46666666667
509	-184.7
510	-18.9333333333334
511	306.033333333334
512	415.466666666667
513	1630.7
514	-225.233333333333
515	-135.3
516	-2067.36666666667
517	208.766666666667
518	119.233333333333
519	-58.1000000000001
520	-240.666666666667
521	96.7333333333336
522	34.8
523	-1751.16666666667
524	2652.26666666667
525	-522.8
526	165.2
527	327.866666666667
528	-268.9
529	-905.5
530	252
531	23.9000000000001
532	-824.233333333333
533	-1402
534	108.933333333333
535	-126.8
536	-2080.93333333333
537	2402.03333333333
538	134.4
539	-252.5
540	-573.5
541	93.4333333333334
542	-1269.4
543	78.3333333333335
544	395.233333333333
545	-712
546	480.5
547	-1431.3
548	561.1
549	-342.1
550	-414.1
551	214.7
552	-246.566666666667
553	-20
554	296.9
555	417.766666666666
556	-478.9
557	-233.366666666667
558	614.233333333334
559	400.9
560	1267.06666666667
561	800.8
562	201.966666666666
563	365.433333333333
564	724.4
565	936.1
566	1075.2
567	-624.533333333333
568	-96.6999999999999
569	-567.3
570	227.433333333333
571	-943.833333333333
572	-601.9
573	-253.833333333333
574	374.5
575	1122.63333333333
576	-825.2
577	1112.03333333333
578	-401.066666666667
579	16.1333333333332
580	201.2
581	-717.966666666667
582	200.833333333333
583	-112.8
584	-788.9
585	-267.7
586	221.833333333333
587	-179.366666666667
588	798.666666666667
589	754.833333333333
590	156.7
591	-1990.4
592	-620.1
593	107.566666666667
594	-1130.66666666667
595	89.7
596	14.5
597	526.833333333333
598	176.966666666667
599	45.2000000000003
600	910.4
601	2424.13333333333
602	-813.966666666667
603	-1004.53333333333
604	444.233333333333
605	-911.9
606	-378.166666666667
607	210.266666666667
608	623.1
609	337
610	-94.5333333333334
611	-1712.53333333333
612	-291.566666666667
613	180.633333333333
614	-398.833333333333
615	-327.633333333333
616	-197.866666666667
617	169.6
618	-214.9
619	369.7
620	-470.133333333333
621	-353.433333333333
622	-358.166666666667
623	-469.8
624	-1407.7
625	-756
626	-264.366666666667
627	-224.666666666667
628	220.6
629	-45.0333333333335
630	-238.2
631	78.1
632	-574.4
633	338.133333333334
634	-662.666666666667
635	393.033333333333
636	419.466666666667
637	-728.533333333333
638	1653.63333333333
639	-206.266666666667
640	87.7333333333333
641	-647.2
642	-150.666666666667
643	-1820.23333333333
644	-83.7666666666667
645	2335.2
646	258.533333333333
647	230.366666666667
648	-20.8
649	-966.1
650	730.933333333334
651	1010.3
652	383.533333333333
653	-75.3000000000001
654	307.633333333333
655	392
656	358
657	-485.266666666667
658	309.433333333333
659	204.3
660	-134.766666666667
661	-647.266666666667
662	-42
663	-1092.13333333333
664	322.233333333333
665	-78.3666666666667
666	1070.93333333333
667	26.1000000000001
668	-918.3
669	-39.4666666666667
670	-784.166666666667
671	311.6
672	-366.4
673	-739.366666666667
674	1944.83333333333
675	-1411.96666666667
676	-591.9
677	1600.9
678	-1048.8
679	58.5666666666666
680	-2255.06666666667
681	-1175.06666666667
682	-556.966666666667
683	-4.79999999999995
684	283.333333333333
685	-56.6666666666666
686	1173.33333333333
687	-225.6
688	-31.0666666666666
689	1103.93333333333
690	-1978.26666666667
691	0.833333333333371
692	-322
693	-462.7
694	99.7333333333333
695	-1001.56666666667
696	-420.966666666666
697	126.4
698	175.633333333333
699	76.1333333333337
700	-218
701	-823.483333333333
702	1027.9
703	-158
704	-165.766666666666
705	-1188.5
706	422.4
707	-510.966666666667
708	-2470.2
709	-28.4666666666666
710	298.266666666667
711	398.933333333333
712	-54.7666666666667
713	170.5
714	-282.833333333333
715	-540.533333333334
716	605.033333333334
717	-1012.66666666667
718	2035.1
719	169.7
720	1046.9
721	262
722	74.0333333333334
723	-32.9666666666667
724	-548.8
725	775.566666666667
726	-483.033333333333
727	1079.7
728	-21.7
729	-130.7
730	-595.366666666666
731	2374.73333333333
732	-265.766666666667
733	10.3333333333333
734	697.833333333333
735	388.8
736	-94.8
737	69.9333333333334
738	-1459.6
739	123.533333333333
740	-518.7
741	116.9
742	-1374
743	-2584.16666666667
744	215.6
745	-413.166666666667
746	-331.966666666667
747	13.1333333333334
748	1407.36666666667
749	2884.23333333333
750	-590.8
751	-132.933333333333
752	217.1
753	533.333333333333
754	-2416.96666666667
755	78.3
756	-614.3
757	369.233333333333
758	513.333333333333
759	643.2
760	-285.966666666667
761	240.433333333333
762	1065.43333333333
763	890.8
764	-1382
765	-63.4666666666666
766	1498.63333333333
767	25.8999999999996
768	-532.95
769	564.9
770	151.833333333333
771	106.933333333333
772	512.666666666667
773	-669.166666666667
774	-1028.66666666667
775	-576.566666666667
776	-2505.46666666667
777	243.833333333333
778	-156.1
779	-356.766666666667
780	-392.4
781	-645.2
782	-564.3
783	351.6
784	363.833333333333
785	-1071.2
786	751.4
787	615.3
788	46.1333333333333
789	312.666666666667
790	-1791.76666666667
791	-223.666666666667
792	-46.1666666666667
793	-86
794	-3177.8
795	-493.3
796	2961.26666666667
797	-352.933333333333
798	43.6333333333334
799	-69.0999999999999
800	-36.8
801	-869.366666666667
802	-245.166666666667
803	-1679.36666666667
804	1700.9
805	-905.7
806	277.3
807	391.6
808	-371.5
809	-103.866666666667
810	-15.0999999999999
811	-8.44999999999982
812	201.866666666667
813	6.23333333333335
814	345.633333333333
815	2172.36666666667
816	609.3
817	-1315.08333333333
818	1240.03333333333
819	3446.33333333333
820	-482.8
821	134.1
822	113.6
823	-2362.4
824	590.75
825	183.7
826	293.833333333333
827	415.733333333333
828	-533.3
829	991.3
830	-471.6
831	-449.2
832	442.5
833	-1217.06666666667
834	784.7
835	-412.2
836	524.966666666667
837	-2188.26666666667
838	170.4
839	-302.6
840	843.2
841	1999.23333333333
842	45.4333333333334
843	-204.366666666667
844	113.733333333333
845	688.666666666667
846	733.366666666667
847	1100.26666666667
848	-489.9
849	-585.9
850	-111.733333333333
851	-406.7
852	2516.03333333333
853	-567.733333333333
854	-198.7
855	-514.3
856	-136.8
857	-733.066666666667
858	307.6
859	-630.166666666667
860	144
861	-1183.76666666667
862	724.466666666667
863	236.233333333333
864	1037.33333333333
865	1144.23333333333
866	-2.79999999999995
867	-26.8
868	597.433333333333
869	783.5
870	1116.93333333333
871	270.7
872	10.9
873	-70.8333333333335
874	-922.5
875	1611.33333333333
876	578.433333333333
877	-84.1333333333333
878	-28.0666666666667
879	1811.33333333333
880	528.8
881	20.3
882	1652.13333333333
883	-68.6666666666667
884	174.5
885	363.1
886	100
887	-579.1
888	1.76666666666665
889	217.9
890	-1561.76666666667
891	229.2
892	-273.033333333333
893	360.8
894	626.4
895	-562.666666666667
896	-631.266666666666
897	1256.93333333333
898	-551.7
899	133.2
900	-24.2
901	-353.75
902	-485.2
903	1224.8
904	-1392.36666666667
905	53.8999999999999
906	-352.133333333333
907	64.5
908	-678.266666666667
909	760.5
910	-151.833333333333
911	-535.833333333333
912	-322.466666666666
913	99.7
914	860.333333333333
915	-259.9
916	-129.633333333333
917	328.8
918	-153.233333333333
919	-958.966666666667
920	592.166666666667
921	604.1
922	205.733333333333
923	176.7
924	-167.766666666667
925	-745.3
926	145.7
927	-2090.6
928	-498.6
929	339.233333333333
930	117.3
931	-379.333333333333
932	274.5
933	-345.866666666667
934	60.4
935	1118.93333333333
936	360.533333333333
937	862.8
938	827.866666666667
939	-411.066666666667
940	1622
941	841.9
942	174.9
943	197.5
944	-147.566666666667
945	160.533333333333
946	-665.2
947	-16.1333333333332
948	-124.666666666667
949	-1197.1
950	-144.566666666667
951	-188.8
952	435.433333333333
953	705.733333333334
954	-1206.36666666667
955	-269.516666666667
956	589.1
957	866.3
958	-479.2
959	-554.366666666667
960	-167.333333333333
961	-344.166666666667
962	-427.2
963	-277.466666666667
964	327.333333333333
965	1342.8
966	325.5
967	-574.233333333334
968	-149.066666666667
969	-706.8
970	-156.8
971	185.5
972	865.5
973	-1875.25
974	208.366666666667
975	-534.266666666666
976	-868.366666666667
977	-474.4
978	-808
979	778.233333333334
980	-1181.33333333333
981	-261.2
982	-1400.03333333333
983	1318.26666666667
984	486.266666666667
985	-268.566666666667
986	-307.6
987	3499.73333333333
988	26.9333333333334
989	-533.3
990	-975.566666666667
991	-332.8
992	-39.8
993	-971.566666666667
994	-1508.86666666667
995	-424.1
996	-37.6
997	1217.9
998	-443.7
999	707.3
1000	115.033333333334
