# Supplementary material for: Chromosome Copy Number Variation and Control in the Ciliate Chilodonella uncinata
Source: PLoS One. 2013 Feb 20;8(2):e56413. doi: 10.1371/journal.pone.0056413 (PMC3577910; doi:10.1371/journal.pone.0056413)
Supplement: Dataset S1 — Chromosome copy numbers from the experimental and simulated cell lines of Dataset of Chilodonella uncinata . dataset.zip is a compressed file. exp_data.csv contains the experimental data derived from qPCR analyses (Cell.line = original cell line; Time = time point of the DNA extraction; DNA.extract = DNA extract replicate; Gene = macronuclear chromosome; CNPC = copy number of the macronuclear chromosome per cell). The remainder of the CSV files are from the simulations. Each CSV file contains data on 1000 simulations where the change in variance from initial to final for each simulation is stored under column ‘x’. See _readme.txt in the compressed file dataset.zip for documentation of the file names. (ZIP) [file pone.0056413.s002.zip › dataset_S1/P2_omega0.62.csv]

	x
1	-514.033333333333
2	1031.33333333333
3	-394.233333333333
4	-211.3
5	-356.4
6	253.2
7	336.266666666667
8	924.533333333333
9	516.233333333333
10	2011.1
11	92.9333333333333
12	342.433333333333
13	657.2
14	-1478.16666666667
15	-760.8
16	-349.5
17	1014.8
18	1254.13333333333
19	-2550.55
20	3840
21	606.4
22	197.2
23	316
24	-84.1666666666667
25	67.0666666666666
26	-208
27	-108.366666666667
28	-584.166666666667
29	-1128.26666666667
30	61.3
31	-705.6
32	-162.766666666667
33	-1050.7
34	-1452.46666666667
35	-471.866666666667
36	2127.76666666667
37	-2.90000000000009
38	-192.133333333333
39	-932.533333333334
40	818.133333333333
41	-538.05
42	-171.166666666667
43	-189.166666666667
44	12.5
45	1319.83333333333
46	549.983333333333
47	241.5
48	751.6
49	-130.933333333333
50	1888.6
51	230.5
52	168.233333333333
53	263.2
54	-35.8666666666663
55	-78.3999999999999
56	1376.9
57	356
58	-227.166666666667
59	-118
60	387.033333333334
61	-481.733333333333
62	-506.166666666667
63	-207.666666666667
64	-585.7
65	-672.266666666667
66	768.533333333333
67	-290.683333333333
68	-441.9
69	372.833333333333
70	-824.7
71	-784.966666666667
72	1106
73	112.933333333333
74	-127.966666666667
75	-83.7666666666667
76	-434
77	97.2333333333336
78	565.6
79	-1486.5
80	132
81	-218.666666666667
82	-495.6
83	-10.4000000000001
84	-923.833333333333
85	264.233333333333
86	-1319.6
87	-267.2
88	1247.93333333333
89	756.533333333333
90	-436.533333333334
91	339.2
92	83.9
93	3741.6
94	3714.7
95	-515.5
96	-47.6
97	124.9
98	-1023.66666666667
99	-30
100	642.966666666667
101	-44.4000000000001
102	-619.2
103	447.9
104	-177.966666666667
105	965.766666666667
106	-91.6999999999999
107	819.766666666666
108	1402.9
109	-43.6000000000001
110	-678.9
111	-331.733333333333
112	-1006.66666666667
113	63.2
114	30.4000000000001
115	-172.266666666667
116	926.233333333333
117	35.3
118	-1478.85
119	-210.766666666667
120	-422.3
121	-13.7333333333333
122	905.333333333333
123	-723.766666666667
124	217.533333333333
125	3234.66666666667
126	923.6
127	-843
128	-151.866666666667
129	91.4333333333332
130	1394.25
131	-296.133333333333
132	25.3
133	-178.3
134	-162.2
135	449.466666666667
136	38.8
137	464
138	-60.8000000000002
139	-2091.7
140	-776
141	124.1
142	761.033333333334
143	1083.1
144	-30.4
145	1050.9
146	-746.133333333333
147	-317.7
148	1419.06666666667
149	2899.33333333333
150	459.9
151	1098.3
152	245.2
153	60.9000000000001
154	-1302.06666666667
155	1607.6
156	1149.2
157	485.333333333333
158	1960.36666666667
159	3186.3
160	-1117.33333333333
161	-275.2
162	-24.1333333333333
163	-286.7
164	-155.5
165	-306.966666666667
166	-542.766666666667
167	-924.766666666667
168	-854.166666666667
169	252.9
170	-43.0333333333333
171	135.2
172	-901.6
173	-687.5
174	-101.866666666667
175	-551.3
176	535.3
177	876.633333333333
178	1413.1
179	-364
180	-109.3
181	10.2333333333331
182	271.633333333333
183	-701.733333333334
184	186.9
185	-738.233333333333
186	-1012
187	-832
188	-1461.5
189	437.7
190	544.5
191	-421.066666666667
192	-934.466666666667
193	-733.833333333333
194	161.1
195	235.9
196	-336.866666666667
197	-213.233333333333
198	170.966666666667
199	84.1
200	-1654.96666666667
201	1423.43333333333
202	-139.9
203	110.266666666667
204	-616.4
205	660.4
206	614
207	609.733333333333
208	765.333333333333
209	-254.633333333333
210	-1189.46666666667
211	-407.966666666667
212	-118.966666666667
213	273.5
214	-524.8
215	-528.033333333334
216	-277.7
217	62
218	-1792.06666666667
219	-92.2999999999997
220	133.966666666667
221	-1948.26666666667
222	-272.766666666667
223	778.4
224	403.533333333333
225	-836.099999999999
226	590.5
227	239.533333333333
228	-739.1
229	-1155.2
230	612.8
231	-779.266666666667
232	271.2
233	68.8
234	-528.666666666667
235	690.133333333333
236	3051.18333333333
237	-160.133333333333
238	-847.7
239	692.1
240	85.6000000000001
241	201.033333333333
242	-1437.1
243	-262
244	364.2
245	-467.6
246	-475.866666666667
247	-1058.26666666667
248	172.4
249	-61.5
250	-1905.1
251	-1876.5
252	-2630.5
253	208
254	-1695.1
255	-23.1666666666667
256	1164.4
257	2056.03333333333
258	27.8333333333335
259	-1080.05
260	-673.366666666667
261	438.933333333333
262	-196.9
263	-607
264	-1100
265	2300.7
266	267.5
267	1127.03333333333
268	679.866666666667
269	-168.1
270	19.7333333333333
271	-694.466666666667
272	-1546.5
273	798.933333333333
274	180.4
275	-475.2
276	1436.36666666667
277	170.366666666667
278	371.633333333333
279	88.4
280	-83.6000000000001
281	888.533333333333
282	-544.766666666667
283	-93.2000000000003
284	-717.866666666667
285	-1191.33333333333
286	-682.566666666667
287	491.933333333333
288	337.6
289	-490.1
290	-381.6
291	238.433333333333
292	75.5
293	630.8
294	35.6
295	-1352.3
296	-858.5
297	-1817.36666666667
298	-216.966666666666
299	233.333333333333
300	982
301	402.566666666667
302	-218.8
303	-144.633333333333
304	102.333333333333
305	-112.566666666667
306	-360.3
307	618.133333333333
308	1809.06666666667
309	-886.566666666667
310	-2064
311	-137.466666666667
312	586.7
313	196.8
314	591.3
315	-835.5
316	-582.666666666667
317	4389.6
318	69.9
319	-42.3666666666668
320	-2099.96666666667
321	-328.366666666667
322	129.466666666667
323	-1945.4
324	887.7
325	-524.3
326	1298.53333333333
327	-111.333333333333
328	469.033333333333
329	405.1
330	371.3
331	-119.3
332	143.533333333333
333	-78.9333333333334
334	-206.766666666667
335	-68.2666666666669
336	-202.533333333333
337	-702
338	-842.1
339	-442.566666666667
340	5.09999999999991
341	-17.3
342	683.633333333333
343	-815.7
344	706.9
345	-75.5
346	2063.7
347	1364.8
348	-107.7
349	-225.7
350	-340.4
351	1149.3
352	92.8000000000001
353	673.7
354	-171.433333333333
355	-20.1999999999998
356	1297.6
357	598.933333333333
358	-518.366666666667
359	469.2
360	659.433333333333
361	527.833333333333
362	-121.7
363	-221.9
364	-128.966666666667
365	213.6
366	778.433333333333
367	-402.866666666667
368	774.666666666667
369	1211.56666666667
370	176.8
371	104
372	737.333333333333
373	-90.9333333333334
374	-1689.06666666667
375	38.9000000000001
376	-883.633333333333
377	-2148.2
378	-72.2333333333331
379	3205.9
380	-396.166666666667
381	830.3
382	431.9
383	-768.8
384	-1259.46666666667
385	-34.6666666666666
386	918.3
387	-1073.7
388	-23.7333333333333
389	-862.933333333333
390	-337.400000000001
391	-2922.13333333333
392	2645.73333333333
393	841.8
394	584.3
395	65.3333333333333
396	90.1333333333334
397	90
398	-335.966666666667
399	-1851.1
400	-804.166666666667
401	-551.966666666667
402	444.966666666667
403	-669.2
404	153.466666666667
405	128.433333333333
406	-1440.46666666667
407	-649.666666666667
408	-1181.16666666667
409	-1501.76666666667
410	-88
411	1062.13333333333
412	-416.9
413	1089.6
414	-712.133333333333
415	-1059.36666666667
416	1351.1
417	-916.366666666667
418	-304
419	-2090.28333333333
420	-536.1
421	-85.5666666666666
422	566.933333333334
423	-153.6
424	-582.666666666667
425	-329.066666666667
426	376.9
427	1383.7
428	278.7
429	-2329.4
430	11.6
431	-44.1666666666667
432	169.933333333333
433	851.6
434	1.45000000000005
435	-1559.96666666667
436	372
437	-392.8
438	108.266666666667
439	-2035.9
440	4483.96666666667
441	-1552.6
442	-63.4666666666667
443	566
444	2006.93333333333
445	650.8
446	-278.766666666667
447	-978
448	306.8
449	159.966666666667
450	484.333333333333
451	-304.533333333333
452	450.433333333333
453	450.533333333333
454	-597.766666666667
455	479.733333333333
456	-206.366666666666
457	-1273.46666666667
458	-523.1
459	1740.63333333333
460	998.533333333333
461	-460.4
462	87.2
463	716.333333333333
464	-1007.46666666667
465	6.69999999999982
466	844.533333333333
467	-258.133333333333
468	4976.06666666667
469	-262.933333333333
470	655.7
471	219.2
472	-207.166666666667
473	-2734.15
474	384.433333333333
475	-2170.4
476	452.766666666667
477	-203.3
478	1048.33333333333
479	-221.466666666667
480	340.833333333333
481	-108.5
482	660.4
483	-463.266666666666
484	-28.8333333333334
485	-237.666666666667
486	-1670.1
487	-2701.2
488	313.466666666667
489	1009.96666666667
490	49.0333333333334
491	527.433333333333
492	-94.4
493	-141.6
494	835.2
495	-921.766666666667
496	1282.03333333333
497	-929.75
498	-167.566666666667
499	1502.4
500	-80.8333333333335
501	17.9
502	810.8
503	-60.9666666666667
504	-1485.03333333333
505	-787.6
506	-28.4
507	-426.1
508	-402.266666666667
509	501.566666666667
510	-136
511	-898.366666666667
512	-663.566666666667
513	928
514	221.6
515	-182.9
516	242.433333333333
517	-1892.3
518	299.033333333333
519	-351.666666666667
520	-400
521	-364.666666666667
522	-405.5
523	-285.233333333334
524	-489
525	310.233333333333
526	491.9
527	34.0999999999999
528	-95.8666666666666
529	-679.333333333333
530	314.5
531	-886.133333333334
532	-1762.4
533	-420.466666666667
534	456.266666666667
535	-2110.1
536	331.7
537	-94.3000000000001
538	-1096
539	-475.733333333333
540	972.133333333333
541	-912.566666666667
542	24.6666666666667
543	-199.7
544	343.5
545	-165.4
546	-196.7
547	912.533333333333
548	-450.9
549	-276.05
550	146
551	-541.466666666667
552	-36.7
553	184.4
554	522.133333333333
555	-1151.73333333333
556	-89.9
557	655.3
558	-347.1
559	-607.066666666667
560	564.633333333333
561	1022
562	1519.1
563	713.9
564	1595.73333333333
565	-521.466666666667
566	255.2
567	-536.366666666667
568	545.033333333333
569	-712.4
570	835.866666666667
571	101.6
572	-52.6999999999998
573	-530.4
574	-494.766666666667
575	-174.7
576	-1515.5
577	1953.6
578	-135.466666666667
579	-1227.73333333333
580	803.333333333333
581	281.2
582	320.533333333333
583	-741.2
584	970.833333333333
585	245.766666666667
586	258.533333333333
587	-321.9
588	-472.4
589	-287.966666666667
590	-2327.86666666667
591	1314.33333333333
592	-119.083333333333
593	-2631.16666666667
594	780.9
595	1218.4
596	297.2
597	-117.8
598	-835.566666666667
599	603.2
600	442.8
601	2613.31666666667
602	-113.066666666667
603	1606.7
604	-127.2
605	558.8
606	-326.966666666667
607	66.4
608	334
609	-455.2
610	-689.1
611	-777.2
612	39.5999999999999
613	609.366666666667
614	-196.4
615	-1216
616	185.1
617	-292.366666666667
618	-901.766666666667
619	-982.4
620	-83.0666666666667
621	-1103.1
622	750.1
623	508.9
624	116.9
625	230.7
626	201.9
627	-367.333333333333
628	-396.3
629	432
630	994.566666666667
631	202.4
632	519.6
633	731.200000000001
634	-1971.46666666667
635	-680.933333333333
636	-36.8333333333333
637	658.833333333333
638	-321.9
639	826.266666666667
640	-162.266666666667
641	-1012.26666666667
642	1632.93333333333
643	167.433333333333
644	189.833333333333
645	-2126.4
646	403.633333333333
647	-385.466666666667
648	-691.333333333333
649	-1453.66666666667
650	-304.9
651	90.9333333333333
652	1103.5
653	-797.5
654	55.8333333333335
655	225.5
656	-288.6
657	-3011.1
658	-150.8
659	134.133333333333
660	-724.95
661	-779.066666666667
662	-1254.26666666667
663	-2841.8
664	746
665	-654.8
666	-2181.33333333333
667	87.0333333333334
668	1196.43333333333
669	-5.66666666666674
670	-2126.4
671	77.3999999999999
672	644.033333333333
673	1734.23333333333
674	79.1
675	-1155.86666666667
676	-1268.56666666667
677	638.733333333333
678	398.5
679	567.816666666667
680	623.6
681	554.7
682	-39.6
683	347.2
684	-339.366666666667
685	825.3
686	-18.2
687	826.033333333333
688	13.2333333333333
689	-828.533333333333
690	-56.3666666666667
691	-1691.16666666667
692	805.5
693	-130.8
694	-127.5
695	-1563.5
696	-425.2
697	-1194.8
698	-169.066666666667
699	-828
700	455.333333333333
701	-889.066666666667
702	-319.266666666667
703	-22.6000000000001
704	1915.28333333333
705	-1628.5
706	4.66666666666663
707	14
708	-519.2
709	7110.63333333333
710	-37.7666666666669
711	236.9
712	740.1
713	-106.133333333333
714	779.366666666667
715	-169.333333333333
716	-29.5999999999999
717	292.833333333333
718	299.7
719	-118.5
720	22.4333333333333
721	193.633333333333
722	-244.166666666667
723	-226.4
724	831.933333333333
725	-1573.6
726	-436.7
727	-1453.9
728	-2323.36666666667
729	-257.433333333333
730	-143.3
731	56.5
732	1338.4
733	-265.466666666667
734	-839.433333333334
735	-104.933333333333
736	1644.66666666667
737	103.666666666667
738	27.7666666666667
739	-611.566666666667
740	-132.666666666666
741	296
742	256.533333333333
743	912.533333333333
744	511.2
745	-1040.3
746	-20.5
747	1414.4
748	-393.766666666667
749	260.966666666667
750	-311.433333333333
751	-2030.06666666667
752	-486.566666666667
753	846.333333333333
754	-1367.46666666667
755	564.883333333333
756	-323.233333333333
757	234.666666666667
758	23.5
759	143.5
760	100.8
761	329.6
762	192.4
763	-168.933333333333
764	60.7666666666669
765	-554.966666666667
766	-3121.2
767	-217.6
768	-642.933333333333
769	1791.4
770	395.833333333333
771	-44
772	-1865.6
773	157.066666666667
774	-172
775	-637.866666666667
776	32.6666666666666
777	-100.166666666667
778	-30
779	310.433333333333
780	-450.966666666667
781	84
782	368.1
783	174.2
784	-184.3
785	-414.966666666667
786	-331.2
787	-261.3
788	-353.2
789	-650.8
790	-422.366666666667
791	150.433333333333
792	392.566666666667
793	-932
794	219.033333333333
795	-639.666666666666
796	81.9333333333334
797	1497.33333333333
798	246.833333333333
799	-1445.76666666667
800	-899.466666666666
801	-1716.26666666667
802	-566.566666666666
803	-267.7
804	-394.4
805	-591.9
806	-575.166666666667
807	1759.33333333333
808	-539.733333333333
809	95.4666666666667
810	340.133333333333
811	-795.3
812	-854.9
813	-123.5
814	-691.166666666667
815	49.2
816	-345.2
817	16.8333333333335
818	415.566666666667
819	-1001.25
820	46
821	460.633333333333
822	353.8
823	1785.41666666667
824	-379.066666666667
825	414.5
826	13.6999999999998
827	-646.266666666667
828	-857.766666666667
829	-604.8
830	-492.1
831	792.133333333333
832	-257.5
833	-842.4
834	1727.63333333333
835	-204.5
836	-516.8
837	763.633333333333
838	-1630.36666666667
839	261.6
840	-1493.6
841	74.4333333333333
842	138.4
843	-92.0333333333333
844	57.4333333333334
845	0.966666666666697
846	-113.65
847	87.3333333333333
848	-8.26666666666665
849	1175.8
850	434.666666666667
851	1352.26666666667
852	-360
853	666.3
854	782.366666666667
855	70.8
856	-1482.06666666667
857	-263.166666666667
858	178.933333333333
859	307.433333333333
860	-68.7
861	-1191.3
862	-746.8
863	-1007.2
864	62.5333333333333
865	-36.1999999999998
866	-26.8
867	-309.6
868	-660.599999999999
869	166.433333333333
870	665.2
871	-584.5
872	36.0333333333334
873	1236.8
874	-1684.96666666667
875	-685.8
876	2554.13333333333
877	-426.4
878	1755.3
879	167.733333333333
880	-26.4000000000001
881	-711.9
882	-2359.83333333333
883	-984.666666666667
884	-391.9
885	-1120.16666666667
886	-1908.86666666667
887	-766.8
888	-554.8
889	-682.233333333333
890	618.7
891	-80.7
892	300.8
893	149.2
894	443.733333333334
895	-296.366666666667
896	264.5
897	450.8
898	100.633333333333
899	-93.2
900	-542.9
901	1024.3
902	1629.16666666667
903	1074.3
904	-248.400000000001
905	-63.3
906	-106.533333333333
907	-29.4666666666662
908	42
909	231.066666666667
910	1192.2
911	672.933333333333
912	-183.066666666667
913	357.6
914	474.7
915	478.4
916	-400.7
917	696.4
918	-372.133333333333
919	647.7
920	32.6999999999998
921	521.6
922	-88.3000000000001
923	152.5
924	313.966666666667
925	-752.166666666667
926	1337.6
927	-505.666666666667
928	107.5
929	-280.366666666667
930	-1609.2
931	-4146.8
932	-1172.53333333333
933	-231.2
934	-24.1833333333334
935	757.866666666667
936	-871.766666666667
937	-602.5
938	363.133333333333
939	1064.53333333333
940	-718.733333333333
941	-9.9666666666667
942	-2328.9
943	272.4
944	-1608.26666666667
945	-732
946	-28.1
947	-323.2
948	910.433333333333
949	90.3333333333333
950	-226.8
951	1272.8
952	239.6
953	825.2
954	602
955	-334.766666666667
956	-1314.23333333333
957	-392.166666666667
958	10.3666666666667
959	-152.966666666667
960	-1317
961	-73.3666666666667
962	-313.6
963	795.6
964	-346.9
965	670.1
966	-157.9
967	202.533333333333
968	-616.466666666667
969	2210.83333333333
970	-1445.36666666667
971	-206.533333333333
972	482.3
973	15.2
974	-717.466666666666
975	-994
976	646.25
977	188.433333333333
978	658.533333333333
979	-364.4
980	-71.0999999999999
981	-443.2
982	299.766666666667
983	-326.666666666667
984	-834.4
985	-3.59999999999991
986	-1536.56666666667
987	-1747.36666666667
988	6850.66666666667
989	-1617.1
990	-27.3333333333334
991	218.633333333333
992	-756.633333333333
993	605.333333333334
994	109.633333333333
995	484.933333333333
996	-555.733333333333
997	4
998	324.166666666667
999	-358.266666666667
1000	-603.9
