# Supplementary material for: Chromosome Copy Number Variation and Control in the Ciliate Chilodonella uncinata
Source: PLoS One. 2013 Feb 20;8(2):e56413. doi: 10.1371/journal.pone.0056413 (PMC3577910; doi:10.1371/journal.pone.0056413)
Supplement: Dataset S1 — Chromosome copy numbers from the experimental and simulated cell lines of Dataset of Chilodonella uncinata . dataset.zip is a compressed file. exp_data.csv contains the experimental data derived from qPCR analyses (Cell.line = original cell line; Time = time point of the DNA extraction; DNA.extract = DNA extract replicate; Gene = macronuclear chromosome; CNPC = copy number of the macronuclear chromosome per cell). The remainder of the CSV files are from the simulations. Each CSV file contains data on 1000 simulations where the change in variance from initial to final for each simulation is stored under column ‘x’. See _readme.txt in the compressed file dataset.zip for documentation of the file names. (ZIP) [file pone.0056413.s002.zip › dataset_S1/P2_omega0.64.csv]

	x
1	429.066666666667
2	1559.36666666667
3	509.6
4	137.766666666667
5	-573.3
6	-86.1666666666667
7	-803.166666666667
8	-744.133333333333
9	6.03333333333336
10	568.666666666667
11	83.0333333333333
12	100.833333333333
13	1349.23333333333
14	843.533333333333
15	1802.93333333333
16	-331.433333333333
17	-155.3
18	211.633333333333
19	621.366666666667
20	534.233333333333
21	562.566666666667
22	-211.333333333333
23	-230.4
24	515.233333333333
25	-441.6
26	-229.466666666667
27	88.8
28	220.833333333333
29	-910.7
30	1143.3
31	419.6
32	-503
33	6.4
34	450.8
35	-1854.66666666667
36	56.9000000000001
37	-894.4
38	-177.2
39	501.366666666667
40	155.2
41	148.3
42	650.133333333333
43	1499.46666666667
44	-116.133333333333
45	1582.23333333333
46	385.7
47	-375.1
48	-253.9
49	-1497.36666666667
50	955.7
51	-402
52	55.2
53	-22
54	91.6
55	305.966666666667
56	-425.966666666667
57	-746.900000000001
58	839.866666666667
59	33.0999999999999
60	-911.133333333333
61	532.933333333333
62	3447.43333333333
63	-1256.66666666667
64	-803.3
65	274.4
66	-3269.96666666667
67	-375.1
68	-1968.56666666667
69	-601.7
70	-472.133333333333
71	-36.9666666666667
72	1246.65
73	-223.3
74	80.0000000000001
75	-382.8
76	-519.5
77	105.366666666667
78	-275.7
79	-347.733333333333
80	-129.233333333333
81	-975.866666666667
82	-143.7
83	-60.1333333333333
84	1.90000000000009
85	2025.33333333333
86	-488.966666666666
87	3926.7
88	-281.166666666667
89	827.966666666667
90	772
91	-787.466666666667
92	-1283.7
93	21.4666666666667
94	-704
95	5021.5
96	89.9000000000001
97	-101.066666666667
98	-299.1
99	466.633333333333
100	-187.966666666666
101	897.9
102	397.333333333333
103	962.433333333333
104	-426.933333333333
105	480.3
106	846
107	-767.466666666667
108	1306.8
109	-64.4333333333333
110	2382.7
111	517.633333333333
112	-1008.5
113	-315.4
114	994.566666666667
115	0.666666666666742
116	746
117	3408.93333333333
118	181.733333333333
119	-1066.26666666667
120	-53.2000000000003
121	-668.066666666667
122	-1606.4
123	2163.2
124	-296.933333333333
125	-1949.46666666667
126	661.766666666667
127	283.6
128	-52
129	-696.7
130	-94.8666666666667
131	170.400000000001
132	-73.0999999999999
133	-394
134	-329.266666666667
135	238.4
136	-115.2
137	-910.966666666667
138	-1539.66666666667
139	-2146.4
140	780.7
141	13.1
142	684.8
143	105.366666666667
144	2879.16666666667
145	780.3
146	66
147	1740.83333333333
148	-796.4
149	-584.066666666667
150	-31.6
151	834.1
152	-173.766666666667
153	-336.9
154	1259.83333333333
155	-36.9
156	-326.8
157	468.7
158	305.599999999999
159	-201.366666666667
160	42.1999999999999
161	-740.033333333333
162	-972.3
163	-31.9666666666666
164	-159.7
165	40.1999999999998
166	-294.033333333333
167	-753.233333333333
168	-236
169	-72.4000000000001
170	-271.6
171	-132.633333333333
172	595.6
173	-797.433333333333
174	351.333333333333
175	1028.93333333333
176	-948.8
177	142.1
178	51.6
179	-177.066666666667
180	-209.733333333333
181	1456
182	-443.2
183	-85.2333333333334
184	-347.866666666667
185	-150.4
186	-608.45
187	76.4000000000001
188	-317.733333333333
189	-255.733333333333
190	1718.93333333333
191	526
192	-477.2
193	-11.6
194	-1486.4
195	136.4
196	-472.5
197	438.1
198	240.216666666667
199	-1298.53333333333
200	-995.066666666667
201	-3.59999999999991
202	-838.066666666667
203	1427.6
204	-6.29999999999995
205	-371.2
206	-31.0666666666666
207	226.666666666667
208	137.633333333333
209	-908.266666666667
210	1193.6
211	25.0999999999999
212	523.933333333333
213	1.10000000000014
214	-1200.4
215	60.9
216	-325.833333333333
217	163.733333333333
218	65.5666666666666
219	-965.366666666667
220	-161.6
221	-926.9
222	77.5999999999999
223	192.266666666667
224	470.366666666667
225	314.933333333333
226	433.9
227	-183.866666666667
228	-292.5
229	-407.266666666667
230	286.933333333333
231	-110.4
232	-563.7
233	-1727.76666666667
234	-521.866666666667
235	-80.9666666666667
236	657.733333333333
237	870.366666666667
238	-401.366666666667
239	333.833333333333
240	2141.03333333333
241	1528.1
242	-591.433333333333
243	474.7
244	-1837.5
245	-1552.56666666667
246	-257.466666666667
247	161.1
248	-186.266666666667
249	625.166666666667
250	1834.4
251	-26
252	-1107.2
253	412.2
254	-242.8
255	-55.6000000000001
256	479.9
257	-641.766666666667
258	832.333333333333
259	-1681.56666666667
260	659.3
261	112.033333333334
262	183.6
263	56.9333333333329
264	-988.466666666667
265	24.9333333333334
266	-73.0999999999999
267	1094.3
268	-219.2
269	-1052.03333333333
270	567.733333333333
271	-418.166666666667
272	-310.466666666667
273	752.333333333333
274	552.166666666667
275	-353.566666666667
276	392.333333333333
277	3252.5
278	-1101.7
279	-506.3
280	-229.866666666667
281	5.59999999999991
282	-804.2
283	-1279.06666666667
284	-72.4000000000001
285	601.333333333333
286	380
287	2063.2
288	-413.433333333333
289	-87.6
290	2284.83333333333
291	326.933333333333
292	-52.0999999999999
293	-2787.7
294	10.8000000000002
295	-511.2
296	-28.5
297	442.533333333334
298	-201.166666666667
299	-998.3
300	436.8
301	-446.4
302	344.333333333333
303	-419.6
304	109.6
305	-2199.3
306	-405.6
307	1276.1
308	-650.033333333333
309	0.133333333333212
310	620.4
311	-1047.76666666667
312	1554.43333333333
313	-335.266666666667
314	-2328
315	-450.8
316	-166.1
317	434.233333333334
318	-1028
319	-458.566666666667
320	886
321	-36.5
322	-251.333333333333
323	0.800000000000068
324	-22.1000000000001
325	436.933333333333
326	487.033333333333
327	-620.05
328	-267.866666666667
329	142.4
330	162.133333333333
331	560.7
332	1361.73333333333
333	927.7
334	411.233333333334
335	-670.9
336	-2535.9
337	17.4666666666667
338	769.2
339	-1192.83333333333
340	37.3
341	4.33333333333326
342	683.9
343	204.3
344	1071.03333333333
345	-340.1
346	479.166666666667
347	-938.4
348	-368.3
349	-570.5
350	187.333333333333
351	246.9
352	-248.433333333333
353	-765.633333333333
354	651.9
355	471.3
356	-2385.66666666667
357	937.166666666667
358	-416.066666666667
359	-21.5999999999999
360	134.533333333333
361	-618.8
362	-284.666666666667
363	-1031.86666666667
364	415.233333333333
365	331.733333333333
366	-379.6
367	1339.2
368	-480.8
369	-120.966666666667
370	-837.733333333334
371	-1411.86666666667
372	-277.733333333333
373	272.4
374	-985.866666666667
375	-242.966666666667
376	547.433333333333
377	35.3666666666668
378	1026.83333333333
379	35.3
380	296.266666666667
381	249.5
382	-690.2
383	-1027.63333333333
384	445.6
385	27.5333333333334
386	-578
387	-77.7333333333333
388	1456.26666666667
389	-202.666666666667
390	-417.5
391	-469.9
392	-857.7
393	488.8
394	61.2
395	-1022.9
396	-180
397	795.733333333333
398	-253.166666666667
399	170.133333333333
400	395.433333333333
401	-833.233333333333
402	-334.566666666667
403	396.833333333333
404	27.2
405	-1442.5
406	314.733333333334
407	40.5
408	-723.6
409	-309.766666666667
410	709.9
411	218.233333333333
412	-137.333333333333
413	199.133333333333
414	39.9666666666667
415	-1241.46666666667
416	-349.866666666667
417	-676.966666666667
418	-517.6
419	47.1333333333332
420	-176.8
421	-157.366666666667
422	332.366666666667
423	-921.966666666667
424	-241.966666666667
425	151.733333333333
426	-588.4
427	-71.4666666666666
428	-389.333333333333
429	-299.6
430	-427.566666666667
431	-1740
432	-76.6666666666665
433	-936.966666666667
434	-27.2333333333333
435	-4042.8
436	-1376.96666666667
437	-362.9
438	-68.4666666666667
439	195.766666666667
440	-460
441	-328.533333333333
442	-47.7
443	-1511.76666666667
444	521.833333333333
445	-267.766666666667
446	60.5
447	355.333333333333
448	824.3
449	-494.133333333333
450	-1097.36666666667
451	-1857.2
452	-295.766666666667
453	302
454	-1742.53333333333
455	-40.6999999999998
456	1998.8
457	-316.633333333333
458	-1935.46666666667
459	-935.3
460	-40.5
461	323.866666666667
462	-789.2
463	-82.3
464	-19.5666666666667
465	156.266666666667
466	216.833333333333
467	123.6
468	-98.0999999999999
469	119.233333333333
470	-440.966666666667
471	-869.066666666667
472	1016.93333333333
473	1329.4
474	-27.6
475	1417.6
476	1689.9
477	-2870.36666666667
478	-441.166666666667
479	-1381.96666666667
480	-542.433333333333
481	45.5999999999999
482	-27.5666666666668
483	-466.766666666667
484	-619.5
485	-198.933333333333
486	-894.266666666667
487	108.766666666667
488	1636.4
489	801.816666666666
490	36.8000000000002
491	-2606.5
492	-413.35
493	-1680.5
494	-65.8333333333335
495	-2544.9
496	189.3
497	105.833333333333
498	24.7
499	-1164.3
500	127.3
501	-99.1999999999998
502	688.533333333333
503	3781.86666666667
504	436.566666666667
505	172.3
506	840.35
507	409.6
508	42.4000000000001
509	481.833333333333
510	102.4
511	379.9
512	472.166666666667
513	-1136
514	2726.3
515	171.433333333333
516	-38.6666666666667
517	-1984.5
518	215.1
519	-712.766666666667
520	-253.733333333333
521	5
522	-155.733333333333
523	931.633333333334
524	41.3666666666668
525	-37.6
526	239.833333333333
527	32.1
528	-325.333333333333
529	14.9333333333333
530	387.733333333333
531	-324.5
532	140.8
533	-202.033333333333
534	558.3
535	-574.2
536	-1117.2
537	-472.2
538	154.033333333333
539	-118.033333333333
540	-735.6
541	-228.9
542	-598.133333333333
543	208
544	514.233333333333
545	334
546	166.233333333333
547	-1594.66666666667
548	-128.133333333333
549	-421.033333333333
550	431.6
551	769.466666666666
552	-513.333333333333
553	543.6
554	332.4
555	633.6
556	-34.4
557	-590.833333333333
558	84.3999999999996
559	-254.366666666667
560	-328.133333333333
561	744.133333333333
562	-1.09999999999991
563	-718.1
564	-904.066666666667
565	-225.2
566	220.033333333333
567	1859.85
568	-282.133333333333
569	-46.8
570	-454.9
571	67.2
572	77.8999999999999
573	485.7
574	-226.4
575	-31.9000000000001
576	-706.766666666667
577	427.133333333333
578	-99.9666666666667
579	-993.9
580	-355.9
581	-971.766666666667
582	338.533333333333
583	-1271.96666666667
584	259.466666666667
585	1333.9
586	-50.2333333333333
587	-734.4
588	305.733333333333
589	208.833333333333
590	-91.3
591	106.8
592	416.8
593	5589.86666666667
594	-937.9
595	-175.7
596	-670.4
597	-327.066666666667
598	-555.866666666667
599	-398.283333333333
600	75.7000000000003
601	-35.9000000000001
602	253.3
603	399.333333333333
604	-196.5
605	26.6666666666665
606	27.8333333333333
607	-493.566666666667
608	-519.7
609	-902.8
610	1474.5
611	-906.066666666667
612	43.3
613	975.016666666666
614	-301.1
615	-929.866666666667
616	-389.466666666667
617	533.033333333333
618	374.8
619	33.5
620	-597.9
621	513.2
622	404.8
623	400.266666666667
624	-191.233333333333
625	1365.46666666667
626	-441.566666666667
627	-2207.33333333333
628	-252.4
629	522.3
630	-711.3
631	-1308.7
632	5451.2
633	-330.666666666667
634	178.4
635	1465.23333333333
636	-183.2
637	721.6
638	193.733333333333
639	1583.73333333333
640	171.333333333333
641	-166.95
642	-398.4
643	114.566666666667
644	-19.1666666666667
645	-359.366666666667
646	1650.4
647	-550.133333333333
648	650.933333333333
649	469.9
650	-483.766666666667
651	-55.3333333333334
652	356.533333333333
653	454.1
654	105.133333333334
655	-212.3
656	-457.5
657	-117.833333333333
658	448.033333333333
659	106.133333333333
660	1445.86666666667
661	-565.6
662	-322.666666666667
663	71.4666666666667
664	-221.4
665	-220.8
666	269.066666666667
667	-578.4
668	-671.8
669	408.4
670	-47.9000000000001
671	18.0333333333333
672	682.8
673	110.4
674	1884.4
675	-88.0333333333335
676	-614.633333333333
677	685.5
678	1321.16666666667
679	-638.3
680	-362.3
681	-1149.86666666667
682	-961.266666666666
683	-966.3
684	-722.533333333333
685	-3812.93333333333
686	-305.833333333333
687	-1066.06666666667
688	-200.666666666667
689	431.466666666667
690	721.933333333333
691	143.033333333333
692	314.8
693	1620.4
694	-345.6
695	54.7
696	641.566666666667
697	9.93333333333339
698	11.3666666666668
699	-213.5
700	545.733333333333
701	-920.3
702	-1466.8
703	-18.1666666666665
704	88.0333333333334
705	-5.09999999999991
706	1719.5
707	833.7
708	250.7
709	883.1
710	-594.5
711	827.4
712	617.2
713	-1985.86666666667
714	-942.8
715	-334
716	625.5
717	-1247.46666666667
718	457.566666666667
719	2952.23333333333
720	-960
721	-216.266666666667
722	484.666666666667
723	-72.0999999999999
724	-736.566666666667
725	607.066666666667
726	864.133333333333
727	-1630.45
728	-923.2
729	1102.8
730	-1877.56666666667
731	-308.566666666667
732	-70.7000000000003
733	-735.866666666666
734	-678.133333333333
735	1066
736	109.066666666667
737	-554.8
738	-877.733333333333
739	74.3666666666666
740	-198.466666666667
741	185.2
742	56.1333333333333
743	349.866666666667
744	115.6
745	-821.733333333333
746	81.5
747	-1439.7
748	190.966666666667
749	2635.4
750	506.8
751	-174.033333333333
752	-248.066666666667
753	345.6
754	-721.6
755	-265.5
756	-1573.83333333333
757	-972.8
758	-63.5
759	114.5
760	-251.2
761	-70.4333333333334
762	738.533333333333
763	110.366666666667
764	352.966666666667
765	-1107.63333333333
766	-558.8
767	401.6
768	347.733333333333
769	-362.433333333333
770	312.8
771	2672.96666666667
772	2324.4
773	-2689.16666666667
774	-21.4333333333333
775	-1946.4
776	386.133333333333
777	-837.1
778	-2534.9
779	-868.666666666667
780	-171.5
781	-685.5
782	190.8
783	52.2666666666664
784	329.1
785	-51.2
786	2731.03333333333
787	42
788	767.433333333333
789	-854.133333333333
790	427.433333333333
791	1698.8
792	-929.6
793	1437.33333333333
794	-22.9333333333333
795	1586.93333333333
796	1320.9
797	-96.7
798	-608.533333333334
799	138.8
800	91.1333333333333
801	85.4333333333333
802	157.366666666667
803	-1309.56666666667
804	-948.15
805	93.6999999999998
806	-3218.4
807	10.7666666666667
808	2167.5
809	443.233333333334
810	173.1
811	-33.5999999999999
812	162.033333333333
813	-169.066666666667
814	-148.8
815	108.5
816	311.733333333333
817	-371.733333333333
818	-192.633333333333
819	-86.0666666666666
820	-1572.13333333333
821	837.7
822	-921.3
823	349.283333333333
824	-1573.93333333333
825	347.1
826	146.766666666667
827	585.033333333334
828	244.733333333333
829	159.7
830	-235.333333333333
831	996.8
832	-1585.46666666667
833	79.2
834	-751.366666666667
835	342.966666666666
836	226.4
837	-1146.5
838	581.8
839	-324.8
840	-40.8666666666667
841	-501.966666666667
842	-214.9
843	67.6
844	269.3
845	523.833333333333
846	196.35
847	333.6
848	723.2
849	-502.633333333333
850	71.8666666666667
851	1795.5
852	301.866666666667
853	3090.8
854	199.7
855	375.166666666667
856	7353.13333333333
857	175.433333333333
858	-51.0833333333333
859	-1198.5
860	-128.433333333333
861	727.833333333333
862	-269.3
863	-89.5999999999999
864	-348.9
865	2995.13333333333
866	-526.466666666667
867	502.5
868	-277.3
869	-21.1000000000001
870	524.166666666667
871	-225
872	-329.5
873	717.4
874	29.1000000000001
875	-12.2333333333333
876	-859.783333333333
877	-281.166666666667
878	287.166666666667
879	518.4
880	2528.8
881	-381.066666666667
882	54.2666666666669
883	-623.433333333333
884	-758
885	-408.266666666667
886	-459.766666666667
887	-243.7
888	-224.533333333333
889	-589
890	-315.566666666667
891	-1596.6
892	627.333333333333
893	118.966666666667
894	611.833333333333
895	-694.966666666667
896	540.5
897	531.233333333333
898	-277.866666666667
899	-286.5
900	-66.8000000000002
901	1785.56666666667
902	-903.466666666667
903	150.566666666667
904	-751.066666666667
905	211.6
906	-389.866666666667
907	-163.333333333333
908	32
909	-557.766666666667
910	-811.1
911	-89.3
912	-523.733333333333
913	-293.066666666667
914	82.7
915	-377.233333333333
916	-329.6
917	461.733333333333
918	8651.53333333333
919	-443.2
920	-107.3
921	-1457.56666666667
922	-448.3
923	-59.1999999999998
924	1625.63333333333
925	-169.033333333333
926	-221.666666666667
927	-528.666666666667
928	-290.566666666667
929	-66.5666666666666
930	239.633333333333
931	670.933333333333
932	238.666666666667
933	-341.866666666667
934	-143
935	-1282.86666666667
936	-554.466666666667
937	133.333333333333
938	-751.866666666667
939	-426.933333333333
940	-1236.16666666667
941	-136.2
942	956
943	-161.3
944	1176.7
945	-158.666666666667
946	7.70000000000005
947	164.9
948	2013.23333333333
949	-554.7
950	-129.366666666667
951	-1666.96666666667
952	-934.066666666667
953	1063.1
954	-85.4333333333333
955	-3097.76666666667
956	965.466666666667
957	-1212.3
958	-645.9
959	207.633333333333
960	80.9333333333334
961	-12.7666666666664
962	-546.866666666666
963	174.383333333333
964	-411.166666666667
965	207.233333333333
966	456.9
967	-325.5
968	262.833333333333
969	1408.23333333333
970	446.3
971	956.1
972	-860.2
973	-486.9
974	109.866666666667
975	-637.2
976	-220.8
977	71.1999999999998
978	1669.06666666667
979	792.8
980	-915.1
981	-137.6
982	-1077.56666666667
983	19.6
984	-501.466666666667
985	206
986	-704.133333333333
987	-85.9666666666666
988	152.033333333333
989	-259.1
990	529.7
991	-959.966666666667
992	142.233333333333
993	-264.2
994	-978.5
995	-292.266666666666
996	1304.9
997	713.333333333333
998	-381.066666666667
999	954.9
1000	-288.8
