# Supplementary material for: Chromosome Copy Number Variation and Control in the Ciliate Chilodonella uncinata
Source: PLoS One. 2013 Feb 20;8(2):e56413. doi: 10.1371/journal.pone.0056413 (PMC3577910; doi:10.1371/journal.pone.0056413)
Supplement: Dataset S1 — Chromosome copy numbers from the experimental and simulated cell lines of Dataset of Chilodonella uncinata . dataset.zip is a compressed file. exp_data.csv contains the experimental data derived from qPCR analyses (Cell.line = original cell line; Time = time point of the DNA extraction; DNA.extract = DNA extract replicate; Gene = macronuclear chromosome; CNPC = copy number of the macronuclear chromosome per cell). The remainder of the CSV files are from the simulations. Each CSV file contains data on 1000 simulations where the change in variance from initial to final for each simulation is stored under column ‘x’. See _readme.txt in the compressed file dataset.zip for documentation of the file names. (ZIP) [file pone.0056413.s002.zip › dataset_S1/P2_omega0.66.csv]

	x
1	-1234.1
2	-839.866666666667
3	-968.266666666667
4	358.8
5	-530.533333333333
6	-7.20000000000005
7	-1715.08333333333
8	-14.2666666666667
9	2094.7
10	44.4333333333333
11	-294.4
12	-1722.43333333333
13	-453
14	-143.333333333333
15	-10
16	-68.5333333333331
17	-335.266666666667
18	-302.566666666667
19	978.4
20	1124.63333333333
21	364.1
22	794.1
23	1050.13333333333
24	-1853.5
25	-1097.13333333333
26	586.4
27	1449.9
28	494.433333333333
29	-247.166666666667
30	1263.63333333333
31	669.6
32	-22.4333333333332
33	49.3333333333334
34	-1254.06666666667
35	51.1333333333333
36	1670.13333333333
37	-1103.5
38	75.7333333333333
39	1192.8
40	468.4
41	-346.7
42	47.9333333333333
43	-352.066666666667
44	-1655.8
45	-677.333333333333
46	994.666666666666
47	-353.966666666667
48	1111.23333333333
49	48.5
50	274.8
51	1816.8
52	202.433333333333
53	-896.666666666667
54	606.5
55	-0.366666666666674
56	466.633333333333
57	-839.366666666667
58	-152.166666666667
59	379.933333333333
60	225.9
61	71.7333333333333
62	537.2
63	283.633333333333
64	339
65	-1049.5
66	655.733333333334
67	-50.7666666666667
68	91.0333333333333
69	630.933333333333
70	87.5999999999999
71	1600.03333333333
72	426.8
73	859.233333333333
74	1755.86666666667
75	87.0333333333333
76	686.4
77	105.3
78	-1242
79	84.3
80	-309.866666666667
81	300.633333333333
82	3013.43333333333
83	-271.166666666667
84	-188.4
85	863.433333333333
86	-893.7
87	169.3
88	811.033333333333
89	-184.833333333333
90	-453.233333333333
91	-1083.2
92	-707.9
93	-727.1
94	273.2
95	-1499.6
96	-227.866666666667
97	272.25
98	-79.7
99	-146.583333333333
100	425.333333333333
101	28.8333333333334
102	31.7333333333333
103	-82.9000000000001
104	-10.1
105	-220
106	3880.9
107	573.433333333333
108	635.3
109	259.3
110	689.333333333333
111	-356.433333333333
112	206.266666666667
113	766.5
114	-64.4000000000001
115	-359.366666666667
116	-374.166666666667
117	-556.466666666667
118	-655.566666666667
119	7088.8
120	-22.9
121	-3737.6
122	-211.233333333333
123	-599.566666666667
124	170.533333333334
125	10.9333333333334
126	-46.8
127	132.9
128	-36
129	-283.3
130	-1065.6
131	162
132	172.533333333333
133	361.333333333333
134	44.3666666666666
135	295.033333333333
136	933.7
137	140.633333333333
138	-1011.36666666667
139	2773.6
140	-1247.5
141	881.6
142	-2649.46666666667
143	-98.9333333333333
144	-116.033333333333
145	-9.43333333333339
146	-54.0333333333333
147	18.8000000000001
148	738.033333333333
149	282.933333333333
150	-361.066666666667
151	1104.16666666667
152	-256.133333333333
153	1186.23333333333
154	497.6
155	493.366666666667
156	1878.56666666667
157	-54.5333333333333
158	168.833333333333
159	-1050.16666666667
160	1590.3
161	-1557
162	1269.2
163	518.8
164	-347.1
165	1120.23333333333
166	176.266666666667
167	614.8
168	-525.2
169	-211.5
170	-130
171	-1811.73333333333
172	-534.4
173	-513.033333333334
174	-222.4
175	-1109.76666666667
176	821.599999999999
177	467.466666666667
178	8.63333333333321
179	4490.23333333333
180	3043.23333333333
181	-1263.1
182	-987.9
183	125.2
184	657.9
185	2789.18333333333
186	-198.266666666667
187	-322.933333333333
188	-132.45
189	-63.5666666666667
190	483.333333333333
191	531.9
192	586
193	706.4
194	-95.7
195	-532.966666666667
196	749.5
197	1134.93333333333
198	-1236.86666666667
199	278.5
200	-849.3
201	395.9
202	382.5
203	-33.9
204	-251.7
205	-1091.66666666667
206	36.3
207	-897.466666666667
208	-140
209	-1930.86666666667
210	214
211	-1218.96666666667
212	-357.733333333333
213	-92.8
214	-1204.26666666667
215	-344.9
216	606.233333333333
217	-165.466666666667
218	716.9
219	133.066666666667
220	887.066666666667
221	-551
222	116.133333333333
223	492.166666666667
224	-742.3
225	-1028.03333333333
226	-152.966666666666
227	-285.433333333333
228	98.0000000000001
229	96.3
230	-1842.26666666667
231	-515.566666666667
232	345.2
233	-168.166666666667
234	485.866666666667
235	-286.8
236	-1220.36666666667
237	-7.86666666666667
238	333.1
239	234.733333333333
240	-4
241	-106.966666666667
242	-1349.9
243	339.933333333333
244	-1653.86666666667
245	-2118.23333333333
246	-217.566666666667
247	-1436.06666666667
248	437.1
249	1304.5
250	56
251	-844
252	293.7
253	-439.066666666667
254	-759.766666666667
255	-777.066666666667
256	-2111.76666666667
257	-492.533333333333
258	349.9
259	820.4
260	-588.266666666667
261	1098.53333333333
262	158.4
263	0.233333333333348
264	1102.1
265	105.933333333333
266	339.6
267	565.6
268	755.033333333334
269	-410.633333333333
270	528.5
271	395.9
272	-932.366666666667
273	-76.5
274	1355.2
275	15.4666666666667
276	-237.7
277	169.866666666667
278	-991.6
279	49.6999999999999
280	164.516666666667
281	648.3
282	-501.733333333333
283	56.9000000000001
284	-348.5
285	-1429.36666666667
286	-158.666666666667
287	-131.6
288	-607.866666666667
289	-1126.1
290	-864.6
291	117.833333333333
292	423.466666666667
293	193.033333333333
294	-36.8333333333335
295	-597.233333333333
296	235.466666666667
297	10.9333333333333
298	-354.9
299	550.433333333333
300	-258.533333333333
301	1443.73333333333
302	-466.5
303	177.833333333333
304	235.366666666667
305	-271.6
306	280.233333333333
307	-362.033333333333
308	-533.066666666667
309	-881.1
310	-93.8666666666668
311	-538.4
312	-213.266666666667
313	-409.833333333333
314	212.3
315	3051.81666666667
316	-167.766666666667
317	126.533333333333
318	-3899.46666666667
319	139.766666666667
320	373.5
321	163.2
322	62
323	-347.066666666667
324	-1183.76666666667
325	1030.63333333333
326	872.233333333334
327	690.4
328	179.1
329	90
330	-388.566666666667
331	16
332	-521.866666666667
333	-436.866666666667
334	127.566666666667
335	219.9
336	-136.45
337	-451.966666666667
338	2005.46666666667
339	-622.933333333333
340	561.5
341	-170.316666666667
342	809.533333333333
343	1046.16666666667
344	-1101.26666666667
345	40.8
346	-93.7
347	509.466666666666
348	661.133333333333
349	-751.6
350	-102.266666666667
351	55.8666666666667
352	88.8000000000002
353	20.5666666666667
354	-68.9
355	2102.2
356	-239.6
357	427.333333333333
358	66.1666666666665
359	-1413.26666666667
360	58.8
361	-717.066666666667
362	496.5
363	-474.933333333333
364	-114
365	-62.8
366	131.466666666667
367	81.0333333333333
368	-116.8
369	-147.633333333333
370	746.366666666666
371	-537
372	-57.5666666666667
373	-445.033333333333
374	38.4
375	275.966666666667
376	-686.166666666667
377	14.0333333333335
378	2022.63333333333
379	678.933333333333
380	-482.433333333333
381	-250.666666666667
382	-651.066666666667
383	193.333333333333
384	-632.9
385	-308.266666666667
386	-158.533333333333
387	-230.5
388	571.2
389	681.5
390	-631.633333333333
391	657.333333333333
392	-241.433333333333
393	-214.4
394	401.7
395	728.033333333333
396	-611.2
397	212.333333333333
398	1554
399	-100.166666666667
400	62.3
401	-466
402	130.4
403	-615.566666666667
404	-392.566666666667
405	-119.2
406	965.6
407	-165.6
408	535.716666666666
409	9.33333333333326
410	-840.8
411	-639.6
412	-795.466666666667
413	-190.3
414	397.9
415	-624.966666666667
416	215.5
417	-870.566666666667
418	-1325.86666666667
419	473.2
420	-610.666666666667
421	946.5
422	-1326.16666666667
423	353.7
424	-240.1
425	-404.066666666667
426	-264
427	-1164.76666666667
428	-322.433333333333
429	1317.46666666667
430	-223.733333333333
431	-365.1
432	465.333333333334
433	536.233333333333
434	-172.5
435	-496.966666666667
436	-106.3
437	143.966666666667
438	708.5
439	-1479.93333333333
440	-1125.76666666667
441	-94
442	571.3
443	3728.9
444	-2747.2
445	-197
446	315.566666666667
447	-118.366666666667
448	540
449	-307.65
450	1311.83333333333
451	-325.866666666667
452	169.733333333333
453	918.7
454	-272.366666666667
455	114.5
456	-379.5
457	597.1
458	993.966666666666
459	216.3
460	1033.76666666667
461	-289.733333333333
462	-211.9
463	218.4
464	2104.9
465	1159.03333333333
466	835.1
467	838.933333333333
468	279.5
469	-1235.1
470	-1458.63333333333
471	-144
472	-134.7
473	203.5
474	-243.7
475	1108.16666666667
476	369.5
477	-339.2
478	-79.5
479	71.2
480	-147.9
481	249.633333333333
482	778.4
483	-116.4
484	748.766666666667
485	0
486	160.7
487	-78.8
488	-86.6666666666667
489	-792.3
490	-664.8
491	107.733333333333
492	-394.666666666667
493	840.8
494	-1983.9
495	-1044.66666666667
496	-609.066666666667
497	-1188
498	-767.466666666667
499	1431.46666666667
500	476.533333333333
501	477.866666666667
502	214.2
503	-598.8
504	4758.7
505	-52.6666666666667
506	2426.5
507	673.6
508	963.4
509	781.733333333333
510	-498.266666666667
511	210.9
512	-60.4666666666667
513	-870.166666666667
514	-521.566666666667
515	-1251.33333333333
516	26.5
517	-45.9000000000001
518	2619.96666666667
519	-1065.2
520	-318
521	-447.3
522	-387.566666666667
523	138.8
524	-116.233333333333
525	-700.1
526	-1570.58333333333
527	-191.566666666667
528	379.966666666667
529	43.9
530	-1048.16666666667
531	-522.166666666667
532	-2382.06666666667
533	120.7
534	204.8
535	-293.6
536	-18.1
537	187.033333333333
538	160.533333333334
539	1628.2
540	-1209.33333333333
541	-1156
542	-514.566666666667
543	-523.766666666667
544	547.6
545	1320
546	-254.666666666667
547	21.7333333333333
548	-625.7
549	1430.93333333333
550	861.9
551	361.433333333333
552	90.5
553	-381.666666666667
554	134.233333333333
555	-562.066666666667
556	-252.366666666667
557	-881.2
558	257.333333333333
559	-1106.8
560	-1679.26666666667
561	-246.3
562	-138.8
563	-41.2666666666667
564	-132.966666666667
565	-1015.2
566	-298.8
567	-306.4
568	-1403.7
569	-278
570	185.533333333333
571	-159.9
572	69.8666666666663
573	-36.7666666666664
574	240.266666666667
575	693.2
576	-799.366666666667
577	-66.1666666666667
578	450.566666666667
579	-26.6333333333333
580	-1020.9
581	514.933333333333
582	28.2666666666667
583	-1643.1
584	342.3
585	877.5
586	-48.9000000000001
587	626.1
588	-319.9
589	581.566666666667
590	348
591	-1120.96666666667
592	1607.2
593	-317.066666666667
594	-827.033333333334
595	-76.5333333333333
596	542.633333333333
597	-350.766666666667
598	883.133333333333
599	733.233333333333
600	-235.6
601	-269.733333333333
602	140.533333333333
603	-177.6
604	308.8
605	-204
606	537.733333333333
607	-3371.16666666667
608	-321.866666666667
609	148.9
610	260.8
611	-180.1
612	-289.566666666667
613	-621.199999999999
614	-96.8666666666667
615	-772.9
616	-250.566666666667
617	248.366666666667
618	-28.8
619	389.9
620	-471.866666666667
621	1158
622	-457.166666666667
623	101.733333333333
624	-55.8666666666668
625	-675.7
626	536
627	-340.7
628	580
629	332.266666666666
630	-402.4
631	157.633333333334
632	-1968.8
633	-381.733333333333
634	170.5
635	2854.83333333333
636	-938.5
637	515.033333333333
638	1381.9
639	-878.8
640	144.533333333333
641	1403.6
642	2987.5
643	68.0999999999999
644	-678.366666666667
645	-2789.8
646	-1591.76666666667
647	-2789.9
648	425.1
649	174.2
650	-388.5
651	-740.5
652	340.533333333333
653	716
654	62.8999999999999
655	-1131.46666666667
656	-667.2
657	-809.7
658	953.133333333333
659	415.633333333333
660	740.7
661	-142.4
662	132.8
663	1706.23333333333
664	-1750.4
665	-331.2
666	-508.8
667	-2280.18333333333
668	145.366666666667
669	32.7
670	-390.3
671	560.8
672	977.566666666667
673	18.3
674	48
675	61.7333333333333
676	-1348.06666666667
677	412.533333333333
678	-777.2
679	3276.73333333333
680	249.433333333333
681	272.233333333333
682	-1046.13333333333
683	-31.6333333333332
684	-239.366666666667
685	176.233333333333
686	-1262.86666666667
687	-956.816666666667
688	187.2
689	-1038.76666666667
690	600.766666666666
691	316.8
692	-694.6
693	383.866666666667
694	1687.23333333333
695	638.1
696	-72.4333333333334
697	-577
698	797.633333333333
699	-1285.3
700	-81.5
701	1939.03333333333
702	-680.966666666666
703	-144.9
704	84.5
705	284.966666666667
706	-94.4666666666667
707	-4.26666666666665
708	966.3
709	-1207.6
710	1402.96666666667
711	-652.3
712	-40
713	23.0666666666666
714	143.466666666667
715	626.433333333333
716	1061.71666666667
717	229.2
718	-1117.7
719	122.533333333333
720	-532.933333333333
721	88
722	184.9
723	1799.73333333333
724	392.133333333333
725	390.7
726	285.433333333333
727	837.233333333333
728	-57.0666666666668
729	-152.566666666667
730	74.6333333333332
731	1643.1
732	107.166666666667
733	-686.8
734	-1071.16666666667
735	183.1
736	1018.33333333333
737	-58.6666666666667
738	699.733333333333
739	242.8
740	-291.633333333333
741	1234.4
742	517
743	-581.3
744	938.8
745	240.9
746	-1746.66666666667
747	908.5
748	-1604.66666666667
749	3121.9
750	328.7
751	240.7
752	259.7
753	-708.266666666667
754	234.933333333333
755	2176.63333333333
756	750.533333333334
757	-776.966666666667
758	-1031.76666666667
759	2224.63333333333
760	385.5
761	42
762	-315.466666666667
763	809.333333333333
764	-492.266666666667
765	-387.666666666667
766	-760.133333333333
767	-245.099999999999
768	-359.6
769	554.7
770	152.8
771	-112.233333333333
772	64.4000000000001
773	2812.53333333333
774	351.3
775	202.766666666667
776	-1865.56666666667
777	-47.7666666666667
778	-41.7
779	-833.9
780	-97.1999999999998
781	351.9
782	-193.866666666667
783	1167.13333333333
784	-887.166666666667
785	-23.0333333333333
786	70.0333333333338
787	475.766666666667
788	-654.3
789	755.5
790	-125.5
791	-1111.6
792	-633.9
793	-1241.76666666667
794	1296.96666666667
795	-2010.66666666667
796	-2971.8
797	-162.933333333333
798	46.8000000000002
799	-101.9
800	-189.6
801	2811.23333333333
802	-1396.1
803	1205.43333333333
804	-700.566666666667
805	-453.2
806	-277.266666666667
807	-991.566666666667
808	-202.833333333333
809	732.533333333333
810	-935.166666666667
811	917.466666666667
812	-78.7666666666669
813	38
814	-342.5
815	1913.83333333333
816	-79.0666666666666
817	-84.1333333333334
818	-362.9
819	-431.233333333333
820	-504.966666666667
821	355.2
822	-253.3
823	1432.03333333333
824	-44.9
825	-117.466666666667
826	502.4
827	330.933333333333
828	-3348.56666666667
829	-8.10000000000014
830	-376.866666666667
831	-452.366666666667
832	7.63333333333333
833	22
834	-536.8
835	-1148
836	136.533333333333
837	843.683333333333
838	-452.566666666667
839	-32.8
840	-1393.86666666667
841	48.6333333333333
842	1489.96666666667
843	1072.4
844	589.3
845	738.933333333333
846	-570.4
847	-1013.06666666667
848	-428.2
849	-32.8
850	2.0333333333333
851	105.466666666667
852	308.4
853	-2823.7
854	44.7666666666667
855	-141.6
856	-290.666666666667
857	-821.8
858	272
859	-236.933333333333
860	-260.8
861	-804.6
862	-241.7
863	166
864	-253.3
865	-443.333333333333
866	447.866666666667
867	-1063.86666666667
868	81.3
869	485.533333333333
870	-37.9000000000001
871	-92.6666666666665
872	478.3
873	2562.03333333333
874	522.233333333334
875	1988.3
876	2349.53333333333
877	-164.266666666667
878	192.8
879	-272.7
880	2001.86666666667
881	244.1
882	599.2
883	85.0333333333333
884	7.83333333333348
885	-27.3000000000002
886	440
887	-585.2
888	-475.7
889	-521.2
890	-107.966666666667
891	-1910.36666666667
892	-481.633333333333
893	-375.6
894	-804.4
895	248.8
896	-431.433333333333
897	451.6
898	-1487.9
899	302.566666666667
900	528.7
901	670.6
902	-294.1
903	629.6
904	-780.5
905	163.1
906	467.366666666667
907	-1077.46666666667
908	-411.266666666667
909	30.8000000000001
910	331.433333333333
911	-1416.13333333333
912	3724.5
913	747.2
914	-20.7
915	2030.26666666667
916	-31.2
917	-1718.86666666667
918	-291.3
919	-3983.3
920	-472.7
921	-31.1666666666666
922	-277.066666666667
923	56.5333333333333
924	136.933333333333
925	-119.1
926	-671.666666666667
927	186.3
928	872.8
929	985.533333333333
930	-242.933333333333
931	203.6
932	-1234
933	-748.3
934	86.1333333333332
935	1156.43333333333
936	-250.133333333333
937	392.933333333333
938	-475.5
939	-86.6666666666667
940	81.5
941	-92.4
942	-44.1
943	1478.5
944	-1022.5
945	828.8
946	54.4999999999999
947	-654.8
948	211.6
949	-638.8
950	-924.1
951	239.9
952	205.966666666667
953	-534.533333333333
954	489.7
955	288
956	-1017.96666666667
957	-527.2
958	162.7
959	-1706.4
960	1382.53333333333
961	111.2
962	-64.8333333333334
963	-579.2
964	13.5999999999999
965	1071.3
966	105.333333333333
967	-321.3
968	-89.8666666666667
969	24.3999999999999
970	1362.93333333333
971	-96.2666666666667
972	1024.9
973	59.3333333333335
974	482.4
975	102.333333333333
976	-517.2
977	-158.9
978	-757.6
979	134.266666666667
980	-323.466666666667
981	-1136.16666666667
982	-828.5
983	-1094.26666666667
984	-1210.26666666667
985	1630.73333333333
986	732.533333333333
987	601.066666666667
988	82.1999999999999
989	-2985.38333333333
990	-228.7
991	-548.566666666667
992	-170.133333333333
993	-188.4
994	-398.533333333333
995	-160.133333333333
996	-772.4
997	203.3
998	2097.76666666667
999	-373.2
1000	-105.6
