# Supplementary material for: Chromosome Copy Number Variation and Control in the Ciliate Chilodonella uncinata
Source: PLoS One. 2013 Feb 20;8(2):e56413. doi: 10.1371/journal.pone.0056413 (PMC3577910; doi:10.1371/journal.pone.0056413)
Supplement: Dataset S1 — Chromosome copy numbers from the experimental and simulated cell lines of Dataset of Chilodonella uncinata . dataset.zip is a compressed file. exp_data.csv contains the experimental data derived from qPCR analyses (Cell.line = original cell line; Time = time point of the DNA extraction; DNA.extract = DNA extract replicate; Gene = macronuclear chromosome; CNPC = copy number of the macronuclear chromosome per cell). The remainder of the CSV files are from the simulations. Each CSV file contains data on 1000 simulations where the change in variance from initial to final for each simulation is stored under column ‘x’. See _readme.txt in the compressed file dataset.zip for documentation of the file names. (ZIP) [file pone.0056413.s002.zip › dataset_S1/P2_omega0.68.csv]

	x
1	-546.233333333333
2	-355.3
3	-40.3000000000002
4	-521.166666666667
5	574.633333333333
6	-16.8
7	211.833333333333
8	741.2
9	209.233333333333
10	95.0666666666666
11	-223.633333333333
12	-778.3
13	123.7
14	1094.03333333333
15	193.3
16	-1001.2
17	1854.8
18	599.2
19	205.1
20	-452.133333333333
21	-600.633333333333
22	609.633333333333
23	-82.1333333333334
24	1004.4
25	557.7
26	505.6
27	-377.066666666667
28	-1723.46666666667
29	-414.5
30	-225.833333333333
31	805.533333333333
32	-1937.16666666667
33	-153.366666666667
34	732.1
35	629.7
36	-697.966666666667
37	319.6
38	795.433333333333
39	134.4
40	191.3
41	-658.1
42	214.266666666667
43	-571
44	191.3
45	-1451.51666666667
46	-549.066666666667
47	420.3
48	-1042.53333333333
49	451.2
50	-1084.31666666667
51	1374.63333333333
52	-2155.8
53	476.233333333333
54	146.9
55	-508
56	953.6
57	115.6
58	-156.5
59	-364.7
60	-121.5
61	160
62	210
63	43.7
64	101.9
65	459.3
66	123.733333333333
67	992.8
68	43.0333333333333
69	128.933333333333
70	22.0333333333333
71	-211.366666666667
72	-269.5
73	129.1
74	-14
75	-645.266666666667
76	786.233333333333
77	431.2
78	-320.466666666667
79	-277.866666666667
80	196.333333333333
81	-36
82	-1305.2
83	-646.666666666667
84	-146.966666666667
85	-1002.5
86	-232.633333333333
87	82.7666666666667
88	-407.433333333333
89	-1804
90	451.9
91	-5.06666666666672
92	-721.2
93	-471.466666666667
94	-374.8
95	-1011.7
96	-1820.16666666667
97	-1047.86666666667
98	201.433333333333
99	-191.6
100	-19.5
101	561.033333333333
102	374.7
103	-609.866666666667
104	-1119.96666666667
105	3331.83333333333
106	-298.8
107	-150.9
108	-667.3
109	-197.766666666667
110	-718.633333333333
111	356.133333333333
112	437.466666666667
113	4345.46666666667
114	1282.23333333333
115	880.566666666666
116	-125.9
117	317.7
118	298.533333333333
119	705.733333333334
120	-1814.46666666667
121	-439.266666666666
122	786.4
123	1347.2
124	39.5999999999999
125	656.533333333333
126	314.4
127	-367.5
128	-1006.76666666667
129	-227.6
130	-606
131	1217.5
132	-3329.76666666667
133	-84.5333333333333
134	-132.566666666667
135	151.566666666667
136	252.8
137	1136.8
138	-192.566666666667
139	-37.0999999999999
140	-2039.06666666667
141	405.1
142	287.6
143	-668.633333333333
144	1808
145	265.433333333333
146	-246.033333333333
147	-1259.46666666667
148	1444.9
149	-467.766666666667
150	-306.666666666667
151	-56.1333333333334
152	265.466666666667
153	479.033333333333
154	-462
155	-222.933333333333
156	-852.9
157	107.066666666667
158	190.7
159	-99.5999999999999
160	851.2
161	431.633333333333
162	195.966666666667
163	-336
164	912.933333333334
165	382.4
166	-400
167	-406.8
168	332.166666666667
169	-489.5
170	76.4000000000001
171	-76.4
172	-307.333333333333
173	939.433333333333
174	1076.43333333333
175	-484.7
176	109.2
177	312.133333333333
178	2633.46666666667
179	16.3
180	-135.9
181	-1617.63333333333
182	301.5
183	-1417.6
184	-286.466666666667
185	-1454.13333333333
186	68.1666666666666
187	633.7
188	495.5
189	874.8
190	437.233333333333
191	127.1
192	173.566666666667
193	-429.166666666667
194	180.366666666667
195	582
196	-301.866666666667
197	77.9
198	-552.966666666667
199	435.533333333333
200	182.8
201	-713.2
202	266.4
203	210.4
204	-843.2
205	-408.4
206	2581.2
207	-371.266666666667
208	-184.866666666667
209	87.9
210	-314.233333333333
211	-16.1333333333334
212	1109.06666666667
213	402.566666666667
214	156.833333333333
215	3862.23333333333
216	-237.866666666666
217	-714.766666666666
218	80.8000000000002
219	970.133333333333
220	-1537.23333333333
221	-496.633333333333
222	-124.8
223	1738.13333333333
224	746.933333333333
225	-671.733333333333
226	-69.4000000000001
227	-610.266666666667
228	-364.266666666666
229	685.333333333333
230	-652.8
231	-970.5
232	-191.833333333333
233	2344.93333333333
234	-578.666666666667
235	1062.3
236	-258.4
237	297.2
238	866.7
239	108.633333333333
240	-554.3
241	168.4
242	289.833333333333
243	-253.1
244	196.616666666666
245	574.9
246	46.4333333333334
247	-127.2
248	1152.13333333333
249	847.733333333333
250	601.066666666667
251	262.966666666667
252	347.166666666667
253	907.466666666667
254	-645.8
255	891.3
256	157.6
257	621.566666666667
258	2678.4
259	-405.566666666667
260	-338.9
261	-317.466666666666
262	119.3
263	-529.566666666667
264	-1160.4
265	-73.2
266	-36.1333333333333
267	-477.6
268	-1015.86666666667
269	289.5
270	437.866666666667
271	-160.366666666667
272	-52.4999999999998
273	91.3333333333333
274	-1140.8
275	161.5
276	-428.9
277	664.5
278	385.066666666667
279	-706.1
280	485.583333333333
281	-187.9
282	35.7
283	166.4
284	-109.8
285	80.1666666666666
286	-212.933333333333
287	-598.866666666667
288	210.7
289	-573.166666666667
290	-359.3
291	677.833333333333
292	-46.4333333333333
293	252.8
294	155.5
295	911.2
296	1700
297	104.033333333333
298	-374
299	135.1
300	2599.7
301	73.1
302	-2832.4
303	-162.666666666667
304	-2498.4
305	-913.2
306	-2557.9
307	2505.9
308	-156
309	2586.3
310	-842.9
311	24.8333333333335
312	839.2
313	-84.2666666666668
314	-419.3
315	512.3
316	730.833333333333
317	-1068.03333333333
318	1023.23333333333
319	-172.4
320	-1687.23333333333
321	-1387.3
322	-343.066666666667
323	-936
324	-428.933333333333
325	-49.1999999999998
326	430.533333333333
327	-512.033333333333
328	-69.6333333333333
329	-2221.76666666667
330	20.8
331	-372
332	148.333333333333
333	-945.966666666667
334	-782.4
335	-495.466666666667
336	208.433333333333
337	-422.766666666667
338	-729.866666666667
339	960.8
340	-683.766666666667
341	-85.1999999999998
342	-1216
343	227.333333333333
344	-339.6
345	-513.866666666667
346	558.8
347	2194.4
348	-1911.2
349	540.533333333334
350	-47.3333333333334
351	804.4
352	-680.366666666667
353	1025.06666666667
354	108.8
355	-243.6
356	543.700000000001
357	247.3
358	-128.4
359	-965.383333333333
360	672.633333333333
361	-453.666666666667
362	-354.133333333333
363	319.2
364	-1642.16666666667
365	-688.766666666667
366	22.5333333333334
367	-2.80000000000001
368	-590
369	367.7
370	1575.05
371	-35.0999999999999
372	-1191.06666666667
373	342.4
374	-378.1
375	-365.3
376	628.4
377	218.8
378	-805.766666666667
379	-661.566666666667
380	303.466666666667
381	-140.9
382	528.133333333333
383	559.733333333333
384	14.3333333333333
385	513.2
386	-2002.36666666667
387	-340.533333333333
388	-98.0666666666667
389	-688.1
390	-15.5999999999999
391	-467.466666666667
392	-9.76666666666665
393	-146
394	-319.733333333333
395	1357.3
396	63.1999999999999
397	-887.366666666667
398	131.9
399	536.833333333333
400	-881.866666666667
401	223.366666666667
402	1137.73333333333
403	-477.6
404	390.433333333333
405	669.2
406	64.9
407	1249.6
408	-1400.66666666667
409	-100.4
410	-423.1
411	253.733333333333
412	859.866666666667
413	116.4
414	-12.6999999999998
415	-38.9000000000001
416	236.266666666666
417	894
418	-80.9666666666662
419	488
420	-547.2
421	85.0999999999999
422	1171.43333333333
423	770.733333333333
424	-990.9
425	2542
426	493.7
427	3741.03333333333
428	-37.666666666667
429	-61.0666666666666
430	-908.5
431	792.3
432	-275.333333333333
433	-178.1
434	-1018.7
435	-18.9333333333334
436	-382.7
437	349.9
438	-673.466666666666
439	2592.83333333333
440	312
441	-984.866666666667
442	-285.6
443	-235.65
444	-1825.23333333333
445	3323.23333333333
446	-759.033333333333
447	-644.966666666667
448	574.4
449	-668
450	961.033333333333
451	-163.1
452	-214.033333333333
453	-1032.8
454	71.9000000000001
455	849.7
456	239.2
457	550.366666666667
458	-279.233333333333
459	-80.6666666666667
460	-256.8
461	-1139.46666666667
462	95.2000000000003
463	73.0666666666667
464	-468
465	-724.566666666667
466	-18
467	-1501.56666666667
468	-669.733333333333
469	510.1
470	3.30000000000018
471	852.8
472	0.366666666666788
473	458.8
474	-325.766666666667
475	-1606.28333333333
476	-1309.2
477	-91.7666666666667
478	69.7333333333332
479	1304.9
480	605.466666666667
481	1227.43333333333
482	-693.2
483	285.1
484	274.7
485	719.9
486	-675.9
487	-1277.86666666667
488	-869.1
489	-535.5
490	-788.5
491	459.1
492	172.3
493	-1169.76666666667
494	174.533333333333
495	1797.2
496	-95.7333333333333
497	-265.466666666667
498	226.633333333333
499	310.933333333333
500	-291.866666666667
501	-287.5
502	4111.9
503	-140.5
504	-965.666666666667
505	564.8
506	-628.466666666667
507	-115.833333333333
508	-642.4
509	1567.73333333333
510	107.1
511	202.266666666666
512	1382.1
513	-1556.1
514	474.4
515	245.133333333333
516	-230.833333333333
517	-708.966666666667
518	472
519	-41.1999999999999
520	794.5
521	-1752.03333333333
522	537.7
523	1395.9
524	2085.5
525	-1612.9
526	-27.4666666666666
527	70.35
528	439.366666666667
529	928
530	2.43333333333339
531	-946.566666666667
532	710.633333333333
533	-534.533333333333
534	-1151.16666666667
535	-448.833333333333
536	52.1333333333332
537	-650.8
538	638.666666666667
539	168.733333333333
540	196
541	1110.4
542	203.9
543	-118.4
544	305.7
545	946.333333333333
546	828.4
547	395.2
548	-126.3
549	-3115.46666666667
550	-321.8
551	-332.233333333333
552	-623.2
553	-225.266666666667
554	-707.3
555	-340.433333333333
556	215.1
557	527.433333333333
558	-945.733333333334
559	20.9000000000001
560	-24.1
561	-358.1
562	-1127.96666666667
563	1024.23333333333
564	-3184.26666666667
565	159.900000000001
566	184.766666666667
567	-669.1
568	455.2
569	-400
570	-254.666666666667
571	143.833333333333
572	178.5
573	-987.366666666667
574	714
575	263.166666666667
576	1190.63333333333
577	-2237.46666666667
578	-198.233333333334
579	1204.9
580	-597.466666666667
581	2269.18333333333
582	-2.69999999999982
583	83.9333333333334
584	-258.4
585	428.616666666667
586	230.133333333333
587	-32.0666666666666
588	-758.466666666667
589	3230.48333333333
590	-119.766666666667
591	-1102.3
592	-165.466666666667
593	384.433333333333
594	-110.166666666667
595	-1071.86666666667
596	-861.666666666667
597	-562.133333333333
598	-1220.96666666667
599	299.533333333333
600	1368.96666666667
601	-979.6
602	-909.6
603	-709.1
604	-1001.46666666667
605	231.1
606	-361.366666666667
607	-377.033333333333
608	-853.766666666667
609	-418.8
610	443.1
611	-614.666666666667
612	-2476.71666666667
613	742
614	69.4666666666667
615	-138.433333333333
616	-604.1
617	1102.5
618	-112.066666666667
619	656
620	-525.2
621	-892.3
622	985.3
623	401.1
624	-1023.76666666667
625	-197.466666666667
626	-432.366666666667
627	465.4
628	1082.1
629	-386.1
630	495.433333333333
631	5024.36666666667
632	-1220.4
633	-798.933333333333
634	-1782.9
635	-604.433333333333
636	3604.53333333333
637	634.233333333333
638	-165.066666666667
639	-97.4666666666666
640	1072.53333333333
641	-620.933333333333
642	192.733333333333
643	-18
644	-27.5999999999999
645	-176.266666666667
646	-2432.8
647	-393.6
648	-1354.36666666667
649	-1026.9
650	161.2
651	-764.666666666667
652	653.5
653	-251.5
654	-385.6
655	98.3
656	-2695.43333333333
657	1031.16666666667
658	-1045.5
659	-116.3
660	223.033333333333
661	98.6999999999998
662	-546.4
663	184.966666666667
664	-1051.9
665	340.166666666667
666	643.633333333334
667	-865.466666666667
668	385.5
669	-39.1666666666666
670	17.8666666666667
671	-148.066666666667
672	-107.966666666667
673	447.733333333333
674	103.433333333333
675	-56.4000000000001
676	-190.3
677	-286.8
678	242
679	318.4
680	-200
681	210.933333333333
682	-154.666666666667
683	-913.866666666667
684	105.3
685	-288.033333333333
686	335.733333333333
687	-223
688	1568.5
689	359.5
690	-17.9000000000001
691	408.233333333333
692	2401.41666666667
693	25.2
694	-692.4
695	-434.5
696	1330.3
697	-560.133333333333
698	254.1
699	26.6333333333334
700	190
701	450.3
702	-38
703	22.2333333333333
704	-587.866666666667
705	663.2
706	-367.900000000001
707	717.8
708	426.5
709	1866.53333333333
710	-14.9000000000001
711	483.333333333333
712	29.0333333333333
713	1816.4
714	-147.3
715	183.6
716	132.266666666667
717	-32.7999999999997
718	255.233333333333
719	-24.5333333333333
720	-1028
721	272.7
722	-576.533333333333
723	1500.7
724	-1091.26666666667
725	-1430.06666666667
726	-17.9
727	-406.1
728	406.3
729	-1449.6
730	-635.166666666667
731	-57.3333333333335
732	706.4
733	-99.2
734	505.533333333333
735	263.2
736	740.133333333333
737	3275.36666666667
738	-285.333333333333
739	238
740	-613.333333333333
741	39.2333333333336
742	-204.933333333333
743	-124.4
744	-348.366666666667
745	585.6
746	-778.1
747	-383.466666666667
748	-167.6
749	-306.4
750	668.7
751	-516.4
752	208.8
753	601.333333333333
754	-868.5
755	2460.4
756	805.333333333333
757	683.3
758	15.3333333333333
759	555.9
760	624.433333333333
761	-211.066666666667
762	-666.833333333333
763	93.7666666666667
764	-2106.86666666667
765	-449.6
766	-1209
767	-247.6
768	1117.33333333333
769	3675.93333333333
770	-120.133333333333
771	-369.75
772	-751.6
773	564.5
774	220.483333333334
775	-70.2666666666667
776	-1266.18333333333
777	521.6
778	83.2333333333333
779	-2799.65
780	14.3666666666668
781	567.766666666667
782	-473.6
783	734.266666666666
784	880.266666666666
785	55.6333333333333
786	-607.066666666667
787	-102.833333333333
788	-156.633333333333
789	553.333333333333
790	853.866666666667
791	468.9
792	-286.033333333333
793	-477.9
794	560.566666666667
795	40.3666666666667
796	89.1666666666665
797	30
798	-363.966666666667
799	-863.066666666667
800	-2014
801	-48.2666666666669
802	-206.666666666667
803	230.566666666667
804	692.433333333333
805	-852.166666666667
806	-20.8999999999999
807	24.3
808	-125.3
809	977.033333333333
810	1741.5
811	63.5
812	68.3000000000002
813	2077.5
814	881.6
815	416.8
816	-2838.76666666667
817	267.466666666667
818	1169.7
819	35.1999999999999
820	619.3
821	-565.333333333333
822	16.5333333333333
823	-84.8
824	172.8
825	-244.066666666667
826	469.6
827	-31.4666666666667
828	156.8
829	479.433333333333
830	-549.066666666667
831	252.8
832	-1598.66666666667
833	-178.1
834	76.1
835	-295.866666666666
836	261.4
837	123.1
838	247.2
839	188.966666666667
840	89
841	-250.7
842	50.2333333333333
843	1530
844	659.2
845	811.1
846	-443.966666666667
847	-241.6
848	1470.83333333333
849	188.433333333333
850	-165.466666666667
851	-245.066666666667
852	1977.96666666667
853	-486.9
854	647.433333333333
855	4519.3
856	141.3
857	749.9
858	-623.6
859	10
860	-234.3
861	145.933333333333
862	-1574.9
863	715.466666666666
864	250.8
865	-250.8
866	479.5
867	679.633333333333
868	-75.0999999999999
869	-580.266666666667
870	284
871	674
872	-1333.6
873	64.5
874	83.0666666666667
875	435.366666666667
876	494.633333333333
877	-418.666666666667
878	-242.8
879	85.0666666666671
880	-405.766666666667
881	-327.366666666667
882	-1000.4
883	85.3333333333335
884	381.766666666667
885	415.533333333333
886	-620.5
887	-384.266666666667
888	-359.966666666667
889	746.233333333333
890	1439.86666666667
891	2524.96666666667
892	1068.9
893	-1172.05
894	1147.2
895	-894
896	-1017.5
897	1171.33333333333
898	-26.2666666666667
899	470.366666666667
900	-443.066666666667
901	1095.33333333333
902	-334.566666666667
903	400.3
904	2450.4
905	282
906	953.866666666667
907	614.266666666667
908	-290
909	-835.9
910	-268.666666666667
911	-1105.6
912	1224.73333333333
913	-629.2
914	1129.73333333333
915	22
916	-332.7
917	-110.9
918	-145.333333333333
919	34.3
920	-102.233333333333
921	-392
922	-5.40000000000009
923	340.233333333333
924	-248.366666666667
925	6619.6
926	584.633333333333
927	406.9
928	1050.4
929	-96.2
930	-281.5
931	712.4
932	297.9
933	-202.066666666667
934	-786.566666666667
935	383.3
936	344.166666666667
937	-869.1
938	-499.166666666667
939	575.966666666667
940	-1770.8
941	-349.166666666667
942	-230.066666666667
943	996.9
944	80.5333333333333
945	-383.833333333333
946	924.7
947	-36.1000000000001
948	828.1
949	524.233333333333
950	-204.166666666666
951	-158.266666666667
952	1607.43333333333
953	-947.066666666667
954	1143.1
955	-603.266666666667
956	-1055.1
957	-19.0666666666667
958	5189.2
959	-793.783333333333
960	-498.766666666667
961	361.566666666667
962	-1314.3
963	571.366666666667
964	-250.366666666667
965	86.9666666666667
966	2678
967	204.4
968	1487.6
969	-264.5
970	293.933333333333
971	1612.1
972	55.6
973	368.666666666667
974	-771.066666666667
975	441.333333333333
976	-184.683333333333
977	-806.266666666667
978	-195.333333333333
979	-155.333333333333
980	-102.9
981	-672.8
982	508.233333333333
983	-1345.36666666667
984	-453.333333333333
985	-316.816666666667
986	1423.66666666667
987	383.566666666667
988	1172.73333333333
989	-77.9000000000001
990	-1300.26666666667
991	-620.4
992	66.9
993	129.3
994	1155.2
995	-423.7
996	230.633333333333
997	-1108.76666666667
998	-187.9
999	1397.43333333333
1000	725.1
