# Supplementary material for: Chromosome Copy Number Variation and Control in the Ciliate Chilodonella uncinata
Source: PLoS One. 2013 Feb 20;8(2):e56413. doi: 10.1371/journal.pone.0056413 (PMC3577910; doi:10.1371/journal.pone.0056413)
Supplement: Dataset S1 — Chromosome copy numbers from the experimental and simulated cell lines of Dataset of Chilodonella uncinata . dataset.zip is a compressed file. exp_data.csv contains the experimental data derived from qPCR analyses (Cell.line = original cell line; Time = time point of the DNA extraction; DNA.extract = DNA extract replicate; Gene = macronuclear chromosome; CNPC = copy number of the macronuclear chromosome per cell). The remainder of the CSV files are from the simulations. Each CSV file contains data on 1000 simulations where the change in variance from initial to final for each simulation is stored under column ‘x’. See _readme.txt in the compressed file dataset.zip for documentation of the file names. (ZIP) [file pone.0056413.s002.zip › dataset_S1/P2_omega0.7.csv]

	x
1	294.9
2	-421.2
3	520.166666666667
4	-287.233333333333
5	1254.03333333333
6	-292.433333333333
7	-110.1
8	-356.666666666667
9	-1255.6
10	-153.566666666667
11	695.066666666667
12	334.1
13	591.9
14	-488.8
15	-122.3
16	34.6333333333333
17	-813.166666666667
18	2158.83333333333
19	543.733333333333
20	-135.233333333333
21	-724
22	-84.8333333333333
23	111.6
24	-172.7
25	-563.6
26	-167.433333333333
27	-1087.23333333333
28	-1420.46666666667
29	314.533333333333
30	242.4
31	-1372.18333333333
32	-884.983333333333
33	-1387.6
34	-589.066666666667
35	839.2
36	53.2
37	-606.3
38	-76.5666666666668
39	-278.966666666667
40	-112.166666666667
41	-931.333333333333
42	-64.4000000000001
43	168
44	-807.9
45	478
46	277.2
47	-264.8
48	-922.366666666667
49	182.266666666666
50	-505.3
51	100.133333333333
52	-1074.1
53	197.733333333333
54	-561.3
55	-222.066666666667
56	553.633333333333
57	-819.1
58	206.933333333333
59	347.5
60	-316.366666666667
61	-925.166666666666
62	-549.5
63	1727.33333333333
64	60.7666666666667
65	-238.8
66	-314.4
67	-120.366666666667
68	-411.633333333333
69	-214.8
70	-722.1
71	-526.4
72	-2505.56666666667
73	-470.966666666667
74	-419.766666666667
75	-313.866666666666
76	-407.5
77	306.4
78	189.466666666666
79	79.6000000000004
80	-729.3
81	266.733333333333
82	-1164.26666666667
83	1516.4
84	2306
85	527.6
86	-208.933333333333
87	1728.9
88	-827.066666666667
89	86.3
90	112.933333333333
91	-32.1666666666665
92	-250.366666666667
93	1305.83333333333
94	-1013.63333333333
95	-4350.26666666667
96	1263.2
97	56.3
98	607.6
99	-809.7
100	-201.633333333333
101	258.75
102	-802.266666666666
103	256
104	-534.666666666667
105	-597.5
106	182.566666666667
107	-230.1
108	20.6666666666666
109	-706.4
110	1229.9
111	-4.10000000000002
112	-1568.1
113	-40
114	648.5
115	-507.866666666667
116	-1214.7
117	836.7
118	-1486.76666666667
119	-515.266666666667
120	512.533333333333
121	389.6
122	270.1
123	380.333333333333
124	1275.56666666667
125	180.3
126	-1295.6
127	-176.7
128	2741.1
129	1488.8
130	105.6
131	52.0999999999999
132	168.133333333333
133	-38.0666666666667
134	146.766666666667
135	-1364.23333333333
136	186
137	-449.633333333333
138	741.233333333333
139	-1402.13333333333
140	-799.383333333333
141	-655.5
142	132.533333333333
143	-313.866666666667
144	-474.833333333333
145	1020.83333333333
146	-107.3
147	-450.266666666667
148	122.7
149	1418.5
150	-466.8
151	1208.23333333333
152	-1411.16666666667
153	-662.4
154	-316.166666666667
155	454
156	141.033333333333
157	1049.6
158	631.233333333333
159	975.7
160	-53.5
161	-1583.9
162	1119.1
163	-868.566666666667
164	-196.8
165	-223.466666666667
166	2185.9
167	107.333333333333
168	-1291.2
169	782.833333333333
170	125.6
171	70
172	-203.2
173	-428.966666666667
174	274.5
175	-574.233333333333
176	-723.4
177	1284.4
178	-394.9
179	-18.1333333333334
180	-960.5
181	-374.766666666666
182	1401.53333333333
183	1058.26666666667
184	823.1
185	-1442.56666666667
186	-572.5
187	748.266666666667
188	-1034.6
189	-102.033333333333
190	-506
191	208.133333333333
192	473.733333333333
193	484.533333333333
194	573.9
195	-103.866666666667
196	547.6
197	-2966.4
198	-620.766666666667
199	-760.766666666667
200	-95.9666666666665
201	-600.1
202	-195.2
203	97.6
204	-161.6
205	-508.166666666667
206	36.8
207	-401.733333333334
208	-772.533333333333
209	435.533333333333
210	-352.566666666667
211	-620.233333333333
212	-522.666666666667
213	-240.1
214	-446.866666666667
215	-950.866666666667
216	918.666666666667
217	834.066666666667
218	-229.6
219	-86.1333333333334
220	-302.633333333333
221	-563.3
222	633.333333333333
223	-199.233333333333
224	325.9
225	-274.3
226	501.9
227	-444.866666666667
228	-666.8
229	-110.566666666667
230	102.166666666667
231	-877.6
232	170.5
233	-1048.36666666667
234	-1922.86666666667
235	195.1
236	-1703.26666666667
237	-848.4
238	-407.166666666667
239	230.4
240	-759.7
241	46
242	4493.3
243	-122.866666666667
244	204
245	1122.03333333333
246	-779.6
247	468
248	-970.666666666667
249	-111.2
250	560.266666666667
251	561.766666666667
252	-859.333333333333
253	346.766666666667
254	-2219.46666666667
255	722.5
256	-710.3
257	960.7
258	438.1
259	-441.966666666667
260	-51.5
261	-1074.5
262	-140.633333333333
263	241.5
264	169.166666666667
265	-422.533333333333
266	-287.166666666667
267	-876.166666666667
268	-1257.53333333333
269	1176.1
270	363.466666666667
271	-636.8
272	-1237.7
273	-615.7
274	146.1
275	-186
276	-180.266666666667
277	-488.2
278	-242.3
279	2152.1
280	511.2
281	-1406.13333333333
282	1923.3
283	-1248.66666666667
284	-1339.06666666667
285	-2125.65
286	108.5
287	-124.8
288	-2256.45
289	925.766666666667
290	-770.1
291	-674.8
292	-506.133333333333
293	420.666666666667
294	130.533333333334
295	-182.8
296	713.3
297	164
298	3164.8
299	-311.766666666667
300	-359.2
301	-650.533333333333
302	765.933333333333
303	-144.5
304	-850
305	73
306	627.733333333333
307	-4220.53333333333
308	180
309	1130.2
310	-1608.8
311	886.566666666667
312	-36.0333333333333
313	437.066666666667
314	-742
315	44.8000000000002
316	-518.9
317	180.566666666667
318	-928.666666666667
319	-76
320	1188.33333333333
321	293.833333333333
322	-472.966666666666
323	3748.33333333333
324	-454.266666666667
325	-487.566666666667
326	3.29999999999995
327	1040.43333333333
328	2187.2
329	-487.566666666667
330	-785.066666666667
331	-493.5
332	3825.7
333	-161.2
334	44.5
335	6359.95
336	1643.6
337	661.6
338	-960.666666666667
339	-1437.43333333333
340	-1445.86666666667
341	-2008.16666666667
342	1720.33333333333
343	-1853.66666666667
344	-738.933333333333
345	-735.9
346	-101.933333333333
347	-1483.06666666667
348	841.7
349	-647.3
350	-357.6
351	10.2666666666668
352	37.5499999999997
353	325.3
354	1109.2
355	1318.76666666667
356	265.433333333333
357	536.3
358	114.933333333333
359	509.333333333333
360	-2814.56666666667
361	281.2
362	1839.6
363	-578.866666666667
364	1063.2
365	-731.066666666667
366	-911.7
367	388.433333333333
368	6.40000000000001
369	-176.7
370	169.866666666667
371	-862.566666666667
372	282.366666666667
373	599.2
374	-371.9
375	-242.4
376	1034.1
377	-162.666666666667
378	-688.366666666667
379	-120
380	-710.566666666667
381	-1427.46666666667
382	-1021.86666666667
383	-1905.2
384	-660.933333333333
385	41.9
386	353.1
387	-891.166666666667
388	-56.5666666666666
389	-586.8
390	1182.3
391	317.1
392	-366.966666666667
393	-194.033333333333
394	-823.3
395	854.4
396	-339.366666666667
397	1138.03333333333
398	0.133333333333326
399	130.133333333333
400	1590.73333333333
401	-553.466666666667
402	-355.2
403	2292.8
404	-750.9
405	1487.9
406	-149.6
407	197.1
408	-1040.66666666667
409	-1722.36666666667
410	7.20000000000005
411	121.1
412	140.533333333333
413	1077.6
414	525.5
415	-512.966666666667
416	89.5
417	434
418	-576.933333333333
419	-732.133333333333
420	-824
421	-1012.16666666667
422	456
423	-175.1
424	-831.733333333333
425	-134.45
426	-682.4
427	-466.366666666667
428	-143.2
429	-1959.1
430	-167.599999999999
431	2593.6
432	-405.433333333333
433	-2029.06666666667
434	574.3
435	-1986.03333333333
436	-173.766666666667
437	347.966666666666
438	387.333333333333
439	-1318.36666666667
440	-82
441	72.1333333333334
442	112.366666666667
443	-310.1
444	-70.5
445	-1089.33333333333
446	695.633333333333
447	296.233333333333
448	-951.933333333333
449	406.3
450	-1064.93333333333
451	-24.0333333333333
452	-851.333333333333
453	1010.6
454	-82.833333333333
455	-49.4666666666667
456	263.233333333333
457	494.266666666667
458	201.2
459	-481.5
460	-482.466666666667
461	245.6
462	-456.066666666667
463	225.6
464	3464.5
465	211.9
466	-749.5
467	-129.6
468	-186.166666666667
469	-658.7
470	1346.5
471	733.866666666667
472	32.1333333333334
473	-182.933333333333
474	-326.3
475	-441.666666666666
476	-983.1
477	-881.466666666667
478	-783.866666666667
479	71.3
480	616
481	1633.5
482	35.6
483	269.833333333333
484	966.5
485	-230.7
486	-156.5
487	-564.5
488	-803.433333333333
489	1316.76666666667
490	212.8
491	718.566666666667
492	205.233333333333
493	-307.866666666666
494	-954.466666666667
495	200.233333333333
496	-204
497	-530.666666666667
498	298.5
499	-200.5
500	2214.13333333333
501	-286.266666666667
502	362.9
503	13.1000000000001
504	180.4
505	1018.66666666667
506	-640.3
507	-357.9
508	-88.4333333333333
509	272.133333333333
510	-613.833333333333
511	-878.566666666667
512	1312.5
513	-171.1
514	360
515	-464
516	-1061.83333333333
517	-371.5
518	167.2
519	643.933333333333
520	1117.1
521	328.4
522	228
523	651.5
524	-100
525	-29.0666666666666
526	-952.266666666667
527	-960.766666666667
528	679.866666666667
529	503.733333333334
530	-162.566666666667
531	121.466666666667
532	409.066666666667
533	482.266666666666
534	-1.56666666666666
535	-718.5
536	90.9666666666667
537	-304.933333333333
538	-360.1
539	2033.7
540	-72.5999999999999
541	4462.23333333333
542	741.6
543	3052.1
544	286.366666666667
545	-145.233333333333
546	-727.366666666667
547	145.833333333333
548	-213.9
549	671.233333333333
550	177.2
551	1581.2
552	-612.7
553	238.8
554	560.4
555	1852.63333333333
556	-168.666666666667
557	838.8
558	-126.133333333333
559	1712
560	-342.5
561	-53.6
562	-1624.46666666667
563	-715.1
564	-460.4
565	-126.9
566	-681.266666666667
567	-192.666666666667
568	228.9
569	-1552.43333333333
570	-124.033333333333
571	1238.66666666667
572	-1299.23333333333
573	231.633333333333
574	-1001
575	-510.566666666667
576	-188.766666666667
577	216
578	-277.066666666667
579	-2092.43333333333
580	1229.83333333333
581	186.1
582	-425.866666666667
583	-725.3
584	-1378.3
585	-8.79999999999995
586	289.8
587	-8.69999999999999
588	-1130.56666666667
589	-217.833333333333
590	-1060.4
591	4271.16666666667
592	2.83333333333331
593	-178
594	-57.7333333333333
595	219.066666666667
596	153.433333333333
597	-150.4
598	109.333333333333
599	-96.2
600	-45.5999999999999
601	-2372.93333333333
602	890.666666666667
603	-6.93333333333334
604	-330.5
605	-146.466666666667
606	-1261.91666666667
607	90.1000000000004
608	627.6
609	-228.5
610	1197.86666666667
611	-641.3
612	-273.166666666667
613	3555.83333333333
614	655.733333333333
615	-176.766666666667
616	205.1
617	120
618	-1932.5
619	532.4
620	-965.3
621	-698
622	635.966666666667
623	2395.63333333333
624	81.5666666666666
625	742.3
626	365.1
627	9.19999999999993
628	204.766666666667
629	84.8999999999999
630	537.333333333333
631	66.9333333333332
632	443.3
633	-476
634	164.133333333333
635	1051.13333333333
636	-862.366666666667
637	-257.9
638	-158
639	2541.5
640	-67.7
641	3553.6
642	-239.966666666667
643	-1131.23333333333
644	-198.033333333333
645	1097.2
646	-450.5
647	414.266666666666
648	-1334.5
649	254.75
650	2174.23333333333
651	-291.2
652	-1045.46666666667
653	1853.73333333333
654	343.1
655	474.833333333333
656	-221.1
657	-2079.46666666667
658	1026.7
659	241.333333333333
660	-550.766666666667
661	77.1999999999998
662	86
663	576.533333333333
664	728.8
665	-408.7
666	48.2666666666667
667	-417.1
668	-101.866666666667
669	60.5666666666671
670	-406.55
671	326.1
672	195.933333333333
673	-142.8
674	532
675	-593.433333333333
676	403.5
677	-226.833333333333
678	-1295
679	-1139.9
680	-1078.5
681	1368.9
682	47.9333333333334
683	742.8
684	311.033333333333
685	-500.7
686	2500.8
687	-260.866666666666
688	269.2
689	40.8
690	8.5
691	-446.866666666667
692	284.133333333333
693	488.033333333334
694	627.733333333333
695	-1385.96666666667
696	-1431.7
697	549.3
698	-22.5666666666667
699	1880.3
700	-101.166666666667
701	-1504.36666666667
702	-53.6333333333334
703	60.2666666666664
704	301.333333333333
705	367.333333333333
706	-359.766666666667
707	567.133333333333
708	63.4666666666667
709	-1070.4
710	-73.8666666666663
711	145.3
712	-884.9
713	1923.2
714	729.099999999999
715	-949.8
716	1097.73333333333
717	1310.1
718	-142.3
719	-91.7833333333333
720	4166.9
721	3.40000000000009
722	-385.2
723	1166.16666666667
724	-75.1666666666667
725	-2643.5
726	3548.63333333333
727	394.333333333333
728	71.2
729	268.4
730	23.5333333333333
731	336.133333333333
732	1667.33333333333
733	-180.066666666667
734	-143.466666666667
735	-283.3
736	-486.666666666667
737	2182.13333333333
738	-466.8
739	544.933333333333
740	-257.7
741	-249.3
742	-246.833333333333
743	-20.8666666666667
744	677.733333333333
745	-391.833333333333
746	882.4
747	-1190.55
748	-283.516666666667
749	-279.333333333333
750	-64.2
751	64.2666666666667
752	-325.8
753	90.8000000000002
754	-260
755	-117.333333333333
756	69.8333333333334
757	261.6
758	-168.5
759	479.733333333333
760	4805.03333333333
761	-1296.8
762	855.6
763	-864.05
764	73.1999999999998
765	-288.4
766	-100.566666666667
767	85.3333333333333
768	621.983333333334
769	-197.1
770	-235.7
771	724.8
772	-1076.96666666667
773	41.6999999999999
774	-2762.43333333333
775	22
776	1190.93333333333
777	-708.166666666667
778	-1194.13333333333
779	-3986.8
780	-710.3
781	-407.033333333333
782	1343.2
783	0.83333333333303
784	336.7
785	167.1
786	-533.1
787	-783.2
788	-513.733333333333
789	313.6
790	-893.066666666667
791	-582.966666666667
792	-520.566666666667
793	517.2
794	-29.7666666666667
795	2212.73333333333
796	822.033333333333
797	-244.166666666667
798	-697.466666666667
799	-1283.06666666667
800	442.1
801	323.9
802	3370.93333333333
803	436
804	-817.366666666667
805	-456.533333333333
806	90
807	-2947.66666666667
808	-634.933333333333
809	243.1
810	-192.983333333333
811	574.8
812	-577.466666666667
813	334.7
814	1370.93333333333
815	4.5
816	-2683.96666666667
817	1073.96666666667
818	137.5
819	-595.866666666667
820	-134.7
821	-100.3
822	-210.266666666667
823	113.9
824	-480.566666666667
825	592.5
826	1253.83333333333
827	808.266666666667
828	-6.79999999999995
829	735.6
830	-539.2
831	44.5666666666666
832	311.2
833	839.6
834	-343.6
835	145.466666666667
836	844.166666666667
837	-351.433333333333
838	817.1
839	308.533333333334
840	324.366666666667
841	277.5
842	-461.466666666666
843	651.433333333333
844	-1844.3
845	-201.4
846	-401.466666666667
847	-580.066666666667
848	-98.9000000000001
849	-230.266666666667
850	831.433333333333
851	208.333333333333
852	-174.8
853	-160.266666666667
854	77.6
855	-100.166666666667
856	-1515.46666666667
857	838.566666666667
858	-1270.5
859	-137.5
860	663.3
861	-2304.93333333333
862	-178.066666666667
863	610.4
864	626.8
865	-469.7
866	-45.6
867	678.8
868	-266.666666666667
869	-2033.61666666667
870	-146.6
871	-1562.56666666667
872	-71.5
873	1385.5
874	-217.066666666667
875	280.8
876	348.333333333333
877	385.066666666667
878	114.766666666667
879	163.3
880	-92.5333333333333
881	-312.4
882	-941.4
883	-333.833333333333
884	1129.6
885	513.5
886	539.9
887	-2854.6
888	749.433333333333
889	1029.2
890	614.8
891	-50.1333333333333
892	778.833333333333
893	-921.7
894	-219.733333333333
895	-218.766666666667
896	535.533333333333
897	-646.666666666667
898	-2333.83333333333
899	362.833333333333
900	32.4
901	1440.43333333333
902	-1179.43333333333
903	40.4333333333334
904	1422.63333333333
905	2214.43333333333
906	-890.366666666667
907	70.3
908	1256.9
909	73.7333333333332
910	458
911	819.066666666667
912	-2184.5
913	768.633333333333
914	1792.93333333333
915	200.4
916	-1842.3
917	746.933333333333
918	862.616666666667
919	226.9
920	-1128.4
921	439.2
922	-1866.26666666667
923	464
924	184.966666666667
925	-366.8
926	-468.366666666667
927	-1068.4
928	31.1999999999998
929	-583.1
930	-127.9
931	327.6
932	-332.8
933	53.5999999999999
934	-2473.3
935	93.6
936	2421.63333333333
937	-4521.56666666667
938	573.866666666667
939	465.2
940	-698.633333333333
941	41.7
942	159.733333333333
943	-382.85
944	-86.6666666666666
945	3332.26666666667
946	218.133333333333
947	-71.3333333333333
948	-1782.66666666667
949	-168.166666666667
950	-308.533333333333
951	-1326.96666666667
952	389.6
953	-1404.36666666667
954	852.2
955	169.633333333334
956	3696.13333333333
957	39.3
958	683.6
959	387.333333333333
960	-1006.96666666667
961	980
962	2777.06666666667
963	2509.23333333333
964	136.333333333333
965	-564.3
966	6287.46666666667
967	-220.8
968	-1845.6
969	-1308.63333333333
970	-566.266666666667
971	75.2000000000003
972	-11.0666666666667
973	-78.2666666666664
974	-89.2666666666667
975	-320.233333333333
976	-130.3
977	-254.4
978	1477.73333333333
979	-193.3
980	106.4
981	-229.466666666667
982	-416.533333333333
983	-300.4
984	-405.7
985	200.9
986	37.8333333333333
987	-2478.8
988	-4673.6
989	-822.4
990	-15.7
991	-452.266666666667
992	164.4
993	-178.166666666667
994	1222.9
995	30.6333333333332
996	531.066666666667
997	500.266666666667
998	592.966666666667
999	377.7
1000	267.533333333333
