# Supplementary material for: Chromosome Copy Number Variation and Control in the Ciliate Chilodonella uncinata
Source: PLoS One. 2013 Feb 20;8(2):e56413. doi: 10.1371/journal.pone.0056413 (PMC3577910; doi:10.1371/journal.pone.0056413)
Supplement: Dataset S1 — Chromosome copy numbers from the experimental and simulated cell lines of Dataset of Chilodonella uncinata . dataset.zip is a compressed file. exp_data.csv contains the experimental data derived from qPCR analyses (Cell.line = original cell line; Time = time point of the DNA extraction; DNA.extract = DNA extract replicate; Gene = macronuclear chromosome; CNPC = copy number of the macronuclear chromosome per cell). The remainder of the CSV files are from the simulations. Each CSV file contains data on 1000 simulations where the change in variance from initial to final for each simulation is stored under column ‘x’. See _readme.txt in the compressed file dataset.zip for documentation of the file names. (ZIP) [file pone.0056413.s002.zip › dataset_S1/P2_omega0.72.csv]

	x
1	207.033333333333
2	-1469.6
3	-60.1333333333333
4	-169.5
5	-122.466666666667
6	-178.366666666667
7	541.466666666667
8	389.366666666667
9	582.266666666667
10	482.133333333333
11	-1355.86666666667
12	1153.83333333333
13	-109.2
14	-312.5
15	-1036.56666666667
16	-406.4
17	352.433333333333
18	-1137.6
19	-576.5
20	-232.966666666667
21	-1093.86666666667
22	-306.933333333333
23	-178.766666666667
24	322.533333333333
25	-366.733333333333
26	-199.5
27	360.9
28	-51.9000000000001
29	-167.2
30	-1687.6
31	246.4
32	-293.833333333333
33	-327.3
34	809.6
35	-1189.08333333333
36	-133.6
37	-242.7
38	-1084.8
39	625.733333333333
40	-584.9
41	-304.1
42	-942.266666666667
43	-846.433333333333
44	-78.5333333333333
45	-2265.16666666667
46	-360.533333333333
47	929.633333333333
48	160.9
49	-1349.36666666667
50	512
51	462.4
52	-572.666666666667
53	124.433333333333
54	167.333333333333
55	2105.23333333333
56	-890.716666666667
57	3327.3
58	226
59	-203.6
60	295.333333333333
61	734.266666666667
62	-1191.46666666667
63	37.3
64	-85.9000000000001
65	220
66	-1061.36666666667
67	312.933333333333
68	-1552.7
69	-170.9
70	-393.466666666667
71	-390.4
72	437.833333333333
73	777.333333333333
74	-602.766666666667
75	408.4
76	-144.1
77	-609.766666666667
78	-540.9
79	-330.7
80	208.8
81	-493.766666666667
82	647.733333333334
83	-385.5
84	-534.1
85	1621.7
86	543.633333333333
87	-261.5
88	-433.366666666667
89	2751.6
90	-249.666666666667
91	115.3
92	-932.8
93	-469.066666666667
94	18.3333333333333
95	-2826.36666666667
96	358.833333333333
97	473.2
98	-968.9
99	-203.2
100	251.933333333333
101	-639.166666666667
102	-1567.1
103	-777.433333333333
104	-1351.5
105	-490.466666666667
106	284.8
107	-457.7
108	-450.3
109	-117.1
110	113.433333333333
111	-365.8
112	-273.866666666667
113	244.566666666667
114	152.233333333333
115	-166.7
116	73.2
117	1286.26666666667
118	-135.5
119	104.133333333333
120	553.766666666667
121	-474.033333333333
122	-1576.46666666667
123	196.1
124	-513.633333333333
125	496.333333333333
126	1241.6
127	-179.866666666667
128	959.1
129	672.1
130	160
131	1368.13333333333
132	-110.7
133	211.7
134	865.233333333333
135	-753.366666666667
136	-941.099999999999
137	-53.3
138	12.1333333333333
139	-688.5
140	31.7
141	-260.9
142	730.533333333334
143	-244.966666666667
144	1253.33333333333
145	-1253.1
146	-4895.8
147	-399.666666666667
148	-718.4
149	549.233333333333
150	183.033333333333
151	1611.86666666667
152	982.933333333333
153	-346.8
154	466
155	-44.4000000000001
156	-1431.1
157	-433.466666666667
158	460.5
159	2265.83333333333
160	368.666666666667
161	-1887.6
162	698
163	-142.8
164	-532.4
165	-547.333333333333
166	-501.1
167	-1051.7
168	250.5
169	118.9
170	-388.666666666667
171	-224.8
172	1457.83333333333
173	-2059.3
174	257.866666666667
175	-466.866666666667
176	-23.2
177	-2988.26666666667
178	403.7
179	-865.2
180	-197
181	673.066666666667
182	-92.1666666666665
183	-889.2
184	-1346.95
185	659.9
186	298.8
187	1060.83333333333
188	-440.1
189	-364.633333333333
190	-560.033333333333
191	142.4
192	-405.966666666667
193	109.333333333333
194	-705.6
195	807.2
196	155.3
197	-228
198	381.133333333333
199	-87.3333333333333
200	90.5666666666667
201	-1026.7
202	-65.7666666666667
203	376.3
204	931.85
205	-224
206	-596.233333333333
207	-38.7
208	979.6
209	-104.133333333333
210	1076.36666666667
211	3165.13333333333
212	-2125.46666666667
213	-460.233333333333
214	-112.8
215	-983.3
216	2303.6
217	-214.1
218	-185.333333333333
219	-224.8
220	1878.48333333333
221	940.933333333333
222	-384.7
223	111.066666666667
224	-553.866666666667
225	-7.43333333333334
226	-1409.76666666667
227	223.9
228	-1269.06666666667
229	-385.166666666667
230	-1211.6
231	47.3
232	1452.43333333333
233	-1845.36666666667
234	-1525.06666666667
235	392.733333333333
236	358.133333333333
237	-492.166666666667
238	-1250.7
239	-222.7
240	647.633333333333
241	-590.8
242	-393.9
243	2208.96666666667
244	-2655.86666666667
245	-1062.3
246	-262.533333333333
247	393.1
248	-362.533333333334
249	1204.1
250	669.633333333333
251	329.6
252	2513.3
253	493.433333333333
254	-402.933333333333
255	753.2
256	-170.4
257	273.6
258	183.733333333333
259	312
260	-415.6
261	-738.833333333333
262	2790.43333333333
263	-362.233333333333
264	79.2
265	-330.933333333333
266	1323.76666666667
267	-464.5
268	424.966666666667
269	583.866666666667
270	243.3
271	301.333333333333
272	264.266666666667
273	-1617.6
274	-584.8
275	49.1333333333332
276	315.9
277	-390.2
278	-59.9666666666665
279	-236.5
280	-8.80000000000007
281	-155.6
282	0.93333333333328
283	-214.866666666667
284	138.833333333333
285	216.7
286	-1251.86666666667
287	997.966666666667
288	-878.533333333334
289	-584
290	1011.9
291	672.766666666667
292	1164.83333333333
293	1143.63333333333
294	-592.683333333333
295	-375.9
296	808.8
297	-73.5666666666666
298	-357.6
299	113.166666666667
300	1151.9
301	-30.9666666666667
302	43.8666666666668
303	73.6
304	-625.266666666667
305	-531.066666666667
306	954.666666666667
307	-182.266666666667
308	-364
309	-570.766666666667
310	-371.833333333333
311	-482.766666666667
312	-377.3
313	-608.3
314	-153.166666666667
315	164.7
316	-128.4
317	-260.8
318	-633.333333333333
319	-32.5333333333333
320	115.1
321	-696.533333333333
322	98.8
323	-53.3000000000002
324	-206.233333333333
325	-84.4666666666667
326	153.7
327	403.2
328	-188.1
329	-45.7333333333333
330	-1079
331	32.3999999999999
332	632.666666666667
333	-198.8
334	-780
335	-674.7
336	714.433333333333
337	-210.666666666667
338	-193.366666666667
339	-347.866666666667
340	1657.45
341	-145.866666666667
342	-579.6
343	1544.4
344	-723.5
345	-40.9000000000001
346	-641.5
347	1011.2
348	-51.5
349	828.4
350	392.133333333333
351	550.533333333333
352	-238.266666666667
353	2462.96666666667
354	-281.7
355	-121.766666666667
356	-432.1
357	1284.9
358	54.7999999999997
359	-1600.66666666667
360	-1064.26666666667
361	433.333333333333
362	26.9666666666667
363	512.3
364	784.266666666666
365	-258.4
366	16.2666666666667
367	1304.4
368	-1129.9
369	-86.8333333333335
370	431.366666666667
371	1174.7
372	54.5333333333333
373	-190.4
374	1464.4
375	2995.5
376	285.966666666667
377	-0.799999999999997
378	-442.4
379	-369.7
380	1431.56666666667
381	797.066666666667
382	725.233333333333
383	-226.4
384	-1791.78333333333
385	-287.066666666667
386	680.533333333333
387	-116.866666666667
388	-132.4
389	1450.1
390	12.5333333333334
391	-147.233333333333
392	134.666666666667
393	548.166666666667
394	-116.266666666667
395	1572.6
396	475.333333333333
397	-789.566666666667
398	2740.3
399	-296.3
400	538.9
401	1453.5
402	1966
403	351.2
404	2404.66666666667
405	517.599999999999
406	282.5
407	-376.7
408	2934.61666666667
409	-55.1000000000001
410	76.7
411	-1171.2
412	-512.466666666667
413	839.033333333333
414	-1014.26666666667
415	-218.8
416	-319.266666666667
417	-911.366666666667
418	1679.6
419	-296.3
420	-342.133333333333
421	-247.966666666667
422	538.433333333333
423	-924
424	-1543.36666666667
425	1023.9
426	-1728.4
427	-506.4
428	-897.233333333333
429	629.033333333333
430	792.9
431	30.1333333333333
432	611.733333333333
433	748.9
434	-44.1000000000004
435	-655.333333333333
436	-304.366666666667
437	566
438	731.833333333333
439	451.066666666667
440	755.6
441	138.4
442	-541.366666666667
443	-2620.93333333333
444	-369.1
445	-209.666666666667
446	30.8
447	-216.6
448	250.7
449	1565.63333333333
450	-569.466666666667
451	-643.7
452	-1174.7
453	47.9
454	1276.66666666667
455	-725.7
456	-85.5
457	398.4
458	-616.9
459	-376.4
460	-671.1
461	-214.3
462	56.9333333333334
463	1115.5
464	507.366666666667
465	-1236.26666666667
466	-593.25
467	-151.9
468	-39.3
469	-1257.5
470	106.233333333333
471	252.933333333334
472	-1396.26666666667
473	261.6
474	1015.6
475	-179.1
476	-409.166666666667
477	83.5999999999999
478	949.6
479	1325.73333333333
480	-423.6
481	-499.666666666667
482	605.633333333333
483	252.9
484	-473.1
485	-37.7
486	-457.6
487	-159.6
488	1508.53333333333
489	-225.7
490	-1324.76666666667
491	-1289.76666666667
492	61.4333333333334
493	136.5
494	-628.6
495	919.5
496	-557.383333333333
497	-802.033333333333
498	110.5
499	454.266666666667
500	3517.53333333333
501	41.5666666666667
502	-535.466666666667
503	486.7
504	525.366666666667
505	-278.533333333333
506	608.4
507	-77.5999999999999
508	-2086.16666666667
509	-215.166666666667
510	-696
511	70.7999999999997
512	-2081.2
513	-1017.46666666667
514	1861.1
515	-1339.5
516	46.8
517	558
518	239.833333333333
519	-2335.73333333333
520	-517
521	-192.566666666667
522	-298.366666666667
523	-870.8
524	545.966666666667
525	-1094.16666666667
526	803.1
527	157.9
528	1179.83333333333
529	-458.2
530	-41.9666666666672
531	19.0999999999999
532	-310.466666666667
533	-16.9333333333334
534	-89.0666666666666
535	402.966666666666
536	630.5
537	339.233333333333
538	969.5
539	-662.533333333333
540	-1054.2
541	40.2333333333333
542	-1117.86666666667
543	49.7333333333331
544	-1777.5
545	-72.4000000000001
546	174.433333333333
547	132.5
548	-33.2666666666667
549	98.3666666666666
550	-177.1
551	-305.733333333333
552	573.3
553	445.466666666666
554	78
555	451.333333333333
556	-589.866666666667
557	-1275.2
558	399.55
559	477.333333333333
560	153.866666666667
561	212.533333333333
562	1789.6
563	-183.2
564	-28.4
565	-387.6
566	-103.866666666667
567	-12.8999999999999
568	-333.1
569	58.5
570	1050.1
571	-137.566666666667
572	-501.666666666667
573	1300.5
574	-8
575	-243.3
576	94.6999999999998
577	-776.866666666667
578	493.3
579	120.433333333333
580	-392.1
581	194.933333333333
582	-491.1
583	-264.766666666667
584	-101.966666666667
585	-146.533333333333
586	192.533333333333
587	938
588	3036.3
589	593.566666666667
590	184.1
591	-361.2
592	-1114.4
593	-1056.9
594	-784.033333333333
595	343.766666666667
596	-398.666666666667
597	1738
598	252.4
599	-1481.23333333333
600	-1426.66666666667
601	1088.96666666667
602	-38.6999999999999
603	-268.266666666666
604	311.7
605	1331.93333333333
606	-411.7
607	-1870.56666666667
608	-3113.25
609	79.1333333333334
610	-730.266666666667
611	619.683333333333
612	3644.25
613	325.066666666667
614	-103.7
615	89.7666666666667
616	-1237.16666666667
617	1325.46666666667
618	-23.7333333333333
619	336.733333333333
620	47.7333333333331
621	655.3
622	-59.5999999999999
623	1082.1
624	1067.46666666667
625	1404.4
626	99.7333333333336
627	80.7333333333333
628	-800
629	260.566666666667
630	148.633333333333
631	46
632	-3301.73333333333
633	674.266666666667
634	-1076.7
635	183.833333333333
636	840.333333333333
637	-1692.83333333333
638	593.233333333333
639	28.3
640	-2406.26666666667
641	-91.8666666666663
642	-238.233333333333
643	-26.6666666666667
644	-1222
645	240.4
646	-37.3333333333333
647	-384.933333333333
648	427.6
649	-2602.16666666667
650	-396.166666666667
651	1097.83333333333
652	2910.8
653	-280.533333333333
654	32.5
655	-48.0666666666666
656	-226
657	-26.9666666666667
658	-719.366666666667
659	-676.1
660	-495.366666666667
661	-120.5
662	-353.366666666667
663	-775.6
664	295.9
665	-13.7333333333333
666	426.833333333333
667	-801.266666666666
668	1295.2
669	-1023.76666666667
670	-607.7
671	-752.766666666667
672	-33.8999999999996
673	-46.8
674	68.666666666667
675	-682.1
676	-740.3
677	1648.3
678	-608.9
679	574.266666666667
680	463.833333333333
681	-130.266666666667
682	78.4
683	-438.3
684	-513.866666666667
685	683.433333333334
686	729.6
687	-667.766666666667
688	-546.95
689	949.333333333333
690	-632.3
691	-143.566666666667
692	219.966666666667
693	-814.966666666667
694	926.8
695	-618.9
696	-451.066666666667
697	-1581.96666666667
698	-465.166666666667
699	-548.133333333333
700	63.0333333333333
701	-263.566666666667
702	-1538.16666666667
703	12.9
704	74.8000000000002
705	-1080.4
706	-1634.5
707	-473.266666666667
708	1172.63333333333
709	376
710	-441.6
711	696.766666666667
712	-371.3
713	-69.9666666666667
714	390.433333333333
715	-350.766666666667
716	391.9
717	-119.6
718	1399.5
719	829.6
720	-344.366666666667
721	-1361.86666666667
722	-837.166666666667
723	-90.6666666666667
724	646
725	434.966666666667
726	-288.4
727	-1252.05
728	-70.5333333333333
729	512.5
730	197.1
731	77.2
732	683.5
733	-1993.26666666667
734	-335.9
735	-538.7
736	-439.166666666667
737	-382.400000000001
738	-333.266666666667
739	1072.9
740	454.8
741	-699.116666666667
742	250.233333333333
743	789
744	-1471.36666666667
745	-986.566666666667
746	421.433333333333
747	585.7
748	-310.7
749	-781.666666666667
750	134.433333333333
751	-274.3
752	990.566666666667
753	573.5
754	-66.5333333333333
755	128.266666666667
756	252
757	443.6
758	-465.966666666667
759	-879.266666666667
760	-399.466666666667
761	103.1
762	325.6
763	377.3
764	730.9
765	-1081.06666666667
766	3148.3
767	113.6
768	-1017.3
769	79.7666666666667
770	-1290.28333333333
771	204.233333333333
772	-322.3
773	363.3
774	-515.3
775	288.133333333333
776	-142.233333333333
777	-646.3
778	-467.2
779	71.8
780	720.133333333333
781	119.966666666667
782	-2049.7
783	113.6
784	809.5
785	577.966666666667
786	-1234
787	1132.8
788	-948.1
789	-1888.9
790	809.366666666667
791	-1461.9
792	379.733333333333
793	76.4
794	746.8
795	-54.3666666666666
796	126.366666666666
797	1826.53333333333
798	-1057.9
799	-160.166666666667
800	-834.566666666667
801	-1348.53333333333
802	36.8
803	221.633333333333
804	-265.433333333333
805	71.3333333333333
806	-1705.83333333333
807	-574.933333333333
808	100.1
809	-140.4
810	221.633333333333
811	-475.6
812	677.2
813	-459.766666666667
814	-163.466666666667
815	-812.3
816	24.4000000000001
817	-213.433333333333
818	-76.0000000000001
819	51.9333333333333
820	-202.3
821	-99.6
822	-35.9000000000001
823	3079.8
824	-278.666666666667
825	14
826	-318.566666666667
827	-130.5
828	587.866666666667
829	85.8333333333333
830	985.2
831	48.5333333333333
832	840.366666666667
833	-237.7
834	847.166666666667
835	290.533333333333
836	2382.16666666667
837	1033.6
838	1255.83333333333
839	-818.266666666667
840	735.5
841	146.366666666667
842	-298.666666666667
843	1040.5
844	-376.233333333333
845	-40.9000000000001
846	852.8
847	-1474.8
848	29.8666666666668
849	373.2
850	-952.1
851	657.6
852	344.1
853	761.2
854	-397.9
855	-71.8666666666668
856	97.1
857	426.633333333333
858	2467.43333333333
859	330.933333333333
860	-94
861	-248.366666666667
862	3.73333333333335
863	-4394.2
864	48.7000000000003
865	758.4
866	-1712
867	-278.266666666667
868	376
869	839.466666666667
870	586.833333333333
871	-253.966666666667
872	-406.433333333333
873	2370.56666666667
874	-680.5
875	-541.866666666667
876	-1652.7
877	359.9
878	-609.6
879	346.8
880	-394.15
881	1247.2
882	81.8666666666668
883	308.666666666667
884	-681.466666666666
885	-1070.7
886	-506.7
887	-108.366666666667
888	-706.633333333333
889	650.1
890	842.8
891	568.400000000001
892	-1945.26666666667
893	306.5
894	759.2
895	2019.86666666667
896	571.866666666667
897	-410.233333333334
898	231.3
899	505.2
900	-2098.4
901	3383.03333333333
902	-294.966666666667
903	599.2
904	783.5
905	-2013.86666666667
906	-869.033333333333
907	-1117.06666666667
908	548.1
909	45.1
910	-357.1
911	-142.233333333333
912	484.7
913	463.066666666667
914	-67.2000000000003
915	-65.6
916	-129.6
917	540.333333333333
918	-42.3999999999999
919	-491.966666666667
920	-564.866666666667
921	-230.366666666667
922	-274.5
923	1413.2
924	-585.466666666667
925	372.5
926	499.7
927	2226.9
928	-1432.45
929	741.066666666667
930	-280.7
931	172.4
932	344.366666666667
933	714.8
934	-981.566666666667
935	872.933333333333
936	393.6
937	5334.66666666667
938	-224.533333333333
939	931.7
940	-633.6
941	-515.3
942	-72.8333333333333
943	1435.16666666667
944	-454.433333333333
945	-739.3
946	-220.7
947	1195.06666666667
948	-573.466666666667
949	-161.6
950	1944.1
951	2492.5
952	-1385.5
953	-647.3
954	27.7
955	-12.8000000000001
956	-59.2333333333333
957	609.7
958	-275.166666666667
959	-161.1
960	-607.7
961	385.6
962	-246.766666666667
963	-50.2666666666668
964	-71.0666666666666
965	209.3
966	-315.633333333333
967	-402.533333333333
968	-359.1
969	3749.2
970	191.2
971	-506.1
972	1.69999999999982
973	747.2
974	296.9
975	-45.3666666666668
976	-1440.7
977	91.9
978	-464.366666666667
979	-1754.66666666667
980	378.933333333333
981	311.2
982	-185.9
983	-455.866666666667
984	238.5
985	-1350
986	-1316.1
987	-692
988	-50.7666666666667
989	-112.3
990	-142.4
991	200.8
992	-726.9
993	853.9
994	-68.4333333333334
995	-933.366666666667
996	-127.633333333333
997	7.5
998	-910.766666666667
999	-1799.43333333333
1000	157.633333333333
