# Supplementary material for: Chromosome Copy Number Variation and Control in the Ciliate Chilodonella uncinata
Source: PLoS One. 2013 Feb 20;8(2):e56413. doi: 10.1371/journal.pone.0056413 (PMC3577910; doi:10.1371/journal.pone.0056413)
Supplement: Dataset S1 — Chromosome copy numbers from the experimental and simulated cell lines of Dataset of Chilodonella uncinata . dataset.zip is a compressed file. exp_data.csv contains the experimental data derived from qPCR analyses (Cell.line = original cell line; Time = time point of the DNA extraction; DNA.extract = DNA extract replicate; Gene = macronuclear chromosome; CNPC = copy number of the macronuclear chromosome per cell). The remainder of the CSV files are from the simulations. Each CSV file contains data on 1000 simulations where the change in variance from initial to final for each simulation is stored under column ‘x’. See _readme.txt in the compressed file dataset.zip for documentation of the file names. (ZIP) [file pone.0056413.s002.zip › dataset_S1/P2_omega0.74.csv]

	x
1	906
2	929.2
3	734.1
4	-50.8999999999999
5	186.383333333333
6	666.8
7	-61.8333333333333
8	258.566666666667
9	-348.566666666667
10	146.366666666667
11	484.8
12	-177.2
13	-31.6
14	-169.6
15	-272.033333333333
16	-11.5999999999999
17	-64.2666666666664
18	-2624.4
19	-448.666666666667
20	72.666666666667
21	1123.6
22	-826.4
23	647.2
24	-1154.5
25	392.133333333333
26	-637.866666666667
27	-267.866666666667
28	-312.566666666667
29	-75.2
30	29.0333333333333
31	-1392.3
32	-1157.16666666667
33	725.1
34	-389.366666666667
35	-385.733333333333
36	-1608.36666666667
37	-339.6
38	178.9
39	-524.4
40	165.2
41	-175.9
42	-943.7
43	-452.4
44	-235.3
45	-23.4666666666666
46	169.016666666667
47	228.8
48	115.2
49	428.1
50	-223.866666666667
51	-294.566666666667
52	-408.583333333333
53	710.133333333333
54	449.2
55	-651.833333333333
56	-13.8666666666667
57	-1139.2
58	483.2
59	576.833333333333
60	-567.9
61	-264.7
62	-84.8000000000001
63	264.933333333333
64	-351.866666666667
65	-23.8999999999999
66	-42.6666666666665
67	-676.4
68	188.483333333333
69	905.766666666667
70	-978.7
71	386.033333333333
72	4466.91666666667
73	38.6666666666667
74	73.5
75	993.3
76	79.4333333333334
77	177.833333333333
78	131.066666666667
79	170.3
80	1089.03333333333
81	-477.7
82	387.1
83	208.4
84	198.366666666666
85	1246.7
86	-1233.13333333333
87	300.9
88	243.333333333333
89	-1589.9
90	383.6
91	490.5
92	844.233333333334
93	414.666666666667
94	973.6
95	482.3
96	-700.566666666667
97	-291.9
98	-254.3
99	-609.033333333333
100	130.8
101	33.1333333333333
102	-156.366666666667
103	-445
104	103.466666666667
105	2531.23333333333
106	673.533333333334
107	-1348.56666666667
108	-478.8
109	-184.966666666667
110	175.3
111	468.266666666667
112	-691.766666666667
113	220.133333333333
114	-922.266666666667
115	-402.566666666667
116	-212.5
117	-498
118	-2161.86666666667
119	-362.7
120	-201.466666666667
121	-48.5333333333333
122	490.4
123	-73.9666666666667
124	14.7666666666669
125	-707.7
126	316.366666666667
127	-807.066666666667
128	314.533333333333
129	-311.1
130	-68.6666666666666
131	-680.3
132	-622.3
133	119.466666666667
134	-85.9666666666666
135	-504.3
136	-36.2666666666667
137	-86.4000000000005
138	-329.6
139	1208.88333333333
140	-903.866666666667
141	372.1
142	645.366666666667
143	288.5
144	109.7
145	79.0666666666666
146	170.166666666667
147	-822.4
148	-6.76666666666665
149	-161.366666666667
150	-438.366666666667
151	-11.1000000000001
152	-526.3
153	-714.766666666667
154	364.766666666666
155	-274.8
156	-272.85
157	-80.7
158	306.5
159	309.5
160	726.216666666666
161	-798
162	-367.1
163	734.3
164	-1372.36666666667
165	112.566666666667
166	-414.1
167	-56.6333333333333
168	2600.5
169	33.1000000000001
170	-180.766666666667
171	-1330.93333333333
172	161.866666666667
173	-62.0999999999999
174	1408.53333333333
175	-359.2
176	-880.866666666667
177	-684.133333333333
178	428.666666666667
179	-1590.56666666667
180	-102.266666666667
181	-581.1
182	115.6
183	714.8
184	600.133333333333
185	-250.4
186	-252.9
187	1085.2
188	471.7
189	395.1
190	-100.533333333333
191	-455.966666666667
192	132.033333333333
193	809.6
194	-1129.46666666667
195	-904.4
196	746.7
197	3005.36666666667
198	419.233333333334
199	-347.333333333333
200	337.7
201	-345.666666666667
202	1194.4
203	-240.533333333333
204	183.6
205	-769.35
206	269.5
207	845.766666666666
208	-257.166666666667
209	-899.966666666667
210	986.7
211	-332.633333333333
212	-1099.5
213	395.6
214	-325.9
215	1326.1
216	-271.833333333333
217	932.8
218	206.1
219	69.5666666666667
220	-27.3999999999999
221	1363.2
222	-968.266666666667
223	-1774.58333333333
224	-951.066666666667
225	155.133333333333
226	36.9333333333334
227	-485.6
228	1723.23333333333
229	1511.73333333333
230	528.9
231	-954.666666666667
232	-127.5
233	465.166666666667
234	-1327.1
235	172.233333333333
236	-1502.9
237	261.566666666667
238	1234.5
239	-205.733333333333
240	-343.833333333333
241	128.4
242	509.333333333333
243	-470.4
244	-92.3666666666667
245	5582.9
246	581.433333333333
247	189.433333333333
248	-205.2
249	-433.966666666667
250	1158.56666666667
251	-54.5666666666666
252	-120.4
253	35.5
254	208.4
255	-1012.16666666667
256	-228.133333333333
257	-904.4
258	-331.766666666667
259	-899.3
260	403.9
261	666.966666666667
262	-821.066666666667
263	1114.03333333333
264	-1846.76666666667
265	2673.2
266	-194.566666666667
267	-758.133333333333
268	-332.8
269	216.8
270	-18.85
271	-993.3
272	-1600.56666666667
273	-256.4
274	-38.6666666666661
275	-274.266666666667
276	-418.8
277	-425.766666666667
278	-450.8
279	-1117.66666666667
280	-186.4
281	338.7
282	236.4
283	-438.366666666667
284	-29.7666666666668
285	-1727.03333333333
286	-596.566666666667
287	-737.5
288	1771.83333333333
289	-153.7
290	1153.06666666667
291	553.7
292	273.633333333333
293	967.3
294	1041.4
295	-382
296	-608.3
297	-428.4
298	103.3
299	-323.733333333333
300	-111.1
301	1794.4
302	-102.366666666667
303	-223.2
304	79.8666666666667
305	-714.566666666667
306	-964.666666666667
307	-531.9
308	1217.83333333333
309	-1016.7
310	-135.6
311	-227.3
312	-328
313	-104.666666666667
314	-233.2
315	-1135.36666666667
316	1602.43333333333
317	4170.5
318	-141.733333333333
319	-216.666666666667
320	-2335.8
321	-1029.16666666667
322	191.2
323	-66.9333333333332
324	798.9
325	-773.333333333333
326	-226.233333333333
327	507.166666666667
328	-240.433333333333
329	-19.1666666666665
330	-592.1
331	-205.433333333333
332	-385.6
333	1737.16666666667
334	118.666666666667
335	94.1333333333332
336	-397.233333333333
337	3.19999999999999
338	454.333333333333
339	-271.433333333333
340	390.033333333333
341	-158.4
342	464.233333333333
343	443.566666666667
344	-45.7666666666667
345	159.733333333333
346	-403.066666666667
347	448.166666666667
348	1456.13333333333
349	-190.8
350	-1164.26666666667
351	-833.766666666667
352	1747.33333333333
353	1267.03333333333
354	-2908.46666666667
355	-1298.86666666667
356	-437.7
357	844.3
358	625.6
359	114.033333333333
360	1092
361	-684.966666666667
362	1235.23333333333
363	686.7
364	126.7
365	-749.466666666667
366	-390.1
367	-1807.06666666667
368	-2106.5
369	-970
370	-2516.76666666667
371	899.533333333333
372	492.933333333333
373	655.6
374	2033.03333333333
375	4975.96666666667
376	197.333333333333
377	-171.6
378	-155.2
379	-30.5333333333333
380	968.533333333333
381	28.5333333333333
382	-360.8
383	105.033333333333
384	1475.13333333333
385	-1406.4
386	801.333333333333
387	-2
388	-296.866666666667
389	-177.6
390	155.566666666667
391	550.333333333333
392	327.2
393	-101.2
394	209.433333333333
395	542.8
396	-571.433333333333
397	423.6
398	-345.5
399	66.9333333333333
400	621.766666666667
401	994
402	1952.26666666667
403	578.633333333333
404	3541.73333333333
405	-545.466666666667
406	580.7
407	958.8
408	-80.4333333333334
409	-5356.9
410	1089.2
411	-870.9
412	-28
413	-493.7
414	1181.5
415	-1961.06666666667
416	-2012
417	-183.433333333333
418	2932.4
419	50.3
420	205.233333333333
421	3922.91666666667
422	-86.9000000000001
423	-688.5
424	-450
425	-719.866666666667
426	-153.233333333333
427	-72.1
428	900.1
429	-389.666666666667
430	-533.033333333333
431	505.866666666667
432	-1320.8
433	202.4
434	-213.466666666667
435	-2924.3
436	-405.6
437	-918
438	865.833333333333
439	1019.1
440	218.533333333333
441	-513.333333333333
442	-1806.76666666667
443	-171.5
444	-504.933333333333
445	77.6999999999999
446	-459.7
447	850.966666666667
448	-174.966666666667
449	-22.9000000000001
450	23.0666666666666
451	1154.63333333333
452	565.333333333333
453	-634.166666666667
454	-1419.7
455	-671.666666666667
456	-298.3
457	-11.6000000000004
458	-787.433333333333
459	40.8
460	-1204.76666666667
461	-1970.66666666667
462	-1236.13333333333
463	347.033333333333
464	-313.1
465	986.666666666667
466	328.666666666667
467	617.033333333333
468	-87.5
469	340
470	-314.833333333333
471	-186.133333333333
472	-119.2
473	-220.466666666667
474	164.9
475	184.8
476	-316.4
477	-1064.23333333333
478	193.6
479	935.933333333333
480	405.366666666667
481	-63.2
482	-597.766666666667
483	-859.666666666667
484	-381.866666666667
485	561.2
486	-814.1
487	-796.133333333333
488	-1222.4
489	-49.2
490	-623.3
491	786.3
492	-598.7
493	268.833333333333
494	-354.666666666667
495	-381.7
496	-3484.1
497	84.2333333333333
498	-612
499	-18.0666666666667
500	270.3
501	-1204.26666666667
502	348.333333333333
503	29.6000000000001
504	217.333333333333
505	-1037.16666666667
506	82.1333333333333
507	-1321.1
508	66.1
509	74.7000000000003
510	5.70000000000005
511	433.333333333333
512	-941.5
513	-584.666666666667
514	63.5
515	-98
516	666.966666666666
517	-1525.6
518	-867.2
519	342.6
520	-454.4
521	-325.2
522	-2110.1
523	112.1
524	-854.9
525	39.3666666666666
526	604.7
527	351.033333333333
528	853.466666666667
529	-83.4333333333334
530	263.9
531	-591.466666666667
532	-432.4
533	-657.066666666667
534	-408.1
535	-135.1
536	393.733333333333
537	581.6
538	271.1
539	286
540	1094.03333333333
541	-974.7
542	-849.6
543	-56.0333333333333
544	181.033333333333
545	151.866666666666
546	-248.966666666667
547	4804.13333333333
548	1607.46666666667
549	-1085.63333333333
550	958.166666666667
551	-234.2
552	193.066666666667
553	316.4
554	-1303.2
555	3851.13333333333
556	-360.4
557	295.5
558	-896.1
559	-546.7
560	-330.9
561	970.433333333333
562	402.833333333333
563	-1792.5
564	-452.133333333333
565	1211.6
566	-448.3
567	1941.23333333333
568	-76.4666666666667
569	63.6333333333333
570	56.5
571	-149.766666666667
572	-1033.7
573	39.5999999999999
574	507.233333333333
575	-190.366666666667
576	-28.6333333333334
577	640.233333333333
578	298.133333333333
579	-137.466666666667
580	1417.85
581	1914.9
582	-468.8
583	-192.933333333333
584	68.5333333333334
585	353.333333333333
586	329.8
587	442.333333333333
588	43.6000000000001
589	7542.63333333333
590	-780.3
591	-84.5
592	663.066666666667
593	-135.3
594	111.433333333333
595	-351.433333333333
596	705.3
597	1196.9
598	235.433333333333
599	-3792.13333333333
600	1812.7
601	1111.3
602	-61.5
603	849.733333333333
604	-47.9666666666666
605	444.3
606	-372.8
607	159.333333333333
608	1316.8
609	-17.6
610	-1042.4
611	-478.1
612	386.7
613	-2347.7
614	-68.9333333333334
615	3217.5
616	-1377.46666666667
617	-588.8
618	-1251.3
619	1020.8
620	154.733333333334
621	350.433333333333
622	-62.5333333333334
623	6.39999999999986
624	1.15000000000009
625	-56.9000000000001
626	-900.7
627	-211.9
628	5016.26666666667
629	-2608.83333333333
630	-113.633333333333
631	-1065.1
632	-640.366666666667
633	-417.333333333333
634	176.966666666666
635	-1314.8
636	638.566666666667
637	-589.6
638	-106.8
639	100.4
640	-174
641	-231.3
642	2972.83333333333
643	186.833333333333
644	-3439.48333333333
645	269.2
646	-756.533333333333
647	-387.5
648	-160.4
649	-105.2
650	1615.3
651	-573.733333333333
652	-151.866666666667
653	-581.3
654	193.033333333333
655	97.8
656	-240.1
657	358.5
658	-150.4
659	-1023.7
660	482.233333333333
661	2474.43333333333
662	-384.133333333333
663	388.9
664	-273.2
665	-16
666	-364.099999999999
667	802.366666666667
668	1100.8
669	-1550
670	-185.866666666666
671	-376.1
672	1.33333333333326
673	-133.1
674	-708.633333333333
675	-21.5999999999999
676	-2668.98333333333
677	564.266666666667
678	660.4
679	112
680	-513.616666666667
681	376.1
682	1010
683	-1773
684	-115.7
685	345.433333333333
686	628.4
687	2067.53333333333
688	604.566666666667
689	240.3
690	-188.466666666667
691	-459.033333333333
692	-448.3
693	-72.7666666666667
694	-2137.46666666667
695	-465.2
696	4237.33333333333
697	313.5
698	2938.43333333333
699	536.3
700	-788.166666666667
701	-804.9
702	359.733333333333
703	795.6
704	-456.1
705	513.633333333333
706	-31.8666666666668
707	-1296.4
708	743.866666666667
709	163.633333333333
710	107.6
711	-657.1
712	276
713	1097.6
714	-590.233333333333
715	-762.666666666667
716	-402.3
717	3288
718	2617.3
719	262.933333333333
720	-771.783333333333
721	255.1
722	553.566666666667
723	2921.73333333333
724	-567.3
725	37.6000000000001
726	1340.26666666667
727	1550.83333333333
728	-240
729	-315.333333333333
730	194.1
731	1679.31666666667
732	-1583.2
733	919.466666666667
734	-178.1
735	909.333333333334
736	2960.8
737	-46.2666666666664
738	-73.0666666666666
739	-332.4
740	1213.96666666667
741	-530.7
742	-889.033333333333
743	-1016.06666666667
744	-539.7
745	244.033333333333
746	951.066666666667
747	38.9333333333333
748	161.3
749	2449.53333333333
750	848.733333333334
751	872.633333333333
752	435.6
753	711.7
754	-339.166666666667
755	102.4
756	-371.833333333333
757	740.7
758	-120.366666666667
759	249.7
760	-77.5
761	-111.9
762	1838
763	-31.6333333333333
764	-341.566666666667
765	2660.83333333333
766	-564.7
767	-154.5
768	1046.9
769	43.1666666666665
770	1213.5
771	-1123.6
772	567.6
773	1024.26666666667
774	239.166666666667
775	1644.5
776	-208.633333333333
777	-1387.33333333333
778	-1574.23333333333
779	2011.63333333333
780	315.366666666667
781	464.5
782	-3.90000000000009
783	440.4
784	-722.3
785	-554.666666666667
786	274.8
787	202.133333333333
788	501.466666666667
789	697.9
790	-15.2
791	-1143.9
792	62.8
793	1712.13333333333
794	-312.7
795	831.466666666667
796	271.333333333333
797	-87.0666666666666
798	-353.333333333333
799	-1104.66666666667
800	83.0666666666666
801	-1957.96666666667
802	75.2
803	-86.0999999999999
804	730.166666666667
805	-335.566666666667
806	-297.566666666667
807	-148
808	443.733333333333
809	-37.2
810	-10.6333333333333
811	-306
812	482.1
813	497.166666666667
814	-634.1
815	-999.866666666667
816	-672
817	-218.633333333333
818	45.7333333333333
819	146.766666666667
820	722.566666666667
821	-1187.2
822	-554
823	-122.666666666667
824	248.933333333333
825	598.133333333333
826	653.099999999999
827	-285.5
828	-804.2
829	640.5
830	-252.183333333334
831	-732.3
832	705.2
833	-226.966666666667
834	140.8
835	-643.1
836	15.1666666666666
837	-1623.06666666667
838	-99.6
839	148.966666666667
840	779.933333333334
841	-418.033333333333
842	201.2
843	1220.66666666667
844	-959.9
845	-388.466666666667
846	-521.2
847	-201.633333333333
848	101.6
849	46.9000000000001
850	-603.9
851	-701.066666666667
852	-440.3
853	-902.666666666667
854	1483.06666666667
855	492.7
856	724.5
857	-469.3
858	-403.433333333333
859	1519.06666666667
860	1254.36666666667
861	52.3
862	194.6
863	-30.7666666666668
864	-468.133333333333
865	747.7
866	-145.3
867	-2606.3
868	1213.2
869	1621.3
870	-128.366666666667
871	366.633333333333
872	120.9
873	669.4
874	-424.166666666667
875	-809.5
876	-75.6
877	3073.06666666667
878	3593.9
879	-86.1000000000001
880	168.3
881	-40.7666666666667
882	-754.266666666667
883	-1937.6
884	2371.46666666667
885	145.233333333333
886	-185.4
887	-618.966666666666
888	382.433333333333
889	1793.06666666667
890	-76
891	-754.566666666667
892	1154.93333333333
893	44.3
894	417.3
895	-596.933333333333
896	-217.866666666667
897	308.5
898	-233.2
899	-185.566666666667
900	408.766666666667
901	1437.6
902	-99.8333333333333
903	197.533333333333
904	-1754.93333333333
905	-310.9
906	1543.96666666667
907	-52.6999999999998
908	414.533333333333
909	656.9
910	850.333333333333
911	211.8
912	384.3
913	298.133333333333
914	132.8
915	626.733333333333
916	-349.766666666667
917	-457.566666666667
918	561.2
919	377.6
920	-843.6
921	-934.4
922	-83.7333333333333
923	-323.5
924	-222.533333333333
925	-490.566666666667
926	-1516.8
927	682.933333333333
928	1027.6
929	-361.466666666667
930	18.0333333333338
931	-375.433333333333
932	2889.53333333333
933	-418
934	-40.1333333333337
935	-629.766666666667
936	-180.4
937	-1245.2
938	-1466.63333333333
939	-909.833333333333
940	-448.1
941	-1210.2
942	-101.1
943	-269.6
944	255.1
945	122.3
946	-738.9
947	251.966666666667
948	-382.4
949	192.533333333333
950	-573.433333333334
951	397.7
952	-2724.16666666667
953	344.3
954	-259.066666666667
955	-30.4333333333334
956	-1062.83333333333
957	454
958	840.7
959	785.466666666667
960	1910
961	888.666666666667
962	-603.2
963	648.366666666667
964	-195.233333333333
965	390.2
966	1012.8
967	-1166.76666666667
968	-203.833333333333
969	-132.933333333333
970	86.1000000000001
971	1933.31666666667
972	4661.33333333333
973	-302.833333333333
974	-419.366666666667
975	-313.966666666667
976	-589.366666666667
977	-1652.43333333333
978	-551.3
979	503.4
980	12.5333333333334
981	-2733.66666666667
982	348.133333333333
983	-924.4
984	956.633333333333
985	-818.366666666667
986	884.533333333333
987	56.4
988	-269.6
989	120.9
990	2594.1
991	-30.7999999999997
992	-61.6
993	-797.616666666667
994	-851.2
995	-308.1
996	461.633333333334
997	304.8
998	-1040.5
999	-1028.9
1000	732
