# Supplementary material for: Chromosome Copy Number Variation and Control in the Ciliate Chilodonella uncinata
Source: PLoS One. 2013 Feb 20;8(2):e56413. doi: 10.1371/journal.pone.0056413 (PMC3577910; doi:10.1371/journal.pone.0056413)
Supplement: Dataset S1 — Chromosome copy numbers from the experimental and simulated cell lines of Dataset of Chilodonella uncinata . dataset.zip is a compressed file. exp_data.csv contains the experimental data derived from qPCR analyses (Cell.line = original cell line; Time = time point of the DNA extraction; DNA.extract = DNA extract replicate; Gene = macronuclear chromosome; CNPC = copy number of the macronuclear chromosome per cell). The remainder of the CSV files are from the simulations. Each CSV file contains data on 1000 simulations where the change in variance from initial to final for each simulation is stored under column ‘x’. See _readme.txt in the compressed file dataset.zip for documentation of the file names. (ZIP) [file pone.0056413.s002.zip › dataset_S1/P2_omega0.76.csv]

	x
1	181.433333333333
2	431.7
3	-256.233333333333
4	-2334.8
5	-1381.16666666667
6	1436.3
7	402.266666666667
8	10.1000000000001
9	-141.066666666667
10	703.2
11	3738.3
12	1885.73333333333
13	544.4
14	-393.766666666667
15	873.066666666667
16	12927.9
17	339.3
18	591.833333333333
19	-149.566666666667
20	-684.4
21	2649.6
22	-1358.3
23	334.433333333333
24	477.733333333333
25	133.066666666667
26	-1756.76666666667
27	-232.566666666667
28	-691.7
29	28.4333333333333
30	38.4000000000001
31	111.3
32	-551.433333333333
33	108.1
34	-1624.46666666667
35	323.2
36	-60.8333333333333
37	19.8999999999996
38	-507.866666666667
39	111.466666666667
40	-117.866666666667
41	-33.9000000000001
42	724.3
43	598.333333333333
44	188.533333333333
45	337.066666666667
46	-281.033333333333
47	-211.566666666667
48	-309.7
49	-232.9
50	199.866666666667
51	-14.9
52	163.3
53	272.933333333333
54	-284.666666666667
55	-682.966666666667
56	-638.1
57	3019.76666666667
58	77.8999999999996
59	-548.3
60	-188
61	-144.366666666667
62	164.8
63	-297.6
64	66.6333333333333
65	159.566666666667
66	-355.75
67	-319.366666666667
68	1068.13333333333
69	-709.233333333333
70	103
71	-1452.96666666667
72	-1401.2
73	-302.5
74	29.8333333333333
75	-483.5
76	-1564.96666666667
77	1331.63333333333
78	201.833333333333
79	3745.13333333333
80	-484.2
81	111.466666666667
82	103.566666666667
83	-787.7
84	1318.4
85	-335.5
86	1097.73333333333
87	-68.8
88	282.233333333333
89	-166.766666666666
90	-444.333333333333
91	-102.8
92	-652.4
93	-1499.3
94	-2579.36666666667
95	-269.266666666667
96	-121.366666666667
97	-1910.43333333333
98	320.7
99	2949.6
100	381.9
101	-776
102	385.3
103	-679.6
104	675.2
105	428.5
106	354
107	-187.9
108	1992.93333333333
109	-217.066666666667
110	-122.133333333333
111	689.1
112	588.5
113	-80.5
114	274.533333333333
115	2691.9
116	-60.6999999999999
117	322.4
118	-29.1
119	282.566666666667
120	-84.2666666666667
121	366
122	813.366666666667
123	1229.4
124	387.566666666667
125	-690.466666666667
126	-320.933333333333
127	79.4666666666667
128	-655.766666666667
129	598.533333333333
130	-492.1
131	-234.933333333333
132	-548.8
133	-26.4000000000001
134	936.666666666667
135	543.433333333333
136	-1201.26666666667
137	-234.9
138	-854
139	-149.6
140	2280.8
141	2558.1
142	-81.5
143	799.433333333333
144	-305.9
145	683.1
146	115.466666666667
147	-665.6
148	629.7
149	300.933333333333
150	440.5
151	525.3
152	4677.6
153	-124.666666666667
154	-630.966666666667
155	-160.8
156	-900.5
157	-104.1
158	409.3
159	-244.4
160	-70.8000000000001
161	707.6
162	70.1666666666665
163	-294.1
164	-165.733333333333
165	-579.666666666667
166	465.9
167	492.533333333333
168	-416.2
169	-294.266666666667
170	176.533333333333
171	306.633333333333
172	2698.93333333333
173	-875.333333333333
174	414.4
175	307.466666666667
176	-893.866666666667
177	-683.6
178	42.8
179	1095.33333333333
180	721.05
181	1002.13333333333
182	657.1
183	-1059.46666666667
184	417.9
185	758.1
186	257.433333333333
187	524.4
188	3722.9
189	-176.233333333333
190	31.7333333333333
191	521.3
192	-1489.9
193	1486.8
194	619.833333333333
195	-97.3999999999999
196	-124.833333333333
197	-94.3666666666666
198	1381.96666666667
199	460.766666666666
200	-473.966666666667
201	350.7
202	-392
203	-1600.9
204	592.533333333333
205	-450.8
206	186.9
207	33.7666666666667
208	663.333333333333
209	177.2
210	894.4
211	6701.2
212	389.5
213	1427.96666666667
214	-272.5
215	-186.3
216	-233.2
217	-1002
218	565.533333333333
219	818.533333333333
220	-756.8
221	1197.1
222	-1407.9
223	271.333333333333
224	1118
225	256.133333333333
226	-213.366666666667
227	915.966666666667
228	2652.63333333333
229	2030.8
230	-682.866666666667
231	-776.066666666667
232	-517.333333333333
233	-96.5666666666667
234	-807.366666666667
235	-608.8
236	-973.566666666667
237	565.566666666667
238	380.1
239	644
240	2191.03333333333
241	178.5
242	-1602.5
243	2321.13333333333
244	-621.366666666667
245	1628.93333333333
246	254.1
247	-470.8
248	-803.966666666667
249	260.7
250	-918.966666666666
251	-705.866666666667
252	-191.266666666667
253	328.566666666667
254	-416.7
255	512.7
256	-40.6333333333332
257	994.633333333334
258	593.4
259	-292.766666666667
260	-282.933333333333
261	-413.3
262	-579.1
263	-206.533333333333
264	-1417.06666666667
265	-1752.41666666667
266	456.6
267	-288
268	-160.766666666667
269	-449.2
270	-40
271	1699.16666666667
272	-416.866666666667
273	2106.43333333333
274	-1356.8
275	-90.4666666666667
276	-1125.06666666667
277	-470.566666666667
278	256
279	230.4
280	84.7
281	-393.3
282	173.7
283	-55.7666666666668
284	-444.366666666667
285	-670.9
286	-455.3
287	-798.7
288	644.5
289	-418.266666666667
290	-56.4333333333334
291	78.0999999999999
292	-305.166666666667
293	68.1333333333334
294	-40.9
295	-461.366666666667
296	-281.866666666667
297	169.6
298	-68.9666666666667
299	-129.766666666667
300	-223.466666666667
301	1546.6
302	20.5333333333333
303	1168.8
304	43.1999999999998
305	-336.833333333333
306	-262.5
307	-177.733333333334
308	890.1
309	-1330.9
310	-143.866666666667
311	247.7
312	-2678.96666666667
313	1051.06666666667
314	-288.7
315	-51.5
316	167.566666666667
317	1001.03333333333
318	-814
319	877.233333333333
320	315.333333333333
321	1100.73333333333
322	-795.466666666667
323	-372.066666666667
324	3090.53333333333
325	47.2
326	275.6
327	-890.4
328	-401.9
329	-70.9666666666662
330	423.833333333333
331	-278
332	329.866666666667
333	-604.566666666667
334	1063.43333333333
335	561.7
336	-109.033333333333
337	-539.366666666666
338	-146.666666666667
339	-1128.9
340	696.8
341	-1357.46666666667
342	-938.266666666667
343	-142.933333333333
344	347.533333333333
345	783.733333333333
346	-1048.1
347	658.766666666667
348	-318.933333333333
349	-1424.56666666667
350	295.733333333333
351	-166.3
352	-641.6
353	279.866666666667
354	136.4
355	-657.2
356	281.333333333333
357	46.2666666666667
358	-2580
359	-432.8
360	-281.566666666667
361	30.1666666666665
362	-234.3
363	-88.8
364	412.933333333333
365	23.4666666666667
366	-709.766666666667
367	-980.1
368	431.066666666667
369	298.933333333333
370	-272.166666666667
371	2545.3
372	194.766666666667
373	17.7333333333331
374	-549.6
375	1819.33333333333
376	-562.4
377	-144.666666666667
378	-1866.1
379	-2662.4
380	-342.566666666667
381	111.2
382	-769.966666666666
383	-242.566666666667
384	156.366666666667
385	-55.5
386	306.4
387	-158.966666666667
388	133.566666666667
389	159.7
390	271.6
391	108.166666666667
392	71.1666666666667
393	255.633333333333
394	1057.46666666667
395	-1.86666666666679
396	-48.0999999999999
397	198.366666666667
398	186.4
399	-435.833333333333
400	-167.3
401	898.633333333333
402	-318.533333333333
403	-333.233333333333
404	-62.4000000000001
405	-997.2
406	261.433333333333
407	-281.2
408	-2317.46666666667
409	168.8
410	1899.6
411	-596.433333333333
412	47.2
413	-1426.46666666667
414	78.9
415	-263.2
416	1384.8
417	-249.7
418	-373.7
419	-349.033333333333
420	-724.05
421	966.933333333333
422	-93.4666666666667
423	-2076.4
424	-281.566666666667
425	-999.866666666667
426	-587.366666666667
427	3.86666666666667
428	569.133333333333
429	1090
430	-677.7
431	136.233333333333
432	-1456
433	-44.4333333333333
434	-710.133333333333
435	-85.3666666666667
436	-1846.7
437	-474.4
438	-835.566666666667
439	-1404.76666666667
440	60.6333333333334
441	-546.7
442	189.866666666667
443	-137.566666666667
444	-749.766666666667
445	1788.5
446	-1077.16666666667
447	-3536.85
448	427.5
449	224.533333333334
450	32.6666666666666
451	369.6
452	-328.7
453	-138.033333333333
454	389.633333333333
455	-729.5
456	-1380.36666666667
457	264.633333333333
458	686.7
459	132.4
460	-649.566666666667
461	80.8999999999999
462	-183.6
463	1698.63333333333
464	1161.2
465	67.3
466	210.1
467	-579.9
468	126.633333333333
469	-520.8
470	1925.83333333333
471	-882.1
472	156.1
473	1223.56666666667
474	94.5
475	-1084.13333333333
476	-252
477	-19.8666666666667
478	835.6
479	-265.333333333333
480	-183.733333333333
481	-377.066666666667
482	1311.2
483	604.4
484	-399.866666666666
485	-1464.16666666667
486	8.16666666666652
487	1049.43333333333
488	-674.8
489	-935.2
490	-135.066666666667
491	-114.4
492	-66.5
493	1383.1
494	-382.9
495	750.8
496	-167.233333333333
497	417.9
498	-1008.46666666667
499	-255.7
500	23.2
501	293.2
502	-419.666666666667
503	3491.1
504	-277.5
505	-1087.66666666667
506	69.7
507	-227.466666666667
508	-285.966666666667
509	-531.866666666667
510	-1716.3
511	211.933333333333
512	135.366666666667
513	545.633333333333
514	194.5
515	-196.3
516	244.666666666667
517	1820
518	-899.566666666667
519	235.333333333333
520	-106.166666666667
521	-157.366666666667
522	-760.5
523	-217.166666666667
524	-125.466666666667
525	-473.2
526	1117.2
527	150.833333333333
528	223.633333333333
529	951.6
530	2329.9
531	-818.233333333333
532	-113.733333333333
533	327.2
534	-224
535	-2832.36666666667
536	331.433333333333
537	276.1
538	418.3
539	-77.7333333333333
540	-246.566666666667
541	-502.8
542	23.4000000000001
543	-202.2
544	113.5
545	298.8
546	-78.5666666666666
547	303.5
548	-74.8666666666663
549	2075.3
550	-47.0666666666667
551	765.2
552	575.1
553	-1513.86666666667
554	-190.7
555	-324.533333333333
556	2259.83333333333
557	468.266666666667
558	-14.8000000000002
559	545.566666666667
560	-558.833333333333
561	-1967.5
562	-1400.3
563	-83.5999999999999
564	350.033333333333
565	1019.6
566	85.9333333333333
567	1357.9
568	-184.366666666667
569	2301.2
570	2939.3
571	993.133333333334
572	141.3
573	-2.93333333333339
574	-50.4666666666667
575	-541.333333333333
576	491.066666666667
577	1644.8
578	1752.16666666667
579	-958.9
580	95.7333333333333
581	-316
582	1841.2
583	427.466666666667
584	526.6
585	2005.53333333333
586	389.333333333333
587	442.933333333333
588	-647.366666666667
589	27.7
590	469.866666666667
591	240.533333333333
592	-274.266666666667
593	-858.766666666666
594	622.133333333333
595	-1701.7
596	710.033333333333
597	-111.366666666667
598	523.1
599	1238.23333333333
600	1445.9
601	233.633333333333
602	940.933333333333
603	-137.866666666667
604	51.5
605	837.6
606	-50.8333333333335
607	266.533333333334
608	1127.1
609	303.1
610	749.6
611	996.4
612	727.7
613	-31.3666666666667
614	-56.166666666667
615	-791.9
616	21.3666666666666
617	-1612.26666666667
618	-397.166666666667
619	296.366666666667
620	-99.9000000000001
621	-533.166666666667
622	437.7
623	156.4
624	856.266666666667
625	-814.233333333333
626	320.9
627	-309.9
628	93.5999999999999
629	-190.7
630	-479.6
631	-1522.06666666667
632	-898.633333333333
633	-321
634	119.6
635	525.766666666667
636	-66.9666666666667
637	587.233333333333
638	1707.83333333333
639	1257.3
640	102.4
641	-225.466666666666
642	-270.833333333333
643	353.2
644	136.933333333333
645	-184.8
646	-287.266666666666
647	2231.03333333333
648	-692.666666666667
649	442.033333333333
650	-506.5
651	-639.466666666666
652	1571.2
653	-335.6
654	-1248.43333333333
655	-58.4333333333333
656	-1203.8
657	48.0333333333334
658	-1456.13333333333
659	135.833333333333
660	594.933333333333
661	-301.866666666667
662	-245.4
663	-81.1999999999999
664	18.9
665	-405.733333333333
666	-638.966666666667
667	693.9
668	0.933333333333167
669	404.5
670	-12.8
671	392.833333333333
672	357.533333333333
673	-783.2
674	132.533333333333
675	-442.5
676	-783.733333333333
677	-948.566666666667
678	105.733333333333
679	-282.166666666667
680	227.166666666667
681	-112.8
682	-53.8999999999999
683	813.966666666667
684	1820.66666666667
685	-109.833333333333
686	1173.6
687	110.3
688	70.5
689	196.9
690	-308.633333333334
691	-116.766666666667
692	-657.666666666667
693	-739.766666666667
694	636.533333333333
695	182.533333333334
696	29.7333333333333
697	506.4
698	-531.366666666667
699	-1248.26666666667
700	206.8
701	876.133333333333
702	605.633333333333
703	-574.1
704	-125.5
705	1509.1
706	2352.36666666667
707	-440.3
708	268.8
709	-377.5
710	143.433333333333
711	-129.033333333333
712	298.566666666667
713	510.5
714	352.8
715	-381.2
716	-1457.6
717	188.366666666667
718	-1180.9
719	-403.7
720	6138.96666666667
721	-687.066666666667
722	510.5
723	-1278
724	798.533333333334
725	1775.9
726	1293.43333333333
727	219.633333333333
728	400.633333333333
729	156.8
730	-361.633333333333
731	1438.3
732	-577.866666666667
733	983.6
734	-2145.2
735	61.8666666666666
736	-910.5
737	-47.8666666666667
738	-1149.63333333333
739	-177.166666666667
740	769.3
741	1116.76666666667
742	756.5
743	-53.1999999999998
744	-735.766666666667
745	1503.13333333333
746	496.533333333333
747	-417.25
748	262
749	232
750	682
751	1039.2
752	87.2333333333332
753	-400.5
754	2213.36666666667
755	-664.7
756	-965.483333333333
757	487.466666666667
758	-115.3
759	-150.5
760	-1053.76666666667
761	128.8
762	1850.66666666667
763	63.5666666666667
764	284.633333333333
765	283.233333333333
766	-104.8
767	1688.16666666667
768	-1028
769	469.2
770	202.266666666667
771	-261.466666666667
772	-268.8
773	1500.61666666667
774	-332.666666666667
775	1451.7
776	143.9
777	21.9000000000001
778	286.4
779	-993.6
780	-819.3
781	-473.6
782	-481.6
783	572.166666666667
784	-13.7333333333333
785	616.833333333333
786	2417.86666666667
787	-62.7666666666667
788	-1587.06666666667
789	-376.8
790	505.3
791	-62.1333333333333
792	830.533333333333
793	-336.666666666667
794	421.333333333333
795	-16.8666666666668
796	303.9
797	57.0666666666667
798	-1633.26666666667
799	-942.966666666666
800	-968.566666666667
801	-297.866666666667
802	1519.2
803	-286.266666666667
804	-839.7
805	-180
806	406.533333333333
807	-2042
808	-281.166666666667
809	1305.7
810	354.566666666667
811	-153.2
812	452.433333333333
813	1934
814	-808.033333333334
815	130.7
816	226.833333333333
817	229.933333333333
818	605.433333333333
819	520
820	353.366666666666
821	5.36666666666633
822	1320.6
823	-60.6666666666661
824	20.6999999999998
825	-741.766666666667
826	124.433333333333
827	208.5
828	-408.7
829	685.2
830	-581.6
831	-424.533333333333
832	-521.7
833	-31.2
834	167.6
835	-728.633333333333
836	-762.8
837	-1110.43333333333
838	52.8333333333334
839	-152.9
840	87.9333333333333
841	207.5
842	-471.333333333333
843	-220.133333333333
844	260.266666666667
845	1683.06666666667
846	-602.4
847	408.633333333333
848	-524.833333333333
849	-143.2
850	-272.533333333333
851	-315.566666666667
852	507.733333333333
853	-1219.36666666667
854	392
855	-1337.35
856	-1697.35
857	803.866666666667
858	-1.10000000000002
859	-649.366666666667
860	-1393.96666666667
861	338
862	-124
863	-614.566666666667
864	28.4
865	708
866	-470.4
867	-559.966666666667
868	-2755.26666666667
869	729.2
870	593.900000000001
871	-232.266666666667
872	429.733333333333
873	2228.8
874	3060.03333333333
875	-164.666666666667
876	-105.6
877	1192.56666666667
878	-391.766666666667
879	-209.633333333333
880	-366
881	-165.466666666667
882	-102.266666666667
883	-678.5
884	-161.966666666667
885	-292.066666666667
886	-549.3
887	-95.5666666666667
888	-279.9
889	611.533333333333
890	10.5333333333333
891	446.666666666667
892	266
893	990.9
894	-17.8333333333333
895	1711.71666666667
896	269.6
897	-11.6999999999999
898	-145.4
899	-465.5
900	-85.4333333333332
901	-24.7
902	5083.06666666667
903	-439.7
904	-667.5
905	708
906	-242
907	-201.233333333333
908	268.533333333333
909	-331.633333333333
910	-949.566666666667
911	-374
912	-1549.76666666667
913	-1382
914	225.833333333333
915	-1262.13333333333
916	-53.5666666666666
917	-186.7
918	-706.833333333333
919	205.233333333333
920	881.833333333333
921	688
922	-2228
923	245.9
924	1186.16666666667
925	-1058.2
926	203.866666666667
927	-4045.76666666667
928	454.566666666667
929	592.3
930	-1855.2
931	875.866666666667
932	-566.4
933	-815.3
934	733.866666666667
935	469.2
936	777.1
937	216.166666666667
938	-1034.03333333333
939	68.4
940	-433.9
941	6920.1
942	-1668.26666666667
943	-306.233333333333
944	1323.23333333333
945	9.93333333333339
946	-898.666666666667
947	63.0666666666666
948	804.4
949	300.266666666667
950	-66.8333333333335
951	978.7
952	553.2
953	1197.93333333333
954	-378.433333333333
955	-51.2
956	532.8
957	-11.5
958	1054.5
959	-253.9
960	-172.666666666667
961	2269.1
962	-1368.53333333333
963	-73.3
964	926.4
965	-580.4
966	-486.2
967	-1360.58333333333
968	221.633333333333
969	-402.5
970	1428.4
971	-396.666666666667
972	-1361.26666666667
973	-1010.96666666667
974	-1215.36666666667
975	51.9666666666665
976	151.066666666667
977	1302.26666666667
978	941.166666666667
979	716
980	808.4
981	200.633333333333
982	-138.966666666667
983	748.8
984	-158.4
985	599.3
986	-91.8666666666667
987	418.033333333333
988	662.533333333333
989	-1049.46666666667
990	-54
991	-1338.8
992	-282.5
993	820.833333333333
994	-315.7
995	571.2
996	1699.83333333333
997	866.8
998	542.266666666667
999	483.833333333333
1000	-540.5
