# Supplementary material for: Chromosome Copy Number Variation and Control in the Ciliate Chilodonella uncinata
Source: PLoS One. 2013 Feb 20;8(2):e56413. doi: 10.1371/journal.pone.0056413 (PMC3577910; doi:10.1371/journal.pone.0056413)
Supplement: Dataset S1 — Chromosome copy numbers from the experimental and simulated cell lines of Dataset of Chilodonella uncinata . dataset.zip is a compressed file. exp_data.csv contains the experimental data derived from qPCR analyses (Cell.line = original cell line; Time = time point of the DNA extraction; DNA.extract = DNA extract replicate; Gene = macronuclear chromosome; CNPC = copy number of the macronuclear chromosome per cell). The remainder of the CSV files are from the simulations. Each CSV file contains data on 1000 simulations where the change in variance from initial to final for each simulation is stored under column ‘x’. See _readme.txt in the compressed file dataset.zip for documentation of the file names. (ZIP) [file pone.0056413.s002.zip › dataset_S1/P2_omega0.78.csv]

	x
1	-728.9
2	739.333333333334
3	-300.833333333333
4	-896.833333333333
5	251.766666666667
6	43.2
7	609.066666666667
8	558.533333333333
9	-23.7333333333331
10	481.333333333333
11	587.866666666666
12	-247.5
13	378.633333333333
14	388.2
15	1064
16	358
17	175.7
18	-2389.2
19	-651.733333333333
20	185.733333333333
21	149.9
22	512.7
23	338.9
24	-629.6
25	777.733333333333
26	628
27	-20.6333333333332
28	-932.933333333333
29	-18.3
30	-303.733333333333
31	-669.033333333333
32	-451.3
33	-769.766666666667
34	88.5
35	410.166666666667
36	-394.8
37	-906.3
38	1398.56666666667
39	286.566666666667
40	-983.3
41	-48.0999999999999
42	-2032.13333333333
43	626.7
44	-1628.3
45	252.8
46	2964.33333333333
47	236.133333333333
48	-1548.56666666667
49	-705.266666666667
50	5563.2
51	-927.566666666667
52	25.3
53	293.2
54	1214.8
55	1804.03333333333
56	-128.4
57	296.8
58	-222
59	719.133333333333
60	671.766666666667
61	108.4
62	-219.333333333333
63	532.766666666667
64	1167.6
65	678.8
66	3618.26666666667
67	87.1999999999998
68	359.466666666667
69	2076.3
70	309.1
71	1662.73333333333
72	1398.5
73	513.333333333333
74	-576.4
75	285.3
76	-39.7666666666667
77	-347.333333333333
78	-1529.56666666667
79	-1817.46666666667
80	1229.6
81	-23.5
82	-432.833333333333
83	-111.733333333333
84	393.433333333333
85	-95.7
86	464.333333333333
87	-1057.86666666667
88	-357.166666666667
89	488.8
90	412.3
91	140.666666666667
92	54.35
93	1040.56666666667
94	-265.3
95	-152.033333333333
96	548.533333333333
97	785.6
98	-776.066666666667
99	-703.333333333333
100	151
101	-843.466666666667
102	-1491.86666666667
103	76.0999999999999
104	-291.233333333333
105	1352.8
106	-615.366666666667
107	1824.9
108	812.033333333333
109	435.3
110	443.466666666667
111	756.533333333333
112	1953.1
113	-1149.9
114	-466.633333333333
115	665.033333333333
116	-570.166666666667
117	631.766666666666
118	-592.95
119	1922.9
120	256.4
121	1153.23333333333
122	-73.5
123	495.833333333333
124	-470.1
125	-188.166666666667
126	-890.633333333333
127	-285.6
128	807.333333333333
129	-289.066666666667
130	-848
131	142.4
132	140.133333333334
133	1129.23333333333
134	-1017.9
135	63.5
136	-397.866666666667
137	461.866666666667
138	970.1
139	-607.6
140	-65.8333333333333
141	440.933333333333
142	-1221.86666666667
143	-49.5
144	1370.7
145	1406.36666666667
146	-477.1
147	-1190.7
148	2107.6
149	423.6
150	305.6
151	-379.466666666667
152	802.8
153	-1061.06666666667
154	93.8333333333334
155	-413.2
156	-1984.85
157	1899.2
158	1062.5
159	-1641.2
160	13.6999999999998
161	290.533333333333
162	-1891.46666666667
163	-1366.8
164	-251.6
165	8.29999999999995
166	-646.566666666667
167	966.1
168	-428.833333333333
169	-318.033333333333
170	4707.6
171	54
172	1087.7
173	193.233333333334
174	762.5
175	-505.3
176	946.9
177	-949.866666666667
178	-60.3
179	29.6333333333333
180	-402.266666666667
181	1918.8
182	1150.1
183	750.433333333333
184	317.2
185	-286
186	-1079.4
187	-341.566666666667
188	71.8333333333333
189	1682.93333333333
190	231.633333333333
191	1159.03333333333
192	605.233333333333
193	-33.5
194	-94.2666666666667
195	29.1999999999998
196	153.466666666667
197	382.8
198	4791.56666666667
199	-580.5
200	1074.9
201	207.733333333333
202	-1682.76666666667
203	238.666666666667
204	1213.23333333333
205	1543.73333333333
206	-179.6
207	-470.466666666667
208	120.966666666667
209	482
210	-1673.5
211	-1128.26666666667
212	-548.4
213	-1524.36666666667
214	464.8
215	1555.43333333333
216	36.6666666666667
217	-961.6
218	289.6
219	-407.233333333333
220	-238.033333333333
221	-604.7
222	-188.4
223	501.1
224	-454.533333333333
225	-749.866666666667
226	376.366666666667
227	-410.133333333333
228	1074.4
229	1196.76666666667
230	426.8
231	-256.9
232	-138.966666666667
233	682.533333333333
234	740.4
235	444.8
236	-394.533333333333
237	-203.333333333333
238	365.166666666667
239	-526.4
240	-295.566666666667
241	557.733333333333
242	-659.733333333333
243	144.933333333333
244	1414.23333333333
245	-1170.66666666667
246	165.4
247	290.5
248	746.266666666667
249	203.366666666667
250	-1520.06666666667
251	-1480.2
252	-234.366666666667
253	99.6999999999998
254	-678.566666666667
255	-535.3
256	474
257	803.2
258	-295.766666666667
259	113.7
260	-274.666666666667
261	1104.16666666667
262	367.2
263	-179.6
264	229.9
265	679.733333333333
266	429.433333333333
267	96
268	-385.9
269	-6.13333333333344
270	-603.333333333333
271	-850.366666666667
272	-970.7
273	-1251.9
274	325.9
275	178.666666666667
276	2177.53333333333
277	-1318.76666666667
278	1166.3
279	-6.36666666666656
280	640.5
281	115.3
282	497.3
283	218.3
284	351.200000000001
285	-217.3
286	157.2
287	-471.633333333333
288	1705.06666666667
289	-1002.4
290	-113.2
291	345.2
292	35.0666666666667
293	1229.46666666667
294	906.966666666667
295	36.8
296	361.166666666667
297	2977.33333333333
298	-477.566666666667
299	504.3
300	492.766666666667
301	83.1333333333334
302	731.6
303	306.266666666666
304	275.133333333333
305	325.3
306	2487.5
307	655.5
308	-41.2999999999997
309	-505.099999999999
310	365.016666666666
311	2157.96666666667
312	-457.566666666667
313	263.466666666667
314	-468.666666666667
315	314.3
316	628.166666666667
317	-579.633333333333
318	-7.4666666666667
319	-1822.1
320	2276.08333333333
321	-1491.33333333333
322	248.033333333333
323	34.7333333333333
324	-616.5
325	274.4
326	208.533333333334
327	246.766666666667
328	-167.066666666667
329	-143.9
330	-734.866666666667
331	313.833333333333
332	1842.23333333333
333	-851.833333333333
334	-427.5
335	-3.20000000000005
336	746.266666666667
337	119.6
338	186.1
339	-2813.9
340	358.4
341	1647.33333333333
342	41.5999999999999
343	-663.466666666667
344	-711.6
345	3898.7
346	-2181.36666666667
347	171.6
348	-4.56666666666661
349	-1435.33333333333
350	46.3
351	-117.666666666667
352	-130.933333333333
353	1742.43333333333
354	170.5
355	427.733333333333
356	463.9
357	-338.5
358	2158.16666666667
359	158
360	-141.866666666667
361	-1479.26666666667
362	360.666666666667
363	194.1
364	1058.96666666667
365	-96.2666666666667
366	-587.916666666667
367	157.466666666667
368	416.966666666667
369	290.4
370	-16.0666666666666
371	-1614.5
372	466.4
373	-21.4666666666667
374	-95.2
375	-172.1
376	2339.9
377	-2025.86666666667
378	-664.15
379	-134.766666666667
380	155.7
381	-2722
382	-297.3
383	126.7
384	747.1
385	456.8
386	463.6
387	-180.8
388	64.8000000000002
389	909.1
390	318.666666666667
391	-775.466666666667
392	1635.9
393	-58.0999999999999
394	-95.6666666666666
395	-850.1
396	-736.4
397	-937.766666666666
398	-378.066666666667
399	-1214
400	-48.3666666666668
401	336.633333333333
402	982
403	-25.8666666666667
404	-1200.26666666667
405	2755
406	-952.166666666667
407	-646.8
408	-597.266666666667
409	402.533333333333
410	-91.9666666666667
411	623.966666666667
412	-1050.01666666667
413	-869.7
414	531.033333333333
415	1023.73333333333
416	-608.266666666667
417	-41.7
418	-127.9
419	329.333333333333
420	742
421	-52.6333333333333
422	-398.533333333334
423	744.3
424	-1103.2
425	-905.966666666667
426	-1063.43333333333
427	-1097.38333333333
428	-924.666666666667
429	-349.866666666667
430	994.5
431	-2522.8
432	177.6
433	-759.333333333333
434	976.133333333333
435	30.4
436	976.666666666667
437	1775.9
438	-234.9
439	-411.333333333333
440	743.333333333333
441	146.9
442	-1842.66666666667
443	1795.43333333333
444	577.6
445	-156
446	-745.633333333333
447	681.766666666667
448	547.633333333333
449	577.033333333333
450	1589.2
451	-553.9
452	-206.4
453	-503.466666666667
454	499.466666666667
455	916.7
456	411.466666666666
457	-1190
458	336.1
459	-730.966666666667
460	977.6
461	-396.933333333333
462	-1423.3
463	-813.066666666667
464	-440.4
465	478.633333333333
466	815.6
467	2128.4
468	-577.6
469	-134
470	149.866666666667
471	1412.13333333333
472	-894.566666666667
473	-45.5
474	-251.066666666667
475	455.733333333333
476	-267.2
477	-178.866666666667
478	91.5
479	-123.6
480	-379.2
481	-318.833333333333
482	50
483	128.266666666667
484	-2438.71666666667
485	-62.9000000000001
486	-638.4
487	1983.53333333333
488	888.533333333333
489	748
490	-1573.36666666667
491	837.066666666667
492	-847.9
493	-574.866666666667
494	1085.86666666667
495	760.4
496	-190.7
497	588.4
498	-288.166666666667
499	-75.6
500	1993.3
501	-1310.46666666667
502	1019.1
503	-742.966666666667
504	2243.5
505	-439.6
506	-62.5333333333333
507	802.166666666667
508	-3644.7
509	35.6333333333332
510	-1577.86666666667
511	2098.8
512	763.3
513	1522.03333333333
514	-917.566666666667
515	82
516	-433.333333333333
517	190.1
518	-283.333333333333
519	-769.466666666667
520	175.7
521	-150.966666666667
522	274.5
523	-27.8666666666668
524	4.39999999999986
525	1840.8
526	-259.7
527	-95.7
528	142.933333333333
529	-55.5
530	-1190.5
531	306.266666666667
532	-134.166666666667
533	480
534	540.4
535	6.13333333333321
536	-377.966666666667
537	-105.3
538	1265.63333333333
539	2234.93333333333
540	-262.533333333333
541	-863.3
542	-421.866666666667
543	1478.8
544	-4.09999999999991
545	592.233333333334
546	-704.666666666667
547	712.7
548	-2394.93333333333
549	-48.0500000000002
550	785.433333333334
551	-900.4
552	-67.2
553	1713.63333333333
554	-38.3999999999996
555	-253.966666666667
556	-377.5
557	4336.3
558	-1598.45
559	-2484.13333333333
560	-414.7
561	186.966666666667
562	852.5
563	352.133333333333
564	-448.633333333333
565	-1522.16666666667
566	-539.1
567	672.766666666667
568	973.466666666667
569	1679.86666666667
570	1624.8
571	238.8
572	378.933333333333
573	268.9
574	287.566666666667
575	584.533333333333
576	-603.633333333333
577	-836.266666666666
578	11.7333333333333
579	157.049999999999
580	-1209.33333333333
581	321.233333333333
582	-220
583	274.3
584	426.033333333333
585	-380.666666666667
586	36
587	121.95
588	-1353.6
589	1981.86666666667
590	-278.9
591	-60.8000000000001
592	1390
593	153.133333333333
594	-372.466666666667
595	-398.266666666667
596	-195.333333333333
597	-589.466666666667
598	660
599	436.833333333333
600	141.833333333333
601	84.1333333333334
602	-803.766666666667
603	-1918.66666666667
604	133.3
605	459.8
606	1740.53333333333
607	-592.166666666667
608	179.233333333333
609	-498.7
610	170
611	2068.8
612	120.133333333334
613	-302.4
614	359.233333333334
615	-225.166666666667
616	2551.73333333333
617	982.733333333333
618	40.7
619	-376.266666666666
620	-1080.16666666667
621	1476.4
622	-156.4
623	-119.066666666667
624	-727.466666666667
625	-1219.76666666667
626	110.4
627	-207.2
628	-486.8
629	-1432.8
630	-153.333333333333
631	1017.13333333333
632	468.833333333333
633	2785.13333333333
634	30.2333333333333
635	1193.73333333333
636	-1451.3
637	-462.666666666667
638	51.1666666666667
639	-76.3
640	-491.516666666667
641	431.166666666667
642	8.80000000000001
643	-916.966666666666
644	-509.233333333333
645	1010.8
646	106.133333333333
647	-112.966666666667
648	-126.5
649	406.6
650	216
651	-332.366666666667
652	1107.86666666667
653	-718.933333333333
654	678.1
655	-153.2
656	-59.3000000000001
657	762.7
658	-1019.66666666667
659	-636.466666666667
660	-777.866666666667
661	-358.5
662	532.933333333333
663	-110.966666666667
664	-827.2
665	-755.866666666667
666	585.9
667	269.166666666667
668	-488.866666666667
669	491.333333333333
670	382.933333333333
671	-1204.6
672	-186.566666666667
673	890.3
674	1013.6
675	-267.366666666667
676	-974
677	862.266666666667
678	1682.66666666667
679	1314.7
680	-213.333333333333
681	-945.1
682	-2028.76666666667
683	4256.7
684	500.9
685	133.1
686	-348.666666666667
687	300.3
688	851.6
689	1086.16666666667
690	9.5
691	201.366666666667
692	522.033333333333
693	-209.1
694	-272.766666666667
695	22.8
696	-414.366666666667
697	-413.966666666667
698	268.7
699	-1642.4
700	-252.266666666667
701	1767.1
702	-450.966666666667
703	-554.9
704	948.133333333333
705	-207.066666666667
706	718.533333333333
707	1380.9
708	4920.1
709	1168.33333333333
710	-554.5
711	-148
712	2302.13333333333
713	424.1
714	-360
715	-860.8
716	-345.3
717	-593.9
718	25.3333333333334
719	667.166666666667
720	-563.3
721	220.766666666667
722	-222.8
723	3527.46666666667
724	538.766666666667
725	-624.4
726	-312.5
727	-781.733333333334
728	-422.433333333333
729	3016.83333333333
730	511.766666666666
731	1357.03333333333
732	-810.766666666667
733	311.5
734	55.1000000000001
735	3038.7
736	-686.9
737	891.233333333334
738	1101.33333333333
739	339.2
740	418.533333333333
741	-173.6
742	-190
743	2558.03333333333
744	-2090.1
745	2.16666666666674
746	-77.6000000000001
747	-1618.3
748	539.833333333333
749	2465.36666666667
750	1008.9
751	-4.29999999999995
752	175.233333333333
753	-505.266666666667
754	68.9333333333334
755	54.4000000000001
756	-1030.36666666667
757	95.6
758	-478
759	631.3
760	185.633333333333
761	1518.03333333333
762	138.033333333333
763	798.8
764	-99.5999999999999
765	-155.1
766	-43.6666666666666
767	2020.8
768	329.7
769	2806.33333333333
770	569.333333333333
771	410.766666666667
772	18.1333333333334
773	754.8
774	113.033333333333
775	382.966666666667
776	294.533333333333
777	-457.2
778	2023.06666666667
779	586.1
780	58.0999999999999
781	291.1
782	-399.1
783	-135.3
784	3705.56666666667
785	391.6
786	568.633333333333
787	-712.466666666667
788	-510.1
789	158.5
790	1065.6
791	-1476
792	-712.066666666667
793	1412.03333333333
794	-1655.2
795	-1060.93333333333
796	-1788.46666666667
797	246.266666666667
798	376.433333333333
799	-1311.46666666667
800	1263.2
801	-49.3333333333333
802	-1266.66666666667
803	103.6
804	-345.966666666666
805	576.7
806	368.933333333333
807	-162.133333333333
808	-68.0333333333333
809	534
810	-779.966666666666
811	-687.9
812	-596.933333333333
813	585.2
814	-149.2
815	846.9
816	-1007.46666666667
817	-84
818	472.7
819	1458.43333333333
820	63.3333333333333
821	1085.7
822	-254.8
823	-554
824	-1186.13333333333
825	-325.466666666667
826	895.566666666667
827	-229.666666666667
828	958.766666666666
829	41.0333333333333
830	219.766666666667
831	1327.6
832	584.633333333333
833	-190.1
834	-222.5
835	258
836	-1218.26666666667
837	79.9000000000001
838	-255.6
839	1053.23333333333
840	-1348.66666666667
841	-789.166666666667
842	-277.7
843	-88.7666666666667
844	-64.3999999999996
845	598.033333333334
846	225.9
847	-149.333333333333
848	1607.46666666667
849	-448
850	-121.6
851	-1636.66666666667
852	-164.366666666667
853	802.533333333333
854	-561.1
855	72.1333333333332
856	-1895.2
857	1078.4
858	278.8
859	-481.166666666667
860	-233.466666666667
861	-768.9
862	479.466666666667
863	131.466666666667
864	-564.4
865	-595.2
866	-456.4
867	133.6
868	-683.6
869	-140.533333333333
870	-522.466666666666
871	-673.6
872	68.0333333333333
873	-212
874	-23.7000000000003
875	-148.8
876	197.466666666667
877	367.7
878	36.4333333333333
879	-960.9
880	-484
881	1334.16666666667
882	-187.166666666667
883	3271.16666666667
884	27.7333333333333
885	-213.7
886	-105.166666666667
887	62.6999999999999
888	1361.7
889	1142.93333333333
890	-252
891	-88.7
892	2348
893	-535.5
894	255.233333333333
895	1494.9
896	-2555.2
897	-1833.23333333333
898	897.7
899	-82
900	424.1
901	-342.8
902	-2781.4
903	-650.166666666667
904	1407.23333333333
905	1367.86666666667
906	-935.3
907	-855.366666666667
908	-681.1
909	-729.133333333333
910	313.6
911	998.1
912	-613.5
913	22.1666666666665
914	860.5
915	-262.8
916	-914.066666666667
917	-513.2
918	-90.4333333333333
919	-147.5
920	1462.8
921	263.333333333333
922	-93.9666666666667
923	254
924	-3091.46666666667
925	275.1
926	292.966666666667
927	208.666666666667
928	112.533333333334
929	-127.2
930	270.3
931	1450.3
932	816.366666666667
933	83.1
934	-53.5
935	25.4333333333334
936	-1526.76666666667
937	2178.4
938	302.4
939	712.633333333333
940	1469.1
941	1860.8
942	-476
943	-1007.4
944	899.6
945	277.5
946	422
947	4.26666666666665
948	-1013.23333333333
949	-764.1
950	284.833333333333
951	463.9
952	2719.1
953	-134.266666666667
954	-1072.86666666667
955	-861.066666666667
956	1943.6
957	-3590.06666666667
958	-50.6333333333333
959	201.2
960	1520.66666666667
961	3492.8
962	-181.733333333333
963	16.4000000000001
964	163.3
965	-1718
966	282.7
967	392
968	1997.56666666667
969	-353.3
970	148.933333333333
971	958.2
972	18.7999999999998
973	232.5
974	322.766666666667
975	-53.9000000000001
976	797.333333333333
977	-967.1
978	-166.9
979	-809.866666666667
980	-341.233333333333
981	1667.23333333333
982	467.333333333333
983	400.533333333333
984	-80.7666666666667
985	-623.7
986	938
987	1185.73333333333
988	425.533333333334
989	-173.866666666667
990	-3690.3
991	2439.06666666667
992	-3
993	109.7
994	-1559.56666666667
995	2156.26666666667
996	-1093.86666666667
997	-1131.6
998	-2021.66666666667
999	1276
1000	-264.7
