# Supplementary material for: Chromosome Copy Number Variation and Control in the Ciliate Chilodonella uncinata
Source: PLoS One. 2013 Feb 20;8(2):e56413. doi: 10.1371/journal.pone.0056413 (PMC3577910; doi:10.1371/journal.pone.0056413)
Supplement: Dataset S1 — Chromosome copy numbers from the experimental and simulated cell lines of Dataset of Chilodonella uncinata . dataset.zip is a compressed file. exp_data.csv contains the experimental data derived from qPCR analyses (Cell.line = original cell line; Time = time point of the DNA extraction; DNA.extract = DNA extract replicate; Gene = macronuclear chromosome; CNPC = copy number of the macronuclear chromosome per cell). The remainder of the CSV files are from the simulations. Each CSV file contains data on 1000 simulations where the change in variance from initial to final for each simulation is stored under column ‘x’. See _readme.txt in the compressed file dataset.zip for documentation of the file names. (ZIP) [file pone.0056413.s002.zip › dataset_S1/P2_omega0.8.csv]

	x
1	-1607.36666666667
2	-1079.26666666667
3	-388
4	855.8
5	131.233333333333
6	-26.2
7	-608.766666666667
8	-108.933333333333
9	-165.866666666667
10	491.733333333334
11	1199.2
12	13.0666666666666
13	312.033333333333
14	1733.1
15	-454.5
16	-265.6
17	-242.8
18	-334.3
19	138.833333333333
20	-290.533333333334
21	-395.633333333333
22	-1228.96666666667
23	-362.266666666667
24	336
25	-146.366666666667
26	1084.38333333333
27	-1549.75
28	-564
29	-814
30	-1198.5
31	-487.7
32	-92.3999999999999
33	171.2
34	-595.5
35	493.766666666667
36	-856.3
37	1991.16666666667
38	38.3
39	660.4
40	-234.4
41	-440.133333333333
42	1658.96666666667
43	668.1
44	-138.9
45	1391.6
46	-1565.5
47	-713.6
48	280.833333333333
49	-262.666666666667
50	-74.3999999999999
51	-205.6
52	-1639.5
53	1511.76666666667
54	-114.933333333333
55	-10.5999999999999
56	-404
57	-1557.26666666667
58	-987.9
59	1233.86666666667
60	4.69999999999982
61	56.3000000000001
62	-850.5
63	973.9
64	204.8
65	-1010.2
66	973.2
67	-1194.36666666667
68	129.433333333333
69	-658.5
70	-204.1
71	8.70000000000005
72	-98.8
73	-111.966666666667
74	-116.8
75	-1015.96666666667
76	-312.7
77	-722.566666666667
78	1033.1
79	-902
80	876.9
81	1616.63333333333
82	2174.93333333333
83	826.766666666667
84	356
85	-251.8
86	623.7
87	152
88	180.7
89	2082
90	-751.216666666667
91	-1452.16666666667
92	44.2666666666667
93	28.8
94	-28.9666666666667
95	-541.733333333333
96	3131.96666666667
97	-982.266666666667
98	570.666666666667
99	1954
100	175.6
101	955.2
102	249.683333333333
103	62.5
104	929.6
105	509.433333333333
106	1090.1
107	-322.8
108	-161.7
109	38.5333333333333
110	-23.1000000000001
111	59.8666666666668
112	624.8
113	136.5
114	-32
115	189.733333333333
116	1360.7
117	875.466666666667
118	2903.43333333333
119	-368.366666666667
120	1453.36666666667
121	1240.13333333333
122	-235.2
123	1570.4
124	-411.166666666667
125	812.8
126	102.033333333333
127	518.666666666667
128	-2521.23333333333
129	-397.333333333333
130	-148.5
131	-410.8
132	594.533333333334
133	-935.833333333333
134	380.099999999999
135	1836.4
136	-136
137	249.766666666667
138	-201.033333333333
139	-17.3
140	-407.5
141	-305.9
142	1982.03333333333
143	-281.5
144	-403.6
145	591.733333333333
146	1244.03333333333
147	-269.2
148	487.733333333333
149	146.433333333333
150	-389.599999999999
151	96.5666666666666
152	-587.766666666667
153	-1890.6
154	-1218.3
155	1165.73333333333
156	-448.166666666667
157	-83.0999999999999
158	399.7
159	1214.8
160	104.3
161	731.2
162	1075.1
163	-227.066666666667
164	-334.4
165	4923.03333333333
166	1115.2
167	936.400000000001
168	986.9
169	1581.43333333333
170	155.1
171	400.366666666667
172	-37.8666666666667
173	-91.2
174	-408.4
175	-2296.9
176	-371.6
177	219.6
178	513.366666666667
179	-2316.7
180	-2318.1
181	-102.266666666667
182	-1903.9
183	74
184	1125.7
185	-607.733333333334
186	-949.916666666667
187	-514.133333333333
188	364.266666666666
189	546.4
190	290.833333333333
191	-514.8
192	431.5
193	452.7
194	641.6
195	-947.3
196	231.5
197	-673.466666666667
198	-728.566666666667
199	-273.433333333333
200	-780.1
201	1184.8
202	67.7
203	168.8
204	278.166666666667
205	-1063.2
206	-391.2
207	444.1
208	3.20000000000027
209	238
210	269.433333333333
211	680.9
212	-49.8666666666668
213	1040.9
214	2.79999999999995
215	-483.5
216	-337.3
217	-300.8
218	-141.3
219	593.066666666667
220	1755.3
221	1470.3
222	1929.6
223	809.9
224	-1758.46666666667
225	-405.366666666667
226	-909.866666666667
227	-844.433333333333
228	4587.43333333333
229	-729.9
230	383.733333333333
231	-852.366666666667
232	-1223.63333333333
233	-433.3
234	13.2
235	-278.9
236	25.5
237	1687.3
238	607.2
239	55.8999999999999
240	-250.7
241	-608.3
242	-659.366666666667
243	-147.166666666667
244	387.833333333333
245	189.733333333333
246	186.933333333333
247	-77.9000000000005
248	162.7
249	259.366666666667
250	44
251	990
252	28.3
253	262.4
254	-12.7666666666667
255	-1066.16666666667
256	-498
257	676.266666666667
258	-596.8
259	960.966666666667
260	1786
261	179.166666666667
262	-1326.26666666667
263	-28.9333333333334
264	1038.13333333333
265	228.4
266	-481.8
267	-546.666666666667
268	0.5
269	-4.13333333333333
270	-261.2
271	-636
272	522.133333333333
273	-27.2666666666669
274	-2398.1
275	-18.7
276	185.9
277	-741.833333333333
278	516.266666666667
279	-137.833333333333
280	1053.6
281	237.1
282	-533.433333333333
283	-485.6
284	144
285	-1821.11666666667
286	-55.8666666666667
287	158.966666666667
288	390.8
289	-955.033333333333
290	794.233333333333
291	24.4
292	-404.966666666667
293	-828.466666666667
294	24
295	-1083.36666666667
296	-1101.83333333333
297	-636.6
298	190.833333333333
299	-187.5
300	-403.866666666666
301	605.366666666667
302	158.666666666667
303	960
304	-645.2
305	-429.866666666666
306	1940.4
307	-311.966666666667
308	327.2
309	768.8
310	279.733333333333
311	-165.333333333333
312	-1568.06666666667
313	-733.5
314	-465.966666666667
315	278.4
316	-1075.9
317	410.8
318	81.1999999999999
319	-1144.13333333333
320	-161.6
321	-66.833333333333
322	9613.2
323	602.7
324	635.2
325	1394.4
326	161.2
327	274.533333333333
328	-659.433333333333
329	-302.716666666667
330	127.033333333333
331	3269.73333333333
332	-870
333	-512
334	-131.9
335	-631.166666666667
336	340.2
337	-1509.36666666667
338	-14.2666666666667
339	1080.43333333333
340	-676.8
341	-367.5
342	52.5666666666666
343	2575.2
344	-127.266666666667
345	-301.366666666667
346	-113.466666666667
347	411.5
348	-128.7
349	-137.766666666667
350	732.7
351	-21.6000000000001
352	-631
353	300.966666666667
354	-33.6
355	963.1
356	1.70000000000005
357	494.9
358	-1174
359	-377.966666666667
360	323.133333333333
361	432.4
362	146.533333333334
363	692.9
364	-173.333333333333
365	-500.8
366	117.1
367	-716.966666666666
368	-223.966666666667
369	1003.33333333333
370	315.8
371	846.8
372	577.766666666667
373	-20.6666666666665
374	1112.8
375	26.9000000000001
376	1616.53333333333
377	-137.8
378	1897.68333333333
379	-10.1666666666666
380	-2006.3
381	708.8
382	363.6
383	-630.55
384	263.366666666667
385	1888.4
386	826.2
387	-710.766666666667
388	284.133333333333
389	318.433333333333
390	931.833333333333
391	370
392	-56.6999999999999
393	-150.8
394	-543.066666666667
395	203.566666666667
396	-885.333333333333
397	-1712.5
398	963.733333333333
399	-687.233333333334
400	-752.266666666667
401	-249.766666666667
402	-683.5
403	2627.1
404	1252.33333333333
405	270.5
406	-30.1000000000001
407	-922.933333333333
408	-1392.45
409	65.3333333333333
410	731.766666666666
411	1074
412	200.4
413	-454.466666666667
414	-2440.16666666667
415	43.3000000000001
416	1916.5
417	589.433333333333
418	51.1
419	921.1
420	48.7
421	-1501.6
422	955.2
423	1994.53333333333
424	-367.7
425	-573.166666666667
426	548.4
427	-2098.15
428	-884.3
429	506.666666666667
430	-1099.2
431	224.4
432	447.6
433	-311.766666666667
434	-1131.2
435	730.4
436	-857.6
437	-132.766666666667
438	380.9
439	-1064.06666666667
440	351.5
441	200.1
442	-373.1
443	-631.166666666667
444	61.7333333333331
445	111.866666666667
446	-409.6
447	-145.5
448	-64.1000000000004
449	133.6
450	205.166666666667
451	-1260.03333333333
452	-351.2
453	-254.7
454	-446.9
455	4051.2
456	1565.13333333333
457	-671.6
458	498.7
459	890.8
460	-4.26666666666688
461	-161.8
462	359.733333333333
463	54.4
464	-2.79999999999995
465	36
466	-782.966666666667
467	1658.66666666667
468	18.8333333333334
469	-1344.36666666667
470	54.6333333333333
471	-498.3
472	-1819.3
473	119.3
474	18.7
475	-2629.56666666667
476	1534.03333333333
477	-1344.46666666667
478	766
479	-764.7
480	101.433333333333
481	-1791.76666666667
482	218.633333333333
483	-183.5
484	-103.733333333333
485	-817.7
486	685.866666666667
487	-785.1
488	-36.1666666666665
489	-743.7
490	1594.7
491	1195.33333333333
492	372.533333333334
493	606.9
494	1978.83333333333
495	-1850.76666666667
496	6365.73333333333
497	790.433333333333
498	334.1
499	103.6
500	-12.2666666666667
501	-242.85
502	754.8
503	-384.666666666667
504	30.5666666666667
505	-458.9
506	-704.9
507	1325.2
508	113.7
509	-417.033333333333
510	-548.9
511	676.3
512	-28.2666666666667
513	1188.76666666667
514	-268.7
515	-666.166666666667
516	1147.16666666667
517	401.833333333333
518	-108.266666666667
519	-1656.8
520	438.1
521	219.233333333333
522	-6969.96666666667
523	-50.9333333333334
524	-127.466666666667
525	90.9333333333334
526	-209.333333333333
527	1624.1
528	1053.06666666667
529	-824
530	-162.233333333333
531	-790.966666666667
532	995.1
533	-1320.46666666667
534	-667.3
535	-662.9
536	-8.59999999999945
537	249.6
538	-269.166666666667
539	284.5
540	922.033333333333
541	522.3
542	273.7
543	784.666666666667
544	1352.65
545	795.433333333333
546	46.1333333333333
547	-54.7666666666667
548	-62.7
549	129.9
550	54
551	-327.5
552	3463.76666666667
553	-347.6
554	123.9
555	74.4000000000003
556	128.666666666667
557	-923.733333333333
558	-1202
559	-527.066666666667
560	-1212.13333333333
561	-1234.1
562	141.033333333333
563	-369.3
564	1141.73333333333
565	-311.6
566	-315.2
567	109.133333333333
568	-182.533333333333
569	-259.5
570	-454.8
571	-59.6666666666666
572	-622.4
573	-381.566666666667
574	-1749.73333333333
575	1773.4
576	-1497.03333333333
577	499.466666666667
578	621.833333333333
579	1340.8
580	-421.6
581	79.2
582	-430.45
583	14.3999999999999
584	-282.266666666667
585	-408.166666666667
586	104.4
587	-340.666666666667
588	-418.9
589	-94.9
590	-609.3
591	1129.86666666667
592	-26.8
593	-295.2
594	-77.2
595	552.8
596	850.533333333333
597	984.9
598	1268.8
599	363.166666666667
600	437.6
601	-72.0333333333333
602	1559.73333333333
603	-1445.96666666667
604	479.7
605	1114.53333333333
606	738.533333333333
607	-36.1666666666666
608	970.8
609	326.533333333333
610	96.5666666666666
611	289.366666666667
612	-661.733333333333
613	-1478.4
614	58.9000000000001
615	-38.5333333333334
616	436.933333333333
617	-130.1
618	4161.13333333333
619	-715.866666666667
620	12
621	-791.233333333333
622	394.5
623	-31.1666666666665
624	-1032.8
625	-518.9
626	1278.8
627	783.066666666667
628	127.733333333333
629	-1781.73333333333
630	418
631	-185.333333333333
632	-1016.76666666667
633	-263.3
634	732.4
635	1042.7
636	2237.2
637	219.033333333333
638	-532.933333333333
639	-834.466666666667
640	-293.1
641	766.4
642	734.133333333333
643	121.766666666667
644	-1628.15
645	1931.96666666667
646	-1044
647	-415.066666666667
648	64.8
649	916.7
650	259.033333333333
651	716.9
652	375.066666666667
653	1852.56666666667
654	-132.866666666667
655	-1489.56666666667
656	92.4333333333333
657	289.5
658	-62.8
659	-586.5
660	379.9
661	-311.466666666667
662	-1469.86666666667
663	829.733333333333
664	1312.8
665	-154.1
666	-58
667	675.6
668	816.666666666667
669	-1150.5
670	-1914.96666666667
671	-273.066666666667
672	-168.8
673	-640.7
674	-1219.33333333333
675	113.733333333333
676	-177.3
677	633.9
678	-517.7
679	-312.666666666667
680	-177.7
681	-32.4000000000001
682	-271.1
683	-631.3
684	-26.4
685	-316.933333333333
686	-95.2
687	200.8
688	-1161.66666666667
689	-794.7
690	35.5000000000001
691	514.566666666667
692	-851.966666666667
693	764.266666666666
694	-400.133333333333
695	-555.733333333333
696	740.9
697	3374.63333333333
698	-328.166666666667
699	31.8666666666666
700	1027.73333333333
701	-283.9
702	1241.6
703	-803.7
704	-1537.2
705	409.733333333333
706	134.4
707	387.533333333333
708	-95.5999999999999
709	89.1333333333337
710	1002.63333333333
711	278.8
712	261.3
713	820.7
714	-25.4000000000001
715	132.533333333333
716	1696.5
717	-1411.2
718	-2829.96666666667
719	-67.8666666666667
720	203.2
721	-108.366666666667
722	-102
723	-369.7
724	-139.6
725	780.666666666667
726	1219.9
727	-432.666666666667
728	-716.8
729	308.033333333333
730	-1501.33333333333
731	931.6
732	-406.3
733	245.966666666666
734	514.033333333333
735	900.9
736	157.066666666667
737	158.5
738	808.9
739	-490.5
740	2251.96666666667
741	1662.4
742	156.5
743	-1237.2
744	851.6
745	257.5
746	256.4
747	1336.9
748	1384.53333333333
749	-1596
750	36.8
751	542.133333333333
752	-1590.1
753	-112.1
754	-2202.96666666667
755	-1219.9
756	-420.7
757	-206.533333333333
758	-298.4
759	-798.566666666667
760	184.933333333333
761	-597.6
762	-817.066666666667
763	-1010.86666666667
764	-102.833333333333
765	153.833333333333
766	538
767	-172.7
768	-522.166666666667
769	415.333333333333
770	1059
771	1719.83333333333
772	664.5
773	228.5
774	256
775	-1037.91666666667
776	776.133333333333
777	-237.866666666667
778	-512.933333333333
779	271.066666666667
780	277.1
781	-270.1
782	305.9
783	126.1
784	450.4
785	-1690.53333333333
786	-147.733333333334
787	294
788	-228.566666666667
789	2148.86666666667
790	-735.033333333333
791	-572.533333333333
792	555.533333333333
793	-158.7
794	-556.1
795	1077.7
796	-315.066666666667
797	3783.93333333333
798	166.933333333333
799	14.6333333333332
800	-150.666666666667
801	-1012.9
802	24
803	2101.73333333333
804	772.433333333333
805	1841.2
806	-332.6
807	-91.3333333333333
808	-1765.4
809	-126
810	1318
811	151.066666666667
812	-1028.6
813	38.9333333333333
814	606.266666666667
815	-952.1
816	590.933333333333
817	393.066666666667
818	-157.866666666667
819	1004.4
820	748.3
821	686.966666666667
822	-95.6666666666667
823	-2127.5
824	5086.83333333333
825	1588.33333333333
826	-524.366666666667
827	125.1
828	-1046.26666666667
829	170.633333333333
830	804.1
831	-241.6
832	-418.7
833	-1512.5
834	6.5333333333333
835	331.633333333333
836	1163.63333333333
837	422.4
838	685.566666666667
839	-1284.4
840	-156.3
841	-1584.36666666667
842	-449.3
843	-1911.6
844	-145.2
845	140.5
846	-485.866666666667
847	-1585.2
848	297.333333333333
849	-734
850	-133.733333333333
851	56.2333333333333
852	820.633333333333
853	-257.666666666667
854	-29.6
855	102.8
856	-1461
857	-1202.36666666667
858	-272.9
859	-1065.1
860	1066.13333333333
861	641.1
862	-1424.66666666667
863	-1047.7
864	35.9666666666667
865	-542.8
866	1324.26666666667
867	88.6666666666667
868	261.233333333333
869	-356.1
870	275.2
871	282.116666666667
872	-48.5
873	986.5
874	298.5
875	635.5
876	780.666666666667
877	381.333333333333
878	-62
879	73.8333333333333
880	618.3
881	-481.9
882	-643.366666666667
883	48.0999999999999
884	-232
885	-1365.1
886	2058.53333333333
887	-26.6666666666667
888	-626.466666666667
889	-281.366666666667
890	216.3
891	534
892	-515.066666666667
893	-5023.56666666667
894	270.266666666667
895	-553.7
896	-153.066666666667
897	561.6
898	-153.866666666667
899	1597.76666666667
900	760.1
901	-513.066666666667
902	-1383.4
903	1957.33333333333
904	-12.4
905	1796.1
906	-258.833333333333
907	-239.2
908	76.9
909	-23.6333333333332
910	-239.366666666667
911	671.6
912	-224
913	187.533333333333
914	947.333333333333
915	1317.46666666667
916	269.7
917	-348.366666666667
918	77.6333333333333
919	-595.733333333333
920	-690.233333333333
921	-148.966666666667
922	-226.066666666667
923	-43.3333333333333
924	-829.333333333333
925	1632.93333333333
926	-956.3
927	460.7
928	2124.7
929	-150.1
930	2818.1
931	-129.066666666667
932	-111.4
933	524.3
934	-828.133333333333
935	58.5333333333334
936	684.933333333333
937	1120.13333333333
938	758.033333333333
939	1056.5
940	-925.066666666667
941	-1478.9
942	152.1
943	3327.1
944	-344.666666666667
945	-1023.76666666667
946	5243.73333333333
947	1603.6
948	152.566666666667
949	603.1
950	1000.8
951	451.6
952	247.033333333333
953	277.3
954	-769.9
955	1019.83333333333
956	698.933333333333
957	-955.4
958	-803.066666666667
959	543.466666666667
960	350
961	58.9
962	-270.466666666667
963	-340.533333333333
964	1011.43333333333
965	-176.433333333333
966	-590.666666666667
967	-2463.76666666667
968	-199.366666666667
969	-51.0666666666666
970	-358.3
971	761.6
972	629.6
973	-283.7
974	-1621.2
975	16.5333333333333
976	25.2333333333333
977	1582.73333333333
978	-518.7
979	-788.3
980	-1891.33333333333
981	1757.43333333333
982	-637.233333333333
983	-266.2
984	530.366666666667
985	143.1
986	743.2
987	-72.5333333333333
988	1641.86666666667
989	442.766666666667
990	260
991	1535.56666666667
992	-210
993	-689.166666666667
994	2257.53333333333
995	62.3000000000002
996	420.8
997	345.733333333334
998	-995.166666666666
999	-768
1000	-386.5
