# Supplementary material for: Chromosome Copy Number Variation and Control in the Ciliate Chilodonella uncinata
Source: PLoS One. 2013 Feb 20;8(2):e56413. doi: 10.1371/journal.pone.0056413 (PMC3577910; doi:10.1371/journal.pone.0056413)
Supplement: Dataset S1 — Chromosome copy numbers from the experimental and simulated cell lines of Dataset of Chilodonella uncinata . dataset.zip is a compressed file. exp_data.csv contains the experimental data derived from qPCR analyses (Cell.line = original cell line; Time = time point of the DNA extraction; DNA.extract = DNA extract replicate; Gene = macronuclear chromosome; CNPC = copy number of the macronuclear chromosome per cell). The remainder of the CSV files are from the simulations. Each CSV file contains data on 1000 simulations where the change in variance from initial to final for each simulation is stored under column ‘x’. See _readme.txt in the compressed file dataset.zip for documentation of the file names. (ZIP) [file pone.0056413.s002.zip › dataset_S1/P2_omega0.82.csv]

	x
1	-200.266666666667
2	-1374.8
3	754.633333333333
4	128.033333333333
5	-1550.26666666667
6	980.666666666667
7	566.133333333333
8	-1.90000000000009
9	87.4666666666667
10	-343.966666666667
11	-758.266666666667
12	713.433333333333
13	-957.266666666667
14	-21.2
15	-1707.16666666667
16	-24.7
17	2628.9
18	2877.06666666667
19	-4671.9
20	311.066666666667
21	3771.03333333333
22	416.266666666667
23	-710.766666666667
24	-625.766666666667
25	-1992.4
26	30.9333333333334
27	362.8
28	188.266666666667
29	-647.2
30	329.366666666667
31	932.533333333333
32	-338.266666666667
33	244.1
34	-408.8
35	-320.8
36	-7.70000000000005
37	150.533333333334
38	-344.9
39	394
40	277.833333333333
41	-1086.8
42	-571.066666666667
43	956.75
44	364.233333333333
45	-145.966666666667
46	1601.23333333333
47	-628.9
48	-2163.36666666667
49	777.333333333333
50	-232.9
51	-297.966666666667
52	-137.733333333333
53	-677.5
54	-231.866666666667
55	-171.6
56	-903.1
57	12
58	-13.7000000000003
59	-89.1000000000001
60	-372.1
61	-33.5999999999999
62	-82.8666666666667
63	707.966666666667
64	150.333333333333
65	-1023.46666666667
66	363.6
67	-736.1
68	-3.86666666666667
69	183.3
70	142.566666666667
71	95.6000000000001
72	-24.1666666666667
73	105.6
74	3747.43333333333
75	2375.7
76	785.05
77	680.733333333334
78	1809.43333333333
79	1188.7
80	2626.53333333333
81	442.8
82	-677.566666666667
83	-461.25
84	2229.1
85	106.933333333333
86	43.3
87	742.1
88	-446
89	149.433333333333
90	1754.4
91	-586.3
92	-1139.9
93	567.566666666667
94	-569.1
95	-251
96	247.333333333333
97	-206.7
98	-2.16666666666674
99	1030
100	909.066666666667
101	-219.466666666667
102	-411.3
103	30.2333333333333
104	-860.966666666667
105	942.266666666667
106	524.9
107	-285.2
108	292.133333333333
109	192.4
110	-1197.3
111	240.266666666666
112	-1024.8
113	-559.566666666667
114	648.633333333333
115	170
116	1102.3
117	-1046.45
118	-507.066666666667
119	96.5
120	-381.9
121	-640.666666666667
122	-44.8333333333333
123	254.7
124	-63.7
125	-1055.96666666667
126	1395.1
127	1209
128	319.1
129	1679.7
130	53.3333333333339
131	-550.9
132	-106.466666666667
133	-586.8
134	-964.8
135	1337.76666666667
136	-536
137	-468.7
138	2274.93333333333
139	2290.1
140	93.6333333333332
141	258.933333333333
142	302.266666666667
143	-1851.3
144	-124.4
145	23.2
146	516.4
147	-1138.4
148	-218.8
149	-1344.16666666667
150	686.933333333333
151	406.7
152	270.5
153	2360.93333333333
154	-1643.75
155	-892.8
156	-385.5
157	-256.033333333333
158	-541.2
159	-366.566666666667
160	280.133333333333
161	-720.566666666667
162	5149.63333333333
163	-41.5666666666666
164	-125.1
165	854.9
166	-751.6
167	-702.266666666667
168	-354.266666666667
169	6.5333333333333
170	1375.23333333333
171	883.1
172	-787.3
173	-532.7
174	187.9
175	-829.5
176	215.3
177	-1074.56666666667
178	211.05
179	-995.9
180	1849.93333333333
181	-927.766666666667
182	200.033333333333
183	63.6999999999998
184	-453.5
185	-328.933333333333
186	-307.616666666667
187	-203.066666666667
188	134.4
189	181.633333333333
190	188.8
191	737.733333333333
192	606.4
193	755.7
194	96.7666666666667
195	-98.6833333333333
196	-518.033333333333
197	286.533333333333
198	-5.33333333333303
199	570.8
200	-332.9
201	-1271.73333333333
202	554.5
203	-123.833333333333
204	132.5
205	-1017.6
206	-619.6
207	230.633333333333
208	-422.266666666667
209	-32.4
210	24.8333333333334
211	662.3
212	181.6
213	-269.3
214	1965.6
215	-458.9
216	-483.966666666667
217	-1450.4
218	32.8
219	3132.53333333333
220	268.666666666667
221	399.433333333333
222	-463.966666666667
223	-394
224	984.8
225	-283.2
226	207.033333333333
227	1123.13333333333
228	-423.3
229	4.90000000000009
230	1640.7
231	-27.7
232	-340.1
233	-81.1000000000001
234	276
235	882.9
236	213.2
237	-182.3
238	-209.566666666667
239	-192.8
240	-49.2666666666667
241	-158.4
242	-466.533333333333
243	1126.93333333333
244	809.6
245	-2405.83333333333
246	-54.7
247	-341.166666666667
248	-1093.46666666667
249	516.233333333333
250	-161.733333333333
251	-740.433333333333
252	1267.36666666667
253	96
254	-1200.9
255	-891.5
256	-40.1333333333333
257	-367.3
258	275.833333333333
259	72.4
260	-545.7
261	3521.9
262	570.8
263	-253.1
264	-127.2
265	-482.533333333334
266	-755.483333333333
267	1975.13333333333
268	1328.26666666667
269	137.1
270	350.3
271	218.1
272	748
273	469.033333333333
274	-422.2
275	-136.033333333333
276	-252.666666666667
277	-48.7
278	-476.566666666667
279	-1401.56666666667
280	90.0333333333333
281	-480.266666666666
282	-152.866666666667
283	274
284	380.8
285	-326.8
286	178.833333333333
287	475.433333333333
288	746.133333333334
289	-709.366666666667
290	88.9333333333334
291	-38.6666666666667
292	243.2
293	543.866666666667
294	-1272.6
295	1058.5
296	1219.73333333333
297	-1764.5
298	-357.833333333333
299	670.333333333333
300	-1160.66666666667
301	-574.3
302	113.2
303	347.066666666667
304	-27.9
305	-836.366666666667
306	-293.5
307	1652.66666666667
308	293.1
309	1708.63333333333
310	-147.433333333333
311	-876.45
312	-1779.8
313	-111.066666666667
314	3018.8
315	-153.766666666667
316	-1528.13333333333
317	-798.4
318	399.9
319	-2204
320	245.733333333333
321	210.633333333334
322	-1049.6
323	-110.133333333333
324	-190
325	-664.4
326	42.8
327	87.833333333333
328	-159.233333333333
329	1192.4
330	574.533333333333
331	127.6
332	-1386.7
333	519.199999999999
334	-388
335	-1057.46666666667
336	848
337	424.666666666667
338	-566.2
339	-191.466666666666
340	956
341	967.466666666667
342	-3390
343	62.6333333333333
344	-352.266666666667
345	2198.9
346	75.5333333333333
347	676.3
348	-215.2
349	945.166666666667
350	-114.266666666667
351	83.0999999999999
352	17.7333333333333
353	640.666666666667
354	1319.9
355	264.1
356	-212.3
357	-89.4666666666667
358	2395.3
359	-1006.96666666667
360	913.766666666667
361	-49.4666666666667
362	-419.3
363	709.200000000001
364	-133.2
365	-140.5
366	-1088.03333333333
367	82.2666666666664
368	-1332.36666666667
369	1845.3
370	2708.3
371	-52.5
372	-138.7
373	-487.3
374	-224.7
375	-117.766666666667
376	758.266666666667
377	377.333333333333
378	378.966666666667
379	168.933333333333
380	-469.733333333333
381	-50.1833333333332
382	405.733333333333
383	-1044
384	-639.066666666667
385	368.766666666667
386	-1273.3
387	-256.533333333333
388	-1717.36666666667
389	75.2333333333333
390	-906.933333333333
391	363.733333333333
392	-232.8
393	180.8
394	-326.266666666667
395	-225.766666666667
396	-68.1666666666667
397	1040
398	-699.966666666667
399	-1452.45
400	-768.4
401	219.2
402	-2011.2
403	25.1666666666665
404	1702
405	-224.5
406	97.6333333333333
407	-385.466666666667
408	-776.833333333333
409	549.733333333333
410	2148.43333333333
411	1192.3
412	948.766666666667
413	166
414	371.433333333333
415	-334
416	-142.166666666667
417	-141.466666666667
418	35.6000000000004
419	-118.1
420	-610.1
421	-172.233333333333
422	-1307.56666666667
423	-801.75
424	135.2
425	466.9
426	7.09999999999991
427	-259.5
428	-354.366666666667
429	-281.6
430	-504.066666666667
431	913.333333333333
432	-482.966666666667
433	-1309.6
434	685.033333333333
435	-1154.26666666667
436	-1061.5
437	2780.23333333333
438	484.266666666666
439	1815.73333333333
440	303.466666666667
441	-842.766666666666
442	152
443	-132.166666666667
444	60.9000000000001
445	-420.9
446	-894.5
447	255.6
448	612.666666666667
449	444.533333333334
450	232.666666666667
451	401.6
452	145.833333333333
453	-3.59999999999991
454	285.333333333333
455	272.1
456	717.6
457	374.1
458	-2481.23333333333
459	-573.433333333333
460	971.9
461	-162
462	-1573.2
463	-194.266666666667
464	-2613.16666666667
465	362.033333333333
466	-1265.1
467	3263.83333333333
468	1998.16666666667
469	272.533333333333
470	-1112.66666666667
471	246.8
472	-876.7
473	473.966666666667
474	357.9
475	-2828.63333333333
476	1711.43333333333
477	54.2333333333332
478	394.666666666667
479	-1026.5
480	156.5
481	-377.466666666667
482	-535.333333333333
483	1071.63333333333
484	41.1666666666665
485	-215.266666666667
486	-767.1
487	-964.666666666667
488	2329.6
489	3.09999999999997
490	-100.133333333333
491	-370.3
492	-474.133333333333
493	78.4333333333333
494	383.833333333333
495	-186.266666666667
496	556.3
497	-445.6
498	-169.1
499	404.9
500	4629.9
501	-597.966666666667
502	4.40000000000009
503	6.73333333333323
504	1058.3
505	3.70000000000005
506	196.5
507	1205.7
508	-113.033333333333
509	1947.6
510	-406.533333333333
511	-140.166666666667
512	-813.6
513	-2274.5
514	1665.1
515	-95.8833333333333
516	-201.5
517	-4950.4
518	148.9
519	-1255.2
520	-1858.55
521	-427.7
522	-110.666666666667
523	-333.066666666667
524	379.566666666667
525	550.233333333334
526	204.633333333333
527	-1989.06666666667
528	-278.266666666667
529	-212.766666666667
530	-1278.13333333333
531	1031.83333333333
532	42
533	-2493.1
534	1064.4
535	485.2
536	1501.6
537	279.033333333333
538	278.4
539	1428.8
540	350.533333333333
541	388.633333333333
542	-94.8000000000002
543	154.333333333333
544	-829.6
545	-1951.96666666667
546	10.9333333333333
547	1227.63333333333
548	672.133333333333
549	648.4
550	270.5
551	164.266666666667
552	-288.8
553	-172.5
554	-1843.33333333333
555	2067.2
556	-1526.1
557	-461.7
558	897.1
559	-321.7
560	-453.666666666667
561	-1296
562	1484.03333333333
563	-27.8999999999999
564	-919.3
565	2094.8
566	-1168.7
567	-1170.1
568	-1743.86666666667
569	-1009.3
570	-422.8
571	546.566666666667
572	-122.5
573	325.966666666667
574	167.066666666667
575	-117.966666666667
576	-326.8
577	-422.6
578	-144.7
579	-1469.03333333333
580	431.5
581	53.1666666666667
582	-2127.6
583	694.533333333333
584	1420.23333333333
585	-346.033333333333
586	-1841.1
587	-2133.76666666667
588	334.4
589	745.3
590	531.533333333333
591	-1938.8
592	-810.8
593	48.5333333333334
594	-60.6999999999999
595	1473.9
596	475.2
597	168.133333333333
598	-64.9333333333333
599	-1913.35
600	-185.5
601	921.7
602	-87.7333333333333
603	-1238.1
604	354.666666666667
605	-118.1
606	428.35
607	-963.466666666667
608	-182.8
609	2277.93333333333
610	1970.1
611	-141.6
612	789.2
613	-2048
614	1725.96666666667
615	-138.3
616	2458
617	-865.3
618	-206.533333333333
619	-2773.76666666667
620	-638.133333333333
621	1414.3
622	-600.166666666667
623	15.4333333333333
624	701.733333333334
625	-1127.5
626	315.7
627	-581.5
628	50.5
629	323.433333333334
630	1528.93333333333
631	487.5
632	-8.79999999999973
633	798.133333333333
634	787.333333333333
635	43.0666666666667
636	-447.733333333333
637	-1061.61666666667
638	-45.5999999999999
639	-717.166666666667
640	-233.833333333333
641	384.533333333333
642	-423.766666666667
643	-97.8666666666667
644	73.8333333333335
645	-67.2
646	-479.6
647	-641.366666666667
648	-824.666666666667
649	210
650	1308.8
651	228.666666666667
652	351.833333333333
653	1610.53333333333
654	22.1333333333334
655	415.6
656	908.8
657	1120.96666666667
658	572.933333333333
659	762.8
660	-1106.1
661	-824.666666666667
662	-22.9666666666667
663	-230.366666666667
664	-1358.06666666667
665	398.133333333333
666	-273.566666666667
667	36.2333333333333
668	136.7
669	475.2
670	-2130
671	231.233333333333
672	-289.466666666667
673	2253.33333333333
674	-529.466666666667
675	-47.5666666666667
676	-566.266666666667
677	2.13333333333344
678	53.0333333333334
679	1964.5
680	791.1
681	-850.466666666667
682	368.3
683	84.4
684	-353.466666666667
685	764.233333333333
686	60.4
687	222.133333333333
688	1565.3
689	-1712
690	-518.7
691	276.933333333333
692	3570.83333333333
693	-1132.8
694	-2170.7
695	5433.33333333333
696	-315.333333333333
697	-310.9
698	1272.43333333333
699	616.7
700	1739.5
701	-980.8
702	1918.4
703	-150.433333333333
704	54.1000000000004
705	-773.866666666667
706	-12.7000000000003
707	-325.366666666667
708	2017.86666666667
709	-48.6000000000001
710	106.9
711	-1354.86666666667
712	1510.33333333333
713	-288.133333333333
714	-550.4
715	-1521.6
716	842.4
717	-359.1
718	1652.93333333333
719	1127.2
720	204.1
721	-4318.3
722	-567.233333333333
723	261.5
724	300.4
725	432.8
726	-616
727	499.6
728	1126.5
729	-2541.25
730	-825.1
731	-530.966666666667
732	1328.03333333333
733	633.766666666667
734	-1081.16666666667
735	279.933333333333
736	763.333333333333
737	81.3333333333335
738	379.1
739	50.2999999999997
740	-600.666666666667
741	458.233333333333
742	-1320.63333333333
743	1155.6
744	-961.366666666667
745	-640.233333333333
746	-211.766666666667
747	-214.133333333333
748	797.533333333333
749	114.9
750	163.1
751	-397.866666666667
752	508.133333333333
753	-207.966666666667
754	1240.03333333333
755	1547.53333333333
756	808
757	-309.3
758	-248.933333333333
759	103.2
760	-177.7
761	4322.8
762	32.9666666666667
763	1636.13333333333
764	414.133333333333
765	-92
766	-411.566666666667
767	1126.8
768	-255.633333333333
769	302
770	-285.7
771	-708.5
772	1244.13333333333
773	2078.4
774	1051.46666666667
775	-300.3
776	-262
777	342.133333333333
778	2098.61666666667
779	81.0333333333333
780	-4245.06666666667
781	352.1
782	-652.3
783	-253.966666666667
784	626.533333333334
785	-293.866666666667
786	352.033333333334
787	-471.9
788	750.633333333333
789	408.4
790	106.5
791	-50.9333333333333
792	-623.266666666667
793	-1544.56666666667
794	-10.9
795	-5.89999999999998
796	235.066666666667
797	198.533333333333
798	797.766666666667
799	443.9
800	-904.966666666666
801	79.6333333333333
802	529.166666666667
803	-57.7333333333331
804	218.933333333333
805	478.5
806	-579.2
807	164.7
808	902.533333333333
809	-2212.2
810	-1204.53333333333
811	82.5
812	-655.2
813	756.699999999999
814	368.633333333333
815	1546.16666666667
816	1405.6
817	-5031.86666666667
818	554.9
819	-1465.76666666667
820	-2722.26666666667
821	-816.3
822	477.9
823	-189.866666666667
824	1460.33333333333
825	-340.7
826	609.733333333333
827	360.5
828	278.833333333333
829	-484.5
830	-489.166666666667
831	82.333333333333
832	388.933333333333
833	248
834	750.833333333333
835	-306.633333333333
836	-325.166666666667
837	-1595.7
838	-28.2666666666667
839	-1339.43333333333
840	-1140.36666666667
841	-234.3
842	753.2
843	363.2
844	257.966666666667
845	1248.9
846	-1962.2
847	-1058.53333333333
848	1176.4
849	-1524.9
850	469.9
851	-19.7666666666667
852	-838.183333333333
853	-398.766666666667
854	612.8
855	217.1
856	-2242.66666666667
857	1018.93333333333
858	-1085.5
859	-172.766666666667
860	-60
861	512.633333333333
862	1160.13333333333
863	319.5
864	-42.5666666666666
865	1166.8
866	377.5
867	-178
868	-792.933333333333
869	632.5
870	-65.6000000000001
871	921.7
872	640.7
873	-768.433333333333
874	1019.56666666667
875	-459.766666666666
876	-429.566666666667
877	564.7
878	805.066666666667
879	-1590.31666666667
880	824.9
881	-392.8
882	14.1333333333332
883	-214.816666666667
884	74.8
885	-1628.55
886	1101.06666666667
887	-1270.06666666667
888	-402.233333333333
889	-214.766666666667
890	1020.8
891	1707.56666666667
892	-319.3
893	-16.6666666666667
894	1526.9
895	1180
896	-601.966666666666
897	149.233333333333
898	582.4
899	-1284.56666666667
900	346.133333333333
901	1084.13333333333
902	-1118.36666666667
903	-176.9
904	-1012.1
905	665.366666666667
906	-133.366666666667
907	41.2
908	992.166666666667
909	711.766666666667
910	-1452
911	55.2
912	-650.833333333333
913	-116.5
914	-90.8
915	150.5
916	421.733333333333
917	464.5
918	272.166666666667
919	106.4
920	-865.766666666667
921	541.8
922	435.9
923	-19.2
924	185.8
925	126.633333333333
926	70.2666666666667
927	-1111.76666666667
928	-205.566666666667
929	615.2
930	40.3333333333333
931	34.5333333333333
932	2250.5
933	340.8
934	168.5
935	-1034.3
936	193.7
937	-453.7
938	68
939	-235.7
940	227.866666666667
941	470.666666666667
942	1410.53333333333
943	-373.2
944	-264.533333333333
945	1374.63333333333
946	134.8
947	1295.2
948	-663.066666666667
949	1075
950	-1051.6
951	-1695.26666666667
952	-198.033333333333
953	1051.2
954	-69.3333333333334
955	-600.066666666667
956	-814.3
957	1022.63333333333
958	242.3
959	-215.9
960	251.6
961	156.833333333333
962	413.233333333334
963	1235.76666666667
964	1090
965	-221.066666666667
966	11.2000000000007
967	-322.966666666667
968	1065.73333333333
969	1110.63333333333
970	-254.8
971	-345.566666666667
972	-1199.6
973	1489.56666666667
974	58.1333333333333
975	-1096.83333333333
976	-1724.8
977	1670.3
978	-70.0666666666671
979	764.533333333333
980	-191.066666666667
981	-899.466666666667
982	-211.833333333333
983	1818.8
984	558.4
985	-460.033333333334
986	-191.966666666667
987	72.5000000000001
988	-1331.8
989	-587.2
990	-485.1
991	-1063.33333333333
992	161.433333333333
993	873.866666666667
994	-228.766666666666
995	118.6
996	5535.3
997	1490.9
998	-1946
999	1740.1
1000	1584.23333333333
