# Supplementary material for: Chromosome Copy Number Variation and Control in the Ciliate Chilodonella uncinata
Source: PLoS One. 2013 Feb 20;8(2):e56413. doi: 10.1371/journal.pone.0056413 (PMC3577910; doi:10.1371/journal.pone.0056413)
Supplement: Dataset S1 — Chromosome copy numbers from the experimental and simulated cell lines of Dataset of Chilodonella uncinata . dataset.zip is a compressed file. exp_data.csv contains the experimental data derived from qPCR analyses (Cell.line = original cell line; Time = time point of the DNA extraction; DNA.extract = DNA extract replicate; Gene = macronuclear chromosome; CNPC = copy number of the macronuclear chromosome per cell). The remainder of the CSV files are from the simulations. Each CSV file contains data on 1000 simulations where the change in variance from initial to final for each simulation is stored under column ‘x’. See _readme.txt in the compressed file dataset.zip for documentation of the file names. (ZIP) [file pone.0056413.s002.zip › dataset_S1/P2_omega0.84.csv]

	x
1	-2367.9
2	718
3	1202.56666666667
4	724
5	-44
6	421.833333333333
7	268.8
8	-341.1
9	202.9
10	-108.133333333333
11	21.9666666666667
12	1173.5
13	164.533333333333
14	1334.25
15	530.9
16	-387.833333333333
17	-277.766666666667
18	-969.5
19	-708.033333333333
20	-71
21	-30.1
22	1041.86666666667
23	-2083.1
24	-916.266666666667
25	535.766666666667
26	-22.6666666666667
27	-355.366666666667
28	-212.433333333333
29	4432.3
30	465.766666666667
31	8.39999999999964
32	-144.5
33	792.533333333333
34	-94.0999999999999
35	1584.25
36	229.9
37	1196
38	-535.9
39	46
40	-145.2
41	-1446.13333333333
42	510.8
43	-64.5
44	1427.7
45	504.733333333333
46	617.866666666667
47	787.3
48	-134.8
49	4401.7
50	-229.3
51	595.3
52	514.9
53	-90.3666666666667
54	-359.066666666667
55	-557.9
56	-194.966666666667
57	144.7
58	138.933333333333
59	-134.7
60	1863.6
61	-311.1
62	-1564.4
63	-653.033333333333
64	-336.033333333333
65	-525.566666666667
66	474.733333333333
67	-393.3
68	-1070.9
69	1773.6
70	-268.533333333333
71	-338.5
72	-296.366666666667
73	915.7
74	1500.16666666667
75	872.7
76	-26.2666666666669
77	-549.1
78	-1089.3
79	91.1000000000001
80	-68.5333333333328
81	-359.1
82	-1093.1
83	810.8
84	-1221.66666666667
85	827.366666666667
86	-1213.2
87	-21.8999999999999
88	-139.25
89	-1309.1
90	810.916666666667
91	1033.46666666667
92	-923.733333333333
93	1146.26666666667
94	294.566666666667
95	-467.566666666667
96	116.933333333333
97	-458.433333333333
98	197.5
99	-1316
100	37.0666666666667
101	1080.4
102	81.7333333333333
103	-1000.96666666667
104	-1513.5
105	-500.366666666667
106	-629.233333333333
107	-1994.93333333333
108	-225.333333333333
109	1303.03333333333
110	522.8
111	92.7
112	386.9
113	-889.2
114	-87.2666666666667
115	289.766666666667
116	335.9
117	326
118	-851.833333333333
119	86.1
120	1149.2
121	2091.76666666667
122	-1003.86666666667
123	29.8666666666668
124	-259.333333333333
125	728.733333333334
126	-735.2
127	127.7
128	255.833333333333
129	-901.4
130	875.733333333333
131	-315.233333333333
132	868.1
133	99.4666666666667
134	-1721.3
135	-723.6
136	4401.5
137	-446.1
138	440.533333333334
139	-1173.7
140	-809.3
141	-681.7
142	590.933333333333
143	-288.1
144	-562.933333333333
145	1126.96666666667
146	558
147	-164.8
148	-254.8
149	-586.133333333333
150	635.599999999999
151	-141.733333333333
152	424.366666666666
153	1006
154	1342.63333333333
155	772.533333333333
156	-781
157	289.2
158	-550.4
159	122
160	-43.7
161	516.166666666667
162	-35.9000000000001
163	-976.766666666666
164	350.933333333333
165	641.1
166	-215.6
167	15.2
168	187.133333333333
169	46.2333333333333
170	976.5
171	-674.966666666667
172	536.233333333333
173	-20.9333333333334
174	-818.8
175	-73.3000000000002
176	425.3
177	-30.2666666666667
178	-126.1
179	332.833333333333
180	661.2
181	158.933333333333
182	-1200.5
183	-402
184	-149.6
185	-264.5
186	2801.63333333333
187	157.7
188	-906.666666666667
189	-845.866666666667
190	960.8
191	-436.266666666667
192	-898.1
193	450.833333333333
194	288.966666666667
195	-2677.6
196	2241.5
197	-1128
198	274.266666666667
199	-70.1333333333333
200	1139.06666666667
201	220.533333333333
202	4426.93333333333
203	-349.866666666666
204	326.4
205	242.8
206	128.2
207	74.5
208	-294.4
209	454.966666666667
210	1481.33333333333
211	-1148.9
212	-23.2
213	-100.7
214	462.933333333333
215	-876.4
216	62
217	61.6
218	856.6
219	696
220	-33.7
221	24.6666666666667
222	637.866666666667
223	926
224	443.1
225	-129.733333333333
226	-349.7
227	1074.13333333333
228	397.633333333333
229	2228.93333333333
230	225.833333333333
231	616.666666666667
232	326.033333333333
233	-1755.4
234	-168.4
235	447.466666666667
236	623.866666666667
237	1217.3
238	-245.9
239	-180.8
240	354
241	61.1666666666667
242	381.1
243	1400.8
244	1769.33333333333
245	-36.5666666666666
246	685.966666666667
247	83.9000000000001
248	-211.466666666667
249	-84
250	135.066666666667
251	-610.533333333333
252	-597.6
253	-1207.4
254	113.6
255	507.5
256	120.733333333333
257	502.133333333333
258	-72.2
259	-86.3666666666668
260	693.866666666667
261	1.19999999999993
262	2243.33333333333
263	-333.7
264	-382.933333333333
265	525.2
266	-112.033333333334
267	-753.5
268	-28
269	-135.6
270	296.5
271	606.35
272	-103.966666666667
273	-29.6000000000001
274	-432.1
275	-358.2
276	-102.7
277	-1386.4
278	-30.4
279	28
280	-864.566666666667
281	69.6
282	-375.3
283	342.133333333333
284	-506.933333333333
285	-1620.13333333333
286	-1635.9
287	-37.5666666666666
288	-382.966666666667
289	-3937.16666666667
290	-3.5
291	-656.266666666667
292	182.533333333333
293	498.633333333333
294	-208.466666666667
295	3216.9
296	28.4333333333334
297	1779.6
298	-589.266666666667
299	-1170.4
300	-262
301	-132.933333333333
302	-728.666666666667
303	-785.733333333333
304	-586.566666666667
305	-2263.48333333333
306	2017.1
307	-139.2
308	53.9666666666667
309	-2650.46666666667
310	25.2
311	2722.16666666667
312	-90.4666666666667
313	-451.866666666667
314	-104.466666666667
315	145.033333333333
316	3336.93333333333
317	-2186.2
318	-17.6333333333334
319	-160.1
320	-266.933333333333
321	1154.8
322	-135.2
323	-820.933333333334
324	-142.433333333333
325	257.5
326	216.4
327	-7.70000000000005
328	188.7
329	842.5
330	183.633333333333
331	31.6
332	-1745.56666666667
333	50.4000000000001
334	1089.5
335	414.033333333333
336	-196.900000000001
337	-654.5
338	256.8
339	-714.933333333333
340	-1190.26666666667
341	-347.9
342	-675.4
343	1115.6
344	-103.6
345	-335.866666666666
346	-87.5666666666667
347	237.7
348	1848.3
349	-401.6
350	1270.13333333333
351	998
352	516.9
353	109.3
354	-15.1666666666667
355	893.033333333333
356	1075.1
357	120.533333333333
358	-660.4
359	801.316666666667
360	-270.166666666667
361	-15.6000000000001
362	1641.46666666667
363	-129.6
364	432.75
365	920.8
366	-55.6
367	-147
368	3004.8
369	96
370	-291.2
371	550.533333333334
372	15.7333333333331
373	-1678.16666666667
374	-581.733333333334
375	-511.466666666667
376	-91.5
377	-3434.68333333333
378	-776.433333333333
379	-169.6
380	481.5
381	1470
382	-145.866666666667
383	-67.3333333333335
384	-1195.66666666667
385	-119.6
386	-599.166666666667
387	2681.7
388	-336.266666666667
389	-162.533333333333
390	31.0666666666667
391	-65.1166666666666
392	-707.833333333333
393	-407.6
394	507.1
395	365.866666666667
396	-205.1
397	1363.86666666667
398	237.866666666667
399	-405.066666666667
400	339.7
401	-152.4
402	-119.2
403	-581.2
404	128.433333333333
405	435.566666666667
406	568.1
407	-768.266666666667
408	-1188.9
409	-444.566666666667
410	-202.066666666667
411	309.233333333333
412	-50.1000000000001
413	-7.89999999999986
414	274.1
415	190.5
416	-28.6666666666667
417	-888.4
418	558.9
419	-1255.63333333333
420	250.1
421	940.9
422	168
423	257.833333333333
424	-767.1
425	-78.4666666666667
426	785.233333333334
427	1737.06666666667
428	2043.1
429	385.2
430	27.4666666666667
431	1116.53333333333
432	-76.7
433	407.7
434	1060.9
435	41.5999999999999
436	534.8
437	-934.2
438	-306.533333333333
439	81.9666666666667
440	-411.2
441	-284
442	1814.13333333333
443	540.933333333333
444	1613.3
445	-2569.6
446	2538.9
447	277.133333333333
448	-186.7
449	3472.9
450	3276.16666666667
451	369.433333333333
452	1147.73333333333
453	563.833333333333
454	94
455	-80.1333333333334
456	-787.566666666667
457	38.8
458	573.9
459	339.2
460	-54.4000000000001
461	132.4
462	-2627.9
463	688.433333333333
464	1265.46666666667
465	437.633333333333
466	-864.666666666667
467	322
468	-262.1
469	825.066666666667
470	28
471	-513.866666666667
472	-382.566666666667
473	-247.3
474	-281.6
475	-80.3999999999996
476	513.366666666667
477	272.4
478	254.5
479	308.833333333333
480	-112.3
481	-759.033333333333
482	69.1666666666667
483	-205.766666666667
484	-756.366666666667
485	1764.26666666667
486	474.433333333333
487	382.033333333333
488	776.9
489	796.133333333333
490	-499.166666666667
491	-366.5
492	684
493	166.666666666667
494	-439.9
495	315.033333333333
496	-78.4000000000001
497	-426.266666666666
498	165.333333333333
499	-1006.9
500	-521.8
501	-1.66666666666697
502	-1206.13333333333
503	306.1
504	335.416666666667
505	699.2
506	274.133333333333
507	-425.966666666667
508	-827.6
509	-158.4
510	-764.233333333333
511	241.2
512	-295.166666666667
513	-851.366666666667
514	6494.1
515	-688
516	1840.8
517	315.9
518	481.433333333333
519	2820.5
520	1094.26666666667
521	-2805.16666666667
522	-246.8
523	-1121.33333333333
524	2109.6
525	90.4000000000001
526	-104
527	-254.133333333334
528	188.833333333333
529	1373.23333333333
530	-972.933333333333
531	1149.9
532	-665.466666666667
533	490.366666666667
534	15.5999999999999
535	792.266666666667
536	34.6999999999998
537	474.166666666667
538	-479.4
539	-324.166666666667
540	-647.566666666667
541	-967.866666666667
542	-224.1
543	-16.5333333333333
544	432.933333333333
545	-60.6666666666665
546	-118.9
547	137.2
548	254.5
549	856.733333333333
550	186
551	-2993.16666666667
552	-36.8
553	1837.06666666667
554	264.9
555	-2928.66666666667
556	73.9666666666667
557	771.7
558	484.8
559	-246.3
560	-174.4
561	1064.16666666667
562	-566.166666666667
563	-767.2
564	1002.96666666667
565	-642.866666666667
566	209.166666666667
567	113.366666666667
568	-2135.46666666667
569	331.5
570	96
571	-730.8
572	-44.2333333333331
573	-1349.86666666667
574	-248.8
575	-191.333333333333
576	1451.76666666667
577	378
578	230.8
579	198
580	-3359.1
581	1380.75
582	-95.8666666666667
583	-230.133333333333
584	-1488.9
585	-307.5
586	-855.8
587	-301.2
588	331.3
589	-736.3
590	87.2
591	-420.133333333333
592	-1136.8
593	729.333333333333
594	313.866666666667
595	-776.8
596	-166.666666666667
597	-325.566666666667
598	1287.3
599	383.733333333333
600	176.133333333333
601	144.5
602	788.533333333333
603	682.433333333333
604	-355.2
605	-494
606	428
607	168.266666666666
608	1395
609	-413.166666666667
610	-680.366666666667
611	1265.83333333333
612	-848
613	-1478.76666666667
614	838
615	-1247.46666666667
616	-132.766666666667
617	1195.46666666667
618	719.2
619	-238.866666666667
620	-666.533333333333
621	177.733333333333
622	682.8
623	-74.6666666666665
624	436
625	658.3
626	-681.6
627	1264
628	-930.266666666666
629	-1147.1
630	962.8
631	-279.666666666667
632	-152.8
633	372.4
634	992.633333333334
635	148
636	-3176
637	972.5
638	702.8
639	-201.466666666667
640	-1435.43333333333
641	1079.16666666667
642	1026
643	-2163.5
644	2027.7
645	-1164.7
646	860.8
647	1658.8
648	882.366666666667
649	1543.2
650	706.933333333333
651	840.4
652	220.883333333333
653	-420
654	-646.666666666667
655	1144.38333333333
656	-163.2
657	1834.23333333333
658	120.033333333333
659	1390.03333333333
660	691.6
661	-1233.2
662	-797.033333333333
663	1774.43333333333
664	17.2
665	1250.16666666667
666	-366.1
667	936.3
668	200.233333333333
669	366.533333333333
670	-536
671	512.4
672	-740.8
673	305.1
674	-385.1
675	-161.6
676	-233.333333333333
677	302.833333333333
678	919.9
679	-38.3
680	1135.5
681	562.4
682	-3170.83333333333
683	-700.233333333333
684	737.133333333333
685	1239.63333333333
686	1206.43333333333
687	-229.866666666667
688	93.5666666666666
689	-2823.2
690	-349.066666666667
691	-1135.5
692	623.433333333333
693	395.2
694	2379.2
695	-57.6
696	-189.6
697	1032.53333333333
698	-1219.86666666667
699	2430.7
700	-419.9
701	-403.333333333333
702	360.5
703	-174.4
704	-458.8
705	-27.6333333333333
706	-253.6
707	-92.0333333333333
708	102.166666666667
709	-485.333333333333
710	-130.7
711	599.833333333333
712	-306.5
713	-26.8
714	-326.933333333333
715	-626
716	-46.5
717	2568.26666666667
718	661.7
719	-1035.9
720	-753.6
721	1207.1
722	783.6
723	1121.6
724	-149.266666666667
725	60.4333333333334
726	315.633333333334
727	134.8
728	-388.366666666667
729	-121.2
730	-968.4
731	638.466666666667
732	-3219.96666666667
733	-489.733333333333
734	969.6
735	80.3666666666668
736	5281.63333333333
737	1959.3
738	2807.86666666667
739	958.533333333333
740	-166.9
741	448.266666666667
742	-155.866666666666
743	708.433333333333
744	312.4
745	733.5
746	945.6
747	-1160.26666666667
748	79.7666666666664
749	-49.8666666666667
750	-854
751	-518.866666666667
752	566.566666666667
753	234
754	563.5
755	-1621.46666666667
756	136.966666666667
757	-1073.33333333333
758	822.4
759	982.766666666666
760	2708.4
761	-958.166666666667
762	85.3333333333335
763	-1884
764	-81.2
765	870
766	440.433333333333
767	14.333333333333
768	-1082.76666666667
769	-1416.26666666667
770	-2780.16666666667
771	-364.7
772	450.433333333333
773	1314.93333333333
774	69.4333333333333
775	295.633333333333
776	-157.466666666667
777	1056.5
778	138.8
779	-88.9666666666666
780	-219.6
781	-181.466666666667
782	147.6
783	296.766666666667
784	-423.2
785	357.7
786	-176.266666666667
787	814
788	-804
789	198.233333333334
790	-1608.36666666667
791	1810.26666666667
792	3220.83333333333
793	-1695.86666666667
794	2058.8
795	44.6666666666666
796	966.1
797	-735.333333333333
798	188.633333333333
799	-1575.1
800	616
801	196.8
802	311.6
803	348.3
804	836.633333333333
805	-1656.16666666667
806	6
807	-761.866666666667
808	895.7
809	207.9
810	-612.266666666667
811	-130.1
812	-244
813	-700.533333333334
814	-640.8
815	254.933333333333
816	2454.4
817	326.633333333333
818	-58.8
819	1014.63333333333
820	1161.23333333333
821	373.766666666667
822	839.7
823	161.333333333333
824	-1246.5
825	756.5
826	-998.4
827	239.333333333333
828	-198.966666666667
829	355.2
830	-318.533333333333
831	133.933333333333
832	-147.366666666667
833	164.5
834	579.733333333333
835	-870.233333333333
836	1052.3
837	-277.8
838	-778.8
839	-395.733333333333
840	1865.73333333333
841	-665.666666666667
842	-1989.06666666667
843	-137.733333333333
844	-248.066666666667
845	409.3
846	-234.366666666667
847	-349.6
848	-53.8666666666666
849	-254.666666666667
850	-50.9
851	-696.466666666667
852	1081.73333333333
853	-1245.7
854	132.9
855	1288.03333333333
856	-758.133333333333
857	-554.7
858	-248.166666666667
859	606.533333333333
860	584.8
861	96
862	-117.6
863	852.5
864	519.233333333333
865	171.066666666667
866	-974.666666666667
867	2766.5
868	-422.133333333333
869	-491.166666666666
870	-953.7
871	-296.966666666667
872	293.866666666667
873	1056.3
874	27.5
875	1726
876	-274.933333333333
877	768.7
878	-972.5
879	454.9
880	1505.3
881	-149.566666666667
882	-1585.76666666667
883	1321.93333333333
884	-128.566666666667
885	-1570.9
886	676.633333333333
887	-725.1
888	-958.966666666667
889	484
890	-193.5
891	-233.5
892	602.133333333333
893	491.3
894	-85.5
895	-207.066666666667
896	-145.6
897	357.6
898	504.3
899	-137.6
900	-208.9
901	733.133333333333
902	-49.35
903	-280.8
904	66.7999999999997
905	292.433333333333
906	252
907	-1554.23333333333
908	-469.6
909	-213.766666666667
910	-112.9
911	-1271.96666666667
912	205.1
913	228.366666666667
914	-643.6
915	-32.0333333333333
916	-563.366666666667
917	-2668.36666666667
918	69.9000000000001
919	510.4
920	149.9
921	-979.2
922	582.4
923	-1487.16666666667
924	122.7
925	-482.766666666667
926	-159.3
927	854.9
928	-458.233333333334
929	-3009.5
930	968.8
931	1390.66666666667
932	284.266666666667
933	-920.833333333333
934	295.433333333333
935	-1151.2
936	-559.566666666667
937	1956.7
938	-373.6
939	3271.73333333333
940	-31.7666666666667
941	134.266666666667
942	115.6
943	546.1
944	-580.466666666667
945	-197.6
946	-74.1333333333332
947	-1170.8
948	2
949	-260.533333333333
950	-548
951	290.8
952	-614.866666666667
953	-148
954	-1066.93333333333
955	716.5
956	-272.5
957	-575.2
958	3519.8
959	874.25
960	463.5
961	462.633333333333
962	-1563.5
963	-88.5
964	884.266666666667
965	1119.56666666667
966	-1218.8
967	-91.4666666666667
968	57.2333333333333
969	-65.0666666666667
970	289.066666666667
971	388.1
972	-944
973	-1780.36666666667
974	494.166666666667
975	298.1
976	267.316666666667
977	-1053.86666666667
978	-249.033333333333
979	-3822.56666666667
980	-410
981	369.5
982	79.7333333333333
983	-125.733333333333
984	-152.6
985	44.8
986	-985.883333333333
987	-109.333333333333
988	195.1
989	554.933333333333
990	513.033333333333
991	371.733333333333
992	2222.4
993	-2856.36666666667
994	-795.9
995	170.8
996	747.366666666667
997	-256.933333333333
998	1471.2
999	-575.9
1000	658.133333333333
