# Supplementary material for: Chromosome Copy Number Variation and Control in the Ciliate Chilodonella uncinata
Source: PLoS One. 2013 Feb 20;8(2):e56413. doi: 10.1371/journal.pone.0056413 (PMC3577910; doi:10.1371/journal.pone.0056413)
Supplement: Dataset S1 — Chromosome copy numbers from the experimental and simulated cell lines of Dataset of Chilodonella uncinata . dataset.zip is a compressed file. exp_data.csv contains the experimental data derived from qPCR analyses (Cell.line = original cell line; Time = time point of the DNA extraction; DNA.extract = DNA extract replicate; Gene = macronuclear chromosome; CNPC = copy number of the macronuclear chromosome per cell). The remainder of the CSV files are from the simulations. Each CSV file contains data on 1000 simulations where the change in variance from initial to final for each simulation is stored under column ‘x’. See _readme.txt in the compressed file dataset.zip for documentation of the file names. (ZIP) [file pone.0056413.s002.zip › dataset_S1/P2_omega0.86.csv]

	x
1	-299.5
2	-6.56666666666661
3	2510.16666666667
4	1020.83333333333
5	289.6
6	496.9
7	-724.133333333333
8	-387.1
9	382.4
10	764.433333333333
11	-142
12	-878.833333333333
13	-584.4
14	564.4
15	-312.466666666667
16	2270.96666666667
17	803.2
18	193.466666666667
19	-350.4
20	-1319.46666666667
21	-236.233333333333
22	-653.2
23	14.2
24	420.5
25	277.866666666667
26	-54.8000000000002
27	596.666666666667
28	-1012
29	-1224.36666666667
30	1170.43333333333
31	295.7
32	1880.8
33	1811.83333333333
34	58.1
35	337
36	1119.23333333333
37	1198.93333333333
38	174.7
39	-1183.36666666667
40	-937.566666666667
41	-756.316666666667
42	212.1
43	-2329.36666666667
44	-190.4
45	825.866666666667
46	-252.966666666667
47	459.066666666667
48	-14.5
49	-51.0666666666666
50	-581.633333333333
51	1683.06666666667
52	-919.466666666667
53	-366.9
54	317.233333333333
55	-1558.05
56	1701.9
57	259.6
58	284.033333333333
59	-334.266666666667
60	140.3
61	-26.4
62	-509.466666666667
63	-1768.03333333333
64	917.333333333333
65	85.2
66	274.733333333333
67	21.7
68	-1586.7
69	710.8
70	-844.9
71	3773.53333333333
72	-670.066666666667
73	196.65
74	-202.366666666667
75	-1902.63333333333
76	-1092.28333333333
77	-310.4
78	1453.63333333333
79	258.533333333333
80	-226.233333333333
81	1434.2
82	1412.8
83	-954.366666666667
84	-145.6
85	-379.866666666666
86	-1009.46666666667
87	942
88	-119.733333333333
89	-148.833333333333
90	-380.866666666667
91	-183.866666666667
92	-947.966666666667
93	1438.7
94	260.1
95	-363.6
96	-507.966666666667
97	267.6
98	846.3
99	50.6333333333333
100	-868.8
101	-229.6
102	-162.8
103	-680
104	109.166666666667
105	849.533333333333
106	-1453.7
107	-2156.5
108	-1780.53333333333
109	-310.266666666667
110	296.8
111	419.6
112	202.9
113	-517.266666666667
114	660.9
115	323.9
116	-437.2
117	618.133333333333
118	576
119	186.3
120	-723.066666666667
121	-81.6
122	-872.3
123	-1263.96666666667
124	-1789.46666666667
125	39.1
126	861.133333333334
127	-808.866666666667
128	-50.8999999999996
129	-1468.96666666667
130	216.766666666667
131	2252
132	834.833333333333
133	-1028.93333333333
134	-353.7
135	-270.766666666667
136	-1191.96666666667
137	237.733333333333
138	69.2
139	144.966666666667
140	-374.033333333333
141	647.3
142	6655.36666666667
143	794.8
144	5755.6
145	-426.533333333334
146	2734.8
147	212
148	413.5
149	468
150	-531.733333333333
151	-685.9
152	249.333333333333
153	405.866666666667
154	3432.36666666667
155	508.8
156	326.933333333333
157	363.066666666667
158	801.1
159	-186.7
160	-1036.5
161	830.3
162	-655.433333333333
163	1680.13333333333
164	-495.6
165	-79.5666666666667
166	151.2
167	-313.033333333333
168	-361.9
169	162.8
170	-341.866666666666
171	-654.766666666667
172	2099.36666666667
173	1689.9
174	-470.8
175	129.6
176	161.6
177	983.366666666667
178	-379.166666666667
179	-247.2
180	467.3
181	-376.4
182	379.833333333333
183	109.45
184	125.066666666667
185	110.933333333333
186	150.366666666667
187	345.866666666667
188	-127.966666666667
189	1512.5
190	23.9
191	-264.1
192	1218.03333333333
193	-99.0666666666666
194	965.333333333333
195	1573.33333333333
196	-13.7
197	-1613.6
198	711.366666666667
199	1017.33333333333
200	-1032.2
201	-1782.46666666667
202	-132.3
203	94.3
204	331.066666666667
205	2034.7
206	-295.1
207	-384.866666666667
208	1217.6
209	-638.133333333333
210	-1804.4
211	-145.9
212	205.466666666667
213	323.333333333333
214	-2042.66666666667
215	-113.866666666667
216	-792.85
217	-398.1
218	90.4333333333334
219	1877.23333333333
220	287.1
221	-284.266666666667
222	-210.533333333334
223	3401.6
224	120.4
225	-251.7
226	-2465.5
227	-1811.46666666667
228	374.333333333333
229	1025.03333333333
230	-198.666666666667
231	788.4
232	93.1666666666667
233	-123.233333333333
234	-356.7
235	491.2
236	728.8
237	559.433333333333
238	231.9
239	490.4
240	265.7
241	391.7
242	-39.7
243	222.8
244	172.5
245	554.5
246	-548.7
247	390.233333333333
248	-608.6
249	444.333333333333
250	-1285.16666666667
251	1883.2
252	-1149.73333333333
253	-385.733333333333
254	213.6
255	460.133333333333
256	282.9
257	238
258	-1358.56666666667
259	2563.93333333333
260	164.833333333333
261	147.9
262	2542.8
263	482.666666666667
264	1053.6
265	2382.4
266	1329.3
267	-174.133333333333
268	-380.8
269	-294.4
270	1779.7
271	-1053.2
272	-530.666666666667
273	3220.16666666667
274	25.5666666666666
275	-1733.6
276	-211.6
277	-3261.7
278	-265.6
279	-170.066666666667
280	801.466666666666
281	1672.83333333333
282	-657.4
283	298.933333333333
284	-388.3
285	946.75
286	350.3
287	261
288	-979.166666666667
289	-565.6
290	-606.966666666667
291	240.766666666667
292	-1498.9
293	77.5999999999999
294	435.733333333333
295	532.8
296	426.666666666667
297	-415.366666666667
298	133.3
299	1151.9
300	-265.2
301	-967.766666666666
302	-2360.16666666667
303	1278.33333333333
304	1616.83333333333
305	-206.4
306	-1807.36666666667
307	1963.6
308	212.3
309	-459.2
310	346.533333333333
311	246.4
312	-67.0666666666667
313	209.166666666667
314	-271.466666666667
315	2055.46666666667
316	665.166666666667
317	2759.31666666667
318	14.5666666666666
319	164.8
320	171.1
321	-205.366666666667
322	-143.866666666667
323	-738
324	2122.66666666667
325	1282.7
326	467.1
327	-438
328	1110.23333333333
329	-2019.91666666667
330	938.5
331	828.1
332	-163.9
333	258.666666666667
334	1202.83333333333
335	-46.5666666666666
336	574.033333333333
337	-927.6
338	-164
339	124.666666666667
340	-75.0666666666667
341	52
342	1069.96666666667
343	380.1
344	-1226.13333333333
345	2516.36666666667
346	-794.9
347	134.4
348	207.333333333333
349	1950.4
350	392.033333333333
351	221.7
352	-78.8333333333333
353	-1486.26666666667
354	2136.26666666667
355	-414.1
356	-203.7
357	12.2666666666667
358	463.366666666667
359	-742.366666666667
360	106.133333333333
361	-393.466666666667
362	915.033333333333
363	257.2
364	2555.3
365	-2336.4
366	-285.1
367	-921.083333333333
368	-1689.63333333333
369	-555.7
370	-342.4
371	-1030.93333333333
372	-1422.43333333333
373	-1157.2
374	-69.4666666666667
375	55.1000000000004
376	-474.4
377	3824.3
378	-243.166666666667
379	-1058.83333333333
380	-417.2
381	-277.466666666667
382	-653.1
383	298
384	94.6999999999998
385	486.5
386	-676.8
387	1357.6
388	178.533333333333
389	-1835.86666666667
390	666.266666666667
391	908.8
392	182.9
393	554.033333333333
394	617.033333333333
395	14.1333333333332
396	549.966666666667
397	-2071.86666666667
398	-124.4
399	-1014.53333333333
400	-434.4
401	1971.03333333333
402	282.4
403	1325.6
404	83.5999999999999
405	936.1
406	-488
407	-352.7
408	819.233333333334
409	288.133333333333
410	267.3
411	1969.6
412	-2121.33333333333
413	407.6
414	-645.166666666667
415	-30.8
416	-784.1
417	839.6
418	-151.166666666667
419	-142.8
420	-61.8333333333333
421	-57.5999999999999
422	38.9000000000001
423	96.4000000000001
424	-1138
425	-1343.9
426	156.8
427	-403.1
428	-214.166666666667
429	904.8
430	499.9
431	-67.2666666666667
432	4917.63333333333
433	289.6
434	-198.8
435	-389.6
436	-2010.16666666667
437	175.1
438	-560.133333333333
439	271.9
440	-954.4
441	-622.966666666667
442	282.033333333333
443	57.1000000000001
444	260.033333333334
445	-1404.4
446	-1102.4
447	-95.9666666666667
448	-478.8
449	1026.13333333333
450	434.8
451	92.4000000000001
452	-44.7
453	-581.3
454	147.2
455	414.233333333333
456	5554.4
457	526.566666666667
458	-847.766666666667
459	2868.13333333333
460	-38.5
461	-890.533333333333
462	-75.7666666666667
463	-278.1
464	-1948.3
465	-718.8
466	-2151.43333333333
467	151.6
468	207.533333333333
469	690.233333333333
470	-120.866666666667
471	43.5
472	-96.2666666666667
473	691.5
474	-491.666666666667
475	-1712.46666666667
476	-52.7666666666664
477	1292.16666666667
478	-445.666666666667
479	699.6
480	204
481	-250.633333333333
482	358.933333333333
483	554.966666666667
484	16.4
485	1111.6
486	1143.86666666667
487	-51.4666666666666
488	2494.66666666667
489	-1679.46666666667
490	1431.6
491	80.3333333333334
492	-228.966666666667
493	-975.433333333333
494	-1076.9
495	1039.4
496	367.333333333333
497	567.333333333333
498	868
499	-222.5
500	-945.466666666667
501	3439.7
502	1496.9
503	264.666666666667
504	846.966666666667
505	2237.7
506	444.5
507	-184.166666666667
508	-63.9
509	-1330.9
510	962.433333333333
511	-775.5
512	1376.53333333333
513	1062.36666666667
514	506.4
515	-881.9
516	161.466666666667
517	-831.9
518	-402.7
519	630.883333333333
520	807.1
521	763.433333333333
522	1237.46666666667
523	181.166666666667
524	474.4
525	-344.9
526	-136.766666666667
527	54
528	379.233333333333
529	-42.8000000000001
530	861.833333333333
531	324.5
532	377.15
533	-159.2
534	144
535	730.933333333333
536	-1059.43333333333
537	197.733333333333
538	244
539	-83.3333333333333
540	-885.8
541	363.6
542	2981.63333333333
543	5601.83333333333
544	230.433333333333
545	348.4
546	348.5
547	-688.3
548	-273.633333333333
549	-2561.86666666667
550	1825.4
551	-35.3666666666668
552	-90.3
553	-1493.36666666667
554	1302.23333333333
555	759.866666666667
556	-530.533333333334
557	-112.5
558	712.8
559	208
560	79.0666666666667
561	-230.566666666667
562	-526.566666666667
563	-1155.5
564	-423.033333333333
565	-200.266666666667
566	-178.8
567	-74
568	-429.5
569	-403.833333333333
570	-705.966666666667
571	818.8
572	157.033333333333
573	1561.2
574	722.933333333333
575	-4145.6
576	-161.166666666667
577	179.8
578	-166.7
579	-39.4666666666667
580	-325.9
581	-36.3666666666667
582	-629.866666666667
583	1456.8
584	1381.6
585	-297.2
586	2054.3
587	760.9
588	-248.366666666667
589	1272.26666666667
590	-964.266666666666
591	2920.83333333333
592	80.0999999999999
593	-1202.26666666667
594	-1364.13333333333
595	1995.7
596	-479.633333333333
597	232.7
598	712.966666666667
599	-112.533333333333
600	467.733333333333
601	45.7
602	852.35
603	-197.466666666666
604	250.933333333334
605	-1266.3
606	1452.8
607	-936.4
608	-354.466666666667
609	-1572.6
610	-204.833333333333
611	375.633333333333
612	908.8
613	241.033333333333
614	-782.833333333333
615	1299.9
616	116.033333333333
617	-669.866666666667
618	-1024.53333333333
619	1070.26666666667
620	-322.8
621	2608.8
622	833.6
623	258.6
624	-1662.9
625	-826.7
626	-726.8
627	420.4
628	-335.033333333333
629	89.0666666666667
630	165.3
631	-86.2666666666664
632	-444.833333333333
633	-662.3
634	-1031.76666666667
635	324.9
636	873.233333333334
637	-1670.86666666667
638	-18
639	1659.56666666667
640	257.2
641	107.833333333333
642	840
643	326.133333333333
644	1121.03333333333
645	865.2
646	858.733333333333
647	-506.3
648	314.933333333333
649	157.633333333333
650	590.3
651	-858.1
652	560.933333333333
653	-1433.96666666667
654	-356.9
655	-45.2
656	989.1
657	940.2
658	-943.6
659	-425.7
660	1156.9
661	-2136.8
662	-379.733333333333
663	671.866666666667
664	-72.4000000000001
665	-922.566666666667
666	-339.6
667	-354.900000000001
668	984.4
669	387.3
670	1046.93333333333
671	840.033333333333
672	-3419.3
673	1064.63333333333
674	23.3333333333333
675	-1609.73333333333
676	142.366666666666
677	-2081.4
678	-298.266666666667
679	-180.433333333333
680	2697.96666666667
681	87.0666666666667
682	-810.433333333333
683	-62
684	1769.7
685	2134.93333333333
686	-360.1
687	1320.9
688	-1111.9
689	-172.1
690	1575.93333333333
691	520.7
692	-108
693	-702.4
694	-238
695	-754.966666666666
696	-428.166666666667
697	3454.8
698	753.683333333333
699	540.3
700	279.166666666667
701	320.8
702	-2326
703	-261.6
704	-225.033333333333
705	-2157.1
706	-1712.5
707	253.5
708	333.7
709	365.033333333333
710	348.3
711	407.866666666667
712	-290.166666666667
713	-1181.5
714	1529.73333333333
715	-1073.8
716	-255.366666666667
717	423.766666666667
718	533.2
719	364.4
720	-56.4
721	215.333333333333
722	614.266666666666
723	-123.766666666667
724	94.9000000000001
725	267.2
726	-757.433333333333
727	180.8
728	59.3666666666667
729	-2624.4
730	-263.766666666667
731	-881.9
732	2252.66666666667
733	-69.1999999999998
734	870.4
735	622
736	-1589.9
737	369.9
738	681.2
739	768.8
740	210
741	384.933333333333
742	690.933333333333
743	-1333.36666666667
744	463.866666666666
745	1618.4
746	894.9
747	-136
748	-343.3
749	581.6
750	899.066666666667
751	-81.0666666666666
752	411.433333333333
753	-1005.2
754	-518.466666666667
755	-573.9
756	-971.166666666667
757	288.533333333333
758	159.7
759	2239.1
760	-202.533333333333
761	-507.9
762	-354.433333333333
763	938.4
764	-909.066666666667
765	142
766	3439.03333333333
767	-15.2
768	240.9
769	1042.8
770	267.9
771	-21.5
772	-705.466666666667
773	646.833333333333
774	-1799.56666666667
775	392.3
776	218.3
777	-398
778	-744.8
779	20.0999999999999
780	-990.266666666667
781	209.033333333333
782	-31.5
783	455.166666666667
784	-677.266666666667
785	-1012.36666666667
786	1930
787	-1690.56666666667
788	74
789	-210.3
790	-113.633333333333
791	155.233333333333
792	1089.2
793	1368.56666666667
794	-173.966666666667
795	51.9333333333334
796	668.233333333334
797	-228.4
798	-171.166666666667
799	-2038.36666666667
800	965.233333333334
801	877.066666666667
802	962.8
803	-234.1
804	2976.63333333333
805	426.7
806	830.933333333333
807	-52.166666666667
808	-116.9
809	-1267.43333333333
810	2755.83333333333
811	1413.43333333333
812	-471.233333333333
813	-586.016666666667
814	260.4
815	35.5
816	-206.533333333333
817	-863.1
818	1182.5
819	-212
820	875.733333333333
821	4.63333333333333
822	1176.43333333333
823	-1571.76666666667
824	-218.933333333333
825	-2090.36666666667
826	195.166666666667
827	-443.666666666667
828	849.5
829	-565.6
830	1879.6
831	-544.9
832	-38.3666666666667
833	1966.2
834	939.733333333333
835	145.9
836	388.533333333333
837	-132.866666666667
838	243.6
839	-186.166666666667
840	512.566666666667
841	716.333333333333
842	472.8
843	1534.1
844	-1202.06666666667
845	-436.3
846	-2110.4
847	-678.8
848	-86.2
849	-278.8
850	-473.866666666667
851	814.933333333333
852	-438.7
853	-40.2666666666667
854	-1331.6
855	197.633333333333
856	277.466666666667
857	-52.0333333333334
858	-439.233333333333
859	2139.9
860	-232.1
861	-483.766666666667
862	-111.2
863	-125.333333333333
864	1394.63333333333
865	672.333333333333
866	-324
867	2181.03333333333
868	-183.5
869	-405.1
870	-130.233333333333
871	-1229.56666666667
872	826.266666666667
873	-65.4666666666667
874	-344.933333333333
875	49.9000000000001
876	222.166666666667
877	-560.166666666667
878	121.866666666667
879	3130.7
880	50.4000000000001
881	-275.1
882	-1381.5
883	1152.33333333333
884	988.3
885	-66.2666666666667
886	-515.1
887	323.533333333333
888	498.8
889	-1200
890	-1437.16666666667
891	62.8000000000001
892	-745.9
893	-474.566666666667
894	11.1000000000001
895	-739.1
896	152.433333333333
897	942.1
898	2612.5
899	-1770.16666666667
900	614.633333333333
901	1931.3
902	-518.666666666667
903	-385.166666666667
904	130.4
905	-116.5
906	863.6
907	-300
908	-709.2
909	1347.23333333333
910	470
911	-1772.16666666667
912	-626.566666666667
913	120.666666666667
914	-312.7
915	186.033333333333
916	-198.666666666667
917	1482.13333333333
918	240.9
919	-595.3
920	347.066666666667
921	-230.6
922	578
923	-458
924	636
925	3763.13333333333
926	-277.033333333333
927	1183.6
928	-1908.86666666667
929	-1884.4
930	-128.833333333333
931	-602.7
932	1356.66666666667
933	-1258.86666666667
934	-539.633333333333
935	-476.533333333333
936	-121.6
937	1614.1
938	790.533333333333
939	-62.5666666666667
940	-101.166666666667
941	-619.9
942	35.4666666666667
943	891.7
944	2311.2
945	1992.96666666667
946	-105.233333333333
947	-647.733333333333
948	-348.5
949	-598.266666666667
950	404
951	-7.90000000000009
952	560
953	-1847.03333333333
954	986.366666666667
955	472.9
956	-150.8
957	76.5333333333333
958	721.866666666667
959	465.1
960	-906.666666666667
961	-272.266666666667
962	-280.8
963	68.9
964	-120.7
965	753.866666666667
966	-1311
967	-2178.2
968	-210.866666666667
969	627.866666666667
970	-632.666666666667
971	2722.1
972	-195.3
973	390.8
974	-617.383333333333
975	-650.566666666667
976	-1035.5
977	-306.533333333333
978	1538.1
979	-48.5333333333335
980	432.933333333333
981	-54.6333333333334
982	444.966666666667
983	3335.6
984	-53.1666666666667
985	-107.5
986	-316.1
987	1148.2
988	-139.733333333333
989	-163.333333333333
990	-714.7
991	521.366666666667
992	460.9
993	306.433333333333
994	-251.2
995	-400.4
996	470
997	-301.7
998	-240.866666666667
999	-342.9
1000	-1430.96666666667
