# Supplementary material for: Chromosome Copy Number Variation and Control in the Ciliate Chilodonella uncinata
Source: PLoS One. 2013 Feb 20;8(2):e56413. doi: 10.1371/journal.pone.0056413 (PMC3577910; doi:10.1371/journal.pone.0056413)
Supplement: Dataset S1 — Chromosome copy numbers from the experimental and simulated cell lines of Dataset of Chilodonella uncinata . dataset.zip is a compressed file. exp_data.csv contains the experimental data derived from qPCR analyses (Cell.line = original cell line; Time = time point of the DNA extraction; DNA.extract = DNA extract replicate; Gene = macronuclear chromosome; CNPC = copy number of the macronuclear chromosome per cell). The remainder of the CSV files are from the simulations. Each CSV file contains data on 1000 simulations where the change in variance from initial to final for each simulation is stored under column ‘x’. See _readme.txt in the compressed file dataset.zip for documentation of the file names. (ZIP) [file pone.0056413.s002.zip › dataset_S1/P2_omega0.88.csv]

	x
1	-320.8
2	-1342.96666666667
3	-241.866666666667
4	296.5
5	-796.533333333333
6	-283.333333333333
7	287.066666666667
8	870.966666666667
9	674.366666666667
10	-54.2333333333333
11	585.433333333333
12	75.0333333333333
13	116.4
14	195.9
15	628.5
16	-535.6
17	-73.1
18	246.033333333333
19	-3325.6
20	-1905.76666666667
21	-612.9
22	166.1
23	83.2
24	817.533333333334
25	-2199.5
26	960.666666666667
27	277.2
28	387.933333333333
29	489.166666666667
30	-22.9000000000001
31	-214.133333333333
32	529.2
33	-1352.36666666667
34	-589.8
35	-593.2
36	61.6999999999998
37	583.033333333334
38	-966.5
39	892.533333333333
40	-68
41	363.333333333333
42	84.7999999999997
43	269.1
44	-901.733333333333
45	-131.2
46	405.6
47	-66.7
48	53.2333333333333
49	-167.6
50	-370.4
51	202.233333333333
52	-761.9
53	866.433333333333
54	66.8
55	-323.2
56	181.533333333333
57	-41.4666666666667
58	-128.633333333333
59	-1035.2
60	-2239.9
61	58.2666666666667
62	-663.333333333333
63	722.733333333333
64	-318.8
65	-532.433333333333
66	-526.7
67	-297.6
68	588.933333333333
69	-889.766666666667
70	1226.6
71	273.3
72	-720
73	-98.9333333333334
74	117.2
75	1962
76	-652.533333333333
77	476.533333333333
78	84.1333333333334
79	-276.166666666667
80	-189.7
81	35.2333333333333
82	-2740.7
83	113.3
84	-265.333333333333
85	311.7
86	504.533333333333
87	-148.533333333333
88	-3144.4
89	1916.63333333333
90	159.233333333333
91	-239.3
92	-70.9666666666667
93	432
94	-2111.86666666667
95	-128.7
96	630.1
97	2000.76666666667
98	200.966666666667
99	19.6
100	-2622.26666666667
101	-333.75
102	-777.3
103	-174.1
104	1430.03333333333
105	422.4
106	-1146.56666666667
107	-579.3
108	-27.1666666666667
109	-152.9
110	14.6333333333332
111	-148.8
112	-360.466666666667
113	-841.7
114	-806.4
115	296.233333333333
116	635.2
117	-112.3
118	-652.5
119	-617.466666666667
120	-62.9666666666667
121	-238.8
122	-845.6
123	-428.433333333333
124	252.8
125	1376.33333333333
126	-595.1
127	987.5
128	1599.86666666667
129	-1227.16666666667
130	119.9
131	-95.8333333333334
132	502.933333333333
133	-454.8
134	559.950000000001
135	-217.516666666667
136	593.6
137	-159.1
138	170.4
139	-1415.5
140	-556.266666666666
141	-1378.95
142	-540.666666666667
143	2047.76666666667
144	164.7
145	-12.1666666666665
146	-164.9
147	-627.9
148	-412.366666666667
149	-336.266666666667
150	-1719.03333333333
151	814
152	252.966666666667
153	-350.466666666667
154	-414.566666666667
155	1448.8
156	-468.233333333333
157	-240.966666666667
158	896.8
159	-613.433333333333
160	-39.0333333333333
161	137.3
162	2158.16666666667
163	768.133333333333
164	-289.733333333333
165	369.566666666667
166	-543.833333333333
167	2695.5
168	1605.7
169	248
170	-354.233333333333
171	443.233333333333
172	-194.099999999999
173	-1185.66666666667
174	123.466666666667
175	383.933333333333
176	184.3
177	-25.5999999999999
178	808.133333333333
179	102.3
180	2185.53333333333
181	1398.3
182	328.8
183	-1287.5
184	472.033333333333
185	1051.56666666667
186	-464.4
187	-193.466666666667
188	-389.566666666667
189	170.7
190	-766.066666666667
191	-76.3666666666667
192	-410.8
193	86.4000000000001
194	86.6666666666666
195	-2384.3
196	-668.566666666667
197	-315.6
198	-881.633333333333
199	-303.066666666667
200	-13.5
201	660.4
202	-17.7333333333333
203	-40
204	-32.5333333333333
205	1906.5
206	330.533333333333
207	-466.4
208	-125.166666666667
209	772.4
210	976.666666666667
211	310.933333333333
212	54.0333333333333
213	-73.7
214	176.566666666667
215	46
216	-284.433333333333
217	81.3000000000002
218	-719.333333333333
219	895.466666666667
220	68
221	917.733333333334
222	-851.866666666667
223	283.6
224	-658.4
225	-176.8
226	1106.7
227	-1158.3
228	3001.7
229	2504.93333333333
230	1491.43333333333
231	1493.53333333333
232	-329.066666666667
233	-200.066666666667
234	-51.8666666666668
235	-197.5
236	-934
237	681.2
238	3324.3
239	1083.9
240	-677.2
241	270.366666666667
242	-808.5
243	-418.266666666667
244	703.6
245	-833.566666666667
246	-666.666666666667
247	182.966666666667
248	-1081.86666666667
249	44.7333333333331
250	-1772.7
251	1105.56666666667
252	-195.866666666667
253	-810.1
254	355.566666666667
255	-1551.8
256	1267.6
257	1106
258	-389.733333333333
259	225.333333333333
260	-560.8
261	-1252.26666666667
262	-437.9
263	186.533333333333
264	911.6
265	-642.8
266	-678.716666666667
267	2069.06666666667
268	620
269	-526.5
270	595.933333333333
271	-250.166666666667
272	567.7
273	55.2
274	-1156.16666666667
275	1971.63333333333
276	-636.766666666667
277	-649.733333333333
278	518.133333333333
279	-232.766666666667
280	-600.966666666667
281	-1576.63333333333
282	195.6
283	-1079.6
284	-233.2
285	-5.29999999999995
286	1564.63333333333
287	8.40000000000009
288	-795.6
289	-1239.73333333333
290	-630.4
291	1579.96666666667
292	64.5000000000002
293	-1313.8
294	160.4
295	758.133333333333
296	-252.166666666667
297	-573.266666666667
298	-366.266666666667
299	-564.966666666667
300	-189.233333333333
301	-368.266666666666
302	-677.7
303	-350.5
304	1061.53333333333
305	-1423.4
306	-268.7
307	254.4
308	1954.4
309	134.4
310	-87.9
311	-1377.1
312	-384.233333333333
313	2020.4
314	-2
315	189.733333333333
316	-137.766666666667
317	2574.9
318	-588.9
319	-426.133333333333
320	-602.533333333333
321	785.9
322	1443.73333333333
323	-959.2
324	1358.76666666667
325	-250.9
326	4810.8
327	-1568.4
328	205.533333333333
329	839.966666666667
330	-412.5
331	-155.5
332	258.7
333	541.833333333333
334	1319.93333333333
335	194.1
336	1433.43333333333
337	-159.466666666667
338	120.7
339	-1109.96666666667
340	-2235.03333333333
341	2561.2
342	675.133333333333
343	185.866666666667
344	324.633333333333
345	-5.89999999999998
346	54.1999999999998
347	-825.833333333333
348	-419.2
349	-400.266666666666
350	618.133333333333
351	1110
352	1961.03333333333
353	560.966666666667
354	-1296.8
355	-755.633333333333
356	-40.3666666666667
357	-1428
358	638.633333333333
359	-29.2
360	112.133333333333
361	3167.76666666667
362	4.26666666666665
363	3024.5
364	2304
365	2017.2
366	-628.266666666667
367	-795.9
368	942.9
369	-207.066666666667
370	118.7
371	28.8
372	1170.8
373	-829.1
374	815.633333333333
375	-711.8
376	384.3
377	-168.4
378	-829.966666666667
379	69.6
380	2948.63333333333
381	903.733333333333
382	623.433333333333
383	66.0999999999999
384	540.533333333333
385	-217.366666666667
386	-1772.7
387	73.5999999999999
388	415.1
389	-1077.3
390	-296.166666666667
391	368.366666666667
392	1091.06666666667
393	-1328.36666666667
394	-1074.5
395	187.5
396	-1011.8
397	-182.3
398	-886.1
399	612.3
400	-150.833333333333
401	-250.266666666667
402	-234.3
403	-1583.5
404	975.566666666667
405	216.266666666667
406	-85.3
407	-280.366666666667
408	-976
409	-2.13333333333367
410	133.733333333333
411	618.566666666667
412	146
413	527.466666666667
414	-280.533333333334
415	789.066666666667
416	14
417	318.266666666666
418	2225.3
419	-182.366666666667
420	242
421	-915.866666666667
422	-241.6
423	744.766666666666
424	1577.83333333333
425	340.8
426	2064
427	-1114.76666666667
428	562.1
429	-19.6000000000001
430	595.1
431	173.166666666667
432	-773.666666666667
433	1178.7
434	-73.2000000000003
435	-824.866666666667
436	-955.5
437	-212.1
438	1559.56666666667
439	732.566666666667
440	198.833333333333
441	182.233333333333
442	14.6666666666666
443	-610.9
444	453.833333333333
445	-1250.96666666667
446	69.1999999999998
447	636
448	2994.33333333333
449	636.133333333333
450	-924
451	-416.9
452	-157.566666666667
453	-64.6666666666667
454	205.7
455	-691.5
456	-492.7
457	-17.9666666666666
458	28.5
459	-162.3
460	918.1
461	2439.7
462	-411.9
463	-337.366666666667
464	-456.033333333334
465	-293.6
466	-385.6
467	-1195.6
468	-90.0000000000001
469	2096.93333333333
470	111.366666666667
471	460.4
472	67.5999999999999
473	234.833333333333
474	-319.2
475	468.566666666667
476	-1157.2
477	-542.933333333333
478	686.1
479	194.133333333333
480	162.933333333333
481	852.533333333333
482	1542
483	1090.1
484	-204.4
485	-477.466666666667
486	-883.4
487	849.6
488	-1288.3
489	909.466666666667
490	-1195.7
491	152.933333333333
492	2129.5
493	639.766666666667
494	30.9333333333334
495	59.9
496	192.8
497	-1686.9
498	129.3
499	851.2
500	902.166666666667
501	-569.9
502	-878
503	372.366666666667
504	611.6
505	200
506	672.2
507	-682.099999999999
508	357.9
509	684.933333333333
510	116.4
511	-121.2
512	-711.733333333333
513	586.433333333333
514	19.3333333333333
515	869.433333333334
516	-331.6
517	210.233333333333
518	-504.3
519	277.2
520	-258.566666666667
521	-255.466666666667
522	282.933333333333
523	-88.5333333333333
524	1055.33333333333
525	188.5
526	-2062.2
527	-933.5
528	1780.66666666667
529	-2155.5
530	-496.9
531	-96.0333333333333
532	-598
533	722.533333333334
534	-247.633333333333
535	-531.733333333333
536	110.8
537	32.1
538	159.5
539	-128.5
540	-837.733333333333
541	-658.233333333333
542	-132.4
543	-52.9666666666667
544	-1498.8
545	-768.933333333333
546	449.5
547	-446.3
548	-403.3
549	-285.883333333334
550	507.1
551	380.666666666667
552	-63.8666666666666
553	-59.6333333333334
554	807.333333333333
555	424.166666666667
556	1404.4
557	-961.5
558	789.2
559	994.433333333333
560	-140.533333333334
561	407.6
562	-207.766666666667
563	-873.2
564	536
565	594.7
566	-413.733333333333
567	210.1
568	-1914.76666666667
569	-1443.6
570	326.766666666667
571	2930.13333333333
572	-245.166666666667
573	5044.53333333333
574	-2726.36666666667
575	724.7
576	433.3
577	4479.83333333333
578	-899.7
579	-65.5666666666666
580	-328.233333333333
581	610.766666666667
582	-917.166666666667
583	-824.966666666667
584	753.766666666667
585	-493.9
586	-564.966666666667
587	-945.466666666667
588	-3219.33333333333
589	58
590	1711.76666666667
591	-84
592	-2458.8
593	-158.666666666667
594	-1577.8
595	123.333333333333
596	1730.26666666667
597	380.633333333333
598	161.833333333333
599	606.933333333333
600	518.166666666667
601	1283.13333333333
602	498.666666666667
603	-1117.46666666667
604	-2149.1
605	-440.666666666667
606	-67.8666666666666
607	-647.3
608	1920.8
609	271.733333333333
610	66.1333333333333
611	-383.666666666667
612	-1483.76666666667
613	-350.55
614	-1854.96666666667
615	-339.633333333333
616	-527.066666666667
617	75.2
618	-491.333333333333
619	-2124.26666666667
620	177.2
621	-1429.2
622	-2756.36666666667
623	1545.56666666667
624	82.25
625	433.7
626	7.33333333333326
627	4.39999999999998
628	1516.4
629	2232.5
630	-487.033333333333
631	-596.166666666667
632	849.333333333334
633	420.266666666667
634	-77.3666666666667
635	612.8
636	819.333333333333
637	-433.2
638	776.133333333333
639	-1010.8
640	224.8
641	2960
642	-1875.56666666667
643	295.366666666667
644	299.3
645	-570.933333333333
646	165.433333333333
647	674.7
648	-28.9333333333333
649	-302.533333333333
650	902.6
651	101.2
652	-390.7
653	1869.6
654	-2704.6
655	2002.1
656	240.766666666667
657	-641.866666666666
658	-652.833333333333
659	-372.266666666667
660	-1671.73333333333
661	-60.4333333333334
662	193.966666666667
663	1370.4
664	703.333333333333
665	730.8
666	-15.5999999999999
667	446
668	1255.1
669	1286.16666666667
670	216.733333333333
671	533.866666666667
672	851.2
673	-437.066666666667
674	241.366666666667
675	-388.666666666667
676	673.333333333333
677	386.933333333333
678	-952.2
679	-1857.76666666667
680	2052.3
681	-1076.4
682	969.966666666667
683	856.4
684	-254.4
685	-1854.66666666667
686	-479.966666666667
687	4003.1
688	-481.866666666667
689	7.60000000000014
690	373.5
691	289.433333333333
692	-998.4
693	1517.5
694	-355.9
695	-92.4333333333333
696	4941.6
697	-377.233333333333
698	1805.33333333333
699	329.2
700	-459.2
701	-204.9
702	576.633333333333
703	-103.633333333333
704	879.733333333333
705	-1090.9
706	2071.06666666667
707	-1580.8
708	38.6666666666667
709	-81.7333333333333
710	-403.8
711	-921.833333333333
712	547.233333333333
713	-859.7
714	-279.833333333333
715	-1087.8
716	738.3
717	356.9
718	-1886
719	146.766666666667
720	-372.4
721	330.266666666666
722	94.4000000000001
723	461.466666666666
724	483.1
725	-150.1
726	12817.0333333333
727	-510.4
728	120.033333333333
729	332.8
730	-1166.96666666667
731	180.1
732	617.5
733	-475.6
734	346.933333333333
735	-261.5
736	237.066666666667
737	-1728
738	176.833333333333
739	372.4
740	518.133333333333
741	-606.8
742	-345.2
743	911.166666666667
744	-601.5
745	-186.3
746	892.966666666667
747	339.5
748	460.8
749	-381.433333333333
750	-647.033333333333
751	4187.43333333333
752	-193.866666666667
753	-1338.5
754	685.3
755	146.8
756	894.533333333333
757	2999.7
758	1757.13333333333
759	-1415.06666666667
760	161.5
761	1167.76666666667
762	471.333333333333
763	-457.2
764	2924.76666666667
765	31.7333333333333
766	430.4
767	-1310.8
768	-797.2
769	795.833333333333
770	1097.9
771	-111.733333333333
772	-966.266666666667
773	740.5
774	-225.866666666667
775	3416.8
776	-590.3
777	778.133333333333
778	310.5
779	-145
780	386.933333333333
781	-739.7
782	-121.466666666667
783	304
784	-1350.15
785	297.333333333333
786	1275.33333333333
787	-210.166666666667
788	176.966666666667
789	-1025.56666666667
790	126.933333333333
791	872.8
792	184.4
793	636
794	734.133333333334
795	-924.7
796	187.6
797	1138.13333333333
798	-412.533333333333
799	-385.9
800	-2025.86666666667
801	-572
802	1146.2
803	1125.56666666667
804	835.7
805	838.933333333333
806	-201.833333333333
807	57.7
808	604.8
809	2.43333333333328
810	4759.5
811	901.433333333333
812	1162.53333333333
813	-213.666666666667
814	-128.8
815	-583.9
816	1946.03333333333
817	-141.6
818	676
819	380.966666666667
820	245.6
821	-673.766666666666
822	1883.2
823	579.833333333333
824	-74.0666666666666
825	-677.3
826	344
827	-1555.86666666667
828	1338
829	-24
830	714.133333333333
831	-177.6
832	208.766666666666
833	-829.6
834	-443.866666666667
835	532.566666666667
836	707.2
837	-707.8
838	-290.4
839	2554
840	3123.7
841	37.9
842	-669.066666666667
843	92.5333333333333
844	1358.7
845	23.2
846	2132.3
847	163.5
848	3362.9
849	3011.3
850	1031.63333333333
851	-678.4
852	858.7
853	2659.6
854	237.733333333334
855	-1124.46666666667
856	869.233333333334
857	-933.433333333333
858	-283.066666666667
859	163.3
860	-342.566666666667
861	140.7
862	-474.5
863	-1139.36666666667
864	149.7
865	261.7
866	120.766666666667
867	491.6
868	-304.4
869	1219.73333333333
870	-208.366666666667
871	-2023.36666666667
872	-218.9
873	-770.166666666667
874	3274.75
875	375.966666666667
876	-113.066666666667
877	573.133333333333
878	-2725.8
879	524.4
880	489.366666666667
881	-1153.06666666667
882	1681.7
883	188.933333333333
884	-165.1
885	68.7666666666667
886	-404.8
887	-137.6
888	-407.066666666667
889	-388.8
890	-272.266666666667
891	-608.466666666666
892	40.1
893	-258.4
894	-164.233333333333
895	-538.983333333333
896	-89.0333333333333
897	-953.366666666667
898	155.866666666667
899	-176.533333333333
900	-1336.1
901	-2425.16666666667
902	-570.4
903	-655.866666666667
904	801.433333333333
905	2394.16666666667
906	1316.1
907	-405.066666666667
908	-104.533333333333
909	-1230.66666666667
910	653.1
911	277.366666666667
912	195.866666666667
913	3731.2
914	-123.866666666667
915	1590.26666666667
916	438
917	145.7
918	66.6666666666666
919	-650.966666666666
920	-676.8
921	448
922	-321.466666666667
923	279.233333333334
924	638.033333333334
925	1187.73333333333
926	384.3
927	-114.033333333333
928	-1854.76666666667
929	298.833333333333
930	339.733333333333
931	-70.0333333333333
932	533.733333333333
933	-55.2666666666664
934	-104.7
935	1169.46666666667
936	3928.8
937	-118.4
938	-985.7
939	-276.3
940	-1223.2
941	441.3
942	95.0333333333333
943	-743.3
944	-238.666666666667
945	-44.7666666666667
946	495.3
947	47.0999999999999
948	-228.6
949	-558.4
950	624.666666666667
951	1550.3
952	1927.9
953	-533.866666666667
954	-1009.2
955	800.333333333333
956	401.633333333333
957	-149.1
958	-1494.63333333333
959	-122.466666666667
960	-221.233333333333
961	267.3
962	-457.766666666667
963	280.3
964	-1989.53333333333
965	-192.166666666667
966	-189.066666666667
967	-389.1
968	192.933333333333
969	1165.73333333333
970	-495.3
971	-62
972	426.4
973	2018.23333333333
974	-1375.1
975	-1834.83333333333
976	-224.533333333333
977	278.4
978	-3566.95
979	-534.433333333333
980	-1287.7
981	-360.9
982	630
983	-417.6
984	71.5
985	1195.7
986	1421.2
987	1297.3
988	-2138.5
989	-1142.3
990	-346.8
991	1209.9
992	2059.86666666667
993	186.8
994	32
995	-1932.56666666667
996	-785.166666666667
997	-132.1
998	-1421.5
999	1047.2
1000	-53.4666666666667
