# Supplementary material for: Chromosome Copy Number Variation and Control in the Ciliate Chilodonella uncinata
Source: PLoS One. 2013 Feb 20;8(2):e56413. doi: 10.1371/journal.pone.0056413 (PMC3577910; doi:10.1371/journal.pone.0056413)
Supplement: Dataset S1 — Chromosome copy numbers from the experimental and simulated cell lines of Dataset of Chilodonella uncinata . dataset.zip is a compressed file. exp_data.csv contains the experimental data derived from qPCR analyses (Cell.line = original cell line; Time = time point of the DNA extraction; DNA.extract = DNA extract replicate; Gene = macronuclear chromosome; CNPC = copy number of the macronuclear chromosome per cell). The remainder of the CSV files are from the simulations. Each CSV file contains data on 1000 simulations where the change in variance from initial to final for each simulation is stored under column ‘x’. See _readme.txt in the compressed file dataset.zip for documentation of the file names. (ZIP) [file pone.0056413.s002.zip › dataset_S1/P2_omega0.9.csv]

	x
1	254.266666666667
2	875.066666666667
3	-191.566666666667
4	33.6000000000001
5	-99.1000000000001
6	2029.1
7	-780.8
8	445.766666666667
9	-264.866666666667
10	-1304.23333333333
11	-1176.66666666667
12	1543.53333333333
13	-1034.06666666667
14	206.5
15	-109.866666666667
16	292.8
17	-85.6000000000001
18	214.8
19	-70.4000000000001
20	-509.966666666667
21	-620.766666666667
22	823.466666666667
23	-656.1
24	-1998.1
25	130.7
26	-231.9
27	-665.6
28	164.2
29	1232.66666666667
30	-355.366666666667
31	-466.966666666667
32	-1135.7
33	-192
34	-732.5
35	42.0999999999999
36	-1417.6
37	-119.866666666667
38	75.5
39	-426.15
40	-2491.1
41	61.0333333333333
42	273.466666666667
43	-515.6
44	-244.833333333333
45	2443.2
46	687.7
47	-33.2
48	538.9
49	269.233333333333
50	1179.73333333333
51	986.966666666666
52	-237.233333333333
53	798.4
54	1821.7
55	218.033333333333
56	584.5
57	-451.766666666666
58	175.866666666667
59	40.6666666666666
60	1275.6
61	686.266666666666
62	57.333333333333
63	-431.266666666667
64	-160.433333333333
65	-1164.3
66	-1363.36666666667
67	-98.1333333333334
68	-724.033333333333
69	250.3
70	38.0999999999999
71	-182.5
72	109.066666666667
73	-1138.96666666667
74	72.1333333333333
75	-469.366666666667
76	318.2
77	197.5
78	354.166666666667
79	31.5
80	-331.6
81	-272.066666666667
82	912.8
83	-280.1
84	2017.6
85	-409.9
86	1446.43333333333
87	-460.933333333333
88	-119.766666666667
89	-915.833333333333
90	238.3
91	-1638.8
92	-2002.6
93	-849.3
94	36.5
95	2084.83333333333
96	978.8
97	420.566666666667
98	-155.6
99	-927.266666666667
100	91.6333333333334
101	2089.3
102	1153.73333333333
103	-660.3
104	185.6
105	-271.6
106	144.1
107	-96
108	376.8
109	873.533333333333
110	-619.266666666667
111	782.666666666667
112	377.333333333333
113	-699.333333333333
114	766.9
115	-1429.3
116	-404.1
117	-1777.16666666667
118	-1248.76666666667
119	-471.9
120	-1072.3
121	-291.733333333333
122	-794.4
123	-271.766666666667
124	1099.16666666667
125	1865.56666666667
126	-1722.76666666667
127	-537.766666666667
128	1179.7
129	102.833333333333
130	17.7
131	-574.766666666667
132	97.6
133	826.033333333333
134	434.5
135	-9.16666666666652
136	-1524.56666666667
137	448.966666666667
138	-867.6
139	46.5
140	1241.46666666667
141	132.233333333334
142	1007.2
143	-89.7333333333333
144	-455.166666666667
145	-67.6666666666665
146	-114.9
147	4.79999999999995
148	-631.966666666667
149	-685.466666666667
150	-282.7
151	218.6
152	-941.5
153	-283.366666666667
154	-658.433333333333
155	178.133333333333
156	-1038.23333333333
157	3334
158	178.3
159	1683.63333333333
160	-1550.36666666667
161	198.133333333333
162	-739.6
163	303.066666666667
164	446.8
165	-295.2
166	668.3
167	1955.5
168	263.6
169	20.7
170	1406.4
171	-488.366666666667
172	-709.166666666667
173	25.0666666666667
174	1691.33333333333
175	211.833333333333
176	203.733333333333
177	496.8
178	-47.8999999999999
179	1116.13333333333
180	67.7
181	4139.6
182	-264.9
183	-1046.7
184	-112.066666666667
185	-1403.56666666667
186	-62.8333333333335
187	-1710
188	-97.7000000000003
189	-2950.45
190	1472.8
191	-865.2
192	2460.66666666667
193	-474.266666666667
194	602.8
195	-184.966666666667
196	-607.233333333333
197	-1152.93333333333
198	-627.866666666667
199	606.7
200	474.133333333333
201	666.433333333333
202	-244
203	613.166666666667
204	-178.8
205	-837.166666666667
206	-98.5
207	-1201.43333333333
208	-70.6666666666666
209	1445.23333333333
210	657.1
211	200
212	-202.1
213	-652.1
214	-538.6
215	-238.3
216	-25.5
217	-187.2
218	148.8
219	-1480.4
220	-292.8
221	-388.4
222	1969.2
223	-246.933333333333
224	941.033333333333
225	-1822.2
226	178.233333333333
227	-567.233333333333
228	627.366666666667
229	669.7
230	949.3
231	-186
232	762.3
233	-656.033333333333
234	1486.53333333333
235	640.133333333333
236	-510.433333333333
237	-1304.1
238	243.2
239	-829.066666666667
240	616.5
241	-937.566666666667
242	-842
243	591.433333333334
244	-74.0333333333333
245	592.8
246	706.8
247	681.866666666667
248	-4616.8
249	-1048.66666666667
250	889.6
251	-1446.66666666667
252	-1310.16666666667
253	-732.366666666667
254	773.466666666667
255	-436.7
256	1762.8
257	-468.966666666667
258	-143.9
259	-1008.56666666667
260	708.566666666667
261	694.033333333333
262	244.266666666666
263	-643.2
264	-644.4
265	1442.13333333333
266	481.1
267	31.2
268	-298.4
269	609.9
270	-58.8000000000002
271	680.8
272	1039.13333333333
273	-666.016666666667
274	-726.3
275	-995.066666666667
276	552
277	-1807.1
278	889.333333333333
279	942.633333333333
280	564.233333333333
281	1716.23333333333
282	-600.566666666667
283	-1518.36666666667
284	2249.7
285	38.1000000000001
286	60.0999999999999
287	-51.5999999999999
288	-935.2
289	-1496.83333333333
290	84.9333333333329
291	1056.83333333333
292	634.1
293	-404.1
294	-395.433333333333
295	-1049.33333333333
296	-1202.76666666667
297	-143.2
298	46.7666666666667
299	263.166666666667
300	-314
301	-452.833333333333
302	44.2666666666669
303	-431.733333333333
304	448.1
305	461.683333333333
306	61.3666666666668
307	1266.23333333333
308	1029.7
309	404
310	429.066666666667
311	1734.1
312	1678.5
313	-100.3
314	1554.76666666667
315	1317.3
316	319.366666666667
317	1435.96666666667
318	231.333333333333
319	-266.366666666667
320	225
321	-373.3
322	53.7
323	-660
324	-404.8
325	-6.70000000000005
326	-1495.63333333333
327	592.033333333333
328	-662.933333333333
329	-42.1333333333333
330	621.9
331	265.2
332	-74
333	781.1
334	341.6
335	817.9
336	-47.1
337	269.966666666667
338	-520.8
339	-178.133333333333
340	1040.8
341	-434.3
342	800.533333333333
343	642.566666666667
344	492.8
345	744
346	466.9
347	298.133333333333
348	-597.866666666667
349	88.8333333333333
350	-471.566666666667
351	-786.566666666667
352	-257.1
353	1398.9
354	1321.2
355	-123.433333333333
356	527.7
357	-1036.93333333333
358	649.7
359	-829.066666666667
360	1170.53333333333
361	-1404.9
362	-335.433333333333
363	234.966666666667
364	41.8999999999996
365	80.4000000000001
366	4153.13333333333
367	-888.8
368	732.666666666667
369	57.9833333333333
370	337.4
371	-707.366666666666
372	-1185.6
373	-1162.7
374	-4433.6
375	-744.1
376	610.4
377	1160.75
378	101.566666666667
379	1450.3
380	-363.3
381	-1494.8
382	-282.8
383	-1333.9
384	61.5999999999999
385	-372.4
386	57.6
387	-342.033333333333
388	-1310.56666666667
389	-136.366666666667
390	-794.833333333333
391	877.166666666667
392	790.433333333333
393	767.466666666667
394	-667.166666666667
395	238.133333333333
396	3373.3
397	42
398	-172.533333333333
399	1329.76666666667
400	115.9
401	-958.233333333334
402	-166.766666666667
403	-756.4
404	1174.26666666667
405	-385.6
406	67.2
407	1311.2
408	-330
409	-164.566666666667
410	-4.16666666666674
411	3132.36666666667
412	739.1
413	-87.8333333333334
414	-718.066666666667
415	631.6
416	946.5
417	-87.7333333333333
418	547.166666666667
419	449.533333333333
420	-2119.3
421	-102.1
422	1343.2
423	210.666666666667
424	366.5
425	-100.4
426	7203.96666666667
427	802.4
428	2163.5
429	-1492.13333333333
430	-1203.83333333333
431	-846.8
432	958.533333333333
433	422.5
434	654.566666666667
435	-415.266666666667
436	-287.1
437	-468.766666666667
438	558.8
439	128.266666666667
440	-1102.93333333333
441	-110.9
442	1222.8
443	-29.0666666666666
444	70.2666666666668
445	119.733333333334
446	1060.53333333333
447	-620
448	-656.066666666667
449	323.8
450	-1063.3
451	5.5
452	-1302.7
453	-479.633333333333
454	-374
455	-52.0999999999999
456	513.533333333333
457	-23.4666666666667
458	-227.7
459	50.5
460	148.333333333333
461	-3114
462	-285.566666666667
463	999.9
464	402.1
465	-1101.9
466	553.5
467	1011.83333333333
468	1995.63333333333
469	-235.733333333333
470	531.7
471	-285.9
472	195.733333333333
473	429.7
474	1400.4
475	-956.5
476	-249.066666666667
477	1452.93333333333
478	34.9333333333333
479	-200.9
480	823.933333333334
481	801.9
482	106.5
483	3134.1
484	2240.63333333333
485	3648.1
486	-566.7
487	321.5
488	628.1
489	440.1
490	-536.5
491	603.2
492	28
493	-1966
494	192.9
495	-706.533333333333
496	-108.933333333333
497	-260.15
498	-177.166666666667
499	676.4
500	162.033333333333
501	-1682.66666666667
502	-637.566666666667
503	315.733333333333
504	-531.6
505	-246.7
506	-751.366666666667
507	-1044.53333333333
508	-2017.7
509	3486.93333333333
510	1116.03333333333
511	1484.4
512	-210.9
513	-724.5
514	2319.3
515	-70.5
516	-208.933333333333
517	1735.3
518	-372.6
519	-289.066666666667
520	-149.9
521	-248.633333333333
522	-1435.7
523	107.1
524	332
525	698.9
526	390
527	-715.9
528	690.233333333333
529	866.1
530	-234.85
531	526.733333333333
532	4364.16666666667
533	-1383.03333333333
534	301.6
535	120.833333333333
536	-216.133333333333
537	758.8
538	-358.5
539	418.833333333333
540	-1418.7
541	-72.9333333333333
542	628.5
543	639.3
544	6398.8
545	21.8333333333335
546	1085.1
547	1358.93333333333
548	-293.566666666667
549	-481.666666666667
550	1773.86666666667
551	-421.666666666667
552	106.8
553	-106.7
554	180
555	2617.9
556	639.9
557	2631.16666666667
558	-923.866666666667
559	398.7
560	-1519.66666666667
561	460
562	719.833333333333
563	-496.533333333333
564	138.3
565	1997.1
566	615.1
567	2043.1
568	-1580
569	-418.133333333333
570	340.533333333333
571	-434
572	91.5
573	2259.5
574	623.6
575	-127.2
576	-62.5
577	-483.566666666667
578	-1928.16666666667
579	370.9
580	-1543.46666666667
581	253.566666666667
582	-1422.55
583	321.633333333333
584	718.933333333333
585	252.533333333333
586	728.266666666667
587	-622.4
588	-674.366666666667
589	-1.60000000000002
590	307.1
591	786.5
592	1660.9
593	903.233333333333
594	-169.3
595	-46.9333333333334
596	1086.9
597	-876.7
598	-526.9
599	654.8
600	-5.33333333333348
601	941.966666666666
602	202
603	-966.666666666667
604	1600.3
605	-32.0333333333333
606	-469.566666666667
607	861.2
608	-402.3
609	876.133333333333
610	239.433333333333
611	-312.933333333333
612	597.5
613	-538.833333333333
614	-2461.23333333333
615	-708.166666666667
616	312.8
617	842.933333333333
618	1581.6
619	427.233333333333
620	224.566666666667
621	-194.7
622	-807.833333333333
623	-481.2
624	2347.63333333333
625	310.7
626	-168.1
627	-1090.3
628	-652.3
629	-1110.7
630	-2267.36666666667
631	-487.5
632	424.8
633	524.9
634	646.266666666667
635	-192.1
636	368.966666666667
637	-272.533333333333
638	266.4
639	-864
640	214.8
641	-398.7
642	292.966666666667
643	1416.3
644	399.833333333333
645	-1054.9
646	-766.533333333334
647	-1055.66666666667
648	-546.9
649	-23.2666666666669
650	256.8
651	90.7333333333333
652	1286.96666666667
653	992.933333333333
654	-546.866666666667
655	-600.933333333333
656	346.733333333333
657	-285.7
658	-299.766666666667
659	1050
660	1702.9
661	781.433333333333
662	385.233333333333
663	-1060
664	-60.5333333333333
665	-645.2
666	92.3000000000001
667	29.5
668	208.4
669	4863.15
670	-302.7
671	457.6
672	-2008.53333333333
673	85.8999999999996
674	-946.366666666667
675	-2086.8
676	-385.066666666667
677	-545.333333333333
678	13.9666666666665
679	-29.6000000000001
680	1312.5
681	-196.466666666667
682	3174.16666666667
683	893.466666666667
684	124.4
685	-178.9
686	-1465.33333333333
687	-1433.56666666667
688	-527.166666666667
689	-1101.76666666667
690	1421.9
691	-171.383333333333
692	-712.8
693	-222.9
694	-1024.96666666667
695	140.233333333333
696	-988.266666666667
697	-854.366666666667
698	-503.3
699	-956
700	-161.466666666667
701	-65.8999999999999
702	1304.43333333333
703	-43.3333333333334
704	-453.3
705	870.400000000001
706	250.5
707	-955.7
708	167.2
709	888.3
710	381.066666666667
711	-108.966666666667
712	1202.9
713	1301.2
714	410
715	-2249.73333333333
716	255.733333333333
717	741.2
718	-141.733333333333
719	-639.866666666667
720	1356.26666666667
721	-314.5
722	-1490.9
723	217.6
724	-1044.01666666667
725	405.6
726	152.3
727	-1278.56666666667
728	-674.133333333333
729	476.8
730	-494.266666666667
731	-417.1
732	-166.966666666667
733	1906.03333333333
734	715.733333333333
735	-305.366666666667
736	444.783333333333
737	439.6
738	408
739	5184
740	893.633333333334
741	724.233333333334
742	-289.566666666667
743	-12.8000000000002
744	-1371.2
745	878.733333333333
746	-154.7
747	492.9
748	532
749	567.733333333334
750	480.5
751	-972.666666666667
752	336.666666666667
753	284.633333333333
754	769.6
755	-334.933333333333
756	607.9
757	355.1
758	364.133333333333
759	-129.333333333333
760	-54.4000000000001
761	2610.16666666667
762	-1348.7
763	1289.2
764	-26.1666666666665
765	-1326.5
766	1707.96666666667
767	-264.7
768	-281.066666666667
769	324.533333333333
770	1227.3
771	-346.5
772	-569.3
773	-224.766666666667
774	90.5
775	-2600.3
776	-261.166666666667
777	-1642.46666666667
778	-621.066666666667
779	0.633333333333212
780	-561.966666666667
781	-1209.7
782	-23.3333333333333
783	-1558.53333333333
784	644.3
785	1616
786	-456.4
787	1900.5
788	396
789	53.1666666666665
790	-421.366666666667
791	-2087.96666666667
792	-642.4
793	-284.833333333333
794	815.3
795	-651.6
796	79.2333333333333
797	290.4
798	-1187.1
799	339.866666666667
800	986.133333333333
801	-925.766666666666
802	891.9
803	-107.9
804	-586.566666666667
805	-52.9000000000001
806	-1276.5
807	89.2
808	151.5
809	218.233333333333
810	464.233333333333
811	603.6
812	547.133333333333
813	-726.1
814	79.6
815	1225.63333333333
816	326.966666666667
817	304.8
818	-333.366666666667
819	-1410.06666666667
820	504.133333333333
821	-1574.76666666667
822	1028.33333333333
823	1559.43333333333
824	-27.8666666666667
825	534.7
826	91.0333333333333
827	-3.36666666666679
828	-63.6
829	-826.033333333333
830	-732.933333333333
831	333.966666666666
832	-276.533333333333
833	-370.366666666667
834	759.9
835	-7.09999999999991
836	-1605.86666666667
837	3471.9
838	-77.4333333333334
839	-42.1666666666665
840	-832.666666666667
841	-273.1
842	-2019
843	-242.3
844	17.2333333333333
845	1485.73333333333
846	-347.9
847	-811.5
848	-438.533333333333
849	-808
850	-742.266666666667
851	-460.5
852	-932.3
853	1043.73333333333
854	1844.4
855	10.9
856	561.066666666667
857	-273.066666666667
858	-336.4
859	-82.9000000000001
860	810.4
861	-558.5
862	-1873.26666666667
863	-45.3666666666663
864	94.7999999999997
865	-484
866	909.233333333333
867	740.3
868	1353.03333333333
869	597.166666666667
870	-333.6
871	385.733333333333
872	-312.633333333333
873	852.9
874	128.9
875	623.966666666667
876	340.9
877	1264.1
878	-451.833333333333
879	3483.2
880	210.533333333333
881	1007.43333333333
882	-446.4
883	529.733333333333
884	1017.06666666667
885	-174.366666666667
886	40.4
887	-1252.16666666667
888	-413.3
889	-749.433333333333
890	1226.9
891	-41.3
892	114.1
893	8188.13333333333
894	-2189.6
895	-323.7
896	290.566666666667
897	-214.566666666667
898	-313.966666666667
899	-598.9
900	906.233333333334
901	-257.6
902	-345.333333333333
903	536.533333333334
904	872
905	618.4
906	5212.53333333333
907	-901.7
908	-754.7
909	-685.966666666667
910	-46
911	55.4666666666667
912	342.75
913	-3193.3
914	368.266666666667
915	2302.53333333333
916	1453.7
917	-156
918	-155.3
919	-958.5
920	519.066666666667
921	641.733333333333
922	-684.4
923	179.1
924	-2741.76666666667
925	1300.23333333333
926	1666.8
927	501.7
928	-1477.66666666667
929	338.4
930	-23.2
931	6172.3
932	-183.833333333333
933	921.066666666667
934	366.4
935	-867.366666666667
936	124.366666666667
937	672.233333333333
938	2100.83333333333
939	-356.366666666667
940	969.633333333334
941	585.433333333333
942	-784.566666666667
943	115.066666666667
944	1012.9
945	223.766666666667
946	2819.6
947	934.933333333334
948	-645.5
949	-1952.7
950	708.5
951	83.5999999999999
952	-177.666666666667
953	208.1
954	2013.2
955	-327.1
956	-34
957	504.1
958	638.966666666666
959	52.6666666666665
960	531.333333333333
961	-419.7
962	-534
963	-618.4
964	384.8
965	19.5333333333333
966	1815.33333333333
967	-1566.46666666667
968	360.8
969	-2503.08333333333
970	-53.4
971	340.266666666667
972	1409.13333333333
973	-1180.43333333333
974	644.233333333333
975	-379.5
976	-1719.8
977	-608
978	203.633333333333
979	-48.5333333333333
980	496.566666666667
981	-1099.46666666667
982	-341.733333333333
983	274.7
984	-1600.26666666667
985	2688
986	254.166666666667
987	-1959.9
988	1529.23333333333
989	-123.966666666667
990	925.733333333333
991	-166.1
992	507.733333333334
993	-174.7
994	1481.03333333333
995	-262.366666666667
996	-76.2666666666668
997	1220.8
998	-30.7666666666668
999	470.133333333333
1000	1404.3
