# Supplementary material for: Chromosome Copy Number Variation and Control in the Ciliate Chilodonella uncinata
Source: PLoS One. 2013 Feb 20;8(2):e56413. doi: 10.1371/journal.pone.0056413 (PMC3577910; doi:10.1371/journal.pone.0056413)
Supplement: Dataset S1 — Chromosome copy numbers from the experimental and simulated cell lines of Dataset of Chilodonella uncinata . dataset.zip is a compressed file. exp_data.csv contains the experimental data derived from qPCR analyses (Cell.line = original cell line; Time = time point of the DNA extraction; DNA.extract = DNA extract replicate; Gene = macronuclear chromosome; CNPC = copy number of the macronuclear chromosome per cell). The remainder of the CSV files are from the simulations. Each CSV file contains data on 1000 simulations where the change in variance from initial to final for each simulation is stored under column ‘x’. See _readme.txt in the compressed file dataset.zip for documentation of the file names. (ZIP) [file pone.0056413.s002.zip › dataset_S1/P2_omega0.92.csv]

	x
1	3994
2	-494.9
3	-215.833333333333
4	265.1
5	-181.3
6	-246.4
7	-182.266666666667
8	12.5166666666667
9	154.9
10	107.866666666667
11	359.466666666666
12	985.166666666667
13	1184.83333333333
14	-518.133333333333
15	1461.6
16	191.133333333333
17	984.4
18	169.1
19	608.033333333333
20	1758.53333333333
21	-479.3
22	-261.6
23	1440.33333333333
24	-888.3
25	219.6
26	1870.78333333333
27	-578.266666666667
28	-656.1
29	65.6333333333333
30	792.166666666667
31	-22.6666666666666
32	3497.5
33	-681.066666666667
34	777.7
35	-818
36	847.7
37	-591.333333333333
38	-182.766666666667
39	72.8333333333334
40	-530.8
41	-245.766666666667
42	-764.666666666667
43	446.8
44	-15.8666666666666
45	-34
46	-1288.26666666667
47	-831.566666666667
48	435.6
49	-1677.46666666667
50	-1116
51	896.1
52	190.933333333333
53	869.2
54	1765.1
55	598.233333333333
56	-500
57	229.033333333333
58	-846.4
59	40
60	2.93333333333328
61	-2003.33333333333
62	-52.2999999999997
63	1049.46666666667
64	-729.566666666667
65	572.666666666667
66	-135.2
67	803.433333333333
68	52.9666666666667
69	3542.4
70	696.8
71	-921.866666666667
72	-1187.7
73	-163.566666666667
74	-399.8
75	409.5
76	523.5
77	-285.1
78	1370.3
79	-1342.7
80	-423.366666666667
81	-443.9
82	360.4
83	88.9666666666667
84	-246.4
85	787.966666666666
86	55.6333333333333
87	-1484.8
88	184.7
89	27.5333333333334
90	1452.9
91	-229.366666666667
92	-141.616666666667
93	-120.8
94	-172.866666666667
95	438
96	752
97	-411.566666666667
98	-2471.16666666667
99	123.033333333334
100	-1086.76666666667
101	-604.9
102	-349.766666666667
103	4.63333333333333
104	-200.133333333333
105	634.933333333333
106	-635.066666666667
107	734.666666666667
108	-106.8
109	-316
110	-725.1
111	156.8
112	713.6
113	79.3000000000001
114	-1625.6
115	486.533333333334
116	-901.966666666667
117	-44.6666666666665
118	-129.333333333333
119	287.6
120	-225.7
121	-478.8
122	100.9
123	460.266666666666
124	991.7
125	-660
126	64.4
127	-547.966666666667
128	-412.9
129	323.7
130	1410.96666666667
131	-2154.9
132	141.466666666667
133	-63.6999999999998
134	1216.13333333333
135	-3895.7
136	477.1
137	701.6
138	890.033333333333
139	-431.066666666667
140	-325.733333333333
141	-602.5
142	-124.166666666667
143	2390
144	-23.5666666666666
145	-150.133333333333
146	-401.066666666667
147	1381.5
148	353.966666666667
149	-869.066666666667
150	-894.366666666667
151	357.3
152	2196.26666666667
153	76.6333333333334
154	-760.766666666667
155	1989.23333333333
156	754.9
157	-463.6
158	-2195.36666666667
159	-391.633333333333
160	708.5
161	522.5
162	-1817.51666666667
163	1625.7
164	1377.6
165	-163.3
166	459.6
167	1955.6
168	-978.866666666667
169	-394.133333333333
170	-1129.66666666667
171	2581.73333333333
172	2098.66666666667
173	953.200000000001
174	-770.766666666667
175	86.3000000000001
176	958.5
177	-625.8
178	1253.46666666667
179	-883.233333333334
180	-452.366666666667
181	-227.6
182	-41.3
183	-10.4
184	115.333333333333
185	29.7
186	-118.666666666667
187	-130.166666666667
188	-328.9
189	-1779.3
190	111.633333333333
191	-255.733333333333
192	53.3
193	-786.1
194	-104.4
195	-731.7
196	-207.366666666667
197	1150.8
198	269.733333333334
199	695.333333333333
200	544.133333333333
201	832
202	118.7
203	-173.3
204	42
205	-560.966666666667
206	347.866666666667
207	3482.96666666667
208	1391.53333333333
209	275.6
210	1000.96666666667
211	-613.1
212	-172.866666666666
213	-298.533333333333
214	1848.7
215	533.033333333334
216	-640.366666666667
217	-443.6
218	-16.4
219	246.666666666667
220	-9.76666666666665
221	888.433333333333
222	-83.1999999999998
223	122.733333333333
224	2535.7
225	1094.53333333333
226	-111.9
227	-766.666666666667
228	562.7
229	-512.933333333334
230	-1171.2
231	505.933333333333
232	2152.9
233	-146.8
234	-87.4666666666666
235	-1625.3
236	-749.533333333333
237	-338.266666666667
238	-1198.9
239	-1752.4
240	150.133333333333
241	-2677.7
242	11.2333333333333
243	2647.36666666667
244	1229.6
245	-426
246	214.3
247	-924.033333333334
248	-106.366666666667
249	35.2333333333333
250	-1060.9
251	3621.2
252	-204.1
253	112.333333333333
254	1393.6
255	-688.266666666667
256	-1915.46666666667
257	-516
258	1514.53333333333
259	-1007.1
260	313.733333333333
261	-769.483333333333
262	416.666666666667
263	-101.766666666667
264	-217.5
265	74.7000000000003
266	-230.266666666667
267	-684.5
268	-1399.2
269	1718.8
270	-473.6
271	231.566666666667
272	914.3
273	-1907.7
274	194.7
275	1813.6
276	-93.6999999999999
277	720
278	1887.06666666667
279	848.8
280	-1106.55
281	-344.2
282	58.5
283	-61.8666666666667
284	237.033333333333
285	821.633333333333
286	714.4
287	-652.433333333333
288	-366.4
289	-567.366666666667
290	2728.33333333333
291	-232.4
292	-2346.4
293	185.233333333333
294	-122.3
295	161.9
296	-238.7
297	-112.266666666667
298	1128.83333333333
299	47.2333333333333
300	-612.166666666667
301	2979.7
302	813.1
303	2706.5
304	-3936.4
305	-621.9
306	266.966666666666
307	-197.2
308	334.933333333333
309	-642.3
310	1371.7
311	-1360.66666666667
312	236.4
313	-512.933333333333
314	328.166666666667
315	-815.9
316	586.666666666667
317	2268.4
318	585.716666666667
319	151.533333333333
320	-276.9
321	-736.1
322	1362.63333333333
323	-877.166666666667
324	-2148
325	-839.766666666667
326	771.2
327	349.033333333333
328	334.9
329	-317.466666666667
330	-381.566666666667
331	-1959.96666666667
332	-1656.1
333	-212.966666666667
334	760.666666666667
335	-2530.56666666667
336	-340.433333333333
337	-96.3999999999996
338	-134.133333333333
339	14.2666666666669
340	183.5
341	333.866666666667
342	-53.7333333333333
343	-995.766666666667
344	-1088.8
345	9365.76666666666
346	76.0000000000001
347	-1276.26666666667
348	-330.3
349	725.1
350	-631.333333333333
351	-813.166666666667
352	105.633333333333
353	-598.533333333333
354	84.1666666666667
355	-235.5
356	366.4
357	502.933333333333
358	-238.133333333333
359	-1402.06666666667
360	1187.46666666667
361	205.633333333333
362	-215.5
363	-119.6
364	-1355.86666666667
365	464.533333333333
366	-2496.16666666667
367	448.233333333333
368	367.9
369	-550.233333333333
370	-879.2
371	-844.566666666667
372	-1543.73333333333
373	43.1999999999999
374	-2252.16666666667
375	543.333333333333
376	-416.933333333333
377	-123.2
378	-20.6333333333333
379	-1167.9
380	-760.7
381	1273.56666666667
382	-2413.6
383	975.2
384	240.1
385	-284.133333333333
386	-463.5
387	238.166666666667
388	918
389	-750.266666666666
390	-166.8
391	688.366666666667
392	588.933333333333
393	197.3
394	15.7
395	-0.899999999999636
396	114.666666666667
397	-2212.6
398	-311.866666666667
399	-914.266666666667
400	508
401	-191.833333333333
402	-428.933333333333
403	1663.46666666667
404	-333.633333333333
405	-448.9
406	1.20000000000005
407	811.966666666667
408	-86.1
409	-811.366666666667
410	653.7
411	-492.533333333333
412	-113.2
413	515.5
414	52.3499999999999
415	775.566666666667
416	202.166666666667
417	-64.1
418	119.533333333333
419	-259.966666666667
420	-606.966666666667
421	-1166.83333333333
422	42.0333333333334
423	-889.3
424	231.066666666667
425	619.833333333333
426	93.7333333333333
427	673.6
428	3061.83333333333
429	367.366666666667
430	556.4
431	485.6
432	-547.666666666667
433	188.3
434	-175.6
435	2148.13333333333
436	-220.066666666667
437	172.766666666667
438	255.866666666667
439	-273.166666666667
440	-32.1333333333333
441	2225.2
442	-1935.65
443	259.133333333333
444	216.8
445	-575.9
446	-2278.41666666667
447	-1115.5
448	-493.566666666667
449	3.9666666666667
450	126.8
451	-470.7
452	480.7
453	1084.56666666667
454	-1278.71666666667
455	50.1333333333334
456	-301.1
457	-1390.06666666667
458	-387.733333333333
459	-543.6
460	568.166666666667
461	-2098.66666666667
462	632.666666666667
463	1674.1
464	535.966666666666
465	281.9
466	-625.566666666667
467	-383.6
468	-616.7
469	-771.7
470	35.0999999999999
471	-154.9
472	0.899999999999977
473	-615.5
474	164.133333333333
475	572.433333333333
476	-1873.9
477	2584.7
478	-1177.76666666667
479	761.566666666667
480	-531.466666666667
481	-17.3666666666666
482	-5.89999999999998
483	164.666666666667
484	8.79999999999995
485	1962.43333333333
486	-456.466666666666
487	1844.3
488	-197.866666666667
489	1606
490	807.3
491	-329.7
492	153.5
493	-2089.96666666667
494	-945.6
495	-1728.86666666667
496	1812.13333333333
497	-1062.4
498	-1187.9
499	-973.466666666667
500	-701.7
501	-70.4333333333334
502	660.1
503	985.5
504	-967
505	116.9
506	4050.96666666667
507	-1433.76666666667
508	-308.3
509	653.3
510	537.7
511	-1669.86666666667
512	-69.8666666666666
513	-798.266666666667
514	695.6
515	-770.3
516	-22.0999999999999
517	-459.5
518	-440.3
519	-205.966666666667
520	-265.433333333333
521	-723.466666666667
522	2083.83333333333
523	-1074.96666666667
524	396.433333333333
525	-1394.03333333333
526	228.4
527	400
528	118.833333333333
529	-14.7666666666667
530	-401.2
531	-215.166666666667
532	706.2
533	-431.466666666667
534	-536.866666666667
535	1267.1
536	302.766666666667
537	1194.36666666667
538	-546.666666666667
539	-327.2
540	-574.133333333333
541	-162
542	-710.8
543	778.133333333333
544	59.0666666666668
545	-1011.66666666667
546	-430.8
547	-193.766666666667
548	-2065.2
549	3546.43333333333
550	69.0999999999999
551	-281.733333333333
552	106.3
553	-2269.1
554	992.133333333333
555	-131.633333333333
556	-0.566666666667061
557	39.9333333333333
558	-174.566666666667
559	-408
560	135.7
561	-592.133333333333
562	-9.43333333333317
563	2964.63333333333
564	1069.5
565	6.39999999999998
566	1390.76666666667
567	-275.633333333333
568	779.9
569	155.766666666667
570	1961.3
571	1781.6
572	1965.5
573	656.8
574	-1097.1
575	-2264.36666666667
576	-480.6
577	-2413.36666666667
578	23.1666666666665
579	43.6999999999998
580	-12.1333333333334
581	-526.9
582	142.133333333333
583	2948.56666666667
584	434.4
585	2168.8
586	55.9000000000001
587	302.4
588	863.466666666667
589	1198.66666666667
590	1006.1
591	338
592	235.833333333333
593	-2045.2
594	1113.46666666667
595	2140.76666666667
596	-902.433333333333
597	-91.3
598	1558.65
599	-383.6
600	305.966666666667
601	1486.66666666667
602	1528.23333333333
603	864.9
604	1328.3
605	1011.9
606	556.4
607	-448.9
608	486.4
609	-1633.5
610	1233.03333333333
611	-1155.06666666667
612	708.5
613	77.3
614	367.5
615	-248.4
616	603.866666666667
617	-2224.5
618	-6.56666666666666
619	-130.1
620	106.9
621	-1485.46666666667
622	2200.5
623	138.033333333333
624	-285.6
625	-724.8
626	-1458.1
627	5.43333333333294
628	859.233333333333
629	2614.63333333333
630	1030.93333333333
631	45.7333333333334
632	-440.566666666667
633	1359.63333333333
634	902
635	-674.466666666667
636	-20.7666666666667
637	-342.8
638	594.5
639	5507.03333333333
640	-98.5666666666666
641	-6.23333333333358
642	-37.4666666666667
643	-1299.6
644	1844
645	416.7
646	-229.466666666667
647	2712
648	1224.7
649	23.8666666666667
650	601.3
651	2035.43333333333
652	-194.4
653	-756.766666666666
654	488.266666666667
655	-299.7
656	3183.36666666667
657	760.533333333333
658	-198.266666666667
659	-312.5
660	-2422.56666666667
661	-1598.16666666667
662	-584.266666666667
663	-1475.56666666667
664	-757.166666666667
665	79.3333333333333
666	-151.066666666667
667	93.3333333333335
668	956.1
669	72.0333333333333
670	258.966666666667
671	-594.3
672	2456.83333333333
673	1327.06666666667
674	641.566666666667
675	-193.466666666667
676	-906.966666666666
677	476.133333333333
678	389.866666666667
679	-223.333333333333
680	-64.9666666666667
681	5540.1
682	-57.1999999999999
683	-185.866666666667
684	-806
685	-493.833333333333
686	2307.7
687	-493.2
688	-174.7
689	-373.1
690	999.2
691	252.266666666666
692	1373.2
693	-81.5
694	-1010.2
695	-71.9666666666667
696	-337.833333333333
697	-1010.13333333333
698	2498.7
699	1553.46666666667
700	-494.5
701	-530.933333333333
702	-543.5
703	-965.3
704	-222.633333333333
705	-864.6
706	-1619.35
707	-176
708	2537.93333333333
709	2816.13333333333
710	393.333333333333
711	1497.23333333333
712	-350.133333333333
713	613.933333333333
714	194.233333333333
715	-2526.3
716	418.7
717	-162.266666666666
718	-210.1
719	-1857.6
720	712.133333333333
721	-538.5
722	-853.3
723	-830.15
724	-285.5
725	65.1333333333333
726	1428.16666666667
727	-1113.6
728	-96.8999999999999
729	-792.4
730	-1517.03333333333
731	-1468.46666666667
732	885.9
733	1401.06666666667
734	-1024.56666666667
735	-702.8
736	-0.399999999999864
737	-472
738	1120.1
739	-525.9
740	-979.366666666667
741	698.366666666667
742	266.533333333333
743	449.1
744	187.466666666667
745	28.3999999999999
746	232.566666666667
747	-928.233333333334
748	-225.9
749	201.6
750	1271.63333333333
751	206.4
752	639.866666666666
753	7.76666666666665
754	-1257.73333333333
755	-124
756	951.6
757	-4513.6
758	-240.8
759	3715.83333333333
760	103.1
761	-123.1
762	-928.966666666667
763	513.2
764	2866.1
765	-570.566666666667
766	-1692.3
767	-241.4
768	96.3666666666667
769	151.9
770	898.7
771	166.266666666667
772	275.433333333333
773	-1077.3
774	1169.6
775	-191.3
776	-4.56666666666661
777	683.1
778	-631.366666666667
779	-525.166666666667
780	-710.3
781	113.2
782	-1173.2
783	365.566666666667
784	-459.333333333333
785	-91.7666666666667
786	-243.6
787	1358.36666666667
788	764
789	-675.4
790	-571.233333333333
791	2234.1
792	-480.966666666667
793	1832.13333333333
794	-5231.6
795	1384.66666666667
796	-499.2
797	276.5
798	1837.73333333333
799	188.033333333333
800	1986.8
801	215.9
802	175.766666666667
803	245.433333333333
804	342.266666666667
805	-383.466666666667
806	-47.3
807	309.633333333333
808	-100.4
809	-1008.4
810	-41.5
811	354.133333333333
812	3202.43333333333
813	1322.16666666667
814	1766.53333333333
815	-548
816	-1692
817	1387.56666666667
818	584.4
819	-1849.5
820	281.733333333333
821	1568.66666666667
822	-966.033333333333
823	1248.13333333333
824	-250
825	462.8
826	1248.26666666667
827	673.066666666667
828	1175.46666666667
829	-296.233333333333
830	331.966666666666
831	1480.7
832	297.466666666667
833	-634.933333333333
834	-1203.46666666667
835	693.5
836	-583.1
837	-130.033333333333
838	661.233333333333
839	1242.73333333333
840	110.133333333333
841	1379.6
842	-322.3
843	-435.5
844	-1803.48333333333
845	-1276.7
846	-977.733333333333
847	-539.1
848	603.9
849	-147.966666666667
850	1725
851	-198.8
852	570.8
853	2196.93333333333
854	-1333
855	503.133333333333
856	1243.16666666667
857	25.5
858	117.816666666667
859	-282.433333333333
860	968.133333333333
861	1086.3
862	1344.7
863	1088.53333333333
864	316.133333333333
865	-567.566666666667
866	-277.2
867	47.9
868	37.9000000000001
869	1192.5
870	-24.5666666666667
871	-201.566666666667
872	668.8
873	-162.133333333333
874	-764.566666666667
875	6.16666666666674
876	3.76666666666665
877	79.5999999999999
878	-1282.36666666667
879	-608.933333333333
880	1018.93333333333
881	244.4
882	797.9
883	1403.83333333333
884	468.433333333333
885	1227.06666666667
886	1402.3
887	841.733333333333
888	949.433333333333
889	-191.766666666667
890	558.4
891	613.566666666667
892	68.6999999999999
893	-367.366666666667
894	117.833333333333
895	1296.53333333333
896	-196.166666666667
897	142.133333333333
898	578
899	-1734.4
900	840.633333333333
901	934.033333333333
902	-1892.1
903	2172
904	1091.83333333333
905	2447.6
906	859.6
907	38.5333333333333
908	-721.2
909	87.5999999999999
910	-176.5
911	1184.1
912	450
913	-562.066666666667
914	1315.63333333333
915	508.8
916	-210.3
917	248.766666666666
918	-301.033333333333
919	-131.3
920	132.533333333334
921	-261.566666666667
922	-965.366666666666
923	-372.466666666666
924	1708.13333333333
925	49.6333333333333
926	2891.16666666667
927	774.400000000001
928	3826.93333333333
929	357.933333333333
930	-774.666666666667
931	-111.2
932	1139.1
933	-366.266666666667
934	-2223.73333333333
935	-171.566666666667
936	760.1
937	3813.16666666667
938	-343.1
939	-220.666666666667
940	611.433333333333
941	449.633333333333
942	841.6
943	1255.3
944	-1038.8
945	-1254.8
946	853.3
947	-1020.7
948	645.2
949	-153.9
950	199.2
951	-834.1
952	-274.8
953	-941.2
954	-226.933333333333
955	-2078.63333333333
956	-1149.06666666667
957	-757.866666666667
958	-639.066666666667
959	-8.13333333333333
960	358.366666666667
961	-128.366666666667
962	491.466666666666
963	48.1
964	987.2
965	-131.9
966	97.8999999999999
967	1057.6
968	-215.7
969	806.933333333333
970	702.4
971	71.0333333333333
972	-863.066666666667
973	-308.533333333333
974	-486.666666666667
975	156.4
976	-3060.83333333333
977	-395.2
978	-144.966666666667
979	1051.7
980	-113.566666666667
981	998.933333333333
982	-1440.26666666667
983	839.033333333333
984	562.533333333333
985	2205.53333333333
986	1710.1
987	41.4666666666667
988	-248.566666666667
989	296.25
990	3462.23333333333
991	5284.93333333333
992	-914.266666666667
993	-1050.16666666667
994	438.4
995	-23.4
996	-64.5
997	67.7666666666667
998	-1395.3
999	-609.666666666667
1000	370.4
