# Supplementary material for: Chromosome Copy Number Variation and Control in the Ciliate Chilodonella uncinata
Source: PLoS One. 2013 Feb 20;8(2):e56413. doi: 10.1371/journal.pone.0056413 (PMC3577910; doi:10.1371/journal.pone.0056413)
Supplement: Dataset S1 — Chromosome copy numbers from the experimental and simulated cell lines of Dataset of Chilodonella uncinata . dataset.zip is a compressed file. exp_data.csv contains the experimental data derived from qPCR analyses (Cell.line = original cell line; Time = time point of the DNA extraction; DNA.extract = DNA extract replicate; Gene = macronuclear chromosome; CNPC = copy number of the macronuclear chromosome per cell). The remainder of the CSV files are from the simulations. Each CSV file contains data on 1000 simulations where the change in variance from initial to final for each simulation is stored under column ‘x’. See _readme.txt in the compressed file dataset.zip for documentation of the file names. (ZIP) [file pone.0056413.s002.zip › dataset_S1/P2_omega0.94.csv]

	x
1	-26.2666666666667
2	1608.8
3	915.7
4	-0.799999999999955
5	-239.5
6	5.29999999999973
7	95.1999999999999
8	-1392.26666666667
9	2586.23333333333
10	-39.5666666666667
11	248
12	-318.433333333333
13	-401.333333333333
14	1949.7
15	623.033333333333
16	263.5
17	747.2
18	-162.4
19	2320.8
20	702.9
21	-764.8
22	202.033333333333
23	2302.56666666667
24	-63.1666666666666
25	397.6
26	249.7
27	1528.7
28	5494.4
29	-1396.66666666667
30	-96.3999999999999
31	-383.333333333333
32	-404.3
33	-1051.36666666667
34	859.033333333333
35	-95.0666666666666
36	728
37	257.833333333333
38	519.3
39	555.966666666667
40	-287.666666666667
41	720.6
42	-104.8
43	-2894
44	-2260.3
45	-2387.6
46	-767.466666666667
47	-5.33333333333326
48	1183.6
49	33.2
50	736.8
51	-1208.26666666667
52	541.5
53	-676.8
54	-318.3
55	50.6333333333333
56	1441.73333333333
57	-119.733333333333
58	770.933333333333
59	147.333333333333
60	-370.566666666667
61	1963.9
62	37.8666666666668
63	-175.3
64	1643.6
65	-53.7333333333333
66	3774
67	1252
68	-1024.6
69	242.533333333333
70	845.133333333333
71	-22.5333333333333
72	333.433333333333
73	997.733333333333
74	198.666666666667
75	583.233333333334
76	167.333333333333
77	-767.6
78	-1782.8
79	-2043.7
80	-39.8
81	-1065.1
82	1661.3
83	1731.36666666667
84	3654.1
85	1516.8
86	-578.666666666667
87	508.933333333333
88	-1032.5
89	-299.766666666667
90	-300.2
91	297.933333333333
92	915.1
93	794.5
94	-494.5
95	90.5333333333334
96	1286.3
97	-745.6
98	-1263.11666666667
99	830
100	-34.9333333333333
101	1107.73333333333
102	26.6333333333332
103	172
104	86.1333333333334
105	767.066666666667
106	4878.7
107	-1827.43333333333
108	-3407.66666666667
109	522
110	1826.9
111	286.033333333333
112	542.3
113	423.233333333333
114	-414.066666666667
115	-1165.36666666667
116	264.166666666667
117	78.5666666666668
118	792.533333333333
119	-1308.1
120	50
121	648.666666666667
122	1181.63333333333
123	-367.333333333333
124	-2990.36666666667
125	198.5
126	588.4
127	1195.03333333333
128	403.133333333333
129	-148.8
130	-245.233333333333
131	-168.133333333333
132	1202.23333333333
133	-861.033333333334
134	196.233333333334
135	99.8666666666666
136	-1073.56666666667
137	148.4
138	-348.166666666667
139	-852.4
140	479.6
141	1837.5
142	176.933333333333
143	-1159.46666666667
144	-625.6
145	-1702.16666666667
146	-1188.33333333333
147	30.7
148	2665.1
149	-920.466666666667
150	-54.3
151	-798.3
152	726.5
153	1088.66666666667
154	5.36666666666667
155	368.433333333333
156	-59.6
157	-2227.6
158	3176.1
159	-4.63333333333333
160	2730.76666666667
161	-517.366666666667
162	56.1333333333333
163	1512.8
164	301.966666666667
165	-182.066666666667
166	375.166666666666
167	-329.366666666667
168	1265.5
169	-88.6333333333333
170	2247.1
171	-315.066666666667
172	-1108.03333333333
173	448.433333333333
174	-166.6
175	-384.266666666667
176	1326
177	-50.7
178	885.466666666667
179	-244.5
180	-711.366666666667
181	5416.56666666667
182	-1643.76666666667
183	4826.8
184	-4444.56666666667
185	1550.9
186	1705.83333333333
187	-891.333333333333
188	915.5
189	64.7999999999997
190	-1368.93333333333
191	868.1
192	278.366666666667
193	-287.7
194	356.033333333333
195	2235.1
196	152.8
197	2945.2
198	229.466666666667
199	-254.133333333333
200	-1574.56666666667
201	-154
202	11.7333333333333
203	-4119.86666666667
204	-3.5
205	-2112.66666666667
206	-1239.3
207	-13.7666666666667
208	-43.5666666666667
209	204.233333333333
210	-10.0333333333333
211	283.2
212	-463.866666666666
213	-1017.76666666667
214	-2.39999999999986
215	278.366666666666
216	-479.066666666667
217	10.6666666666666
218	1404.8
219	-737.966666666667
220	-330
221	245.566666666667
222	132.8
223	833.2
224	1055.5
225	-327.2
226	-565.7
227	156.4
228	-58.4333333333334
229	-1094.8
230	-637.9
231	688.5
232	364.933333333333
233	-370
234	-282.4
235	-1026.1
236	635.066666666667
237	-908.1
238	-227.466666666667
239	735.866666666667
240	-64.3999999999999
241	540.3
242	-469.6
243	-2297.43333333333
244	5680.5
245	84.5333333333335
246	172.733333333334
247	-791.066666666667
248	900.8
249	55.0333333333334
250	-125.2
251	-462.266666666667
252	325.633333333333
253	-397.7
254	-576.9
255	214.1
256	-984.4
257	-51.2
258	-1067.6
259	-799.1
260	-1002.9
261	-220.7
262	383.466666666667
263	129.2
264	-48.0333333333333
265	-971.6
266	-57.7
267	1494.93333333333
268	1510.8
269	573.833333333333
270	1601.33333333333
271	139.833333333333
272	1413.46666666667
273	-283.9
274	-307.833333333333
275	470.4
276	-1859.9
277	15.3333333333335
278	378.433333333333
279	547.7
280	-624.166666666667
281	2375.86666666667
282	193.233333333333
283	-492.266666666666
284	-635.866666666667
285	-388.866666666667
286	-1010.8
287	1860.8
288	-13.1666666666665
289	-626.5
290	-1511.06666666667
291	-1572.26666666667
292	2121.1
293	1108.65
294	653.333333333333
295	9.13333333333333
296	655.7
297	-32.1666666666667
298	-446.133333333333
299	829.333333333333
300	-841.6
301	2160.53333333333
302	-990.866666666667
303	1644.96666666667
304	-156.266666666667
305	1373.43333333333
306	-1779.86666666667
307	-23.9000000000001
308	687.1
309	108.833333333333
310	1046
311	264.7
312	800.933333333333
313	-2683.63333333333
314	-2427.76666666667
315	163.233333333333
316	411.066666666667
317	-129.2
318	165.6
319	-376
320	22.3333333333335
321	536.933333333334
322	27.2000000000003
323	756
324	-238.933333333333
325	-271.266666666667
326	1442.93333333333
327	321.866666666667
328	-37.0666666666667
329	-322.5
330	1384
331	-100.7
332	-36.9333333333334
333	3012.5
334	-717.2
335	-222.4
336	2118
337	603.033333333333
338	-907.099999999999
339	-500.566666666667
340	-1126.3
341	-527.3
342	453.433333333333
343	1097.6
344	-383.666666666667
345	-1292.36666666667
346	439.3
347	-1920.3
348	-489.566666666667
349	35.9
350	-90.5
351	290.633333333333
352	1557.6
353	81.3333333333335
354	511.033333333333
355	-1864.86666666667
356	-542.4
357	2213.16666666667
358	4264.13333333333
359	3.23333333333335
360	-220.5
361	-17.3
362	86.2333333333332
363	400.833333333333
364	-908.233333333333
365	573.1
366	1908.96666666667
367	-416.9
368	-1008.66666666667
369	-64.9333333333332
370	1868.63333333333
371	-110.566666666667
372	-456.5
373	3523.73333333333
374	1027.03333333333
375	-79.0666666666668
376	355.633333333333
377	370.35
378	-507.6
379	-92.5
380	2741.46666666667
381	-722.1
382	217.2
383	-1677.96666666667
384	-160.3
385	-60.1333333333333
386	3887.6
387	966.2
388	-31.9666666666667
389	-1286.7
390	962.933333333334
391	-451.466666666667
392	-178.8
393	-340.4
394	929.433333333333
395	1304.26666666667
396	4038.4
397	-674.266666666667
398	905.2
399	-205.266666666667
400	541.6
401	711.433333333333
402	416.8
403	476.9
404	-506.366666666667
405	536.033333333334
406	-150.3
407	624.766666666667
408	158
409	944.8
410	34.9666666666667
411	-662.166666666667
412	-101.2
413	-1242.4
414	-1097.43333333333
415	155.733333333333
416	-230.8
417	-1051.16666666667
418	132.833333333333
419	-62.1333333333332
420	-183.866666666667
421	-380
422	-497.5
423	-774.9
424	-787.166666666667
425	-4057.6
426	-131.1
427	975.133333333333
428	176.133333333334
429	-1309.16666666667
430	161
431	-293.566666666667
432	-2583.3
433	-217.733333333333
434	29.3
435	-3.20000000000005
436	183.233333333333
437	84.0999999999999
438	-740.9
439	-1170.4
440	397.6
441	4568.83333333333
442	-82.4000000000001
443	-1208.3
444	563.933333333333
445	117.766666666667
446	-1157.3
447	-141.9
448	691.866666666667
449	226.833333333333
450	200.7
451	884.9
452	-1590.13333333333
453	-1678.9
454	285.6
455	-1574.36666666667
456	2051.3
457	12.5333333333334
458	-28.4666666666667
459	684.4
460	1023.7
461	-214.4
462	150.5
463	624.4
464	-469.066666666667
465	1246
466	-1383.23333333333
467	456.666666666667
468	806.833333333333
469	770.366666666667
470	-387.333333333333
471	1852.5
472	259.333333333333
473	-554.3
474	27.2
475	-1778.1
476	-421.333333333333
477	-839.566666666667
478	-642
479	158.1
480	467.833333333333
481	-451.366666666667
482	-242
483	7.43333333333339
484	208.4
485	-578.766666666667
486	842.8
487	296.3
488	-301.7
489	-80.1333333333333
490	-140.766666666667
491	-762.1
492	-777.7
493	-272.5
494	745.566666666667
495	840.533333333334
496	1240.7
497	-471.3
498	-1156.26666666667
499	-933.7
500	-285.766666666666
501	-1205.36666666667
502	-72.4000000000001
503	-260.8
504	1091.2
505	340.7
506	1125.33333333333
507	738.733333333334
508	662.1
509	-53.4000000000001
510	-1246
511	126.133333333333
512	1054.4
513	-840.9
514	-2108.46666666667
515	-1137.43333333333
516	-1491.03333333333
517	1567.43333333333
518	309.5
519	-217.566666666667
520	-1353.06666666667
521	628.3
522	1053.2
523	658.5
524	-1524.9
525	-1531.9
526	-719.866666666667
527	-143.2
528	836.933333333333
529	338.1
530	710.266666666667
531	466.933333333333
532	-833.1
533	-524
534	39.6
535	-254.8
536	-161.9
537	1632.53333333333
538	580.533333333333
539	-761.866666666667
540	571.3
541	-84.1666666666667
542	-101.6
543	-600
544	-2771.2
545	-906.233333333333
546	-200.366666666667
547	234.4
548	358.433333333333
549	914.133333333333
550	-283.966666666667
551	-110
552	117.333333333333
553	-952.4
554	182.766666666667
555	758.8
556	2413.06666666667
557	-136.9
558	283.866666666667
559	-353.833333333333
560	-90.9000000000001
561	-738.633333333334
562	38.8
563	-1736.58333333333
564	-3310.8
565	164.9
566	1258.66666666667
567	128.433333333333
568	1655.9
569	-51.4666666666667
570	-1237.46666666667
571	-358.5
572	-922.566666666667
573	1120.03333333333
574	96.0999999999999
575	-1498.66666666667
576	-461.5
577	-445.066666666667
578	784.1
579	-372.166666666667
580	13.0999999999999
581	198.733333333333
582	-65.5666666666666
583	386.166666666667
584	-485.966666666667
585	751.2
586	-215.6
587	703.066666666667
588	222.7
589	-1195.35
590	-1122
591	706.7
592	-746.833333333333
593	477.9
594	-543.5
595	593.333333333333
596	-574.433333333333
597	-440.533333333334
598	-201.166666666667
599	-840.9
600	153.6
601	-1127.5
602	5.23333333333323
603	459.1
604	686.7
605	-299.466666666667
606	423.2
607	884
608	-383.966666666667
609	564.7
610	-2402.26666666667
611	354.8
612	812.966666666667
613	540.966666666666
614	-570.033333333333
615	-1233.76666666667
616	-217.866666666667
617	-1368.16666666667
618	220.5
619	190.033333333333
620	3835.53333333333
621	902.733333333334
622	420.266666666667
623	444.1
624	468.3
625	-863.766666666666
626	-64.1
627	187.3
628	-670.933333333333
629	614.3
630	1073.2
631	1164.5
632	3293.16666666667
633	274.3
634	700.266666666667
635	886.8
636	-222.4
637	114.266666666667
638	949.8
639	1322.7
640	-1250
641	47.1666666666665
642	-697.1
643	2686.53333333333
644	-644.3
645	1282.8
646	-22.4666666666666
647	-780.133333333333
648	277.233333333333
649	-120.666666666667
650	481.5
651	-320.666666666667
652	1683.63333333333
653	1020.8
654	-170.7
655	613.733333333333
656	73.2333333333336
657	-679.433333333333
658	1382.5
659	-117.9
660	61.0333333333333
661	-221.233333333333
662	6697.9
663	-492.433333333333
664	182.966666666667
665	-500.366666666667
666	-245.766666666667
667	520
668	-499.966666666667
669	-2511.7
670	257.2
671	-704.433333333333
672	-441.9
673	-737.2
674	82
675	961.1
676	678.4
677	896.3
678	-1184.66666666667
679	5994.96666666667
680	2520.1
681	1008.1
682	-155.6
683	-796.266666666667
684	-256
685	3052.4
686	176.566666666667
687	522.366666666667
688	429.233333333333
689	4914.5
690	-555.7
691	949.6
692	2150.4
693	-690.566666666667
694	-677.6
695	-214.7
696	-131.866666666667
697	2259.3
698	955.966666666666
699	190
700	469.2
701	133.6
702	28.4
703	178.1
704	843.733333333334
705	-2330.5
706	-1708.4
707	-1163.6
708	-2296.4
709	-485.3
710	421.7
711	389.3
712	-192.166666666667
713	538.8
714	233.9
715	207.6
716	94.0333333333333
717	-924.266666666667
718	-1650.9
719	1029.86666666667
720	1336.1
721	-90.5333333333333
722	-1541.26666666667
723	-325.2
724	424
725	430.666666666667
726	-798.766666666667
727	-1306.23333333333
728	3090.13333333333
729	7.73333333333335
730	1203.86666666667
731	-290.1
732	14.7666666666669
733	610.033333333333
734	-48.3666666666667
735	-126
736	3854.53333333333
737	-1175.73333333333
738	-36
739	413.766666666667
740	554.9
741	-779.5
742	-897.033333333333
743	-467.466666666667
744	604.366666666667
745	361.633333333333
746	409.333333333333
747	-169.766666666667
748	1328.56666666667
749	-752.6
750	-590.966666666667
751	-47.4333333333334
752	-10
753	-1786.56666666667
754	475.733333333333
755	298.366666666667
756	-795.6
757	57.6
758	176.9
759	-1109.86666666667
760	-1.90000000000009
761	537.133333333333
762	373.2
763	-1412.56666666667
764	26.5
765	584.4
766	108.5
767	-972.8
768	-1.5
769	971.6
770	-8
771	1918.13333333333
772	-307.766666666667
773	-819.766666666667
774	1002.4
775	-837.966666666667
776	534.4
777	984.833333333333
778	1828.73333333333
779	296.433333333333
780	318.3
781	-538.366666666667
782	1455.93333333333
783	-151.5
784	-242.533333333333
785	-639.766666666667
786	572.9
787	108.4
788	-571.7
789	-355.733333333333
790	-1154.16666666667
791	67.0333333333333
792	2778.8
793	360
794	-2318.7
795	-869.566666666667
796	65.3
797	-1096.7
798	137.333333333333
799	-318.233333333333
800	-985.2
801	-790
802	655.1
803	-416.8
804	630
805	349.433333333333
806	304.133333333333
807	469.366666666667
808	208.4
809	33.4333333333333
810	-311.2
811	210.833333333333
812	843.933333333333
813	-181.6
814	418.8
815	269.833333333333
816	568.933333333333
817	-201.566666666667
818	-560.933333333333
819	-906.166666666667
820	1494.93333333333
821	199.6
822	-52.6999999999998
823	491.633333333333
824	34.5333333333333
825	136.533333333333
826	-900.133333333333
827	305.6
828	4162.8
829	-211.333333333333
830	-2869.46666666667
831	22.9666666666665
832	203.2
833	-14
834	-802
835	195.733333333333
836	-1308.2
837	1064.4
838	-664.466666666667
839	166.033333333333
840	1469.46666666667
841	1736.9
842	-880.400000000001
843	-750.9
844	240.3
845	-18.2666666666667
846	-408.7
847	159.2
848	-71.1000000000001
849	-21.5
850	170.9
851	-724.066666666667
852	76.4000000000001
853	272.4
854	498.266666666667
855	-1660.16666666667
856	-360.833333333333
857	-1155.86666666667
858	109.2
859	-39.4666666666667
860	123.566666666667
861	-2640.1
862	-508.033333333333
863	2029.86666666667
864	-704.9
865	-445.2
866	963.433333333333
867	47.0999999999999
868	1410.7
869	-713.3
870	689.366666666667
871	-389.633333333333
872	1330
873	-21.7333333333331
874	541.466666666667
875	1250.9
876	-28.0999999999999
877	643.433333333333
878	1645.6
879	633
880	7284.73333333333
881	342.766666666667
882	24.6999999999999
883	1144.8
884	204.666666666667
885	-608.666666666667
886	-1008.03333333333
887	-1185.2
888	1686.63333333333
889	480.8
890	-1154.66666666667
891	168.533333333333
892	-268.933333333333
893	-504.233333333333
894	-770.466666666666
895	-419.333333333333
896	-864.3
897	229.966666666667
898	-59.8666666666668
899	55.8666666666667
900	-852.566666666667
901	-1396.8
902	-660.7
903	1744.43333333333
904	-1241.66666666667
905	174.933333333333
906	-538.2
907	-148.4
908	26.9000000000001
909	250.7
910	937.2
911	-112
912	1198.4
913	207.5
914	771.766666666667
915	-1483.06666666667
916	564.133333333334
917	-331.066666666667
918	-2843.2
919	-138
920	-1022.26666666667
921	-427.5
922	2994
923	-284.666666666667
924	658.133333333333
925	408.7
926	13.5333333333334
927	368.4
928	462.9
929	-864.933333333333
930	-1106
931	2000.4
932	-523.966666666667
933	-63.8000000000001
934	60.5333333333333
935	152
936	149.2
937	-86.2666666666669
938	236.533333333333
939	868.7
940	-1057.86666666667
941	-217.6
942	338.666666666667
943	-61.0666666666666
944	-365.3
945	-417.3
946	-30.5333333333333
947	-3286.4
948	-3520.23333333333
949	272.633333333333
950	526.3
951	-1167.25
952	118.4
953	-1415.7
954	1317.6
955	-664.4
956	281.6
957	884.166666666667
958	406.333333333333
959	1237.03333333333
960	-514.1
961	-44.3000000000002
962	-988.55
963	3728.4
964	284.1
965	5.86666666666656
966	1837.76666666667
967	-854.4
968	121.2
969	-141.966666666667
970	938.166666666667
971	-297.966666666667
972	-349
973	-628.3
974	-556.266666666666
975	-681.1
976	55.1
977	389.833333333333
978	782.8
979	-161.866666666667
980	453.733333333333
981	411.6
982	-655.6
983	752.666666666667
984	-879.7
985	-793.066666666667
986	631.866666666667
987	-55.6000000000001
988	81.3333333333333
989	304.433333333333
990	544.9
991	-537.466666666667
992	385.2
993	378.766666666667
994	-299.599999999999
995	347.233333333333
996	-202.766666666667
997	1021.83333333333
998	745.2
999	79.8333333333334
1000	-1741.56666666667
