# Supplementary material for: Chromosome Copy Number Variation and Control in the Ciliate Chilodonella uncinata
Source: PLoS One. 2013 Feb 20;8(2):e56413. doi: 10.1371/journal.pone.0056413 (PMC3577910; doi:10.1371/journal.pone.0056413)
Supplement: Dataset S1 — Chromosome copy numbers from the experimental and simulated cell lines of Dataset of Chilodonella uncinata . dataset.zip is a compressed file. exp_data.csv contains the experimental data derived from qPCR analyses (Cell.line = original cell line; Time = time point of the DNA extraction; DNA.extract = DNA extract replicate; Gene = macronuclear chromosome; CNPC = copy number of the macronuclear chromosome per cell). The remainder of the CSV files are from the simulations. Each CSV file contains data on 1000 simulations where the change in variance from initial to final for each simulation is stored under column ‘x’. See _readme.txt in the compressed file dataset.zip for documentation of the file names. (ZIP) [file pone.0056413.s002.zip › dataset_S1/P2_omega0.96.csv]

	x
1	308.333333333333
2	-1121.36666666667
3	-141.7
4	-878.8
5	1942
6	107.333333333333
7	-96.2333333333333
8	494.516666666666
9	459.2
10	-633.7
11	174
12	433.2
13	278
14	-62.0999999999999
15	-351.1
16	896.9
17	723.9
18	988.266666666667
19	516.8
20	-212.566666666667
21	1211.2
22	-1294.36666666667
23	-575.1
24	-210.866666666667
25	-289.233333333334
26	-928.166666666667
27	517.033333333333
28	130.9
29	-93.9666666666667
30	-1073.2
31	-176.233333333333
32	-288.3
33	908.5
34	156.366666666667
35	-1198.23333333333
36	-611.5
37	909.3
38	-399.2
39	-354.3
40	1275.06666666667
41	-214.1
42	145.333333333333
43	2513.3
44	-705.233333333334
45	-67.9666666666667
46	36.5666666666666
47	-314.933333333333
48	69.3333333333335
49	-291.066666666667
50	-1639.2
51	850.8
52	-719.733333333333
53	454.5
54	475.333333333333
55	3752.8
56	343.966666666666
57	-133.633333333333
58	925.833333333333
59	-6.09999999999991
60	681.2
61	3129.96666666667
62	1371.43333333333
63	-44.3666666666668
64	617.733333333333
65	941.9
66	635.866666666667
67	-1652.4
68	177.6
69	3550.73333333333
70	-210.633333333333
71	-622.266666666667
72	270.166666666667
73	54.5
74	-239.7
75	68.3999999999999
76	194.5
77	265.366666666667
78	336.8
79	981.433333333333
80	-82.1333333333334
81	-1421.8
82	-532.7
83	-120.3
84	-1828.46666666667
85	-34.2666666666667
86	-262.8
87	-1220.9
88	-2150.7
89	-255.1
90	320.233333333333
91	751
92	-506.9
93	353.066666666667
94	-415.5
95	-1189.86666666667
96	769.7
97	199.6
98	-369.733333333333
99	-169.5
100	-603.066666666667
101	-859.2
102	-1270.16666666667
103	-523.6
104	-104.766666666667
105	355.133333333333
106	119.166666666667
107	310.9
108	86.5666666666666
109	350.8
110	1171.3
111	-198.3
112	-97.1666666666667
113	-122.7
114	-629.5
115	-46.3999999999999
116	176.3
117	-188.9
118	63.5
119	33.8333333333335
120	-507.866666666667
121	501.2
122	186.1
123	298.1
124	-526.9
125	-313.9
126	329.6
127	-1167.46666666667
128	531.2
129	1378.13333333333
130	-2271.16666666667
131	252.533333333333
132	51.1000000000004
133	-798.3
134	5.63333333333333
135	-1236.7
136	1172.8
137	526.1
138	-1062.46666666667
139	74.75
140	-90.5
141	-743.083333333333
142	-49.2
143	-609.866666666667
144	514
145	754.8
146	1461.93333333333
147	244.3
148	-318.8
149	49.1
150	1181.63333333333
151	195.1
152	499.433333333333
153	-808.5
154	182.366666666667
155	-539.366666666667
156	-1924.53333333333
157	-406.833333333333
158	-692.533333333333
159	-1085.2
160	-1607.9
161	4891.83333333333
162	-277.266666666667
163	-188.1
164	-339.666666666667
165	498.5
166	348.5
167	-573.466666666667
168	-19.8666666666667
169	-264.7
170	-239.233333333333
171	-495.966666666667
172	-357.2
173	1348.4
174	1119.83333333333
175	-495.633333333333
176	702.133333333333
177	-639.566666666667
178	565.033333333333
179	617.866666666667
180	-709.166666666667
181	-1156.8
182	-549.8
183	391.3
184	736.5
185	792
186	-152.566666666667
187	346
188	-208.666666666667
189	-18.6666666666667
190	-3.20000000000005
191	1177.5
192	-223.733333333333
193	694
194	-575.366666666667
195	71.3333333333333
196	774.4
197	-31.0666666666666
198	-65.5
199	-235.1
200	-90.9666666666662
201	-25.166666666667
202	-267.1
203	916.833333333333
204	-472.033333333333
205	1479.43333333333
206	-103.466666666667
207	1424.4
208	-729.766666666666
209	1825.83333333333
210	-371.9
211	404.6
212	264.133333333333
213	-272.4
214	-1210.8
215	-63.5999999999999
216	-1082.16666666667
217	-1219.6
218	641.333333333333
219	60.0999999999999
220	-393.866666666667
221	3793.43333333333
222	477.5
223	-1323.46666666667
224	-2549.3
225	190.8
226	169.166666666667
227	298.4
228	28.0999999999999
229	521.2
230	-16.7999999999997
231	-127.733333333333
232	-509.333333333333
233	709.733333333333
234	1537.3
235	-258.1
236	-665.3
237	-7.69999999999999
238	54.8333333333335
239	700.366666666667
240	-70
241	-441.466666666667
242	-237.6
243	246.533333333333
244	-145.766666666667
245	-475.6
246	245.633333333334
247	-118.1
248	2496
249	-659.166666666667
250	-2720.36666666667
251	1008.26666666667
252	424.1
253	410.266666666667
254	795.966666666667
255	1731.46666666667
256	-623.466666666667
257	264.5
258	-1027.56666666667
259	-100
260	-1322.5
261	-1778.56666666667
262	992
263	-148.4
264	158.766666666667
265	-52.5333333333333
266	806.3
267	-1270.3
268	696.4
269	-167.6
270	-1641.33333333333
271	-422.666666666667
272	-140.7
273	1781.33333333333
274	1184.53333333333
275	-482
276	-110.566666666667
277	128.966666666667
278	-313.6
279	-667.1
280	110.5
281	-699.566666666667
282	477.433333333333
283	-1411.2
284	-2065.7
285	-347.866666666667
286	-2385.3
287	764.8
288	1029.03333333333
289	-508.9
290	291.733333333333
291	1416.1
292	96.6666666666666
293	-1183.46666666667
294	-49.9
295	1370
296	-2290.16666666667
297	1650.83333333333
298	153.2
299	-194.833333333333
300	600.933333333333
301	1380.5
302	-507.9
303	1756.4
304	766.166666666667
305	1824
306	-1434.93333333333
307	-314.233333333333
308	347.7
309	-186.3
310	-338.133333333333
311	676.133333333333
312	-152.1
313	-1560.7
314	-2642.93333333333
315	548.333333333333
316	-3013.03333333333
317	1003.76666666667
318	617.733333333333
319	174.133333333333
320	500.1
321	-440
322	-748.266666666667
323	-1871.5
324	268.933333333333
325	443.033333333333
326	3463.63333333333
327	50
328	-666.7
329	-93.6999999999998
330	-138.15
331	516.366666666667
332	501.733333333333
333	-927.6
334	-1167.7
335	-120.666666666667
336	196.233333333333
337	-1458
338	255.033333333333
339	-1209.5
340	-460.366666666667
341	577.433333333333
342	755.866666666667
343	604.133333333333
344	-375.833333333333
345	314.566666666667
346	-301.2
347	399.766666666667
348	753.7
349	213.05
350	-500.033333333333
351	1434.53333333333
352	1340.1
353	544.333333333333
354	249.3
355	-167.6
356	-365.5
357	-998.766666666667
358	-984.9
359	226.733333333333
360	95.7
361	475.3
362	1786.4
363	-1400.3
364	531.2
365	-269.466666666666
366	1954.93333333333
367	-79.3000000000002
368	1455.5
369	-2071.6
370	-90.6666666666667
371	-915.733333333333
372	-3336.4
373	729.2
374	1992.23333333333
375	396.8
376	173.9
377	144
378	-726.4
379	493.7
380	1526.9
381	1207.46666666667
382	-1044.83333333333
383	215.433333333333
384	-1760.5
385	-96.1666666666667
386	-788.1
387	-77.6000000000001
388	163.066666666667
389	-395.866666666667
390	-21.6
391	1067.46666666667
392	-2823.46666666667
393	-1678
394	172.5
395	625.633333333333
396	-244.033333333333
397	423.2
398	76.3000000000001
399	-353.7
400	-1413.73333333333
401	1641.63333333333
402	-179.466666666667
403	1169.36666666667
404	-415.966666666667
405	291.3
406	660.566666666667
407	-275.433333333333
408	-2153.1
409	-956.433333333333
410	-916.4
411	-496.933333333333
412	887.7
413	270.566666666667
414	-626.7
415	858.9
416	2241.73333333333
417	-320.766666666667
418	-702.566666666667
419	100
420	-200.266666666667
421	3018.1
422	-529.633333333333
423	177.366666666667
424	147.6
425	-188.933333333333
426	1039.73333333333
427	1187.2
428	6.80000000000001
429	144.633333333333
430	-235.7
431	242.7
432	3011.6
433	676.666666666667
434	1122
435	72
436	113.9
437	-616.2
438	696.933333333333
439	-123.7
440	28.3999999999999
441	-764.8
442	1869.2
443	300.133333333333
444	-126.233333333333
445	-862.5
446	595.466666666667
447	30.1333333333333
448	54.5
449	-1304.13333333333
450	-73.4666666666667
451	-629.2
452	-1040.66666666667
453	-1224.16666666667
454	-112.133333333333
455	-1716.8
456	-337.966666666667
457	-1757.76666666667
458	121.033333333333
459	414.5
460	-599.6
461	99.4666666666667
462	129.733333333334
463	-356
464	300.9
465	-416.366666666667
466	154.8
467	555.733333333333
468	146.4
469	1581.03333333333
470	-653
471	145.3
472	-382.5
473	1170.83333333333
474	534.3
475	-294.666666666667
476	-365.866666666667
477	-325.733333333333
478	-149.5
479	5721.9
480	-732.3
481	584.1
482	-1254.9
483	-748.7
484	-153.6
485	-753.866666666667
486	807.2
487	-217.066666666666
488	64.5333333333333
489	256.833333333333
490	394.833333333333
491	-34.6999999999999
492	138.8
493	-612.933333333333
494	-206.8
495	490.4
496	2135.93333333333
497	-37.3666666666668
498	1942.93333333333
499	-26.8000000000001
500	125.166666666667
501	3460.43333333333
502	-187.633333333333
503	-1025.5
504	243.3
505	-1012.63333333333
506	629.733333333333
507	-138.4
508	1091.6
509	1308
510	-7.30000000000018
511	-152.666666666667
512	1523.7
513	-120
514	195.7
515	233.633333333333
516	1068.26666666667
517	-249.566666666667
518	-1428.8
519	766.933333333333
520	-183.9
521	1231.3
522	-500.533333333333
523	-263.5
524	-808.766666666667
525	272.9
526	1765.2
527	-1966.06666666667
528	1619.33333333333
529	1083.86666666667
530	-414.266666666667
531	-37.2
532	-651
533	327.433333333333
534	1101.6
535	1238.7
536	-448.8
537	213.7
538	132.733333333333
539	-346.133333333333
540	-4111.6
541	-1114.5
542	-505.366666666667
543	-1554.86666666667
544	-873.166666666667
545	666.1
546	2305.56666666667
547	-25.3000000000002
548	-1109.3
549	1596.7
550	-238.533333333333
551	39.8666666666667
552	471.2
553	264.533333333333
554	-416.7
555	19.6333333333332
556	-21.9000000000001
557	352.7
558	418.533333333334
559	2653.13333333333
560	591.766666666667
561	639.433333333333
562	-21.9666666666667
563	-650.4
564	83.6
565	1573.2
566	424
567	-68.9666666666665
568	-312.1
569	107.233333333333
570	6.30000000000007
571	-541.866666666667
572	34.6666666666667
573	-524.4
574	-743.2
575	345.133333333333
576	-1530.15
577	-320.9
578	-167.433333333333
579	205.233333333333
580	-758.666666666667
581	-459.2
582	3091.06666666667
583	-1973.96666666667
584	-1423.46666666667
585	-405.433333333333
586	-515.2
587	-1603.63333333333
588	-792.666666666667
589	1237.5
590	-409.6
591	-96.4
592	-464.033333333333
593	37.9
594	-108
595	-1.89999999999986
596	-379.3
597	1410.9
598	-533.633333333333
599	-1258.16666666667
600	88.9666666666667
601	311.2
602	-444.266666666667
603	909.866666666667
604	473.566666666667
605	856.533333333333
606	-474.366666666667
607	1788.93333333333
608	883.733333333333
609	572.133333333333
610	-446.4
611	209.3
612	-1995.03333333333
613	16.3
614	-1541.06666666667
615	-253.633333333333
616	123.066666666667
617	2572.93333333333
618	214.933333333333
619	329.5
620	1050.26666666667
621	81.3333333333335
622	-151.733333333333
623	-599.2
624	-80.1
625	-478.9
626	156.533333333333
627	-1737.86666666667
628	1794.13333333333
629	-637.2
630	388.9
631	835.5
632	-332.416666666667
633	68.4000000000001
634	-26.0666666666666
635	1230.36666666667
636	846.3
637	-1228.2
638	-1403.83333333333
639	302.733333333333
640	-96.8
641	-209.633333333333
642	111.033333333333
643	-110.5
644	394.133333333333
645	692.9
646	520.533333333333
647	-544.233333333333
648	827.9
649	-357.6
650	668.666666666667
651	150.733333333333
652	1578.26666666667
653	-55.3000000000002
654	-131.433333333333
655	93.5999999999999
656	121.6
657	-443.6
658	-418.4
659	-95.7333333333333
660	776.433333333334
661	331.9
662	45.0666666666666
663	-196.366666666667
664	569.733333333333
665	-1710.36666666667
666	1050.36666666667
667	996.433333333333
668	453.9
669	222.333333333333
670	17.3
671	-587.7
672	1282.3
673	-2006.93333333333
674	265.366666666667
675	671.333333333333
676	-75.6
677	1579.3
678	-455.333333333333
679	-2078.9
680	273.333333333333
681	-1476.53333333333
682	1366.93333333333
683	-988.266666666667
684	-1736.86666666667
685	360
686	-641.066666666667
687	-452.1
688	-275.3
689	-446
690	86.6999999999998
691	1.19999999999982
692	68.4
693	-1117.46666666667
694	804.4
695	1166.26666666667
696	-802
697	56.9333333333333
698	-1031.6
699	6091.73333333333
700	1269.06666666667
701	-222.166666666667
702	122.266666666667
703	367.6
704	-246.3
705	38.4000000000001
706	-230.566666666667
707	-748.933333333333
708	325.633333333333
709	-66.0666666666666
710	2657.93333333333
711	728
712	301.333333333333
713	-972.5
714	-521.633333333333
715	-904.7
716	-14.5666666666666
717	50.6333333333332
718	2.93333333333339
719	934.3
720	-715.033333333333
721	-25.6
722	2601.5
723	159.6
724	-139.3
725	1393.3
726	-38
727	948.833333333333
728	-1039.7
729	1322.63333333333
730	2168.8
731	586.533333333333
732	-1296
733	-1969.2
734	1188.7
735	-894.4
736	-1367.6
737	2152.3
738	-1619.73333333333
739	-1414.8
740	-386.366666666667
741	2037.33333333333
742	-1223.76666666667
743	535.566666666667
744	-794.8
745	-1097.6
746	3781.2
747	-612.9
748	-2419.61666666667
749	223.033333333333
750	-3072.23333333333
751	713.066666666667
752	-85.1999999999999
753	940.833333333333
754	14.0999999999999
755	913.2
756	1073.5
757	939.133333333333
758	-1078.5
759	437.1
760	789.466666666667
761	1545.2
762	72.8333333333333
763	-1153.86666666667
764	-538.966666666667
765	629.6
766	-1135.9
767	-1130.26666666667
768	-2615.36666666667
769	-274.666666666667
770	-520.966666666666
771	-496.266666666667
772	-38.0333333333333
773	216.733333333333
774	-25.5999999999995
775	-1937.96666666667
776	530.733333333334
777	433.466666666667
778	3041.33333333333
779	-702.366666666667
780	-904.133333333333
781	-362.8
782	809.6
783	2427.03333333333
784	-1085.83333333333
785	194.133333333333
786	-31.6
787	-811.9
788	-899.9
789	166.133333333333
790	-30.5
791	-833.566666666667
792	-466.066666666667
793	-989.966666666667
794	-327.6
795	312.133333333333
796	192.666666666667
797	1213.06666666667
798	2467.7
799	-460.133333333333
800	796.4
801	-3928
802	142
803	438.266666666667
804	1139.9
805	-1101.1
806	-2427.76666666667
807	1029.63333333333
808	-71.1999999999999
809	1440.13333333333
810	-122.7
811	-465.6
812	3409.33333333333
813	639.733333333333
814	-61.7333333333333
815	-473.466666666667
816	471.433333333333
817	-1291.73333333333
818	-1838.8
819	650.266666666667
820	-348.366666666667
821	1589.3
822	2301.33333333333
823	-367.066666666667
824	1016.96666666667
825	1218.4
826	185.1
827	-905.733333333333
828	-797.5
829	53.1999999999998
830	-1068.8
831	3130.26666666667
832	-2067.3
833	-2326.66666666667
834	-1200.3
835	-495.066666666667
836	-141.166666666667
837	1038.63333333333
838	-1451.43333333333
839	248
840	1038.9
841	-916.6
842	454.4
843	817.766666666666
844	167.733333333333
845	780.6
846	6262.83333333333
847	-805.266666666667
848	2738
849	-281.1
850	-140
851	-491.333333333333
852	-203.033333333333
853	162.666666666667
854	2884.5
855	1666.1
856	-920.5
857	-86.6999999999998
858	-5131.5
859	-264.433333333333
860	-808.866666666667
861	-618.1
862	421.333333333333
863	1648.7
864	719.7
865	668.533333333333
866	170.1
867	-620.933333333333
868	1482.1
869	-718.966666666667
870	508.3
871	1373.05
872	453.9
873	318.5
874	701.6
875	-817.066666666667
876	256.966666666667
877	369.2
878	-580.933333333333
879	928.1
880	-18.2333333333333
881	-161.466666666667
882	1739.96666666667
883	-235.2
884	78.8
885	-1268
886	2142.23333333333
887	-1094.8
888	2413.9
889	641.066666666667
890	385.333333333333
891	118.033333333333
892	104
893	2307.5
894	916.9
895	601.9
896	1517.06666666667
897	780.4
898	399.9
899	-1854.26666666667
900	-601.433333333333
901	-2064.56666666667
902	-670
903	139.166666666667
904	-2123.46666666667
905	649.3
906	455.3
907	297.2
908	92.5666666666666
909	-228.933333333333
910	170.5
911	-1520.96666666667
912	-79.6000000000001
913	564
914	-641.433333333333
915	-718.8
916	-248.7
917	553.033333333333
918	5.60000000000036
919	1550.66666666667
920	-2592.13333333333
921	588.7
922	1520.23333333333
923	339.866666666667
924	-591.033333333333
925	1738.11666666667
926	-1638.56666666667
927	-461.633333333333
928	-1580.4
929	-502.8
930	-458.8
931	-68.9
932	-330.9
933	28.3999999999999
934	-2031.46666666667
935	1149.1
936	-1115.3
937	845.133333333334
938	-793.766666666667
939	-143.766666666667
940	-286.5
941	-256.9
942	-1079.6
943	1702.4
944	-147.066666666667
945	1256.3
946	1176.8
947	-1465.83333333333
948	-799.433333333333
949	1498.1
950	964.433333333334
951	1790.4
952	1430.53333333333
953	223.333333333333
954	303.733333333333
955	337.466666666667
956	213.633333333333
957	-28.1666666666665
958	-17.8666666666666
959	-645.2
960	-1305.03333333333
961	-435.6
962	2545.53333333333
963	1356.3
964	-135.866666666667
965	-2586.4
966	412.166666666667
967	-88.2666666666667
968	1567.43333333333
969	-79.1166666666666
970	-28.9000000000001
971	-203.1
972	-1291.2
973	59.3333333333334
974	-14.4
975	513.966666666667
976	175.866666666667
977	210.566666666667
978	-562.5
979	-427.6
980	-2191.66666666667
981	578.133333333333
982	1214.93333333333
983	51.6999999999998
984	400.033333333333
985	-226.5
986	353.133333333334
987	-1061.2
988	583.333333333333
989	-1415.9
990	625.766666666667
991	206.166666666667
992	664.7
993	-302.4
994	920
995	652.8
996	643.6
997	-316.9
998	-77.7666666666667
999	-1011.6
1000	816.933333333333
