# Supplementary material for: Chromosome Copy Number Variation and Control in the Ciliate Chilodonella uncinata
Source: PLoS One. 2013 Feb 20;8(2):e56413. doi: 10.1371/journal.pone.0056413 (PMC3577910; doi:10.1371/journal.pone.0056413)
Supplement: Dataset S1 — Chromosome copy numbers from the experimental and simulated cell lines of Dataset of Chilodonella uncinata . dataset.zip is a compressed file. exp_data.csv contains the experimental data derived from qPCR analyses (Cell.line = original cell line; Time = time point of the DNA extraction; DNA.extract = DNA extract replicate; Gene = macronuclear chromosome; CNPC = copy number of the macronuclear chromosome per cell). The remainder of the CSV files are from the simulations. Each CSV file contains data on 1000 simulations where the change in variance from initial to final for each simulation is stored under column ‘x’. See _readme.txt in the compressed file dataset.zip for documentation of the file names. (ZIP) [file pone.0056413.s002.zip › dataset_S1/P2_omega0.98.csv]

	x
1	904.4
2	853.9
3	-73.0999999999999
4	3079.33333333333
5	-636.4
6	-82.666666666667
7	-754.5
8	1019.16666666667
9	-858.466666666667
10	584.833333333333
11	471.933333333333
12	443.433333333333
13	134.3
14	1156.4
15	-1122.86666666667
16	2335.2
17	10.9000000000001
18	-1140.7
19	475.7
20	-996
21	-839.6
22	-1372.4
23	838.4
24	309.433333333333
25	-1886.4
26	63.3
27	3450.53333333333
28	-1616.4
29	392.8
30	51.4333333333333
31	-704.099999999999
32	-530.533333333333
33	716
34	-303.833333333333
35	880.8
36	-1312.66666666667
37	-158.1
38	321.6
39	-714.7
40	1043.83333333333
41	138.9
42	155.333333333333
43	-2080
44	1295.6
45	-1075.2
46	106.166666666667
47	-483.233333333333
48	-504.8
49	-369.066666666667
50	-1599.96666666667
51	-696.3
52	295.833333333333
53	-234.1
54	316.4
55	1302
56	327.733333333334
57	-275.7
58	-1871.63333333333
59	-373.483333333333
60	-1753.7
61	275.833333333333
62	-433.8
63	-447.3
64	-588.266666666667
65	-870.366666666667
66	1155.76666666667
67	328
68	-205.266666666667
69	400.8
70	-417.6
71	-238.266666666667
72	-163.366666666667
73	-1558.4
74	-934.266666666667
75	-128.5
76	-432.3
77	90.9333333333334
78	-579.2
79	-550.066666666667
80	421.233333333333
81	679.6
82	-1531.6
83	69.2
84	4684.4
85	-219.066666666667
86	-452.266666666667
87	427.4
88	367.766666666666
89	535.333333333333
90	695.9
91	17.0666666666666
92	-294.15
93	1052
94	-137.966666666666
95	-828
96	1000.83333333333
97	130.833333333333
98	-2682.7
99	-1152
100	18.4000000000001
101	-1259.6
102	747.466666666667
103	-171.733333333333
104	2425.7
105	-776.466666666667
106	428.7
107	-384.9
108	10.3666666666668
109	-318.833333333333
110	941.7
111	-1001.76666666667
112	-2530.53333333333
113	-797
114	-1136.3
115	41.9666666666667
116	-797.466666666666
117	64.2333333333333
118	-121.566666666667
119	-860.766666666667
120	-221.7
121	810.75
122	419.733333333333
123	501.866666666667
124	-187.2
125	512.5
126	74.8
127	77.5
128	610.299999999999
129	1382.63333333333
130	1064.93333333333
131	-417.066666666667
132	-3648.7
133	-315.733333333333
134	-188.533333333333
135	1276.4
136	-1185.46666666667
137	973.5
138	-323.566666666667
139	-352
140	-244.5
141	-62.8333333333334
142	265.566666666667
143	-982.266666666667
144	897.566666666667
145	-2096.8
146	-915.1
147	-833.066666666667
148	-341.433333333333
149	-887.366666666667
150	-810.566666666667
151	-858.6
152	-50.0999999999999
153	491.733333333333
154	-194.166666666667
155	1603.6
156	314.333333333333
157	-396.933333333334
158	1073.6
159	1039.63333333333
160	96.9333333333334
161	299.433333333333
162	-1395.43333333333
163	-553.2
164	-40.3999999999999
165	1098.3
166	-510.7
167	-1388.63333333333
168	355.7
169	114.7
170	-1247.7
171	-439.033333333333
172	356
173	1187.83333333333
174	-423.733333333333
175	197.6
176	346.1
177	620.666666666667
178	357.333333333333
179	467.6
180	872.3
181	302.4
182	-106.4
183	176.833333333333
184	4095.86666666667
185	179.5
186	2074.13333333333
187	493.066666666667
188	-332.166666666667
189	102.3
190	-146
191	569.7
192	1349.8
193	1355.16666666667
194	385.066666666667
195	-594.1
196	189.5
197	-1454.63333333333
198	595.2
199	2659.86666666667
200	-1742.93333333333
201	1056
202	-833.266666666667
203	-670.866666666667
204	-590.766666666667
205	600.7
206	-669.6
207	1384.4
208	-645.333333333333
209	-194.5
210	-439.866666666667
211	-1109.3
212	719.5
213	83.6
214	1794.03333333333
215	1218.93333333333
216	550.3
217	-205.866666666667
218	-1440.06666666667
219	262.133333333333
220	307.2
221	757.333333333333
222	101.066666666667
223	120.266666666667
224	5087.63333333333
225	-84.0333333333333
226	99.3666666666667
227	-66.1333333333332
228	275.9
229	1.06666666666666
230	177.2
231	475.9
232	-593.166666666667
233	-44.3999999999999
234	-195.7
235	1227.16666666667
236	-770.4
237	-874.166666666667
238	1676.1
239	-190.8
240	621.5
241	298
242	85.3
243	534.8
244	550.366666666667
245	698.25
246	-1703.83333333333
247	-306.8
248	-68.6999999999998
249	923.5
250	1821.3
251	-1829.06666666667
252	-67.6
253	-1037.36666666667
254	3880.6
255	-1282.9
256	-461.466666666667
257	2875.6
258	1034.4
259	-159.066666666667
260	-57.6666666666667
261	3502.9
262	347.7
263	22.8000000000002
264	-350.233333333333
265	603.766666666667
266	721.833333333333
267	-171.2
268	1648.1
269	2586.4
270	77.1999999999999
271	-185.2
272	582.433333333333
273	559.9
274	5.86666666666656
275	-1930.56666666667
276	443.6
277	-37.166666666667
278	1737.63333333333
279	1282.9
280	-158
281	1167.5
282	-615.866666666667
283	-1160.26666666667
284	174.533333333333
285	1018.66666666667
286	-409.666666666667
287	132.666666666667
288	5.43333333333339
289	3477.43333333333
290	-2343.6
291	748.8
292	792.733333333333
293	-39.5
294	-334.1
295	-874.666666666667
296	-324.4
297	-815.6
298	-2327.6
299	1101.73333333333
300	1121.43333333333
301	-108.4
302	1105.33333333333
303	-151.2
304	718.9
305	-275.7
306	325.6
307	-1393.46666666667
308	-88.9000000000001
309	236.966666666667
310	-424.666666666667
311	-288
312	-183.366666666667
313	-837.6
314	-189.966666666667
315	336.566666666667
316	-670.4
317	-1082.06666666667
318	-278.533333333333
319	-310
320	384.8
321	-565.7
322	-1583.7
323	-659.166666666667
324	2204.76666666667
325	637.2
326	-1960.53333333333
327	135.466666666666
328	-239.866666666667
329	629.366666666667
330	87.2333333333333
331	-697.3
332	372.4
333	-100.466666666667
334	-479.366666666667
335	-292.5
336	-130.233333333333
337	-341.466666666666
338	6280.26666666667
339	-622.166666666666
340	510.133333333333
341	1940.03333333333
342	686.9
343	252.4
344	-392
345	-639.566666666667
346	-1934.7
347	-2382.63333333333
348	1509.33333333333
349	339.3
350	1372.76666666667
351	598.433333333333
352	252.933333333333
353	-980.033333333333
354	-945.166666666667
355	-128.9
356	-302
357	-138.666666666667
358	499.7
359	-201.6
360	166.1
361	2762.7
362	-12
363	-760.266666666667
364	-67.2999999999997
365	-227.066666666667
366	-321.766666666666
367	-366.766666666666
368	1311.7
369	948.933333333333
370	1960.36666666667
371	255.6
372	-342.133333333333
373	216.7
374	-152
375	3200.83333333333
376	-972
377	-1423.23333333333
378	-390.7
379	1007.7
380	-966.266666666667
381	-273.766666666667
382	-1178.8
383	-112.366666666667
384	512.383333333333
385	-469.066666666667
386	-1110.66666666667
387	336.833333333333
388	8.40000000000009
389	-149.033333333333
390	394.133333333333
391	963.2
392	329.733333333334
393	1775.2
394	-345.1
395	939.466666666666
396	-92.5
397	833.6
398	-240.133333333334
399	1375.53333333333
400	-13.5
401	969.2
402	270.933333333333
403	-44.9333333333333
404	2077.83333333333
405	2006.16666666667
406	1783.83333333333
407	1770.66666666667
408	2941.83333333333
409	-360.366666666667
410	-1424.96666666667
411	-469.866666666667
412	-337.866666666667
413	-36.8
414	-397.6
415	1202.4
416	-768
417	3426.4
418	1102.2
419	630.8
420	-342.5
421	1117.55
422	338.4
423	-30.4
424	3642.4
425	180.9
426	78.3
427	-426.4
428	2973.13333333333
429	341.733333333333
430	-1606.1
431	55.4666666666666
432	-278.5
433	-561.5
434	-414.3
435	881.033333333333
436	1731.6
437	439.6
438	-342.433333333333
439	-210.366666666667
440	-36.9000000000001
441	2103.63333333333
442	-765.733333333333
443	-43.3333333333335
444	763.2
445	129.366666666667
446	981.283333333333
447	1707.76666666667
448	868.933333333333
449	346.4
450	639.099999999999
451	-568.8
452	-1202.66666666667
453	-345.966666666667
454	-228.933333333333
455	31.7666666666667
456	975.366666666667
457	-310.766666666666
458	-35.2999999999993
459	378.533333333333
460	-383.5
461	-629.666666666667
462	-1967.1
463	846.8
464	846.033333333333
465	-758.233333333333
466	-378.5
467	513.566666666667
468	1631.83333333333
469	-58.4
470	-773.1
471	694.533333333333
472	921.466666666667
473	1855.5
474	-1007.16666666667
475	244.533333333333
476	357.833333333333
477	-1566.8
478	972.7
479	233.2
480	-353.166666666667
481	-555.566666666667
482	30.0333333333334
483	236.4
484	-2229.2
485	-182.266666666667
486	-1615.4
487	-96.6000000000001
488	-700.8
489	-53.7333333333333
490	1095.6
491	777.233333333333
492	109.466666666667
493	1601.86666666667
494	351.333333333333
495	-25.3666666666666
496	379.6
497	-374.933333333333
498	64.0333333333333
499	115.833333333333
500	481.033333333333
501	-1383.5
502	-9.33333333333331
503	1294.26666666667
504	-434.366666666667
505	-416.4
506	-177.966666666667
507	696.8
508	-1256.1
509	124.1
510	763.6
511	1347.56666666667
512	901.433333333334
513	1563.73333333333
514	9.10000000000014
515	-191.9
516	726.733333333333
517	-84.8
518	-10.4000000000001
519	626.4
520	1344.3
521	243.2
522	-509.7
523	421.066666666667
524	292.3
525	-110.3
526	310.966666666667
527	-227.6
528	4742
529	2532.16666666667
530	-2533.46666666667
531	1281.1
532	876.8
533	-264.966666666667
534	-1.76666666666665
535	567.333333333333
536	856.566666666667
537	-87.2
538	1198.8
539	188.766666666667
540	427.9
541	-81.4333333333332
542	-318.766666666667
543	252.133333333333
544	3980.8
545	1802.8
546	-681.733333333333
547	-1105.56666666667
548	-871.1
549	-2188
550	504.9
551	553.333333333333
552	1031.86666666667
553	690
554	-237.966666666667
555	120.933333333333
556	-913.6
557	870.3
558	-232.7
559	28.8
560	315.733333333334
561	934.4
562	170.1
563	-1393.8
564	447.766666666667
565	-1406.13333333333
566	-34.9333333333333
567	-179.766666666667
568	-86.1000000000001
569	-901.2
570	-2560.46666666667
571	-415.666666666667
572	-32.6333333333333
573	28.6999999999999
574	236.1
575	-886.15
576	169.5
577	-1553.66666666667
578	-462.3
579	-2940.9
580	82.4
581	1013.6
582	530.4
583	582.1
584	-498.166666666667
585	-332.033333333333
586	803.6
587	-255.333333333333
588	-2176.7
589	-165.833333333333
590	-2749.96666666667
591	-414
592	696.433333333333
593	-2878.96666666667
594	666.4
595	380.933333333333
596	-36.9666666666665
597	-1244
598	-328.266666666667
599	4556.53333333333
600	616.233333333334
601	1003.06666666667
602	838.8
603	-252.6
604	11.2
605	540.8
606	198.7
607	40.3
608	2435.9
609	-367.1
610	-2254.1
611	-779.733333333333
612	-93.0333333333333
613	397.833333333333
614	820.5
615	-1888.46666666667
616	161.433333333333
617	-959.766666666666
618	-360.9
619	643.7
620	1892.16666666667
621	-124.766666666667
622	-478.766666666667
623	-1017.23333333333
624	-162.9
625	-346.166666666667
626	-882.433333333333
627	-773.566666666667
628	-968.5
629	-470.3
630	2034.1
631	200.8
632	567.566666666667
633	-136.966666666667
634	-1678.76666666667
635	-527.3
636	122.566666666667
637	78.2666666666667
638	1001.43333333333
639	-850.933333333333
640	-274.1
641	-368.833333333333
642	510.1
643	691.7
644	-1455.5
645	-403.1
646	753.133333333334
647	747.6
648	-937.6
649	-746.166666666667
650	-724.9
651	-763.066666666667
652	150.766666666667
653	263.033333333333
654	1286.13333333333
655	-51.8666666666667
656	911.566666666667
657	76.3666666666666
658	150
659	-854.666666666667
660	-198.933333333333
661	543.1
662	336.1
663	742.566666666667
664	-581.8
665	104.1
666	-623.6
667	222.8
668	-1289.06666666667
669	243.9
670	-16.4333333333334
671	506.7
672	-721.2
673	26.6666666666667
674	-1210.8
675	546
676	111.066666666667
677	429.5
678	-30
679	1038.7
680	-856.066666666667
681	3922
682	514.5
683	634.5
684	-557.2
685	-86.1333333333332
686	692.7
687	-1393.83333333333
688	897.166666666667
689	1209.1
690	-287.2
691	197.866666666667
692	-413.566666666667
693	-27
694	-30.9666666666667
695	-155.2
696	446.8
697	314.9
698	476.133333333333
699	614
700	82.5333333333333
701	-1207.6
702	44.6333333333332
703	-92.1666666666665
704	-420.433333333333
705	557.233333333333
706	-369.7
707	437.733333333333
708	-447.266666666667
709	4079.63333333333
710	-272.8
711	-117.7
712	-964.3
713	1917.83333333333
714	-748.033333333333
715	271.2
716	-336.7
717	-476.1
718	-930.4
719	482.966666666667
720	-978.233333333333
721	-1788.66666666667
722	-146.533333333333
723	153.333333333333
724	421.833333333333
725	755.466666666667
726	-87.0666666666666
727	675.333333333333
728	-190
729	3377.3
730	-383.2
731	-598.15
732	905.3
733	-43.3666666666667
734	563.333333333333
735	-494.4
736	-3069.23333333333
737	-64.8
738	834.3
739	-482.4
740	6
741	-335.3
742	1561.43333333333
743	94.1333333333333
744	-370.966666666667
745	-838.1
746	62.0999999999999
747	780.266666666667
748	1320.4
749	1356.1
750	351.5
751	-1881.36666666667
752	936.4
753	-184.866666666667
754	-586
755	2208.8
756	-311.5
757	-134.933333333333
758	2092.1
759	-145.733333333333
760	-741.033333333333
761	-179.5
762	-428.1
763	-418.5
764	1589.7
765	-302.9
766	-203.1
767	363.633333333333
768	383.166666666667
769	348.366666666667
770	800.133333333333
771	-370.166666666667
772	-862.466666666667
773	-1479.73333333333
774	-98.4
775	-807.1
776	-350.7
777	153.7
778	1508.7
779	382.133333333333
780	117.3
781	1317.36666666667
782	597.033333333333
783	639.833333333333
784	-44.15
785	-549.5
786	143.733333333333
787	-1185.86666666667
788	1324.53333333333
789	-253.166666666667
790	2126.8
791	205.233333333333
792	2482.5
793	463.6
794	17.5
795	178.233333333333
796	-1419.83333333333
797	-38.9666666666667
798	-1030.4
799	-787.633333333333
800	-433.6
801	34.3000000000002
802	-843.233333333333
803	1256.7
804	-565.7
805	216.366666666667
806	107.833333333333
807	145.033333333333
808	-596.1
809	7137.5
810	410
811	-344.766666666667
812	4292.83333333333
813	461.566666666667
814	1620.8
815	422.133333333333
816	180.383333333333
817	-41.0999999999999
818	444.5
819	-1274.43333333333
820	2278.4
821	203.533333333333
822	598.8
823	313.766666666667
824	-411.366666666667
825	433.2
826	1533.06666666667
827	-3143.43333333333
828	301.433333333333
829	371.366666666667
830	45.6999999999998
831	-854.8
832	93.0333333333333
833	991.833333333333
834	-587.3
835	-2092.5
836	868.833333333333
837	701.233333333334
838	1592.8
839	2054.5
840	-698.666666666667
841	883.2
842	1652
843	-100.966666666667
844	214.233333333333
845	-506
846	-582.8
847	174.3
848	-91.1666666666667
849	366.1
850	820.9
851	-500.033333333333
852	625.633333333333
853	-3013.6
854	148
855	2928.9
856	1311.2
857	-164.133333333333
858	-476.533333333333
859	-15.7333333333333
860	428.1
861	-696.4
862	759.766666666667
863	-390.7
864	2854.9
865	-979.7
866	-412.566666666667
867	1345.6
868	-227.3
869	-1050.93333333333
870	-240.4
871	28.8
872	-1412.63333333333
873	-1821.2
874	452.033333333333
875	806.4
876	3583.2
877	-854.166666666667
878	-1345.16666666667
879	-736.5
880	-530.833333333333
881	-164.666666666667
882	17.6999999999998
883	2909.3
884	767.6
885	-2090.96666666667
886	2567.03333333333
887	-519.2
888	2.29999999999995
889	1436.63333333333
890	786.1
891	462.3
892	-90
893	366.166666666667
894	-1063.6
895	-388.3
896	-1135.46666666667
897	87.9000000000001
898	-96
899	-13.8000000000001
900	-1749.7
901	103.333333333333
902	356.433333333333
903	1397.6
904	250.166666666667
905	-822.966666666667
906	-229.2
907	-324.266666666667
908	295.933333333333
909	14.9666666666667
910	-339.966666666667
911	-430.5
912	1084.8
913	-215.9
914	-567.3
915	1016.8
916	-2891.5
917	1888.93333333333
918	230.75
919	-204.4
920	5550.53333333333
921	-168.033333333333
922	-2796.2
923	1000
924	-1806.95
925	-851.866666666667
926	-50.8000000000002
927	-823.866666666667
928	6252.9
929	-762.416666666667
930	-401.2
931	1040.43333333333
932	210.4
933	-0.899999999999977
934	636.8
935	803.366666666667
936	-3002
937	-344.366666666667
938	263.833333333333
939	2227.03333333333
940	643.733333333333
941	-2341.2
942	539.066666666667
943	-516.5
944	-1888.46666666667
945	205.5
946	494.633333333333
947	-478.9
948	162.933333333333
949	-29.7666666666669
950	-2231.1
951	-420.416666666667
952	-81.0999999999999
953	-452.566666666667
954	-30.2666666666664
955	-1184.7
956	-352.4
957	-1325.3
958	858.2
959	517.233333333333
960	1293.7
961	-21.0666666666666
962	162.966666666667
963	-1701.9
964	94.9666666666667
965	-298.266666666667
966	903.533333333333
967	567.633333333333
968	-414.7
969	566
970	-75.0999999999999
971	304
972	11.2333333333336
973	-191.7
974	-188.366666666667
975	-67.7666666666667
976	-541.266666666667
977	-464.566666666667
978	-846.9
979	-418
980	201.2
981	55.8333333333335
982	538.8
983	314.7
984	1896.8
985	-844.4
986	1895.36666666667
987	-160
988	-25.4666666666666
989	2241.5
990	116.766666666667
991	794.5
992	497.566666666667
993	-423.466666666667
994	-83.2
995	-1611.3
996	621.2
997	113.533333333333
998	-246.366666666667
999	-1260.56666666667
1000	-2965.9
