# Supplementary material for: Chromosome Copy Number Variation and Control in the Ciliate Chilodonella uncinata
Source: PLoS One. 2013 Feb 20;8(2):e56413. doi: 10.1371/journal.pone.0056413 (PMC3577910; doi:10.1371/journal.pone.0056413)
Supplement: Dataset S1 — Chromosome copy numbers from the experimental and simulated cell lines of Dataset of Chilodonella uncinata . dataset.zip is a compressed file. exp_data.csv contains the experimental data derived from qPCR analyses (Cell.line = original cell line; Time = time point of the DNA extraction; DNA.extract = DNA extract replicate; Gene = macronuclear chromosome; CNPC = copy number of the macronuclear chromosome per cell). The remainder of the CSV files are from the simulations. Each CSV file contains data on 1000 simulations where the change in variance from initial to final for each simulation is stored under column ‘x’. See _readme.txt in the compressed file dataset.zip for documentation of the file names. (ZIP) [file pone.0056413.s002.zip › dataset_S1/P2_omega1.5.csv]

	x
1	3694.53333333333
2	1234.03333333333
3	1190.4
4	-37.1666666666666
5	279.066666666667
6	-245.566666666667
7	-66.8
8	163.833333333333
9	-298.4
10	2924.53333333333
11	55.4333333333334
12	-839.466666666667
13	380.033333333333
14	830.266666666666
15	-601.2
16	-574.1
17	211.066666666667
18	1658.4
19	792.033333333333
20	204.533333333333
21	-683.066666666667
22	-915.866666666667
23	-148.533333333333
24	-2875.16666666667
25	1568.3
26	-1314.56666666667
27	232.1
28	-1001.96666666667
29	600.833333333333
30	1762.93333333333
31	1437.86666666667
32	-972.5
33	1543.76666666667
34	941.6
35	-676.7
36	-304.8
37	324.933333333333
38	1118.6
39	1083.76666666667
40	-66
41	919.1
42	-259.066666666667
43	726.8
44	157.1
45	-562.666666666667
46	-415.7
47	725.7
48	498.5
49	-655.566666666667
50	858.133333333333
51	-1278.5
52	347.866666666667
53	-109.233333333333
54	310.7
55	3688.53333333333
56	-65.6000000000001
57	784
58	8659.9
59	610.1
60	367.2
61	82.7666666666667
62	113.7
63	-428.1
64	-254.166666666667
65	1166.7
66	1334.03333333333
67	-759.2
68	-158.8
69	-256.166666666667
70	-2031.5
71	5390
72	2443.1
73	315.2
74	1796.7
75	1587.73333333333
76	2043.2
77	930.533333333333
78	-390.266666666667
79	3519.6
80	1334.13333333333
81	-81.9666666666665
82	-634
83	-124.666666666667
84	2241.43333333333
85	-181.566666666667
86	-1920.86666666667
87	-274.5
88	-738.3
89	-163.966666666667
90	1446.8
91	1418.66666666667
92	1718
93	185.066666666667
94	1870.5
95	-1152.53333333333
96	132.533333333333
97	-2395.6
98	21.3
99	-2258.1
100	-444.1
101	502.900000000001
102	903.1
103	-572.9
104	-1567.2
105	-426.433333333333
106	543.700000000001
107	-448.4
108	39.4333333333333
109	528.4
110	-246.3
111	1970.4
112	-1735.86666666667
113	1619.6
114	-378.9
115	542.266666666667
116	912.5
117	924.4
118	-166.7
119	2300.56666666667
120	-355.366666666667
121	578.5
122	234.933333333333
123	-678.1
124	415.066666666667
125	536
126	605.766666666667
127	-634.633333333333
128	2117.73333333333
129	-3110.8
130	448.5
131	670.533333333333
132	-1076.5
133	-160.166666666667
134	-706.8
135	4010
136	-126.8
137	-1150.53333333333
138	-1981.56666666667
139	913.2
140	338.7
141	-1299.3
142	2461.3
143	-1098.5
144	502.266666666667
145	1587.33333333333
146	2812
147	176.933333333333
148	-110.633333333333
149	-163.333333333333
150	77.8666666666667
151	3217.73333333333
152	6274.7
153	-841.366666666667
154	-777.466666666667
155	3981.73333333333
156	34.8
157	1203.56666666667
158	830.7
159	-457.633333333333
160	432.366666666667
161	1956.8
162	-869.6
163	1436.53333333333
164	-536.716666666667
165	74
166	-230.8
167	-164.7
168	582
169	-353.966666666667
170	335.633333333333
171	459.633333333333
172	-1072.8
173	981.066666666667
174	913.2
175	1301.43333333333
176	-33.9666666666667
177	3845.7
178	-1214.43333333333
179	1048.9
180	-1009.7
181	-212.966666666667
182	-702.4
183	2095.2
184	-2321.6
185	-503.066666666667
186	1331.2
187	3139.3
188	-448
189	673.466666666667
190	-384.9
191	812.966666666667
192	-21.0666666666666
193	3701.2
194	2102.93333333333
195	2082.3
196	727.233333333333
197	-1711.6
198	-1140.8
199	-440.5
200	-219.466666666667
201	455.966666666667
202	-2142
203	1506.16666666667
204	-1992.83333333333
205	2492.76666666667
206	-1237.96666666667
207	873.466666666667
208	2331.33333333333
209	-801.233333333333
210	445.866666666667
211	2872.11666666667
212	-50
213	-199.5
214	-1432.8
215	811.833333333333
216	1345.5
217	315.833333333333
218	963.866666666667
219	1101.3
220	684.5
221	273.733333333333
222	257.033333333333
223	-267.033333333333
224	302.8
225	-272.666666666667
226	163.966666666667
227	303.133333333333
228	-529.566666666667
229	-678.3
230	241.233333333333
231	153.633333333333
232	5451.2
233	1033.96666666667
234	-60.4000000000001
235	441.9
236	576.733333333333
237	792.133333333333
238	1599.86666666667
239	1476.43333333333
240	-576.833333333333
241	745.466666666666
242	-892.7
243	-1046.96666666667
244	312.5
245	-35.6
246	1527.06666666667
247	-317.466666666667
248	-24.3
249	3207.76666666667
250	428.8
251	-491.9
252	-1602.8
253	-293.7
254	211.2
255	289.733333333333
256	-1410.36666666667
257	-101.166666666667
258	1596.03333333333
259	-1114.13333333333
260	-614.3
261	-5.73333333333323
262	-1360
263	206.7
264	-352.8
265	-738.9
266	752.9
267	3076
268	-996.3
269	-2452.8
270	-383.2
271	158.133333333333
272	638.233333333334
273	985.7
274	267.833333333333
275	-1343.23333333333
276	303.366666666667
277	-2606.93333333333
278	-687.966666666667
279	2642.7
280	555.866666666667
281	-613.966666666667
282	586.833333333333
283	448.4
284	-427.2
285	4251.86666666667
286	-754
287	-910.366666666667
288	-564.266666666667
289	768.566666666667
290	52.4000000000001
291	-381.6
292	1136.53333333333
293	1049.6
294	-82.1666666666666
295	-390.933333333333
296	590.4
297	746.266666666667
298	-1914
299	1361.6
300	271.2
301	-431.7
302	-869.666666666667
303	-262.933333333333
304	2700.8
305	-115.5
306	248.5
307	24.6999999999998
308	-75.5666666666666
309	-203.1
310	598.666666666667
311	-659.9
312	891.5
313	2954.03333333333
314	-170.266666666667
315	-355.866666666667
316	-473.483333333333
317	557.633333333333
318	-158.366666666667
319	1911.7
320	-1249.7
321	-188.566666666667
322	-254.5
323	-70.9666666666665
324	1114.1
325	-1243.1
326	384.433333333333
327	1035.2
328	-932.8
329	-178.766666666667
330	1410.4
331	-829.2
332	-109.2
333	-1850.46666666667
334	1493.06666666667
335	-2022.5
336	-186.8
337	614
338	2945.16666666667
339	-156.3
340	2404.03333333333
341	210.1
342	-203.3
343	272.4
344	1808.66666666667
345	-312.666666666667
346	2586.53333333333
347	-777.033333333333
348	-268.933333333333
349	930.633333333333
350	621.433333333333
351	908
352	414.8
353	-566
354	979.9
355	-607.166666666667
356	721.866666666667
357	1279.2
358	2211.6
359	-482.933333333333
360	1826.5
361	1154.03333333333
362	291.6
363	-1804.8
364	190.533333333333
365	-0.166666666666629
366	77.8666666666667
367	-65.1666666666666
368	-78.3
369	4.36666666666679
370	-895.166666666667
371	687.6
372	447.1
373	-615.1
374	-264.3
375	-812.133333333333
376	2177.5
377	-486.566666666667
378	744.033333333333
379	-623.7
380	1141.6
381	-2179.33333333333
382	-962.5
383	-543.633333333333
384	-343.1
385	-46.5333333333333
386	377.9
387	-1850.23333333333
388	2870.8
389	1116.53333333333
390	-1799.2
391	-15.0666666666667
392	207.5
393	989.9
394	-62.6333333333332
395	-1574.7
396	-341.2
397	-2309.1
398	2052.53333333333
399	722.533333333333
400	21.9
401	-147.6
402	-601.2
403	588.833333333333
404	3989.6
405	-1803.26666666667
406	2893.2
407	-792.133333333333
408	-212.133333333333
409	-850.4
410	-237.866666666667
411	625.5
412	1806.5
413	-1104.03333333333
414	-64.2666666666667
415	201.433333333333
416	-2219.1
417	134.633333333333
418	1289.63333333333
419	-243.066666666667
420	3579.83333333333
421	283.2
422	-1434.3
423	-1390.8
424	220.8
425	1993.96666666667
426	-2736
427	-742.666666666667
428	-716.3
429	385.2
430	-175.6
431	1768
432	149.9
433	-407.9
434	744.7
435	747.033333333333
436	683.433333333333
437	450.633333333333
438	2362.36666666667
439	56.1333333333332
440	1055.63333333333
441	-1560.86666666667
442	-84.4000000000001
443	-872.8
444	-84.1666666666665
445	-2448.43333333333
446	57.9000000000001
447	-1107.26666666667
448	673.766666666667
449	1481.06666666667
450	-89.2333333333333
451	-570
452	662.1
453	1119.73333333333
454	9.23333333333335
455	376.933333333333
456	488.366666666667
457	1985.46666666667
458	-1772.3
459	597.6
460	-139.733333333333
461	-529.766666666667
462	308
463	1217.3
464	-563.2
465	-427.216666666667
466	2002.66666666667
467	2080.4
468	-1090.6
469	1557.3
470	-16.4666666666667
471	1530.8
472	-439.066666666667
473	163.6
474	-55.4666666666667
475	502.9
476	-483.433333333333
477	1297.5
478	1786.1
479	700.133333333333
480	2025.6
481	-2159.46666666667
482	1937.6
483	539.6
484	-146.533333333333
485	79.2
486	2964.16666666667
487	432.6
488	-493.866666666667
489	584.833333333333
490	33.1000000000001
491	-428.666666666667
492	-703.766666666667
493	-581.6
494	-655.666666666667
495	-853.466666666667
496	1354.93333333333
497	-635.333333333333
498	2394.8
499	2209.43333333333
500	-1062.8
501	383.7
502	-1436.16666666667
503	1865.2
504	232.433333333333
505	4.19999999999982
506	-1022
507	-171.1
508	25.3
509	-71.4666666666662
510	1962.8
511	-427.566666666667
512	2839.36666666667
513	219.2
514	-214.7
515	-472.833333333333
516	-2248.03333333333
517	1471.1
518	1147.06666666667
519	984.8
520	-164.533333333333
521	36.2666666666667
522	628.433333333333
523	1073.73333333333
524	904.8
525	-597.766666666667
526	339.066666666667
527	195.6
528	-928
529	404.933333333333
530	4012
531	698.633333333333
532	-144.7
533	262.4
534	-0.233333333333348
535	-1006.45
536	1190.63333333333
537	-92.5
538	105.366666666667
539	388.233333333333
540	1218.13333333333
541	-44.8000000000001
542	-1827.7
543	2308.13333333333
544	-445.733333333333
545	1338.7
546	-211.366666666667
547	38.0333333333331
548	1673.6
549	1157.2
550	1029.9
551	994.8
552	682.933333333333
553	936.033333333333
554	-803.9
555	378.9
556	-743.9
557	-2003.33333333333
558	1157.6
559	81.6999999999998
560	-821.333333333333
561	-366.933333333333
562	2440.93333333333
563	2376.4
564	-460.9
565	1737.6
566	-1239.86666666667
567	-61.6333333333332
568	3860.8
569	-376
570	-778.666666666667
571	-169.466666666667
572	1139.03333333333
573	-214.8
574	783.033333333333
575	511.9
576	259.633333333333
577	-244.366666666667
578	-386.766666666667
579	-626.566666666667
580	-1778.5
581	1003.33333333333
582	-1005.9
583	-426.4
584	449.5
585	-714.9
586	-334.8
587	604.366666666667
588	1848.26666666667
589	3112
590	-1441.73333333333
591	-615.333333333333
592	192.533333333333
593	354.5
594	1733.46666666667
595	-1076.56666666667
596	-763.566666666667
597	735.9
598	1914
599	465.866666666667
600	214.4
601	234.366666666667
602	1784.66666666667
603	2175.7
604	882.2
605	-1417.96666666667
606	137.7
607	98.2333333333331
608	-385.2
609	898.3
610	980.233333333333
611	202.3
612	1556.13333333333
613	1373.33333333333
614	-412.266666666667
615	-1919.9
616	-1172.16666666667
617	395.966666666666
618	-928.133333333333
619	1291.86666666667
620	68.0333333333333
621	-80.6666666666665
622	583.6
623	786.433333333333
624	1214.9
625	-2789.33333333333
626	2086.53333333333
627	354.933333333333
628	100.533333333333
629	524.7
630	546.4
631	201.5
632	4267.73333333333
633	292.833333333333
634	-3496.16666666667
635	-197.5
636	-298.666666666667
637	1414.53333333333
638	-2457.2
639	-1087.86666666667
640	-396.833333333333
641	192.266666666667
642	254.9
643	-897.2
644	-10.7666666666664
645	147.866666666667
646	-1469.36666666667
647	-1860.9
648	1379.86666666667
649	1482.4
650	1317.63333333333
651	-2214.4
652	118.8
653	2102.9
654	3004.9
655	-259.333333333333
656	-1223.33333333333
657	931.7
658	1599.9
659	553.333333333333
660	1321.43333333333
661	-145.466666666667
662	-252.266666666667
663	-141.766666666667
664	117.866666666667
665	1814.1
666	374.9
667	705.966666666667
668	402.1
669	-865.9
670	644
671	1351.9
672	-564.266666666667
673	367.1
674	1027.03333333333
675	-177.333333333333
676	-535.333333333333
677	744.9
678	-396.1
679	-1507.46666666667
680	1105.8
681	-1302.93333333333
682	1918.7
683	-731.833333333333
684	-1267.1
685	517.966666666667
686	318.9
687	-900.4
688	3530.66666666667
689	-195.166666666667
690	1320.9
691	1847.3
692	50.4
693	-376
694	1000.5
695	-202.266666666667
696	925.233333333333
697	-467.033333333333
698	-570.1
699	974.8
700	-567.666666666667
701	234.4
702	195.166666666667
703	744
704	-546
705	2129.56666666667
706	-870.4
707	502.4
708	-350.4
709	-2125.33333333333
710	366.8
711	-3054.83333333333
712	368.933333333333
713	546.166666666667
714	4285.63333333333
715	-253.6
716	151.866666666667
717	2718.23333333333
718	-296.866666666667
719	90.5
720	621.6
721	152
722	1367.9
723	202.7
724	-528.966666666667
725	-67.2
726	5499.56666666667
727	37.8333333333335
728	-75.7
729	830.8
730	233.5
731	-1007.06666666667
732	1277.03333333333
733	90.9
734	-175.1
735	-2807.6
736	58.8
737	-986
738	288.3
739	2272
740	1104.1
741	-225.866666666667
742	-140
743	-621.9
744	-1672.26666666667
745	-787.2
746	-833.5
747	704.033333333333
748	1463.2
749	-827.633333333333
750	-493.866666666667
751	244.4
752	1684.66666666667
753	-556.666666666667
754	740.933333333333
755	-79.5
756	64.5666666666666
757	1761.33333333333
758	742.4
759	869.6
760	820.933333333333
761	-327.066666666667
762	2465.3
763	740.366666666667
764	-663.6
765	436.9
766	-195.333333333333
767	934.5
768	369.7
769	-188.766666666667
770	79.1833333333332
771	876.900000000001
772	-612.233333333333
773	14.4000000000001
774	358.266666666667
775	559.2
776	616.133333333333
777	1423.33333333333
778	2372.36666666667
779	-114.533333333333
780	-675.6
781	-661.166666666667
782	-225.7
783	-677.2
784	1078.96666666667
785	6547.16666666667
786	-145.9
787	778.1
788	450.4
789	-641.3
790	387.333333333333
791	-1004
792	3289
793	693.633333333333
794	-2882.8
795	-1633.9
796	666.766666666667
797	-1797.46666666667
798	631.866666666667
799	-264.266666666667
800	-638.033333333333
801	309.066666666667
802	675.6
803	-146.1
804	-176.566666666667
805	26.6333333333333
806	1975.86666666667
807	1136.3
808	-379.066666666667
809	6575.1
810	871.8
811	576.8
812	-584.233333333334
813	-1796.86666666667
814	495.433333333333
815	1106.56666666667
816	-157.366666666667
817	1316.7
818	-300.7
819	1269.1
820	-786.766666666667
821	1851.9
822	650
823	2148.83333333333
824	1100.4
825	-310.4
826	-1614.63333333333
827	-294.933333333333
828	551.766666666667
829	775.766666666666
830	131.633333333333
831	-577.5
832	2379.46666666667
833	6387.6
834	345.233333333333
835	-2365.5
836	-1719.86666666667
837	-1120.8
838	896.266666666667
839	-1196.7
840	-1312.13333333333
841	-2400.4
842	-45.7666666666669
843	-2465.43333333333
844	624.4
845	2839.63333333333
846	-1082.4
847	-345.2
848	1037.06666666667
849	1196.13333333333
850	528.633333333333
851	-325.5
852	322.8
853	-601.333333333333
854	-2590.63333333333
855	984.8
856	662.6
857	-1001.86666666667
858	-349.466666666667
859	1643.7
860	-485.6
861	-1227.3
862	425.3
863	1364
864	169.333333333333
865	-493.866666666667
866	2188.43333333333
867	-32.5333333333333
868	689.7
869	775.6
870	22
871	465.733333333333
872	351.966666666667
873	1022.3
874	2337.6
875	600.833333333333
876	-277.233333333333
877	-47.1000000000001
878	2520.4
879	193.9
880	113.566666666667
881	-432.4
882	592.933333333334
883	-726.233333333333
884	-412.8
885	1211.46666666667
886	-1279.1
887	1065.16666666667
888	2644.63333333333
889	236.266666666667
890	195.2
891	1567.3
892	61.6333333333333
893	604.933333333333
894	1201.2
895	768.7
896	-1937.36666666667
897	-93.6
898	-1461.3
899	-138.5
900	1765.2
901	-1071.76666666667
902	1622
903	758
904	-390.833333333333
905	-943.9
906	-445.233333333333
907	758.3
908	-461.7
909	-80.7666666666667
910	-108.7
911	334.133333333333
912	-617.9
913	816.933333333334
914	3205.06666666667
915	-947.25
916	-506.533333333333
917	-805.7
918	2875.5
919	1011.06666666667
920	-429.233333333334
921	3277.7
922	-1585.56666666667
923	87.3
924	-144
925	-532.966666666667
926	-772.266666666667
927	-310.566666666667
928	-2356
929	2128.8
930	-2603.63333333333
931	-162.933333333333
932	1362.9
933	-343.166666666667
934	59.2333333333333
935	-219.833333333333
936	149.033333333333
937	603.466666666666
938	307.633333333333
939	2399.43333333333
940	1018.03333333333
941	-881.9
942	54
943	-382.566666666667
944	-234.266666666667
945	291.7
946	-680.4
947	-585.6
948	-776.7
949	-611.733333333333
950	-1060.96666666667
951	-609.766666666667
952	-120.8
953	699.1
954	1398.63333333333
955	1358.8
956	1110
957	1090.53333333333
958	1121.6
959	169.7
960	-1516.7
961	1279.4
962	3689.36666666667
963	-1188.46666666667
964	3954
965	-116.4
966	864.1
967	-58.2666666666667
968	862.666666666667
969	756.4
970	2156.9
971	-96.5
972	48.5333333333334
973	-1167.6
974	-998
975	-1142.5
976	-693.7
977	-638.1
978	149.2
979	1372.3
980	227.966666666667
981	-449.7
982	359.533333333333
983	447.7
984	916.8
985	-1869.46666666667
986	1847
987	-279.666666666667
988	662.533333333333
989	-559.9
990	-1184.66666666667
991	544
992	-571.466666666667
993	-495.2
994	-110
995	-156.8
996	-588.266666666667
997	1660.7
998	1677.23333333333
999	1717.96666666667
1000	86.9333333333334
