# Supplementary material for: Chromosome Copy Number Variation and Control in the Ciliate Chilodonella uncinata
Source: PLoS One. 2013 Feb 20;8(2):e56413. doi: 10.1371/journal.pone.0056413 (PMC3577910; doi:10.1371/journal.pone.0056413)
Supplement: Dataset S1 — Chromosome copy numbers from the experimental and simulated cell lines of Dataset of Chilodonella uncinata . dataset.zip is a compressed file. exp_data.csv contains the experimental data derived from qPCR analyses (Cell.line = original cell line; Time = time point of the DNA extraction; DNA.extract = DNA extract replicate; Gene = macronuclear chromosome; CNPC = copy number of the macronuclear chromosome per cell). The remainder of the CSV files are from the simulations. Each CSV file contains data on 1000 simulations where the change in variance from initial to final for each simulation is stored under column ‘x’. See _readme.txt in the compressed file dataset.zip for documentation of the file names. (ZIP) [file pone.0056413.s002.zip › dataset_S1/P2_omega1.csv]

	x
1	535.9
2	579.3
3	2994
4	-104.8
5	-2364.4
6	-1947.9
7	1664.4
8	86.7
9	-626.1
10	-250.7
11	653.633333333333
12	848.933333333333
13	468.3
14	-169.6
15	175.066666666667
16	-1598.06666666667
17	304.933333333333
18	-1379.1
19	-37.9000000000001
20	2025.06666666667
21	-252.666666666667
22	1113.23333333333
23	-577.916666666667
24	-756.966666666667
25	1478.03333333333
26	343.5
27	-142.1
28	122
29	-972.766666666667
30	-665.5
31	-40.1666666666667
32	-497.566666666667
33	1557.9
34	-420.7
35	-262.666666666667
36	-337.6
37	166.733333333333
38	-39.2
39	5.73333333333335
40	-443.033333333333
41	-414.433333333333
42	2292.96666666667
43	-739.366666666667
44	-516.6
45	-135.066666666667
46	91.8333333333334
47	-83.8333333333333
48	2913.23333333333
49	-269.066666666667
50	838.966666666667
51	-858.666666666667
52	1051.4
53	6823.43333333333
54	3588.93333333333
55	537.333333333333
56	668.233333333333
57	-646.8
58	122.266666666667
59	-1964
60	-277.6
61	-748.966666666667
62	1494.4
63	-2.84999999999991
64	-2984.8
65	413.5
66	237.3
67	1381.06666666667
68	389.766666666667
69	-483.2
70	579.933333333333
71	2008.3
72	-2.29999999999995
73	-1139.1
74	-310.533333333333
75	736.8
76	1890.93333333333
77	251.333333333333
78	188.433333333333
79	737.966666666667
80	-560.5
81	-149.766666666666
82	-238.8
83	-261.166666666667
84	-199.5
85	2431.5
86	221.966666666667
87	-2828
88	-1737.6
89	-638
90	-548.8
91	-81.7333333333333
92	108.8
93	243.9
94	244.933333333333
95	-1044.5
96	1120.66666666667
97	-724
98	730.666666666667
99	-6.80000000000001
100	-4187.06666666667
101	670.766666666667
102	-1004.23333333333
103	374.4
104	187.066666666667
105	650.833333333333
106	580.433333333333
107	300.8
108	167.1
109	1186.13333333333
110	1502.4
111	-509.9
112	-512.933333333333
113	-387.433333333333
114	12360.5666666667
115	936.266666666667
116	1094.5
117	689.6
118	979.6
119	-442.366666666667
120	-87.0999999999999
121	-1086.36666666667
122	-3951.7
123	179.5
124	2062.4
125	-478
126	-276.033333333333
127	-961.2
128	54.2666666666667
129	1360.9
130	216.5
131	-1549.03333333333
132	3775.23333333333
133	7699.46666666667
134	-953.2
135	1262.1
136	545.633333333333
137	-536.266666666667
138	267.3
139	-336.8
140	-928.9
141	-537.9
142	-1574.13333333333
143	-316.533333333333
144	-503.566666666667
145	-777.3
146	-222
147	-213.2
148	3256.23333333333
149	-294.4
150	-131.833333333333
151	-1425.36666666667
152	-334.166666666667
153	-868.683333333333
154	-708.466666666667
155	-390.933333333333
156	1068
157	236.733333333333
158	544.5
159	-428.3
160	-153.766666666667
161	908.533333333333
162	-584.133333333333
163	2052.13333333333
164	1324.8
165	527.2
166	2964.66666666667
167	-247.166666666667
168	1728.3
169	-938.45
170	619.7
171	-478.8
172	-370.4
173	1003.16666666667
174	1058.8
175	2722
176	51.1999999999999
177	-556.633333333333
178	-658.266666666667
179	552.5
180	-284.8
181	-1642.4
182	1082.13333333333
183	198.933333333333
184	-548.266666666667
185	-28
186	-76.6000000000004
187	-1201.96666666667
188	-163.2
189	-1970
190	770.133333333333
191	263.333333333333
192	1336.1
193	1179.3
194	835.3
195	214
196	56.9
197	-232.3
198	-235.333333333333
199	162.616666666667
200	872.8
201	145.1
202	1422.1
203	-520.833333333333
204	-556.8
205	-729.7
206	74.5333333333333
207	-714.633333333333
208	-304.4
209	-103.6
210	-2478.96666666667
211	1030.66666666667
212	281.2
213	-858.766666666667
214	139.533333333333
215	-333.466666666667
216	-192.1
217	1906.25
218	127.2
219	278.266666666667
220	1013.5
221	49.6
222	104.533333333333
223	-1525.96666666667
224	965.6
225	88
226	1039.73333333333
227	1439.9
228	-49.3
229	745.333333333333
230	570.966666666666
231	-125.766666666667
232	-531.2
233	32.8
234	-978.8
235	886.8
236	1631.6
237	303.1
238	820.933333333333
239	-173.433333333333
240	-2381.06666666667
241	-74.2666666666667
242	-59.2
243	153.1
244	1715.3
245	-2314.66666666667
246	-655.3
247	43.5666666666666
248	-182.533333333333
249	1257.6
250	314.966666666667
251	243.066666666667
252	1722.16666666667
253	1955.2
254	1692.4
255	170.566666666667
256	-274.933333333333
257	-5.70000000000073
258	-685.366666666667
259	-846.166666666667
260	1593.2
261	-331.466666666667
262	357.3
263	536.233333333333
264	135.333333333333
265	1171.7
266	812.766666666667
267	1069.46666666667
268	1749.9
269	-67.1666666666667
270	568.133333333333
271	-363.233333333333
272	-1477.33333333333
273	115.333333333333
274	2410.63333333333
275	3357.5
276	1322.5
277	373.866666666667
278	-1410.6
279	-675.6
280	-969.7
281	-96.9000000000001
282	216.4
283	1305.76666666667
284	852.8
285	416
286	-901.2
287	541.066666666667
288	202.4
289	927.9
290	1265.7
291	4230.36666666667
292	3201.2
293	-2290.4
294	118.7
295	1751.73333333333
296	-2214.13333333333
297	-1184.1
298	-103.2
299	1193.83333333333
300	980.433333333333
301	-650.3
302	-525.6
303	-1139.06666666667
304	-197.566666666667
305	-66.5
306	-604.033333333333
307	-450.933333333333
308	108.166666666667
309	267.233333333333
310	1010.4
311	-508.8
312	793.2
313	1013.23333333333
314	799.7
315	666.4
316	-162
317	-175.966666666666
318	1752.1
319	778.033333333333
320	-586.4
321	940.7
322	2565.73333333333
323	30.833333333333
324	214.033333333334
325	-229.766666666667
326	-68.9666666666667
327	1707.6
328	-810.8
329	-405.166666666667
330	825.716666666667
331	1579.1
332	-177.1
333	2882.4
334	-209.766666666667
335	-374.133333333333
336	377.2
337	-754.666666666667
338	1519.06666666667
339	1409.56666666667
340	197.5
341	501.9
342	555.5
343	679.2
344	1174.4
345	391.2
346	829.733333333333
347	829.766666666667
348	832.833333333333
349	4719.2
350	516
351	1666.8
352	2823.3
353	229.466666666667
354	-71.3333333333334
355	-188.966666666667
356	100
357	719.6
358	63.1666666666667
359	-106.3
360	28.3666666666663
361	-2044.56666666667
362	-114.833333333333
363	-32
364	578.833333333333
365	37.4666666666667
366	229.1
367	-14.5
368	41.8666666666663
369	2083.86666666667
370	-639.6
371	419.333333333333
372	15.8666666666666
373	148.333333333333
374	1976.13333333333
375	-630.3
376	-75.2000000000003
377	-710
378	-2009.73333333333
379	-0.100000000000364
380	100.366666666667
381	-146.966666666667
382	464.7
383	-571.333333333333
384	182.433333333333
385	-459.866666666667
386	434.033333333333
387	-222.5
388	-399.766666666667
389	355.966666666667
390	2263.5
391	-538.833333333333
392	-1276.76666666667
393	-2463.86666666667
394	-34.7999999999993
395	-246.7
396	-1219.2
397	2480.7
398	143.133333333333
399	476.666666666667
400	369.2
401	-3220.05
402	-149.9
403	216.8
404	-1160.46666666667
405	195.9
406	-139.066666666667
407	-958.566666666667
408	141
409	3267.9
410	10.6666666666665
411	356.233333333333
412	-197.366666666667
413	499.833333333333
414	2338.7
415	-772.9
416	295.2
417	2080.4
418	-229.2
419	1130.3
420	-1120.06666666667
421	-35.6333333333333
422	1521.46666666667
423	-541.7
424	-519.966666666667
425	846.5
426	-689.5
427	1976.3
428	1009.7
429	339.5
430	493.6
431	843.1
432	1708
433	-386.4
434	106.8
435	-72.1333333333337
436	-506.9
437	631.166666666667
438	-108.666666666667
439	-303.1
440	207.866666666667
441	415.7
442	971.3
443	-1767.9
444	2408.66666666667
445	817.833333333333
446	144.9
447	-1793.46666666667
448	-101.166666666667
449	144.1
450	-989.866666666667
451	24.5333333333333
452	-1248.76666666667
453	-284.266666666667
454	-768.266666666667
455	3.70000000000005
456	16.7
457	-140.1
458	1282.7
459	-82.2333333333333
460	543.733333333333
461	2166.96666666667
462	911.566666666667
463	58.2333333333333
464	-368.9
465	900.966666666667
466	1185.3
467	-1970.9
468	259.6
469	223.5
470	597.833333333333
471	422.666666666667
472	-501.6
473	-1666.4
474	748.4
475	-153.6
476	405.5
477	-1135.9
478	169.566666666667
479	1233.1
480	-1169.86666666667
481	-1809.2
482	48.0333333333334
483	-356.4
484	-379.5
485	-335.433333333333
486	-703.916666666667
487	352.233333333333
488	716.8
489	-815.9
490	3593.46666666667
491	-267.733333333333
492	-224.4
493	-306
494	53.7333333333332
495	-434.1
496	-1079.1
497	963.033333333333
498	-1616.23333333333
499	338.366666666667
500	-1495.1
501	457.2
502	483.866666666667
503	1222.83333333333
504	1632.4
505	613.866666666667
506	466.666666666667
507	-634.3
508	-2103.2
509	1374.5
510	-1648.26666666667
511	915.5
512	-840.433333333334
513	272.4
514	-106.7
515	-299.066666666667
516	618.566666666667
517	-973.9
518	1058.16666666667
519	1698.3
520	1529.86666666667
521	369.3
522	492.633333333333
523	-601.9
524	-150.8
525	-785.033333333333
526	-2061.6
527	218.6
528	-213.9
529	-337.6
530	-173.366666666667
531	-258.233333333333
532	-695.733333333333
533	-236.633333333333
534	-1036.9
535	-130.033333333333
536	1511.73333333333
537	-185.6
538	546.4
539	-882.933333333333
540	-856.433333333333
541	-536.266666666667
542	113.833333333333
543	-95.4666666666667
544	573.2
545	957.6
546	-1298.4
547	187.7
548	-2324.56666666667
549	286.5
550	637.2
551	1744.7
552	287.833333333333
553	301.633333333333
554	354.966666666667
555	-368.4
556	660.966666666667
557	-356.8
558	-167.766666666667
559	219.066666666667
560	275.766666666667
561	1167.43333333333
562	2193.6
563	372.233333333333
564	1266.53333333333
565	71.0333333333334
566	-2371.6
567	-2454.6
568	-770.4
569	-965.9
570	-624.1
571	-917.066666666667
572	-588.866666666667
573	29.6000000000001
574	270.633333333333
575	-477.566666666667
576	511.1
577	102.566666666667
578	-485.466666666667
579	250
580	-399.466666666667
581	-1636.66666666667
582	118.733333333333
583	96.2666666666664
584	-694.066666666667
585	256.333333333333
586	3771.5
587	6032.7
588	27.9666666666667
589	-1214.5
590	944.1
591	-2336.13333333333
592	-1602.13333333333
593	-246
594	-221.266666666667
595	-906.8
596	-425.4
597	-365.166666666667
598	-622.266666666667
599	-382.4
600	-664.533333333333
601	-717.066666666667
602	143.7
603	-923.7
604	1331.33333333333
605	1149.2
606	-562.4
607	446.4
608	-1417.23333333333
609	-288.366666666667
610	-128.266666666667
611	604.216666666667
612	-440.7
613	384.7
614	-90.4
615	934.5
616	-2435.76666666667
617	942.8
618	-1115.2
619	-1159.86666666667
620	163.1
621	-794.366666666667
622	1373.73333333333
623	-264.266666666667
624	-660.5
625	-1070.1
626	-21.3333333333334
627	-558.9
628	-540.9
629	-1955.73333333333
630	583.733333333333
631	212.166666666667
632	141.2
633	-72.7
634	-1420.26666666667
635	-333.566666666667
636	-1597.8
637	162.1
638	1130.4
639	-102.1
640	1116.5
641	-1657.1
642	212.366666666667
643	3331.2
644	1451.3
645	1082.66666666667
646	1783.2
647	-267.3
648	324.666666666667
649	759.6
650	-425.466666666667
651	395.9
652	773.133333333334
653	566.033333333333
654	-331.366666666667
655	-565.233333333333
656	84.7999999999997
657	-300.366666666666
658	898.433333333333
659	-218.016666666667
660	-1014.1
661	-113.333333333333
662	-174.766666666667
663	-367.766666666667
664	-61.6
665	6340
666	129.2
667	-207.5
668	355.833333333333
669	138.133333333333
670	-3298.76666666667
671	2031.23333333333
672	0.966666666666697
673	-1205.06666666667
674	-193.7
675	571.033333333333
676	-1420.4
677	-255.2
678	-921.6
679	203.333333333333
680	641.866666666667
681	-559.7
682	158.133333333333
683	-56.8000000000001
684	-1140.66666666667
685	894.3
686	-477.3
687	6.70000000000005
688	-3399.2
689	864.8
690	3184.63333333333
691	1508.56666666667
692	123.433333333333
693	-358.8
694	-851.2
695	1372.3
696	1063.2
697	-2034
698	-1938.1
699	2219.9
700	350.933333333333
701	322.3
702	313.3
703	-589.833333333333
704	2248.5
705	1412.5
706	-442.8
707	1539.5
708	-709.766666666667
709	-80.4
710	781.7
711	-759.2
712	2963.2
713	-69.5999999999999
714	-335.6
715	-343.7
716	-795.266666666667
717	-698.266666666666
718	-274.4
719	-390.033333333333
720	568
721	-85.6
722	2282.16666666667
723	130.1
724	-729.6
725	572.666666666667
726	1751.6
727	186.4
728	-236.4
729	-1979.06666666667
730	493.566666666667
731	1353.46666666667
732	-708.4
733	-21.5
734	-1296.1
735	2969.73333333333
736	1626.4
737	705.6
738	189.2
739	-188.4
740	-81.9000000000001
741	888.933333333333
742	2240.43333333333
743	-6.29999999999973
744	2239.06666666667
745	1622.03333333333
746	-213.2
747	344.033333333333
748	-1069.6
749	218.033333333333
750	-130.133333333333
751	1150.56666666667
752	940.433333333333
753	-970
754	-171.9
755	709.033333333333
756	-1561.1
757	-827.7
758	4.93333333333328
759	-96.9666666666667
760	-257.6
761	-360.3
762	-936.3
763	342.966666666667
764	-765.6
765	209.333333333333
766	-702.1
767	270.033333333333
768	866.833333333333
769	268.4
770	-652.4
771	-491.3
772	-141.666666666667
773	362.4
774	-238.8
775	31.5999999999999
776	-601.166666666667
777	342.4
778	1034.9
779	806
780	2573.76666666667
781	-1485.46666666667
782	2503.16666666667
783	-476
784	-205.566666666667
785	-263.166666666667
786	-1181.23333333333
787	-123.566666666667
788	858.533333333333
789	-726.7
790	610.766666666666
791	-1616.3
792	314.233333333333
793	-350.8
794	257.733333333334
795	-609.2
796	-99.8333333333334
797	-31.6999999999998
798	500.533333333333
799	129.6
800	442.5
801	1203.55
802	-334.5
803	21.7
804	1068.96666666667
805	557.6
806	379.6
807	-824.7
808	-258.666666666667
809	-239.266666666667
810	-1222.66666666667
811	-751.066666666667
812	-107.233333333333
813	-574.8
814	-830.5
815	-8.40000000000009
816	-1180.66666666667
817	503.6
818	-1233.16666666667
819	-618.966666666667
820	332.666666666667
821	11.6000000000004
822	659.2
823	-623.1
824	135.3
825	45.5666666666666
826	-485.6
827	-952.85
828	-1649.36666666667
829	487.233333333333
830	440.733333333333
831	412.733333333333
832	1176.3
833	-860.9
834	2137.58333333333
835	90.2666666666667
836	-363.866666666667
837	408.233333333333
838	455.933333333334
839	-1160.46666666667
840	-1740.46666666667
841	2088.96666666667
842	696.3
843	-77.3333333333333
844	376.833333333333
845	1.59999999999991
846	363.633333333333
847	365.033333333333
848	-857.2
849	-605.2
850	32.0333333333333
851	-239.466666666667
852	1192.43333333333
853	-298.766666666667
854	174.533333333334
855	-101.599999999999
856	-989.066666666667
857	-124.8
858	-610.7
859	-172.133333333333
860	-1605.06666666667
861	175.6
862	-413.766666666667
863	-294.666666666667
864	-73.6
865	1278.3
866	-1724.7
867	-1463.2
868	-702
869	310.833333333333
870	-13.6
871	-3116.66666666667
872	1544.13333333333
873	-286.4
874	-272.4
875	404.6
876	267.133333333333
877	-761.6
878	94.1
879	-225.7
880	175.133333333333
881	-614.1
882	1460.63333333333
883	-78.8
884	-39.3000000000001
885	1146.5
886	1163.6
887	11.3
888	-912.933333333333
889	59.5999999999999
890	5091.3
891	4240.53333333333
892	121.1
893	288.533333333334
894	826.3
895	108.3
896	466.6
897	-840.366666666667
898	-1236.53333333333
899	-1364.3
900	1777.7
901	-1048.13333333333
902	-765.7
903	-1071.1
904	-47.3000000000002
905	-137.7
906	928.433333333333
907	-123.566666666667
908	-807.466666666667
909	-379.966666666667
910	367.933333333333
911	-788.7
912	-242.3
913	573.333333333333
914	-94.4000000000001
915	-27.7333333333333
916	-217.066666666667
917	-321.966666666667
918	-384.266666666667
919	-120.8
920	-45.1999999999999
921	869.766666666667
922	1508.93333333333
923	-1238
924	534.4
925	1781.96666666667
926	229.433333333333
927	792.8
928	2637.03333333333
929	922.533333333333
930	-30.5
931	1208.03333333333
932	-362.466666666667
933	-994.3
934	128.1
935	-2158.16666666667
936	699.533333333334
937	1569.7
938	-175.866666666667
939	3578.63333333333
940	-400.5
941	-123.6
942	270.233333333333
943	4288.3
944	-4065.03333333333
945	-383.1
946	2291.76666666667
947	718.366666666667
948	1810.36666666667
949	1015.7
950	972.933333333333
951	495.066666666667
952	681.2
953	-174.4
954	819.833333333333
955	845.8
956	-66.5
957	-767.6
958	-1186.1
959	-1930.56666666667
960	-357.166666666667
961	538.033333333333
962	684.7
963	1022.13333333333
964	1601.2
965	-911.866666666667
966	-80
967	1044.8
968	906.133333333333
969	252.633333333333
970	-1036.96666666667
971	904.933333333333
972	-1030
973	466.9
974	408.533333333333
975	-2641.6
976	-1484.4
977	2076.1
978	478.7
979	941.599999999999
980	396
981	-1847.96666666667
982	-373.2
983	1270.4
984	232.266666666666
985	1681.86666666667
986	2993.06666666667
987	1707.7
988	-30.0999999999999
989	-97.6333333333333
990	-804.9
991	768.5
992	-504.266666666667
993	-700.266666666667
994	306
995	184.166666666667
996	1698.16666666667
997	-364.266666666667
998	1659.2
999	-194.2
1000	997.433333333333
