# Supplementary material for: Chromosome Copy Number Variation and Control in the Ciliate Chilodonella uncinata
Source: PLoS One. 2013 Feb 20;8(2):e56413. doi: 10.1371/journal.pone.0056413 (PMC3577910; doi:10.1371/journal.pone.0056413)
Supplement: Dataset S1 — Chromosome copy numbers from the experimental and simulated cell lines of Dataset of Chilodonella uncinata . dataset.zip is a compressed file. exp_data.csv contains the experimental data derived from qPCR analyses (Cell.line = original cell line; Time = time point of the DNA extraction; DNA.extract = DNA extract replicate; Gene = macronuclear chromosome; CNPC = copy number of the macronuclear chromosome per cell). The remainder of the CSV files are from the simulations. Each CSV file contains data on 1000 simulations where the change in variance from initial to final for each simulation is stored under column ‘x’. See _readme.txt in the compressed file dataset.zip for documentation of the file names. (ZIP) [file pone.0056413.s002.zip › dataset_S1/P2_omega10.csv]

	x
1	2562.8
2	4900.53333333333
3	3429.2
4	829.866666666667
5	3375.2
6	996.3
7	4995.6
8	2235.86666666667
9	865.3
10	1897.6
11	13583.7333333333
12	3266
13	-895.466666666667
14	4320.5
15	969.766666666667
16	-1672
17	1732.96666666667
18	651.066666666667
19	6446
20	-1536.8
21	1048.5
22	713.6
23	-1594.7
24	2491.2
25	203.333333333333
26	593.033333333333
27	-1298.36666666667
28	-579.866666666667
29	-890.533333333334
30	-2092.26666666667
31	4614.76666666667
32	4235.86666666667
33	491.966666666667
34	9318.83333333333
35	14651.6
36	226.933333333333
37	793.566666666667
38	-695.366666666667
39	7365.5
40	11964.4
41	490.4
42	-787.9
43	1046.13333333333
44	773.033333333333
45	-2932
46	6392.5
47	62.7666666666667
48	-1477.3
49	580
50	-621.6
51	3380.5
52	-2255.2
53	-785.033333333333
54	-1020.83333333333
55	-2423.46666666667
56	-745.6
57	3152.8
58	13039.6
59	1052.13333333333
60	378.4
61	-623.3
62	1950.3
63	90.9333333333333
64	-816.133333333333
65	706.266666666666
66	20791.0666666667
67	406.033333333333
68	-1112.43333333333
69	1280.4
70	12687.2
71	2717.76666666667
72	1241.3
73	2492.4
74	968.933333333333
75	613.033333333333
76	1385.7
77	486.833333333333
78	6996.23333333333
79	15869.7333333333
80	616.5
81	962.133333333333
82	12130.9333333333
83	1996.8
84	185.9
85	532.166666666667
86	4083.46666666667
87	2095.9
88	-422.3
89	2959.6
90	-86.6666666666666
91	420.966666666666
92	319.2
93	-333.2
94	-482.433333333333
95	-407.3
96	382.4
97	12555.2
98	759.9
99	-878.1
100	2778.4
101	-2723.5
102	1423.2
103	8915.36666666667
104	-963.3
105	9509.73333333333
106	1091.86666666667
107	2419.83333333333
108	7963.63333333333
109	1992.36666666667
110	-833.333333333333
111	-517.966666666667
112	496
113	1803.7
114	432.533333333333
115	-577.366666666666
116	1392.3
117	2409.83333333333
118	-658.1
119	3799.46666666667
120	4029.73333333333
121	1224.4
122	-3528.5
123	-2529.33333333333
124	979.433333333333
125	1524.66666666667
126	-1052.96666666667
127	956.8
128	-2091.36666666667
129	5321.6
130	11237.4666666667
131	5917.33333333333
132	250.4
133	5901.33333333333
134	544.1
135	1150.96666666667
136	5499.1
137	-1528.13333333333
138	36385.6
139	-341.6
140	2530.4
141	-2052.03333333333
142	-231.866666666667
143	649.1
144	6303.63333333333
145	5094.1
146	2312
147	12046
148	4611.3
149	-2631.3
150	-286.9
151	-555.7
152	7380.13333333333
153	573.6
154	2123.36666666667
155	-582.833333333333
156	10606.3666666667
157	943.6
158	3725.7
159	-3377.2
160	278
161	1683.36666666667
162	-2899.1
163	2123.43333333333
164	-1376.93333333333
165	91.7333333333333
166	3614.66666666667
167	8387.1
168	-671.2
169	1748.26666666667
170	-1611.3
171	12853.2
172	501.566666666667
173	3234.93333333333
174	621.833333333333
175	-580.4
176	818
177	2190.8
178	7576.3
179	69.2
180	35285.9
181	1668.26666666667
182	10645.4666666667
183	6472.66666666667
184	4584
185	2215.7
186	394.9
187	886.966666666667
188	12813.3
189	12160.8
190	-1874.36666666667
191	1504.13333333333
192	3661.2
193	1481.06666666667
194	3628.7
195	5719.6
196	8959.2
197	2428.9
198	10178.9666666667
199	-1433.7
200	2960.9
201	1137.86666666667
202	2402
203	-1410
204	-1586.4
205	-2002.5
206	757.7
207	700.4
208	350.933333333333
209	14974.5333333333
210	1815.6
211	15914.4
212	2144.26666666667
213	4690.4
214	-394.4
215	3187.73333333333
216	820.533333333333
217	3739.46666666667
218	2265.6
219	2834.13333333333
220	1140.4
221	-653.066666666667
222	526.533333333333
223	-847.366666666667
224	6944.16666666667
225	4979.2
226	2316.3
227	4617.6
228	618.933333333333
229	14945.7
230	-1173.6
231	4105.2
232	731.2
233	7519.83333333333
234	4402.03333333333
235	4594.4
236	-53.3666666666668
237	4663.6
238	5546.93333333333
239	-1768.3
240	-2132
241	-833.9
242	10003.2
243	1731.3
244	6245.2
245	-70.3000000000001
246	3505.23333333333
247	672.933333333334
248	1518.9
249	4663.7
250	7623.1
251	1162.76666666667
252	-313.6
253	799.2
254	101.2
255	802.133333333333
256	4249.33333333333
257	443.2
258	-1054.4
259	1295.7
260	1676.5
261	32.1000000000004
262	2257.9
263	108.1
264	-383.5
265	-1949.9
266	2923.16666666667
267	1711.86666666667
268	4008
269	624.4
270	2476.26666666667
271	552.3
272	2384.8
273	-536.5
274	7777.06666666667
275	5947.36666666667
276	550.5
277	66.7999999999997
278	259.5
279	2506.8
280	4526.26666666667
281	80.5666666666667
282	10780.8
283	5654.3
284	954.7
285	3925.6
286	4447.2
287	-192.4
288	-1709.33333333333
289	2656.8
290	-895.2
291	2001.9
292	684.8
293	5558.83333333333
294	3737.9
295	1556.5
296	1893.1
297	5917.86666666667
298	773.833333333333
299	169.433333333333
300	1556
301	-789.2
302	-5120.26666666667
303	1825.23333333333
304	4147.16666666667
305	6995.2
306	3376.4
307	265.2
308	435.2
309	2317.73333333333
310	2435.63333333333
311	3907.6
312	-729.1
313	14860.2666666667
314	-328.5
315	1161.23333333333
316	3521.76666666667
317	976.7
318	1341.73333333333
319	-102.133333333333
320	-874.833333333333
321	-959.233333333333
322	-515.1
323	4320.56666666667
324	7198.3
325	5286.4
326	11233.5
327	-824.1
328	7222.4
329	793.866666666667
330	-616.933333333333
331	15586.9666666667
332	-2337.2
333	8981.33333333333
334	-163.833333333333
335	-198
336	1762.03333333333
337	27044.8333333333
338	3940
339	979.7
340	1443.06666666667
341	-998.4
342	2552.1
343	1028.93333333333
344	-525.733333333333
345	11217.7
346	2634.96666666667
347	6062.93333333333
348	1280.7
349	3352.9
350	3285.76666666667
351	1754.43333333333
352	2517.7
353	9148.4
354	6653.36666666667
355	10799.5
356	1341.06666666667
357	1824.53333333333
358	1343.6
359	3097.3
360	1505.7
361	4180.9
362	1173.03333333333
363	3379.1
364	7735.46666666667
365	3500.16666666667
366	7712.4
367	7764.8
368	-1373.7
369	2609.2
370	2883.16666666667
371	2018.13333333333
372	2421.7
373	15219.8333333333
374	-447.366666666667
375	3050.4
376	-114.633333333333
377	-1025.1
378	992.633333333333
379	-2128.1
380	3063.6
381	2100.83333333333
382	5587.1
383	9836.7
384	-461.066666666667
385	5388.1
386	1027.9
387	2671.06666666667
388	997.3
389	-967.7
390	9131.5
391	13206.7
392	6993.6
393	329.1
394	754.833333333333
395	1308.8
396	2891.3
397	-1596.4
398	-1393.7
399	1838
400	3730.7
401	2910.16666666667
402	8069.33333333333
403	-1572.93333333333
404	4146.13333333333
405	1155.33333333333
406	4036.03333333333
407	8470
408	6563.03333333333
409	-3298.8
410	-1650.26666666667
411	1903.06666666667
412	333.566666666667
413	-230
414	10575.7333333333
415	3632.3
416	1204.7
417	-118.766666666667
418	1140
419	2482.66666666667
420	14217.5
421	2062.4
422	3766.1
423	2838.93333333333
424	-675.5
425	-304.1
426	490.666666666667
427	2313.03333333333
428	1256.1
429	8755.5
430	-1446.96666666667
431	539.333333333333
432	-2340.53333333333
433	-346.1
434	3113.33333333333
435	4579.3
436	9145.7
437	2158.9
438	1475.93333333333
439	795.9
440	1542.4
441	753.3
442	1347.7
443	-656
444	1507.5
445	2111.6
446	5726.93333333333
447	13972
448	764.633333333333
449	11487.4333333333
450	5158
451	-1602.53333333333
452	2430.96666666667
453	-526.8
454	263.1
455	2479.7
456	5674.26666666667
457	-590.8
458	2905.6
459	13948.9333333333
460	828.633333333333
461	-928.4
462	919.5
463	746.8
464	604.4
465	1078.4
466	2784.53333333333
467	7646.16666666667
468	-3960.4
469	5037.5
470	483.566666666667
471	304.9
472	-1422.5
473	-699.3
474	2540.36666666667
475	11097.5
476	1306.03333333333
477	2137.86666666667
478	839.1
479	-294.633333333333
480	-156.766666666667
481	-927.166666666667
482	-2120.4
483	8654.83333333333
484	1643.3
485	19702.4
486	3068.56666666667
487	5452.1
488	12248.1333333333
489	4361.46666666667
490	-238.8
491	889.2
492	-720.7
493	3233.3
494	3257.13333333333
495	-3313.46666666667
496	5803.86666666667
497	1882.9
498	11510.8
499	10328.5
500	4261.9
501	1.59999999999991
502	2839.9
503	7225.3
504	2460.5
505	6806.1
506	-998.133333333333
507	47.9666666666667
508	1816.26666666667
509	5561.76666666667
510	1972.4
511	0.433333333333394
512	-1140.26666666667
513	2470.16666666667
514	86
515	806.533333333333
516	-1311.9
517	2485.3
518	4027.46666666667
519	-3046.23333333333
520	13699.5
521	-1814.9
522	17373.1
523	-2242.13333333333
524	824.1
525	7325.33333333333
526	2798.8
527	-210.266666666667
528	76
529	4166.76666666667
530	16882.4
531	-1638.5
532	-1835.7
533	3244.8
534	5240.66666666667
535	1596.26666666667
536	373.7
537	1683.46666666667
538	1285.63333333333
539	653.2
540	-982.433333333333
541	-291.2
542	4111.03333333333
543	-712.533333333333
544	17838.2333333333
545	8248.4
546	747.733333333333
547	-786.533333333333
548	-1020.3
549	864.8
550	7324.83333333333
551	1254.5
552	1408.03333333333
553	-1898.03333333333
554	-63.2
555	716.833333333333
556	-416.1
557	521.5
558	-217.866666666667
559	3600.4
560	1132.5
561	-51.1
562	3813.5
563	3422.1
564	-41.6000000000001
565	3258.26666666667
566	-360.9
567	7428.36666666667
568	6393.5
569	83.1000000000001
570	-2466.26666666667
571	-1623.73333333333
572	6347.76666666667
573	62.5
574	1398.5
575	3546.4
576	-252.8
577	327.2
578	2730.96666666667
579	3633.6
580	592.9
581	2482.13333333333
582	9919.46666666667
583	-1912.5
584	699.1
585	-1675.46666666667
586	2973.83333333333
587	-191.633333333333
588	815.9
589	-245.566666666667
590	-3280.8
591	270.9
592	3862.36666666667
593	4360.26666666667
594	3818.26666666667
595	4996.93333333333
596	-425.433333333333
597	237.833333333333
598	4569.6
599	1417.6
600	11564.1
601	-471.333333333333
602	-1604.56666666667
603	2420.1
604	3634.53333333333
605	8179.9
606	1809.76666666667
607	-3595.2
608	-1527.3
609	402.3
610	2306.23333333333
611	1173.96666666667
612	5301.06666666667
613	-65.5666666666666
614	534.8
615	5630.4
616	2350.5
617	-1788.43333333333
618	1636
619	2061.86666666667
620	476.266666666667
621	2352.93333333333
622	1349.6
623	9962.53333333333
624	1388.93333333333
625	21001.6
626	7877.13333333333
627	-1141.9
628	25.6000000000001
629	368.3
630	848.4
631	13725.6333333333
632	2723.9
633	11260.5
634	974.3
635	5006.8
636	4164.43333333333
637	-1550.5
638	-1949.86666666667
639	1064.96666666667
640	2895.2
641	1178.3
642	-1318.53333333333
643	8142.8
644	60.9333333333334
645	-1530.9
646	892.833333333333
647	1663.9
648	7063.7
649	-696.533333333333
650	9405.9
651	8382.13333333334
652	-869.6
653	6013.46666666667
654	-886.366666666667
655	-163.066666666667
656	3207.2
657	339.9
658	-518.8
659	2426.9
660	3088.26666666667
661	449.866666666667
662	554.4
663	-3111.7
664	-561.866666666667
665	7934.56666666667
666	321.9
667	1918.4
668	1307.3
669	3522.3
670	1788.53333333333
671	-1660.8
672	770.8
673	4914.5
674	-323.5
675	-2930.4
676	-1706.8
677	11796.9666666667
678	7070
679	2197.23333333333
680	-501.466666666667
681	6402.66666666667
682	-11.6999999999998
683	-764.4
684	-672.266666666667
685	-1070.76666666667
686	1400.4
687	5138.8
688	1219.43333333333
689	-1654.9
690	-1132.16666666667
691	-745.3
692	878.3
693	7728.8
694	-337.233333333333
695	5400.56666666667
696	10609.6
697	-411.5
698	409.6
699	1472.9
700	-311.7
701	-2090.36666666667
702	-3575.5
703	755.866666666667
704	-527.2
705	2498.7
706	-745.733333333333
707	1895.06666666667
708	4396.5
709	11147.6
710	1826.16666666667
711	2946.9
712	-163.6
713	7378.56666666667
714	2864.93333333333
715	1710.13333333333
716	1211.2
717	3644.4
718	-720.8
719	-3318.5
720	9464.7
721	-103.6
722	-2305.2
723	22839.9666666667
724	1332.8
725	2188.93333333333
726	-194.4
727	-870.133333333333
728	7066.4
729	6221.9
730	5358
731	1517.3
732	-2276.66666666667
733	2288.4
734	-1106.1
735	8041.86666666667
736	-3436.16666666667
737	0.966666666666697
738	-522.633333333333
739	2726.43333333333
740	3034.8
741	587.033333333334
742	15201.3333333333
743	4526.3
744	-922.9
745	3793.6
746	126
747	1198.13333333333
748	3887.86666666667
749	2720.8
750	452.533333333333
751	27.1999999999999
752	11778
753	5970.53333333333
754	-1633.06666666667
755	5549.6
756	7206.66666666667
757	1841.1
758	1611.5
759	710.933333333333
760	3041.2
761	-284.8
762	-1182.83333333333
763	-1752.1
764	3623.16666666667
765	331.9
766	-1381.3
767	5405.9
768	132.433333333333
769	668.533333333333
770	2294.3
771	14795.5666666667
772	2969.5
773	-511.2
774	2337.56666666667
775	274.3
776	-1933.76666666667
777	-2332.8
778	-289.1
779	-1818.53333333333
780	-888.033333333334
781	-241.6
782	2448.93333333333
783	2349.06666666667
784	-189.3
785	-1.86666666666667
786	8970.8
787	-2818.8
788	-957.066666666667
789	-455.566666666667
790	-40.6666666666667
791	961.1
792	915.699999999999
793	581.6
794	1147.1
795	-291.833333333333
796	-407.066666666667
797	6713.2
798	1564.9
799	729.566666666667
800	5128.23333333333
801	13078.9
802	6587.2
803	-1801.6
804	3006.1
805	-2372.8
806	-237.866666666667
807	13026.9
808	-96.4000000000001
809	-821.6
810	1124.3
811	3081.76666666667
812	3046.53333333333
813	13416.8
814	-351.866666666667
815	1418.16666666667
816	6958
817	428.4
818	3320.23333333333
819	6769.83333333333
820	1001.7
821	-770.566666666667
822	-944
823	354
824	884.8
825	2772.83333333333
826	1044.4
827	1081.06666666667
828	1082.5
829	7109.86666666667
830	452
831	2840
832	-630.9
833	11714.7
834	5642.3
835	126.4
836	3363.2
837	4672.4
838	1038.93333333333
839	88.6666666666665
840	10
841	1691.9
842	3712.53333333333
843	-632.933333333333
844	193.6
845	4030.76666666667
846	1830.63333333333
847	2524.93333333333
848	-535.433333333333
849	-515.433333333333
850	1836.23333333333
851	2502
852	1663.6
853	174.933333333333
854	6278.5
855	7290.93333333333
856	2242.3
857	-4.40000000000009
858	-869.2
859	3775.9
860	280.666666666667
861	-1574.9
862	960.4
863	425.533333333333
864	1503.53333333333
865	9628.93333333333
866	-353.3
867	-1366.96666666667
868	4486.1
869	4626.7
870	1355.96666666667
871	-932.266666666667
872	860.133333333333
873	-4614
874	-1469.96666666667
875	8987.5
876	11752.5333333333
877	3192.63333333333
878	-805.333333333333
879	3019.3
880	-1403.83333333333
881	724
882	-2717.6
883	3467.46666666667
884	7625.3
885	31191.2
886	-850
887	1666
888	3526.93333333333
889	9326.7
890	825.366666666667
891	5719.6
892	414.666666666667
893	18960.9
894	2915.23333333333
895	5976.3
896	9689.43333333333
897	-909.233333333333
898	5533.6
899	3801.5
900	9135.2
901	-227.333333333333
902	1720.8
903	6189.86666666667
904	11742.4
905	631.9
906	-40.5333333333333
907	-777.566666666667
908	1738.66666666667
909	8252.13333333333
910	4431.16666666667
911	1504.9
912	13132.5333333333
913	-1514.93333333333
914	2418.8
915	-773.866666666667
916	1256.16666666667
917	387.7
918	-1382.4
919	-665.433333333333
920	1485.06666666667
921	2340.8
922	583.633333333334
923	1287.6
924	-4169.06666666667
925	952.533333333333
926	3792.93333333333
927	-2523.1
928	-636.9
929	774.666666666667
930	7489.3
931	-472.5
932	1103.1
933	-479.733333333333
934	3009.2
935	-1025.73333333333
936	1069.7
937	-1181.5
938	9114.36666666667
939	-1099.06666666667
940	8613.1
941	2748.3
942	-1391.3
943	753.1
944	10661.4333333333
945	7921.9
946	579.9
947	865.5
948	432.8
949	5307.2
950	2195.96666666667
951	1603.6
952	-640.633333333333
953	422.5
954	-972.4
955	2819.6
956	9247.6
957	-1944.4
958	563.1
959	8825.06666666667
960	1164.9
961	2003.3
962	5155.9
963	-529.6
964	11615.1
965	3682.26666666667
966	1908.5
967	-105.6
968	6741.9
969	1744.36666666667
970	4416.9
971	1282.3
972	1953.96666666667
973	9851.36666666667
974	-726.933333333333
975	566.666666666667
976	1103.16666666667
977	9794.03333333333
978	1106.8
979	6140.53333333333
980	-1517.1
981	-3348.26666666667
982	-863.766666666667
983	435.033333333333
984	7798.8
985	8208.7
986	-3420.26666666667
987	14395.3333333333
988	1428.4
989	-780.133333333333
990	-1569.56666666667
991	1378.03333333333
992	200.266666666667
993	11634.4
994	756
995	1934.03333333333
996	-1602.4
997	-1382.4
998	4082.03333333333
999	-473.866666666667
1000	-226.133333333333
