# Supplementary material for: Chromosome Copy Number Variation and Control in the Ciliate Chilodonella uncinata
Source: PLoS One. 2013 Feb 20;8(2):e56413. doi: 10.1371/journal.pone.0056413 (PMC3577910; doi:10.1371/journal.pone.0056413)
Supplement: Dataset S1 — Chromosome copy numbers from the experimental and simulated cell lines of Dataset of Chilodonella uncinata . dataset.zip is a compressed file. exp_data.csv contains the experimental data derived from qPCR analyses (Cell.line = original cell line; Time = time point of the DNA extraction; DNA.extract = DNA extract replicate; Gene = macronuclear chromosome; CNPC = copy number of the macronuclear chromosome per cell). The remainder of the CSV files are from the simulations. Each CSV file contains data on 1000 simulations where the change in variance from initial to final for each simulation is stored under column ‘x’. See _readme.txt in the compressed file dataset.zip for documentation of the file names. (ZIP) [file pone.0056413.s002.zip › dataset_S1/P2_omega2.5.csv]

	x
1	253.466666666667
2	523.466666666667
3	3154.5
4	1415.96666666667
5	5913.33333333333
6	-645.666666666667
7	706.566666666667
8	-739.6
9	1046.7
10	523.2
11	-854.1
12	47.1666666666665
13	1152.8
14	2029.2
15	-2796.13333333333
16	3561.73333333333
17	1997.6
18	732
19	1572.1
20	615.633333333333
21	-677.966666666667
22	3957.2
23	16.833333333333
24	-1079.6
25	356.233333333333
26	-883.833333333333
27	1233.6
28	3751.16666666667
29	-2613.06666666667
30	1671.3
31	34.1000000000004
32	-1773.43333333333
33	2598.83333333333
34	354.8
35	1205.46666666667
36	254.833333333333
37	3725.63333333333
38	-281.333333333333
39	1547.33333333333
40	-216.3
41	346.933333333333
42	-2112.63333333333
43	-581.333333333333
44	2164.5
45	1594.66666666667
46	1116.4
47	-299.433333333333
48	-1571.33333333333
49	579.866666666667
50	92.1333333333332
51	370.133333333333
52	-1114.83333333333
53	275.5
54	317.866666666667
55	-1092.1
56	1197.76666666667
57	-1249.33333333333
58	218.1
59	6137.45
60	3895.7
61	569.066666666667
62	848.5
63	630.266666666667
64	-218.8
65	2040.7
66	3385.2
67	1744.7
68	700.366666666667
69	1185.73333333333
70	-20.4333333333334
71	13776.5
72	-175.7
73	159.5
74	1097.3
75	215.733333333333
76	-2063.86666666667
77	283.6
78	2298.8
79	4617.6
80	1050.63333333333
81	564.4
82	265.466666666667
83	65.3333333333334
84	2780.3
85	195.866666666667
86	8576.8
87	4942.13333333333
88	1411.46666666667
89	615.733333333333
90	-958.233333333333
91	-1513.46666666667
92	245.6
93	987.566666666667
94	-955.866666666667
95	-1198.13333333333
96	-250.4
97	1316
98	841.933333333333
99	-657.333333333333
100	965.3
101	4109.73333333333
102	-1670.1
103	-171.6
104	-42
105	-73.5
106	1973.5
107	-348.766666666666
108	938
109	2819.43333333333
110	1080.53333333333
111	30.8999999999996
112	615.2
113	2417.3
114	568.533333333333
115	60.9666666666666
116	-1285.33333333333
117	3785.2
118	1132.7
119	-1395.6
120	11.1666666666665
121	-214.366666666667
122	-698.633333333333
123	-178
124	468.1
125	138.266666666667
126	-233.333333333333
127	3660.9
128	5172
129	-751.266666666667
130	1821.46666666667
131	-107.966666666667
132	-2020.63333333333
133	-1224.53333333333
134	756.933333333333
135	-636.5
136	5891.6
137	-711.733333333333
138	769.333333333333
139	-1152.03333333333
140	-269.3
141	-1629.7
142	244.4
143	452.5
144	1924.7
145	1259.6
146	-187.6
147	392.4
148	-1088.96666666667
149	1638.3
150	-231.333333333333
151	1047.7
152	167.433333333333
153	4111.46666666667
154	835.333333333333
155	-490.1
156	-9.70000000000005
157	-1151.9
158	3253.2
159	1472.83333333333
160	1063.46666666667
161	6172.4
162	5111.2
163	-1301.06666666667
164	4.16666666666663
165	1472.13333333333
166	6178.26666666667
167	1635.03333333333
168	-3620
169	3801.33333333333
170	133.733333333333
171	2276.13333333333
172	214.1
173	1693.83333333333
174	1298.7
175	3395.9
176	-287.066666666667
177	562.833333333333
178	-228.666666666667
179	-532.933333333333
180	2181.03333333333
181	6028.96666666667
182	2672
183	5520.1
184	-784.1
185	-662.9
186	309.9
187	2289.9
188	525.033333333333
189	-315.9
190	1128.53333333333
191	-857.5
192	134.7
193	988
194	-149.466666666667
195	10135.7333333333
196	1528.9
197	351.233333333333
198	-279.633333333333
199	3223.23333333333
200	-475.233333333333
201	-329.5
202	1551.6
203	687.966666666667
204	4273.03333333333
205	-335.5
206	-407.066666666667
207	-1790.9
208	881.733333333333
209	2299.23333333333
210	2462.5
211	-463.5
212	1554.3
213	4543.1
214	2796
215	-435.5
216	-973.466666666667
217	227.5
218	-1499.9
219	-12.3666666666668
220	458.533333333333
221	1063.86666666667
222	73.4666666666667
223	727.5
224	1625.2
225	11356.0333333333
226	1736.66666666667
227	1054.5
228	572.3
229	-102
230	613.6
231	-490.9
232	2780.26666666667
233	3687.86666666667
234	1095.6
235	-1309.33333333333
236	1477.6
237	-957.866666666667
238	2491.63333333333
239	1605.9
240	1423.76666666667
241	7.16666666666697
242	-1538.7
243	-941.233333333334
244	226
245	-417.633333333333
246	-443.566666666667
247	344.3
248	-437.5
249	-1824.4
250	-224.366666666667
251	-2324.46666666667
252	1319.9
253	-195.466666666667
254	1962.9
255	-599.7
256	552.433333333333
257	-1253.36666666667
258	-238.366666666667
259	57.8333333333333
260	1073.73333333333
261	-496.8
262	593.5
263	524
264	722.4
265	2421.43333333333
266	179.566666666667
267	1232.83333333333
268	-230.766666666666
269	3083.6
270	422.833333333333
271	1262
272	137.066666666667
273	1939.16666666667
274	-67.333333333333
275	1759.7
276	8154.8
277	-84.9333333333333
278	2787.46666666667
279	323.166666666666
280	-263.866666666667
281	327.6
282	-1244.4
283	1686.4
284	3457.6
285	-1190.16666666667
286	12964
287	4488.66666666667
288	1398.56666666667
289	-28.6999999999999
290	2431.9
291	1033.46666666667
292	-1303.5
293	-640.266666666667
294	-522.966666666667
295	955.2
296	-2332.53333333333
297	-1157.96666666667
298	54.3
299	1688.5
300	56.1333333333332
301	1102.16666666667
302	2302.13333333333
303	163.366666666667
304	2016.5
305	1532
306	1355.3
307	1230.66666666667
308	846.3
309	-528
310	3930.5
311	2425.36666666667
312	-2133.06666666667
313	2039.33333333333
314	2875.16666666667
315	-388.3
316	2066.9
317	-2705.6
318	895.733333333333
319	1698.8
320	488.5
321	-1192.76666666667
322	-332.966666666667
323	-2237.46666666667
324	-674.9
325	1549.63333333333
326	3859.9
327	-1784.43333333333
328	1074.23333333333
329	-921.6
330	-131.6
331	-623.7
332	398.5
333	-783.866666666667
334	-697.2
335	711.566666666667
336	1759.96666666667
337	2973.2
338	-1873.86666666667
339	-434.633333333334
340	-579.033333333333
341	471.833333333333
342	1231.2
343	1495.23333333333
344	-1197.33333333333
345	-1419.76666666667
346	-1892.4
347	-522
348	-3979.46666666667
349	-271.566666666667
350	618.7
351	125.700000000001
352	51.0333333333335
353	7548
354	-324.7
355	-182
356	2824.53333333333
357	7834.5
358	-566.4
359	1676.5
360	889.166666666667
361	-111.5
362	1760.3
363	4199.23333333333
364	-1743.36666666667
365	2036.4
366	2337.2
367	3712.3
368	265.466666666667
369	-1806.93333333333
370	-425.299999999999
371	-8.90000000000009
372	-3068
373	-564.3
374	1840.36666666667
375	181.3
376	-1130.56666666667
377	3269.76666666667
378	1780.43333333333
379	1086.13333333333
380	424.8
381	1410.4
382	553.033333333333
383	2516.13333333333
384	-344.5
385	-151.066666666667
386	2961.03333333333
387	-2987.56666666667
388	421.833333333333
389	1190.13333333333
390	216.3
391	74.3
392	692.266666666666
393	-518.9
394	1104.03333333333
395	1171.2
396	1943.3
397	83.2333333333333
398	10409.0666666667
399	1909.3
400	241.6
401	-351.366666666667
402	430.966666666666
403	1276.3
404	412.4
405	-192.7
406	-734.766666666667
407	-228.833333333333
408	-478.533333333333
409	-3150.13333333333
410	2212.53333333333
411	-289.3
412	-203.833333333333
413	443.166666666667
414	966.133333333333
415	-2263.6
416	-2024.3
417	1270.13333333333
418	2928.93333333333
419	-494.433333333333
420	3285.7
421	-972.7
422	-921.366666666667
423	142.966666666667
424	1709.2
425	1166.13333333333
426	-203.166666666667
427	2771.33333333333
428	-1106.5
429	279.599999999999
430	205.833333333333
431	-999.633333333333
432	-234.466666666667
433	2405.3
434	-277.066666666667
435	1065.5
436	-1345.7
437	38.8000000000002
438	804.8
439	4832.1
440	444.3
441	-105.1
442	379.2
443	867.733333333334
444	1267.2
445	4081.16666666667
446	2030.4
447	1056.76666666667
448	-929.766666666667
449	4827.73333333333
450	967.066666666666
451	4848.96666666667
452	6082.8
453	855.866666666667
454	-1275.2
455	1256.83333333333
456	2954.93333333333
457	-900.133333333333
458	-40.2666666666667
459	-19.6
460	-2066.56666666667
461	662.3
462	8235.33333333333
463	1146.8
464	-1404
465	-31.7333333333333
466	2704.4
467	-54
468	1162
469	1425.06666666667
470	2314.43333333333
471	1807.7
472	-175.5
473	297.9
474	-951.233333333333
475	-1698.53333333333
476	441.333333333333
477	912.533333333333
478	-1054.16666666667
479	1489.5
480	2776.5
481	1122
482	367.3
483	2802
484	-115.1
485	-1650.93333333333
486	-376.166666666667
487	-2194
488	567.833333333333
489	-663.9
490	2190.8
491	138.1
492	168.3
493	-212.033333333334
494	81.5999999999999
495	-698.9
496	-1479.2
497	-205.066666666667
498	-471.566666666667
499	-668
500	-597.1
501	-344.666666666667
502	273.3
503	1660.63333333333
504	26
505	1221.33333333333
506	577.4
507	-561.3
508	1304.03333333333
509	387.2
510	517.6
511	-442.8
512	-96.1
513	1158.93333333333
514	-124.166666666667
515	-711.6
516	-272.666666666667
517	1413.36666666667
518	1640.9
519	84.8000000000002
520	-876
521	-1448.3
522	-787.966666666666
523	-540
524	2862
525	2181.2
526	2046.9
527	-1010.23333333333
528	2234.83333333333
529	1495.86666666667
530	37.8666666666667
531	-653.333333333333
532	-1167.6
533	1451.5
534	-34.6666666666667
535	2129.2
536	255.333333333333
537	1426.03333333333
538	981.733333333333
539	-490.4
540	-178.633333333333
541	-1997.23333333333
542	619.6
543	-1092.7
544	2668.8
545	737.766666666667
546	-852.166666666667
547	-387.633333333333
548	379.066666666667
549	-280.4
550	-1652
551	3963.33333333333
552	706.933333333334
553	-790
554	735.6
555	-474.4
556	524.433333333333
557	-674.8
558	366.433333333333
559	-855.7
560	-96.9333333333334
561	266.8
562	-854.1
563	2157.6
564	279.466666666667
565	-497.6
566	-2686.2
567	2402.8
568	1027.7
569	2388.7
570	1983.7
571	3686
572	2629.5
573	913.5
574	1787.2
575	-108.166666666667
576	-554.3
577	4506.36666666667
578	2985.6
579	2108.76666666667
580	-1731.7
581	-286.266666666667
582	-691.166666666666
583	1406.3
584	-3472.8
585	4528
586	1288.63333333333
587	-861.3
588	-371.866666666667
589	-1067.2
590	-384.866666666667
591	639.2
592	-255.6
593	-818.8
594	5257.06666666667
595	1466.3
596	67.9333333333334
597	-881.6
598	-151.966666666667
599	4123.16666666667
600	-656
601	-376.933333333333
602	-65.1000000000001
603	2520.93333333333
604	511.333333333333
605	631.9
606	-728.433333333333
607	-1336.43333333333
608	1239.76666666667
609	552.8
610	2104.4
611	86
612	2274.8
613	-284.166666666667
614	5596.4
615	1591.1
616	-2858.5
617	-888.133333333333
618	-1534.1
619	671.2
620	288.566666666667
621	1047.36666666667
622	-758.266666666667
623	130
624	-290.8
625	-192.8
626	2212.5
627	589.7
628	2259.6
629	6573.63333333333
630	-1070.93333333333
631	-1468.3
632	734.9
633	1945.7
634	-993.766666666667
635	3566.43333333333
636	1828
637	747.833333333333
638	1306.66666666667
639	-453.366666666667
640	9892.5
641	-704.7
642	-1515.86666666667
643	-542.833333333333
644	-310.766666666667
645	2579.43333333333
646	-1477.26666666667
647	1817.3
648	638.366666666667
649	4053.5
650	-1115.23333333333
651	-1203.83333333333
652	-194.166666666667
653	-29.7666666666667
654	-465.2
655	144.7
656	10824.9
657	255.6
658	1216.25
659	1075.5
660	-930.533333333334
661	-277.066666666667
662	1005.1
663	884.833333333333
664	-2392.5
665	-228.966666666667
666	2156.8
667	-262.4
668	1451.6
669	453.6
670	1174
671	1094.26666666667
672	376.8
673	3241.9
674	811.2
675	568.8
676	85.1
677	-1080.13333333333
678	-605.9
679	46.0333333333333
680	11256.3
681	-952
682	458.566666666667
683	123.566666666667
684	512.8
685	924.766666666667
686	6235.2
687	2167.46666666667
688	-1846.13333333333
689	-296.766666666667
690	-19.5
691	334
692	-369.766666666667
693	99.7333333333333
694	1141.9
695	592.3
696	1248.73333333333
697	1479.1
698	-43.0666666666666
699	726.3
700	734.233333333333
701	-968.833333333333
702	662.133333333333
703	1071.36666666667
704	251.733333333333
705	-495.2
706	66.666666666667
707	758.366666666667
708	-33.7666666666667
709	1380.5
710	-354.4
711	3337.6
712	2046.1
713	1317.9
714	-55.3666666666668
715	2308.83333333333
716	5863.86666666667
717	1583.9
718	-825.166666666667
719	2071.53333333333
720	-970.533333333333
721	4482.26666666667
722	-282.266666666666
723	-736.766666666667
724	2107.2
725	-1055.2
726	498.166666666667
727	-306.4
728	2292.5
729	3684.33333333333
730	-1524.76666666667
731	3599.73333333333
732	-94.2333333333333
733	1048.8
734	1571.2
735	598.7
736	891.1
737	-1104.4
738	34.5333333333335
739	2535.33333333333
740	-759.1
741	-591.466666666667
742	2542.4
743	-10.4
744	617.066666666667
745	-1582
746	1093.2
747	-298.5
748	238.833333333333
749	-274.166666666667
750	-2792.63333333333
751	819.333333333333
752	3628.66666666667
753	-1280.76666666667
754	9240.5
755	3964.93333333333
756	-245.6
757	359.6
758	-1332.8
759	1976.4
760	831.466666666667
761	241.3
762	-187.866666666667
763	69.2
764	-306.133333333333
765	-3495.9
766	2868.26666666667
767	156.8
768	3192.03333333333
769	-553.5
770	-981.733333333333
771	308
772	-384.133333333333
773	1728.8
774	-1534.76666666667
775	-3011.86666666667
776	1517.1
777	3423.76666666667
778	3409.33333333333
779	3458
780	-114.133333333334
781	4106.53333333333
782	9602.4
783	-1833.26666666667
784	975.1
785	135.6
786	-2960.1
787	-372.533333333333
788	685.6
789	-3231.9
790	-822.666666666667
791	478.1
792	-585.333333333333
793	-348.1
794	-845.633333333333
795	966.5
796	-2234.06666666667
797	1050.93333333333
798	815.766666666667
799	-668.4
800	822
801	5488.16666666667
802	-3346.7
803	577.966666666666
804	90.6333333333332
805	-60.8333333333335
806	77.3000000000002
807	-2030.4
808	267.433333333333
809	36.8333333333333
810	-1505.06666666667
811	39.3333333333334
812	3149.6
813	-125.766666666667
814	-2186
815	820.666666666667
816	328.1
817	-1162.8
818	455.2
819	2087.76666666667
820	2811.73333333333
821	2142.5
822	84.3
823	1038
824	-152.966666666667
825	2612.23333333333
826	1439.3
827	-680.766666666667
828	-213.3
829	4415.8
830	1138.26666666667
831	1975.23333333333
832	-1031.2
833	627.366666666667
834	-1602
835	-956.666666666667
836	2888.3
837	-38
838	-1443.2
839	-851.966666666667
840	570.233333333333
841	841.966666666667
842	3676.43333333333
843	2276.4
844	50.9
845	181.866666666667
846	-195.366666666667
847	-994.833333333333
848	2980.4
849	-112.7
850	1988.4
851	7836.93333333333
852	-1045.6
853	2193.96666666667
854	428.933333333333
855	1579.2
856	-63.0666666666666
857	3880.53333333333
858	-1254
859	588.266666666667
860	1027.86666666667
861	631.5
862	118.4
863	2261.86666666667
864	2318.56666666667
865	-1096.23333333333
866	658.766666666667
867	430.433333333333
868	5093.7
869	234.533333333333
870	21.4333333333332
871	-2006.1
872	620
873	753.5
874	1832.96666666667
875	1574
876	-1513.73333333333
877	-22.2333333333333
878	1756.26666666667
879	1293.06666666667
880	-731.033333333334
881	395.7
882	830.333333333333
883	-1065.6
884	46.1
885	498.833333333333
886	664
887	228.366666666667
888	-26.8333333333333
889	10457.8666666667
890	2346.8
891	2809.46666666667
892	637.1
893	724.933333333333
894	6160.53333333333
895	10101.0666666667
896	-1157.6
897	719.7
898	1958.8
899	-306.933333333333
900	-850
901	2326.93333333333
902	335.966666666667
903	779.166666666667
904	1990.9
905	1542.4
906	2556
907	1491.16666666667
908	1111.3
909	-1679.86666666667
910	493.5
911	-1133.1
912	692.533333333333
913	-103.6
914	3182.23333333333
915	-30
916	158.033333333334
917	-39.3000000000001
918	-328.433333333333
919	-78.2666666666667
920	2074.96666666667
921	-186.933333333333
922	1068.4
923	-149.733333333333
924	2210.23333333333
925	-1253.73333333333
926	1952.56666666667
927	-1147.2
928	3858.93333333333
929	-1274.7
930	-1095.73333333333
931	96.5000000000001
932	302.4
933	1207.2
934	288.666666666667
935	45.7
936	663.333333333333
937	775.466666666666
938	82.9000000000001
939	4956.66666666667
940	1858.8
941	-1289.2
942	1365.93333333333
943	1995.9
944	-175.333333333333
945	1443.46666666667
946	-938.133333333333
947	5061.6
948	1562.7
949	1998
950	-3004.1
951	465.733333333333
952	77.3333333333333
953	677.066666666667
954	1098.26666666667
955	-1602.56666666667
956	1245.7
957	-2994.66666666667
958	-532.833333333333
959	-437.2
960	1773.1
961	85.0999999999999
962	323.3
963	4286.13333333333
964	-986.966666666667
965	1558.8
966	5030.7
967	-1255.1
968	110.1
969	3041.56666666667
970	225.066666666667
971	-610.8
972	-836.466666666667
973	2576.7
974	-218.266666666667
975	551.433333333333
976	-514.433333333333
977	9949.03333333333
978	1979.2
979	1355.7
980	-1357.73333333333
981	-872.9
982	5903.6
983	2239.73333333333
984	1238.7
985	2203.1
986	314.266666666667
987	772
988	594.4
989	-1049.63333333333
990	664.666666666667
991	1102.4
992	469.3
993	272.333333333333
994	-512.4
995	1409.03333333333
996	222.5
997	-553.1
998	781.2
999	45.3
1000	-959.166666666666
