# Supplementary material for: Chromosome Copy Number Variation and Control in the Ciliate Chilodonella uncinata
Source: PLoS One. 2013 Feb 20;8(2):e56413. doi: 10.1371/journal.pone.0056413 (PMC3577910; doi:10.1371/journal.pone.0056413)
Supplement: Dataset S1 — Chromosome copy numbers from the experimental and simulated cell lines of Dataset of Chilodonella uncinata . dataset.zip is a compressed file. exp_data.csv contains the experimental data derived from qPCR analyses (Cell.line = original cell line; Time = time point of the DNA extraction; DNA.extract = DNA extract replicate; Gene = macronuclear chromosome; CNPC = copy number of the macronuclear chromosome per cell). The remainder of the CSV files are from the simulations. Each CSV file contains data on 1000 simulations where the change in variance from initial to final for each simulation is stored under column ‘x’. See _readme.txt in the compressed file dataset.zip for documentation of the file names. (ZIP) [file pone.0056413.s002.zip › dataset_S1/P2_omega2.csv]

	x
1	0.299999999999955
2	-1199.5
3	307.7
4	516
5	-719.8
6	-2187.06666666667
7	4570.93333333333
8	-823.066666666667
9	720.266666666667
10	438
11	1024.03333333333
12	-2415.7
13	253.766666666667
14	1886.9
15	3126.4
16	2910.26666666667
17	654.5
18	-302.166666666667
19	16.0999999999999
20	306.9
21	-903.433333333334
22	176.4
23	-480.4
24	667.733333333333
25	183.233333333333
26	1046.3
27	1190.4
28	-315.866666666667
29	-983.6
30	2356.9
31	3334.43333333333
32	1860.66666666667
33	7821.6
34	1421.3
35	-6734.9
36	1753.2
37	-58.8
38	1250.26666666667
39	5830.7
40	-2047.46666666667
41	-190.833333333333
42	790
43	1418
44	2686.16666666667
45	2788.4
46	397.5
47	789.433333333333
48	-1677.1
49	-1466.5
50	1619.36666666667
51	1138.63333333333
52	2251.6
53	251.7
54	-158.766666666667
55	-50.7
56	-1003.86666666667
57	2191.6
58	-691.033333333333
59	-94.8
60	3052.36666666667
61	1109.46666666667
62	-197.1
63	643.166666666667
64	-396.833333333333
65	1100.13333333333
66	-68.3666666666667
67	2024.5
68	-89.1999999999998
69	87.3000000000002
70	482.3
71	391.433333333333
72	-1355.86666666667
73	3137.7
74	2457.2
75	-1958.7
76	324.4
77	223.066666666667
78	1859.86666666667
79	145.6
80	2892.7
81	-268.7
82	-52.5
83	251.3
84	-629.766666666667
85	1610.4
86	-363.5
87	314
88	-1582.2
89	-1134
90	2511.6
91	-937.166666666667
92	-145.466666666667
93	278.566666666667
94	1002.56666666667
95	-633.566666666667
96	35.2333333333336
97	-40.5666666666667
98	342.1
99	-637.2
100	-1241.03333333333
101	-89.0666666666666
102	2230.36666666667
103	2002
104	1500.13333333333
105	-1144.76666666667
106	1536.4
107	755.033333333333
108	327.6
109	-88.6666666666665
110	-967.9
111	284
112	-261.566666666667
113	-2555.6
114	41.6333333333334
115	5183.96666666667
116	23.9666666666667
117	-1069.16666666667
118	928.166666666667
119	129.3
120	4856.76666666667
121	388.8
122	3285.96666666667
123	453.433333333333
124	-192.8
125	-1304.5
126	-544.933333333333
127	1120.26666666667
128	-3056.9
129	-40.8
130	2513.3
131	1924
132	-1155.53333333333
133	413.9
134	2111.06666666667
135	1011.03333333333
136	-296.933333333333
137	2179.1
138	433.066666666667
139	-372.233333333333
140	1105.2
141	1041.36666666667
142	-144.7
143	-215.866666666667
144	940.8
145	826
146	-642
147	-917.366666666667
148	441.1
149	-351.6
150	-489.6
151	-82.5333333333334
152	93.5
153	134.133333333333
154	-551.2
155	1000.63333333333
156	972.933333333333
157	7375.03333333333
158	605.6
159	1545.86666666667
160	-558
161	82
162	150.1
163	2173.86666666667
164	-1418.4
165	851.6
166	-904.066666666667
167	2563.2
168	1292.3
169	177.833333333333
170	5841.9
171	-532
172	-1274.5
173	-31.6999999999999
174	-375.6
175	-181.033333333333
176	6340
177	1649.46666666667
178	-556.166666666667
179	39.333333333333
180	-1268.5
181	-1740.9
182	528.4
183	1171.46666666667
184	1879.6
185	856.133333333333
186	45.5
187	1771.6
188	-576
189	-169.866666666667
190	1874.7
191	283.766666666667
192	167.6
193	-336.8
194	3103.83333333333
195	653.633333333333
196	-114
197	-448.8
198	4120.66666666667
199	2825.6
200	-1101.1
201	521.633333333333
202	429.766666666667
203	-1735.16666666667
204	-1238.2
205	-292.7
206	2040
207	1136.9
208	35.0333333333334
209	1645.83333333333
210	601.6
211	1390
212	4553.3
213	-551.6
214	2004.63333333333
215	464.4
216	1126.1
217	-1401.6
218	-402
219	2760.4
220	99.3
221	-356.533333333334
222	2247.2
223	-31.8333333333334
224	3979.2
225	652.133333333333
226	698.966666666667
227	126.4
228	5535.23333333333
229	17.3333333333335
230	-2895.3
231	1996.7
232	928.9
233	-1067.36666666667
234	-315.7
235	-645.2
236	-1302.86666666667
237	-323.1
238	1957.3
239	-720.133333333333
240	1722.13333333333
241	-291.233333333333
242	7742.36666666667
243	2374.83333333333
244	312.7
245	480.533333333334
246	3156.3
247	-254.9
248	923.733333333333
249	612.633333333333
250	84.666666666667
251	-1152.7
252	-259.9
253	195.7
254	760.933333333333
255	1732.7
256	907.9
257	-879.366666666667
258	-182.7
259	-16.9000000000001
260	1543.63333333333
261	-20.2666666666667
262	-1949.2
263	1041.5
264	-155.466666666667
265	-980.633333333333
266	1928.16666666667
267	1378.03333333333
268	-909.6
269	1342.73333333333
270	-99.1999999999999
271	-1611.2
272	885.6
273	-1463.9
274	398.7
275	1286.9
276	-658.5
277	1947.96666666667
278	58.6999999999998
279	1155.2
280	3579.63333333333
281	1189.2
282	4213.6
283	-354.566666666667
284	-1259.1
285	408.366666666667
286	-1796.83333333333
287	-1620.7
288	-311.1
289	57.3
290	-213.5
291	-996.8
292	2205.6
293	1508.13333333333
294	-212.4
295	-14.6666666666665
296	4147.5
297	1214.43333333333
298	1253.96666666667
299	275.433333333333
300	1649.5
301	-3254.16666666667
302	-1678
303	193.2
304	5.86666666666667
305	-624.7
306	-2383.6
307	-2463.56666666667
308	1820.23333333333
309	914.8
310	-605.2
311	453.966666666667
312	-1453.7
313	-1141.7
314	78.6666666666665
315	279.6
316	2243.63333333333
317	1169.9
318	2684.1
319	-2381.7
320	280.266666666667
321	-196.766666666667
322	-425.3
323	1791.9
324	1670.03333333333
325	1130.93333333333
326	-493.6
327	-850.133333333333
328	1209.4
329	6469.5
330	-341.066666666667
331	-165.3
332	-2964.23333333333
333	2766
334	1271.9
335	-190.566666666667
336	-7548.4
337	-636.833333333333
338	1464.8
339	-336.833333333333
340	8.13333333333344
341	-657.6
342	804.1
343	3533.5
344	1194.8
345	-513.033333333333
346	362.8
347	-1219.5
348	448.3
349	-1143.7
350	-229.366666666667
351	149.733333333333
352	-4467.1
353	1742.1
354	-1296.63333333333
355	-122.966666666667
356	726.533333333333
357	805.1
358	1295.5
359	3424.1
360	918.966666666667
361	-256.8
362	-1138.26666666667
363	-684.933333333333
364	564
365	-800.9
366	-114
367	-566.4
368	1151.56666666667
369	359.333333333333
370	1907.83333333333
371	4947.43333333333
372	-1405.7
373	820.133333333334
374	-402.5
375	-34.8333333333335
376	3718.83333333333
377	-82.9333333333334
378	488.7
379	1137.5
380	2108.66666666667
381	14
382	4921.96666666667
383	1267.6
384	-442.8
385	1697.63333333333
386	479.5
387	-275.466666666667
388	961.7
389	966.4
390	2903.7
391	335.633333333333
392	422.666666666667
393	-286.566666666667
394	264.633333333334
395	4019.2
396	6199.2
397	-18.5
398	108.8
399	231.833333333333
400	335.566666666667
401	4879.83333333333
402	386.833333333333
403	-503.7
404	-1174.23333333333
405	1438.4
406	2170.9
407	-736.8
408	-612.166666666667
409	240.533333333333
410	-1101.5
411	1100.66666666667
412	107.5
413	-880.8
414	2098.8
415	-838.933333333333
416	-579.2
417	73.8666666666663
418	678.766666666666
419	-282.133333333333
420	3270.53333333333
421	266.5
422	-976.766666666666
423	-4046.9
424	1276.26666666667
425	804
426	-278.1
427	946.8
428	-1064.8
429	422.3
430	-678.366666666667
431	1136.93333333333
432	-1262.4
433	1512.8
434	741.766666666667
435	-838
436	16447.4666666667
437	-1452.5
438	5142.9
439	-11.0333333333333
440	-123.2
441	165.233333333333
442	-190.1
443	586.1
444	1511.96666666667
445	666.1
446	466.633333333334
447	-2045.9
448	1138.36666666667
449	-695.3
450	179.433333333333
451	1279.05
452	-479.3
453	1436.26666666667
454	-169.3
455	864.933333333333
456	-287.466666666667
457	3372.4
458	93.7333333333333
459	-310.933333333333
460	-982.8
461	-173.6
462	236.5
463	244.4
464	254.133333333333
465	2256.76666666667
466	-1416.96666666667
467	-655.466666666667
468	-166.8
469	0
470	6957.9
471	444.233333333333
472	234
473	-1742.3
474	1841.46666666667
475	-1053.23333333333
476	950.8
477	1684.13333333333
478	258.366666666667
479	2264.3
480	-3552.66666666667
481	403.433333333333
482	-19.3
483	-1277.2
484	-364.9
485	448.166666666667
486	2792.7
487	-1088.16666666667
488	-343.2
489	1379.96666666667
490	2224.63333333333
491	-974.633333333333
492	-863.333333333333
493	-1363.2
494	2647.06666666667
495	787.1
496	-983.4
497	-1563.5
498	1969.1
499	-414.5
500	458.433333333333
501	-1897.06666666667
502	-174.8
503	945.6
504	2151.5
505	1410.3
506	-1126.66666666667
507	422.933333333333
508	-2461.46666666667
509	2153.86666666667
510	2160.5
511	196.1
512	-1328.76666666667
513	338.5
514	-115.433333333333
515	-744.5
516	676.4
517	477.3
518	-692.5
519	78
520	383.566666666667
521	-54.2999999999997
522	1497.6
523	-602.133333333333
524	-1489.2
525	4593.5
526	-2339.86666666667
527	3462.26666666667
528	-790.8
529	544.433333333333
530	2058
531	-406.5
532	-580.033333333333
533	4052.4
534	-1068.3
535	841.6
536	15.6
537	1484
538	1282.03333333333
539	2666.3
540	-409.9
541	556.3
542	309.3
543	2172.36666666667
544	-28.5666666666667
545	1125.46666666667
546	-373.766666666667
547	41.6
548	-355.7
549	562.366666666667
550	-787.266666666667
551	-642.033333333333
552	-1200.26666666667
553	409.366666666667
554	1512.3
555	-5613.6
556	466.666666666667
557	-20.5
558	1500.93333333333
559	607.566666666667
560	91.8333333333334
561	815.633333333333
562	3037.9
563	2995.6
564	1530.9
565	-934.1
566	-458.533333333334
567	2455.83333333333
568	-225.066666666667
569	510.8
570	-1961.1
571	768.8
572	1675.6
573	-514.566666666667
574	943.433333333333
575	-805.3
576	771.5
577	4001.36666666667
578	-196.7
579	242.4
580	9225.1
581	-310.533333333333
582	2566.1
583	-370.033333333334
584	-423.2
585	-290.4
586	741.7
587	664
588	-240.033333333333
589	42.9333333333334
590	-293.966666666667
591	1341.63333333333
592	303.9
593	2825.6
594	534.133333333333
595	2656.4
596	-5.33333333333334
597	62.4
598	-73.8666666666667
599	-625.3
600	-144.966666666667
601	-851.866666666667
602	-7.86666666666679
603	-574.8
604	1435.86666666667
605	664
606	163.733333333333
607	877.733333333333
608	497.7
609	-1424
610	-1122.3
611	-846.7
612	1397.86666666667
613	-373.166666666667
614	1486.66666666667
615	-650
616	-353.066666666667
617	1758.7
618	-179.6
619	3055.86666666667
620	3895.5
621	-771.333333333333
622	16897.2
623	283.066666666667
624	-91.4333333333334
625	1175.5
626	2312.13333333333
627	-1994.4
628	3732.63333333333
629	2656.76666666667
630	1205.73333333333
631	-271.2
632	1058.03333333333
633	574.033333333334
634	60.5000000000001
635	944.266666666667
636	1822.3
637	1297.53333333333
638	-918.9
639	2231.33333333333
640	-332
641	-413.599999999999
642	2283.06666666667
643	125.2
644	3225.6
645	-286.566666666667
646	2404.26666666667
647	1379.46666666667
648	6376.63333333333
649	1163.56666666667
650	1125.1
651	-690.133333333333
652	1126.5
653	293.333333333333
654	-473.9
655	2198.5
656	-310
657	2833.23333333333
658	1036
659	-1143.86666666667
660	704.1
661	2930.03333333333
662	1283.5
663	-99.0666666666668
664	72.4
665	-2535.96666666667
666	499.866666666667
667	2288
668	5924.4
669	-396.5
670	-1636.06666666667
671	-706.033333333333
672	165.4
673	1158.8
674	335.333333333333
675	3038.33333333333
676	776.3
677	264.233333333333
678	1668.4
679	4428.26666666667
680	774
681	322.533333333333
682	928.8
683	2436.3
684	298.8
685	1199.96666666667
686	-561.6
687	-156.766666666667
688	-1588.13333333333
689	145.233333333333
690	-492.4
691	-524
692	263.433333333333
693	2926.93333333333
694	3233.73333333333
695	-1788.26666666667
696	4416.3
697	-601.2
698	1225.06666666667
699	527.333333333334
700	-215.5
701	-253.6
702	-1780.5
703	-0.133333333333212
704	6067.83333333333
705	337.066666666667
706	1210
707	2718.53333333333
708	1376.23333333333
709	-583.333333333333
710	749.233333333333
711	-718.4
712	223.633333333333
713	-827.733333333333
714	1437.3
715	2370.7
716	4280.23333333333
717	671.233333333333
718	1498.83333333333
719	-361.3
720	1007.16666666667
721	73.5
722	-1443.56666666667
723	-94.4000000000003
724	-325.866666666667
725	-239.866666666667
726	1710
727	-373.333333333333
728	3817.1
729	-105.5
730	-709.866666666667
731	6034.8
732	-131.7
733	-956.5
734	-219.166666666667
735	-481.866666666667
736	-1329.6
737	1368.96666666667
738	-2171.6
739	-39.7666666666667
740	-279.333333333333
741	-1145.1
742	3475.46666666667
743	-306.4
744	1166.7
745	518.4
746	-458.833333333333
747	221.766666666667
748	-394.266666666667
749	21.3
750	2639.43333333333
751	352
752	1669.6
753	-2246.53333333333
754	10278.8
755	-512.4
756	-727.5
757	137.433333333333
758	896.233333333333
759	-478.366666666667
760	7179.03333333333
761	540.8
762	-235.1
763	2171.6
764	164.1
765	-392.266666666667
766	225.433333333333
767	1046
768	-1107.6
769	-875.1
770	-1258
771	-151.066666666667
772	650
773	1331.9
774	604.3
775	-1168.6
776	-843.9
777	178.8
778	1794.96666666667
779	1300.4
780	522.9
781	-106.7
782	1394.1
783	-7.33333333333326
784	-1730.63333333333
785	224.4
786	393.633333333333
787	4425.63333333333
788	1739.3
789	1056.7
790	538.5
791	3463.3
792	252.433333333333
793	815.333333333333
794	7320.9
795	-669.266666666667
796	444.433333333333
797	-69.2
798	-2917.2
799	2735.2
800	1335.86666666667
801	3157.46666666667
802	-549.2
803	2795.63333333333
804	-212.933333333333
805	1384
806	3948.4
807	2621.43333333333
808	-576.4
809	645.133333333333
810	936.1
811	-736.4
812	-325.1
813	607.733333333334
814	332.4
815	-1071.16666666667
816	-803.466666666667
817	697.5
818	4296.7
819	1411.83333333333
820	-108.1
821	650.7
822	-2090.5
823	-470.133333333333
824	3039.3
825	890.433333333333
826	1009.3
827	-114.866666666667
828	4455.06666666667
829	-80.6666666666667
830	-201.833333333333
831	759.5
832	193.6
833	-1279.6
834	1340.43333333333
835	-194.533333333333
836	1075.53333333333
837	-1177.86666666667
838	1067.6
839	-227.7
840	-14.0999999999999
841	3933.2
842	-2444.4
843	252.933333333333
844	-681.066666666667
845	1756.13333333333
846	379.1
847	4636.26666666667
848	-204.766666666667
849	1502.53333333333
850	616.8
851	-1182.45
852	284.266666666667
853	-225.1
854	1935.73333333333
855	-1276.8
856	544.666666666666
857	3568.36666666667
858	766.533333333333
859	624.266666666667
860	1488.3
861	1879.36666666667
862	1411.03333333333
863	78.2333333333331
864	-673.3
865	953.6
866	706.166666666667
867	-1051.6
868	-564.633333333333
869	1294.4
870	-658.8
871	8494.8
872	1575.73333333333
873	7.9666666666667
874	-343.2
875	-180.1
876	667.9
877	511.3
878	-138.766666666667
879	621.966666666667
880	-1375.6
881	-1482
882	12664.2666666667
883	-1442.1
884	-288.5
885	-1382.4
886	-2256
887	3724.56666666667
888	-840.266666666666
889	6799.7
890	677.1
891	-777.1
892	1225.3
893	-1289.2
894	288.966666666667
895	-71.6000000000001
896	1337.7
897	265.733333333333
898	885.7
899	535.5
900	-3414.8
901	-297.966666666667
902	1004.1
903	-252.7
904	1261.5
905	1397.76666666667
906	315.433333333333
907	3752.7
908	105.3
909	-1333.2
910	1600.73333333333
911	82.9000000000001
912	-755.1
913	268.4
914	-433.1
915	3097.86666666667
916	-507.3
917	25.4666666666667
918	649.6
919	535.966666666667
920	-221.2
921	1935.73333333333
922	60.1666666666667
923	-388.266666666667
924	526.8
925	-1218
926	491.1
927	2317.56666666667
928	1444.53333333333
929	-175.233333333333
930	-979.066666666667
931	993.5
932	-288.066666666667
933	31.5
934	332.166666666667
935	890.666666666667
936	-256
937	-971.9
938	41.8666666666668
939	-545.2
940	770.4
941	1298.9
942	-332.166666666667
943	-212.266666666667
944	-563.466666666667
945	-804.4
946	825.433333333333
947	538.9
948	2457.1
949	1404.53333333333
950	-1499.63333333333
951	871.366666666667
952	3829.86666666667
953	-808.9
954	6067.6
955	882.4
956	-122
957	-1220.1
958	588.8
959	1148.66666666667
960	726.4
961	-656.666666666667
962	-770.7
963	568.433333333333
964	88.6333333333333
965	268.266666666667
966	181.866666666667
967	306.533333333333
968	650.8
969	2096.93333333333
970	978.4
971	4108.66666666667
972	-152.133333333333
973	-553.633333333333
974	594.5
975	-157.3
976	1065.1
977	170.266666666667
978	2837.43333333333
979	415.033333333333
980	-58.6666666666665
981	-3740.53333333333
982	93.0666666666666
983	-993.066666666667
984	483.3
985	-909.2
986	872.933333333333
987	-804.933333333333
988	1020.63333333333
989	829.066666666667
990	-986
991	64.9333333333333
992	-159.5
993	251.5
994	-470.4
995	-112.933333333333
996	1619.43333333333
997	660.633333333333
998	-171.366666666667
999	-40.5
1000	305.866666666667
