# Supplementary material for: Chromosome Copy Number Variation and Control in the Ciliate Chilodonella uncinata
Source: PLoS One. 2013 Feb 20;8(2):e56413. doi: 10.1371/journal.pone.0056413 (PMC3577910; doi:10.1371/journal.pone.0056413)
Supplement: Dataset S1 — Chromosome copy numbers from the experimental and simulated cell lines of Dataset of Chilodonella uncinata . dataset.zip is a compressed file. exp_data.csv contains the experimental data derived from qPCR analyses (Cell.line = original cell line; Time = time point of the DNA extraction; DNA.extract = DNA extract replicate; Gene = macronuclear chromosome; CNPC = copy number of the macronuclear chromosome per cell). The remainder of the CSV files are from the simulations. Each CSV file contains data on 1000 simulations where the change in variance from initial to final for each simulation is stored under column ‘x’. See _readme.txt in the compressed file dataset.zip for documentation of the file names. (ZIP) [file pone.0056413.s002.zip › dataset_S1/P2_omega3.5.csv]

	x
1	-2672.26666666667
2	510.933333333333
3	564.833333333333
4	-952.4
5	1361.1
6	-781.2
7	-677.6
8	821.1
9	-603.3
10	2924
11	2884.96666666667
12	-1196.16666666667
13	-512.1
14	169.233333333333
15	1952.4
16	-219.433333333333
17	803.166666666667
18	737.633333333333
19	1289.1
20	1740
21	287.2
22	-66.1333333333334
23	2805.3
24	1037.6
25	1068.8
26	-4182.4
27	2194.23333333333
28	-1077.5
29	-828.033333333333
30	407.3
31	-1948.4
32	-4116.36666666667
33	3682.8
34	10322.4
35	-769.166666666667
36	1931.46666666667
37	3899.36666666667
38	-654.966666666667
39	4449.6
40	2.43333333333334
41	-382.7
42	-1294.9
43	2820.36666666667
44	-520.8
45	1068
46	1405.13333333333
47	1645.6
48	1898.4
49	-485.6
50	-1014.8
51	810.1
52	720.133333333333
53	2177.76666666667
54	2290.5
55	6462.56666666667
56	1149.03333333333
57	473.366666666667
58	6182.9
59	374.533333333333
60	2253.7
61	-523.5
62	1979.3
63	1916.13333333333
64	572.133333333333
65	-407.366666666667
66	-1587.46666666667
67	-325.433333333333
68	-3041.16666666667
69	-1479.73333333333
70	725.7
71	1641.9
72	-1259.43333333333
73	-519.433333333333
74	4680.8
75	-664.3
76	688.1
77	3609.03333333333
78	1333.43333333333
79	10133.6
80	-412.3
81	-814.533333333333
82	-5221.36666666667
83	-69.2
84	-554.8
85	7791.76666666667
86	-1225.46666666667
87	530.166666666667
88	1426.4
89	731.6
90	-2677.36666666667
91	718.4
92	3145.6
93	-606.7
94	3038.4
95	3129.2
96	-284.4
97	-817.5
98	2888.5
99	301.3
100	6094.26666666667
101	818.8
102	836.533333333333
103	12909.9666666667
104	-1064.93333333333
105	-432.233333333333
106	4246.96666666667
107	270.133333333333
108	350.933333333333
109	-974.633333333333
110	-2333.73333333333
111	1587.2
112	3278.8
113	-1049.63333333333
114	116.533333333333
115	1400.66666666667
116	871.466666666667
117	5008.66666666667
118	5106.83333333333
119	2109.7
120	299.1
121	120.9
122	1014.83333333333
123	-893.5
124	-1382.4
125	5630
126	-2655.6
127	-624.033333333333
128	-702.566666666667
129	974.966666666666
130	1159.5
131	-992.1
132	617.5
133	6302.26666666667
134	7290.3
135	8356.5
136	1683.6
137	8349.36666666667
138	-1876.66666666667
139	3830.1
140	184
141	10962.5
142	1012.7
143	861.2
144	1491.06666666667
145	-485.6
146	451.366666666667
147	2515.6
148	-2807.46666666667
149	117.6
150	418.766666666667
151	-689.866666666667
152	-890.7
153	-2036.3
154	2114.63333333333
155	1399.1
156	1917.5
157	778.299999999999
158	418.1
159	14005.8666666667
160	69.3
161	169.433333333333
162	1225.33333333333
163	1636.4
164	-2664.63333333333
165	513.2
166	-102.9
167	720
168	-241.6
169	1641.33333333333
170	376.9
171	-2800.6
172	451.066666666667
173	446.833333333333
174	-136.8
175	4098.5
176	-342.8
177	-4.5333333333333
178	2613.7
179	607.733333333333
180	3884.7
181	310.5
182	2192.03333333333
183	-28.5333333333333
184	455.066666666667
185	2938.96666666667
186	283.566666666667
187	1813.6
188	850.5
189	1198.8
190	1736.4
191	2917.3
192	-994.3
193	1081.33333333333
194	-711.733333333333
195	2406
196	2783.2
197	93.9666666666667
198	-2068.66666666667
199	320.8
200	-197.966666666667
201	371.966666666667
202	-727.9
203	-310
204	-2564.93333333333
205	-1031.76666666667
206	317.1
207	4350.13333333333
208	1597.73333333333
209	6599.03333333333
210	-1029.76666666667
211	991.2
212	-499.2
213	2633.73333333333
214	2478.13333333333
215	584.533333333333
216	3465.43333333333
217	648.766666666667
218	364.666666666667
219	-53.6333333333334
220	-307.033333333333
221	-1359.33333333333
222	-732.5
223	2.76666666666688
224	-696.666666666667
225	492.3
226	5069.73333333333
227	765.9
228	1457.6
229	89.2
230	277.6
231	-1306.5
232	3995.03333333333
233	-555.766666666666
234	-719.9
235	503.9
236	-505.766666666667
237	3326.23333333333
238	770
239	3130.7
240	2164.66666666667
241	4029.9
242	442.566666666667
243	-949.466666666667
244	-374.7
245	1268.13333333333
246	-634.5
247	404
248	-1049.2
249	928
250	-678.1
251	3710
252	1136.4
253	6269.03333333333
254	-1545.2
255	-1072.8
256	-623.266666666667
257	3997.1
258	2017.5
259	-3.4666666666667
260	229.533333333333
261	-748.8
262	1473.73333333333
263	75.8666666666666
264	1365.46666666667
265	-1153.3
266	-1889.16666666667
267	5332.96666666667
268	331.1
269	-398
270	2034.8
271	409.466666666667
272	-1676
273	6503.56666666667
274	931.1
275	3851.06666666667
276	1792.9
277	894.933333333334
278	-1597.46666666667
279	394.7
280	310
281	-1149.3
282	1607.7
283	-527.6
284	4599.46666666667
285	167.866666666667
286	-1093.46666666667
287	4052.03333333333
288	2400.53333333333
289	607.5
290	4238.53333333333
291	1488.36666666667
292	-220
293	-24.9333333333333
294	2344.53333333333
295	1442.5
296	202.666666666667
297	-1956
298	-508.4
299	-508.4
300	-95.1666666666667
301	-529.333333333333
302	-2074.8
303	898.4
304	2382
305	-1342.26666666667
306	-742.766666666666
307	-864.1
308	-486.666666666667
309	8678
310	324.3
311	1705.86666666667
312	2952.4
313	3839.7
314	-1334.1
315	832.8
316	-1649.86666666667
317	516.1
318	5939.7
319	633.366666666667
320	664.7
321	-43.8999999999996
322	2948.5
323	-661.466666666667
324	385.733333333333
325	934.433333333333
326	2919.6
327	3951.3
328	1014
329	5675.73333333333
330	1829.6
331	-634.666666666667
332	1596.8
333	2109.86666666667
334	431.166666666667
335	-90.1333333333333
336	2155.73333333333
337	1311.33333333333
338	70.5333333333334
339	1028.4
340	1088.4
341	747.633333333333
342	2363.5
343	1199.86666666667
344	2588.8
345	-1308
346	4045.73333333333
347	-866.833333333333
348	1161.33333333333
349	-394.3
350	1317.6
351	1589.23333333333
352	618.133333333333
353	-155.6
354	731.9
355	-1428.4
356	-610.4
357	-204.566666666667
358	-1056.9
359	1995.03333333333
360	1538
361	1952.4
362	182.5
363	1969.9
364	36.1
365	-552.4
366	-128.833333333333
367	5892.66666666667
368	11173.9
369	350.966666666667
370	232.133333333333
371	3621.06666666667
372	-1187.1
373	42.6666666666667
374	656.3
375	-639.3
376	-3041.73333333333
377	8482.4
378	-885.3
379	2299.46666666667
380	3095.2
381	1294.76666666667
382	88.0333333333333
383	797.733333333333
384	-198.133333333333
385	622.7
386	1027.6
387	-579.833333333333
388	1090.93333333333
389	-1202.8
390	1154.8
391	-770.633333333333
392	-893.566666666667
393	-243.433333333333
394	2546.5
395	-385.9
396	2350.4
397	-775.066666666667
398	1563.73333333333
399	3664.8
400	-1376.03333333333
401	-1076.83333333333
402	1298.43333333333
403	1109.46666666667
404	563.2
405	6582.4
406	2290.5
407	8394.3
408	-2360.9
409	4112.8
410	-349.066666666667
411	1565.9
412	3353.3
413	-3713.06666666667
414	5036.26666666667
415	-841.7
416	183.333333333333
417	-602.366666666667
418	918.566666666667
419	-2551.7
420	1308.43333333333
421	-1282.9
422	-125.6
423	-482.8
424	2249.33333333333
425	-547.333333333333
426	520.5
427	1543.6
428	1413.6
429	1270.53333333333
430	-2298.1
431	-2830.66666666667
432	4703.5
433	59.8666666666668
434	416.966666666667
435	3662.53333333333
436	5260.53333333333
437	-1495.8
438	9495.9
439	-1169.7
440	-492
441	1384.26666666667
442	899.833333333333
443	-298.1
444	2425.6
445	-529.333333333333
446	-4247.86666666667
447	1013.9
448	1623.73333333333
449	660.4
450	2257.03333333333
451	384.933333333333
452	917.633333333333
453	-211.066666666667
454	187.633333333333
455	3455.46666666667
456	1396.4
457	-255.3
458	1447.96666666667
459	-547.1
460	1048.7
461	-84.5333333333333
462	-548.833333333333
463	1306.36666666667
464	-714.9
465	1260.8
466	1304.26666666667
467	636.5
468	260.133333333333
469	-1755.3
470	482.133333333333
471	2274.4
472	-74.9333333333332
473	-338.4
474	-1075.46666666667
475	1011.7
476	956.766666666667
477	686.7
478	-175.6
479	339.1
480	-847.2
481	1653.6
482	219.333333333333
483	194.266666666667
484	5167.6
485	3114.9
486	437.866666666667
487	960.033333333333
488	673.7
489	1735.6
490	-194.166666666667
491	590.933333333333
492	-36.0333333333333
493	1416
494	-2970.93333333333
495	1751.46666666667
496	-868.666666666667
497	-477.466666666667
498	1378.66666666667
499	1871.3
500	2390.1
501	2092.7
502	1265.06666666667
503	-1787.2
504	1134.8
505	-511.666666666667
506	-2704.26666666667
507	-564.4
508	-1097.33333333333
509	364.8
510	-769.466666666667
511	1011.63333333333
512	5784.43333333333
513	-2812.63333333333
514	753.9
515	454.7
516	3510.8
517	532.266666666667
518	-1682.5
519	2115.9
520	2884.83333333333
521	2310.43333333333
522	24.4333333333334
523	139.1
524	1308.3
525	1006.8
526	1492.9
527	94
528	546.1
529	-368.8
530	-1107.6
531	15015.5
532	1601.6
533	-1072.7
534	-98.5666666666666
535	4378.5
536	3393.5
537	3036.5
538	-685.466666666666
539	2260.5
540	5182.9
541	1446
542	807.7
543	-455.2
544	-155.4
545	1906.03333333333
546	331.5
547	11841.8666666667
548	-580.9
549	549.1
550	702.1
551	-160.3
552	1520.93333333333
553	-1197.06666666667
554	2208.1
555	2875.73333333333
556	4995.2
557	-1510.66666666667
558	1160
559	-592
560	2677.06666666667
561	4302.26666666667
562	-3522.5
563	189.366666666667
564	1458.73333333333
565	-1809.36666666667
566	2277.46666666667
567	1937.9
568	92.6333333333333
569	661.2
570	7321.43333333333
571	715.566666666667
572	306.9
573	2236.83333333333
574	-107.2
575	4014.3
576	-110.766666666667
577	1481.9
578	-1472.8
579	821.833333333333
580	2519.3
581	196.8
582	-959.1
583	946.366666666667
584	5625.23333333333
585	2764.8
586	582.133333333333
587	1071.96666666667
588	-201.6
589	-2029.03333333333
590	64.1333333333333
591	8825.03333333333
592	97.3333333333333
593	2135.83333333333
594	2854.7
595	-45.2
596	-2390.43333333333
597	507.066666666667
598	659.716666666667
599	1341.43333333333
600	1601.6
601	1774.93333333333
602	267.2
603	-1014.53333333333
604	383.2
605	4187.73333333333
606	7372.93333333333
607	979.6
608	3420.53333333333
609	-1125.46666666667
610	91.3333333333339
611	-2287.26666666667
612	265.7
613	-59.8999999999999
614	-1956.4
615	728.8
616	-1429.9
617	4535.86666666667
618	1642.53333333333
619	5097.96666666667
620	-987.9
621	3060
622	3824
623	1277.6
624	1711.63333333333
625	-1090.3
626	1270.53333333333
627	-314.166666666667
628	3567.9
629	30.8
630	1353.06666666667
631	-115.2
632	222.8
633	2035.33333333333
634	583.2
635	-166.133333333333
636	-984.666666666667
637	-110.666666666667
638	1944.13333333333
639	-74.0666666666671
640	746.7
641	2532.66666666667
642	9522.8
643	-160.966666666667
644	-644.266666666667
645	251.5
646	13186.9666666667
647	-2290.96666666667
648	-20.3666666666668
649	-1192.8
650	-3477.66666666667
651	-1005.3
652	2990.16666666667
653	1416.16666666667
654	2175.6
655	-382.3
656	1383.7
657	4.39999999999986
658	868.633333333333
659	509.6
660	-596.4
661	1955.33333333333
662	-175.166666666667
663	4233.03333333333
664	1206.3
665	-6
666	1385.86666666667
667	-143.466666666667
668	1545.9
669	-286.8
670	-2491.56666666667
671	-208.7
672	1542.3
673	2660
674	846.933333333333
675	-865.633333333333
676	1194.3
677	-234.5
678	491.2
679	27.3666666666667
680	-631.7
681	4386.3
682	7024.83333333333
683	3186.53333333333
684	2370.83333333333
685	-1831.2
686	4737.36666666667
687	1101.16666666667
688	-4691.33333333333
689	1131.86666666667
690	-380.933333333333
691	1636.5
692	-744.5
693	-225.266666666667
694	-2610.9
695	1309.06666666667
696	10942.2333333333
697	-1100.66666666667
698	-441.233333333333
699	342.233333333333
700	-42.8000000000002
701	1705.33333333333
702	-632.533333333333
703	-256.8
704	875.9
705	-1030.5
706	-1436.2
707	5715.86666666667
708	5365.6
709	1005.6
710	-706.1
711	-78.6666666666667
712	499.6
713	830.4
714	-1264.1
715	208.4
716	1617.6
717	9402.7
718	-228.233333333333
719	2122.23333333333
720	3510.93333333333
721	1143.2
722	3448.3
723	-2422.8
724	-31.9000000000001
725	511.1
726	1036.93333333333
727	-87.2
728	-2062
729	856.4
730	952.666666666667
731	332.433333333333
732	3545.73333333333
733	-422.933333333333
734	-120.7
735	329.333333333333
736	-1442.36666666667
737	-431.7
738	-171.033333333334
739	-765.5
740	10700.1
741	-38.9666666666665
742	90.4000000000001
743	-0.933333333333394
744	4075.86666666667
745	588.633333333333
746	162.133333333333
747	1162
748	113.2
749	2214
750	576
751	1820.8
752	-1604.8
753	5494.93333333333
754	739.1
755	-2429.2
756	1061.2
757	1259.1
758	369.233333333333
759	4730
760	3864.8
761	308
762	-1279.86666666667
763	1789.2
764	-283.6
765	2378
766	507.566666666667
767	-1689.6
768	3463.7
769	1302.3
770	-279.033333333333
771	387.966666666667
772	2065.73333333333
773	93.9
774	-838.3
775	-1327.2
776	-79.5999999999999
777	1221.7
778	3321.6
779	12580.5333333333
780	1516.4
781	-433.1
782	-1834.96666666667
783	3082.03333333333
784	-53.8333333333334
785	-1057.3
786	-1004
787	511.766666666667
788	8880
789	-1389.5
790	-50.6999999999998
791	1267.2
792	-1205.7
793	307.2
794	2938
795	3829.3
796	-170.633333333333
797	1068.13333333333
798	-725.866666666667
799	448.933333333333
800	-61.6999999999998
801	449.133333333333
802	-744.1
803	6167.5
804	4016.5
805	1789.03333333333
806	-305.833333333333
807	-141.2
808	2168.9
809	2734.93333333333
810	-749.6
811	-742.666666666667
812	848.533333333333
813	5691.16666666667
814	46
815	-911.1
816	3037.33333333333
817	61.5999999999999
818	-467.2
819	1426.56666666667
820	349.033333333333
821	-324.3
822	5408.9
823	-2418.76666666667
824	1291.2
825	270.7
826	2344.13333333333
827	-678.533333333333
828	3257.56666666667
829	-828.1
830	18814.6666666667
831	2204
832	379.066666666667
833	-1122.66666666667
834	2819.73333333333
835	1883.56666666667
836	1342.4
837	1692.03333333333
838	6882.5
839	-387.2
840	-1784.53333333333
841	4652.63333333333
842	-917.5
843	283.9
844	2220.1
845	-43.3000000000002
846	-160
847	-72.2666666666669
848	2697.96666666667
849	439.066666666667
850	443.166666666667
851	4620
852	-461.466666666667
853	4744.23333333333
854	7.73333333333267
855	-93.3333333333334
856	132.8
857	611.7
858	-785.466666666667
859	1874
860	3021.36666666667
861	-1255.03333333333
862	8.09999999999991
863	-377.566666666667
864	3572.4
865	-1545.9
866	421.233333333333
867	138.133333333333
868	-2062.13333333333
869	3180.43333333333
870	471.5
871	-616.533333333333
872	60.1333333333332
873	802.633333333333
874	264
875	1662.26666666667
876	2437.6
877	75.6
878	10167.6
879	-312.8
880	1083.7
881	-2692.53333333333
882	-950.433333333333
883	-770.4
884	3336
885	4908.96666666667
886	-531.466666666667
887	-4270.13333333333
888	2124.4
889	2683.03333333333
890	2436
891	-1270.53333333333
892	-1358.13333333333
893	1960
894	-214
895	-332.366666666667
896	243.466666666667
897	1504.53333333333
898	-406.233333333334
899	-2713.76666666667
900	-1054.4
901	3474.5
902	2660.96666666667
903	2947.6
904	2362
905	1137.2
906	23.0333333333334
907	-606.133333333333
908	-1359.16666666667
909	4673.73333333333
910	-2494.16666666667
911	-661.066666666667
912	2030.5
913	1031.9
914	627.3
915	-60.833333333333
916	2196.7
917	864.5
918	4679.2
919	1463.2
920	5627.6
921	-831.3
922	1256.76666666667
923	-288.1
924	-1088
925	-1135.33333333333
926	-724.033333333333
927	-465.6
928	5982.56666666667
929	148
930	-88.2666666666668
931	2103.2
932	1524.9
933	-846
934	1818.36666666667
935	3720.93333333333
936	4505.56666666667
937	688.8
938	239.566666666667
939	-1232.4
940	-2034.13333333333
941	1602.76666666667
942	109.866666666667
943	7575.46666666667
944	719.9
945	1856.63333333333
946	1861.2
947	2247.1
948	-127.366666666667
949	1896.4
950	-5693.96666666667
951	-709.9
952	1270.4
953	3990.9
954	1171.86666666667
955	2434.5
956	878
957	3544.23333333333
958	559.966666666667
959	1756.66666666667
960	837.866666666667
961	3165.5
962	1072
963	1256.4
964	873.433333333333
965	915.3
966	3963.9
967	-608.4
968	614.666666666667
969	-368.366666666667
970	1352.26666666667
971	1799.7
972	-1474.1
973	4855.3
974	2039.43333333333
975	-9.36666666666656
976	167.466666666667
977	147.9
978	526
979	3466.8
980	2453.6
981	4958.1
982	2270.9
983	2448.8
984	-685.7
985	465.066666666667
986	-113.466666666667
987	8375.6
988	-35.2000000000003
989	-178.5
990	-1032.4
991	91.3000000000001
992	-1426.93333333333
993	-99.2
994	-916.366666666667
995	-416.1
996	3033.36666666667
997	493.466666666667
998	40.666666666667
999	-1454.8
1000	2414.3
