# Supplementary material for: Chromosome Copy Number Variation and Control in the Ciliate Chilodonella uncinata
Source: PLoS One. 2013 Feb 20;8(2):e56413. doi: 10.1371/journal.pone.0056413 (PMC3577910; doi:10.1371/journal.pone.0056413)
Supplement: Dataset S1 — Chromosome copy numbers from the experimental and simulated cell lines of Dataset of Chilodonella uncinata . dataset.zip is a compressed file. exp_data.csv contains the experimental data derived from qPCR analyses (Cell.line = original cell line; Time = time point of the DNA extraction; DNA.extract = DNA extract replicate; Gene = macronuclear chromosome; CNPC = copy number of the macronuclear chromosome per cell). The remainder of the CSV files are from the simulations. Each CSV file contains data on 1000 simulations where the change in variance from initial to final for each simulation is stored under column ‘x’. See _readme.txt in the compressed file dataset.zip for documentation of the file names. (ZIP) [file pone.0056413.s002.zip › dataset_S1/P2_omega3.csv]

	x
1	5783.86666666667
2	1575.6
3	258.4
4	4338.3
5	1859.36666666667
6	1038.43333333333
7	219.733333333333
8	1022.03333333333
9	3235.3
10	2883.46666666667
11	5512.5
12	2045.16666666667
13	-140.666666666667
14	6757.86666666667
15	2143.06666666667
16	248.633333333333
17	-396.7
18	-1062.23333333333
19	1768.13333333333
20	4257.5
21	-978.433333333333
22	354.666666666667
23	1513.96666666667
24	-3532.4
25	388.9
26	177.233333333333
27	1916.43333333333
28	-1132.16666666667
29	2398.23333333333
30	7062.66666666667
31	-49.1
32	697.3
33	288.5
34	-553.066666666667
35	261.7
36	3635.9
37	-95.2
38	-1354.93333333333
39	2457.2
40	3213.83333333333
41	197.2
42	-238.233333333333
43	1636.4
44	-115.2
45	-23.2333333333333
46	-876.033333333333
47	4887.63333333333
48	7688.7
49	3971.53333333333
50	1984.16666666667
51	3333.9
52	-193.1
53	1823.1
54	-903.866666666667
55	560.266666666667
56	1602
57	3606.76666666667
58	-342.4
59	632.633333333333
60	-3022.5
61	6452.56666666667
62	342.4
63	-1229.6
64	893.333333333333
65	3468.5
66	-467.3
67	-1448.13333333333
68	2038.26666666667
69	15208.3333333333
70	-3.73333333333358
71	1467.43333333333
72	-52.7999999999997
73	-648.233333333333
74	-56.2666666666667
75	2983.2
76	1059.73333333333
77	-82.4
78	2737.3
79	-800.533333333333
80	3842.9
81	-184.266666666667
82	-1209.6
83	-151.366666666667
84	-2276.83333333333
85	95.7
86	-1018.96666666667
87	4659.73333333333
88	-1057.6
89	744.3
90	740.8
91	1516.1
92	-945.2
93	-391.833333333333
94	1996.63333333333
95	-692.3
96	5053.46666666667
97	-1601.86666666667
98	8275.3
99	597.033333333333
100	-1956.1
101	-372.8
102	-99.4999999999999
103	412.366666666667
104	8
105	701.6
106	-2131.2
107	704.4
108	-886.966666666667
109	2601.7
110	1302.1
111	5064.1
112	1332.3
113	-842.7
114	-259.333333333333
115	733.333333333333
116	6098.4
117	9509.9
118	-557.566666666667
119	-627.466666666667
120	1634.7
121	753.066666666667
122	922.033333333333
123	73.0666666666666
124	-1123.7
125	1756.56666666667
126	13.8333333333333
127	912.8
128	-1819.33333333333
129	104.5
130	-877.6
131	87.4666666666667
132	3737.1
133	468.4
134	1606.5
135	5025.73333333333
136	-1337.9
137	-195.333333333333
138	-2540.9
139	862.666666666667
140	-498.366666666667
141	474.1
142	-280.8
143	2118.4
144	1128.83333333333
145	187.233333333333
146	3073.03333333333
147	1120.5
148	-1022.13333333333
149	2297.53333333333
150	-367.7
151	-773.1
152	-1693.2
153	1166.8
154	7115.2
155	669.2
156	-3504.86666666667
157	2425.2
158	1419.1
159	-657.733333333333
160	-2354.7
161	1074.96666666667
162	-19.2333333333333
163	-543.866666666667
164	3825.7
165	436.8
166	681.633333333333
167	565.1
168	434.9
169	509.5
170	608.1
171	-303.966666666667
172	6390.66666666667
173	349.3
174	521.5
175	-460.4
176	2411.76666666667
177	-1384.03333333333
178	188
179	2123.73333333333
180	-463.3
181	951.466666666667
182	520.166666666667
183	2208.93333333333
184	-429.066666666667
185	-653.1
186	2296.76666666667
187	269.566666666667
188	486.8
189	1871.3
190	1367.96666666667
191	1086.3
192	3277.6
193	377.7
194	456.833333333333
195	-600.533333333333
196	418.133333333333
197	-3255.73333333333
198	7987.2
199	2256.13333333333
200	1655.7
201	-171.066666666667
202	320.5
203	-179.066666666667
204	664.266666666667
205	-882.133333333333
206	-967.466666666667
207	-2895.3
208	6094.93333333333
209	4231.06666666667
210	-191.6
211	-1053.6
212	5825.6
213	-224.533333333333
214	1729.2
215	-2243.3
216	-593.9
217	317.7
218	-991.966666666667
219	2523.5
220	1170.53333333333
221	-155.7
222	-280
223	187.7
224	-4839.8
225	2320.43333333333
226	-237.6
227	1509.73333333333
228	-2918.9
229	-645.466666666667
230	6749.5
231	1440
232	1186.9
233	-654.4
234	3101.5
235	56.5
236	1660.53333333333
237	3173.6
238	952.433333333333
239	-2092.86666666667
240	8689.3
241	2622.66666666667
242	838.9
243	-150.8
244	340.266666666667
245	1447.16666666667
246	-149.766666666667
247	4042.3
248	-214.4
249	53.3333333333335
250	4345.9
251	-363.2
252	4690.26666666667
253	6275.6
254	143.6
255	2884.26666666667
256	-526.4
257	-2127.5
258	2920.4
259	-321.433333333333
260	-2018.93333333333
261	292
262	-600.4
263	-217.366666666667
264	4378.3
265	1334.13333333333
266	1501.5
267	105.2
268	404.233333333333
269	424.8
270	1665.9
271	2452.8
272	7963.33333333333
273	2805.2
274	-677.233333333333
275	-1747.46666666667
276	798.266666666667
277	1644.83333333333
278	-73.1999999999998
279	-1097.9
280	-321.866666666667
281	-602.566666666667
282	1568.23333333333
283	-1016
284	459.1
285	1321.33333333333
286	1034.4
287	657.466666666667
288	-932.666666666667
289	712
290	-86.5333333333335
291	599.466666666667
292	1561.5
293	-219.833333333333
294	557.3
295	-699.7
296	839.733333333333
297	1535.9
298	575.1
299	-156.4
300	173.966666666667
301	-612.8
302	758.8
303	-4.09999999999997
304	-389.833333333333
305	2391.43333333333
306	1893.1
307	186.133333333333
308	5012.13333333333
309	-1495.2
310	-756.966666666667
311	-2262.03333333333
312	-551.9
313	476.4
314	-563.066666666667
315	2101.76666666667
316	5449.3
317	1552.23333333333
318	2179.2
319	-323.6
320	57.8999999999999
321	-829.233333333333
322	-1776.4
323	5106
324	2339.16666666667
325	-496.7
326	526.766666666667
327	-578.266666666667
328	6259.8
329	1229.06666666667
330	-1829.43333333333
331	-782.9
332	139.1
333	5790.13333333333
334	268.566666666667
335	-4488.16666666667
336	1818
337	-855.066666666667
338	5685.46666666667
339	4162.66666666667
340	1214.4
341	699.233333333333
342	3606.1
343	-874.166666666667
344	678.033333333333
345	2254.93333333333
346	81.2
347	-1804.13333333333
348	1646.5
349	-3800
350	2665.63333333333
351	83.0666666666667
352	393.9
353	1573.46666666667
354	535.3
355	6284.66666666667
356	2254.76666666667
357	-331.866666666667
358	931.733333333333
359	3819.23333333333
360	-19.5
361	-221.5
362	-1371.9
363	-246.066666666667
364	2385.6
365	460.933333333333
366	-424.8
367	41.1000000000001
368	3688
369	2363.43333333333
370	9631.33333333333
371	1342.16666666667
372	350.933333333333
373	522.9
374	242.5
375	-423.333333333333
376	-4217.06666666667
377	-1572.5
378	30.7
379	1682.8
380	528.966666666667
381	3380.76666666667
382	-36.0333333333338
383	3892.26666666667
384	829.466666666667
385	-1715.6
386	450.033333333333
387	552.5
388	2532
389	1655.96666666667
390	-3761.33333333333
391	-327.766666666667
392	-761.466666666667
393	-2249.2
394	-628.366666666667
395	-1253.6
396	-2424.4
397	3296.1
398	-1274.5
399	123.733333333333
400	8376
401	2853.46666666667
402	2098.26666666667
403	-191.9
404	-1656
405	181.433333333333
406	223.766666666667
407	281.5
408	1282.76666666667
409	414.3
410	-1035.33333333333
411	817.866666666667
412	-3734.36666666667
413	3845.3
414	447.6
415	2167.03333333333
416	4250.3
417	-170.5
418	7042.8
419	1791.3
420	1748.43333333333
421	432.9
422	942.666666666667
423	298.1
424	2600.93333333333
425	-44.0000000000001
426	1292.8
427	1412.5
428	-586.566666666667
429	-888
430	2916.53333333333
431	288.4
432	-899.066666666667
433	-906
434	-910.833333333333
435	-375.2
436	757.366666666667
437	-320.366666666667
438	-1033.23333333333
439	-1425.16666666667
440	1862.4
441	4745.56666666667
442	6224.43333333333
443	322.9
444	-1592.23333333333
445	-542.666666666667
446	-362.3
447	6137.43333333333
448	997.166666666667
449	211.333333333333
450	7417.33333333333
451	1790.93333333333
452	-1264.16666666667
453	2522.26666666667
454	1991.7
455	2700.4
456	577.433333333333
457	-3155.23333333333
458	1911.6
459	242.433333333333
460	265.066666666667
461	818.8
462	2145.33333333333
463	1130.36666666667
464	748
465	-816.933333333333
466	-325.1
467	2674.16666666667
468	-1142.3
469	4087.2
470	-2330.1
471	-1052.1
472	-1349.43333333333
473	182.566666666667
474	-326.066666666667
475	3646.96666666667
476	635.866666666667
477	407.166666666667
478	1506.4
479	1261.9
480	130.5
481	-646.266666666667
482	-578
483	795.366666666667
484	-462.3
485	-3.90000000000009
486	-1022.9
487	1049.46666666667
488	126.4
489	1344.5
490	-275.466666666667
491	501.733333333333
492	-846.5
493	260.4
494	3683.46666666667
495	2365.73333333333
496	-1219.56666666667
497	479.3
498	-268.766666666667
499	1234.93333333333
500	-3477.1
501	981.5
502	569.233333333333
503	1695.46666666667
504	2446.7
505	-760.9
506	14270.1666666667
507	1794.13333333333
508	4069.1
509	-1409.5
510	2055.46666666667
511	-56
512	-2093.6
513	-2130.9
514	-906
515	2789.3
516	1435.33333333333
517	4800
518	3897.5
519	1493.2
520	-2928.7
521	-480.566666666667
522	1383.03333333333
523	1131.03333333333
524	396.1
525	-553.033333333334
526	-1033.76666666667
527	3479.7
528	3293.9
529	750.3
530	-645.166666666667
531	6624.36666666667
532	2301.5
533	2052.8
534	3114
535	902.5
536	-1220.3
537	1352.3
538	1275.3
539	-84.5
540	1008.03333333333
541	1702.83333333333
542	-1728.5
543	3311.63333333333
544	-795.6
545	-690.533333333333
546	6659.2
547	886.033333333334
548	240.5
549	3344.93333333333
550	-258.266666666667
551	302
552	736.5
553	1216.8
554	3157.9
555	240.5
556	-120.4
557	2144.7
558	8550.26666666667
559	133.933333333333
560	-1017.16666666667
561	-357.633333333333
562	103.3
563	6971.73333333333
564	-2452.66666666667
565	1715.63333333333
566	-1131.76666666667
567	-1181.5
568	-6.13333333333321
569	691.033333333333
570	-508.8
571	846.3
572	-2852.1
573	-2018.76666666667
574	1061.6
575	1142
576	1213.5
577	3482.4
578	-277.6
579	1381.9
580	2628.66666666667
581	1145.7
582	-1368.7
583	1400
584	7365.03333333333
585	4070
586	1382.66666666667
587	4137.83333333333
588	1772.8
589	984.8
590	1200.1
591	1085.5
592	3708.4
593	-706.266666666667
594	864.4
595	-46.6333333333332
596	548.9
597	-580.9
598	790.833333333333
599	-467.7
600	1463.86666666667
601	4971.6
602	73.6333333333333
603	-123.1
604	1774.9
605	-324.3
606	1357.23333333333
607	166
608	1630.4
609	-1919.9
610	1104
611	5146
612	-336.9
613	2143
614	-424.4
615	4859.06666666667
616	-27.4666666666667
617	1903.9
618	-439.7
619	36.4
620	-2.16666666666663
621	-456.266666666667
622	-514.4
623	2424.5
624	1239.9
625	-101.9
626	838.5
627	2869.3
628	512.4
629	1995.6
630	-82
631	102.933333333333
632	1338.76666666667
633	-222.4
634	1883.46666666667
635	-517.9
636	376.033333333333
637	-1036
638	1864.33333333333
639	3474.36666666667
640	2138.4
641	793.2
642	-2341.46666666667
643	-237.6
644	3479.36666666667
645	456.533333333333
646	-1928.9
647	956.966666666667
648	3263.9
649	6978.13333333333
650	-1006.93333333333
651	1654.13333333333
652	37.9333333333329
653	-651.366666666667
654	-378.5
655	400.1
656	379.833333333333
657	-89.8999999999999
658	1733.73333333333
659	1469.6
660	380.8
661	1247.46666666667
662	-2241.1
663	-205.1
664	-56.5
665	3516.3
666	423.466666666667
667	2873.5
668	3030
669	356.9
670	-1458.36666666667
671	393.9
672	916.766666666666
673	-1120.53333333333
674	321.766666666667
675	-2027.46666666667
676	1020.4
677	2068.13333333333
678	3647.5
679	3092.5
680	984.233333333333
681	3119.9
682	-325.366666666667
683	-477.2
684	950.233333333334
685	943.333333333333
686	1387.6
687	-1780.3
688	2808.53333333333
689	426.333333333333
690	-1815.9
691	4942.26666666667
692	2315.3
693	30563.0666666667
694	-774.833333333333
695	824.166666666667
696	2179.2
697	-384
698	1802.4
699	-433.6
700	-1257.43333333333
701	462.8
702	1184.93333333333
703	10996.1
704	-1380.56666666667
705	1099.03333333333
706	793.7
707	4288.5
708	3.43333333333328
709	8281.2
710	-1293.16666666667
711	-2258.93333333333
712	-1680.1
713	1437.31666666667
714	-40.9000000000001
715	423.2
716	-997.433333333333
717	2061.46666666667
718	-822
719	-59.9000000000001
720	3342
721	1271.46666666667
722	10427.2
723	-290.4
724	-1284
725	671.466666666667
726	694
727	-1048.66666666667
728	-1051.46666666667
729	-3625.83333333333
730	-1113.36666666667
731	-192.9
732	810.7
733	1442.66666666667
734	-1389.76666666667
735	3113.2
736	-1166.1
737	2101.86666666667
738	-1493.2
739	1764.4
740	694
741	5350.23333333333
742	615.233333333333
743	5960.93333333333
744	1544.3
745	-381.633333333333
746	96
747	-99.2
748	238.666666666667
749	475.333333333333
750	228.5
751	618.133333333333
752	-2273.9
753	289.7
754	1620.66666666667
755	-196.9
756	1033.63333333333
757	473.2
758	-549.466666666667
759	-495.6
760	3301.9
761	-123.633333333333
762	-16.5
763	-623.200000000001
764	-280.5
765	1423.6
766	937.2
767	-1566.5
768	-523.6
769	394.3
770	1017.6
771	-2837.33333333333
772	1524.9
773	564
774	107.6
775	-734.366666666667
776	681.9
777	2783.03333333333
778	404.4
779	2105.3
780	811.566666666667
781	5816.8
782	1020.5
783	4082
784	639.466666666667
785	821.966666666666
786	1710.5
787	2092.7
788	10967.1
789	1521.36666666667
790	-1637.26666666667
791	-770.533333333333
792	1258.3
793	2709.16666666667
794	-90.4000000000005
795	-202
796	14199.6333333333
797	-1444.5
798	-488
799	937.833333333333
800	2711.86666666667
801	130.1
802	-63.8333333333333
803	143.7
804	-539.966666666667
805	-1998
806	1556.36666666667
807	1107.6
808	2224.13333333333
809	2108
810	401.3
811	-52.4
812	409.9
813	403.733333333333
814	-1959.26666666667
815	1492.9
816	-638.133333333333
817	-1927.2
818	1540.26666666667
819	-77.9000000000001
820	486.233333333334
821	-481.2
822	-742.133333333334
823	2754.8
824	-451.066666666667
825	-1332.96666666667
826	289.3
827	1503.86666666667
828	552.8
829	2955.56666666667
830	2244.96666666667
831	-929.5
832	707.6
833	995.733333333333
834	1253.2
835	-1439.96666666667
836	724.9
837	-1356.9
838	1222.13333333333
839	3722.9
840	-73.9999999999999
841	-472.966666666667
842	-467.466666666667
843	1206.7
844	-594.133333333333
845	5496.16666666667
846	-2632.8
847	5012.76666666667
848	4589.56666666667
849	4119.3
850	1129.9
851	1616.66666666667
852	5600.93333333333
853	-421.833333333333
854	5590.4
855	2661.2
856	757.3
857	64.0999999999999
858	495.3
859	529.033333333334
860	-432.9
861	-1794.26666666667
862	1179.46666666667
863	-52.8
864	142.4
865	1145.3
866	540.533333333333
867	-257.2
868	185.6
869	1223.7
870	1802.43333333333
871	-2773.06666666667
872	879.7
873	1426.03333333333
874	-2064.96666666667
875	-337.9
876	157.2
877	-202.766666666667
878	1428.9
879	1273.2
880	-211.7
881	3243.5
882	-224
883	-397.433333333333
884	1221.6
885	18269.7333333333
886	-13.5999999999999
887	1573.6
888	1417.6
889	-802.433333333333
890	-3915.3
891	-437.5
892	1843.86666666667
893	-918.366666666667
894	5307.43333333333
895	1152.53333333333
896	1036.56666666667
897	-2473.3
898	1110.96666666667
899	493.2
900	-1073.23333333333
901	288.533333333333
902	212.266666666667
903	-206.933333333333
904	190.166666666667
905	5320.56666666667
906	852
907	-1388.83333333333
908	-777.7
909	-1779.06666666667
910	-8.16666666666674
911	239.733333333333
912	-472.4
913	4417.6
914	4216.73333333333
915	-2083.76666666667
916	-2274.5
917	4185.2
918	817.2
919	813.866666666667
920	1702.3
921	180.8
922	-631.5
923	1129.33333333333
924	1638.3
925	-713.633333333333
926	38.7000000000003
927	-2545.33333333333
928	6349.1
929	6554.5
930	-800.4
931	-274.533333333333
932	248.8
933	846.433333333333
934	7159.9
935	-893.733333333333
936	396
937	831.733333333333
938	1092.7
939	6176.4
940	785.433333333333
941	763.2
942	2905.5
943	608.766666666667
944	2295.2
945	113.3
946	164.133333333333
947	1477.33333333333
948	-1705.56666666667
949	3955.73333333333
950	-662.4
951	285.2
952	-142.3
953	8725.33333333333
954	-3104.1
955	-1403.9
956	-225.466666666667
957	378.4
958	-153.3
959	2424.8
960	869.2
961	1724.8
962	-1107.56666666667
963	-1317.86666666667
964	5670.7
965	578.8
966	-437.7
967	62.4333333333334
968	58.4000000000001
969	-2748.76666666667
970	-1391.6
971	-1530.83333333333
972	-146
973	-1035.46666666667
974	3666.3
975	384.833333333333
976	-960.7
977	4441.73333333333
978	-1397.2
979	26.3
980	347.333333333333
981	622.766666666667
982	798.1
983	-1708.36666666667
984	1149.3
985	8928.93333333333
986	2012
987	1726.8
988	-540.533333333333
989	-123.3
990	5522.53333333333
991	751.633333333333
992	1560.83333333333
993	-611.7
994	-677.566666666667
995	-1112.4
996	1393.1
997	1026.4
998	3156.9
999	503.200000000001
1000	1362.3
