# Supplementary material for: Chromosome Copy Number Variation and Control in the Ciliate Chilodonella uncinata
Source: PLoS One. 2013 Feb 20;8(2):e56413. doi: 10.1371/journal.pone.0056413 (PMC3577910; doi:10.1371/journal.pone.0056413)
Supplement: Dataset S1 — Chromosome copy numbers from the experimental and simulated cell lines of Dataset of Chilodonella uncinata . dataset.zip is a compressed file. exp_data.csv contains the experimental data derived from qPCR analyses (Cell.line = original cell line; Time = time point of the DNA extraction; DNA.extract = DNA extract replicate; Gene = macronuclear chromosome; CNPC = copy number of the macronuclear chromosome per cell). The remainder of the CSV files are from the simulations. Each CSV file contains data on 1000 simulations where the change in variance from initial to final for each simulation is stored under column ‘x’. See _readme.txt in the compressed file dataset.zip for documentation of the file names. (ZIP) [file pone.0056413.s002.zip › dataset_S1/P2_omega4.5.csv]

	x
1	498.166666666667
2	5701.9
3	1854.66666666667
4	285.033333333333
5	391.966666666667
6	491.3
7	651.066666666667
8	-1134.1
9	641.6
10	4638.16666666667
11	2978
12	403.6
13	643.466666666667
14	5433.6
15	1225.6
16	4353.86666666667
17	20454.1
18	-746.933333333333
19	-1250.96666666667
20	-3431.7
21	748
22	-1242.7
23	2232.66666666667
24	2727.46666666667
25	1866.8
26	2314.96666666667
27	-779.7
28	-554.3
29	1728.7
30	7270.7
31	1099.36666666667
32	89.2999999999997
33	-4141.9
34	1644.13333333333
35	3152
36	-2791.96666666667
37	353.1
38	44.1
39	5733.5
40	3091.9
41	-401.166666666667
42	6614.3
43	1716.4
44	1990.93333333333
45	661.333333333333
46	1622.7
47	2645.7
48	883.6
49	417.233333333333
50	-983.7
51	1055.9
52	680.9
53	1700.53333333333
54	-42.1333333333332
55	-9.09999999999997
56	-1280.8
57	717.6
58	-1464.26666666667
59	-151.733333333333
60	72.2666666666667
61	775.9
62	3890.53333333333
63	911.2
64	154.5
65	734.1
66	-307.2
67	-41.7
68	3636
69	3082.7
70	-311.2
71	2055.86666666667
72	553.433333333333
73	-2656.1
74	-255.7
75	3342.7
76	1996.9
77	3173.56666666667
78	7131.6
79	3146.4
80	668.533333333333
81	651.6
82	3977.16666666667
83	639.5
84	124.166666666667
85	1512.9
86	5233.36666666667
87	13207.2
88	506.9
89	-917.966666666667
90	-15.1999999999998
91	-482.233333333333
92	5298.03333333333
93	-184.766666666666
94	556.233333333333
95	257.2
96	8307.03333333333
97	-1611.7
98	-2476.3
99	709.2
100	354
101	752.166666666667
102	1071.13333333333
103	33.1999999999998
104	-1619.23333333333
105	982.9
106	356.933333333333
107	-1139.6
108	7465.33333333333
109	144.9
110	-452.133333333333
111	822.4
112	-1045.2
113	1480.4
114	-2998.1
115	-724.633333333333
116	1738.66666666667
117	3868.4
118	-830.366666666667
119	-1059.1
120	1534.13333333333
121	3579.83333333333
122	-400
123	8998
124	-23.5999999999999
125	-408.666666666667
126	597.433333333333
127	2670.8
128	-25.3333333333335
129	757.333333333333
130	-408.433333333333
131	-307
132	80.2666666666667
133	87.7
134	-341.766666666667
135	3196.3
136	1005.2
137	2542.5
138	-1009.03333333333
139	-549.3
140	5164.9
141	2046.7
142	4272
143	-873.6
144	-2774.36666666667
145	-179.2
146	-135.333333333333
147	208.966666666667
148	3156.26666666667
149	308.8
150	186.966666666667
151	4327.3
152	5416.03333333333
153	1226.9
154	-424.4
155	1114.66666666667
156	3804.66666666667
157	3579.3
158	6235.3
159	-618.8
160	-385.366666666667
161	3227.9
162	8976.56666666667
163	-639.366666666667
164	-196.5
165	4166
166	1096.56666666667
167	-4310.8
168	-1067.03333333333
169	2283.06666666667
170	533.833333333333
171	5215.6
172	1642.93333333333
173	-150.266666666667
174	8046
175	-518.7
176	2904.3
177	711.866666666667
178	761.966666666667
179	31.5
180	552.566666666667
181	-45.7
182	545.733333333333
183	4897.46666666667
184	-1027.43333333333
185	2573.6
186	1775.5
187	-984.9
188	782.1
189	770.633333333333
190	-811.1
191	-2644.3
192	-1405.73333333333
193	2005.7
194	4095.1
195	-263.333333333333
196	4080.4
197	6668
198	533.5
199	-12.9333333333334
200	453.733333333334
201	1208
202	1875.5
203	5025.2
204	2089.6
205	-208.4
206	-600.5
207	-2047.7
208	945.5
209	3468
210	3821.06666666667
211	2896.83333333333
212	705.6
213	-734.8
214	360.266666666667
215	-987.433333333333
216	-423.6
217	3893.3
218	68.8999999999999
219	-1297.3
220	583.1
221	1553.16666666667
222	-2121.73333333333
223	1277.16666666667
224	474.966666666666
225	7105.3
226	3118.3
227	11369.3
228	5454.3
229	7117.76666666667
230	5166.23333333333
231	-1785.6
232	1125.2
233	-190.3
234	182
235	1324
236	1671.33333333333
237	-1135.36666666667
238	-763.166666666667
239	193.5
240	9393.86666666667
241	748.633333333333
242	2355.46666666667
243	789.7
244	-1999.86666666667
245	-1419.46666666667
246	1673.33333333333
247	129.2
248	1537.56666666667
249	680.166666666667
250	719.333333333333
251	4021.3
252	846.266666666667
253	5552.8
254	-955.1
255	2004.3
256	1101.6
257	548.8
258	3426.7
259	4300.7
260	-835.866666666667
261	1735.96666666667
262	1636.4
263	611.166666666667
264	-199.066666666667
265	-289.333333333333
266	-3.60000000000014
267	9002.8
268	734.9
269	-1187.23333333333
270	1138.1
271	-643.6
272	-876.866666666667
273	1948.8
274	-43.3666666666668
275	9039.9
276	1122.13333333333
277	-1720.36666666667
278	8153.6
279	3367.33333333333
280	-781.6
281	4228.9
282	779.466666666667
283	-461.633333333334
284	2001.5
285	1691.2
286	2561.6
287	7765.7
288	-803.066666666667
289	6580.13333333333
290	1661.2
291	3761.03333333333
292	-2738.53333333333
293	-527.366666666667
294	1689.6
295	-771.166666666667
296	10030.3
297	1473.2
298	2023.56666666667
299	-32.1666666666667
300	-547.466666666666
301	-278.366666666667
302	4877.33333333333
303	1773.6
304	11664.7666666667
305	36.5333333333333
306	7072.4
307	2271.33333333333
308	1097.76666666667
309	-512.566666666667
310	2213.9
311	891.466666666667
312	194.133333333333
313	278.7
314	2490.03333333333
315	-894.8
316	-1363.63333333333
317	5057.06666666667
318	1764.1
319	-28.1666666666667
320	162.9
321	45.2
322	5443.7
323	162.533333333333
324	3430
325	3348.9
326	-1547.7
327	-1297.46666666667
328	-853.966666666667
329	106.3
330	782.533333333333
331	-348.466666666667
332	-1.36666666666667
333	-244
334	2371.23333333333
335	1134.7
336	3982.66666666667
337	-1646.93333333333
338	-1202.7
339	-979.733333333333
340	711.466666666667
341	-609.033333333333
342	-410.9
343	450.766666666667
344	1144.66666666667
345	-2853.63333333333
346	787.3
347	-1307.86666666667
348	139.6
349	1017.06666666667
350	7412
351	-1558.36666666667
352	464.033333333333
353	3975.2
354	-846.633333333333
355	1085.1
356	-1672
357	-46
358	2553.3
359	3531.2
360	4535.23333333333
361	-2896.4
362	2371.1
363	1474.13333333333
364	-70.3999999999999
365	1401.6
366	471.6
367	662
368	737.6
369	516.766666666667
370	7553.33333333333
371	1633.9
372	2722.4
373	-201.9
374	-1532
375	2078.16666666667
376	74.2333333333333
377	24.3000000000002
378	-4036.8
379	511.066666666667
380	-2192.13333333333
381	-2625.46666666667
382	414.433333333333
383	-1315.7
384	327.9
385	7594.4
386	6392.8
387	-216.8
388	1556.4
389	-445.6
390	2582.8
391	3922.8
392	-486.566666666667
393	434.9
394	7788
395	635.633333333333
396	-1307.63333333333
397	1324.93333333333
398	1598.63333333333
399	3604.4
400	1874.53333333333
401	-291.333333333333
402	1034.26666666667
403	-1996.3
404	-271.2
405	-133.733333333333
406	4.70000000000005
407	80.7666666666667
408	852.666666666667
409	-1173.9
410	840.3
411	3547.1
412	-494
413	-2591.3
414	-988.4
415	1292
416	5266.63333333333
417	148.366666666667
418	1665.43333333333
419	2117.36666666667
420	98.8000000000002
421	-68
422	-927.333333333333
423	5057.6
424	403.9
425	-320.833333333333
426	2146.63333333333
427	-509.1
428	571.466666666667
429	187.166666666667
430	5504.8
431	1400.53333333333
432	1038.53333333333
433	1176.7
434	-726.566666666667
435	-482
436	1582.03333333333
437	1372.93333333333
438	443.6
439	2673.5
440	1619.3
441	-1317.86666666667
442	-216.8
443	41.1999999999998
444	4054.23333333333
445	6210.7
446	-842.1
447	-1757.6
448	-538.3
449	957.466666666666
450	-1855.73333333333
451	-1598.16666666667
452	800.633333333333
453	1923.9
454	-513.9
455	401.9
456	651.833333333333
457	11373.4333333333
458	-374.666666666667
459	1165.06666666667
460	-632.966666666667
461	8181.6
462	1102.1
463	516.433333333333
464	2417.2
465	2157.1
466	-218.966666666667
467	-714.366666666667
468	648
469	1979.96666666667
470	-54
471	66.5
472	1956
473	1150.8
474	-2496.5
475	203.1
476	787.6
477	1365.6
478	1341.86666666667
479	406.933333333333
480	244
481	-365.366666666667
482	2167.2
483	-605.366666666667
484	6270.1
485	787.466666666667
486	611.333333333333
487	-1955.7
488	-1485.73333333333
489	2755.76666666667
490	247.733333333333
491	7240
492	1359.3
493	-1694.7
494	334.266666666667
495	82.7
496	6067.7
497	-97.5
498	5243.6
499	-2480.4
500	1877.43333333333
501	-912.7
502	2534.66666666667
503	1602.7
504	6157.2
505	3496.7
506	513.3
507	2618
508	4874.56666666667
509	4926.16666666667
510	2478.36666666667
511	4517.2
512	-1882.4
513	1153.3
514	-26.4
515	1402.66666666667
516	4353.63333333333
517	-1198.9
518	-1059.5
519	1220.3
520	4319.6
521	1385.16666666667
522	-615.2
523	-1491.33333333333
524	-1680
525	-2833.5
526	954.9
527	-926.933333333333
528	4399.06666666667
529	7454.13333333333
530	-206.566666666667
531	3223.86666666667
532	-2256.53333333333
533	-794.433333333333
534	2393.1
535	-852.933333333333
536	766
537	4450.66666666667
538	3126.26666666667
539	-1232.13333333333
540	8708.7
541	-635.6
542	3080.4
543	991.6
544	495.466666666667
545	2340
546	-70.6666666666667
547	3468.3
548	926.3
549	8847.2
550	-313.733333333333
551	1782.63333333333
552	2171.5
553	1169.03333333333
554	5214.03333333333
555	3054.03333333333
556	-433.333333333333
557	151.7
558	2765.83333333333
559	221.5
560	667.3
561	949.5
562	-1882
563	9061.2
564	119.5
565	462.4
566	-1221.6
567	2091.7
568	-416.3
569	1114.4
570	11531.6
571	1342.5
572	-433.5
573	-423.466666666667
574	1550.4
575	1519.7
576	1659.6
577	5488.5
578	1329.33333333333
579	1984.7
580	-532.3
581	13048.7
582	355.7
583	72.3
584	-397.9
585	-171.233333333334
586	907.066666666667
587	-642.966666666667
588	7532.26666666667
589	235.733333333333
590	-809.866666666666
591	2366.26666666667
592	6122.7
593	2890.4
594	2078.1
595	-756.933333333333
596	-1042.53333333333
597	-196.933333333333
598	-47.3
599	3054.7
600	-1783.83333333333
601	4812.83333333333
602	-996.033333333333
603	37.0999999999999
604	2305.7
605	-437.866666666667
606	1478
607	-1304.9
608	3147.9
609	1253.5
610	311.1
611	1150.8
612	-1449.2
613	4128.7
614	-310
615	-510.433333333333
616	-1146.8
617	-3161.5
618	86.3
619	-762.433333333333
620	5.5
621	696.1
622	2263.1
623	452.4
624	1826.66666666667
625	2398.8
626	-1189.7
627	416.4
628	-731.2
629	-714.5
630	1990.33333333333
631	975.3
632	-239.9
633	1818.56666666667
634	-99.1
635	-2474.16666666667
636	502
637	530.4
638	279.6
639	1263.9
640	1321.5
641	531.466666666667
642	-2205.23333333333
643	6580.03333333333
644	276
645	1229.5
646	13.3333333333333
647	-1201.1
648	-512.766666666667
649	892.033333333333
650	-697.966666666667
651	-627.333333333333
652	3898.4
653	1390.13333333333
654	3002.93333333333
655	2426.13333333333
656	-1101.86666666667
657	-41.2
658	56.3
659	2382.8
660	2306.13333333333
661	-1471.2
662	1883.1
663	-2082.7
664	1174.23333333333
665	-135.5
666	5344.13333333333
667	-598.366666666667
668	2584.5
669	-1048.03333333333
670	-335.6
671	-574.133333333333
672	184.533333333333
673	5665.6
674	-2040.4
675	855.6
676	-919.2
677	-216.266666666667
678	-3956.4
679	-290.266666666667
680	4584
681	324.5
682	-111.233333333333
683	591.6
684	-590.1
685	-68
686	1496.96666666667
687	93.3333333333335
688	-114.933333333333
689	3086.4
690	1295.56666666667
691	-198.166666666667
692	2889.9
693	-991.9
694	934.533333333334
695	1471.06666666667
696	687.366666666667
697	2030
698	573.2
699	2445.16666666667
700	653.966666666667
701	1827.6
702	-120.9
703	1162.13333333333
704	446.1
705	5996.8
706	-1947.23333333333
707	-324.166666666667
708	1044
709	684.4
710	2801.5
711	1073.5
712	-234
713	754.633333333333
714	15193.2
715	1321.06666666667
716	1716.43333333333
717	-55.8666666666668
718	792.266666666667
719	8654.5
720	520.1
721	4364.43333333333
722	498.366666666667
723	-581.9
724	2661.83333333333
725	-69.5
726	992.4
727	553.2
728	7070.9
729	1338.5
730	729.733333333333
731	3444.63333333333
732	-812.166666666667
733	-238.133333333333
734	3310
735	1758.63333333333
736	2125.33333333333
737	2041.2
738	-517.6
739	4103.2
740	1455.2
741	11872
742	3171.43333333333
743	-475.1
744	-113.5
745	226.433333333333
746	2034
747	3090.66666666667
748	11058.9
749	-288.8
750	-58.7666666666667
751	792.666666666667
752	-1218.9
753	-1225.2
754	2753.1
755	698.533333333333
756	149.366666666667
757	-1349.56666666667
758	6314.1
759	4131.2
760	1531.7
761	-697.2
762	6721.7
763	1258.4
764	653.866666666667
765	-1418
766	7774.4
767	-797.066666666667
768	-1086
769	1711.86666666667
770	3352.76666666667
771	-1248.1
772	6199.6
773	-606.1
774	3624.9
775	3361.9
776	39.8999999999999
777	182
778	371.933333333333
779	1814.5
780	232.133333333333
781	8644.7
782	3576.63333333333
783	1453.06666666667
784	-112.7
785	373.2
786	-1942.56666666667
787	-489.166666666667
788	5852.7
789	-1115.9
790	5614.9
791	-739.7
792	-291.2
793	1372
794	440.266666666667
795	-673.6
796	-212.133333333333
797	-82.9333333333334
798	2448.8
799	-277.366666666667
800	132.9
801	1368.93333333333
802	914.4
803	1415.33333333333
804	3439.9
805	32.8
806	3198.4
807	-675.733333333333
808	773.6
809	380.3
810	-52.9
811	-1371.73333333333
812	2846.4
813	456.5
814	4358.43333333333
815	342.533333333333
816	795.633333333333
817	-377.333333333333
818	-689.1
819	27.3666666666668
820	-930.266666666666
821	4152.1
822	2879.46666666667
823	4188.43333333333
824	-1542.16666666667
825	8265.56666666667
826	10682.6333333333
827	-1690.1
828	793.033333333333
829	-1188.4
830	5086.96666666667
831	-875.2
832	-1493.03333333333
833	-3282.23333333333
834	-1511.5
835	849.6
836	8244.56666666667
837	-465.733333333334
838	3501.5
839	1470
840	788.1
841	-920.4
842	490.033333333334
843	181.1
844	-232.1
845	802.4
846	1074.93333333333
847	3132
848	-560.433333333333
849	-641.733333333333
850	-412
851	855.733333333334
852	-2453.6
853	-75.2
854	227.066666666667
855	860.166666666667
856	965.6
857	2673.36666666667
858	2379.86666666667
859	4200.7
860	-2340
861	-451.833333333333
862	-184.4
863	-964.966666666667
864	2111.43333333333
865	3609.56666666667
866	-2172.3
867	2376.13333333333
868	-108.8
869	802.4
870	-689.733333333333
871	17622.1666666667
872	-655.2
873	-252.1
874	6469.9
875	4696.8
876	-2388.3
877	-72.7
878	-1556.26666666667
879	84.4
880	-519.1
881	630.166666666667
882	635.299999999999
883	930.833333333333
884	-1022.1
885	-272.4
886	694.833333333333
887	-3048.8
888	-588.8
889	3106.66666666667
890	8596
891	538.8
892	2379.36666666667
893	3571.16666666667
894	871.766666666667
895	2029.03333333333
896	-673.066666666667
897	3883.06666666667
898	-488.566666666667
899	-327.6
900	1417.2
901	9720.66666666667
902	1175.06666666667
903	-36.6666666666667
904	-1478
905	3280.8
906	1631.5
907	2027.46666666667
908	-2686.8
909	193.566666666667
910	3779.83333333333
911	-1430.43333333333
912	-669.2
913	7.69999999999982
914	1804.8
915	4293.33333333333
916	-1488.03333333333
917	1809.86666666667
918	379.2
919	-2223.46666666667
920	68.2333333333331
921	1278.3
922	-1930.06666666667
923	7734.36666666667
924	18143.5333333333
925	1319.33333333333
926	-989.333333333333
927	1661.2
928	459.6
929	3554.8
930	2054.5
931	-1812.83333333333
932	-728.3
933	-9.36666666666679
934	501.7
935	214.533333333333
936	3583.96666666667
937	373.2
938	1230.63333333333
939	6933.36666666667
940	-32.9000000000001
941	2219.33333333333
942	-2513.76666666667
943	3231.2
944	-3402.83333333333
945	-586.166666666667
946	6875.06666666667
947	-244.566666666667
948	504.533333333333
949	10549.3333333333
950	-302.133333333333
951	1596.03333333333
952	-258.833333333333
953	2214.1
954	-81.6
955	-1150.43333333333
956	5541.2
957	847.466666666667
958	66.3666666666668
959	2228.9
960	4297.06666666667
961	318.4
962	1336.13333333333
963	4107.6
964	693.2
965	-106.3
966	1271.6
967	-467.5
968	2796.4
969	974.666666666667
970	1106.83333333333
971	5497.1
972	-1097.1
973	2138.4
974	-1576.13333333333
975	932.433333333333
976	-2840.76666666667
977	3975.7
978	-107.1
979	1352.93333333333
980	5547.23333333333
981	453.733333333333
982	-986.5
983	880.533333333334
984	758.833333333333
985	909.5
986	20.5333333333334
987	-6504.53333333333
988	8121.96666666667
989	-429.6
990	5251.46666666667
991	-2284.7
992	-1127.06666666667
993	2870.96666666667
994	-823.2
995	2624
996	-618
997	-21.4666666666667
998	1648.9
999	-544.3
1000	1533.86666666667
