# Supplementary material for: Chromosome Copy Number Variation and Control in the Ciliate Chilodonella uncinata
Source: PLoS One. 2013 Feb 20;8(2):e56413. doi: 10.1371/journal.pone.0056413 (PMC3577910; doi:10.1371/journal.pone.0056413)
Supplement: Dataset S1 — Chromosome copy numbers from the experimental and simulated cell lines of Dataset of Chilodonella uncinata . dataset.zip is a compressed file. exp_data.csv contains the experimental data derived from qPCR analyses (Cell.line = original cell line; Time = time point of the DNA extraction; DNA.extract = DNA extract replicate; Gene = macronuclear chromosome; CNPC = copy number of the macronuclear chromosome per cell). The remainder of the CSV files are from the simulations. Each CSV file contains data on 1000 simulations where the change in variance from initial to final for each simulation is stored under column ‘x’. See _readme.txt in the compressed file dataset.zip for documentation of the file names. (ZIP) [file pone.0056413.s002.zip › dataset_S1/P2_omega4.csv]

	x
1	12717.9
2	2208.13333333333
3	9462.53333333333
4	228.7
5	-2193.7
6	-721.633333333333
7	-243.7
8	4188.4
9	-1245.03333333333
10	-2014.66666666667
11	1019.36666666667
12	189.333333333333
13	-1472
14	2040
15	-1070.83333333333
16	4795.6
17	1081.33333333333
18	1363.86666666667
19	669.733333333333
20	834.133333333333
21	-640.666666666667
22	-487.3
23	3454.4
24	2410.16666666667
25	12.3000000000002
26	146.8
27	1834.8
28	563.3
29	5249.9
30	525.2
31	-11.5999999999999
32	-750.633333333333
33	-710.4
34	234.033333333333
35	889.9
36	-83.3666666666668
37	-1127.86666666667
38	1757.46666666667
39	3681.86666666667
40	365.333333333333
41	-733.433333333333
42	686.033333333333
43	1293.23333333333
44	369.466666666667
45	1250.53333333333
46	2744.26666666667
47	5253.86666666667
48	-1314.96666666667
49	1721.9
50	8295.06666666667
51	-578.566666666667
52	-24.9333333333334
53	2102.1
54	1460.9
55	290.033333333334
56	7160.8
57	-1532.8
58	2758.66666666667
59	548.166666666667
60	4337.46666666667
61	2042.8
62	764.3
63	1592
64	285.733333333333
65	182.3
66	-6485.2
67	1506.5
68	1831.36666666667
69	531.733333333333
70	939.2
71	1756.13333333333
72	259.1
73	-1944.13333333333
74	3872.56666666667
75	1335.56666666667
76	2001.56666666667
77	-1394.53333333333
78	232.533333333333
79	880.166666666667
80	1888.76666666667
81	3338.9
82	958.8
83	6823.2
84	-242.3
85	-668.8
86	1808.4
87	74.1000000000001
88	1124.8
89	-438.8
90	602.833333333333
91	1760.9
92	1498.8
93	459.2
94	-921.166666666667
95	-547.6
96	196.9
97	207.1
98	6437.6
99	2399.73333333333
100	-532.4
101	-2761.73333333333
102	1025.16666666667
103	7091.06666666667
104	-2233.73333333333
105	5961.96666666667
106	546.8
107	-2000.4
108	1344.8
109	685.2
110	154.4
111	324.9
112	-712.8
113	-147.866666666667
114	346.4
115	2050.13333333333
116	-202.8
117	3473.56666666667
118	-670.7
119	208.8
120	-545.6
121	329.066666666667
122	-553.5
123	1116.5
124	730
125	1571.86666666667
126	-1011.5
127	779.3
128	-1247.2
129	4753.5
130	-1569.73333333333
131	-3004.3
132	-371.733333333333
133	-1135.73333333333
134	-588
135	-706.433333333333
136	162
137	3418.66666666667
138	-1718
139	469.766666666667
140	972.4
141	2645.96666666667
142	-280.7
143	10746.8333333333
144	-2941.33333333333
145	-668.9
146	316.166666666667
147	-1529.2
148	3525.5
149	1668.03333333333
150	466.533333333334
151	1571.76666666667
152	393.766666666667
153	5575.86666666667
154	-49.7
155	3070.8
156	2261.83333333333
157	1106.83333333333
158	409.5
159	6733.63333333333
160	4257.83333333333
161	-365.6
162	-82
163	458.4
164	-577.5
165	25.9666666666667
166	-706
167	1228.7
168	1601.6
169	1908.5
170	-475.9
171	953.1
172	502.1
173	1038.93333333333
174	6387.9
175	2606.66666666667
176	999.6
177	489.2
178	1552.3
179	1325.1
180	1186.9
181	110
182	7025.83333333333
183	1283.86666666667
184	386
185	-617.9
186	-471.6
187	1321.3
188	751.333333333333
189	6722.13333333333
190	-2928.66666666667
191	-492.1
192	2691.1
193	-108.133333333333
194	572.533333333333
195	1421.56666666667
196	1801.76666666667
197	-987.333333333333
198	-23.7333333333333
199	1046.43333333333
200	1674
201	1496
202	418.233333333333
203	1506.63333333333
204	-603.733333333333
205	-1537.06666666667
206	4738.66666666667
207	3256.8
208	2323.96666666667
209	-1338.13333333333
210	-378.266666666667
211	2364.8
212	2444.96666666667
213	-2136.13333333333
214	596.766666666667
215	258.8
216	-1431.33333333333
217	972.933333333333
218	7938.4
219	-2559.6
220	-190.433333333333
221	-36.3000000000002
222	306.8
223	-30
224	1334.26666666667
225	10752.6333333333
226	5317.23333333333
227	112.4
228	1264.8
229	-406.8
230	2387.73333333333
231	704.4
232	-673.6
233	-482
234	1000.8
235	1164.26666666667
236	2005.6
237	-702.166666666667
238	963.2
239	248.8
240	1154.4
241	-699.1
242	4699.6
243	50.1666666666666
244	-286.9
245	73.4666666666667
246	558.933333333333
247	-437.9
248	2487.6
249	5312.76666666667
250	15874.9
251	-250.4
252	4449.73333333333
253	-229.9
254	-2498.23333333333
255	-39.2
256	988.8
257	4414.13333333333
258	2452.4
259	618
260	4179.73333333333
261	-122.4
262	2145.83333333333
263	4254.66666666667
264	4266
265	3301.7
266	913.6
267	622.4
268	13260.3666666667
269	-194.3
270	-59.6000000000001
271	1549.5
272	5068.1
273	-1334.93333333333
274	1357.06666666667
275	3622.7
276	1380.36666666667
277	416.566666666667
278	-3585.9
279	1390.3
280	4253.5
281	-1878.8
282	1527.06666666667
283	1705.23333333333
284	788
285	-822.133333333333
286	-6.9666666666667
287	5970.9
288	337.966666666667
289	4056.3
290	-377.6
291	728.4
292	-551.466666666667
293	571.366666666667
294	893.866666666667
295	-57.1999999999998
296	514.833333333333
297	3253.5
298	2080.63333333333
299	3828.4
300	592.4
301	53.333333333333
302	-1492.53333333333
303	7400
304	-280.8
305	213.2
306	-834.266666666667
307	-1264.03333333333
308	651.3
309	5125.7
310	114.8
311	-1061.56666666667
312	7129.3
313	3085.5
314	1094.5
315	-1557.83333333333
316	1264.53333333333
317	-395.033333333333
318	4805.7
319	-756.4
320	-699.566666666667
321	1876
322	1522.4
323	2675.2
324	1672.3
325	-6581.3
326	7248.7
327	-176.933333333333
328	2997.56666666667
329	16
330	-126.7
331	1500.8
332	-258.966666666667
333	1252.26666666667
334	-1563.46666666667
335	-3111.86666666667
336	-358.4
337	-574.4
338	-227.466666666667
339	3401.5
340	1266.7
341	4759.73333333333
342	-691.4
343	2397.23333333333
344	1360.4
345	2598.5
346	1115.2
347	-369.2
348	18572.0333333333
349	-1511.5
350	-2766.8
351	-32.3999999999999
352	135.066666666667
353	-607.6
354	4.40000000000009
355	-517.6
356	-730.033333333333
357	2206.9
358	-1085.5
359	2703.2
360	-824.9
361	985.7
362	-1538.26666666667
363	-1024.63333333333
364	-2313.6
365	-2447.16666666667
366	2889.2
367	1044.16666666667
368	-1525.96666666667
369	3910.1
370	-801.2
371	361.6
372	894.566666666667
373	974.8
374	-446.533333333333
375	220
376	-783.433333333333
377	1225.7
378	-623.833333333333
379	-118.4
380	1002.93333333333
381	686.133333333333
382	-361.866666666667
383	1167.7
384	5228.8
385	-467.2
386	-10.6999999999998
387	-350.666666666667
388	1270
389	485.366666666667
390	-1150.4
391	67.4666666666667
392	2271.3
393	5339.23333333333
394	-4901.2
395	1702.1
396	1099.6
397	-680.533333333333
398	897.866666666667
399	-1429
400	-1713.06666666667
401	-651.466666666667
402	-1073.86666666667
403	238.1
404	1983.33333333333
405	1391.46666666667
406	3160.4
407	-250.1
408	1963.3
409	-1597.2
410	115.2
411	1044.83333333333
412	1132.1
413	1088.03333333333
414	3877.6
415	4088.4
416	1846.26666666667
417	205.466666666667
418	21.166666666667
419	302.533333333333
420	-294.666666666667
421	-1152.5
422	9482.13333333333
423	-1268.93333333333
424	-687.1
425	7269.16666666667
426	9104
427	556.4
428	2630.8
429	-1021.86666666667
430	2558.93333333333
431	1352.16666666667
432	1504.13333333333
433	-1431.2
434	-180
435	620.633333333334
436	2470.4
437	2327.2
438	479.6
439	-365.266666666667
440	5819.2
441	1854.8
442	-577.833333333333
443	415.466666666667
444	223.333333333333
445	9.83333333333326
446	-728.666666666667
447	-1508.9
448	6494.53333333333
449	1483.23333333333
450	-878.7
451	-2315.86666666667
452	4506
453	557.366666666667
454	385.166666666666
455	1133.9
456	-552.5
457	-979.2
458	-584.133333333333
459	469.2
460	-2.16666666666652
461	-630.633333333333
462	3103.43333333333
463	1025.86666666667
464	529.233333333333
465	3132.1
466	980.666666666667
467	1102.53333333333
468	-862.933333333333
469	640.7
470	-59.9000000000001
471	6227.6
472	2543.5
473	1147.86666666667
474	-1365.9
475	451.1
476	1386.13333333333
477	-1159.46666666667
478	-752.366666666667
479	-1770.3
480	-2399.3
481	-481.733333333333
482	1623.33333333333
483	6756.9
484	-718.4
485	596.4
486	1193.16666666667
487	1426.7
488	889.166666666667
489	2211.46666666667
490	-390.966666666667
491	803.433333333333
492	2337.73333333333
493	1283.1
494	7034.26666666667
495	-264.3
496	1038
497	6927.2
498	-407.733333333333
499	1962.5
500	-1484.8
501	4241.43333333333
502	8710.26666666667
503	2093.2
504	3791.73333333333
505	1779.6
506	845.6
507	2584.1
508	-408.9
509	-939.1
510	467.333333333333
511	699.9
512	-572
513	-1046
514	1425.86666666667
515	240.8
516	724.5
517	591.733333333333
518	2488.16666666667
519	179.033333333333
520	232.633333333333
521	3660.53333333333
522	-736.166666666667
523	6557.43333333333
524	5535.23333333333
525	-1056.8
526	429.233333333333
527	8078.5
528	90.8000000000002
529	2018.4
530	-712.4
531	946
532	1645.3
533	38.5
534	296.4
535	1026.83333333333
536	3477.1
537	4229.83333333333
538	-321.866666666667
539	743.866666666667
540	-1034.26666666667
541	6743.06666666667
542	-173.866666666666
543	-79.2
544	934.166666666667
545	4357.83333333333
546	-1794
547	3759.9
548	2205.86666666667
549	1683.73333333333
550	25.6333333333334
551	2560.03333333333
552	1889.6
553	1275.9
554	1679.83333333333
555	-2111.86666666667
556	1425.6
557	-1513.16666666667
558	-1483.86666666667
559	210.033333333333
560	1454.5
561	2186.43333333333
562	-1349.2
563	291.866666666667
564	2914.4
565	40.3333333333335
566	-235.2
567	1276.53333333333
568	1200.4
569	1374.1
570	-767.9
571	677.2
572	-303.5
573	2050.8
574	1308.93333333333
575	7751.1
576	1783.6
577	-40.9666666666667
578	-70.7
579	1993.3
580	722.4
581	-461.333333333333
582	1448.4
583	-40.5
584	-551.7
585	202
586	2807.1
587	-1404.8
588	67.3333333333333
589	-756.966666666667
590	3319.2
591	1774.8
592	2149.73333333333
593	-1036.66666666667
594	2563.36666666667
595	98.2333333333333
596	-12
597	-342.433333333333
598	-124.266666666667
599	38.3333333333333
600	-1275.43333333333
601	4145.1
602	6250.36666666667
603	-1198.8
604	-754.066666666667
605	3833.3
606	1341.6
607	3895.36666666667
608	-221.633333333333
609	5407.06666666667
610	-1288
611	-1956.3
612	410.233333333334
613	3084.26666666667
614	2504.9
615	5850.36666666667
616	3057.76666666667
617	202.533333333333
618	-1213.9
619	234.4
620	516.633333333333
621	2317.36666666667
622	6682.66666666667
623	-6.76666666666665
624	-2531.96666666667
625	-617.466666666667
626	5213.23333333333
627	1303.2
628	-872.233333333333
629	2790.8
630	517.6
631	2154.03333333333
632	-1363.3
633	480.8
634	-169.5
635	892.7
636	-5726.66666666667
637	4531.1
638	1112.4
639	-246.266666666667
640	6508.7
641	-2535.16666666667
642	-1922.53333333333
643	-883.766666666667
644	-1111.43333333333
645	-404.266666666667
646	-1088.36666666667
647	-440
648	3025.73333333333
649	2827.16666666667
650	884.5
651	337.3
652	-562.1
653	310.3
654	2777.7
655	1069.76666666667
656	3142.16666666667
657	3144.7
658	-577.366666666667
659	924.566666666667
660	-483.2
661	-1583.6
662	2002.1
663	3508.3
664	4953.1
665	-116.2
666	142.666666666667
667	-492.5
668	131.966666666666
669	-1083.16666666667
670	281.2
671	7114.16666666667
672	-316.7
673	715.833333333333
674	104.533333333334
675	2136.9
676	198.4
677	5496.7
678	248.966666666666
679	349.866666666667
680	5287.83333333333
681	-267.6
682	1998.93333333333
683	2412.13333333333
684	-882.966666666667
685	-15.3
686	-2442.13333333333
687	786.933333333333
688	680.7
689	-461.733333333333
690	4498.83333333333
691	-370.7
692	-139.766666666667
693	800.4
694	163.2
695	3452.9
696	476.4
697	4963.96666666667
698	14.3666666666668
699	1582.93333333333
700	-775.2
701	1128.4
702	-2069.9
703	-1554.93333333333
704	-541.566666666667
705	1302.13333333333
706	-766.366666666667
707	1717.06666666667
708	-569.6
709	238.3
710	-158.7
711	376.2
712	3885.46666666667
713	1085.63333333333
714	7333.6
715	3619.2
716	-1547.6
717	404.133333333333
718	1548
719	-66
720	-1145.3
721	-82.5333333333335
722	4031.2
723	2480.8
724	2279.5
725	379.2
726	10496
727	370.8
728	58.6999999999998
729	1277.6
730	-1682.2
731	-3219.23333333333
732	-411.9
733	1608.23333333333
734	4189.6
735	220.633333333333
736	-1395.3
737	-230.8
738	-1700.66666666667
739	11577.8666666667
740	865.633333333333
741	1801.7
742	1629.1
743	626.666666666667
744	1182.8
745	1425.3
746	-442.366666666667
747	535.2
748	-932.8
749	3.10000000000036
750	1109.7
751	180.266666666667
752	276.766666666667
753	565.5
754	-1027.1
755	-2043.2
756	-817.766666666667
757	3064.7
758	1017.6
759	2576
760	3235.9
761	-1485.46666666667
762	-867.066666666667
763	-2844
764	2727.06666666667
765	516
766	252.033333333333
767	1078.8
768	2249.3
769	1540.93333333333
770	3015.6
771	-578.7
772	9198
773	-2199.5
774	-174.4
775	4772.93333333333
776	1459.5
777	4515.86666666667
778	358.9
779	-1467.5
780	1908.4
781	5683.7
782	-2468.56666666667
783	2555.83333333333
784	943.2
785	401.1
786	766.1
787	-3445.96666666667
788	515.5
789	-190.9
790	6210.7
791	-484.533333333333
792	-546.9
793	1084
794	2357.06666666667
795	-128.933333333333
796	376.5
797	-843.3
798	2069.1
799	-841.333333333333
800	-312
801	-71.6333333333334
802	3747.73333333333
803	-1774.63333333333
804	-115.333333333333
805	-1179.33333333333
806	-491.433333333333
807	3839.46666666667
808	4326.4
809	310
810	891.5
811	2420.23333333333
812	830
813	2395.6
814	2814.26666666667
815	7891.83333333333
816	-585.966666666667
817	-260
818	4912
819	2338.8
820	6986.8
821	1058.7
822	4213.6
823	2251.03333333333
824	2830.26666666667
825	2655.86666666667
826	6103.73333333333
827	185.766666666667
828	568.5
829	2062.53333333333
830	-3008.16666666667
831	-840.4
832	134.966666666667
833	-1358.03333333333
834	1742.93333333333
835	622.4
836	6072.3
837	456.5
838	-997.5
839	3455.33333333333
840	-947.5
841	1651.86666666667
842	-420.366666666667
843	-588.166666666667
844	1162
845	-1120.7
846	312.4
847	614.933333333333
848	-143.866666666667
849	265.333333333333
850	10533.6
851	327.333333333333
852	-594
853	587.033333333334
854	-1343.2
855	1276.96666666667
856	1875.2
857	943.733333333333
858	9591.96666666667
859	5823.3
860	687.3
861	493.2
862	-131.166666666667
863	304
864	1796.5
865	602.8
866	601.033333333334
867	5499.06666666667
868	-490.4
869	-584.3
870	-974.4
871	407.3
872	55.3333333333335
873	1191.7
874	1750.13333333333
875	3512.16666666667
876	1422.5
877	408.166666666667
878	-1335.6
879	3967.06666666667
880	-820.5
881	272.4
882	2015.5
883	1052.23333333333
884	1396.4
885	-2224.4
886	11710.1333333333
887	777.866666666666
888	3963.5
889	5430
890	5981.23333333333
891	-458.366666666667
892	702.133333333333
893	1070.16666666667
894	8198.1
895	-1049.96666666667
896	734.8
897	8090.3
898	-762.766666666667
899	-1195.1
900	535.033333333334
901	1545.6
902	-2099.2
903	-623.2
904	5353.23333333333
905	2108.96666666667
906	3793.73333333333
907	43.0666666666667
908	4754.83333333333
909	4129.03333333333
910	873.1
911	5960.56666666667
912	6677.03333333333
913	-1076.36666666667
914	3584.1
915	1151.2
916	2705.2
917	721.6
918	-916.7
919	970.5
920	1852.8
921	88.0999999999999
922	-363.166666666667
923	3058.8
924	-42.4
925	2119.9
926	2917.96666666667
927	1064.43333333333
928	-464
929	-170.7
930	2249.76666666667
931	-2440.63333333333
932	-675.033333333334
933	2062.36666666667
934	-2243.1
935	1862.8
936	-1131.6
937	1146.4
938	5046.4
939	993.6
940	1669.5
941	1384.4
942	-2122.8
943	2327.6
944	1681.86666666667
945	4607.1
946	-86.9333333333334
947	-1131.9
948	-2533.03333333333
949	-320.166666666667
950	1534.03333333333
951	-8
952	865.366666666667
953	-536.133333333333
954	3999.36666666667
955	4855.03333333333
956	-244.766666666667
957	-693.3
958	-536.933333333333
959	1582
960	1706.5
961	3464.8
962	224.8
963	1184.3
964	-43.7333333333333
965	-235.5
966	1782.43333333333
967	-733.166666666667
968	520.433333333334
969	-8.5333333333333
970	4765.23333333333
971	-1916.03333333333
972	-807.5
973	501.7
974	403.433333333333
975	-1575.9
976	-693.866666666667
977	216.9
978	-639.366666666667
979	244.933333333333
980	1453.5
981	815.633333333333
982	4437.56666666667
983	-322.633333333333
984	-46.4
985	927.466666666667
986	1228
987	1747.1
988	-692.666666666667
989	5766.9
990	3145.56666666667
991	-323.866666666667
992	3898.4
993	1159.6
994	-135.466666666667
995	-521.366666666667
996	553.3
997	276.4
998	-5416.8
999	1012.66666666667
1000	1040.8
