# Supplementary material for: Chromosome Copy Number Variation and Control in the Ciliate Chilodonella uncinata
Source: PLoS One. 2013 Feb 20;8(2):e56413. doi: 10.1371/journal.pone.0056413 (PMC3577910; doi:10.1371/journal.pone.0056413)
Supplement: Dataset S1 — Chromosome copy numbers from the experimental and simulated cell lines of Dataset of Chilodonella uncinata . dataset.zip is a compressed file. exp_data.csv contains the experimental data derived from qPCR analyses (Cell.line = original cell line; Time = time point of the DNA extraction; DNA.extract = DNA extract replicate; Gene = macronuclear chromosome; CNPC = copy number of the macronuclear chromosome per cell). The remainder of the CSV files are from the simulations. Each CSV file contains data on 1000 simulations where the change in variance from initial to final for each simulation is stored under column ‘x’. See _readme.txt in the compressed file dataset.zip for documentation of the file names. (ZIP) [file pone.0056413.s002.zip › dataset_S1/P2_omega5.5.csv]

	x
1	946.266666666667
2	980.633333333333
3	-1996.5
4	823.066666666667
5	183.633333333333
6	1314.76666666667
7	-672.5
8	1113.06666666667
9	3844.73333333333
10	-168.366666666667
11	3796.36666666667
12	5498.4
13	4297.03333333333
14	252.4
15	1688.1
16	262.433333333333
17	-1333.7
18	-1267.3
19	-2356.4
20	1810.43333333333
21	3955.06666666667
22	687.066666666667
23	1338.9
24	-2650.9
25	1230.4
26	11971.5
27	1116.63333333333
28	486.666666666667
29	591.9
30	4483.46666666667
31	120.933333333333
32	82.3
33	621.7
34	2268.16666666667
35	1006.9
36	2095.1
37	17022.4333333333
38	3092.9
39	2382.66666666667
40	4061.06666666667
41	-353.233333333333
42	-941.433333333333
43	3746.96666666667
44	3502.43333333333
45	-1568.76666666667
46	151.6
47	1197.06666666667
48	-863.333333333333
49	1545.6
50	-2021.6
51	7900.76666666667
52	4585.6
53	11088.8
54	-616.8
55	2055.86666666667
56	13680.9666666667
57	903.833333333333
58	7803.36666666667
59	4411.43333333333
60	2624.76666666667
61	8282.16666666667
62	2082.5
63	-230.433333333333
64	-655.733333333333
65	4136.26666666667
66	514.733333333333
67	3769.6
68	-1634.4
69	-895.466666666667
70	8193.03333333333
71	-2299.73333333333
72	-161.2
73	-695.6
74	738.4
75	188.8
76	237.433333333333
77	-645.333333333333
78	11836
79	-346.8
80	12076.6666666667
81	2074.93333333333
82	-106
83	2.66666666666652
84	3136.9
85	-2300.93333333333
86	256.766666666667
87	3323.06666666667
88	7295.3
89	266.1
90	3101.73333333333
91	-2088.66666666667
92	3827.06666666667
93	5265.1
94	-1649.23333333333
95	-1311.96666666667
96	1496.1
97	3026.36666666667
98	1844.23333333333
99	591.333333333333
100	-2785.9
101	-1343.43333333333
102	2527.6
103	5821.43333333333
104	465.3
105	1458.3
106	3409.6
107	-207.366666666667
108	2641.1
109	-259.6
110	-50.8
111	528.8
112	-2644.8
113	469.066666666667
114	5949.2
115	2472
116	-563.6
117	1624.4
118	494.3
119	4056.4
120	200.3
121	10858.2666666667
122	-3508.4
123	-422.5
124	-627.6
125	1132.13333333333
126	912.533333333333
127	823.1
128	2850.5
129	5167.73333333333
130	2420.8
131	-91.0666666666666
132	37.0666666666666
133	334.033333333333
134	306
135	3461.1
136	3654.4
137	-87.1666666666666
138	-1358.4
139	-155.2
140	323.733333333333
141	-873.566666666667
142	4368.1
143	-995.566666666667
144	-564.633333333333
145	1385.1
146	6096.8
147	415.366666666667
148	-532.1
149	1557.6
150	-648.4
151	8353.43333333333
152	-2251.46666666667
153	279.566666666667
154	4542.63333333333
155	3276.4
156	1773.2
157	1156
158	-1587.3
159	97.2333333333333
160	892.433333333334
161	1318.5
162	8.9666666666667
163	4739.03333333333
164	-299.2
165	2286.83333333333
166	1137.2
167	1221.2
168	14758.3
169	898
170	-559.733333333333
171	509.2
172	431.566666666667
173	1996.3
174	4217.2
175	-279.433333333333
176	1365.7
177	-950.8
178	-548.133333333333
179	4511.1
180	443.6
181	1595.3
182	20.1333333333334
183	181.966666666667
184	-800.266666666667
185	3633.63333333333
186	-647.766666666666
187	873.466666666667
188	3456.03333333333
189	5986.93333333333
190	-2045.2
191	7171.2
192	11441.6
193	-240.033333333333
194	1274.4
195	560.533333333333
196	359.833333333333
197	1506.4
198	2473.6
199	-908.4
200	862.9
201	10313.9
202	-1119.73333333333
203	246.133333333333
204	-1445.6
205	2789.2
206	597.2
207	-295.733333333333
208	1002.4
209	13.7333333333333
210	1356.53333333333
211	-845.6
212	-559.033333333333
213	-5.36666666666679
214	2090.16666666667
215	3341.6
216	2427.16666666667
217	4473.46666666667
218	1968.13333333333
219	-742.233333333333
220	2333.46666666667
221	-1982.7
222	402.133333333333
223	-3016.36666666667
224	501.866666666667
225	1114.63333333333
226	-3159.5
227	417.1
228	-345.9
229	-1445.46666666667
230	1537.6
231	-94.1
232	-759.7
233	-120.5
234	3770.3
235	3112.56666666667
236	1839.3
237	-948.1
238	549.6
239	18103.3
240	5721.2
241	-1492.76666666667
242	919.733333333333
243	-3191.46666666667
244	823.566666666667
245	171.7
246	-695.6
247	5140.53333333333
248	2224.7
249	3976.9
250	-877.3
251	-188.933333333333
252	2869.46666666667
253	-291.7
254	-2649.6
255	7173.46666666667
256	1294.1
257	-86.3
258	-46.5
259	5385.1
260	1869.6
261	2363.2
262	-489.9
263	-2645.46666666667
264	460.1
265	2513.46666666667
266	858.5
267	-3299.5
268	1824.4
269	8
270	-32.4
271	1319.3
272	168.5
273	1018.23333333333
274	1812.5
275	1072
276	2207.5
277	551.333333333333
278	-70.9000000000001
279	863.1
280	-1740.36666666667
281	732.4
282	1836.7
283	-788.7
284	-1491.1
285	760.133333333333
286	1679.03333333333
287	559.5
288	-1633.6
289	1293.2
290	5913.3
291	796.7
292	101.2
293	-3134.8
294	4431.76666666667
295	384.4
296	1776.16666666667
297	-545.2
298	-149.866666666667
299	3756.26666666667
300	4176.76666666667
301	507.7
302	-1050
303	692.5
304	5064.8
305	9177.2
306	-733.333333333333
307	5521.16666666667
308	-1754.7
309	-453.233333333333
310	2443.2
311	4189.96666666667
312	2326.5
313	2907.63333333333
314	-108.1
315	1873.23333333333
316	-837.2
317	2721.86666666667
318	2932.93333333333
319	5211.7
320	4751.86666666667
321	208.766666666667
322	2806.7
323	4415.9
324	-344.7
325	2391.33333333333
326	656
327	1338.03333333333
328	-64.0333333333333
329	-862.933333333333
330	4058.9
331	-848.45
332	10463.3
333	3240.4
334	-199.6
335	1176.76666666667
336	-1250.9
337	-123.233333333333
338	1376.5
339	5330.3
340	-387.333333333333
341	6276.66666666667
342	-410.966666666666
343	3690
344	782.833333333333
345	-1280.26666666667
346	843.2
347	1720.1
348	1464.8
349	-3828.76666666667
350	1117.1
351	815.833333333333
352	2918.13333333333
353	10688.1666666667
354	324.4
355	6960.73333333333
356	3481.73333333333
357	11917.7
358	-162.533333333333
359	9108.8
360	-27.8333333333335
361	5182.1
362	-566.433333333333
363	509.7
364	568.3
365	-831.333333333333
366	-2038
367	4460.3
368	3161.1
369	532.7
370	4140.7
371	3049.46666666667
372	184.8
373	-1147.7
374	424.3
375	4769.1
376	1139.9
377	15437.7333333333
378	3746.93333333333
379	1037.83333333333
380	88.2333333333333
381	16507.2
382	-784.4
383	-105.7
384	695.9
385	7567.73333333333
386	-1036.93333333333
387	-1160.63333333333
388	2531.2
389	-600.366666666667
390	-647.833333333333
391	5013.23333333333
392	464.5
393	33.6333333333332
394	1008.36666666667
395	-348.8
396	19972.6333333333
397	-328.8
398	3514.8
399	711.7
400	35583.5
401	6374.1
402	313.3
403	9480.63333333334
404	-191.2
405	870.7
406	-1361.73333333333
407	-2660
408	5126.63333333333
409	1152.5
410	-4.13333333333333
411	7095.6
412	426.9
413	107.9
414	1526.96666666667
415	-304.4
416	204.7
417	4785.33333333333
418	2698.1
419	610.4
420	832.833333333333
421	967.566666666667
422	4542
423	858.933333333333
424	-1396.23333333333
425	3391.76666666667
426	3153.3
427	3121.56666666667
428	1235.3
429	-1744.53333333333
430	2353.2
431	-483.7
432	1546
433	4300.4
434	1291.73333333333
435	-425.2
436	3864.13333333333
437	2807.46666666667
438	8344.93333333333
439	12222.4
440	1438.93333333333
441	2966.43333333333
442	-97.2333333333327
443	824.8
444	3240.9
445	533.6
446	1710.13333333333
447	-385.2
448	2869.6
449	4398.76666666667
450	2751.7
451	644
452	-666
453	3869.6
454	-744.133333333333
455	3100.4
456	914
457	-44.4000000000001
458	1485.6
459	1214.93333333333
460	1059.73333333333
461	3613.86666666667
462	5909.5
463	-1200.26666666667
464	1406.03333333333
465	-1180.4
466	1156.66666666667
467	703.3
468	4082
469	1059.7
470	-1478.3
471	421.566666666667
472	-23.3000000000001
473	2919.7
474	-290.533333333333
475	16092.1
476	2337.36666666667
477	1186.4
478	1478.7
479	1159.86666666667
480	-339.033333333334
481	317.6
482	-1057.73333333333
483	-92.8000000000002
484	846.8
485	-594.8
486	-1034
487	3586.9
488	-2370
489	547.6
490	6062.93333333333
491	-1179.16666666667
492	-127.333333333333
493	5967.2
494	1171.16666666667
495	1331.16666666667
496	-1472.3
497	729.6
498	710.4
499	49.6999999999998
500	-618.8
501	-2638.1
502	3684.66666666667
503	7302.5
504	1108.3
505	244.8
506	-1818.86666666667
507	-1189.76666666667
508	2260.93333333333
509	669.633333333333
510	1335.2
511	-5138.36666666667
512	296.3
513	3530.4
514	4052.8
515	562.533333333333
516	1567.6
517	-163.7
518	814.9
519	667.333333333333
520	3131.73333333333
521	222.1
522	-1603.46666666667
523	-181.2
524	3539.2
525	1924
526	-1934.96666666667
527	-194.966666666666
528	-1486.4
529	1302.4
530	683.3
531	-52
532	705.866666666667
533	16.4
534	-3269.6
535	334
536	4505.76666666667
537	942
538	1401.86666666667
539	1833.33333333333
540	3382.5
541	2209.46666666667
542	-661.7
543	2577.6
544	1577.06666666667
545	2782.9
546	947.7
547	8955.9
548	4162.4
549	121.6
550	2312.5
551	1433.6
552	836.4
553	-2047.43333333333
554	808.9
555	1057.33333333333
556	682.9
557	9748.7
558	1311.2
559	129.7
560	473.2
561	20716.6666666667
562	1594.23333333333
563	2304.16666666667
564	-1890.8
565	-784.033333333333
566	-406.9
567	4538.13333333333
568	-1589.46666666667
569	1046.5
570	2383.06666666667
571	-872.433333333333
572	775.066666666667
573	8524.8
574	-715.2
575	-1779.83333333333
576	2180.8
577	1353.9
578	9.06666666666706
579	2059.5
580	3750.96666666667
581	-688.533333333333
582	3682.8
583	13297.9
584	-698.4
585	2251.5
586	643.7
587	-1326.43333333333
588	-2313.1
589	609.366666666667
590	891.966666666667
591	611.366666666667
592	-1012.4
593	-404.533333333333
594	6577.5
595	-1049.7
596	-89.7333333333333
597	120.833333333333
598	1416.66666666667
599	-101.3
600	-621.9
601	-628.8
602	472.766666666667
603	1.30000000000018
604	-992.8
605	-67.5666666666667
606	647.2
607	-81.9
608	-1814.8
609	1984.4
610	-1436.93333333333
611	1783.86666666667
612	1505.9
613	-3238.8
614	1615.36666666667
615	6946
616	3361.1
617	2160.5
618	-1871.7
619	-1765.6
620	1074.9
621	-555.9
622	4943.03333333333
623	436.4
624	658.666666666667
625	2699.2
626	2607.3
627	-168
628	1584
629	5064.8
630	4711.06666666667
631	-2632.36666666667
632	67.2
633	374.266666666667
634	1720.66666666667
635	6174.26666666667
636	2700.36666666667
637	-1207.6
638	-64.3666666666667
639	973.9
640	1100.4
641	-453.833333333333
642	-503.566666666667
643	-1254.1
644	583.1
645	-773.1
646	-187.7
647	4854.8
648	1575.1
649	6379.2
650	-46.0999999999999
651	224.5
652	-1700.26666666667
653	309.866666666667
654	-240.933333333333
655	3931.1
656	639.5
657	1978.83333333333
658	213.466666666667
659	3668.56666666667
660	708.3
661	-3637.43333333333
662	853.1
663	3653.33333333333
664	127.7
665	-280
666	-1032.7
667	2872.9
668	2938.26666666667
669	-1111.2
670	-1176.93333333333
671	936.666666666667
672	166.766666666667
673	81.7
674	6050.3
675	-1350.93333333333
676	-688.533333333333
677	602.4
678	2157.76666666667
679	-41.3333333333333
680	-690.533333333333
681	2110.8
682	3527.2
683	1042.4
684	-1551.46666666667
685	-1212.96666666667
686	182.3
687	10099.9
688	8014.4
689	-231.166666666667
690	142.1
691	29913.5
692	112.966666666667
693	1637.3
694	15544.8
695	-1562.1
696	885.033333333334
697	-791.766666666666
698	3252.7
699	4333.43333333333
700	-825.6
701	-567.9
702	2628.83333333333
703	-61.3333333333339
704	-847.333333333333
705	-13.9000000000001
706	2414.83333333333
707	1502.9
708	1656.53333333333
709	3617.2
710	243.6
711	-264.033333333333
712	-530.366666666666
713	7857.5
714	-2892.7
715	650.4
716	5505.73333333333
717	4615.46666666667
718	-1562
719	-4424.76666666667
720	437.333333333333
721	1612
722	-1128.5
723	384.433333333333
724	-636.666666666667
725	65.5
726	232.4
727	918.666666666667
728	3707.86666666667
729	1724.83333333333
730	702.033333333333
731	-129.333333333333
732	1526.3
733	9541.5
734	11361.5666666667
735	765.7
736	-45.8333333333335
737	359.733333333333
738	-869.333333333333
739	-1421.46666666667
740	1625.16666666667
741	373.233333333333
742	-671.033333333333
743	-3.20000000000005
744	626.8
745	5126.83333333333
746	2288.4
747	1566.93333333333
748	730.099999999999
749	8787.5
750	-863.6
751	-1619.63333333333
752	198.266666666667
753	846.633333333333
754	760.666666666667
755	-916.9
756	726.9
757	1072
758	-83.2
759	-76
760	-98.8333333333335
761	2492.8
762	415.9
763	9610.13333333333
764	3043.46666666667
765	141.9
766	4441.36666666667
767	3586.8
768	2623.3
769	3430.8
770	5839.03333333333
771	-1540
772	219.6
773	-368
774	2168.13333333333
775	1519.2
776	-223.2
777	248.133333333333
778	1892.3
779	-448.9
780	-152.3
781	17.9000000000001
782	-1755.2
783	4495.33333333333
784	-312
785	26.5333333333333
786	-246.133333333333
787	2775.73333333333
788	756.633333333333
789	3849.06666666667
790	-371.7
791	-354.166666666667
792	3520.8
793	1656.83333333333
794	410.8
795	597.733333333333
796	5160.1
797	78.4333333333333
798	-477.5
799	2033.73333333333
800	-252.933333333333
801	3717.2
802	105.5
803	-226.033333333334
804	-2878.5
805	3115.2
806	-1234.06666666667
807	-295.166666666667
808	1492.3
809	4325.63333333333
810	564
811	9238.4
812	-107.366666666667
813	-1220.76666666667
814	846.766666666667
815	3502
816	2450.7
817	1282.53333333333
818	1876.7
819	461.3
820	13.3333333333333
821	886.1
822	-1305.9
823	214
824	1591.6
825	4808.26666666667
826	-1216.93333333333
827	-1960.83333333333
828	2527.43333333333
829	-632.366666666667
830	2283.9
831	-938
832	-30
833	-1078.93333333333
834	-115.766666666667
835	642.766666666666
836	-764.133333333333
837	4724.63333333333
838	5083.86666666667
839	-365.233333333333
840	-302.9
841	557.733333333333
842	1846.43333333333
843	2898.4
844	68.6333333333334
845	3340.4
846	2649.3
847	-861.9
848	-636.8
849	6166.26666666667
850	1228.4
851	3287.86666666667
852	-449.3
853	176.9
854	-1700.53333333333
855	448
856	2056.93333333333
857	770.566666666667
858	-103.766666666667
859	412.833333333333
860	-1753.1
861	600.633333333333
862	1881.6
863	-591.733333333333
864	9748.66666666667
865	-328.833333333333
866	-1150.7
867	1674.9
868	8144.03333333333
869	1461.9
870	880.666666666667
871	1758.03333333333
872	6126.7
873	-360.5
874	-1420.8
875	612.9
876	2656.5
877	-2333.06666666667
878	2652.13333333333
879	-1168.2
880	3098.83333333333
881	-1164.03333333333
882	-523.6
883	-2350.23333333333
884	-975.366666666667
885	-217.833333333333
886	2044.1
887	7287.33333333333
888	1431.16666666667
889	3199.2
890	1478.5
891	192
892	1667.5
893	-1279.46666666667
894	1838.93333333333
895	6515.2
896	8932.8
897	1284.66666666667
898	2282.43333333333
899	-879.7
900	321.6
901	-352.633333333333
902	380.133333333333
903	1397.83333333333
904	794.566666666667
905	-474.766666666667
906	-2680.5
907	-1306.83333333333
908	-243.2
909	974.8
910	-109.5
911	1415.2
912	313.366666666667
913	1790.26666666667
914	881.9
915	1499.33333333333
916	4250
917	30.2666666666667
918	4897.6
919	-634.8
920	5155.16666666667
921	4723.63333333333
922	169.366666666667
923	-589.6
924	8241.43333333333
925	4656.7
926	1721.03333333333
927	-122.4
928	22367.7666666667
929	-1101.9
930	3258.53333333333
931	-3775.43333333333
932	8539.1
933	989.7
934	4236.66666666667
935	675.766666666667
936	1304.8
937	5276.93333333333
938	566.366666666667
939	-647.066666666667
940	1307.43333333333
941	-187.9
942	903.2
943	12124.1
944	4225.1
945	2481.16666666667
946	7231.5
947	434
948	2192.8
949	1164.13333333333
950	-1837.06666666667
951	582.8
952	-859.6
953	815.2
954	697.1
955	-1354.8
956	551.6
957	3596.8
958	3330.56666666667
959	2029.06666666667
960	272.1
961	-1007.9
962	2830.66666666667
963	-1521.2
964	1810.53333333333
965	6140.03333333333
966	-115.7
967	191.733333333333
968	-1228.8
969	-1443.06666666667
970	138.3
971	3717.6
972	254.4
973	-840.8
974	1168.4
975	-481.6
976	53.333333333333
977	16080.8
978	2909.9
979	997.2
980	-266
981	-1223.9
982	-1688.7
983	-209.2
984	-1733.63333333333
985	-294.7
986	2308.26666666667
987	917.466666666667
988	1583.2
989	1098.8
990	19.6
991	3260
992	13226.3666666667
993	5937.16666666667
994	-1939.06666666667
995	4573.6
996	-2134.93333333333
997	-412.533333333333
998	-1736.4
999	6658.3
1000	-1800.13333333333
