# Supplementary material for: Chromosome Copy Number Variation and Control in the Ciliate Chilodonella uncinata
Source: PLoS One. 2013 Feb 20;8(2):e56413. doi: 10.1371/journal.pone.0056413 (PMC3577910; doi:10.1371/journal.pone.0056413)
Supplement: Dataset S1 — Chromosome copy numbers from the experimental and simulated cell lines of Dataset of Chilodonella uncinata . dataset.zip is a compressed file. exp_data.csv contains the experimental data derived from qPCR analyses (Cell.line = original cell line; Time = time point of the DNA extraction; DNA.extract = DNA extract replicate; Gene = macronuclear chromosome; CNPC = copy number of the macronuclear chromosome per cell). The remainder of the CSV files are from the simulations. Each CSV file contains data on 1000 simulations where the change in variance from initial to final for each simulation is stored under column ‘x’. See _readme.txt in the compressed file dataset.zip for documentation of the file names. (ZIP) [file pone.0056413.s002.zip › dataset_S1/P2_omega5.csv]

	x
1	513.466666666667
2	787.3
3	3711.96666666667
4	-1081.3
5	617.3
6	9041.76666666667
7	-669.333333333333
8	585.566666666667
9	-2670.3
10	5822.8
11	-903.3
12	122.8
13	-118.133333333333
14	2723.9
15	2258.26666666667
16	6724.4
17	389.2
18	424
19	5638.8
20	969.9
21	2355.06666666667
22	-57.1000000000001
23	1265.7
24	874.3
25	477.333333333333
26	1184.5
27	7202.66666666667
28	-1318.63333333333
29	1591.9
30	927.733333333333
31	336.9
32	430.133333333334
33	3713.5
34	-1003.5
35	-2993.83333333333
36	877.1
37	1005.6
38	-43.1666666666667
39	-682.366666666667
40	5394
41	670.8
42	2296.8
43	1285.86666666667
44	1854.9
45	8567.46666666667
46	2896.4
47	5047.2
48	-1068.1
49	1492.8
50	-495.6
51	9815.3
52	-431.566666666667
53	6318.8
54	4918.9
55	-711.433333333333
56	2024.8
57	303.6
58	864.9
59	871.3
60	-923.9
61	3190.63333333333
62	6157.3
63	3378.36666666667
64	2440.8
65	4754.8
66	1848.8
67	-260.233333333333
68	988.9
69	727.033333333333
70	1820
71	148.533333333333
72	-2786.86666666667
73	1516.1
74	-340.7
75	-739.7
76	2758.53333333333
77	643.333333333333
78	1082.26666666667
79	5182
80	-224.033333333333
81	-1070.16666666667
82	1527.5
83	2447.2
84	4598.1
85	4999.63333333333
86	35.7333333333333
87	-566.1
88	-238.8
89	65.1
90	3242.76666666667
91	5304.8
92	-1810.43333333333
93	4619.2
94	-956
95	-1495.7
96	-2382.7
97	1871.1
98	3945.16666666667
99	2909.16666666667
100	-1870.76666666667
101	1382.16666666667
102	816.233333333334
103	3868.7
104	2290
105	1264.13333333333
106	5194
107	3363.86666666667
108	1888.1
109	1225.06666666667
110	2842.7
111	4037.23333333333
112	196.533333333333
113	286.8
114	5003.73333333333
115	228
116	566.3
117	3149.2
118	2682
119	3896.93333333333
120	1244.7
121	515.866666666667
122	266.3
123	116.9
124	4520.93333333333
125	849.6
126	188
127	6941.9
128	6716.1
129	-4.10000000000014
130	1448.76666666667
131	7683.7
132	729.9
133	-2244.26666666667
134	-1194.86666666667
135	7995.2
136	638.633333333333
137	4917.83333333333
138	1434.9
139	4401.06666666667
140	-1611.43333333333
141	1721.33333333333
142	1131.86666666667
143	1597.6
144	30.3666666666668
145	-267.333333333333
146	-525.5
147	7330.8
148	564.7
149	2635.46666666667
150	-1222.8
151	-438.4
152	-624.4
153	552.8
154	-2618.13333333333
155	1802.5
156	168.9
157	670.9
158	1326.56666666667
159	-1010.5
160	1923.9
161	620.3
162	658.266666666667
163	925.1
164	4460.16666666667
165	1615.7
166	92.4000000000001
167	3888.3
168	-55.4666666666667
169	155.066666666667
170	1272.5
171	1086.16666666667
172	-793.9
173	-542.966666666667
174	910.8
175	1849.2
176	291.2
177	138.1
178	489.6
179	748.4
180	-966.816666666667
181	2600.7
182	1380.5
183	0
184	-463.066666666667
185	1320.4
186	-695.3
187	1046.1
188	-105.9
189	190.8
190	-163.033333333333
191	1148.4
192	-1615.3
193	-2063.1
194	7054.36666666667
195	4172.9
196	2685.9
197	2539.46666666667
198	1909.43333333333
199	-1069.46666666667
200	-1500.9
201	507.833333333333
202	4257.83333333333
203	2966.3
204	1456.9
205	45.5
206	215.9
207	604
208	-514.166666666667
209	2139.33333333333
210	-518.666666666667
211	1295.23333333333
212	933.866666666667
213	-655.9
214	3525.6
215	10627.3
216	447.2
217	-465.433333333333
218	273.1
219	-151.466666666667
220	-792.033333333334
221	1087.7
222	-762.933333333333
223	4255.76666666667
224	-311.466666666667
225	-705.6
226	3033.46666666667
227	-1355.76666666667
228	2573.43333333333
229	984.7
230	-746.666666666667
231	7738
232	12105.2
233	-1948.66666666667
234	-1146.3
235	-1317.76666666667
236	2577.63333333333
237	1948.26666666667
238	-616.266666666666
239	2728.5
240	-319.1
241	2775.2
242	-1970.16666666667
243	3023.1
244	8030.7
245	1216.9
246	-1276.76666666667
247	3505.86666666667
248	3900.4
249	219.7
250	-1078.26666666667
251	-632
252	2146.13333333333
253	4987.73333333333
254	952.633333333333
255	763.833333333333
256	-11.1666666666667
257	2708.23333333333
258	-340.9
259	2008.4
260	-244.233333333333
261	-17.7666666666667
262	83.9666666666667
263	4728.53333333333
264	16.2666666666667
265	6781.33333333333
266	153.866666666667
267	-1027.6
268	-1532.93333333333
269	334.1
270	1334.76666666667
271	1618.56666666667
272	4546.93333333333
273	11323.9666666667
274	212
275	-727.3
276	1888.76666666667
277	747.733333333333
278	456.8
279	-207.5
280	2962.26666666667
281	19467.3333333333
282	3883.46666666667
283	2969.5
284	7336.8
285	2096.36666666667
286	476.8
287	735.466666666667
288	3094.3
289	-815.833333333333
290	1615.6
291	-441.6
292	-1642.76666666667
293	3935.6
294	-174.1
295	-786
296	-375.866666666667
297	5787.73333333333
298	3624.26666666667
299	836.666666666667
300	3398.8
301	4173.46666666667
302	408.533333333333
303	1567.03333333333
304	-4195.33333333333
305	414.7
306	2076.53333333333
307	5550
308	-307.733333333333
309	1632.7
310	-776.3
311	-498
312	1906.9
313	3228
314	4109.46666666667
315	4122.26666666667
316	-426.8
317	902.8
318	-388
319	2346.3
320	-887.3
321	860.4
322	2524.7
323	-48.8666666666667
324	-1339.3
325	1294.36666666667
326	-1016.9
327	-36.0999999999999
328	-1466.8
329	5818.16666666667
330	1723.56666666667
331	7732.5
332	7063.2
333	8620.56666666667
334	3395.2
335	705.5
336	710.933333333333
337	355.9
338	607.9
339	350
340	2875.5
341	6340.4
342	2891.5
343	-1197.6
344	185.633333333333
345	16630.4
346	452.233333333333
347	10971.3333333333
348	4108.1
349	586.3
350	742.8
351	12961.7666666667
352	11508.7
353	-829.3
354	-1305.36666666667
355	-517.966666666667
356	154.1
357	2288.16666666667
358	1480.13333333333
359	-782.533333333333
360	2132
361	2992.8
362	3634.66666666667
363	4171.2
364	242.8
365	850.266666666667
366	-433.5
367	77.0999999999999
368	-1006.9
369	9665.73333333333
370	445.6
371	-164.7
372	2867.2
373	-843.733333333333
374	-1031.06666666667
375	2244
376	2215.73333333333
377	2445.2
378	1523.2
379	1582.8
380	1607.46666666667
381	2096.7
382	3209.23333333333
383	-1010.8
384	6395.06666666667
385	7004.4
386	-73.1999999999999
387	-508.666666666667
388	-96
389	7026.83333333333
390	2512.66666666667
391	1408
392	3225.5
393	-40.3000000000002
394	2848.96666666667
395	301.066666666667
396	2423.33333333333
397	1078.4
398	-1581.06666666667
399	2237.5
400	476.566666666667
401	1722.03333333333
402	1712.4
403	608
404	3258.66666666667
405	603.333333333334
406	3131.76666666667
407	486.4
408	-2046.8
409	9215.3
410	-281.233333333333
411	-1863.73333333333
412	-748.4
413	-862.933333333333
414	3324.66666666667
415	149.6
416	5107.03333333333
417	-530.133333333333
418	1325.23333333333
419	2402.53333333333
420	6591.43333333333
421	-1000.76666666667
422	4096
423	7016.4
424	-1166.4
425	-1268.4
426	-3930.2
427	1644.5
428	146.4
429	772.433333333333
430	1657.73333333333
431	4035.56666666667
432	122.4
433	-3493.06666666667
434	1186.36666666667
435	-1540.56666666667
436	466.666666666667
437	444.8
438	1298.43333333333
439	537.466666666667
440	2274.83333333333
441	4904
442	2092.4
443	-1034.4
444	-1976.13333333333
445	-1575.86666666667
446	3464.63333333333
447	782.233333333333
448	-362.7
449	1956.66666666667
450	1275.23333333333
451	391.1
452	743.9
453	320.8
454	1387.1
455	-2653.06666666667
456	1247.5
457	-1357.3
458	1964.56666666667
459	1026.36666666667
460	-100.8
461	3709.86666666667
462	1160.66666666667
463	888.8
464	5058.4
465	-467.866666666667
466	-447.466666666667
467	-461.733333333333
468	510.933333333333
469	2597.96666666667
470	1434.76666666667
471	615.2
472	15.7666666666667
473	3770.1
474	-449.166666666667
475	2572.8
476	352.933333333333
477	1206.26666666667
478	155.833333333333
479	4065.23333333333
480	2402.4
481	3848.9
482	2508.8
483	968.4
484	4128.76666666667
485	5537.16666666667
486	125.366666666667
487	-2265.16666666667
488	-1454.23333333333
489	1688.93333333333
490	2995.9
491	2188.53333333333
492	-542.8
493	6724.83333333333
494	-1042.6
495	10483.2
496	316.8
497	-583.466666666667
498	617.733333333333
499	-162.766666666667
500	1556.8
501	1776.93333333333
502	3382.5
503	7376.26666666667
504	1434.5
505	-782.366666666667
506	10931.7333333333
507	1291.2
508	860.533333333333
509	-536
510	-2110.13333333333
511	-3123.7
512	2025.76666666667
513	1655.1
514	-385.7
515	17341.6
516	13810
517	188.8
518	-252.9
519	1812.43333333333
520	4149.03333333333
521	3394.5
522	-190
523	255.7
524	-682.9
525	-4314.63333333333
526	1737.06666666667
527	1941.9
528	-3015.23333333333
529	865.633333333333
530	538.433333333333
531	-1429.36666666667
532	-1480.7
533	3377.9
534	1569.96666666667
535	1336.13333333333
536	2128
537	1254.8
538	1556.4
539	4177.2
540	1015.33333333333
541	41.9666666666667
542	958.633333333333
543	5914.53333333333
544	-1859.3
545	-1081.6
546	1178.1
547	-457.2
548	3084.1
549	-1255.36666666667
550	397.966666666667
551	817.5
552	850.566666666667
553	1938.1
554	221.2
555	-296.533333333333
556	-88.5
557	131.633333333333
558	1718.8
559	2477.7
560	-390.3
561	1121.06666666667
562	3337.56666666667
563	3018.7
564	2465.2
565	1666.9
566	5560
567	941.866666666667
568	3968.13333333333
569	6.79999999999995
570	227.1
571	2266.4
572	1263.33333333333
573	7329.73333333333
574	-501.033333333333
575	209.1
576	3226.66666666667
577	2949.2
578	-657.2
579	7870.23333333333
580	-1618.86666666667
581	959.6
582	7023.56666666667
583	6855.03333333333
584	1070.8
585	-1030.5
586	-717.966666666667
587	1212.36666666667
588	702.5
589	2161.2
590	5939.5
591	1617.9
592	-621.6
593	-51.5666666666666
594	1738.6
595	4606.8
596	1436.16666666667
597	-161.6
598	2444.8
599	2262.4
600	292.4
601	1139.83333333333
602	1410.5
603	1174.63333333333
604	-534.533333333333
605	5379.56666666667
606	4508.8
607	1787.73333333333
608	-608
609	-884.833333333333
610	-319.366666666667
611	1797.86666666667
612	3086.1
613	-1293.7
614	639.2
615	3106.8
616	1892.43333333333
617	-773.6
618	-1870
619	2743.03333333333
620	121.833333333333
621	8763.16666666667
622	2086.23333333333
623	1995.03333333333
624	953.466666666667
625	-420.366666666667
626	-770.133333333333
627	-58.0333333333333
628	274.5
629	-994.3
630	784.933333333333
631	95.5333333333334
632	216.533333333333
633	572.9
634	733.333333333333
635	-420
636	1589.3
637	570.133333333333
638	6534.7
639	-299.1
640	1017.73333333333
641	-1851.43333333333
642	-404.433333333333
643	-2443.2
644	3361.03333333333
645	1387.23333333333
646	3236.16666666667
647	-2041.2
648	1134
649	637.733333333333
650	-193.066666666667
651	4604.26666666667
652	2910.13333333333
653	2136.76666666667
654	2677.56666666667
655	107.7
656	3973.16666666667
657	559.233333333333
658	1071.2
659	-1655.2
660	3775.3
661	-177.166666666667
662	2919.6
663	-1946.8
664	482.666666666667
665	7763.83333333333
666	3134.4
667	2659.2
668	7.83333333333348
669	-907.333333333333
670	900.8
671	-2116
672	2960.93333333333
673	-295.066666666667
674	-11.3333333333335
675	24.9333333333329
676	591.6
677	5436.76666666667
678	-401.1
679	565.5
680	-1191.6
681	2513.7
682	-2248.3
683	856.566666666667
684	-237.2
685	10291.6
686	-138.133333333333
687	2202.4
688	8060.23333333333
689	6132.8
690	-1446.36666666667
691	297.733333333334
692	1757.3
693	-616.266666666667
694	4117.5
695	90.3999999999999
696	-778.266666666667
697	7157.7
698	-1645.2
699	592.4
700	839.6
701	464.1
702	1734.53333333333
703	2492
704	-580.7
705	1080.4
706	3737.9
707	-50.4
708	777.066666666667
709	-1954.4
710	839.5
711	18880.1
712	7258.7
713	-319.033333333333
714	-69.166666666667
715	6062.03333333333
716	-411.633333333333
717	1095.3
718	12835.5
719	2854.7
720	-1629.83333333333
721	4016.13333333333
722	2969.76666666667
723	-361.2
724	76.9333333333334
725	3447.03333333333
726	972.4
727	-711.3
728	-704
729	3984.9
730	4346.66666666667
731	193.3
732	264.4
733	-899.599999999999
734	5830
735	1993.2
736	2109.6
737	3243.43333333333
738	614.4
739	885.5
740	7543.7
741	-241.233333333333
742	391.7
743	-4084.66666666667
744	3105.46666666667
745	1859.03333333333
746	-811.2
747	-1059.9
748	5954.36666666667
749	1513.1
750	1305.9
751	-519.633333333333
752	475.066666666667
753	1552.4
754	3017.6
755	954.766666666667
756	-1710.1
757	141.7
758	-774.266666666667
759	31.4000000000001
760	1227.2
761	1864.66666666667
762	3914.4
763	12540.2
764	-333.233333333333
765	3345.3
766	1179.33333333333
767	-205.233333333334
768	875.1
769	460.533333333333
770	440.666666666667
771	3879.86666666667
772	614.4
773	1476.53333333333
774	1742.3
775	1674.03333333333
776	-1652.5
777	2259.5
778	3772.1
779	1552.4
780	-1317.33333333333
781	40
782	2467.6
783	-98.1000000000004
784	-6273.33333333333
785	176.1
786	876.4
787	131.7
788	71.6999999999998
789	832.233333333333
790	4444.26666666667
791	-1803.83333333333
792	-499.599999999999
793	2852.1
794	7946.5
795	11728.4
796	983.2
797	1619.46666666667
798	1074.76666666667
799	546.666666666667
800	481.466666666666
801	346.5
802	99.7
803	-281.666666666667
804	4524.16666666667
805	-2015.6
806	1171.03333333333
807	2454.7
808	586.766666666667
809	10689.7666666667
810	-2304.93333333333
811	5525.33333333333
812	463.833333333333
813	339.033333333333
814	-2718.03333333333
815	-1091.6
816	1990.1
817	2113.9
818	297.033333333333
819	-1112.8
820	-1700.36666666667
821	4984.4
822	1575.96666666667
823	6.53333333333342
824	-619.233333333333
825	7233.46666666667
826	3800.5
827	3512.53333333333
828	1702
829	1683.76666666667
830	-133.466666666667
831	2199.5
832	-559.333333333333
833	570.766666666667
834	-682.666666666667
835	-349.2
836	1977.6
837	3160.96666666667
838	-202.4
839	9685.86666666667
840	-3233.96666666667
841	9273.2
842	-421.466666666667
843	4608.4
844	3227.9
845	5400.1
846	963.6
847	230.3
848	-1260.4
849	1320.76666666667
850	681.3
851	933.599999999999
852	-512.7
853	165.066666666667
854	-207.9
855	2132.43333333333
856	-1396
857	512.3
858	2327.03333333333
859	2634.53333333333
860	-1071.73333333333
861	-198.3
862	-978.1
863	1292.96666666667
864	3820.16666666667
865	3404.1
866	373.1
867	-950.1
868	1110.66666666667
869	-270.133333333333
870	2031.2
871	-331.2
872	3289.9
873	950.566666666667
874	-341.333333333333
875	1110.9
876	262.8
877	-1763.56666666667
878	-1147.5
879	1160.13333333333
880	-621.766666666667
881	691.3
882	1150
883	10418.5666666667
884	-1555.33333333333
885	-1523.76666666667
886	453.866666666667
887	863.233333333334
888	6080.5
889	15.5
890	330.166666666667
891	806.533333333333
892	1644.8
893	1019.7
894	459.633333333333
895	-929.2
896	547.1
897	1919.6
898	-108.4
899	1820.03333333333
900	17420.6666666667
901	-846.3
902	51.0999999999999
903	-650.8
904	-1796.4
905	808.133333333333
906	-1075.96666666667
907	-858.066666666667
908	-10.5
909	-1773.46666666667
910	1742.76666666667
911	-22.0999999999999
912	752.133333333333
913	603.066666666667
914	5121.63333333333
915	1501.7
916	524.766666666667
917	7056.03333333333
918	-790.3
919	-149.566666666667
920	1362.13333333333
921	1059.06666666667
922	481.233333333333
923	-357.966666666667
924	367.766666666667
925	-838.133333333333
926	298.5
927	548.1
928	-1722.5
929	510.933333333333
930	8227.2
931	3132.8
932	-917.6
933	6403.73333333333
934	2004.23333333333
935	953.6
936	-2284.23333333333
937	1506.93333333333
938	1518.13333333333
939	-389.066666666667
940	863.7
941	-1695.5
942	1356
943	-702
944	3043.96666666667
945	433.5
946	11311.6333333333
947	-1107.76666666667
948	1145.36666666667
949	-197.6
950	396.1
951	844.033333333333
952	-2170.5
953	-513.066666666667
954	-141.566666666667
955	-852.8
956	958.833333333333
957	-2758.1
958	3328.9
959	8117.1
960	553.633333333333
961	-171.366666666667
962	-363.2
963	1324
964	11259.8333333333
965	9608.5
966	3976
967	266.133333333333
968	-1490.8
969	1100.93333333333
970	964.5
971	-2274.5
972	4421.46666666667
973	-372.7
974	-1768.23333333333
975	-166.4
976	-1724.03333333333
977	626.133333333333
978	2086.8
979	392.3
980	3013.06666666667
981	4896.3
982	-160.766666666667
983	1077.9
984	3301.9
985	637.7
986	2441.56666666667
987	9803.3
988	328.8
989	-457.2
990	8678.13333333333
991	3405.3
992	1135.03333333333
993	514.233333333333
994	4727.2
995	-267.2
996	2675.2
997	4140.7
998	4210.1
999	-1846.36666666667
1000	2137.23333333333
